# Supplementary material for: Proteomic Biomarkers as Mediators in the Association Between Air Pollution and Incident Depression and Anxiety: Evidence From the UK Biobank
Source: Depress Anxiety. 2025 Jun 26;2025:3984517. doi: 10.1155/da/3984517 (PMC12226169; doi:10.1155/da/3984517)
Supplement: Supporting Information 2 — TableS1a_Protein-air pollution index derived from depression multivariable regression analysis results. [file 3984517.f2.xlsx]

## Sheet: Sheet1
Table S1a. Protein - Air_Pollution_Index_Derived_from_Depression Multivariable Regression Analysis Results
Proteins	formula	X	Estimate	tValue	pValue	aic	deviance	dfResidual	fdr_p_value
tgm2	Air_Pollution_Index+Age+Sex+BMI+Race.Ethnicity+Smoking+healthDrinking+Healthy.physical.activity+Qualification+Townsend.deprivation.index+urban+CHD+diabet+Hype	Air_Pollution_Index Derived from depression	-0.0109195	-8.73616	2.53651e-18	74573.2	21490.4	29580	3.71091e-15
aarsd1	Air_Pollution_Index+Age+Sex+BMI+Race.Ethnicity+Smoking+healthDrinking+Healthy.physical.activity+Qualification+Townsend.deprivation.index+urban+CHD+diabet+Hype	Air_Pollution_Index Derived from depression	-0.0077212	-8.28031	1.27984e-16	56968.8	11888	29496	9.36202e-14
hagh	Air_Pollution_Index+Age+Sex+BMI+Race.Ethnicity+Smoking+healthDrinking+Healthy.physical.activity+Qualification+Townsend.deprivation.index+urban+CHD+diabet+Hype	Air_Pollution_Index Derived from depression	-0.00981105	-8.12981	4.46491e-16	73153.8	20257	29807	2.17739e-13
arg1	Air_Pollution_Index+Age+Sex+BMI+Race.Ethnicity+Smoking+healthDrinking+Healthy.physical.activity+Qualification+Townsend.deprivation.index+urban+CHD+diabet+Hype	Air_Pollution_Index Derived from depression	-0.00677767	-7.74295	1.00246e-14	53055.9	10432.2	29425	3.13222e-12
ubac1	Air_Pollution_Index+Age+Sex+BMI+Race.Ethnicity+Smoking+healthDrinking+Healthy.physical.activity+Qualification+Townsend.deprivation.index+urban+CHD+diabet+Hype	Air_Pollution_Index Derived from depression	-0.00446095	-7.71756	1.2231e-14	28736.2	4568.02	29496	3.13222e-12
psmd9	Air_Pollution_Index+Age+Sex+BMI+Race.Ethnicity+Smoking+healthDrinking+Healthy.physical.activity+Qualification+Townsend.deprivation.index+urban+CHD+diabet+Hype	Air_Pollution_Index Derived from depression	-0.00716926	-7.7113	1.28457e-14	56793.3	11817.6	29496	3.13222e-12
ncf2	Air_Pollution_Index+Age+Sex+BMI+Race.Ethnicity+Smoking+healthDrinking+Healthy.physical.activity+Qualification+Townsend.deprivation.index+urban+CHD+diabet+Hype	Air_Pollution_Index Derived from depression	-0.0106402	-7.49012	7.07319e-14	81939.4	27628.2	29540	1.4783e-11
ca2	Air_Pollution_Index+Age+Sex+BMI+Race.Ethnicity+Smoking+healthDrinking+Healthy.physical.activity+Qualification+Townsend.deprivation.index+urban+CHD+diabet+Hype	Air_Pollution_Index Derived from depression	-0.00844746	-7.27583	3.52857e-13	70013	18466.5	29528	6.45287e-11
glrx	Air_Pollution_Index+Age+Sex+BMI+Race.Ethnicity+Smoking+healthDrinking+Healthy.physical.activity+Qualification+Townsend.deprivation.index+urban+CHD+diabet+Hype	Air_Pollution_Index Derived from depression	-0.00687369	-7.22163	5.26118e-13	58042.9	12347.6	29449	8.55235e-11
ppme1	Air_Pollution_Index+Age+Sex+BMI+Race.Ethnicity+Smoking+healthDrinking+Healthy.physical.activity+Qualification+Townsend.deprivation.index+urban+CHD+diabet+Hype	Air_Pollution_Index Derived from depression	-0.00700506	-6.93696	4.08886e-12	61672.7	13941.8	29496	5.982e-10
nsfl1c	Air_Pollution_Index+Age+Sex+BMI+Race.Ethnicity+Smoking+healthDrinking+Healthy.physical.activity+Qualification+Townsend.deprivation.index+urban+CHD+diabet+Hype	Air_Pollution_Index Derived from depression	-0.00749723	-6.84547	7.76947e-12	67792.1	16849.9	29911	1.03334e-09
carhsp1	Air_Pollution_Index+Age+Sex+BMI+Race.Ethnicity+Smoking+healthDrinking+Healthy.physical.activity+Qualification+Townsend.deprivation.index+urban+CHD+diabet+Hype	Air_Pollution_Index Derived from depression	-0.00588004	-6.82482	8.97727e-12	50698	9748.87	28935	1.09448e-09
ak1	Air_Pollution_Index+Age+Sex+BMI+Race.Ethnicity+Smoking+healthDrinking+Healthy.physical.activity+Qualification+Townsend.deprivation.index+urban+CHD+diabet+Hype	Air_Pollution_Index Derived from depression	-0.0072076	-6.77707	1.24931e-11	65158.2	15607.2	29625	1.35048e-09
psmg3	Air_Pollution_Index+Age+Sex+BMI+Race.Ethnicity+Smoking+healthDrinking+Healthy.physical.activity+Qualification+Townsend.deprivation.index+urban+CHD+diabet+Hype	Air_Pollution_Index Derived from depression	-0.00578208	-6.77217	1.29233e-11	51964.6	10011.2	29586	1.35048e-09
dnph1	Air_Pollution_Index+Age+Sex+BMI+Race.Ethnicity+Smoking+healthDrinking+Healthy.physical.activity+Qualification+Townsend.deprivation.index+urban+CHD+diabet+Hype	Air_Pollution_Index Derived from depression	-0.00574736	-6.70244	2.08637e-11	52630.8	10206.8	29707	2.03491e-09
pklr	Air_Pollution_Index+Age+Sex+BMI+Race.Ethnicity+Smoking+healthDrinking+Healthy.physical.activity+Qualification+Townsend.deprivation.index+urban+CHD+diabet+Hype	Air_Pollution_Index Derived from depression	-0.00729102	-6.67942	2.4413e-11	66866.8	16503.1	29668	2.23226e-09
cct5	Air_Pollution_Index+Age+Sex+BMI+Race.Ethnicity+Smoking+healthDrinking+Healthy.physical.activity+Qualification+Townsend.deprivation.index+urban+CHD+diabet+Hype	Air_Pollution_Index Derived from depression	-0.00506435	-6.64647	3.0553e-11	43661	7644.3	28945	2.60041e-09
tbc1d17	Air_Pollution_Index+Age+Sex+BMI+Race.Ethnicity+Smoking+healthDrinking+Healthy.physical.activity+Qualification+Townsend.deprivation.index+urban+CHD+diabet+Hype	Air_Pollution_Index Derived from depression	-0.0049256	-6.63967	3.19941e-11	42033.2	7227.69	28935	2.60041e-09
cd2ap	Air_Pollution_Index+Age+Sex+BMI+Race.Ethnicity+Smoking+healthDrinking+Healthy.physical.activity+Qualification+Townsend.deprivation.index+urban+CHD+diabet+Hype	Air_Pollution_Index Derived from depression	-0.00705709	-6.58653	4.57769e-11	65597.9	15840.4	29625	3.52482e-09
omg	Air_Pollution_Index+Age+Sex+BMI+Race.Ethnicity+Smoking+healthDrinking+Healthy.physical.activity+Qualification+Townsend.deprivation.index+urban+CHD+diabet+Hype	Air_Pollution_Index Derived from depression	0.00716934	6.56512	5.28547e-11	66293.8	16304.5	29496	3.86632e-09
pik3ap1	Air_Pollution_Index+Age+Sex+BMI+Race.Ethnicity+Smoking+healthDrinking+Healthy.physical.activity+Qualification+Townsend.deprivation.index+urban+CHD+diabet+Hype	Air_Pollution_Index Derived from depression	-0.00660394	-6.3871	1.71565e-10	63301.2	14681.5	29586	1.19524e-08
eif4ebp1	Air_Pollution_Index+Age+Sex+BMI+Race.Ethnicity+Smoking+healthDrinking+Healthy.physical.activity+Qualification+Townsend.deprivation.index+urban+CHD+diabet+Hype	Air_Pollution_Index Derived from depression	-0.0068801	-6.36946	1.92481e-10	66078.9	16099.5	29625	1.28e-08
s100a12	Air_Pollution_Index+Age+Sex+BMI+Race.Ethnicity+Smoking+healthDrinking+Healthy.physical.activity+Qualification+Townsend.deprivation.index+urban+CHD+diabet+Hype	Air_Pollution_Index Derived from depression	-0.00774913	-6.25094	4.13609e-10	72851.3	20635.7	29229	2.63092e-08
psme2	Air_Pollution_Index+Age+Sex+BMI+Race.Ethnicity+Smoking+healthDrinking+Healthy.physical.activity+Qualification+Townsend.deprivation.index+urban+CHD+diabet+Hype	Air_Pollution_Index Derived from depression	-0.0037978	-6.20032	5.70988e-10	31766.4	5064.61	29293	3.42264e-08
rilp	Air_Pollution_Index+Age+Sex+BMI+Race.Ethnicity+Smoking+healthDrinking+Healthy.physical.activity+Qualification+Townsend.deprivation.index+urban+CHD+diabet+Hype	Air_Pollution_Index Derived from depression	-0.00620645	-6.1965	5.84867e-10	62035.5	13954	29807	3.42264e-08
ptprn2	Air_Pollution_Index+Age+Sex+BMI+Race.Ethnicity+Smoking+healthDrinking+Healthy.physical.activity+Qualification+Townsend.deprivation.index+urban+CHD+diabet+Hype	Air_Pollution_Index Derived from depression	0.00323347	6.16039	7.35087e-10	22812.6	3732.56	29326	4.13628e-08
blvrb	Air_Pollution_Index+Age+Sex+BMI+Race.Ethnicity+Smoking+healthDrinking+Healthy.physical.activity+Qualification+Townsend.deprivation.index+urban+CHD+diabet+Hype	Air_Pollution_Index Derived from depression	-0.00677825	-6.14775	7.9592e-10	67316.1	16780.5	29632	4.31271e-08
ca1	Air_Pollution_Index+Age+Sex+BMI+Race.Ethnicity+Smoking+healthDrinking+Healthy.physical.activity+Qualification+Townsend.deprivation.index+urban+CHD+diabet+Hype	Air_Pollution_Index Derived from depression	-0.00615095	-6.13828	8.45009e-10	59727.2	13300.4	28967	4.3272e-08
pebp1	Air_Pollution_Index+Age+Sex+BMI+Race.Ethnicity+Smoking+healthDrinking+Healthy.physical.activity+Qualification+Townsend.deprivation.index+urban+CHD+diabet+Hype	Air_Pollution_Index Derived from depression	-0.00594841	-6.13554	8.59466e-10	59688.7	12974.8	29632	4.3272e-08
calcoco1	Air_Pollution_Index+Age+Sex+BMI+Race.Ethnicity+Smoking+healthDrinking+Healthy.physical.activity+Qualification+Townsend.deprivation.index+urban+CHD+diabet+Hype	Air_Pollution_Index Derived from depression	-0.0106988	-6.13045	8.87327e-10	95137.1	42379	29791	4.3272e-08
olr1	Air_Pollution_Index+Age+Sex+BMI+Race.Ethnicity+Smoking+healthDrinking+Healthy.physical.activity+Qualification+Townsend.deprivation.index+urban+CHD+diabet+Hype	Air_Pollution_Index Derived from depression	-0.00600372	-6.08251	1.19774e-09	59955.3	13216.3	29361	5.65256e-08
hbq1	Air_Pollution_Index+Age+Sex+BMI+Race.Ethnicity+Smoking+healthDrinking+Healthy.physical.activity+Qualification+Townsend.deprivation.index+urban+CHD+diabet+Hype	Air_Pollution_Index Derived from depression	-0.00616711	-6.05297	1.4389e-09	63401.8	14560.9	29893	6.38313e-08
ccl2	Air_Pollution_Index+Age+Sex+BMI+Race.Ethnicity+Smoking+healthDrinking+Healthy.physical.activity+Qualification+Townsend.deprivation.index+urban+CHD+diabet+Hype	Air_Pollution_Index Derived from depression	-0.00521309	-6.0529	1.4398e-09	51986.6	10073	29376	6.38313e-08
kel	Air_Pollution_Index+Age+Sex+BMI+Race.Ethnicity+Smoking+healthDrinking+Healthy.physical.activity+Qualification+Townsend.deprivation.index+urban+CHD+diabet+Hype	Air_Pollution_Index Derived from depression	-0.00355808	-6.02009	1.76421e-09	28871.4	4587.76	28935	7.59129e-08
s100a4	Air_Pollution_Index+Age+Sex+BMI+Race.Ethnicity+Smoking+healthDrinking+Healthy.physical.activity+Qualification+Townsend.deprivation.index+urban+CHD+diabet+Hype	Air_Pollution_Index Derived from depression	-0.00558845	-5.9508	2.69822e-09	57954.6	12205	29716	1.12786e-07
psme1	Air_Pollution_Index+Age+Sex+BMI+Race.Ethnicity+Smoking+healthDrinking+Healthy.physical.activity+Qualification+Townsend.deprivation.index+urban+CHD+diabet+Hype	Air_Pollution_Index Derived from depression	-0.00368647	-5.9276	3.10829e-09	32849.4	5253.43	29378	1.26317e-07
lhpp	Air_Pollution_Index+Age+Sex+BMI+Race.Ethnicity+Smoking+healthDrinking+Healthy.physical.activity+Qualification+Townsend.deprivation.index+urban+CHD+diabet+Hype	Air_Pollution_Index Derived from depression	-0.00583614	-5.91307	3.3947e-09	60859.5	13485.3	29657	1.34228e-07
map3k5	Air_Pollution_Index+Age+Sex+BMI+Race.Ethnicity+Smoking+healthDrinking+Healthy.physical.activity+Qualification+Townsend.deprivation.index+urban+CHD+diabet+Hype	Air_Pollution_Index Derived from depression	-0.0097673	-5.86841	4.44774e-09	88925.8	36473.7	28945	1.71238e-07
s100a11	Air_Pollution_Index+Age+Sex+BMI+Race.Ethnicity+Smoking+healthDrinking+Healthy.physical.activity+Qualification+Townsend.deprivation.index+urban+CHD+diabet+Hype	Air_Pollution_Index Derived from depression	-0.00461171	-5.84002	5.27442e-09	46983.2	8491.73	29404	1.97859e-07
csf3	Air_Pollution_Index+Age+Sex+BMI+Race.Ethnicity+Smoking+healthDrinking+Healthy.physical.activity+Qualification+Townsend.deprivation.index+urban+CHD+diabet+Hype	Air_Pollution_Index Derived from depression	0.00464742	5.83557	5.41757e-09	46487.8	8409.08	29053	1.98148e-07
bid	Air_Pollution_Index+Age+Sex+BMI+Race.Ethnicity+Smoking+healthDrinking+Healthy.physical.activity+Qualification+Townsend.deprivation.index+urban+CHD+diabet+Hype	Air_Pollution_Index Derived from depression	-0.00645136	-5.81177	6.24483e-09	67506.8	16922.3	29586	2.22834e-07
ccl5	Air_Pollution_Index+Age+Sex+BMI+Race.Ethnicity+Smoking+healthDrinking+Healthy.physical.activity+Qualification+Townsend.deprivation.index+urban+CHD+diabet+Hype	Air_Pollution_Index Derived from depression	0.00951231	5.77917	7.58165e-09	91558.1	37689.6	29751	2.64094e-07
ppcdc	Air_Pollution_Index+Age+Sex+BMI+Race.Ethnicity+Smoking+healthDrinking+Healthy.physical.activity+Qualification+Townsend.deprivation.index+urban+CHD+diabet+Hype	Air_Pollution_Index Derived from depression	-0.0045232	-5.7615	8.41877e-09	47861.3	8658.09	29911	2.86434e-07
sod1	Air_Pollution_Index+Age+Sex+BMI+Race.Ethnicity+Smoking+healthDrinking+Healthy.physical.activity+Qualification+Townsend.deprivation.index+urban+CHD+diabet+Hype	Air_Pollution_Index Derived from depression	-0.00461446	-5.6697	1.44406e-08	47688.6	8770.41	29018	4.80151e-07
rnase3	Air_Pollution_Index+Age+Sex+BMI+Race.Ethnicity+Smoking+healthDrinking+Healthy.physical.activity+Qualification+Townsend.deprivation.index+urban+CHD+diabet+Hype	Air_Pollution_Index Derived from depression	-0.0104569	-5.64967	1.62239e-08	97473.9	46909.4	29490	5.27456e-07
hmbs	Air_Pollution_Index+Age+Sex+BMI+Race.Ethnicity+Smoking+healthDrinking+Healthy.physical.activity+Qualification+Townsend.deprivation.index+urban+CHD+diabet+Hype	Air_Pollution_Index Derived from depression	-0.00401951	-5.62778	1.84181e-08	42148.1	7155.45	29893	5.85776e-07
glod4	Air_Pollution_Index+Age+Sex+BMI+Race.Ethnicity+Smoking+healthDrinking+Healthy.physical.activity+Qualification+Townsend.deprivation.index+urban+CHD+diabet+Hype	Air_Pollution_Index Derived from depression	-0.00330856	-5.59344	2.24581e-08	30344.5	4823.47	29580	6.9907e-07
ca3	Air_Pollution_Index+Age+Sex+BMI+Race.Ethnicity+Smoking+healthDrinking+Healthy.physical.activity+Qualification+Townsend.deprivation.index+urban+CHD+diabet+Hype	Air_Pollution_Index Derived from depression	-0.00555408	-5.56941	2.57801e-08	62303.4	14009.2	29946	7.85756e-07
mmp8	Air_Pollution_Index+Age+Sex+BMI+Race.Ethnicity+Smoking+healthDrinking+Healthy.physical.activity+Qualification+Townsend.deprivation.index+urban+CHD+diabet+Hype	Air_Pollution_Index Derived from depression	-0.00642793	-5.39197	7.02195e-08	72690.8	19890.5	29864	2.09655e-06
aprt	Air_Pollution_Index+Age+Sex+BMI+Race.Ethnicity+Smoking+healthDrinking+Healthy.physical.activity+Qualification+Townsend.deprivation.index+urban+CHD+diabet+Hype	Air_Pollution_Index Derived from depression	-0.00424334	-5.38507	7.29707e-08	46765.5	8433.53	29378	2.13512e-06
dctn1	Air_Pollution_Index+Age+Sex+BMI+Race.Ethnicity+Smoking+healthDrinking+Healthy.physical.activity+Qualification+Townsend.deprivation.index+urban+CHD+diabet+Hype	Air_Pollution_Index Derived from depression	-0.00582319	-5.37257	7.82007e-08	67102.9	16478.7	29893	2.20528e-06
atg4a	Air_Pollution_Index+Age+Sex+BMI+Race.Ethnicity+Smoking+healthDrinking+Healthy.physical.activity+Qualification+Townsend.deprivation.index+urban+CHD+diabet+Hype	Air_Pollution_Index Derived from depression	-0.00534804	-5.3722	7.83831e-08	59149.9	13048.4	28945	2.20528e-06
plpbp	Air_Pollution_Index+Age+Sex+BMI+Race.Ethnicity+Smoking+healthDrinking+Healthy.physical.activity+Qualification+Townsend.deprivation.index+urban+CHD+diabet+Hype	Air_Pollution_Index Derived from depression	-0.00602511	-5.35501	8.61887e-08	68497.1	17467.7	29625	2.36189e-06
prdx6	Air_Pollution_Index+Age+Sex+BMI+Race.Ethnicity+Smoking+healthDrinking+Healthy.physical.activity+Qualification+Townsend.deprivation.index+urban+CHD+diabet+Hype	Air_Pollution_Index Derived from depression	-0.00541425	-5.35293	8.71783e-08	62965.6	14350.2	29893	2.36189e-06
park7	Air_Pollution_Index+Age+Sex+BMI+Race.Ethnicity+Smoking+healthDrinking+Healthy.physical.activity+Qualification+Townsend.deprivation.index+urban+CHD+diabet+Hype	Air_Pollution_Index Derived from depression	-0.00456174	-5.25345	1.50309e-07	53152.6	10408.2	29632	3.99821e-06
azu1	Air_Pollution_Index+Age+Sex+BMI+Race.Ethnicity+Smoking+healthDrinking+Healthy.physical.activity+Qualification+Townsend.deprivation.index+urban+CHD+diabet+Hype	Air_Pollution_Index Derived from depression	-0.00666009	-5.174	2.30672e-07	73506.6	21642.7	28751	6.02629e-06
pfkfb2	Air_Pollution_Index+Age+Sex+BMI+Race.Ethnicity+Smoking+healthDrinking+Healthy.physical.activity+Qualification+Townsend.deprivation.index+urban+CHD+diabet+Hype	Air_Pollution_Index Derived from depression	-0.0065749	-5.16616	2.40515e-07	75066	22004.3	29446	6.17321e-06
anxa3	Air_Pollution_Index+Age+Sex+BMI+Race.Ethnicity+Smoking+healthDrinking+Healthy.physical.activity+Qualification+Townsend.deprivation.index+urban+CHD+diabet+Hype	Air_Pollution_Index Derived from depression	-0.00596376	-5.15683	2.52769e-07	70876	18718.6	29864	6.37589e-06
ceacam8	Air_Pollution_Index+Age+Sex+BMI+Race.Ethnicity+Smoking+healthDrinking+Healthy.physical.activity+Qualification+Townsend.deprivation.index+urban+CHD+diabet+Hype	Air_Pollution_Index Derived from depression	-0.0041443	-5.13042	2.90952e-07	47593.4	8721.71	29123	7.21463e-06
mnda	Air_Pollution_Index+Age+Sex+BMI+Race.Ethnicity+Smoking+healthDrinking+Healthy.physical.activity+Qualification+Townsend.deprivation.index+urban+CHD+diabet+Hype	Air_Pollution_Index Derived from depression	-0.00848675	-5.08256	3.74643e-07	91728.5	38364.7	29580	9.13505e-06
cc2d1a	Air_Pollution_Index+Age+Sex+BMI+Race.Ethnicity+Smoking+healthDrinking+Healthy.physical.activity+Qualification+Townsend.deprivation.index+urban+CHD+diabet+Hype	Air_Pollution_Index Derived from depression	-0.00630594	-5.06223	4.16881e-07	73858	21143.2	29425	9.99831e-06
clc	Air_Pollution_Index+Age+Sex+BMI+Race.Ethnicity+Smoking+healthDrinking+Healthy.physical.activity+Qualification+Townsend.deprivation.index+urban+CHD+diabet+Hype	Air_Pollution_Index Derived from depression	-0.00566918	-5.05202	4.39751e-07	68198.7	17327	29580	1.03583e-05
mog	Air_Pollution_Index+Age+Sex+BMI+Race.Ethnicity+Smoking+healthDrinking+Healthy.physical.activity+Qualification+Townsend.deprivation.index+urban+CHD+diabet+Hype	Air_Pollution_Index Derived from depression	0.00269055	5.04929	4.46052e-07	24621.1	3982.78	29893	1.03583e-05
ikbkg	Air_Pollution_Index+Age+Sex+BMI+Race.Ethnicity+Smoking+healthDrinking+Healthy.physical.activity+Qualification+Townsend.deprivation.index+urban+CHD+diabet+Hype	Air_Pollution_Index Derived from depression	-0.00773887	-5.04266	4.61811e-07	86687.8	32345.2	29586	1.05567e-05
ahsp	Air_Pollution_Index+Age+Sex+BMI+Race.Ethnicity+Smoking+healthDrinking+Healthy.physical.activity+Qualification+Townsend.deprivation.index+urban+CHD+diabet+Hype	Air_Pollution_Index Derived from depression	-0.00708044	-5.03948	4.69549e-07	81474.1	27127.5	29583	1.05685e-05
inppl1	Air_Pollution_Index+Age+Sex+BMI+Race.Ethnicity+Smoking+healthDrinking+Healthy.physical.activity+Qualification+Townsend.deprivation.index+urban+CHD+diabet+Hype	Air_Pollution_Index Derived from depression	-0.00814157	-5.01858	5.23584e-07	89659.8	35982.3	29496	1.16061e-05
stx8	Air_Pollution_Index+Age+Sex+BMI+Race.Ethnicity+Smoking+healthDrinking+Healthy.physical.activity+Qualification+Townsend.deprivation.index+urban+CHD+diabet+Hype	Air_Pollution_Index Derived from depression	-0.0040738	-4.99855	5.80924e-07	49210.4	9121.89	29586	1.2685e-05
hspb1	Air_Pollution_Index+Age+Sex+BMI+Race.Ethnicity+Smoking+healthDrinking+Healthy.physical.activity+Qualification+Townsend.deprivation.index+urban+CHD+diabet+Hype	Air_Pollution_Index Derived from depression	-0.00565877	-4.9881	6.13251e-07	67585.6	17275.5	29178	1.30702e-05
il1b	Air_Pollution_Index+Age+Sex+BMI+Race.Ethnicity+Smoking+healthDrinking+Healthy.physical.activity+Qualification+Townsend.deprivation.index+urban+CHD+diabet+Hype	Air_Pollution_Index Derived from depression	-0.0046863	-4.98711	6.16436e-07	55755.2	11613.3	28924	1.30702e-05
ccs	Air_Pollution_Index+Age+Sex+BMI+Race.Ethnicity+Smoking+healthDrinking+Healthy.physical.activity+Qualification+Townsend.deprivation.index+urban+CHD+diabet+Hype	Air_Pollution_Index Derived from depression	-0.0039327	-4.97643	6.51316e-07	47056.9	8509.42	29425	1.36125e-05
mif	Air_Pollution_Index+Age+Sex+BMI+Race.Ethnicity+Smoking+healthDrinking+Healthy.physical.activity+Qualification+Townsend.deprivation.index+urban+CHD+diabet+Hype	Air_Pollution_Index Derived from depression	-0.00557126	-4.96434	6.93169e-07	68209.4	17334.8	29578	1.42832e-05
hcls1	Air_Pollution_Index+Age+Sex+BMI+Race.Ethnicity+Smoking+healthDrinking+Healthy.physical.activity+Qualification+Townsend.deprivation.index+urban+CHD+diabet+Hype	Air_Pollution_Index Derived from depression	-0.00453327	-4.94856	7.51707e-07	57185.6	11811	29943	1.52743e-05
apex1	Air_Pollution_Index+Age+Sex+BMI+Race.Ethnicity+Smoking+healthDrinking+Healthy.physical.activity+Qualification+Townsend.deprivation.index+urban+CHD+diabet+Hype	Air_Pollution_Index Derived from depression	-0.00471275	-4.86013	1.17904e-06	60142.8	13101.9	29794	2.36292e-05
glo1	Air_Pollution_Index+Age+Sex+BMI+Race.Ethnicity+Smoking+healthDrinking+Healthy.physical.activity+Qualification+Townsend.deprivation.index+urban+CHD+diabet+Hype	Air_Pollution_Index Derived from depression	-0.00465187	-4.84704	1.2596e-06	57640	12311.4	29123	2.49026e-05
aldh1a1	Air_Pollution_Index+Age+Sex+BMI+Race.Ethnicity+Smoking+healthDrinking+Healthy.physical.activity+Qualification+Townsend.deprivation.index+urban+CHD+diabet+Hype	Air_Pollution_Index Derived from depression	-0.00426245	-4.8403	1.30298e-06	53985.8	10704.8	29632	2.52185e-05
eif4b	Air_Pollution_Index+Age+Sex+BMI+Race.Ethnicity+Smoking+healthDrinking+Healthy.physical.activity+Qualification+Townsend.deprivation.index+urban+CHD+diabet+Hype	Air_Pollution_Index Derived from depression	-0.00457521	-4.83923	1.31005e-06	57615.7	12179.4	29425	2.52185e-05
ciAir_Pollution_Indexn1	Air_Pollution_Index+Age+Sex+BMI+Race.Ethnicity+Smoking+healthDrinking+Healthy.physical.activity+Qualification+Townsend.deprivation.index+urban+CHD+diabet+Hype	Air_Pollution_Index Derived from depression	-0.00502867	-4.81969	1.4449e-06	64215.6	15065.1	29716	2.7453e-05
rwdd1	Air_Pollution_Index+Age+Sex+BMI+Race.Ethnicity+Smoking+healthDrinking+Healthy.physical.activity+Qualification+Townsend.deprivation.index+urban+CHD+diabet+Hype	Air_Pollution_Index Derived from depression	-0.0050387	-4.81084	1.51031e-06	65117.9	15409.8	29911	2.83281e-05
ankrd54	Air_Pollution_Index+Age+Sex+BMI+Race.Ethnicity+Smoking+healthDrinking+Healthy.physical.activity+Qualification+Townsend.deprivation.index+urban+CHD+diabet+Hype	Air_Pollution_Index Derived from depression	-0.00461109	-4.80025	1.59259e-06	57081.9	12149.3	28945	2.94931e-05
capg	Air_Pollution_Index+Age+Sex+BMI+Race.Ethnicity+Smoking+healthDrinking+Healthy.physical.activity+Qualification+Townsend.deprivation.index+urban+CHD+diabet+Hype	Air_Pollution_Index Derived from depression	-0.00463812	-4.79676	1.6204e-06	58617.2	12615.6	29390	2.96331e-05
casp8	Air_Pollution_Index+Age+Sex+BMI+Race.Ethnicity+Smoking+healthDrinking+Healthy.physical.activity+Qualification+Townsend.deprivation.index+urban+CHD+diabet+Hype	Air_Pollution_Index Derived from depression	-0.00495986	-4.79129	1.66507e-06	64002.6	14905.2	29807	3.00741e-05
lxn	Air_Pollution_Index+Age+Sex+BMI+Race.Ethnicity+Smoking+healthDrinking+Healthy.physical.activity+Qualification+Townsend.deprivation.index+urban+CHD+diabet+Hype	Air_Pollution_Index Derived from depression	-0.00534261	-4.7757	1.79953e-06	67070.4	16891.2	29288	3.21063e-05
traf2	Air_Pollution_Index+Age+Sex+BMI+Race.Ethnicity+Smoking+healthDrinking+Healthy.physical.activity+Qualification+Townsend.deprivation.index+urban+CHD+diabet+Hype	Air_Pollution_Index Derived from depression	-0.0056361	-4.7395	2.15238e-06	71584	19420.7	29586	3.76387e-05
hexim1	Air_Pollution_Index+Age+Sex+BMI+Race.Ethnicity+Smoking+healthDrinking+Healthy.physical.activity+Qualification+Townsend.deprivation.index+urban+CHD+diabet+Hype	Air_Pollution_Index Derived from depression	-0.00640231	-4.73869	2.16107e-06	79142.3	25068.7	29586	3.76387e-05
cpped1	Air_Pollution_Index+Age+Sex+BMI+Race.Ethnicity+Smoking+healthDrinking+Healthy.physical.activity+Qualification+Townsend.deprivation.index+urban+CHD+diabet+Hype	Air_Pollution_Index Derived from depression	-0.00516194	-4.7185	2.38661e-06	67724.8	16812	29911	4.10778e-05
stip1	Air_Pollution_Index+Age+Sex+BMI+Race.Ethnicity+Smoking+healthDrinking+Healthy.physical.activity+Qualification+Townsend.deprivation.index+urban+CHD+diabet+Hype	Air_Pollution_Index Derived from depression	-0.00513504	-4.71255	2.45744e-06	66464.1	16342.2	29578	4.12426e-05
metap2	Air_Pollution_Index+Age+Sex+BMI+Race.Ethnicity+Smoking+healthDrinking+Healthy.physical.activity+Qualification+Townsend.deprivation.index+urban+CHD+diabet+Hype	Air_Pollution_Index Derived from depression	-0.00444097	-4.71188	2.46549e-06	58628	12430	29851	4.12426e-05
nfatc1	Air_Pollution_Index+Age+Sex+BMI+Race.Ethnicity+Smoking+healthDrinking+Healthy.physical.activity+Qualification+Townsend.deprivation.index+urban+CHD+diabet+Hype	Air_Pollution_Index Derived from depression	-0.00765531	-4.71063	2.48076e-06	90078.3	36269.5	29586	4.12426e-05
prdx1	Air_Pollution_Index+Age+Sex+BMI+Race.Ethnicity+Smoking+healthDrinking+Healthy.physical.activity+Qualification+Townsend.deprivation.index+urban+CHD+diabet+Hype	Air_Pollution_Index Derived from depression	-0.00704243	-4.70583	2.54013e-06	82136.6	29124.6	28798	4.17552e-05
eif4g1	Air_Pollution_Index+Age+Sex+BMI+Race.Ethnicity+Smoking+healthDrinking+Healthy.physical.activity+Qualification+Townsend.deprivation.index+urban+CHD+diabet+Hype	Air_Pollution_Index Derived from depression	-0.00772212	-4.69968	2.61723e-06	92199.5	37997.7	29943	4.25445e-05
arhgef12	Air_Pollution_Index+Age+Sex+BMI+Race.Ethnicity+Smoking+healthDrinking+Healthy.physical.activity+Qualification+Townsend.deprivation.index+urban+CHD+diabet+Hype	Air_Pollution_Index Derived from depression	-0.00809449	-4.68921	2.75481e-06	93651.4	40921.6	29586	4.42888e-05
dnmbp	Air_Pollution_Index+Age+Sex+BMI+Race.Ethnicity+Smoking+healthDrinking+Healthy.physical.activity+Qualification+Townsend.deprivation.index+urban+CHD+diabet+Hype	Air_Pollution_Index Derived from depression	-0.00483272	-4.67304	2.98081e-06	62898.6	14572.7	29425	4.74014e-05
axin1	Air_Pollution_Index+Age+Sex+BMI+Race.Ethnicity+Smoking+healthDrinking+Healthy.physical.activity+Qualification+Townsend.deprivation.index+urban+CHD+diabet+Hype	Air_Pollution_Index Derived from depression	-0.00740578	-4.6527	3.29034e-06	88848.6	34794	29586	5.14737e-05
bank1	Air_Pollution_Index+Age+Sex+BMI+Race.Ethnicity+Smoking+healthDrinking+Healthy.physical.activity+Qualification+Townsend.deprivation.index+urban+CHD+diabet+Hype	Air_Pollution_Index Derived from depression	-0.00816508	-4.65164	3.30727e-06	94641.9	42313.7	29586	5.14737e-05
akt1s1	Air_Pollution_Index+Age+Sex+BMI+Race.Ethnicity+Smoking+healthDrinking+Healthy.physical.activity+Qualification+Townsend.deprivation.index+urban+CHD+diabet+Hype	Air_Pollution_Index Derived from depression	-0.00514706	-4.64632	3.39398e-06	65254.8	16116.7	28935	5.22673e-05
ogfr	Air_Pollution_Index+Age+Sex+BMI+Race.Ethnicity+Smoking+healthDrinking+Healthy.physical.activity+Qualification+Townsend.deprivation.index+urban+CHD+diabet+Hype	Air_Pollution_Index Derived from depression	-0.00251413	-4.60212	4.19951e-06	25403.4	4080.31	29496	6.39988e-05
wwp2	Air_Pollution_Index+Age+Sex+BMI+Race.Ethnicity+Smoking+healthDrinking+Healthy.physical.activity+Qualification+Townsend.deprivation.index+urban+CHD+diabet+Hype	Air_Pollution_Index Derived from depression	-0.00410789	-4.58584	4.54025e-06	54437.7	10933.4	29425	6.84783e-05
abhd14b	Air_Pollution_Index+Age+Sex+BMI+Race.Ethnicity+Smoking+healthDrinking+Healthy.physical.activity+Qualification+Townsend.deprivation.index+urban+CHD+diabet+Hype	Air_Pollution_Index Derived from depression	-0.00431767	-4.55616	5.2308e-06	57466.1	12155.8	29328	7.7628e-05
rbks	Air_Pollution_Index+Age+Sex+BMI+Race.Ethnicity+Smoking+healthDrinking+Healthy.physical.activity+Qualification+Townsend.deprivation.index+urban+CHD+diabet+Hype	Air_Pollution_Index Derived from depression	-0.00379619	-4.55528	5.25302e-06	48900.9	9156.58	28961	7.7628e-05
bach1	Air_Pollution_Index+Age+Sex+BMI+Race.Ethnicity+Smoking+healthDrinking+Healthy.physical.activity+Qualification+Townsend.deprivation.index+urban+CHD+diabet+Hype	Air_Pollution_Index Derived from depression	-0.0055833	-4.54646	5.47727e-06	73489.1	20711.4	29586	8.01325e-05
ctss	Air_Pollution_Index+Age+Sex+BMI+Race.Ethnicity+Smoking+healthDrinking+Healthy.physical.activity+Qualification+Townsend.deprivation.index+urban+CHD+diabet+Hype	Air_Pollution_Index Derived from depression	-0.00180125	-4.53016	5.92325e-06	-357.609	1336.8	23210	8.51045e-05
gmpr	Air_Pollution_Index+Age+Sex+BMI+Race.Ethnicity+Smoking+healthDrinking+Healthy.physical.activity+Qualification+Townsend.deprivation.index+urban+CHD+diabet+Hype	Air_Pollution_Index Derived from depression	-0.00372094	-4.52818	5.97244e-06	50671.9	9503.44	29943	8.51045e-05
thop1	Air_Pollution_Index+Age+Sex+BMI+Race.Ethnicity+Smoking+healthDrinking+Healthy.physical.activity+Qualification+Townsend.deprivation.index+urban+CHD+diabet+Hype	Air_Pollution_Index Derived from depression	-0.00232924	-4.52751	5.99163e-06	21845.1	3616.39	29479	8.51045e-05
fgr	Air_Pollution_Index+Age+Sex+BMI+Race.Ethnicity+Smoking+healthDrinking+Healthy.physical.activity+Qualification+Townsend.deprivation.index+urban+CHD+diabet+Hype	Air_Pollution_Index Derived from depression	-0.00447145	-4.52524	6.0566e-06	58634.8	12823	28935	8.52001e-05
hspa1a	Air_Pollution_Index+Age+Sex+BMI+Race.Ethnicity+Smoking+healthDrinking+Healthy.physical.activity+Qualification+Townsend.deprivation.index+urban+CHD+diabet+Hype	Air_Pollution_Index Derived from depression	-0.00534219	-4.52239	6.13811e-06	71676.7	19369.6	29707	8.55243e-05
stx4	Air_Pollution_Index+Age+Sex+BMI+Race.Ethnicity+Smoking+healthDrinking+Healthy.physical.activity+Qualification+Townsend.deprivation.index+urban+CHD+diabet+Hype	Air_Pollution_Index Derived from depression	-0.0045895	-4.50483	6.6682e-06	62195.4	14190.9	29496	9.19571e-05
tjap1	Air_Pollution_Index+Age+Sex+BMI+Race.Ethnicity+Smoking+healthDrinking+Healthy.physical.activity+Qualification+Townsend.deprivation.index+urban+CHD+diabet+Hype	Air_Pollution_Index Derived from depression	-0.00624974	-4.503	6.7255e-06	81187.1	26657.8	29716	9.19571e-05
pdcd5	Air_Pollution_Index+Age+Sex+BMI+Race.Ethnicity+Smoking+healthDrinking+Healthy.physical.activity+Qualification+Townsend.deprivation.index+urban+CHD+diabet+Hype	Air_Pollution_Index Derived from depression	-0.00435368	-4.49983	6.82648e-06	60370.9	13149.9	29911	9.24735e-05
scamp3	Air_Pollution_Index+Age+Sex+BMI+Race.Ethnicity+Smoking+healthDrinking+Healthy.physical.activity+Qualification+Townsend.deprivation.index+urban+CHD+diabet+Hype	Air_Pollution_Index Derived from depression	-0.00633025	-4.49643	6.9368e-06	81289.8	27098.3	29496	9.31059e-05
tnfsf14	Air_Pollution_Index+Age+Sex+BMI+Race.Ethnicity+Smoking+healthDrinking+Healthy.physical.activity+Qualification+Townsend.deprivation.index+urban+CHD+diabet+Hype	Air_Pollution_Index Derived from depression	-0.00423614	-4.47719	7.59147e-06	57660.3	12197.8	29425	0.000100966
rabgap1l	Air_Pollution_Index+Age+Sex+BMI+Race.Ethnicity+Smoking+healthDrinking+Healthy.physical.activity+Qualification+Townsend.deprivation.index+urban+CHD+diabet+Hype	Air_Pollution_Index Derived from depression	-0.00449902	-4.45667	8.35518e-06	60276.2	13511.6	29053	0.000110123
eloa	Air_Pollution_Index+Age+Sex+BMI+Race.Ethnicity+Smoking+healthDrinking+Healthy.physical.activity+Qualification+Townsend.deprivation.index+urban+CHD+diabet+Hype	Air_Pollution_Index Derived from depression	-0.00395405	-4.41326	1.02185e-05	54609.5	10974.8	29496	0.000133479
xg	Air_Pollution_Index+Age+Sex+BMI+Race.Ethnicity+Smoking+healthDrinking+Healthy.physical.activity+Qualification+Townsend.deprivation.index+urban+CHD+diabet+Hype	Air_Pollution_Index Derived from depression	-0.00225388	-4.41086	1.03323e-05	22116.6	3661.57	29851	0.000133771
nfkbie	Air_Pollution_Index+Age+Sex+BMI+Race.Ethnicity+Smoking+healthDrinking+Healthy.physical.activity+Qualification+Townsend.deprivation.index+urban+CHD+diabet+Hype	Air_Pollution_Index Derived from depression	-0.00357227	-4.38681	1.15434e-05	47511.4	8731.02	28945	0.00014814
dnajb1	Air_Pollution_Index+Age+Sex+BMI+Race.Ethnicity+Smoking+healthDrinking+Healthy.physical.activity+Qualification+Townsend.deprivation.index+urban+CHD+diabet+Hype	Air_Pollution_Index Derived from depression	-0.00632471	-4.38271	1.17618e-05	82750.3	28472.8	29496	0.000149631
sost	Air_Pollution_Index+Age+Sex+BMI+Race.Ethnicity+Smoking+healthDrinking+Healthy.physical.activity+Qualification+Townsend.deprivation.index+urban+CHD+diabet+Hype	Air_Pollution_Index Derived from depression	-0.00276716	-4.36839	1.2559e-05	34334.7	5519.69	29574	0.000158395
cradd	Air_Pollution_Index+Age+Sex+BMI+Race.Ethnicity+Smoking+healthDrinking+Healthy.physical.activity+Qualification+Townsend.deprivation.index+urban+CHD+diabet+Hype	Air_Pollution_Index Derived from depression	-0.00542232	-4.35276	1.34885e-05	73695.8	21078.8	29377	0.000168664
stambp	Air_Pollution_Index+Age+Sex+BMI+Race.Ethnicity+Smoking+healthDrinking+Healthy.physical.activity+Qualification+Townsend.deprivation.index+urban+CHD+diabet+Hype	Air_Pollution_Index Derived from depression	-0.00461271	-4.33894	1.43648e-05	64374.8	15351.5	29377	0.000178099
nadk	Air_Pollution_Index+Age+Sex+BMI+Race.Ethnicity+Smoking+healthDrinking+Healthy.physical.activity+Qualification+Townsend.deprivation.index+urban+CHD+diabet+Hype	Air_Pollution_Index Derived from depression	-0.00399686	-4.32967	1.49823e-05	56763.7	11758.6	29625	0.000184194
uso1	Air_Pollution_Index+Age+Sex+BMI+Race.Ethnicity+Smoking+healthDrinking+Healthy.physical.activity+Qualification+Townsend.deprivation.index+urban+CHD+diabet+Hype	Air_Pollution_Index Derived from depression	-0.00632078	-4.27553	1.91282e-05	84175.2	29881	29496	0.000233205
rtbdn	Air_Pollution_Index+Age+Sex+BMI+Race.Ethnicity+Smoking+healthDrinking+Healthy.physical.activity+Qualification+Townsend.deprivation.index+urban+CHD+diabet+Hype	Air_Pollution_Index Derived from depression	0.00202997	4.27148	1.94787e-05	17177	3087.86	29496	0.000235515
cxcl5	Air_Pollution_Index+Age+Sex+BMI+Race.Ethnicity+Smoking+healthDrinking+Healthy.physical.activity+Qualification+Townsend.deprivation.index+urban+CHD+diabet+Hype	Air_Pollution_Index Derived from depression	0.00788333	4.23636	2.27857e-05	97874.9	47432.1	29522	0.000273242
tpmt	Air_Pollution_Index+Age+Sex+BMI+Race.Ethnicity+Smoking+healthDrinking+Healthy.physical.activity+Qualification+Townsend.deprivation.index+urban+CHD+diabet+Hype	Air_Pollution_Index Derived from depression	-0.00511002	-4.21801	2.47216e-05	70525	19324.2	28945	0.000294046
qdpr	Air_Pollution_Index+Age+Sex+BMI+Race.Ethnicity+Smoking+healthDrinking+Healthy.physical.activity+Qualification+Townsend.deprivation.index+urban+CHD+diabet+Hype	Air_Pollution_Index Derived from depression	-0.00301654	-4.21189	2.53997e-05	41423.5	7020.06	29505	0.000299676
pxn	Air_Pollution_Index+Age+Sex+BMI+Race.Ethnicity+Smoking+healthDrinking+Healthy.physical.activity+Qualification+Townsend.deprivation.index+urban+CHD+diabet+Hype	Air_Pollution_Index Derived from depression	-0.00360357	-4.20527	2.61557e-05	50384.7	9643.94	28935	0.000306126
fhit	Air_Pollution_Index+Age+Sex+BMI+Race.Ethnicity+Smoking+healthDrinking+Healthy.physical.activity+Qualification+Townsend.deprivation.index+urban+CHD+diabet+Hype	Air_Pollution_Index Derived from depression	-0.00511495	-4.19532	2.73297e-05	70805.8	19522.2	28935	0.000317328
eno2	Air_Pollution_Index+Age+Sex+BMI+Race.Ethnicity+Smoking+healthDrinking+Healthy.physical.activity+Qualification+Townsend.deprivation.index+urban+CHD+diabet+Hype	Air_Pollution_Index Derived from depression	-0.00452171	-4.18773	2.8256e-05	66941	16377.5	29911	0.0003255
hgf	Air_Pollution_Index+Age+Sex+BMI+Race.Ethnicity+Smoking+healthDrinking+Healthy.physical.activity+Qualification+Townsend.deprivation.index+urban+CHD+diabet+Hype	Air_Pollution_Index Derived from depression	-0.00230416	-4.18486	2.86149e-05	26675.1	4266.63	29943	0.00032706
chac2	Air_Pollution_Index+Age+Sex+BMI+Race.Ethnicity+Smoking+healthDrinking+Healthy.physical.activity+Qualification+Townsend.deprivation.index+urban+CHD+diabet+Hype	Air_Pollution_Index Derived from depression	-0.00412636	-4.16555	3.11507e-05	58863.3	12920	28945	0.000353184
hdgf	Air_Pollution_Index+Age+Sex+BMI+Race.Ethnicity+Smoking+healthDrinking+Healthy.physical.activity+Qualification+Townsend.deprivation.index+urban+CHD+diabet+Hype	Air_Pollution_Index Derived from depression	-0.00638818	-4.16383	3.13834e-05	87702	32898.6	29850	0.000353184
cnst	Air_Pollution_Index+Age+Sex+BMI+Race.Ethnicity+Smoking+healthDrinking+Healthy.physical.activity+Qualification+Townsend.deprivation.index+urban+CHD+diabet+Hype	Air_Pollution_Index Derived from depression	-0.00736107	-4.1296	3.64385e-05	95779.5	43842.2	29625	0.00040348
dctn2	Air_Pollution_Index+Age+Sex+BMI+Race.Ethnicity+Smoking+healthDrinking+Healthy.physical.activity+Qualification+Townsend.deprivation.index+urban+CHD+diabet+Hype	Air_Pollution_Index Derived from depression	-0.0064378	-4.12691	3.68676e-05	87346.9	33270.5	29496	0.00040348
apbb1ip	Air_Pollution_Index+Age+Sex+BMI+Race.Ethnicity+Smoking+healthDrinking+Healthy.physical.activity+Qualification+Townsend.deprivation.index+urban+CHD+diabet+Hype	Air_Pollution_Index Derived from depression	-0.00308952	-4.1267	3.69015e-05	44007.4	7663.22	29496	0.00040348
tbc1d5	Air_Pollution_Index+Age+Sex+BMI+Race.Ethnicity+Smoking+healthDrinking+Healthy.physical.activity+Qualification+Townsend.deprivation.index+urban+CHD+diabet+Hype	Air_Pollution_Index Derived from depression	-0.00552281	-4.12528	3.71295e-05	78600.7	24614.3	29586	0.00040348
dars1	Air_Pollution_Index+Age+Sex+BMI+Race.Ethnicity+Smoking+healthDrinking+Healthy.physical.activity+Qualification+Townsend.deprivation.index+urban+CHD+diabet+Hype	Air_Pollution_Index Derived from depression	-0.004955	-4.12465	3.72316e-05	71561.7	19602.8	29377	0.00040348
casp1	Air_Pollution_Index+Age+Sex+BMI+Race.Ethnicity+Smoking+healthDrinking+Healthy.physical.activity+Qualification+Townsend.deprivation.index+urban+CHD+diabet+Hype	Air_Pollution_Index Derived from depression	-0.0046753	-4.12179	3.76982e-05	66624.7	16897.5	28935	0.000405533
ppp1r9b	Air_Pollution_Index+Age+Sex+BMI+Race.Ethnicity+Smoking+healthDrinking+Healthy.physical.activity+Qualification+Townsend.deprivation.index+urban+CHD+diabet+Hype	Air_Pollution_Index Derived from depression	-0.00641932	-4.05329	5.06304e-05	89993.5	35300.8	29943	0.000540674
cep85	Air_Pollution_Index+Age+Sex+BMI+Race.Ethnicity+Smoking+healthDrinking+Healthy.physical.activity+Qualification+Townsend.deprivation.index+urban+CHD+diabet+Hype	Air_Pollution_Index Derived from depression	-0.00435955	-4.05006	5.13381e-05	63677.1	15255.7	28945	0.000544258
prdx5	Air_Pollution_Index+Age+Sex+BMI+Race.Ethnicity+Smoking+healthDrinking+Healthy.physical.activity+Qualification+Townsend.deprivation.index+urban+CHD+diabet+Hype	Air_Pollution_Index Derived from depression	-0.00448055	-4.04743	5.19138e-05	68531.4	17247.5	29943	0.000546402
wasf1	Air_Pollution_Index+Age+Sex+BMI+Race.Ethnicity+Smoking+healthDrinking+Healthy.physical.activity+Qualification+Townsend.deprivation.index+urban+CHD+diabet+Hype	Air_Pollution_Index Derived from depression	-0.00629154	-4.03955	5.36922e-05	85862.4	32423.1	29123	0.000556763
bcr	Air_Pollution_Index+Age+Sex+BMI+Race.Ethnicity+Smoking+healthDrinking+Healthy.physical.activity+Qualification+Townsend.deprivation.index+urban+CHD+diabet+Hype	Air_Pollution_Index Derived from depression	-0.00610968	-4.0388	5.38607e-05	85835.4	31427.2	29586	0.000556763
parp1	Air_Pollution_Index+Age+Sex+BMI+Race.Ethnicity+Smoking+healthDrinking+Healthy.physical.activity+Qualification+Townsend.deprivation.index+urban+CHD+diabet+Hype	Air_Pollution_Index Derived from depression	-0.00381345	-4.03802	5.40399e-05	57935.9	12248.2	29586	0.000556763
txlna	Air_Pollution_Index+Age+Sex+BMI+Race.Ethnicity+Smoking+healthDrinking+Healthy.physical.activity+Qualification+Townsend.deprivation.index+urban+CHD+diabet+Hype	Air_Pollution_Index Derived from depression	-0.00590553	-4.03227	5.53807e-05	83391.5	29226.3	29425	0.000566588
edar	Air_Pollution_Index+Age+Sex+BMI+Race.Ethnicity+Smoking+healthDrinking+Healthy.physical.activity+Qualification+Townsend.deprivation.index+urban+CHD+diabet+Hype	Air_Pollution_Index Derived from depression	-0.00605504	-4.01928	5.8522e-05	85590.3	31168.2	29586	0.000591364
nt5c3a	Air_Pollution_Index+Age+Sex+BMI+Race.Ethnicity+Smoking+healthDrinking+Healthy.physical.activity+Qualification+Townsend.deprivation.index+urban+CHD+diabet+Hype	Air_Pollution_Index Derived from depression	-0.00578679	-4.01892	5.86109e-05	82720.9	28368.4	29540	0.000591364
snx9	Air_Pollution_Index+Age+Sex+BMI+Race.Ethnicity+Smoking+healthDrinking+Healthy.physical.activity+Qualification+Townsend.deprivation.index+urban+CHD+diabet+Hype	Air_Pollution_Index Derived from depression	-0.00456107	-4.01089	6.06382e-05	69128.1	17843.5	29625	0.000607628
abl1	Air_Pollution_Index+Age+Sex+BMI+Race.Ethnicity+Smoking+healthDrinking+Healthy.physical.activity+Qualification+Townsend.deprivation.index+urban+CHD+diabet+Hype	Air_Pollution_Index Derived from depression	-0.00454188	-4.00801	6.13829e-05	68478.3	17556.9	29496	0.000608829
tmsb10	Air_Pollution_Index+Age+Sex+BMI+Race.Ethnicity+Smoking+healthDrinking+Healthy.physical.activity+Qualification+Townsend.deprivation.index+urban+CHD+diabet+Hype	Air_Pollution_Index Derived from depression	-0.0049803	-4.00721	6.15903e-05	74419	21322.1	29632	0.000608829
mavs	Air_Pollution_Index+Age+Sex+BMI+Race.Ethnicity+Smoking+healthDrinking+Healthy.physical.activity+Qualification+Townsend.deprivation.index+urban+CHD+diabet+Hype	Air_Pollution_Index Derived from depression	-0.00618954	-4.00089	6.32618e-05	84690.2	31512	28945	0.000621155
inpp1	Air_Pollution_Index+Age+Sex+BMI+Race.Ethnicity+Smoking+healthDrinking+Healthy.physical.activity+Qualification+Townsend.deprivation.index+urban+CHD+diabet+Hype	Air_Pollution_Index Derived from depression	-0.00354732	-3.98683	6.71245e-05	54200.5	10823.8	29496	0.000647704
fabp5	Air_Pollution_Index+Age+Sex+BMI+Race.Ethnicity+Smoking+healthDrinking+Healthy.physical.activity+Qualification+Townsend.deprivation.index+urban+CHD+diabet+Hype	Air_Pollution_Index Derived from depression	-0.00445811	-3.98633	6.72639e-05	68713.3	17452.9	29810	0.000647704
stk11	Air_Pollution_Index+Age+Sex+BMI+Race.Ethnicity+Smoking+healthDrinking+Healthy.physical.activity+Qualification+Townsend.deprivation.index+urban+CHD+diabet+Hype	Air_Pollution_Index Derived from depression	-0.00478344	-3.98623	6.72939e-05	70662.7	19246.9	29123	0.000647704
serpinb9	Air_Pollution_Index+Age+Sex+BMI+Race.Ethnicity+Smoking+healthDrinking+Healthy.physical.activity+Qualification+Townsend.deprivation.index+urban+CHD+diabet+Hype	Air_Pollution_Index Derived from depression	-0.00213966	-3.94071	8.14267e-05	24952.2	4016.91	29425	0.000775881
usp8	Air_Pollution_Index+Age+Sex+BMI+Race.Ethnicity+Smoking+healthDrinking+Healthy.physical.activity+Qualification+Townsend.deprivation.index+urban+CHD+diabet+Hype	Air_Pollution_Index Derived from depression	-0.0062284	-3.94	8.16717e-05	86728.9	33401.5	29123	0.000775881
tff1	Air_Pollution_Index+Age+Sex+BMI+Race.Ethnicity+Smoking+healthDrinking+Healthy.physical.activity+Qualification+Townsend.deprivation.index+urban+CHD+diabet+Hype	Air_Pollution_Index Derived from depression	0.00485518	3.9136	9.1135e-05	73825.8	21052.4	29488	0.000860197
vps37a	Air_Pollution_Index+Age+Sex+BMI+Race.Ethnicity+Smoking+healthDrinking+Healthy.physical.activity+Qualification+Townsend.deprivation.index+urban+CHD+diabet+Hype	Air_Pollution_Index Derived from depression	-0.00519248	-3.90383	9.48921e-05	77936.3	24188.1	29496	0.000889918
egln1	Air_Pollution_Index+Age+Sex+BMI+Race.Ethnicity+Smoking+healthDrinking+Healthy.physical.activity+Qualification+Townsend.deprivation.index+urban+CHD+diabet+Hype	Air_Pollution_Index Derived from depression	-0.00355833	-3.89666	9.77431e-05	55945.8	11452	29586	0.000910816
rnf41	Air_Pollution_Index+Age+Sex+BMI+Race.Ethnicity+Smoking+healthDrinking+Healthy.physical.activity+Qualification+Townsend.deprivation.index+urban+CHD+diabet+Hype	Air_Pollution_Index Derived from depression	-0.00435389	-3.89204	9.96284e-05	65907.5	16476.8	28945	0.000922508
tff2	Air_Pollution_Index+Age+Sex+BMI+Race.Ethnicity+Smoking+healthDrinking+Healthy.physical.activity+Qualification+Townsend.deprivation.index+urban+CHD+diabet+Hype	Air_Pollution_Index Derived from depression	0.00352802	3.88922	0.000100787	56015.8	11432.9	29721	0.000927366
tarbp2	Air_Pollution_Index+Age+Sex+BMI+Race.Ethnicity+Smoking+healthDrinking+Healthy.physical.activity+Qualification+Townsend.deprivation.index+urban+CHD+diabet+Hype	Air_Pollution_Index Derived from depression	-0.0051211	-3.87677	0.000106084	75448.6	22917.2	28935	0.000970006
cdc27	Air_Pollution_Index+Age+Sex+BMI+Race.Ethnicity+Smoking+healthDrinking+Healthy.physical.activity+Qualification+Townsend.deprivation.index+urban+CHD+diabet+Hype	Air_Pollution_Index Derived from depression	-0.003931	-3.86287	0.000112309	60423.9	13635.1	28945	0.00102054
itga6	Air_Pollution_Index+Age+Sex+BMI+Race.Ethnicity+Smoking+healthDrinking+Healthy.physical.activity+Qualification+Townsend.deprivation.index+urban+CHD+diabet+Hype	Air_Pollution_Index Derived from depression	-0.00334009	-3.85205	0.000117381	52879.7	10325.4	29586	0.00106005
anxa4	Air_Pollution_Index+Age+Sex+BMI+Race.Ethnicity+Smoking+healthDrinking+Healthy.physical.activity+Qualification+Townsend.deprivation.index+urban+CHD+diabet+Hype	Air_Pollution_Index Derived from depression	-0.00459454	-3.84474	0.000120933	71671.6	19556.2	29503	0.00108543
vta1	Air_Pollution_Index+Age+Sex+BMI+Race.Ethnicity+Smoking+healthDrinking+Healthy.physical.activity+Qualification+Townsend.deprivation.index+urban+CHD+diabet+Hype	Air_Pollution_Index Derived from depression	-0.00446779	-3.82991	0.000128452	71570	19116.6	29911	0.00114589
klk6	Air_Pollution_Index+Age+Sex+BMI+Race.Ethnicity+Smoking+healthDrinking+Healthy.physical.activity+Qualification+Townsend.deprivation.index+urban+CHD+diabet+Hype	Air_Pollution_Index Derived from depression	0.00189208	3.82158	0.000132868	19803.1	3382.05	29677	0.0011781
lgals3	Air_Pollution_Index+Age+Sex+BMI+Race.Ethnicity+Smoking+healthDrinking+Healthy.physical.activity+Qualification+Townsend.deprivation.index+urban+CHD+diabet+Hype	Air_Pollution_Index Derived from depression	-0.00183505	-3.79141	0.00015009	18698	3260.63	29729	0.00132127
ipcef1	Air_Pollution_Index+Age+Sex+BMI+Race.Ethnicity+Smoking+healthDrinking+Healthy.physical.activity+Qualification+Townsend.deprivation.index+urban+CHD+diabet+Hype	Air_Pollution_Index Derived from depression	-0.0055616	-3.79021	0.000150822	83314.9	29239.4	29376	0.00132127
tank	Air_Pollution_Index+Age+Sex+BMI+Race.Ethnicity+Smoking+healthDrinking+Healthy.physical.activity+Qualification+Townsend.deprivation.index+urban+CHD+diabet+Hype	Air_Pollution_Index Derived from depression	-0.0044004	-3.78098	0.000156523	68548.2	17958.3	29053	0.00136305
prl	Air_Pollution_Index+Age+Sex+BMI+Race.Ethnicity+Smoking+healthDrinking+Healthy.physical.activity+Qualification+Townsend.deprivation.index+urban+CHD+diabet+Hype	Air_Pollution_Index Derived from depression	0.00453507	3.77344	0.000161325	73354.2	20290.6	29911	0.00139656
kyat1	Air_Pollution_Index+Age+Sex+BMI+Race.Ethnicity+Smoking+healthDrinking+Healthy.physical.activity+Qualification+Townsend.deprivation.index+urban+CHD+diabet+Hype	Air_Pollution_Index Derived from depression	-0.00355025	-3.77	0.000163566	57816.8	12204.1	29573	0.00140763
mmp7	Air_Pollution_Index+Age+Sex+BMI+Race.Ethnicity+Smoking+healthDrinking+Healthy.physical.activity+Qualification+Townsend.deprivation.index+urban+CHD+diabet+Hype	Air_Pollution_Index Derived from depression	0.00296865	3.76524	0.000166714	46081.4	8288.05	29079	0.00142633
lactb2	Air_Pollution_Index+Age+Sex+BMI+Race.Ethnicity+Smoking+healthDrinking+Healthy.physical.activity+Qualification+Townsend.deprivation.index+urban+CHD+diabet+Hype	Air_Pollution_Index Derived from depression	-0.0040957	-3.76062	0.000169816	66567.2	16366.8	29625	0.0014368
srp14	Air_Pollution_Index+Age+Sex+BMI+Race.Ethnicity+Smoking+healthDrinking+Healthy.physical.activity+Qualification+Townsend.deprivation.index+urban+CHD+diabet+Hype	Air_Pollution_Index Derived from depression	-0.00378772	-3.7605	0.000169902	61521.9	13870.7	29496	0.0014368
irak1	Air_Pollution_Index+Age+Sex+BMI+Race.Ethnicity+Smoking+healthDrinking+Healthy.physical.activity+Qualification+Townsend.deprivation.index+urban+CHD+diabet+Hype	Air_Pollution_Index Derived from depression	-0.00437091	-3.75872	0.000171117	68500.6	17929	29053	0.00143876
gzmb	Air_Pollution_Index+Age+Sex+BMI+Race.Ethnicity+Smoking+healthDrinking+Healthy.physical.activity+Qualification+Townsend.deprivation.index+urban+CHD+diabet+Hype	Air_Pollution_Index Derived from depression	-0.00407184	-3.7543	0.000174162	66132.3	16154.7	29586	0.00145599
nudt5	Air_Pollution_Index+Age+Sex+BMI+Race.Ethnicity+Smoking+healthDrinking+Healthy.physical.activity+Qualification+Townsend.deprivation.index+urban+CHD+diabet+Hype	Air_Pollution_Index Derived from depression	-0.00317131	-3.74808	0.000178534	51615.4	9882.41	29632	0.00148406
dnaja2	Air_Pollution_Index+Age+Sex+BMI+Race.Ethnicity+Smoking+healthDrinking+Healthy.physical.activity+Qualification+Townsend.deprivation.index+urban+CHD+diabet+Hype	Air_Pollution_Index Derived from depression	-0.00505211	-3.74515	0.000180623	80089	25490.2	29855	0.00149294
ptpn6	Air_Pollution_Index+Age+Sex+BMI+Race.Ethnicity+Smoking+healthDrinking+Healthy.physical.activity+Qualification+Townsend.deprivation.index+urban+CHD+diabet+Hype	Air_Pollution_Index Derived from depression	-0.00543835	-3.7397	0.000184588	84089.8	29382	29721	0.00151715
cracr2a	Air_Pollution_Index+Age+Sex+BMI+Race.Ethnicity+Smoking+healthDrinking+Healthy.physical.activity+Qualification+Townsend.deprivation.index+urban+CHD+diabet+Hype	Air_Pollution_Index Derived from depression	-0.00538794	-3.73454	0.000188422	80646	27405.9	28945	0.00154
nudt2	Air_Pollution_Index+Age+Sex+BMI+Race.Ethnicity+Smoking+healthDrinking+Healthy.physical.activity+Qualification+Townsend.deprivation.index+urban+CHD+diabet+Hype	Air_Pollution_Index Derived from depression	-0.00351529	-3.72766	0.000193627	57633	12158.6	29496	0.00157375
osm	Air_Pollution_Index+Age+Sex+BMI+Race.Ethnicity+Smoking+healthDrinking+Healthy.physical.activity+Qualification+Townsend.deprivation.index+urban+CHD+diabet+Hype	Air_Pollution_Index Derived from depression	-0.00429616	-3.7219	0.0001981	69394.9	18147.2	29452	0.00160122
psip1	Air_Pollution_Index+Age+Sex+BMI+Race.Ethnicity+Smoking+healthDrinking+Healthy.physical.activity+Qualification+Townsend.deprivation.index+urban+CHD+diabet+Hype	Air_Pollution_Index Derived from depression	-0.0039802	-3.71385	0.000204505	65425.8	15773.8	29586	0.0016439
gys1	Air_Pollution_Index+Age+Sex+BMI+Race.Ethnicity+Smoking+healthDrinking+Healthy.physical.activity+Qualification+Townsend.deprivation.index+urban+CHD+diabet+Hype	Air_Pollution_Index Derived from depression	-0.00563117	-3.69779	0.000217883	84551.3	30996.8	29123	0.00174187
cebpb	Air_Pollution_Index+Age+Sex+BMI+Race.Ethnicity+Smoking+healthDrinking+Healthy.physical.activity+Qualification+Townsend.deprivation.index+urban+CHD+diabet+Hype	Air_Pollution_Index Derived from depression	-0.00231974	-3.68708	0.000227251	33025.1	5290.74	29123	0.00180689
bag6	Air_Pollution_Index+Age+Sex+BMI+Race.Ethnicity+Smoking+healthDrinking+Healthy.physical.activity+Qualification+Townsend.deprivation.index+urban+CHD+diabet+Hype	Air_Pollution_Index Derived from depression	-0.00223429	-3.68346	0.000230504	30894.7	4917.81	29123	0.00182285
vps53	Air_Pollution_Index+Age+Sex+BMI+Race.Ethnicity+Smoking+healthDrinking+Healthy.physical.activity+Qualification+Townsend.deprivation.index+urban+CHD+diabet+Hype	Air_Pollution_Index Derived from depression	-0.00472627	-3.67831	0.000235205	75895.4	22572.2	29496	0.00185003
casp2	Air_Pollution_Index+Age+Sex+BMI+Race.Ethnicity+Smoking+healthDrinking+Healthy.physical.activity+Qualification+Townsend.deprivation.index+urban+CHD+diabet+Hype	Air_Pollution_Index Derived from depression	-0.0041564	-3.67471	0.000238536	68618.2	17569.6	29586	0.00186619
triap1	Air_Pollution_Index+Age+Sex+BMI+Race.Ethnicity+Smoking+healthDrinking+Healthy.physical.activity+Qualification+Townsend.deprivation.index+urban+CHD+diabet+Hype	Air_Pollution_Index Derived from depression	-0.00379034	-3.67067	0.000242338	64203.6	14956.5	29893	0.00188585
mpo	Air_Pollution_Index+Age+Sex+BMI+Race.Ethnicity+Smoking+healthDrinking+Healthy.physical.activity+Qualification+Townsend.deprivation.index+urban+CHD+diabet+Hype	Air_Pollution_Index Derived from depression	-0.00278182	-3.66917	0.00024377	45105.8	7934.65	29632	0.00188696
dbnl	Air_Pollution_Index+Age+Sex+BMI+Race.Ethnicity+Smoking+healthDrinking+Healthy.physical.activity+Qualification+Townsend.deprivation.index+urban+CHD+diabet+Hype	Air_Pollution_Index Derived from depression	-0.00559547	-3.66521	0.000247565	87120.7	32452.1	29760	0.00190625
yes1	Air_Pollution_Index+Age+Sex+BMI+Race.Ethnicity+Smoking+healthDrinking+Healthy.physical.activity+Qualification+Townsend.deprivation.index+urban+CHD+diabet+Hype	Air_Pollution_Index Derived from depression	-0.00686459	-3.65844	0.000254199	98249.7	48136.2	29496	0.00194709
fgfbp1	Air_Pollution_Index+Age+Sex+BMI+Race.Ethnicity+Smoking+healthDrinking+Healthy.physical.activity+Qualification+Townsend.deprivation.index+urban+CHD+diabet+Hype	Air_Pollution_Index Derived from depression	-0.00189752	-3.65083	0.000261841	22769.6	3738.47	29716	0.00199517
myo9b	Air_Pollution_Index+Age+Sex+BMI+Race.Ethnicity+Smoking+healthDrinking+Healthy.physical.activity+Qualification+Townsend.deprivation.index+urban+CHD+diabet+Hype	Air_Pollution_Index Derived from depression	-0.00406984	-3.64919	0.000263532	66070.4	16491.3	29053	0.00199765
clip2	Air_Pollution_Index+Age+Sex+BMI+Race.Ethnicity+Smoking+healthDrinking+Healthy.physical.activity+Qualification+Townsend.deprivation.index+urban+CHD+diabet+Hype	Air_Pollution_Index Derived from depression	-0.00680984	-3.64628	0.000266525	98314.3	47901.5	29586	0.00200993
scg2	Air_Pollution_Index+Age+Sex+BMI+Race.Ethnicity+Smoking+healthDrinking+Healthy.physical.activity+Qualification+Townsend.deprivation.index+urban+CHD+diabet+Hype	Air_Pollution_Index Derived from depression	0.0018936	3.63842	0.000274779	22903.9	3756.77	29763	0.00206154
fadd	Air_Pollution_Index+Age+Sex+BMI+Race.Ethnicity+Smoking+healthDrinking+Healthy.physical.activity+Qualification+Townsend.deprivation.index+urban+CHD+diabet+Hype	Air_Pollution_Index Derived from depression	-0.00456362	-3.62611	0.000288209	75141.3	21855.8	29625	0.00214166
bin2	Air_Pollution_Index+Age+Sex+BMI+Race.Ethnicity+Smoking+healthDrinking+Healthy.physical.activity+Qualification+Townsend.deprivation.index+urban+CHD+diabet+Hype	Air_Pollution_Index Derived from depression	-0.00544731	-3.62595	0.000288384	85664.4	31154.8	29632	0.00214166
tbcc	Air_Pollution_Index+Age+Sex+BMI+Race.Ethnicity+Smoking+healthDrinking+Healthy.physical.activity+Qualification+Townsend.deprivation.index+urban+CHD+diabet+Hype	Air_Pollution_Index Derived from depression	-0.00482967	-3.62353	0.000291101	77841.8	24206.2	29425	0.00215091
il18	Air_Pollution_Index+Age+Sex+BMI+Race.Ethnicity+Smoking+healthDrinking+Healthy.physical.activity+Qualification+Townsend.deprivation.index+urban+CHD+diabet+Hype	Air_Pollution_Index Derived from depression	-0.00272175	-3.61365	0.00030242	44498.3	7787.6	29527	0.00222332
ptprf	Air_Pollution_Index+Age+Sex+BMI+Race.Ethnicity+Smoking+healthDrinking+Healthy.physical.activity+Qualification+Townsend.deprivation.index+urban+CHD+diabet+Hype	Air_Pollution_Index Derived from depression	-0.00167079	-3.60501	0.000312646	16483.6	3039.13	30000	0.002284
serpinb1	Air_Pollution_Index+Age+Sex+BMI+Race.Ethnicity+Smoking+healthDrinking+Healthy.physical.activity+Qualification+Townsend.deprivation.index+urban+CHD+diabet+Hype	Air_Pollution_Index Derived from depression	-0.00533727	-3.60406	0.000313796	84431.4	30090.3	29523	0.002284
nudc	Air_Pollution_Index+Age+Sex+BMI+Race.Ethnicity+Smoking+healthDrinking+Healthy.physical.activity+Qualification+Townsend.deprivation.index+urban+CHD+diabet+Hype	Air_Pollution_Index Derived from depression	-0.00376204	-3.60085	0.000317688	65063.1	15362.4	29943	0.00230088
dok2	Air_Pollution_Index+Age+Sex+BMI+Race.Ethnicity+Smoking+healthDrinking+Healthy.physical.activity+Qualification+Townsend.deprivation.index+urban+CHD+diabet+Hype	Air_Pollution_Index Derived from depression	-0.00722844	-3.59559	0.00032418	102912	55766.7	29625	0.00233633
cntnap2	Air_Pollution_Index+Age+Sex+BMI+Race.Ethnicity+Smoking+healthDrinking+Healthy.physical.activity+Qualification+Townsend.deprivation.index+urban+CHD+diabet+Hype	Air_Pollution_Index Derived from depression	0.00240648	3.56463	0.000364941	38058.6	6259.05	29586	0.0026172
ica1	Air_Pollution_Index+Age+Sex+BMI+Race.Ethnicity+Smoking+healthDrinking+Healthy.physical.activity+Qualification+Townsend.deprivation.index+urban+CHD+diabet+Hype	Air_Pollution_Index Derived from depression	-0.0047098	-3.56245	0.000368	75961.6	23174	29053	0.00262259
ccl26	Air_Pollution_Index+Age+Sex+BMI+Race.Ethnicity+Smoking+healthDrinking+Healthy.physical.activity+Qualification+Townsend.deprivation.index+urban+CHD+diabet+Hype	Air_Pollution_Index Derived from depression	-0.00525578	-3.56153	0.000369278	84367.4	29907.1	29586	0.00262259
dpp6	Air_Pollution_Index+Age+Sex+BMI+Race.Ethnicity+Smoking+healthDrinking+Healthy.physical.activity+Qualification+Townsend.deprivation.index+urban+CHD+diabet+Hype	Air_Pollution_Index Derived from depression	0.00191243	3.549	0.000387298	24594.7	3970.04	29496	0.00273728
gdf2	Air_Pollution_Index+Age+Sex+BMI+Race.Ethnicity+Smoking+healthDrinking+Healthy.physical.activity+Qualification+Townsend.deprivation.index+urban+CHD+diabet+Hype	Air_Pollution_Index Derived from depression	0.00204395	3.53894	0.000402351	28957.1	4602.78	29625	0.00281954
serpinb6	Air_Pollution_Index+Age+Sex+BMI+Race.Ethnicity+Smoking+healthDrinking+Healthy.physical.activity+Qualification+Townsend.deprivation.index+urban+CHD+diabet+Hype	Air_Pollution_Index Derived from depression	-0.00346787	-3.53865	0.000402792	60838.7	13402.4	29813	0.00281954
pdlim7	Air_Pollution_Index+Age+Sex+BMI+Race.Ethnicity+Smoking+healthDrinking+Healthy.physical.activity+Qualification+Townsend.deprivation.index+urban+CHD+diabet+Hype	Air_Pollution_Index Derived from depression	-0.0074136	-3.53151	0.000413815	106093	61362.7	29760	0.00288291
slamf7	Air_Pollution_Index+Age+Sex+BMI+Race.Ethnicity+Smoking+healthDrinking+Healthy.physical.activity+Qualification+Townsend.deprivation.index+urban+CHD+diabet+Hype	Air_Pollution_Index Derived from depression	0.00333077	3.52117	0.000430288	58032.3	12288.2	29586	0.00297917
mmp9	Air_Pollution_Index+Age+Sex+BMI+Race.Ethnicity+Smoking+healthDrinking+Healthy.physical.activity+Qualification+Townsend.deprivation.index+urban+CHD+diabet+Hype	Air_Pollution_Index Derived from depression	-0.00347694	-3.5203	0.000431704	60640.2	13423.9	29577	0.00297917
sirt2	Air_Pollution_Index+Age+Sex+BMI+Race.Ethnicity+Smoking+healthDrinking+Healthy.physical.activity+Qualification+Townsend.deprivation.index+urban+CHD+diabet+Hype	Air_Pollution_Index Derived from depression	-0.00512457	-3.51561	0.000439403	83342.8	29050.1	29496	0.00301806
pglyrp1	Air_Pollution_Index+Age+Sex+BMI+Race.Ethnicity+Smoking+healthDrinking+Healthy.physical.activity+Qualification+Townsend.deprivation.index+urban+CHD+diabet+Hype	Air_Pollution_Index Derived from depression	-0.00242736	-3.50632	0.000455011	40311.2	6731.47	29865	0.00311066
vasn	Air_Pollution_Index+Age+Sex+BMI+Race.Ethnicity+Smoking+healthDrinking+Healthy.physical.activity+Qualification+Townsend.deprivation.index+urban+CHD+diabet+Hype	Air_Pollution_Index Derived from depression	-0.00153057	-3.49177	0.000480538	11970.4	2570.58	29152	0.0032699
fkbp5	Air_Pollution_Index+Age+Sex+BMI+Race.Ethnicity+Smoking+healthDrinking+Healthy.physical.activity+Qualification+Townsend.deprivation.index+urban+CHD+diabet+Hype	Air_Pollution_Index Derived from depression	-0.00540355	-3.48524	0.000492408	86745.9	32752.7	29425	0.00333515
crkl	Air_Pollution_Index+Age+Sex+BMI+Race.Ethnicity+Smoking+healthDrinking+Healthy.physical.activity+Qualification+Townsend.deprivation.index+urban+CHD+diabet+Hype	Air_Pollution_Index Derived from depression	-0.00608385	-3.48312	0.000496327	94781.2	42255.9	29668	0.0033462
erbin	Air_Pollution_Index+Age+Sex+BMI+Race.Ethnicity+Smoking+healthDrinking+Healthy.physical.activity+Qualification+Townsend.deprivation.index+urban+CHD+diabet+Hype	Air_Pollution_Index Derived from depression	-0.00587517	-3.47896	0.000504098	92031.1	38992.1	29496	0.00338301
hars1	Air_Pollution_Index+Age+Sex+BMI+Race.Ethnicity+Smoking+healthDrinking+Healthy.physical.activity+Qualification+Townsend.deprivation.index+urban+CHD+diabet+Hype	Air_Pollution_Index Derived from depression	-0.00440524	-3.46756	0.000525948	75720.6	22278.9	29632	0.00351352
drg2	Air_Pollution_Index+Age+Sex+BMI+Race.Ethnicity+Smoking+healthDrinking+Healthy.physical.activity+Qualification+Townsend.deprivation.index+urban+CHD+diabet+Hype	Air_Pollution_Index Derived from depression	-0.00323812	-3.46487	0.000531239	57100.3	11941.1	29496	0.00353274
cd59	Air_Pollution_Index+Age+Sex+BMI+Race.Ethnicity+Smoking+healthDrinking+Healthy.physical.activity+Qualification+Townsend.deprivation.index+urban+CHD+diabet+Hype	Air_Pollution_Index Derived from depression	-0.00122174	-3.46356	0.00053386	-1320.5	1595.35	28560	0.00353411
casp3	Air_Pollution_Index+Age+Sex+BMI+Race.Ethnicity+Smoking+healthDrinking+Healthy.physical.activity+Qualification+Townsend.deprivation.index+urban+CHD+diabet+Hype	Air_Pollution_Index Derived from depression	-0.00499706	-3.45685	0.000547291	84785	29565.8	30000	0.0036067
src	Air_Pollution_Index+Age+Sex+BMI+Race.Ethnicity+Smoking+healthDrinking+Healthy.physical.activity+Qualification+Townsend.deprivation.index+urban+CHD+diabet+Hype	Air_Pollution_Index Derived from depression	-0.00682369	-3.44059	0.000581256	102164	54212.2	29662	0.00381335
tbcb	Air_Pollution_Index+Age+Sex+BMI+Race.Ethnicity+Smoking+healthDrinking+Healthy.physical.activity+Qualification+Townsend.deprivation.index+urban+CHD+diabet+Hype	Air_Pollution_Index Derived from depression	-0.00564903	-3.43871	0.000585295	90154	36771.4	29425	0.00382271
diablo	Air_Pollution_Index+Age+Sex+BMI+Race.Ethnicity+Smoking+healthDrinking+Healthy.physical.activity+Qualification+Townsend.deprivation.index+urban+CHD+diabet+Hype	Air_Pollution_Index Derived from depression	-0.00617641	-3.43234	0.000599214	95995.2	44464.4	29535	0.00389622
map2k6	Air_Pollution_Index+Age+Sex+BMI+Race.Ethnicity+Smoking+healthDrinking+Healthy.physical.activity+Qualification+Townsend.deprivation.index+urban+CHD+diabet+Hype	Air_Pollution_Index Derived from depression	-0.00566737	-3.42571	0.000614026	91134.6	37586.8	29586	0.00397487
pla2g4a	Air_Pollution_Index+Age+Sex+BMI+Race.Ethnicity+Smoking+healthDrinking+Healthy.physical.activity+Qualification+Townsend.deprivation.index+urban+CHD+diabet+Hype	Air_Pollution_Index Derived from depression	-0.00492145	-3.42001	0.000627025	83599.8	28833.6	29760	0.00404113
skap2	Air_Pollution_Index+Age+Sex+BMI+Race.Ethnicity+Smoking+healthDrinking+Healthy.physical.activity+Qualification+Townsend.deprivation.index+urban+CHD+diabet+Hype	Air_Pollution_Index Derived from depression	-0.00588388	-3.41139	0.000647183	94389	41422	29760	0.00415275
stat5b	Air_Pollution_Index+Age+Sex+BMI+Race.Ethnicity+Smoking+healthDrinking+Healthy.physical.activity+Qualification+Townsend.deprivation.index+urban+CHD+diabet+Hype	Air_Pollution_Index Derived from depression	-0.00723398	-3.21228	0.00131827	109022	69336.5	29496	0.00759292
rhoc	Air_Pollution_Index+Age+Sex+BMI+Race.Ethnicity+Smoking+healthDrinking+Healthy.physical.activity+Qualification+Townsend.deprivation.index+urban+CHD+diabet+Hype	Air_Pollution_Index Derived from depression	-0.00646589	-3.37641	0.000735338	98478	49452.7	29255	0.00459743
lat2	Air_Pollution_Index+Age+Sex+BMI+Race.Ethnicity+Smoking+healthDrinking+Healthy.physical.activity+Qualification+Townsend.deprivation.index+urban+CHD+diabet+Hype	Air_Pollution_Index Derived from depression	-0.00615479	-2.99228	0.0027713	103673	57843.7	29496	0.0140291
prtfdc1	Air_Pollution_Index+Age+Sex+BMI+Race.Ethnicity+Smoking+healthDrinking+Healthy.physical.activity+Qualification+Townsend.deprivation.index+urban+CHD+diabet+Hype	Air_Pollution_Index Derived from depression	-0.00613784	-3.34133	0.000834822	94545	44316.6	28935	0.0051317
tacc3	Air_Pollution_Index+Age+Sex+BMI+Race.Ethnicity+Smoking+healthDrinking+Healthy.physical.activity+Qualification+Townsend.deprivation.index+urban+CHD+diabet+Hype	Air_Pollution_Index Derived from depression	-0.00608852	-3.17394	0.00150541	99554	50310.7	29496	0.00833746
sult1a1	Air_Pollution_Index+Age+Sex+BMI+Race.Ethnicity+Smoking+healthDrinking+Healthy.physical.activity+Qualification+Townsend.deprivation.index+urban+CHD+diabet+Hype	Air_Pollution_Index Derived from depression	-0.0060524	-2.86615	0.00415787	107096	62641	29911	0.0196225
grap2	Air_Pollution_Index+Age+Sex+BMI+Race.Ethnicity+Smoking+healthDrinking+Healthy.physical.activity+Qualification+Townsend.deprivation.index+urban+CHD+diabet+Hype	Air_Pollution_Index Derived from depression	-0.00594653	-2.8299	0.00465938	105536	60927.4	29625	0.0216403
map4k5	Air_Pollution_Index+Age+Sex+BMI+Race.Ethnicity+Smoking+healthDrinking+Healthy.physical.activity+Qualification+Townsend.deprivation.index+urban+CHD+diabet+Hype	Air_Pollution_Index Derived from depression	-0.00583819	-3.18383	0.00145491	96428.6	45673.3	29377	0.00815532
irak4	Air_Pollution_Index+Age+Sex+BMI+Race.Ethnicity+Smoking+healthDrinking+Healthy.physical.activity+Qualification+Townsend.deprivation.index+urban+CHD+diabet+Hype	Air_Pollution_Index Derived from depression	-0.00547898	-3.21003	0.00132863	92983.4	40008.7	29586	0.00759292
manf	Air_Pollution_Index+Age+Sex+BMI+Race.Ethnicity+Smoking+healthDrinking+Healthy.physical.activity+Qualification+Townsend.deprivation.index+urban+CHD+diabet+Hype	Air_Pollution_Index Derived from depression	-0.00541648	-2.76754	0.00565168	101917	53335.4	29760	0.0252857
atp5if1	Air_Pollution_Index+Age+Sex+BMI+Race.Ethnicity+Smoking+healthDrinking+Healthy.physical.activity+Qualification+Townsend.deprivation.index+urban+CHD+diabet+Hype	Air_Pollution_Index Derived from depression	-0.00538212	-2.99586	0.00273895	96816.5	44939.8	29760	0.013962
ca13	Air_Pollution_Index+Age+Sex+BMI+Race.Ethnicity+Smoking+healthDrinking+Healthy.physical.activity+Qualification+Townsend.deprivation.index+urban+CHD+diabet+Hype	Air_Pollution_Index Derived from depression	-0.00536393	-3.13451	0.00172309	91947.6	39482.1	29284	0.00933659
mitd1	Air_Pollution_Index+Age+Sex+BMI+Race.Ethnicity+Smoking+healthDrinking+Healthy.physical.activity+Qualification+Townsend.deprivation.index+urban+CHD+diabet+Hype	Air_Pollution_Index Derived from depression	-0.005335	-3.34733	0.000816952	88371.8	34611.9	29425	0.00504304
foxo3	Air_Pollution_Index+Age+Sex+BMI+Race.Ethnicity+Smoking+healthDrinking+Healthy.physical.activity+Qualification+Townsend.deprivation.index+urban+CHD+diabet+Hype	Air_Pollution_Index Derived from depression	-0.00532719	-3.39098	0.000697351	85580	32495.1	28945	0.00441656
cdkn2d	Air_Pollution_Index+Age+Sex+BMI+Race.Ethnicity+Smoking+healthDrinking+Healthy.physical.activity+Qualification+Townsend.deprivation.index+urban+CHD+diabet+Hype	Air_Pollution_Index Derived from depression	-0.0052326	-3.39102	0.000697242	86704.6	32554.3	29496	0.00441656
mgmt	Air_Pollution_Index+Age+Sex+BMI+Race.Ethnicity+Smoking+healthDrinking+Healthy.physical.activity+Qualification+Townsend.deprivation.index+urban+CHD+diabet+Hype	Air_Pollution_Index Derived from depression	-0.00523163	-2.63201	0.00849262	102004	54259.1	29586	0.035398
gopc	Air_Pollution_Index+Age+Sex+BMI+Race.Ethnicity+Smoking+healthDrinking+Healthy.physical.activity+Qualification+Townsend.deprivation.index+urban+CHD+diabet+Hype	Air_Pollution_Index Derived from depression	-0.00521153	-3.12736	0.00176553	91564.9	38137	29586	0.00953123
ebag9	Air_Pollution_Index+Age+Sex+BMI+Race.Ethnicity+Smoking+healthDrinking+Healthy.physical.activity+Qualification+Townsend.deprivation.index+urban+CHD+diabet+Hype	Air_Pollution_Index Derived from depression	-0.00513074	-3.29928	0.000970482	86924.1	32951.5	29425	0.00586701
mesd	Air_Pollution_Index+Age+Sex+BMI+Race.Ethnicity+Smoking+healthDrinking+Healthy.physical.activity+Qualification+Townsend.deprivation.index+urban+CHD+diabet+Hype	Air_Pollution_Index Derived from depression	-0.00509405	-2.55519	0.0106178	102445	54863.4	29632	0.0419716
irag2	Air_Pollution_Index+Age+Sex+BMI+Race.Ethnicity+Smoking+healthDrinking+Healthy.physical.activity+Qualification+Townsend.deprivation.index+urban+CHD+diabet+Hype	Air_Pollution_Index Derived from depression	-0.00507049	-3.38458	0.000713818	83597	29998.3	29123	0.00448299
vim	Air_Pollution_Index+Age+Sex+BMI+Race.Ethnicity+Smoking+healthDrinking+Healthy.physical.activity+Qualification+Townsend.deprivation.index+urban+CHD+diabet+Hype	Air_Pollution_Index Derived from depression	-0.00503398	-2.63649	0.00838124	97735.4	48727.7	29123	0.0350336
pmvk	Air_Pollution_Index+Age+Sex+BMI+Race.Ethnicity+Smoking+healthDrinking+Healthy.physical.activity+Qualification+Townsend.deprivation.index+urban+CHD+diabet+Hype	Air_Pollution_Index Derived from depression	-0.00502914	-2.80308	0.00506513	92976.2	42150.1	28882	0.0232048
tbc1d23	Air_Pollution_Index+Age+Sex+BMI+Race.Ethnicity+Smoking+healthDrinking+Healthy.physical.activity+Qualification+Townsend.deprivation.index+urban+CHD+diabet+Hype	Air_Pollution_Index Derived from depression	-0.00495332	-3.29975	0.000968846	85077.2	30808.1	29496	0.00586701
srpk2	Air_Pollution_Index+Age+Sex+BMI+Race.Ethnicity+Smoking+healthDrinking+Healthy.physical.activity+Qualification+Townsend.deprivation.index+urban+CHD+diabet+Hype	Air_Pollution_Index Derived from depression	-0.00472783	-3.38451	0.000713969	81117.5	26798.1	29586	0.00448299
snap23	Air_Pollution_Index+Age+Sex+BMI+Race.Ethnicity+Smoking+healthDrinking+Healthy.physical.activity+Qualification+Townsend.deprivation.index+urban+CHD+diabet+Hype	Air_Pollution_Index Derived from depression	-0.00470812	-3.31056	0.000932197	82387.8	27907.4	29625	0.00568252
sh2b3	Air_Pollution_Index+Age+Sex+BMI+Race.Ethnicity+Smoking+healthDrinking+Healthy.physical.activity+Qualification+Townsend.deprivation.index+urban+CHD+diabet+Hype	Air_Pollution_Index Derived from depression	-0.00461938	-2.86032	0.00423521	87180.4	34340.9	28945	0.0199232
cdkn1a	Air_Pollution_Index+Age+Sex+BMI+Race.Ethnicity+Smoking+healthDrinking+Healthy.physical.activity+Qualification+Townsend.deprivation.index+urban+CHD+diabet+Hype	Air_Pollution_Index Derived from depression	-0.00456004	-2.61128	0.00902503	94008.1	41693.2	29496	0.0369097
pvalb	Air_Pollution_Index+Age+Sex+BMI+Race.Ethnicity+Smoking+healthDrinking+Healthy.physical.activity+Qualification+Townsend.deprivation.index+urban+CHD+diabet+Hype	Air_Pollution_Index Derived from depression	-0.00451542	-2.43095	0.0150653	98710	47863.6	29767	0.0559592
micb_mica	Air_Pollution_Index+Age+Sex+BMI+Race.Ethnicity+Smoking+healthDrinking+Healthy.physical.activity+Qualification+Townsend.deprivation.index+urban+CHD+diabet+Hype	Air_Pollution_Index Derived from depression	-0.00449273	-1.84395	0.0652007	114059	81526.2	29586	0.177633
ppp1r2	Air_Pollution_Index+Age+Sex+BMI+Race.Ethnicity+Smoking+healthDrinking+Healthy.physical.activity+Qualification+Townsend.deprivation.index+urban+CHD+diabet+Hype	Air_Pollution_Index Derived from depression	-0.00447927	-3.39377	0.000690267	77961.3	24036.8	29625	0.00440987
sugt1	Air_Pollution_Index+Age+Sex+BMI+Race.Ethnicity+Smoking+healthDrinking+Healthy.physical.activity+Qualification+Townsend.deprivation.index+urban+CHD+diabet+Hype	Air_Pollution_Index Derived from depression	-0.00437264	-3.29758	0.000976407	75758.7	23151	28945	0.00587853
dapp1	Air_Pollution_Index+Age+Sex+BMI+Race.Ethnicity+Smoking+healthDrinking+Healthy.physical.activity+Qualification+Townsend.deprivation.index+urban+CHD+diabet+Hype	Air_Pollution_Index Derived from depression	-0.00424952	-2.15916	0.0308456	101419	53196.5	29586	0.0989629
mpi	Air_Pollution_Index+Age+Sex+BMI+Race.Ethnicity+Smoking+healthDrinking+Healthy.physical.activity+Qualification+Townsend.deprivation.index+urban+CHD+diabet+Hype	Air_Pollution_Index Derived from depression	-0.00422879	-3.00384	0.0026682	81287.8	27096.5	29496	0.0136488
cdc37	Air_Pollution_Index+Age+Sex+BMI+Race.Ethnicity+Smoking+healthDrinking+Healthy.physical.activity+Qualification+Townsend.deprivation.index+urban+CHD+diabet+Hype	Air_Pollution_Index Derived from depression	-0.00422088	-3.05157	0.00227845	80984.3	26476.6	29716	0.0119476
tdrkh	Air_Pollution_Index+Age+Sex+BMI+Race.Ethnicity+Smoking+healthDrinking+Healthy.physical.activity+Qualification+Townsend.deprivation.index+urban+CHD+diabet+Hype	Air_Pollution_Index Derived from depression	-0.00420686	-2.97368	0.00294497	79418.6	26284.7	28935	0.0148058
gp6	Air_Pollution_Index+Age+Sex+BMI+Race.Ethnicity+Smoking+healthDrinking+Healthy.physical.activity+Qualification+Townsend.deprivation.index+urban+CHD+diabet+Hype	Air_Pollution_Index Derived from depression	-0.00420013	-2.90377	0.00368973	83195.5	28751.7	29583	0.0176595
tbl1x	Air_Pollution_Index+Age+Sex+BMI+Race.Ethnicity+Smoking+healthDrinking+Healthy.physical.activity+Qualification+Townsend.deprivation.index+urban+CHD+diabet+Hype	Air_Pollution_Index Derived from depression	-0.00419895	-2.99417	0.00275425	79002.4	25894.1	28945	0.0139912
mgll	Air_Pollution_Index+Age+Sex+BMI+Race.Ethnicity+Smoking+healthDrinking+Healthy.physical.activity+Qualification+Townsend.deprivation.index+urban+CHD+diabet+Hype	Air_Pollution_Index Derived from depression	-0.00419328	-2.94723	0.00320881	82789.7	28125.4	29721	0.0159055
coro1a	Air_Pollution_Index+Age+Sex+BMI+Race.Ethnicity+Smoking+healthDrinking+Healthy.physical.activity+Qualification+Townsend.deprivation.index+urban+CHD+diabet+Hype	Air_Pollution_Index Derived from depression	-0.00416062	-2.75885	0.0058042	83837.4	30319	29086	0.0258102
eno1	Air_Pollution_Index+Age+Sex+BMI+Race.Ethnicity+Smoking+healthDrinking+Healthy.physical.activity+Qualification+Townsend.deprivation.index+urban+CHD+diabet+Hype	Air_Pollution_Index Derived from depression	-0.00412791	-3.18701	0.001439	76683.2	23044.7	29607	0.00812842
npm1	Air_Pollution_Index+Age+Sex+BMI+Race.Ethnicity+Smoking+healthDrinking+Healthy.physical.activity+Qualification+Townsend.deprivation.index+urban+CHD+diabet+Hype	Air_Pollution_Index Derived from depression	-0.00411465	-1.97679	0.0480999	17424.3	4147.86	7919	0.14159
fli1	Air_Pollution_Index+Age+Sex+BMI+Race.Ethnicity+Smoking+healthDrinking+Healthy.physical.activity+Qualification+Townsend.deprivation.index+urban+CHD+diabet+Hype	Air_Pollution_Index Derived from depression	-0.0041137	-2.26892	0.0232805	93882.9	43281.3	28945	0.0790241
decr1	Air_Pollution_Index+Age+Sex+BMI+Race.Ethnicity+Smoking+healthDrinking+Healthy.physical.activity+Qualification+Townsend.deprivation.index+urban+CHD+diabet+Hype	Air_Pollution_Index Derived from depression	-0.00411012	-2.6157	0.00890893	88085.1	33908.3	29586	0.0368185
dbi	Air_Pollution_Index+Age+Sex+BMI+Race.Ethnicity+Smoking+healthDrinking+Healthy.physical.activity+Qualification+Townsend.deprivation.index+urban+CHD+diabet+Hype	Air_Pollution_Index Derived from depression	-0.00406523	-3.1439	0.00166876	76322.5	22893.8	29502	0.00914382
trim21	Air_Pollution_Index+Age+Sex+BMI+Race.Ethnicity+Smoking+healthDrinking+Healthy.physical.activity+Qualification+Townsend.deprivation.index+urban+CHD+diabet+Hype	Air_Pollution_Index Derived from depression	-0.00400841	-3.17192	0.0015159	75184.3	21931.8	29586	0.00833746
egf	Air_Pollution_Index+Age+Sex+BMI+Race.Ethnicity+Smoking+healthDrinking+Healthy.physical.activity+Qualification+Townsend.deprivation.index+urban+CHD+diabet+Hype	Air_Pollution_Index Derived from depression	-0.00399922	-2.37665	0.0174771	92175.8	38965.5	29574	0.0632895
nmnat1	Air_Pollution_Index+Age+Sex+BMI+Race.Ethnicity+Smoking+healthDrinking+Healthy.physical.activity+Qualification+Townsend.deprivation.index+urban+CHD+diabet+Hype	Air_Pollution_Index Derived from depression	-0.00399585	-3.32067	0.000899096	71820.4	19729.7	29425	0.00550367
muc16	Air_Pollution_Index+Age+Sex+BMI+Race.Ethnicity+Smoking+healthDrinking+Healthy.physical.activity+Qualification+Townsend.deprivation.index+urban+CHD+diabet+Hype	Air_Pollution_Index Derived from depression	-0.00397912	-1.2864	0.198313	127760	130815	29496	0.399308
akr1b1	Air_Pollution_Index+Age+Sex+BMI+Race.Ethnicity+Smoking+healthDrinking+Healthy.physical.activity+Qualification+Townsend.deprivation.index+urban+CHD+diabet+Hype	Air_Pollution_Index Derived from depression	-0.00396847	-3.20737	0.00134102	71746.9	20156.8	28945	0.00763392
fxn	Air_Pollution_Index+Age+Sex+BMI+Race.Ethnicity+Smoking+healthDrinking+Healthy.physical.activity+Qualification+Townsend.deprivation.index+urban+CHD+diabet+Hype	Air_Pollution_Index Derived from depression	-0.00392793	-3.28344	0.00102666	73006.9	20073.9	29893	0.00615577
nck2	Air_Pollution_Index+Age+Sex+BMI+Race.Ethnicity+Smoking+healthDrinking+Healthy.physical.activity+Qualification+Townsend.deprivation.index+urban+CHD+diabet+Hype	Air_Pollution_Index Derived from depression	-0.00389695	-2.25002	0.0244552	94636.8	41768.2	29760	0.0824378
hpcal1	Air_Pollution_Index+Age+Sex+BMI+Race.Ethnicity+Smoking+healthDrinking+Healthy.physical.activity+Qualification+Townsend.deprivation.index+urban+CHD+diabet+Hype	Air_Pollution_Index Derived from depression	-0.00389509	-3.23441	0.00122025	73577.8	20411	29943	0.00714088
fis1	Air_Pollution_Index+Age+Sex+BMI+Race.Ethnicity+Smoking+healthDrinking+Healthy.physical.activity+Qualification+Townsend.deprivation.index+urban+CHD+diabet+Hype	Air_Pollution_Index Derived from depression	-0.00389473	-3.07258	0.0021241	75594.4	22199.3	29619	0.0112593
ptpn1	Air_Pollution_Index+Age+Sex+BMI+Race.Ethnicity+Smoking+healthDrinking+Healthy.physical.activity+Qualification+Townsend.deprivation.index+urban+CHD+diabet+Hype	Air_Pollution_Index Derived from depression	-0.00387605	-2.95578	0.00312125	76883.2	23430.8	29425	0.0155319
mpig6b	Air_Pollution_Index+Age+Sex+BMI+Race.Ethnicity+Smoking+healthDrinking+Healthy.physical.activity+Qualification+Townsend.deprivation.index+urban+CHD+diabet+Hype	Air_Pollution_Index Derived from depression	-0.00386254	-3.10415	0.00191006	74816.7	21512	29721	0.0102736
fkbp1b	Air_Pollution_Index+Age+Sex+BMI+Race.Ethnicity+Smoking+healthDrinking+Healthy.physical.activity+Qualification+Townsend.deprivation.index+urban+CHD+diabet+Hype	Air_Pollution_Index Derived from depression	-0.00384457	-2.07933	0.0375958	98184.5	47314.6	29688	0.11604
med18	Air_Pollution_Index+Age+Sex+BMI+Race.Ethnicity+Smoking+healthDrinking+Healthy.physical.activity+Qualification+Townsend.deprivation.index+urban+CHD+diabet+Hype	Air_Pollution_Index Derived from depression	-0.00381064	-3.02579	0.00248199	72772	20882.9	28945	0.0127858
prkar1a	Air_Pollution_Index+Age+Sex+BMI+Race.Ethnicity+Smoking+healthDrinking+Healthy.physical.activity+Qualification+Townsend.deprivation.index+urban+CHD+diabet+Hype	Air_Pollution_Index Derived from depression	-0.00380136	-2.77492	0.00552493	80168.2	25894.3	29625	0.0248707
msra	Air_Pollution_Index+Age+Sex+BMI+Race.Ethnicity+Smoking+healthDrinking+Healthy.physical.activity+Qualification+Townsend.deprivation.index+urban+CHD+diabet+Hype	Air_Pollution_Index Derived from depression	-0.00374187	-3.13834	0.00170074	72152.5	19673.5	29716	0.00924976
foxo1	Air_Pollution_Index+Age+Sex+BMI+Race.Ethnicity+Smoking+healthDrinking+Healthy.physical.activity+Qualification+Townsend.deprivation.index+urban+CHD+diabet+Hype	Air_Pollution_Index Derived from depression	-0.00369207	-2.62252	0.00873262	81579.1	27219.2	29586	0.0362372
ppib	Air_Pollution_Index+Age+Sex+BMI+Race.Ethnicity+Smoking+healthDrinking+Healthy.physical.activity+Qualification+Townsend.deprivation.index+urban+CHD+diabet+Hype	Air_Pollution_Index Derived from depression	-0.00364874	-2.33984	0.0192986	88085	33710.6	29674	0.0683628
ahcy	Air_Pollution_Index+Age+Sex+BMI+Race.Ethnicity+Smoking+healthDrinking+Healthy.physical.activity+Qualification+Townsend.deprivation.index+urban+CHD+diabet+Hype	Air_Pollution_Index Derived from depression	-0.00357871	-3.19046	0.00142196	68315.5	17361	29625	0.0080633
itgb1bp2	Air_Pollution_Index+Age+Sex+BMI+Race.Ethnicity+Smoking+healthDrinking+Healthy.physical.activity+Qualification+Townsend.deprivation.index+urban+CHD+diabet+Hype	Air_Pollution_Index Derived from depression	-0.00357184	-1.95716	0.0503376	95102	44517.9	29123	0.14583
cd69	Air_Pollution_Index+Age+Sex+BMI+Race.Ethnicity+Smoking+healthDrinking+Healthy.physical.activity+Qualification+Townsend.deprivation.index+urban+CHD+diabet+Hype	Air_Pollution_Index Derived from depression	-0.00356956	-2.48563	0.0129379	82487.6	28230.8	29490	0.0492919
zbtb16	Air_Pollution_Index+Age+Sex+BMI+Race.Ethnicity+Smoking+healthDrinking+Healthy.physical.activity+Qualification+Townsend.deprivation.index+urban+CHD+diabet+Hype	Air_Pollution_Index Derived from depression	-0.00354903	-2.95836	0.00309526	69957.1	18949	28945	0.0154552
ikzf2	Air_Pollution_Index+Age+Sex+BMI+Race.Ethnicity+Smoking+healthDrinking+Healthy.physical.activity+Qualification+Townsend.deprivation.index+urban+CHD+diabet+Hype	Air_Pollution_Index Derived from depression	-0.00352852	-2.38182	0.0172336	82179.7	28896	28945	0.0625626
kifbp	Air_Pollution_Index+Age+Sex+BMI+Race.Ethnicity+Smoking+healthDrinking+Healthy.physical.activity+Qualification+Townsend.deprivation.index+urban+CHD+diabet+Hype	Air_Pollution_Index Derived from depression	-0.00352426	-2.6019	0.00927552	79009.3	25083.5	29496	0.0377997
nub1	Air_Pollution_Index+Age+Sex+BMI+Race.Ethnicity+Smoking+healthDrinking+Healthy.physical.activity+Qualification+Townsend.deprivation.index+urban+CHD+diabet+Hype	Air_Pollution_Index Derived from depression	-0.00351847	-2.53087	0.0113832	80833.7	26542.5	29586	0.0444097
ntprobnp	Air_Pollution_Index+Age+Sex+BMI+Race.Ethnicity+Smoking+healthDrinking+Healthy.physical.activity+Qualification+Townsend.deprivation.index+urban+CHD+diabet+Hype	Air_Pollution_Index Derived from depression	-0.00350792	-2.16067	0.0307285	90240.2	36370.3	29625	0.0989629
ppp1r12a	Air_Pollution_Index+Age+Sex+BMI+Race.Ethnicity+Smoking+healthDrinking+Healthy.physical.activity+Qualification+Townsend.deprivation.index+urban+CHD+diabet+Hype	Air_Pollution_Index Derived from depression	-0.00349809	-2.22274	0.0262407	88662	34275.9	29716	0.0874489
comt	Air_Pollution_Index+Age+Sex+BMI+Race.Ethnicity+Smoking+healthDrinking+Healthy.physical.activity+Qualification+Townsend.deprivation.index+urban+CHD+diabet+Hype	Air_Pollution_Index Derived from depression	-0.003468	-2.4989	0.0124634	77978.9	25185.1	28816	0.0479841
shmt1	Air_Pollution_Index+Age+Sex+BMI+Race.Ethnicity+Smoking+healthDrinking+Healthy.physical.activity+Qualification+Townsend.deprivation.index+urban+CHD+diabet+Hype	Air_Pollution_Index Derived from depression	-0.00344075	-2.43083	0.0150703	82482.8	27836.7	29721	0.0559592
dab2	Air_Pollution_Index+Age+Sex+BMI+Race.Ethnicity+Smoking+healthDrinking+Healthy.physical.activity+Qualification+Townsend.deprivation.index+urban+CHD+diabet+Hype	Air_Pollution_Index Derived from depression	-0.00343204	-1.88067	0.0600265	98273.4	46713.6	29893	0.165958
dffa	Air_Pollution_Index+Age+Sex+BMI+Race.Ethnicity+Smoking+healthDrinking+Healthy.physical.activity+Qualification+Townsend.deprivation.index+urban+CHD+diabet+Hype	Air_Pollution_Index Derived from depression	-0.00342911	-3.06853	0.00215309	69097.1	17576.2	29943	0.0113308
padi4	Air_Pollution_Index+Age+Sex+BMI+Race.Ethnicity+Smoking+healthDrinking+Healthy.physical.activity+Qualification+Townsend.deprivation.index+urban+CHD+diabet+Hype	Air_Pollution_Index Derived from depression	-0.00341765	-2.8242	0.00474308	70221	19172.5	28892	0.02189
lyn	Air_Pollution_Index+Age+Sex+BMI+Race.Ethnicity+Smoking+healthDrinking+Healthy.physical.activity+Qualification+Townsend.deprivation.index+urban+CHD+diabet+Hype	Air_Pollution_Index Derived from depression	-0.00340805	-2.45142	0.0142353	80546.8	26424.8	29496	0.0536759
cnpy4	Air_Pollution_Index+Age+Sex+BMI+Race.Ethnicity+Smoking+healthDrinking+Healthy.physical.activity+Qualification+Townsend.deprivation.index+urban+CHD+diabet+Hype	Air_Pollution_Index Derived from depression	-0.00337931	-2.72494	0.0064352	73802.2	21027.1	29496	0.0278541
ctf1	Air_Pollution_Index+Age+Sex+BMI+Race.Ethnicity+Smoking+healthDrinking+Healthy.physical.activity+Qualification+Townsend.deprivation.index+urban+CHD+diabet+Hype	Air_Pollution_Index Derived from depression	-0.0033628	-2.4335	0.0149598	78889.3	25523.8	29123	0.0559592
cep43	Air_Pollution_Index+Age+Sex+BMI+Race.Ethnicity+Smoking+healthDrinking+Healthy.physical.activity+Qualification+Townsend.deprivation.index+urban+CHD+diabet+Hype	Air_Pollution_Index Derived from depression	-0.00331748	-2.90482	0.00367737	67058.7	17176	28905	0.0176595
metap1d	Air_Pollution_Index+Age+Sex+BMI+Race.Ethnicity+Smoking+healthDrinking+Healthy.physical.activity+Qualification+Townsend.deprivation.index+urban+CHD+diabet+Hype	Air_Pollution_Index Derived from depression	-0.00328743	-2.43598	0.0148572	79074.6	25011.4	29586	0.0558768
atox1	Air_Pollution_Index+Age+Sex+BMI+Race.Ethnicity+Smoking+healthDrinking+Healthy.physical.activity+Qualification+Townsend.deprivation.index+urban+CHD+diabet+Hype	Air_Pollution_Index Derived from depression	-0.00328435	-2.80387	0.00505263	71098.3	18988.3	29716	0.0232048
fyb1	Air_Pollution_Index+Age+Sex+BMI+Race.Ethnicity+Smoking+healthDrinking+Healthy.physical.activity+Qualification+Townsend.deprivation.index+urban+CHD+diabet+Hype	Air_Pollution_Index Derived from depression	-0.00324878	-2.14913	0.0316319	85807.2	31403.3	29583	0.101264
samd9l	Air_Pollution_Index+Age+Sex+BMI+Race.Ethnicity+Smoking+healthDrinking+Healthy.physical.activity+Qualification+Townsend.deprivation.index+urban+CHD+diabet+Hype	Air_Pollution_Index Derived from depression	-0.00323349	-2.66619	0.00767591	72747.8	20199.3	29586	0.0326449
plxna4	Air_Pollution_Index+Age+Sex+BMI+Race.Ethnicity+Smoking+healthDrinking+Healthy.physical.activity+Qualification+Townsend.deprivation.index+urban+CHD+diabet+Hype	Air_Pollution_Index Derived from depression	-0.00319113	-2.38583	0.0170469	78545.9	24568.8	29586	0.062039
ces3	Air_Pollution_Index+Age+Sex+BMI+Race.Ethnicity+Smoking+healthDrinking+Healthy.physical.activity+Qualification+Townsend.deprivation.index+urban+CHD+diabet+Hype	Air_Pollution_Index Derived from depression	-0.00319066	-2.7454	0.00604736	69969.2	18466.4	29496	0.026729
sord	Air_Pollution_Index+Age+Sex+BMI+Race.Ethnicity+Smoking+healthDrinking+Healthy.physical.activity+Qualification+Townsend.deprivation.index+urban+CHD+diabet+Hype	Air_Pollution_Index Derived from depression	-0.00315203	-2.87636	0.00402575	67224.3	16645.1	29750	0.0190604
aifm1	Air_Pollution_Index+Age+Sex+BMI+Race.Ethnicity+Smoking+healthDrinking+Healthy.physical.activity+Qualification+Townsend.deprivation.index+urban+CHD+diabet+Hype	Air_Pollution_Index Derived from depression	-0.0031362	-1.84256	0.0654035	92281.8	39483.9	29440	0.177854
il4	Air_Pollution_Index+Age+Sex+BMI+Race.Ethnicity+Smoking+healthDrinking+Healthy.physical.activity+Qualification+Townsend.deprivation.index+urban+CHD+diabet+Hype	Air_Pollution_Index Derived from depression	-0.00311073	-2.09727	0.0359783	82650.1	29168	29053	0.111518
stk4	Air_Pollution_Index+Age+Sex+BMI+Race.Ethnicity+Smoking+healthDrinking+Healthy.physical.activity+Qualification+Townsend.deprivation.index+urban+CHD+diabet+Hype	Air_Pollution_Index Derived from depression	-0.00310797	-2.17623	0.0295459	82637.1	28143	29625	0.0956319
snap29	Air_Pollution_Index+Age+Sex+BMI+Race.Ethnicity+Smoking+healthDrinking+Healthy.physical.activity+Qualification+Townsend.deprivation.index+urban+CHD+diabet+Hype	Air_Pollution_Index Derived from depression	-0.00309375	-2.07606	0.0378965	85416.7	30732.1	29716	0.116721
sestd1	Air_Pollution_Index+Age+Sex+BMI+Race.Ethnicity+Smoking+healthDrinking+Healthy.physical.activity+Qualification+Townsend.deprivation.index+urban+CHD+diabet+Hype	Air_Pollution_Index Derived from depression	-0.00308696	-2.89745	0.00376493	62996.5	14907.5	28935	0.0179417
akt3	Air_Pollution_Index+Age+Sex+BMI+Race.Ethnicity+Smoking+healthDrinking+Healthy.physical.activity+Qualification+Townsend.deprivation.index+urban+CHD+diabet+Hype	Air_Pollution_Index Derived from depression	-0.00307057	-3.21165	0.00132119	56386.8	11916.8	28803	0.00759292
casp10	Air_Pollution_Index+Age+Sex+BMI+Race.Ethnicity+Smoking+healthDrinking+Healthy.physical.activity+Qualification+Townsend.deprivation.index+urban+CHD+diabet+Hype	Air_Pollution_Index Derived from depression	-0.00306549	-2.58203	0.00982699	69267.3	18512	28935	0.0396057
chmp1a	Air_Pollution_Index+Age+Sex+BMI+Race.Ethnicity+Smoking+healthDrinking+Healthy.physical.activity+Qualification+Townsend.deprivation.index+urban+CHD+diabet+Hype	Air_Pollution_Index Derived from depression	-0.00304207	-2.35674	0.0184427	75953	22702.3	29425	0.0659698
slc16a1	Air_Pollution_Index+Age+Sex+BMI+Race.Ethnicity+Smoking+healthDrinking+Healthy.physical.activity+Qualification+Townsend.deprivation.index+urban+CHD+diabet+Hype	Air_Pollution_Index Derived from depression	-0.00302648	-3.22185	0.00127507	55704.6	11588.9	28935	0.007432
nbn	Air_Pollution_Index+Age+Sex+BMI+Race.Ethnicity+Smoking+healthDrinking+Healthy.physical.activity+Qualification+Townsend.deprivation.index+urban+CHD+diabet+Hype	Air_Pollution_Index Derived from depression	-0.00299948	-3.36423	0.000768565	53053	10539.3	29053	0.00476445
tia1	Air_Pollution_Index+Age+Sex+BMI+Race.Ethnicity+Smoking+healthDrinking+Healthy.physical.activity+Qualification+Townsend.deprivation.index+urban+CHD+diabet+Hype	Air_Pollution_Index Derived from depression	-0.00297217	-1.49177	0.13577	98771.7	51898.8	28792	0.302332
cert	Air_Pollution_Index+Age+Sex+BMI+Race.Ethnicity+Smoking+healthDrinking+Healthy.physical.activity+Qualification+Townsend.deprivation.index+urban+CHD+diabet+Hype	Air_Pollution_Index Derived from depression	-0.00296068	-2.93636	0.00332347	59804.9	13351.7	28935	0.0163712
trim5	Air_Pollution_Index+Age+Sex+BMI+Race.Ethnicity+Smoking+healthDrinking+Healthy.physical.activity+Qualification+Townsend.deprivation.index+urban+CHD+diabet+Hype	Air_Pollution_Index Derived from depression	-0.00296008	-2.07082	0.0383844	82480.5	28060.6	29586	0.117975
arhgap25	Air_Pollution_Index+Age+Sex+BMI+Race.Ethnicity+Smoking+healthDrinking+Healthy.physical.activity+Qualification+Townsend.deprivation.index+urban+CHD+diabet+Hype	Air_Pollution_Index Derived from depression	-0.00291398	-2.93516	0.00333637	58991.4	12977.2	28945	0.0163796
gzmh	Air_Pollution_Index+Age+Sex+BMI+Race.Ethnicity+Smoking+healthDrinking+Healthy.physical.activity+Qualification+Townsend.deprivation.index+urban+CHD+diabet+Hype	Air_Pollution_Index Derived from depression	-0.00291226	-2.30172	0.0213582	73749.8	21397.5	29123	0.07335
stx16	Air_Pollution_Index+Age+Sex+BMI+Race.Ethnicity+Smoking+healthDrinking+Healthy.physical.activity+Qualification+Townsend.deprivation.index+urban+CHD+diabet+Hype	Air_Pollution_Index Derived from depression	-0.00290644	-3.03105	0.00243923	56979	12106.3	28945	0.0126099
cep20	Air_Pollution_Index+Age+Sex+BMI+Race.Ethnicity+Smoking+healthDrinking+Healthy.physical.activity+Qualification+Townsend.deprivation.index+urban+CHD+diabet+Hype	Air_Pollution_Index Derived from depression	-0.00285757	-2.33999	0.019291	70987.6	19635.3	28945	0.0683628
scrn1	Air_Pollution_Index+Age+Sex+BMI+Race.Ethnicity+Smoking+healthDrinking+Healthy.physical.activity+Qualification+Townsend.deprivation.index+urban+CHD+diabet+Hype	Air_Pollution_Index Derived from depression	-0.00283851	-3.04736	0.00231065	57120.2	11915.4	29586	0.0120732
ssc4d	Air_Pollution_Index+Age+Sex+BMI+Race.Ethnicity+Smoking+healthDrinking+Healthy.physical.activity+Qualification+Townsend.deprivation.index+urban+CHD+diabet+Hype	Air_Pollution_Index Derived from depression	-0.00282272	-1.5613	0.118464	96412.5	44962.4	29574	0.275623
bax	Air_Pollution_Index+Age+Sex+BMI+Race.Ethnicity+Smoking+healthDrinking+Healthy.physical.activity+Qualification+Townsend.deprivation.index+urban+CHD+diabet+Hype	Air_Pollution_Index Derived from depression	-0.00282262	-1.89886	0.0575927	82115.4	28929	28892	0.161281
ythdf3	Air_Pollution_Index+Age+Sex+BMI+Race.Ethnicity+Smoking+healthDrinking+Healthy.physical.activity+Qualification+Townsend.deprivation.index+urban+CHD+diabet+Hype	Air_Pollution_Index Derived from depression	-0.00279338	-2.01205	0.0442239	78805.1	25554.9	29053	0.131503
impa1	Air_Pollution_Index+Age+Sex+BMI+Race.Ethnicity+Smoking+healthDrinking+Healthy.physical.activity+Qualification+Townsend.deprivation.index+urban+CHD+diabet+Hype	Air_Pollution_Index Derived from depression	-0.00279147	-2.7854	0.00534954	61047.9	13685	29425	0.0242508
gfer	Air_Pollution_Index+Age+Sex+BMI+Race.Ethnicity+Smoking+healthDrinking+Healthy.physical.activity+Qualification+Townsend.deprivation.index+urban+CHD+diabet+Hype	Air_Pollution_Index Derived from depression	-0.00277869	-2.61219	0.00900109	62990.8	14898.5	28945	0.0369097
clec4d	Air_Pollution_Index+Age+Sex+BMI+Race.Ethnicity+Smoking+healthDrinking+Healthy.physical.activity+Qualification+Townsend.deprivation.index+urban+CHD+diabet+Hype	Air_Pollution_Index Derived from depression	-0.00277027	-2.80064	0.00510346	60678.7	13437	29586	0.0232597
pts	Air_Pollution_Index+Age+Sex+BMI+Race.Ethnicity+Smoking+healthDrinking+Healthy.physical.activity+Qualification+Townsend.deprivation.index+urban+CHD+diabet+Hype	Air_Pollution_Index Derived from depression	-0.00276871	-3.07858	0.00208187	52801.7	10522.8	28804	0.0110756
icam4	Air_Pollution_Index+Age+Sex+BMI+Race.Ethnicity+Smoking+healthDrinking+Healthy.physical.activity+Qualification+Townsend.deprivation.index+urban+CHD+diabet+Hype	Air_Pollution_Index Derived from depression	-0.0027487	-3.17988	0.00147487	52695.6	10261.4	29586	0.00823565
sf3b4	Air_Pollution_Index+Age+Sex+BMI+Race.Ethnicity+Smoking+healthDrinking+Healthy.physical.activity+Qualification+Townsend.deprivation.index+urban+CHD+diabet+Hype	Air_Pollution_Index Derived from depression	-0.00273912	-2.23661	0.0253194	73061.3	20505.8	29496	0.0849595
prkab1	Air_Pollution_Index+Age+Sex+BMI+Race.Ethnicity+Smoking+healthDrinking+Healthy.physical.activity+Qualification+Townsend.deprivation.index+urban+CHD+diabet+Hype	Air_Pollution_Index Derived from depression	-0.00273891	-3.01821	0.00254494	54079.7	10918.2	29053	0.013064
stx6	Air_Pollution_Index+Age+Sex+BMI+Race.Ethnicity+Smoking+healthDrinking+Healthy.physical.activity+Qualification+Townsend.deprivation.index+urban+CHD+diabet+Hype	Air_Pollution_Index Derived from depression	-0.00273561	-2.47133	0.0134669	65296.9	16133.1	28945	0.0510342
hgs	Air_Pollution_Index+Age+Sex+BMI+Race.Ethnicity+Smoking+healthDrinking+Healthy.physical.activity+Qualification+Townsend.deprivation.index+urban+CHD+diabet+Hype	Air_Pollution_Index Derived from depression	-0.00273214	-2.13362	0.0328825	73736.1	21589.7	28945	0.104354
rassf2	Air_Pollution_Index+Age+Sex+BMI+Race.Ethnicity+Smoking+healthDrinking+Healthy.physical.activity+Qualification+Townsend.deprivation.index+urban+CHD+diabet+Hype	Air_Pollution_Index Derived from depression	-0.00272651	-2.91881	0.00351642	55462.6	11488.8	28945	0.0170348
clpp	Air_Pollution_Index+Age+Sex+BMI+Race.Ethnicity+Smoking+healthDrinking+Healthy.physical.activity+Qualification+Townsend.deprivation.index+urban+CHD+diabet+Hype	Air_Pollution_Index Derived from depression	-0.0027225	-1.73787	0.0822447	87171.1	33335.6	29377	0.209624
smad1	Air_Pollution_Index+Age+Sex+BMI+Race.Ethnicity+Smoking+healthDrinking+Healthy.physical.activity+Qualification+Townsend.deprivation.index+urban+CHD+diabet+Hype	Air_Pollution_Index Derived from depression	-0.00267346	-1.9707	0.0487677	77079.9	24231.3	28945	0.142464
susd1	Air_Pollution_Index+Age+Sex+BMI+Race.Ethnicity+Smoking+healthDrinking+Healthy.physical.activity+Qualification+Townsend.deprivation.index+urban+CHD+diabet+Hype	Air_Pollution_Index Derived from depression	-0.00266816	-3.37053	0.000751216	46414.5	8375.95	29123	0.00467672
stk24	Air_Pollution_Index+Age+Sex+BMI+Race.Ethnicity+Smoking+healthDrinking+Healthy.physical.activity+Qualification+Townsend.deprivation.index+urban+CHD+diabet+Hype	Air_Pollution_Index Derived from depression	-0.0026605	-2.61455	0.0089392	60336.4	13599.1	28935	0.0368396
ptx3	Air_Pollution_Index+Age+Sex+BMI+Race.Ethnicity+Smoking+healthDrinking+Healthy.physical.activity+Qualification+Townsend.deprivation.index+urban+CHD+diabet+Hype	Air_Pollution_Index Derived from depression	-0.00260168	-3.2489	0.0011598	48168.9	8806.59	29586	0.00682702
clec1b	Air_Pollution_Index+Age+Sex+BMI+Race.Ethnicity+Smoking+healthDrinking+Healthy.physical.activity+Qualification+Townsend.deprivation.index+urban+CHD+diabet+Hype	Air_Pollution_Index Derived from depression	-0.00259587	-1.65506	0.097923	89292.4	34557.4	29911	0.240775
ilkap	Air_Pollution_Index+Age+Sex+BMI+Race.Ethnicity+Smoking+healthDrinking+Healthy.physical.activity+Qualification+Townsend.deprivation.index+urban+CHD+diabet+Hype	Air_Pollution_Index Derived from depression	-0.00258037	-2.67159	0.00755349	57190.2	12216.2	28893	0.0322179
hnrnpk	Air_Pollution_Index+Age+Sex+BMI+Race.Ethnicity+Smoking+healthDrinking+Healthy.physical.activity+Qualification+Townsend.deprivation.index+urban+CHD+diabet+Hype	Air_Pollution_Index Derived from depression	-0.00254205	-1.96884	0.0489812	74604.6	22145.8	29029	0.142464
mphosph8	Air_Pollution_Index+Age+Sex+BMI+Race.Ethnicity+Smoking+healthDrinking+Healthy.physical.activity+Qualification+Townsend.deprivation.index+urban+CHD+diabet+Hype	Air_Pollution_Index Derived from depression	-0.00253699	-2.04053	0.0413067	72729.4	20661.3	29123	0.125638
s100p	Air_Pollution_Index+Age+Sex+BMI+Race.Ethnicity+Smoking+healthDrinking+Healthy.physical.activity+Qualification+Townsend.deprivation.index+urban+CHD+diabet+Hype	Air_Pollution_Index Derived from depression	-0.00250149	-2.76649	0.00566987	54166.2	10928.1	29123	0.0252897
pnpt1	Air_Pollution_Index+Age+Sex+BMI+Race.Ethnicity+Smoking+healthDrinking+Healthy.physical.activity+Qualification+Townsend.deprivation.index+urban+CHD+diabet+Hype	Air_Pollution_Index Derived from depression	-0.002498	-1.28003	0.200546	98605.7	50493.6	29053	0.401915
lgals8	Air_Pollution_Index+Age+Sex+BMI+Race.Ethnicity+Smoking+healthDrinking+Healthy.physical.activity+Qualification+Townsend.deprivation.index+urban+CHD+diabet+Hype	Air_Pollution_Index Derived from depression	-0.00247622	-2.47483	0.0133353	62381.1	14063.4	29911	0.0506742
vash1	Air_Pollution_Index+Age+Sex+BMI+Race.Ethnicity+Smoking+healthDrinking+Healthy.physical.activity+Qualification+Townsend.deprivation.index+urban+CHD+diabet+Hype	Air_Pollution_Index Derived from depression	-0.00246803	-1.84038	0.0657226	78701.2	24697.9	29586	0.17806
ndrg1	Air_Pollution_Index+Age+Sex+BMI+Race.Ethnicity+Smoking+healthDrinking+Healthy.physical.activity+Qualification+Townsend.deprivation.index+urban+CHD+diabet+Hype	Air_Pollution_Index Derived from depression	-0.00246297	-2.20879	0.0271969	65635.4	16329.9	28935	0.0902247
brk1	Air_Pollution_Index+Age+Sex+BMI+Race.Ethnicity+Smoking+healthDrinking+Healthy.physical.activity+Qualification+Townsend.deprivation.index+urban+CHD+diabet+Hype	Air_Pollution_Index Derived from depression	-0.00239515	-3.27305	0.00106519	41242.1	7032.91	28935	0.00636073
dctn6	Air_Pollution_Index+Age+Sex+BMI+Race.Ethnicity+Smoking+healthDrinking+Healthy.physical.activity+Qualification+Townsend.deprivation.index+urban+CHD+diabet+Hype	Air_Pollution_Index Derived from depression	-0.00239445	-2.02098	0.0432911	69147.8	18435.8	28935	0.129519
il1rn	Air_Pollution_Index+Age+Sex+BMI+Race.Ethnicity+Smoking+healthDrinking+Healthy.physical.activity+Qualification+Townsend.deprivation.index+urban+CHD+diabet+Hype	Air_Pollution_Index Derived from depression	-0.00234967	-2.71949	0.00654199	52753.1	10286	29569	0.0282328
iqgap2	Air_Pollution_Index+Age+Sex+BMI+Race.Ethnicity+Smoking+healthDrinking+Healthy.physical.activity+Qualification+Townsend.deprivation.index+urban+CHD+diabet+Hype	Air_Pollution_Index Derived from depression	-0.00234214	-2.5881	0.00965551	55200.9	11196.9	29496	0.0390221
prdx3	Air_Pollution_Index+Age+Sex+BMI+Race.Ethnicity+Smoking+healthDrinking+Healthy.physical.activity+Qualification+Townsend.deprivation.index+urban+CHD+diabet+Hype	Air_Pollution_Index Derived from depression	-0.00232638	-1.97506	0.048271	69246.4	18394.8	29053	0.141808
fabp9	Air_Pollution_Index+Age+Sex+BMI+Race.Ethnicity+Smoking+healthDrinking+Healthy.physical.activity+Qualification+Townsend.deprivation.index+urban+CHD+diabet+Hype	Air_Pollution_Index Derived from depression	-0.00231678	-2.55435	0.0106435	55543.7	11297.5	29586	0.0419716
dag1	Air_Pollution_Index+Age+Sex+BMI+Race.Ethnicity+Smoking+healthDrinking+Healthy.physical.activity+Qualification+Townsend.deprivation.index+urban+CHD+diabet+Hype	Air_Pollution_Index Derived from depression	-0.00231389	-2.96274	0.00305156	47197.6	8493.09	29760	0.0152891
spry2	Air_Pollution_Index+Age+Sex+BMI+Race.Ethnicity+Smoking+healthDrinking+Healthy.physical.activity+Qualification+Townsend.deprivation.index+urban+CHD+diabet+Hype	Air_Pollution_Index Derived from depression	-0.00230756	-1.51424	0.129975	84223.4	30789.8	29053	0.290755
anxa11	Air_Pollution_Index+Age+Sex+BMI+Race.Ethnicity+Smoking+healthDrinking+Healthy.physical.activity+Qualification+Townsend.deprivation.index+urban+CHD+diabet+Hype	Air_Pollution_Index Derived from depression	-0.00229261	-2.10763	0.0350712	66140.2	16190	29540	0.109401
dlk1	Air_Pollution_Index+Age+Sex+BMI+Race.Ethnicity+Smoking+healthDrinking+Healthy.physical.activity+Qualification+Townsend.deprivation.index+urban+CHD+diabet+Hype	Air_Pollution_Index Derived from depression	-0.00229194	-2.56701	0.0102628	55853.8	11279.1	30000	0.0408002
ca6	Air_Pollution_Index+Age+Sex+BMI+Race.Ethnicity+Smoking+healthDrinking+Healthy.physical.activity+Qualification+Townsend.deprivation.index+urban+CHD+diabet+Hype	Air_Pollution_Index Derived from depression	-0.00227723	-2.22483	0.0261001	62639	14379.6	29544	0.087179
atxn10	Air_Pollution_Index+Age+Sex+BMI+Race.Ethnicity+Smoking+healthDrinking+Healthy.physical.activity+Qualification+Townsend.deprivation.index+urban+CHD+diabet+Hype	Air_Pollution_Index Derived from depression	-0.00227133	-1.90421	0.0568925	69537.4	18685.5	28935	0.160373
lat	Air_Pollution_Index+Age+Sex+BMI+Race.Ethnicity+Smoking+healthDrinking+Healthy.physical.activity+Qualification+Townsend.deprivation.index+urban+CHD+diabet+Hype	Air_Pollution_Index Derived from depression	-0.00224683	-1.80675	0.0708115	75502.8	21765.3	29943	0.188017
crx	Air_Pollution_Index+Age+Sex+BMI+Race.Ethnicity+Smoking+healthDrinking+Healthy.physical.activity+Qualification+Townsend.deprivation.index+urban+CHD+diabet+Hype	Air_Pollution_Index Derived from depression	-0.00224387	-1.29301	0.196017	92166.8	40252.9	29123	0.397193
tdgf1	Air_Pollution_Index+Age+Sex+BMI+Race.Ethnicity+Smoking+healthDrinking+Healthy.physical.activity+Qualification+Townsend.deprivation.index+urban+CHD+diabet+Hype	Air_Pollution_Index Derived from depression	-0.00222622	-0.939623	0.347419	109283	73723.5	28935	0.562873
afp	Air_Pollution_Index+Age+Sex+BMI+Race.Ethnicity+Smoking+healthDrinking+Healthy.physical.activity+Qualification+Townsend.deprivation.index+urban+CHD+diabet+Hype	Air_Pollution_Index Derived from depression	-0.00222381	-2.02572	0.042803	66106.3	16314.7	29331	0.128849
lyar	Air_Pollution_Index+Age+Sex+BMI+Race.Ethnicity+Smoking+healthDrinking+Healthy.physical.activity+Qualification+Townsend.deprivation.index+urban+CHD+diabet+Hype	Air_Pollution_Index Derived from depression	-0.00222229	-2.5166	0.0118547	52205.8	10267.1	28945	0.0460039
atp6v1f	Air_Pollution_Index+Age+Sex+BMI+Race.Ethnicity+Smoking+healthDrinking+Healthy.physical.activity+Qualification+Townsend.deprivation.index+urban+CHD+diabet+Hype	Air_Pollution_Index Derived from depression	-0.00222212	-2.00808	0.0446438	65041.3	16031.4	28887	0.131947
fkbp4	Air_Pollution_Index+Age+Sex+BMI+Race.Ethnicity+Smoking+healthDrinking+Healthy.physical.activity+Qualification+Townsend.deprivation.index+urban+CHD+diabet+Hype	Air_Pollution_Index Derived from depression	-0.00222203	-3.08039	0.00206923	41682.9	7089.94	29425	0.0110485
htra2	Air_Pollution_Index+Age+Sex+BMI+Race.Ethnicity+Smoking+healthDrinking+Healthy.physical.activity+Qualification+Townsend.deprivation.index+urban+CHD+diabet+Hype	Air_Pollution_Index Derived from depression	-0.00220157	-2.17086	0.02995	62526.7	14233.4	29716	0.096726
plin3	Air_Pollution_Index+Age+Sex+BMI+Race.Ethnicity+Smoking+healthDrinking+Healthy.physical.activity+Qualification+Townsend.deprivation.index+urban+CHD+diabet+Hype	Air_Pollution_Index Derived from depression	-0.00217737	-3.06883	0.0021509	41157.6	6946.16	29625	0.0113308
pfdn2	Air_Pollution_Index+Age+Sex+BMI+Race.Ethnicity+Smoking+healthDrinking+Healthy.physical.activity+Qualification+Townsend.deprivation.index+urban+CHD+diabet+Hype	Air_Pollution_Index Derived from depression	-0.00217053	-2.39384	0.0166795	53656.1	10797.4	28935	0.0613118
lbr	Air_Pollution_Index+Age+Sex+BMI+Race.Ethnicity+Smoking+healthDrinking+Healthy.physical.activity+Qualification+Townsend.deprivation.index+urban+CHD+diabet+Hype	Air_Pollution_Index Derived from depression	-0.00216622	-1.93086	0.0535102	69233.3	17681	29911	0.152045
cst6	Air_Pollution_Index+Age+Sex+BMI+Race.Ethnicity+Smoking+healthDrinking+Healthy.physical.activity+Qualification+Townsend.deprivation.index+urban+CHD+diabet+Hype	Air_Pollution_Index Derived from depression	-0.00214874	-2.7536	0.00589805	45047.9	8030.59	28871	0.026148
fen1	Air_Pollution_Index+Age+Sex+BMI+Race.Ethnicity+Smoking+healthDrinking+Healthy.physical.activity+Qualification+Townsend.deprivation.index+urban+CHD+diabet+Hype	Air_Pollution_Index Derived from depression	-0.00214827	-2.0237	0.0430099	62871.5	14837.3	28945	0.129206
sumf2	Air_Pollution_Index+Age+Sex+BMI+Race.Ethnicity+Smoking+healthDrinking+Healthy.physical.activity+Qualification+Townsend.deprivation.index+urban+CHD+diabet+Hype	Air_Pollution_Index Derived from depression	-0.00214557	-2.51303	0.011975	52883.4	10239.7	29911	0.0463476
tcl1a	Air_Pollution_Index+Age+Sex+BMI+Race.Ethnicity+Smoking+healthDrinking+Healthy.physical.activity+Qualification+Townsend.deprivation.index+urban+CHD+diabet+Hype	Air_Pollution_Index Derived from depression	-0.00214115	-1.34077	0.180006	88265.7	34597.7	29378	0.375676
cox5b	Air_Pollution_Index+Age+Sex+BMI+Race.Ethnicity+Smoking+healthDrinking+Healthy.physical.activity+Qualification+Townsend.deprivation.index+urban+CHD+diabet+Hype	Air_Pollution_Index Derived from depression	-0.0021398	-1.88038	0.0600666	68725.9	17704.8	29496	0.165958
cstb	Air_Pollution_Index+Age+Sex+BMI+Race.Ethnicity+Smoking+healthDrinking+Healthy.physical.activity+Qualification+Townsend.deprivation.index+urban+CHD+diabet+Hype	Air_Pollution_Index Derived from depression	-0.00213803	-3.04458	0.00233211	39764.3	6658.91	29223	0.0121419
ddx58	Air_Pollution_Index+Age+Sex+BMI+Race.Ethnicity+Smoking+healthDrinking+Healthy.physical.activity+Qualification+Townsend.deprivation.index+urban+CHD+diabet+Hype	Air_Pollution_Index Derived from depression	-0.00211254	-2.23006	0.0257509	56274.5	11815.4	28945	0.0862095
fus	Air_Pollution_Index+Age+Sex+BMI+Race.Ethnicity+Smoking+healthDrinking+Healthy.physical.activity+Qualification+Townsend.deprivation.index+urban+CHD+diabet+Hype	Air_Pollution_Index Derived from depression	-0.00210834	-3.2183	0.00129093	34791.9	5629.85	28901	0.00749457
mzt1	Air_Pollution_Index+Age+Sex+BMI+Race.Ethnicity+Smoking+healthDrinking+Healthy.physical.activity+Qualification+Townsend.deprivation.index+urban+CHD+diabet+Hype	Air_Pollution_Index Derived from depression	-0.00210134	-2.39288	0.0167231	51884.2	10153.7	28945	0.0613179
txnrd1	Air_Pollution_Index+Age+Sex+BMI+Race.Ethnicity+Smoking+healthDrinking+Healthy.physical.activity+Qualification+Townsend.deprivation.index+urban+CHD+diabet+Hype	Air_Pollution_Index Derived from depression	-0.00210038	-2.73942	0.00615848	45771.9	8114.89	29632	0.0270566
ces2	Air_Pollution_Index+Age+Sex+BMI+Race.Ethnicity+Smoking+healthDrinking+Healthy.physical.activity+Qualification+Townsend.deprivation.index+urban+CHD+diabet+Hype	Air_Pollution_Index Derived from depression	-0.00205451	-2.29511	0.021734	54558.4	10955.9	29496	0.0744656
tst	Air_Pollution_Index+Age+Sex+BMI+Race.Ethnicity+Smoking+healthDrinking+Healthy.physical.activity+Qualification+Townsend.deprivation.index+urban+CHD+diabet+Hype	Air_Pollution_Index Derived from depression	-0.00204102	-1.65164	0.0986186	71441	20003.8	28887	0.241269
cd40lg	Air_Pollution_Index+Age+Sex+BMI+Race.Ethnicity+Smoking+healthDrinking+Healthy.physical.activity+Qualification+Townsend.deprivation.index+urban+CHD+diabet+Hype	Air_Pollution_Index Derived from depression	-0.00199619	-1.56934	0.116579	76856.9	22771.5	29943	0.272453
pm20d1	Air_Pollution_Index+Age+Sex+BMI+Race.Ethnicity+Smoking+healthDrinking+Healthy.physical.activity+Qualification+Townsend.deprivation.index+urban+CHD+diabet+Hype	Air_Pollution_Index Derived from depression	-0.00199435	-0.650975	0.515068	127076	128175	29471	0.712641
cxcl11	Air_Pollution_Index+Age+Sex+BMI+Race.Ethnicity+Smoking+healthDrinking+Healthy.physical.activity+Qualification+Townsend.deprivation.index+urban+CHD+diabet+Hype	Air_Pollution_Index Derived from depression	-0.00198074	-1.54592	0.122134	77185.3	23061.2	29911	0.280506
zbtb17	Air_Pollution_Index+Age+Sex+BMI+Race.Ethnicity+Smoking+healthDrinking+Healthy.physical.activity+Qualification+Townsend.deprivation.index+urban+CHD+diabet+Hype	Air_Pollution_Index Derived from depression	-0.00197144	-2.84933	0.00438427	38566.4	6398.65	29123	0.0205583
rad23b	Air_Pollution_Index+Age+Sex+BMI+Race.Ethnicity+Smoking+healthDrinking+Healthy.physical.activity+Qualification+Townsend.deprivation.index+urban+CHD+diabet+Hype	Air_Pollution_Index Derived from depression	-0.00196341	-2.53857	0.011136	44526.9	7876.24	28945	0.0437955
txndc5	Air_Pollution_Index+Age+Sex+BMI+Race.Ethnicity+Smoking+healthDrinking+Healthy.physical.activity+Qualification+Townsend.deprivation.index+urban+CHD+diabet+Hype	Air_Pollution_Index Derived from depression	-0.0019498	-1.74261	0.0814124	69073.2	17586.7	29911	0.207865
tnfsf11	Air_Pollution_Index+Age+Sex+BMI+Race.Ethnicity+Smoking+healthDrinking+Healthy.physical.activity+Qualification+Townsend.deprivation.index+urban+CHD+diabet+Hype	Air_Pollution_Index Derived from depression	-0.00193262	-1.94051	0.0523277	61083.2	13621.9	29586	0.150393
gne	Air_Pollution_Index+Age+Sex+BMI+Race.Ethnicity+Smoking+healthDrinking+Healthy.physical.activity+Qualification+Townsend.deprivation.index+urban+CHD+diabet+Hype	Air_Pollution_Index Derived from depression	-0.00193056	-1.79874	0.0720705	63508.2	15167	28945	0.190668
mapk9	Air_Pollution_Index+Age+Sex+BMI+Race.Ethnicity+Smoking+healthDrinking+Healthy.physical.activity+Qualification+Townsend.deprivation.index+urban+CHD+diabet+Hype	Air_Pollution_Index Derived from depression	-0.00192695	-2.70454	0.00684388	41250.6	6971.55	29586	0.0293624
pak4	Air_Pollution_Index+Age+Sex+BMI+Race.Ethnicity+Smoking+healthDrinking+Healthy.physical.activity+Qualification+Townsend.deprivation.index+urban+CHD+diabet+Hype	Air_Pollution_Index Derived from depression	-0.00191527	-1.89927	0.0575392	59813.3	13355.6	28935	0.161281
f2r	Air_Pollution_Index+Age+Sex+BMI+Race.Ethnicity+Smoking+healthDrinking+Healthy.physical.activity+Qualification+Townsend.deprivation.index+urban+CHD+diabet+Hype	Air_Pollution_Index Derived from depression	-0.00190294	-2.02131	0.0432569	58224.4	12314.2	29721	0.129519
nampt	Air_Pollution_Index+Age+Sex+BMI+Race.Ethnicity+Smoking+healthDrinking+Healthy.physical.activity+Qualification+Townsend.deprivation.index+urban+CHD+diabet+Hype	Air_Pollution_Index Derived from depression	-0.00187418	-2.13808	0.0325189	51778.9	10116.9	28945	0.103424
lap3	Air_Pollution_Index+Age+Sex+BMI+Race.Ethnicity+Smoking+healthDrinking+Healthy.physical.activity+Qualification+Townsend.deprivation.index+urban+CHD+diabet+Hype	Air_Pollution_Index Derived from depression	-0.00186721	-2.3293	0.0198501	46868.2	8519.81	29053	0.069642
fxyd5	Air_Pollution_Index+Age+Sex+BMI+Race.Ethnicity+Smoking+healthDrinking+Healthy.physical.activity+Qualification+Townsend.deprivation.index+urban+CHD+diabet+Hype	Air_Pollution_Index Derived from depression	-0.0018449	-1.71677	0.0860311	63911.7	15311.2	29053	0.216689
itgb1bp1	Air_Pollution_Index+Age+Sex+BMI+Race.Ethnicity+Smoking+healthDrinking+Healthy.physical.activity+Qualification+Townsend.deprivation.index+urban+CHD+diabet+Hype	Air_Pollution_Index Derived from depression	-0.00183178	-2.73132	0.00631186	36266.4	5922.06	28945	0.0275649
timp3	Air_Pollution_Index+Age+Sex+BMI+Race.Ethnicity+Smoking+healthDrinking+Healthy.physical.activity+Qualification+Townsend.deprivation.index+urban+CHD+diabet+Hype	Air_Pollution_Index Derived from depression	-0.00183147	-0.864089	0.387546	106665	62553.3	29760	0.601418
nucb2	Air_Pollution_Index+Age+Sex+BMI+Race.Ethnicity+Smoking+healthDrinking+Healthy.physical.activity+Qualification+Townsend.deprivation.index+urban+CHD+diabet+Hype	Air_Pollution_Index Derived from depression	-0.00181643	-2.98567	0.00283189	32462.8	5177.06	29849	0.0142864
maea	Air_Pollution_Index+Age+Sex+BMI+Race.Ethnicity+Smoking+healthDrinking+Healthy.physical.activity+Qualification+Townsend.deprivation.index+urban+CHD+diabet+Hype	Air_Pollution_Index Derived from depression	-0.00180499	-2.74226	0.0061055	35181.2	5704.29	28945	0.0269047
lhb	Air_Pollution_Index+Age+Sex+BMI+Race.Ethnicity+Smoking+healthDrinking+Healthy.physical.activity+Qualification+Townsend.deprivation.index+urban+CHD+diabet+Hype	Air_Pollution_Index Derived from depression	-0.00180477	-1.25386	0.209902	80510.8	27278.3	28945	0.415543
selp	Air_Pollution_Index+Age+Sex+BMI+Race.Ethnicity+Smoking+healthDrinking+Healthy.physical.activity+Qualification+Townsend.deprivation.index+urban+CHD+diabet+Hype	Air_Pollution_Index Derived from depression	-0.00179984	-1.93788	0.0526471	57484.4	12000.4	29751	0.150435
prkra	Air_Pollution_Index+Age+Sex+BMI+Race.Ethnicity+Smoking+healthDrinking+Healthy.physical.activity+Qualification+Townsend.deprivation.index+urban+CHD+diabet+Hype	Air_Pollution_Index Derived from depression	-0.0017894	-1.60921	0.107581	65560	16280.3	28945	0.257596
cdhr2	Air_Pollution_Index+Age+Sex+BMI+Race.Ethnicity+Smoking+healthDrinking+Healthy.physical.activity+Qualification+Townsend.deprivation.index+urban+CHD+diabet+Hype	Air_Pollution_Index Derived from depression	-0.00178667	-1.55582	0.119762	69263.9	18030.5	29496	0.277235
prtn3	Air_Pollution_Index+Age+Sex+BMI+Race.Ethnicity+Smoking+healthDrinking+Healthy.physical.activity+Qualification+Townsend.deprivation.index+urban+CHD+diabet+Hype	Air_Pollution_Index Derived from depression	-0.00177852	-2.24672	0.0246652	45980	8286.45	28915	0.0829546
camkk1	Air_Pollution_Index+Age+Sex+BMI+Race.Ethnicity+Smoking+healthDrinking+Healthy.physical.activity+Qualification+Townsend.deprivation.index+urban+CHD+diabet+Hype	Air_Pollution_Index Derived from depression	-0.00177232	-2.4105	0.015937	41593.7	7117.75	28945	0.0588783
rp2	Air_Pollution_Index+Age+Sex+BMI+Race.Ethnicity+Smoking+healthDrinking+Healthy.physical.activity+Qualification+Townsend.deprivation.index+urban+CHD+diabet+Hype	Air_Pollution_Index Derived from depression	-0.00177052	-2.56471	0.0103311	39219	6515.69	29496	0.0409604
scarf1	Air_Pollution_Index+Age+Sex+BMI+Race.Ethnicity+Smoking+healthDrinking+Healthy.physical.activity+Qualification+Townsend.deprivation.index+urban+CHD+diabet+Hype	Air_Pollution_Index Derived from depression	-0.00175783	-2.5363	0.0112081	40645.4	6796.27	30000	0.043961
rab6a	Air_Pollution_Index+Age+Sex+BMI+Race.Ethnicity+Smoking+healthDrinking+Healthy.physical.activity+Qualification+Townsend.deprivation.index+urban+CHD+diabet+Hype	Air_Pollution_Index Derived from depression	-0.00175669	-2.32777	0.019931	44656.2	7821.39	29586	0.0697586
folr3	Air_Pollution_Index+Age+Sex+BMI+Race.Ethnicity+Smoking+healthDrinking+Healthy.physical.activity+Qualification+Townsend.deprivation.index+urban+CHD+diabet+Hype	Air_Pollution_Index Derived from depression	-0.00174336	-0.560208	0.575342	128711	133196	29621	0.750983
vsir	Air_Pollution_Index+Age+Sex+BMI+Race.Ethnicity+Smoking+healthDrinking+Healthy.physical.activity+Qualification+Townsend.deprivation.index+urban+CHD+diabet+Hype	Air_Pollution_Index Derived from depression	-0.00172867	-1.71962	0.0855115	61685.8	13905	29580	0.216442
sfrp1	Air_Pollution_Index+Age+Sex+BMI+Race.Ethnicity+Smoking+healthDrinking+Healthy.physical.activity+Qualification+Townsend.deprivation.index+urban+CHD+diabet+Hype	Air_Pollution_Index Derived from depression	-0.00171872	-2.49229	0.0126978	38826.5	6441.49	29325	0.0485094
cd40	Air_Pollution_Index+Age+Sex+BMI+Race.Ethnicity+Smoking+healthDrinking+Healthy.physical.activity+Qualification+Townsend.deprivation.index+urban+CHD+diabet+Hype	Air_Pollution_Index Derived from depression	-0.00170834	-2.09808	0.0359063	49392.4	9168.47	29633	0.111518
bst1	Air_Pollution_Index+Age+Sex+BMI+Race.Ethnicity+Smoking+healthDrinking+Healthy.physical.activity+Qualification+Townsend.deprivation.index+urban+CHD+diabet+Hype	Air_Pollution_Index Derived from depression	-0.00170687	-2.19988	0.0278229	47157.1	8456.79	29911	0.0916776
max	Air_Pollution_Index+Age+Sex+BMI+Race.Ethnicity+Smoking+healthDrinking+Healthy.physical.activity+Qualification+Townsend.deprivation.index+urban+CHD+diabet+Hype	Air_Pollution_Index Derived from depression	-0.0017059	-0.988985	0.322679	90900.1	39075.1	28935	0.540755
omd	Air_Pollution_Index+Age+Sex+BMI+Race.Ethnicity+Smoking+healthDrinking+Healthy.physical.activity+Qualification+Townsend.deprivation.index+urban+CHD+diabet+Hype	Air_Pollution_Index Derived from depression	-0.00169629	-2.47045	0.0134998	39527.5	6564.73	29760	0.0510342
tymp	Air_Pollution_Index+Age+Sex+BMI+Race.Ethnicity+Smoking+healthDrinking+Healthy.physical.activity+Qualification+Townsend.deprivation.index+urban+CHD+diabet+Hype	Air_Pollution_Index Derived from depression	-0.00169619	-1.54408	0.122581	66509.1	16458.8	29446	0.28109
serpinb8	Air_Pollution_Index+Age+Sex+BMI+Race.Ethnicity+Smoking+healthDrinking+Healthy.physical.activity+Qualification+Townsend.deprivation.index+urban+CHD+diabet+Hype	Air_Pollution_Index Derived from depression	-0.00169175	-1.78824	0.0737481	59114.5	12596.3	29943	0.193705
xpnpep2	Air_Pollution_Index+Age+Sex+BMI+Race.Ethnicity+Smoking+healthDrinking+Healthy.physical.activity+Qualification+Townsend.deprivation.index+urban+CHD+diabet+Hype	Air_Pollution_Index Derived from depression	-0.00169065	-1.05193	0.292841	89911.8	35747	29716	0.511859
ada	Air_Pollution_Index+Age+Sex+BMI+Race.Ethnicity+Smoking+healthDrinking+Healthy.physical.activity+Qualification+Townsend.deprivation.index+urban+CHD+diabet+Hype	Air_Pollution_Index Derived from depression	-0.00168454	-2.92273	0.00347241	29415.9	4675.3	29943	0.0168775
pappa	Air_Pollution_Index+Age+Sex+BMI+Race.Ethnicity+Smoking+healthDrinking+Healthy.physical.activity+Qualification+Townsend.deprivation.index+urban+CHD+diabet+Hype	Air_Pollution_Index Derived from depression	-0.00168088	-2.19829	0.0279364	44121.2	7751.72	29053	0.091845
ctsb	Air_Pollution_Index+Age+Sex+BMI+Race.Ethnicity+Smoking+healthDrinking+Healthy.physical.activity+Qualification+Townsend.deprivation.index+urban+CHD+diabet+Hype	Air_Pollution_Index Derived from depression	-0.00168065	-1.9691	0.0489507	52309	10108.2	29663	0.142464
enah	Air_Pollution_Index+Age+Sex+BMI+Race.Ethnicity+Smoking+healthDrinking+Healthy.physical.activity+Qualification+Townsend.deprivation.index+urban+CHD+diabet+Hype	Air_Pollution_Index Derived from depression	-0.0016729	-2.12807	0.0333394	45731.9	8193.27	29053	0.105347
lrrn1	Air_Pollution_Index+Age+Sex+BMI+Race.Ethnicity+Smoking+healthDrinking+Healthy.physical.activity+Qualification+Townsend.deprivation.index+urban+CHD+diabet+Hype	Air_Pollution_Index Derived from depression	-0.00167141	-2.63851	0.00833163	33178	5320.35	29053	0.0349946
polr2f	Air_Pollution_Index+Age+Sex+BMI+Race.Ethnicity+Smoking+healthDrinking+Healthy.physical.activity+Qualification+Townsend.deprivation.index+urban+CHD+diabet+Hype	Air_Pollution_Index Derived from depression	-0.00164829	-2.92693	0.00342586	27196.5	4335.85	29496	0.0167627
bmp4	Air_Pollution_Index+Age+Sex+BMI+Race.Ethnicity+Smoking+healthDrinking+Healthy.physical.activity+Qualification+Townsend.deprivation.index+urban+CHD+diabet+Hype	Air_Pollution_Index Derived from depression	-0.00163743	-2.13152	0.0330543	45263.5	8013.79	29376	0.104672
gbp4	Air_Pollution_Index+Age+Sex+BMI+Race.Ethnicity+Smoking+healthDrinking+Healthy.physical.activity+Qualification+Townsend.deprivation.index+urban+CHD+diabet+Hype	Air_Pollution_Index Derived from depression	-0.00162426	-2.03843	0.0415158	46173.3	8338.6	28935	0.125751
f11r	Air_Pollution_Index+Age+Sex+BMI+Race.Ethnicity+Smoking+healthDrinking+Healthy.physical.activity+Qualification+Townsend.deprivation.index+urban+CHD+diabet+Hype	Air_Pollution_Index Derived from depression	-0.0016199	-1.75099	0.0799582	56910.8	11814.5	29632	0.205587
gpc5	Air_Pollution_Index+Age+Sex+BMI+Race.Ethnicity+Smoking+healthDrinking+Healthy.physical.activity+Qualification+Townsend.deprivation.index+urban+CHD+diabet+Hype	Air_Pollution_Index Derived from depression	-0.00161632	-1.78491	0.0742866	55076.8	11173.2	29425	0.194074
ccl11	Air_Pollution_Index+Age+Sex+BMI+Race.Ethnicity+Smoking+healthDrinking+Healthy.physical.activity+Qualification+Townsend.deprivation.index+urban+CHD+diabet+Hype	Air_Pollution_Index Derived from depression	-0.0016125	-2.61101	0.0090319	33555.3	5367.89	29943	0.0369097
mstn	Air_Pollution_Index+Age+Sex+BMI+Race.Ethnicity+Smoking+healthDrinking+Healthy.physical.activity+Qualification+Townsend.deprivation.index+urban+CHD+diabet+Hype	Air_Pollution_Index Derived from depression	-0.00159465	-1.8808	0.0600093	50415.3	9608.38	29123	0.165958
slc27a4	Air_Pollution_Index+Age+Sex+BMI+Race.Ethnicity+Smoking+healthDrinking+Healthy.physical.activity+Qualification+Townsend.deprivation.index+urban+CHD+diabet+Hype	Air_Pollution_Index Derived from depression	-0.00158608	-1.40978	0.158615	66151.5	16623.5	28935	0.34337
cst7	Air_Pollution_Index+Age+Sex+BMI+Race.Ethnicity+Smoking+healthDrinking+Healthy.physical.activity+Qualification+Townsend.deprivation.index+urban+CHD+diabet+Hype	Air_Pollution_Index Derived from depression	-0.00158396	-1.04065	0.298046	86635.7	32108.9	29672	0.51725
creld2	Air_Pollution_Index+Age+Sex+BMI+Race.Ethnicity+Smoking+healthDrinking+Healthy.physical.activity+Qualification+Townsend.deprivation.index+urban+CHD+diabet+Hype	Air_Pollution_Index Derived from depression	-0.0015762	-1.85991	0.062908	51968.4	9978.37	29721	0.172349
lsp1	Air_Pollution_Index+Age+Sex+BMI+Race.Ethnicity+Smoking+healthDrinking+Healthy.physical.activity+Qualification+Townsend.deprivation.index+urban+CHD+diabet+Hype	Air_Pollution_Index Derived from depression	-0.00156721	-2.36688	0.017945	36911	6021.1	29586	0.0646345
wif1	Air_Pollution_Index+Age+Sex+BMI+Race.Ethnicity+Smoking+healthDrinking+Healthy.physical.activity+Qualification+Townsend.deprivation.index+urban+CHD+diabet+Hype	Air_Pollution_Index Derived from depression	-0.00153967	-2.80241	0.00507556	26451.3	4234.06	29893	0.0232048
dpy30	Air_Pollution_Index+Age+Sex+BMI+Race.Ethnicity+Smoking+healthDrinking+Healthy.physical.activity+Qualification+Townsend.deprivation.index+urban+CHD+diabet+Hype	Air_Pollution_Index Derived from depression	-0.00153897	-1.57832	0.114503	60473.8	13248.2	29794	0.269756
lcn2	Air_Pollution_Index+Age+Sex+BMI+Race.Ethnicity+Smoking+healthDrinking+Healthy.physical.activity+Qualification+Townsend.deprivation.index+urban+CHD+diabet+Hype	Air_Pollution_Index Derived from depression	-0.00153787	-2.49689	0.0125343	31058.4	4949.92	28758	0.0481303
fst	Air_Pollution_Index+Age+Sex+BMI+Race.Ethnicity+Smoking+healthDrinking+Healthy.physical.activity+Qualification+Townsend.deprivation.index+urban+CHD+diabet+Hype	Air_Pollution_Index Derived from depression	-0.00149702	-1.8334	0.0667527	49756.1	9263.1	29721	0.180516
timp4	Air_Pollution_Index+Age+Sex+BMI+Race.Ethnicity+Smoking+healthDrinking+Healthy.physical.activity+Qualification+Townsend.deprivation.index+urban+CHD+diabet+Hype	Air_Pollution_Index Derived from depression	-0.00147622	-2.30692	0.0210663	35048.9	5652.49	29632	0.0725176
ccl23	Air_Pollution_Index+Age+Sex+BMI+Race.Ethnicity+Smoking+healthDrinking+Healthy.physical.activity+Qualification+Townsend.deprivation.index+urban+CHD+diabet+Hype	Air_Pollution_Index Derived from depression	-0.00146872	-2.20286	0.0276122	37775.9	6189.75	29760	0.0911887
fcgr2b	Air_Pollution_Index+Age+Sex+BMI+Race.Ethnicity+Smoking+healthDrinking+Healthy.physical.activity+Qualification+Townsend.deprivation.index+urban+CHD+diabet+Hype	Air_Pollution_Index Derived from depression	-0.00146113	-1.53893	0.123831	56405.3	11868.9	28945	0.282629
plxnb3	Air_Pollution_Index+Age+Sex+BMI+Race.Ethnicity+Smoking+healthDrinking+Healthy.physical.activity+Qualification+Townsend.deprivation.index+urban+CHD+diabet+Hype	Air_Pollution_Index Derived from depression	-0.00145803	-1.87166	0.0612641	46465.6	8322.12	29537	0.168476
dcxr	Air_Pollution_Index+Age+Sex+BMI+Race.Ethnicity+Smoking+healthDrinking+Healthy.physical.activity+Qualification+Townsend.deprivation.index+urban+CHD+diabet+Hype	Air_Pollution_Index Derived from depression	-0.00145791	-1.67523	0.0939002	53427.2	10481.4	29716	0.232054
dpep2	Air_Pollution_Index+Age+Sex+BMI+Race.Ethnicity+Smoking+healthDrinking+Healthy.physical.activity+Qualification+Townsend.deprivation.index+urban+CHD+diabet+Hype	Air_Pollution_Index Derived from depression	-0.00144808	-3.0406	0.00236313	17302.3	3101	29496	0.0122598
lsm1	Air_Pollution_Index+Age+Sex+BMI+Race.Ethnicity+Smoking+healthDrinking+Healthy.physical.activity+Qualification+Townsend.deprivation.index+urban+CHD+diabet+Hype	Air_Pollution_Index Derived from depression	-0.0014405	-1.58983	0.111883	53696.6	10809.3	28945	0.266154
p4hb	Air_Pollution_Index+Age+Sex+BMI+Race.Ethnicity+Smoking+healthDrinking+Healthy.physical.activity+Qualification+Townsend.deprivation.index+urban+CHD+diabet+Hype	Air_Pollution_Index Derived from depression	-0.00143952	-2.2559	0.0240843	34472.5	5548.64	29471	0.0813749
aif1	Air_Pollution_Index+Age+Sex+BMI+Race.Ethnicity+Smoking+healthDrinking+Healthy.physical.activity+Qualification+Townsend.deprivation.index+urban+CHD+diabet+Hype	Air_Pollution_Index Derived from depression	-0.00142989	-1.65945	0.0970358	50785.2	9775.73	28945	0.239399
gp1ba	Air_Pollution_Index+Age+Sex+BMI+Race.Ethnicity+Smoking+healthDrinking+Healthy.physical.activity+Qualification+Townsend.deprivation.index+urban+CHD+diabet+Hype	Air_Pollution_Index Derived from depression	-0.00140496	-2.64539	0.00816409	23795.2	3864.13	29503	0.034421
adgrg2	Air_Pollution_Index+Age+Sex+BMI+Race.Ethnicity+Smoking+healthDrinking+Healthy.physical.activity+Qualification+Townsend.deprivation.index+urban+CHD+diabet+Hype	Air_Pollution_Index Derived from depression	-0.00140476	-3.24838	0.00116195	11800.9	2580.49	29625	0.00682702
kir3dl1	Air_Pollution_Index+Age+Sex+BMI+Race.Ethnicity+Smoking+healthDrinking+Healthy.physical.activity+Qualification+Townsend.deprivation.index+urban+CHD+diabet+Hype	Air_Pollution_Index Derived from depression	-0.00140043	-0.689977	0.490214	100421	54240.8	28945	0.694516
sirt5	Air_Pollution_Index+Age+Sex+BMI+Race.Ethnicity+Smoking+healthDrinking+Healthy.physical.activity+Qualification+Townsend.deprivation.index+urban+CHD+diabet+Hype	Air_Pollution_Index Derived from depression	-0.00139962	-1.55686	0.119515	53161.3	10614.4	28935	0.277102
amfr	Air_Pollution_Index+Age+Sex+BMI+Race.Ethnicity+Smoking+healthDrinking+Healthy.physical.activity+Qualification+Townsend.deprivation.index+urban+CHD+diabet+Hype	Air_Pollution_Index Derived from depression	-0.00138067	-1.3009	0.193303	62773.7	14793.3	28935	0.393875
sema4d	Air_Pollution_Index+Age+Sex+BMI+Race.Ethnicity+Smoking+healthDrinking+Healthy.physical.activity+Qualification+Townsend.deprivation.index+urban+CHD+diabet+Hype	Air_Pollution_Index Derived from depression	-0.00136303	-2.78513	0.00535406	19568.3	3364.52	29911	0.0242508
gnly	Air_Pollution_Index+Age+Sex+BMI+Race.Ethnicity+Smoking+healthDrinking+Healthy.physical.activity+Qualification+Townsend.deprivation.index+urban+CHD+diabet+Hype	Air_Pollution_Index Derived from depression	-0.00135981	-1.59175	0.111452	52185.2	10074.1	29632	0.265645
dpep1	Air_Pollution_Index+Age+Sex+BMI+Race.Ethnicity+Smoking+healthDrinking+Healthy.physical.activity+Qualification+Townsend.deprivation.index+urban+CHD+diabet+Hype	Air_Pollution_Index Derived from depression	-0.00135808	-1.72587	0.0843806	46685.6	8410.81	29377	0.214693
scgb1a1	Air_Pollution_Index+Age+Sex+BMI+Race.Ethnicity+Smoking+healthDrinking+Healthy.physical.activity+Qualification+Townsend.deprivation.index+urban+CHD+diabet+Hype	Air_Pollution_Index Derived from depression	-0.00135494	-1.55212	0.120643	53559.2	10546.2	29652	0.278498
stxbp3	Air_Pollution_Index+Age+Sex+BMI+Race.Ethnicity+Smoking+healthDrinking+Healthy.physical.activity+Qualification+Townsend.deprivation.index+urban+CHD+diabet+Hype	Air_Pollution_Index Derived from depression	-0.00135298	-1.88705	0.0591631	40136	6768.44	28945	0.164554
was	Air_Pollution_Index+Age+Sex+BMI+Race.Ethnicity+Smoking+healthDrinking+Healthy.physical.activity+Qualification+Townsend.deprivation.index+urban+CHD+diabet+Hype	Air_Pollution_Index Derived from depression	-0.00133994	-1.19996	0.230165	66142.5	16532.2	29053	0.435615
defa1_defa1b	Air_Pollution_Index+Age+Sex+BMI+Race.Ethnicity+Smoking+healthDrinking+Healthy.physical.activity+Qualification+Townsend.deprivation.index+urban+CHD+diabet+Hype	Air_Pollution_Index Derived from depression	-0.00133493	-1.55193	0.120689	50867.1	9785.11	29017	0.278498
gal	Air_Pollution_Index+Age+Sex+BMI+Race.Ethnicity+Smoking+healthDrinking+Healthy.physical.activity+Qualification+Townsend.deprivation.index+urban+CHD+diabet+Hype	Air_Pollution_Index Derived from depression	-0.00132666	-1.25934	0.207918	65022.8	15452.5	29760	0.412733
pla2g7	Air_Pollution_Index+Age+Sex+BMI+Race.Ethnicity+Smoking+healthDrinking+Healthy.physical.activity+Qualification+Townsend.deprivation.index+urban+CHD+diabet+Hype	Air_Pollution_Index Derived from depression	-0.00132342	-2.65817	0.00786075	20163.3	3421.64	29632	0.0332378
blmh	Air_Pollution_Index+Age+Sex+BMI+Race.Ethnicity+Smoking+healthDrinking+Healthy.physical.activity+Qualification+Townsend.deprivation.index+urban+CHD+diabet+Hype	Air_Pollution_Index Derived from depression	-0.00130937	-2.52441	0.0115945	23242.8	3806.51	30000	0.0451136
btc	Air_Pollution_Index+Age+Sex+BMI+Race.Ethnicity+Smoking+healthDrinking+Healthy.physical.activity+Qualification+Townsend.deprivation.index+urban+CHD+diabet+Hype	Air_Pollution_Index Derived from depression	-0.00130916	-1.07477	0.282486	70840.1	19535.6	28945	0.501255
clec4c	Air_Pollution_Index+Age+Sex+BMI+Race.Ethnicity+Smoking+healthDrinking+Healthy.physical.activity+Qualification+Townsend.deprivation.index+urban+CHD+diabet+Hype	Air_Pollution_Index Derived from depression	-0.00130524	-1.70128	0.0889002	45632.2	8083.51	29586	0.221947
vnn2	Air_Pollution_Index+Age+Sex+BMI+Race.Ethnicity+Smoking+healthDrinking+Healthy.physical.activity+Qualification+Townsend.deprivation.index+urban+CHD+diabet+Hype	Air_Pollution_Index Derived from depression	-0.00130213	-1.71665	0.0860535	44779.9	7866.41	29496	0.216689
jam2	Air_Pollution_Index+Age+Sex+BMI+Race.Ethnicity+Smoking+healthDrinking+Healthy.physical.activity+Qualification+Townsend.deprivation.index+urban+CHD+diabet+Hype	Air_Pollution_Index Derived from depression	-0.00129661	-3.14182	0.00168064	9363.06	2392.52	29911	0.00917456
myoc	Air_Pollution_Index+Age+Sex+BMI+Race.Ethnicity+Smoking+healthDrinking+Healthy.physical.activity+Qualification+Townsend.deprivation.index+urban+CHD+diabet+Hype	Air_Pollution_Index Derived from depression	-0.00129503	-1.74545	0.0809162	43823.2	7598.77	29632	0.207321
cd84	Air_Pollution_Index+Age+Sex+BMI+Race.Ethnicity+Smoking+healthDrinking+Healthy.physical.activity+Qualification+Townsend.deprivation.index+urban+CHD+diabet+Hype	Air_Pollution_Index Derived from depression	-0.00128788	-2.49224	0.0126993	22230.5	3667.24	29586	0.0485094
birc2	Air_Pollution_Index+Age+Sex+BMI+Race.Ethnicity+Smoking+healthDrinking+Healthy.physical.activity+Qualification+Townsend.deprivation.index+urban+CHD+diabet+Hype	Air_Pollution_Index Derived from depression	-0.0012798	-1.21179	0.225601	62574.4	14685.9	28945	0.432575
chit1	Air_Pollution_Index+Age+Sex+BMI+Race.Ethnicity+Smoking+healthDrinking+Healthy.physical.activity+Qualification+Townsend.deprivation.index+urban+CHD+diabet+Hype	Air_Pollution_Index Derived from depression	-0.00127157	-0.509901	0.610125	116429	86745.8	29769	0.772091
amy2a	Air_Pollution_Index+Age+Sex+BMI+Race.Ethnicity+Smoking+healthDrinking+Healthy.physical.activity+Qualification+Townsend.deprivation.index+urban+CHD+diabet+Hype	Air_Pollution_Index Derived from depression	-0.0012692	-1.64741	0.099484	43197.3	7583	28489	0.24298
rgma	Air_Pollution_Index+Age+Sex+BMI+Race.Ethnicity+Smoking+healthDrinking+Healthy.physical.activity+Qualification+Townsend.deprivation.index+urban+CHD+diabet+Hype	Air_Pollution_Index Derived from depression	-0.00126871	-2.5323	0.0113369	20972.4	3526.1	29911	0.0443472
ccl14	Air_Pollution_Index+Age+Sex+BMI+Race.Ethnicity+Smoking+healthDrinking+Healthy.physical.activity+Qualification+Townsend.deprivation.index+urban+CHD+diabet+Hype	Air_Pollution_Index Derived from depression	-0.00126779	-1.98395	0.0472708	34835	5614.45	29554	0.13943
ccl18	Air_Pollution_Index+Age+Sex+BMI+Race.Ethnicity+Smoking+healthDrinking+Healthy.physical.activity+Qualification+Townsend.deprivation.index+urban+CHD+diabet+Hype	Air_Pollution_Index Derived from depression	-0.00126258	-1.09624	0.272982	68633.7	17861.6	29233	0.493053
fabp4	Air_Pollution_Index+Age+Sex+BMI+Race.Ethnicity+Smoking+healthDrinking+Healthy.physical.activity+Qualification+Townsend.deprivation.index+urban+CHD+diabet+Hype	Air_Pollution_Index Derived from depression	-0.00126231	-1.61086	0.107221	48019.1	8688.37	30000	0.257248
crtac1	Air_Pollution_Index+Age+Sex+BMI+Race.Ethnicity+Smoking+healthDrinking+Healthy.physical.activity+Qualification+Townsend.deprivation.index+urban+CHD+diabet+Hype	Air_Pollution_Index Derived from depression	-0.00126154	-2.58818	0.00965317	19510.2	3361.49	30000	0.0390221
fmnl1	Air_Pollution_Index+Age+Sex+BMI+Race.Ethnicity+Smoking+healthDrinking+Healthy.physical.activity+Qualification+Townsend.deprivation.index+urban+CHD+diabet+Hype	Air_Pollution_Index Derived from depression	-0.00126104	-1.20842	0.226894	61795.8	14302	28935	0.433576
il11	Air_Pollution_Index+Age+Sex+BMI+Race.Ethnicity+Smoking+healthDrinking+Healthy.physical.activity+Qualification+Townsend.deprivation.index+urban+CHD+diabet+Hype	Air_Pollution_Index Derived from depression	-0.00125885	-1.21259	0.225295	61903.3	14289.3	29053	0.432575
fkbp7	Air_Pollution_Index+Age+Sex+BMI+Race.Ethnicity+Smoking+healthDrinking+Healthy.physical.activity+Qualification+Townsend.deprivation.index+urban+CHD+diabet+Hype	Air_Pollution_Index Derived from depression	-0.00124692	-1.61961	0.105327	44065.7	7759.95	28887	0.254279
agrn	Air_Pollution_Index+Age+Sex+BMI+Race.Ethnicity+Smoking+healthDrinking+Healthy.physical.activity+Qualification+Townsend.deprivation.index+urban+CHD+diabet+Hype	Air_Pollution_Index Derived from depression	-0.00124244	-2.35487	0.0185355	23835	3875.98	29760	0.0661402
fcar	Air_Pollution_Index+Age+Sex+BMI+Race.Ethnicity+Smoking+healthDrinking+Healthy.physical.activity+Qualification+Townsend.deprivation.index+urban+CHD+diabet+Hype	Air_Pollution_Index Derived from depression	-0.00124149	-1.61255	0.106853	45839.1	8140.2	29586	0.257248
tnfrsf10c	Air_Pollution_Index+Age+Sex+BMI+Race.Ethnicity+Smoking+healthDrinking+Healthy.physical.activity+Qualification+Townsend.deprivation.index+urban+CHD+diabet+Hype	Air_Pollution_Index Derived from depression	-0.00123674	-1.54988	0.121182	48440.9	8864.27	29711	0.279195
ccl13	Air_Pollution_Index+Age+Sex+BMI+Race.Ethnicity+Smoking+healthDrinking+Healthy.physical.activity+Qualification+Townsend.deprivation.index+urban+CHD+diabet+Hype	Air_Pollution_Index Derived from depression	-0.00122557	-1.08841	0.276424	69411.7	17798.4	29896	0.495598
sirpa	Air_Pollution_Index+Age+Sex+BMI+Race.Ethnicity+Smoking+healthDrinking+Healthy.physical.activity+Qualification+Townsend.deprivation.index+urban+CHD+diabet+Hype	Air_Pollution_Index Derived from depression	-0.00121868	-1.30418	0.192182	57844.1	12156.6	29724	0.393234
mvk	Air_Pollution_Index+Age+Sex+BMI+Race.Ethnicity+Smoking+healthDrinking+Healthy.physical.activity+Qualification+Townsend.deprivation.index+urban+CHD+diabet+Hype	Air_Pollution_Index Derived from depression	-0.00120807	-0.94393	0.345213	74073.4	21716.8	29053	0.559919
ghrhr	Air_Pollution_Index+Age+Sex+BMI+Race.Ethnicity+Smoking+healthDrinking+Healthy.physical.activity+Qualification+Townsend.deprivation.index+urban+CHD+diabet+Hype	Air_Pollution_Index Derived from depression	-0.00120588	-1.32779	0.184258	53750	10832.5	28935	0.381287
matn3	Air_Pollution_Index+Age+Sex+BMI+Race.Ethnicity+Smoking+healthDrinking+Healthy.physical.activity+Qualification+Townsend.deprivation.index+urban+CHD+diabet+Hype	Air_Pollution_Index Derived from depression	-0.00119789	-2.31537	0.0205993	22021.4	3634.84	29376	0.0715839
lilrb2	Air_Pollution_Index+Age+Sex+BMI+Race.Ethnicity+Smoking+healthDrinking+Healthy.physical.activity+Qualification+Townsend.deprivation.index+urban+CHD+diabet+Hype	Air_Pollution_Index Derived from depression	-0.00119498	-2.13867	0.0324705	27502	4385.07	29865	0.103424
il18r1	Air_Pollution_Index+Age+Sex+BMI+Race.Ethnicity+Smoking+healthDrinking+Healthy.physical.activity+Qualification+Townsend.deprivation.index+urban+CHD+diabet+Hype	Air_Pollution_Index Derived from depression	-0.00119237	-2.27318	0.0230224	23769.4	3872.34	29943	0.0785124
cetn2	Air_Pollution_Index+Age+Sex+BMI+Race.Ethnicity+Smoking+healthDrinking+Healthy.physical.activity+Qualification+Townsend.deprivation.index+urban+CHD+diabet+Hype	Air_Pollution_Index Derived from depression	-0.00118535	-1.06151	0.288468	65718.1	16376.6	28935	0.506637
adamts13	Air_Pollution_Index+Age+Sex+BMI+Race.Ethnicity+Smoking+healthDrinking+Healthy.physical.activity+Qualification+Townsend.deprivation.index+urban+CHD+diabet+Hype	Air_Pollution_Index Derived from depression	-0.00118433	-3.18454	0.00145133	3268.09	1956.93	30000	0.00815532
ghrl	Air_Pollution_Index+Age+Sex+BMI+Race.Ethnicity+Smoking+healthDrinking+Healthy.physical.activity+Qualification+Townsend.deprivation.index+urban+CHD+diabet+Hype	Air_Pollution_Index Derived from depression	-0.00118427	-0.917112	0.359091	76665	23008.4	29625	0.572278
ccl27	Air_Pollution_Index+Age+Sex+BMI+Race.Ethnicity+Smoking+healthDrinking+Healthy.physical.activity+Qualification+Townsend.deprivation.index+urban+CHD+diabet+Hype	Air_Pollution_Index Derived from depression	-0.00118049	-1.18341	0.236656	61359.5	13730.3	29625	0.444452
xrcc4	Air_Pollution_Index+Age+Sex+BMI+Race.Ethnicity+Smoking+healthDrinking+Healthy.physical.activity+Qualification+Townsend.deprivation.index+urban+CHD+diabet+Hype	Air_Pollution_Index Derived from depression	-0.00117682	-1.9289	0.0537525	30710.1	4888.51	28935	0.152108
clec6a	Air_Pollution_Index+Age+Sex+BMI+Race.Ethnicity+Smoking+healthDrinking+Healthy.physical.activity+Qualification+Townsend.deprivation.index+urban+CHD+diabet+Hype	Air_Pollution_Index Derived from depression	-0.00116783	-1.54059	0.123428	43362.5	7565.91	28945	0.282148
tspan1	Air_Pollution_Index+Age+Sex+BMI+Race.Ethnicity+Smoking+healthDrinking+Healthy.physical.activity+Qualification+Townsend.deprivation.index+urban+CHD+diabet+Hype	Air_Pollution_Index Derived from depression	-0.00116652	-1.22184	0.221778	57334.8	12183.2	29123	0.428615
col1a1	Air_Pollution_Index+Age+Sex+BMI+Race.Ethnicity+Smoking+healthDrinking+Healthy.physical.activity+Qualification+Townsend.deprivation.index+urban+CHD+diabet+Hype	Air_Pollution_Index Derived from depression	-0.00116646	-2.88142	0.00396169	8360.72	2318.7	30000	0.018818
il1rl2	Air_Pollution_Index+Age+Sex+BMI+Race.Ethnicity+Smoking+healthDrinking+Healthy.physical.activity+Qualification+Townsend.deprivation.index+urban+CHD+diabet+Hype	Air_Pollution_Index Derived from depression	-0.00114844	-1.82491	0.0680245	32795.3	5250.78	29053	0.183278
retn	Air_Pollution_Index+Age+Sex+BMI+Race.Ethnicity+Smoking+healthDrinking+Healthy.physical.activity+Qualification+Townsend.deprivation.index+urban+CHD+diabet+Hype	Air_Pollution_Index Derived from depression	-0.00114607	-1.69352	0.0903671	38347.1	6320.48	29584	0.224842
fabp2	Air_Pollution_Index+Age+Sex+BMI+Race.Ethnicity+Smoking+healthDrinking+Healthy.physical.activity+Qualification+Townsend.deprivation.index+urban+CHD+diabet+Hype	Air_Pollution_Index Derived from depression	-0.00114155	-0.889055	0.373981	76328.7	22748.9	29625	0.587468
lrig1	Air_Pollution_Index+Age+Sex+BMI+Race.Ethnicity+Smoking+healthDrinking+Healthy.physical.activity+Qualification+Townsend.deprivation.index+urban+CHD+diabet+Hype	Air_Pollution_Index Derived from depression	-0.00112383	-2.01417	0.0440007	27131.5	4330.27	29807	0.131106
cblif	Air_Pollution_Index+Age+Sex+BMI+Race.Ethnicity+Smoking+healthDrinking+Healthy.physical.activity+Qualification+Townsend.deprivation.index+urban+CHD+diabet+Hype	Air_Pollution_Index Derived from depression	-0.00112048	-0.958977	0.337578	70573.2	18779.4	29574	0.554295
kit	Air_Pollution_Index+Age+Sex+BMI+Race.Ethnicity+Smoking+healthDrinking+Healthy.physical.activity+Qualification+Townsend.deprivation.index+urban+CHD+diabet+Hype	Air_Pollution_Index Derived from depression	-0.00111165	-2.34952	0.0188043	17240.2	3103.22	29695	0.066936
frzb	Air_Pollution_Index+Age+Sex+BMI+Race.Ethnicity+Smoking+healthDrinking+Healthy.physical.activity+Qualification+Townsend.deprivation.index+urban+CHD+diabet+Hype	Air_Pollution_Index Derived from depression	-0.00109797	-2.6221	0.00874349	9529.67	2374.18	29333	0.0362372
spp1	Air_Pollution_Index+Age+Sex+BMI+Race.Ethnicity+Smoking+healthDrinking+Healthy.physical.activity+Qualification+Townsend.deprivation.index+urban+CHD+diabet+Hype	Air_Pollution_Index Derived from depression	-0.00109639	-1.48822	0.136702	44215.6	7659.94	29955	0.303483
dpp4	Air_Pollution_Index+Age+Sex+BMI+Race.Ethnicity+Smoking+healthDrinking+Healthy.physical.activity+Qualification+Townsend.deprivation.index+urban+CHD+diabet+Hype	Air_Pollution_Index Derived from depression	-0.00109592	-2.27698	0.0227948	17347.9	3086.89	29059	0.0779179
klk1	Air_Pollution_Index+Age+Sex+BMI+Race.Ethnicity+Smoking+healthDrinking+Healthy.physical.activity+Qualification+Townsend.deprivation.index+urban+CHD+diabet+Hype	Air_Pollution_Index Derived from depression	-0.00109144	-0.52496	0.599615	103446	58196.5	29335	0.768158
erp44	Air_Pollution_Index+Age+Sex+BMI+Race.Ethnicity+Smoking+healthDrinking+Healthy.physical.activity+Qualification+Townsend.deprivation.index+urban+CHD+diabet+Hype	Air_Pollution_Index Derived from depression	-0.001091	-2.57767	0.00995171	10181.8	2433.64	29446	0.0399982
megf10	Air_Pollution_Index+Age+Sex+BMI+Race.Ethnicity+Smoking+healthDrinking+Healthy.physical.activity+Qualification+Townsend.deprivation.index+urban+CHD+diabet+Hype	Air_Pollution_Index Derived from depression	-0.00108538	-1.68578	0.0918484	35426	5724.92	29630	0.227367
clec4a	Air_Pollution_Index+Age+Sex+BMI+Race.Ethnicity+Smoking+healthDrinking+Healthy.physical.activity+Qualification+Townsend.deprivation.index+urban+CHD+diabet+Hype	Air_Pollution_Index Derived from depression	-0.00108332	-1.90274	0.0570845	27970.1	4451.73	29586	0.160605
tie1	Air_Pollution_Index+Age+Sex+BMI+Race.Ethnicity+Smoking+healthDrinking+Healthy.physical.activity+Qualification+Townsend.deprivation.index+urban+CHD+diabet+Hype	Air_Pollution_Index Derived from depression	-0.00107883	-1.61124	0.107139	38573.9	6343.16	30000	0.257248
cxcl14	Air_Pollution_Index+Age+Sex+BMI+Race.Ethnicity+Smoking+healthDrinking+Healthy.physical.activity+Qualification+Townsend.deprivation.index+urban+CHD+diabet+Hype	Air_Pollution_Index Derived from depression	-0.00107738	-1.08097	0.279721	59533.1	13170.7	29053	0.499672
pilrb	Air_Pollution_Index+Age+Sex+BMI+Race.Ethnicity+Smoking+healthDrinking+Healthy.physical.activity+Qualification+Townsend.deprivation.index+urban+CHD+diabet+Hype	Air_Pollution_Index Derived from depression	-0.00106588	-1.14989	0.250198	57007.8	11855.8	29625	0.462172
rabepk	Air_Pollution_Index+Age+Sex+BMI+Race.Ethnicity+Smoking+healthDrinking+Healthy.physical.activity+Qualification+Townsend.deprivation.index+urban+CHD+diabet+Hype	Air_Pollution_Index Derived from depression	-0.00106231	-1.09127	0.275163	57852.9	12477.1	28945	0.493944
kitlg	Air_Pollution_Index+Age+Sex+BMI+Race.Ethnicity+Smoking+healthDrinking+Healthy.physical.activity+Qualification+Townsend.deprivation.index+urban+CHD+diabet+Hype	Air_Pollution_Index Derived from depression	-0.00105905	-1.79395	0.0728319	30255.4	4808.82	29625	0.191642
cntn3	Air_Pollution_Index+Age+Sex+BMI+Race.Ethnicity+Smoking+healthDrinking+Healthy.physical.activity+Qualification+Townsend.deprivation.index+urban+CHD+diabet+Hype	Air_Pollution_Index Derived from depression	-0.00105505	-2.05472	0.0399145	21993.6	3639.49	29632	0.122165
ivd	Air_Pollution_Index+Age+Sex+BMI+Race.Ethnicity+Smoking+healthDrinking+Healthy.physical.activity+Qualification+Townsend.deprivation.index+urban+CHD+diabet+Hype	Air_Pollution_Index Derived from depression	-0.0010532	-1.28608	0.198426	47758	8807.63	28935	0.399308
clec4g	Air_Pollution_Index+Age+Sex+BMI+Race.Ethnicity+Smoking+healthDrinking+Healthy.physical.activity+Qualification+Townsend.deprivation.index+urban+CHD+diabet+Hype	Air_Pollution_Index Derived from depression	-0.00104566	-1.93993	0.0523973	24728.7	3990.11	29586	0.150393
ccl22	Air_Pollution_Index+Age+Sex+BMI+Race.Ethnicity+Smoking+healthDrinking+Healthy.physical.activity+Qualification+Townsend.deprivation.index+urban+CHD+diabet+Hype	Air_Pollution_Index Derived from depression	-0.00103776	-1.24021	0.214906	50275.8	9506.49	29363	0.41977
cdon	Air_Pollution_Index+Age+Sex+BMI+Race.Ethnicity+Smoking+healthDrinking+Healthy.physical.activity+Qualification+Townsend.deprivation.index+urban+CHD+diabet+Hype	Air_Pollution_Index Derived from depression	-0.00103513	-2.38844	0.0169264	12013.1	2601.64	29675	0.0619081
tgfa	Air_Pollution_Index+Age+Sex+BMI+Race.Ethnicity+Smoking+healthDrinking+Healthy.physical.activity+Qualification+Townsend.deprivation.index+urban+CHD+diabet+Hype	Air_Pollution_Index Derived from depression	-0.00103484	-1.40273	0.160708	43312.6	7474.4	29586	0.345759
serpinb5	Air_Pollution_Index+Age+Sex+BMI+Race.Ethnicity+Smoking+healthDrinking+Healthy.physical.activity+Qualification+Townsend.deprivation.index+urban+CHD+diabet+Hype	Air_Pollution_Index Derived from depression	-0.00102985	-1.29345	0.195866	46751.6	8473.4	29123	0.397193
tfpi	Air_Pollution_Index+Age+Sex+BMI+Race.Ethnicity+Smoking+healthDrinking+Healthy.physical.activity+Qualification+Townsend.deprivation.index+urban+CHD+diabet+Hype	Air_Pollution_Index Derived from depression	-0.00102248	-2.00828	0.044623	21393.6	3563.97	29554	0.131947
hmox1	Air_Pollution_Index+Age+Sex+BMI+Race.Ethnicity+Smoking+healthDrinking+Healthy.physical.activity+Qualification+Townsend.deprivation.index+urban+CHD+diabet+Hype	Air_Pollution_Index Derived from depression	-0.00101844	-1.31649	0.188019	45535.8	8099.42	29303	0.386337
cd300lf	Air_Pollution_Index+Age+Sex+BMI+Race.Ethnicity+Smoking+healthDrinking+Healthy.physical.activity+Qualification+Townsend.deprivation.index+urban+CHD+diabet+Hype	Air_Pollution_Index Derived from depression	-0.00101762	-1.04152	0.297645	60895.7	13390.8	29893	0.517166
crisp2	Air_Pollution_Index+Age+Sex+BMI+Race.Ethnicity+Smoking+healthDrinking+Healthy.physical.activity+Qualification+Townsend.deprivation.index+urban+CHD+diabet+Hype	Air_Pollution_Index Derived from depression	-0.001001	-1.07814	0.280979	57842.2	12091.4	29893	0.500341
amy2b	Air_Pollution_Index+Age+Sex+BMI+Race.Ethnicity+Smoking+healthDrinking+Healthy.physical.activity+Qualification+Townsend.deprivation.index+urban+CHD+diabet+Hype	Air_Pollution_Index Derived from depression	-0.00100008	-1.26577	0.205605	42495.3	7518.27	27610	0.410368
cfc1	Air_Pollution_Index+Age+Sex+BMI+Race.Ethnicity+Smoking+healthDrinking+Healthy.physical.activity+Qualification+Townsend.deprivation.index+urban+CHD+diabet+Hype	Air_Pollution_Index Derived from depression	-0.000997002	-1.33024	0.18345	42705	7396.13	28945	0.380691
setmar	Air_Pollution_Index+Age+Sex+BMI+Race.Ethnicity+Smoking+healthDrinking+Healthy.physical.activity+Qualification+Townsend.deprivation.index+urban+CHD+diabet+Hype	Air_Pollution_Index Derived from depression	-0.000993649	-2.03381	0.0419792	18578.8	3231.33	29331	0.126892
comp	Air_Pollution_Index+Age+Sex+BMI+Race.Ethnicity+Smoking+healthDrinking+Healthy.physical.activity+Qualification+Townsend.deprivation.index+urban+CHD+diabet+Hype	Air_Pollution_Index Derived from depression	-0.000990785	-1.82256	0.0683803	24831.6	3998.28	29321	0.18356
treml2	Air_Pollution_Index+Age+Sex+BMI+Race.Ethnicity+Smoking+healthDrinking+Healthy.physical.activity+Qualification+Townsend.deprivation.index+urban+CHD+diabet+Hype	Air_Pollution_Index Derived from depression	-0.000987679	-1.82631	0.0678129	25069.2	4037.23	29632	0.183045
pdcd6	Air_Pollution_Index+Age+Sex+BMI+Race.Ethnicity+Smoking+healthDrinking+Healthy.physical.activity+Qualification+Townsend.deprivation.index+urban+CHD+diabet+Hype	Air_Pollution_Index Derived from depression	-0.000986887	-0.857711	0.391059	69824.4	18267.5	29625	0.60248
rab6b	Air_Pollution_Index+Age+Sex+BMI+Race.Ethnicity+Smoking+healthDrinking+Healthy.physical.activity+Qualification+Townsend.deprivation.index+urban+CHD+diabet+Hype	Air_Pollution_Index Derived from depression	-0.000985217	-1.25135	0.210818	45479.3	8141.11	28935	0.416231
cdh6	Air_Pollution_Index+Age+Sex+BMI+Race.Ethnicity+Smoking+healthDrinking+Healthy.physical.activity+Qualification+Townsend.deprivation.index+urban+CHD+diabet+Hype	Air_Pollution_Index Derived from depression	-0.000978255	-1.59159	0.111487	32646.7	5212.78	29625	0.265645
rab37	Air_Pollution_Index+Age+Sex+BMI+Race.Ethnicity+Smoking+healthDrinking+Healthy.physical.activity+Qualification+Townsend.deprivation.index+urban+CHD+diabet+Hype	Air_Pollution_Index Derived from depression	-0.000968568	-0.709973	0.477727	77787.2	24675.7	29053	0.683232
rrm2b	Air_Pollution_Index+Age+Sex+BMI+Race.Ethnicity+Smoking+healthDrinking+Healthy.physical.activity+Qualification+Townsend.deprivation.index+urban+CHD+diabet+Hype	Air_Pollution_Index Derived from depression	-0.000966259	-0.868737	0.384998	65574.7	16288.6	28945	0.599204
ddah1	Air_Pollution_Index+Age+Sex+BMI+Race.Ethnicity+Smoking+healthDrinking+Healthy.physical.activity+Qualification+Townsend.deprivation.index+urban+CHD+diabet+Hype	Air_Pollution_Index Derived from depression	-0.000952271	-1.3154	0.188387	42024.8	7165.42	29496	0.386549
qpct	Air_Pollution_Index+Age+Sex+BMI+Race.Ethnicity+Smoking+healthDrinking+Healthy.physical.activity+Qualification+Townsend.deprivation.index+urban+CHD+diabet+Hype	Air_Pollution_Index Derived from depression	-0.000952245	-2.21414	0.0268271	11571.4	2562.49	29661	0.0892
thbd	Air_Pollution_Index+Age+Sex+BMI+Race.Ethnicity+Smoking+healthDrinking+Healthy.physical.activity+Qualification+Townsend.deprivation.index+urban+CHD+diabet+Hype	Air_Pollution_Index Derived from depression	-0.0009453	-2.08761	0.0368414	14529.1	2829.23	29625	0.113951
esm1	Air_Pollution_Index+Age+Sex+BMI+Race.Ethnicity+Smoking+healthDrinking+Healthy.physical.activity+Qualification+Townsend.deprivation.index+urban+CHD+diabet+Hype	Air_Pollution_Index Derived from depression	-0.000941128	-1.70288	0.0886007	26370.4	4218.29	29630	0.221578
dsg2	Air_Pollution_Index+Age+Sex+BMI+Race.Ethnicity+Smoking+healthDrinking+Healthy.physical.activity+Qualification+Townsend.deprivation.index+urban+CHD+diabet+Hype	Air_Pollution_Index Derived from depression	-0.000940988	-2.18299	0.0290444	11616.8	2564.89	29632	0.094836
psma1	Air_Pollution_Index+Age+Sex+BMI+Race.Ethnicity+Smoking+healthDrinking+Healthy.physical.activity+Qualification+Townsend.deprivation.index+urban+CHD+diabet+Hype	Air_Pollution_Index Derived from depression	-0.000937696	-1.24962	0.211448	42774.1	7413.79	28945	0.416416
ccn2	Air_Pollution_Index+Age+Sex+BMI+Race.Ethnicity+Smoking+healthDrinking+Healthy.physical.activity+Qualification+Townsend.deprivation.index+urban+CHD+diabet+Hype	Air_Pollution_Index Derived from depression	-0.000935852	-1.00017	0.317234	57575.9	12089.8	29613	0.534693
itgb5	Air_Pollution_Index+Age+Sex+BMI+Race.Ethnicity+Smoking+healthDrinking+Healthy.physical.activity+Qualification+Townsend.deprivation.index+urban+CHD+diabet+Hype	Air_Pollution_Index Derived from depression	-0.000935285	-1.5206	0.12837	32785	5235.51	29716	0.288044
mb	Air_Pollution_Index+Age+Sex+BMI+Race.Ethnicity+Smoking+healthDrinking+Healthy.physical.activity+Qualification+Townsend.deprivation.index+urban+CHD+diabet+Hype	Air_Pollution_Index Derived from depression	-0.000932444	-1.10568	0.268872	52427.1	10062.5	30000	0.489254
fcgr3b	Air_Pollution_Index+Age+Sex+BMI+Race.Ethnicity+Smoking+healthDrinking+Healthy.physical.activity+Qualification+Townsend.deprivation.index+urban+CHD+diabet+Hype	Air_Pollution_Index Derived from depression	-0.00093128	-1.15863	0.246617	48675.5	8943.32	29665	0.457869
mepe	Air_Pollution_Index+Age+Sex+BMI+Race.Ethnicity+Smoking+healthDrinking+Healthy.physical.activity+Qualification+Townsend.deprivation.index+urban+CHD+diabet+Hype	Air_Pollution_Index Derived from depression	-0.000927518	-2.3117	0.0208011	7379.61	2223.26	29630	0.0721139
cxcl1	Air_Pollution_Index+Age+Sex+BMI+Race.Ethnicity+Smoking+healthDrinking+Healthy.physical.activity+Qualification+Townsend.deprivation.index+urban+CHD+diabet+Hype	Air_Pollution_Index Derived from depression	-0.000926961	-0.594021	0.552503	87708.9	33524.5	29566	0.737511
fgf2	Air_Pollution_Index+Age+Sex+BMI+Race.Ethnicity+Smoking+healthDrinking+Healthy.physical.activity+Qualification+Townsend.deprivation.index+urban+CHD+diabet+Hype	Air_Pollution_Index Derived from depression	-0.000925998	-0.835783	0.403284	67394.1	16858	29586	0.61586
cdh2	Air_Pollution_Index+Age+Sex+BMI+Race.Ethnicity+Smoking+healthDrinking+Healthy.physical.activity+Qualification+Townsend.deprivation.index+urban+CHD+diabet+Hype	Air_Pollution_Index Derived from depression	-0.000924883	-1.62519	0.104132	28081.3	4468.81	29625	0.252895
klk14	Air_Pollution_Index+Age+Sex+BMI+Race.Ethnicity+Smoking+healthDrinking+Healthy.physical.activity+Qualification+Townsend.deprivation.index+urban+CHD+diabet+Hype	Air_Pollution_Index Derived from depression	-0.000924595	-1.24156	0.21441	44648.3	7779.17	29893	0.41977
cd55	Air_Pollution_Index+Age+Sex+BMI+Race.Ethnicity+Smoking+healthDrinking+Healthy.physical.activity+Qualification+Townsend.deprivation.index+urban+CHD+diabet+Hype	Air_Pollution_Index Derived from depression	-0.000916633	-2.17979	0.0292809	8885.96	2283.55	28624	0.0951953
smoc1	Air_Pollution_Index+Age+Sex+BMI+Race.Ethnicity+Smoking+healthDrinking+Healthy.physical.activity+Qualification+Townsend.deprivation.index+urban+CHD+diabet+Hype	Air_Pollution_Index Derived from depression	-0.000904372	-1.7209	0.08528	23791.9	3873.9	29893	0.216442
igfbp3	Air_Pollution_Index+Age+Sex+BMI+Race.Ethnicity+Smoking+healthDrinking+Healthy.physical.activity+Qualification+Townsend.deprivation.index+urban+CHD+diabet+Hype	Air_Pollution_Index Derived from depression	-0.000902232	-1.93076	0.0535223	16582.4	3037.82	29751	0.152045
tnfaip8	Air_Pollution_Index+Age+Sex+BMI+Race.Ethnicity+Smoking+healthDrinking+Healthy.physical.activity+Qualification+Townsend.deprivation.index+urban+CHD+diabet+Hype	Air_Pollution_Index Derived from depression	-0.000899624	-1.49017	0.136191	30379.9	4832.19	29053	0.302808
lefty2	Air_Pollution_Index+Age+Sex+BMI+Race.Ethnicity+Smoking+healthDrinking+Healthy.physical.activity+Qualification+Townsend.deprivation.index+urban+CHD+diabet+Hype	Air_Pollution_Index Derived from depression	-0.000895815	-1.05481	0.291519	52404.2	10092.3	29851	0.510159
rbp2	Air_Pollution_Index+Age+Sex+BMI+Race.Ethnicity+Smoking+healthDrinking+Healthy.physical.activity+Qualification+Townsend.deprivation.index+urban+CHD+diabet+Hype	Air_Pollution_Index Derived from depression	-0.000894981	-0.71151	0.476774	74639.7	21632.2	29496	0.683232
igfbp2	Air_Pollution_Index+Age+Sex+BMI+Race.Ethnicity+Smoking+healthDrinking+Healthy.physical.activity+Qualification+Townsend.deprivation.index+urban+CHD+diabet+Hype	Air_Pollution_Index Derived from depression	-0.000891904	-0.903071	0.366496	61789.1	13766.4	29955	0.578407
dgkz	Air_Pollution_Index+Age+Sex+BMI+Race.Ethnicity+Smoking+healthDrinking+Healthy.physical.activity+Qualification+Townsend.deprivation.index+urban+CHD+diabet+Hype	Air_Pollution_Index Derived from depression	-0.000885391	-1.51879	0.128827	28346.3	4505.76	29053	0.288628
gsta3	Air_Pollution_Index+Age+Sex+BMI+Race.Ethnicity+Smoking+healthDrinking+Healthy.physical.activity+Qualification+Townsend.deprivation.index+urban+CHD+diabet+Hype	Air_Pollution_Index Derived from depression	-0.000878179	-0.710249	0.477556	71706.6	20128.8	28945	0.683232
clec5a	Air_Pollution_Index+Age+Sex+BMI+Race.Ethnicity+Smoking+healthDrinking+Healthy.physical.activity+Qualification+Townsend.deprivation.index+urban+CHD+diabet+Hype	Air_Pollution_Index Derived from depression	-0.000876413	-1.84076	0.0656668	17397.7	3112.74	29535	0.17806
ager	Air_Pollution_Index+Age+Sex+BMI+Race.Ethnicity+Smoking+healthDrinking+Healthy.physical.activity+Qualification+Townsend.deprivation.index+urban+CHD+diabet+Hype	Air_Pollution_Index Derived from depression	-0.000876372	-1.35267	0.176171	35742	5787.36	29602	0.369253
dpt	Air_Pollution_Index+Age+Sex+BMI+Race.Ethnicity+Smoking+healthDrinking+Healthy.physical.activity+Qualification+Townsend.deprivation.index+urban+CHD+diabet+Hype	Air_Pollution_Index Derived from depression	-0.000876293	-2.04601	0.0407637	11745	2595.38	30000	0.124504
nrp2	Air_Pollution_Index+Age+Sex+BMI+Race.Ethnicity+Smoking+healthDrinking+Healthy.physical.activity+Qualification+Townsend.deprivation.index+urban+CHD+diabet+Hype	Air_Pollution_Index Derived from depression	-0.00087613	-1.87997	0.0601213	16244.1	2998.03	29632	0.165958
dsg3	Air_Pollution_Index+Age+Sex+BMI+Race.Ethnicity+Smoking+healthDrinking+Healthy.physical.activity+Qualification+Townsend.deprivation.index+urban+CHD+diabet+Hype	Air_Pollution_Index Derived from depression	-0.000874265	-1.58451	0.113087	26426.8	4228.67	29776	0.268076
ly6d	Air_Pollution_Index+Age+Sex+BMI+Race.Ethnicity+Smoking+healthDrinking+Healthy.physical.activity+Qualification+Townsend.deprivation.index+urban+CHD+diabet+Hype	Air_Pollution_Index Derived from depression	-0.000868217	-1.44853	0.147479	30916	4918.31	29471	0.323967
itgb6	Air_Pollution_Index+Age+Sex+BMI+Race.Ethnicity+Smoking+healthDrinking+Healthy.physical.activity+Qualification+Townsend.deprivation.index+urban+CHD+diabet+Hype	Air_Pollution_Index Derived from depression	-0.000866754	-1.77351	0.0761549	18093.1	3166.77	29053	0.197544
crh	Air_Pollution_Index+Age+Sex+BMI+Race.Ethnicity+Smoking+healthDrinking+Healthy.physical.activity+Qualification+Townsend.deprivation.index+urban+CHD+diabet+Hype	Air_Pollution_Index Derived from depression	-0.000865997	-0.609717	0.542054	79534.9	26455.9	28894	0.733153
hbegf	Air_Pollution_Index+Age+Sex+BMI+Race.Ethnicity+Smoking+healthDrinking+Healthy.physical.activity+Qualification+Townsend.deprivation.index+urban+CHD+diabet+Hype	Air_Pollution_Index Derived from depression	-0.00086568	-0.726871	0.467311	72365.9	19729	29807	0.677578
acp6	Air_Pollution_Index+Age+Sex+BMI+Race.Ethnicity+Smoking+healthDrinking+Healthy.physical.activity+Qualification+Townsend.deprivation.index+urban+CHD+diabet+Hype	Air_Pollution_Index Derived from depression	-0.000864323	-0.792124	0.428294	67377.3	16659.7	29851	0.640251
pdgfra	Air_Pollution_Index+Age+Sex+BMI+Race.Ethnicity+Smoking+healthDrinking+Healthy.physical.activity+Qualification+Townsend.deprivation.index+urban+CHD+diabet+Hype	Air_Pollution_Index Derived from depression	-0.000863673	-1.88842	0.0589798	15120.5	2886.23	29625	0.164357
tnfrsf14	Air_Pollution_Index+Age+Sex+BMI+Race.Ethnicity+Smoking+healthDrinking+Healthy.physical.activity+Qualification+Townsend.deprivation.index+urban+CHD+diabet+Hype	Air_Pollution_Index Derived from depression	-0.000862989	-1.80449	0.0711648	17862.3	3168.01	29675	0.188612
mcfd2	Air_Pollution_Index+Age+Sex+BMI+Race.Ethnicity+Smoking+healthDrinking+Healthy.physical.activity+Qualification+Townsend.deprivation.index+urban+CHD+diabet+Hype	Air_Pollution_Index Derived from depression	-0.000862955	-1.18688	0.235285	42316.2	7237.14	29490	0.442987
itga11	Air_Pollution_Index+Age+Sex+BMI+Race.Ethnicity+Smoking+healthDrinking+Healthy.physical.activity+Qualification+Townsend.deprivation.index+urban+CHD+diabet+Hype	Air_Pollution_Index Derived from depression	-0.000862498	-1.56024	0.118714	26223.3	4196.69	29586	0.275681
dkk4	Air_Pollution_Index+Age+Sex+BMI+Race.Ethnicity+Smoking+healthDrinking+Healthy.physical.activity+Qualification+Townsend.deprivation.index+urban+CHD+diabet+Hype	Air_Pollution_Index Derived from depression	-0.000861874	-1.15428	0.248395	43615.1	7577.07	29374	0.460586
hyou1	Air_Pollution_Index+Age+Sex+BMI+Race.Ethnicity+Smoking+healthDrinking+Healthy.physical.activity+Qualification+Townsend.deprivation.index+urban+CHD+diabet+Hype	Air_Pollution_Index Derived from depression	-0.000861347	-2.43459	0.0149145	271.324	1771.03	30000	0.0559484
ncam1	Air_Pollution_Index+Age+Sex+BMI+Race.Ethnicity+Smoking+healthDrinking+Healthy.physical.activity+Qualification+Townsend.deprivation.index+urban+CHD+diabet+Hype	Air_Pollution_Index Derived from depression	-0.000858873	-1.74427	0.081123	19698.3	3372.98	29751	0.207488
vcan	Air_Pollution_Index+Age+Sex+BMI+Race.Ethnicity+Smoking+healthDrinking+Healthy.physical.activity+Qualification+Townsend.deprivation.index+urban+CHD+diabet+Hype	Air_Pollution_Index Derived from depression	-0.000858468	-1.75404	0.0794344	19571.7	3364.9	29911	0.20496
lpcat2	Air_Pollution_Index+Age+Sex+BMI+Race.Ethnicity+Smoking+healthDrinking+Healthy.physical.activity+Qualification+Townsend.deprivation.index+urban+CHD+diabet+Hype	Air_Pollution_Index Derived from depression	-0.000852833	-1.26157	0.207114	37980.7	6248	29496	0.412629
tigar	Air_Pollution_Index+Age+Sex+BMI+Race.Ethnicity+Smoking+healthDrinking+Healthy.physical.activity+Qualification+Townsend.deprivation.index+urban+CHD+diabet+Hype	Air_Pollution_Index Derived from depression	-0.000851487	-1.09959	0.27152	44400.9	7850.45	28887	0.491625
f9	Air_Pollution_Index+Age+Sex+BMI+Race.Ethnicity+Smoking+healthDrinking+Healthy.physical.activity+Qualification+Townsend.deprivation.index+urban+CHD+diabet+Hype	Air_Pollution_Index Derived from depression	-0.000849951	-2.90384	0.00368883	-11302.8	1187.62	29695	0.0176595
c4bpb	Air_Pollution_Index+Age+Sex+BMI+Race.Ethnicity+Smoking+healthDrinking+Healthy.physical.activity+Qualification+Townsend.deprivation.index+urban+CHD+diabet+Hype	Air_Pollution_Index Derived from depression	-0.000847799	-1.33958	0.180393	34482.9	5543.12	29716	0.375947
proc	Air_Pollution_Index+Age+Sex+BMI+Race.Ethnicity+Smoking+healthDrinking+Healthy.physical.activity+Qualification+Townsend.deprivation.index+urban+CHD+diabet+Hype	Air_Pollution_Index Derived from depression	-0.000844425	-2.03913	0.0414455	9320.1	2377.2	29695	0.125751
cd63	Air_Pollution_Index+Age+Sex+BMI+Race.Ethnicity+Smoking+healthDrinking+Healthy.physical.activity+Qualification+Townsend.deprivation.index+urban+CHD+diabet+Hype	Air_Pollution_Index Derived from depression	-0.000843711	-1.0151	0.310065	49895.2	9381.29	29376	0.527487
cntn1	Air_Pollution_Index+Age+Sex+BMI+Race.Ethnicity+Smoking+healthDrinking+Healthy.physical.activity+Qualification+Townsend.deprivation.index+urban+CHD+diabet+Hype	Air_Pollution_Index Derived from depression	-0.000842621	-1.92984	0.0536362	12902.3	2697.39	30000	0.152073
siae	Air_Pollution_Index+Age+Sex+BMI+Race.Ethnicity+Smoking+healthDrinking+Healthy.physical.activity+Qualification+Townsend.deprivation.index+urban+CHD+diabet+Hype	Air_Pollution_Index Derived from depression	-0.000838761	-1.1006	0.271078	45433.4	8016.64	29675	0.491625
jun	Air_Pollution_Index+Age+Sex+BMI+Race.Ethnicity+Smoking+healthDrinking+Healthy.physical.activity+Qualification+Townsend.deprivation.index+urban+CHD+diabet+Hype	Air_Pollution_Index Derived from depression	-0.000833107	-1.02584	0.304977	47625.1	8744.53	29053	0.523553
wfikkn2	Air_Pollution_Index+Age+Sex+BMI+Race.Ethnicity+Smoking+healthDrinking+Healthy.physical.activity+Qualification+Townsend.deprivation.index+urban+CHD+diabet+Hype	Air_Pollution_Index Derived from depression	-0.000831171	-1.52744	0.126662	25531.1	4101.45	29675	0.285527
cd46	Air_Pollution_Index+Age+Sex+BMI+Race.Ethnicity+Smoking+healthDrinking+Healthy.physical.activity+Qualification+Townsend.deprivation.index+urban+CHD+diabet+Hype	Air_Pollution_Index Derived from depression	-0.000829643	-1.81573	0.0694214	14812	2847.8	29448	0.184997
mme	Air_Pollution_Index+Age+Sex+BMI+Race.Ethnicity+Smoking+healthDrinking+Healthy.physical.activity+Qualification+Townsend.deprivation.index+urban+CHD+diabet+Hype	Air_Pollution_Index Derived from depression	-0.000829445	-0.654294	0.512928	75099.4	21971.7	29496	0.712641
itgb2	Air_Pollution_Index+Age+Sex+BMI+Race.Ethnicity+Smoking+healthDrinking+Healthy.physical.activity+Qualification+Townsend.deprivation.index+urban+CHD+diabet+Hype	Air_Pollution_Index Derived from depression	-0.000818316	-1.78695	0.0739559	15100.8	2877.52	29483	0.193902
dsg4	Air_Pollution_Index+Age+Sex+BMI+Race.Ethnicity+Smoking+healthDrinking+Healthy.physical.activity+Qualification+Townsend.deprivation.index+urban+CHD+diabet+Hype	Air_Pollution_Index Derived from depression	-0.000817042	-1.01412	0.310533	48083	8816.08	29399	0.527654
nell1	Air_Pollution_Index+Age+Sex+BMI+Race.Ethnicity+Smoking+healthDrinking+Healthy.physical.activity+Qualification+Townsend.deprivation.index+urban+CHD+diabet+Hype	Air_Pollution_Index Derived from depression	-0.000815752	-1.2074	0.227288	38369.7	6317.1	29716	0.433576
acvrl1	Air_Pollution_Index+Age+Sex+BMI+Race.Ethnicity+Smoking+healthDrinking+Healthy.physical.activity+Qualification+Townsend.deprivation.index+urban+CHD+diabet+Hype	Air_Pollution_Index Derived from depression	-0.000815075	-2.11252	0.0346504	4773.92	2021.57	29376	0.108714
angptl4	Air_Pollution_Index+Age+Sex+BMI+Race.Ethnicity+Smoking+healthDrinking+Healthy.physical.activity+Qualification+Townsend.deprivation.index+urban+CHD+diabet+Hype	Air_Pollution_Index Derived from depression	-0.000814202	-1.11339	0.265551	43197.6	7430.04	29721	0.485679
bag3	Air_Pollution_Index+Age+Sex+BMI+Race.Ethnicity+Smoking+healthDrinking+Healthy.physical.activity+Qualification+Townsend.deprivation.index+urban+CHD+diabet+Hype	Air_Pollution_Index Derived from depression	-0.000811819	-1.25844	0.208241	34995.2	5651.25	29376	0.412814
itgam	Air_Pollution_Index+Age+Sex+BMI+Race.Ethnicity+Smoking+healthDrinking+Healthy.physical.activity+Qualification+Townsend.deprivation.index+urban+CHD+diabet+Hype	Air_Pollution_Index Derived from depression	-0.00080862	-1.58025	0.114059	21788.7	3614.42	29632	0.26956
cd99	Air_Pollution_Index+Age+Sex+BMI+Race.Ethnicity+Smoking+healthDrinking+Healthy.physical.activity+Qualification+Townsend.deprivation.index+urban+CHD+diabet+Hype	Air_Pollution_Index Derived from depression	-0.000805511	-2.57569	0.0100087	-7413.76	1350.07	29632	0.0401172
klk11	Air_Pollution_Index+Age+Sex+BMI+Race.Ethnicity+Smoking+healthDrinking+Healthy.physical.activity+Qualification+Townsend.deprivation.index+urban+CHD+diabet+Hype	Air_Pollution_Index Derived from depression	-0.00080212	-1.62471	0.104235	19062.2	3288.54	29421	0.252895
tnr	Air_Pollution_Index+Age+Sex+BMI+Race.Ethnicity+Smoking+healthDrinking+Healthy.physical.activity+Qualification+Townsend.deprivation.index+urban+CHD+diabet+Hype	Air_Pollution_Index Derived from depression	-0.000801279	-1.17265	0.240946	38492.2	6361.88	29425	0.449049
klk8	Air_Pollution_Index+Age+Sex+BMI+Race.Ethnicity+Smoking+healthDrinking+Healthy.physical.activity+Qualification+Townsend.deprivation.index+urban+CHD+diabet+Hype	Air_Pollution_Index Derived from depression	-0.000798962	-1.37592	0.168857	27129.6	4317.02	28609	0.356991
prss27	Air_Pollution_Index+Age+Sex+BMI+Race.Ethnicity+Smoking+healthDrinking+Healthy.physical.activity+Qualification+Townsend.deprivation.index+urban+CHD+diabet+Hype	Air_Pollution_Index Derived from depression	-0.000796281	-1.21429	0.224646	36322	5904.82	29535	0.432575
colec12	Air_Pollution_Index+Age+Sex+BMI+Race.Ethnicity+Smoking+healthDrinking+Healthy.physical.activity+Qualification+Townsend.deprivation.index+urban+CHD+diabet+Hype	Air_Pollution_Index Derived from depression	-0.000782243	-1.91517	0.0554804	8436.91	2303.97	29630	0.156695
gstp1	Air_Pollution_Index+Age+Sex+BMI+Race.Ethnicity+Smoking+healthDrinking+Healthy.physical.activity+Qualification+Townsend.deprivation.index+urban+CHD+diabet+Hype	Air_Pollution_Index Derived from depression	-0.000781915	-0.685993	0.492723	66327.9	16859.3	28757	0.695805
cd93	Air_Pollution_Index+Age+Sex+BMI+Race.Ethnicity+Smoking+healthDrinking+Healthy.physical.activity+Qualification+Townsend.deprivation.index+urban+CHD+diabet+Hype	Air_Pollution_Index Derived from depression	-0.000779892	-1.56785	0.116928	18252.2	3161.69	28499	0.272833
clta	Air_Pollution_Index+Age+Sex+BMI+Race.Ethnicity+Smoking+healthDrinking+Healthy.physical.activity+Qualification+Townsend.deprivation.index+urban+CHD+diabet+Hype	Air_Pollution_Index Derived from depression	-0.000774531	-0.997227	0.318662	45304.6	8062.97	29123	0.536482
ror1	Air_Pollution_Index+Age+Sex+BMI+Race.Ethnicity+Smoking+healthDrinking+Healthy.physical.activity+Qualification+Townsend.deprivation.index+urban+CHD+diabet+Hype	Air_Pollution_Index Derived from depression	-0.000773008	-1.53076	0.125838	20994.5	3518.67	29625	0.284987
clspn	Air_Pollution_Index+Age+Sex+BMI+Race.Ethnicity+Smoking+healthDrinking+Healthy.physical.activity+Qualification+Townsend.deprivation.index+urban+CHD+diabet+Hype	Air_Pollution_Index Derived from depression	-0.000770676	-1.31869	0.187282	28129.8	4471.54	28887	0.385799
epha10	Air_Pollution_Index+Age+Sex+BMI+Race.Ethnicity+Smoking+healthDrinking+Healthy.physical.activity+Qualification+Townsend.deprivation.index+urban+CHD+diabet+Hype	Air_Pollution_Index Derived from depression	-0.000768509	-0.730125	0.46532	62294.7	14550.5	28935	0.676161
ncr1	Air_Pollution_Index+Age+Sex+BMI+Race.Ethnicity+Smoking+healthDrinking+Healthy.physical.activity+Qualification+Townsend.deprivation.index+urban+CHD+diabet+Hype	Air_Pollution_Index Derived from depression	-0.000764132	-1.30274	0.192675	29634.5	4709.16	29538	0.393692
nos1	Air_Pollution_Index+Age+Sex+BMI+Race.Ethnicity+Smoking+healthDrinking+Healthy.physical.activity+Qualification+Townsend.deprivation.index+urban+CHD+diabet+Hype	Air_Pollution_Index Derived from depression	-0.000762064	-0.867192	0.385844	51843.1	10142.1	28935	0.599883
reg4	Air_Pollution_Index+Age+Sex+BMI+Race.Ethnicity+Smoking+healthDrinking+Healthy.physical.activity+Qualification+Townsend.deprivation.index+urban+CHD+diabet+Hype	Air_Pollution_Index Derived from depression	-0.000761517	-0.990576	0.321901	46054	8185.94	29675	0.54069
tnfrsf19	Air_Pollution_Index+Age+Sex+BMI+Race.Ethnicity+Smoking+healthDrinking+Healthy.physical.activity+Qualification+Townsend.deprivation.index+urban+CHD+diabet+Hype	Air_Pollution_Index Derived from depression	-0.000758601	-1.53697	0.124311	20038.5	3417.11	29893	0.282841
adam22	Air_Pollution_Index+Age+Sex+BMI+Race.Ethnicity+Smoking+healthDrinking+Healthy.physical.activity+Qualification+Townsend.deprivation.index+urban+CHD+diabet+Hype	Air_Pollution_Index Derived from depression	-0.00074993	-1.34096	0.179945	26693.1	4261.54	29425	0.375676
calb2	Air_Pollution_Index+Age+Sex+BMI+Race.Ethnicity+Smoking+healthDrinking+Healthy.physical.activity+Qualification+Townsend.deprivation.index+urban+CHD+diabet+Hype	Air_Pollution_Index Derived from depression	-0.000748737	-1.52234	0.127934	18230.5	3176.94	28935	0.287889
ntrk3	Air_Pollution_Index+Age+Sex+BMI+Race.Ethnicity+Smoking+healthDrinking+Healthy.physical.activity+Qualification+Townsend.deprivation.index+urban+CHD+diabet+Hype	Air_Pollution_Index Derived from depression	-0.000747456	-2.13914	0.0324322	-600.689	1715.11	29911	0.103424
c1qtnf1	Air_Pollution_Index+Age+Sex+BMI+Race.Ethnicity+Smoking+healthDrinking+Healthy.physical.activity+Qualification+Townsend.deprivation.index+urban+CHD+diabet+Hype	Air_Pollution_Index Derived from depression	-0.000745491	-1.0914	0.275105	39187.3	6490.78	29751	0.493944
lilrb5	Air_Pollution_Index+Age+Sex+BMI+Race.Ethnicity+Smoking+healthDrinking+Healthy.physical.activity+Qualification+Townsend.deprivation.index+urban+CHD+diabet+Hype	Air_Pollution_Index Derived from depression	-0.000743513	-0.650168	0.515589	70714.4	18503.2	30000	0.712641
pdgfrb	Air_Pollution_Index+Age+Sex+BMI+Race.Ethnicity+Smoking+healthDrinking+Healthy.physical.activity+Qualification+Townsend.deprivation.index+urban+CHD+diabet+Hype	Air_Pollution_Index Derived from depression	-0.000741343	-1.31041	0.190066	28456.1	4528.37	30000	0.389449
lgals1	Air_Pollution_Index+Age+Sex+BMI+Race.Ethnicity+Smoking+healthDrinking+Healthy.physical.activity+Qualification+Townsend.deprivation.index+urban+CHD+diabet+Hype	Air_Pollution_Index Derived from depression	-0.000740198	-1.32936	0.183739	26787.4	4277.97	29625	0.380752
ca4	Air_Pollution_Index+Age+Sex+BMI+Race.Ethnicity+Smoking+healthDrinking+Healthy.physical.activity+Qualification+Townsend.deprivation.index+urban+CHD+diabet+Hype	Air_Pollution_Index Derived from depression	-0.000738923	-1.93939	0.0524634	4720.69	2053.94	30000	0.150393
nomo1	Air_Pollution_Index+Age+Sex+BMI+Race.Ethnicity+Smoking+healthDrinking+Healthy.physical.activity+Qualification+Townsend.deprivation.index+urban+CHD+diabet+Hype	Air_Pollution_Index Derived from depression	-0.000737074	-1.94064	0.0523118	4110.62	1991.3	29632	0.150393
ldlr	Air_Pollution_Index+Age+Sex+BMI+Race.Ethnicity+Smoking+healthDrinking+Healthy.physical.activity+Qualification+Townsend.deprivation.index+urban+CHD+diabet+Hype	Air_Pollution_Index Derived from depression	-0.000736699	-0.870178	0.38421	51916.7	9963.51	29711	0.598615
crim1	Air_Pollution_Index+Age+Sex+BMI+Race.Ethnicity+Smoking+healthDrinking+Healthy.physical.activity+Qualification+Townsend.deprivation.index+urban+CHD+diabet+Hype	Air_Pollution_Index Derived from depression	-0.00073567	-2.27215	0.0230845	-5249.43	1459.68	29760	0.0785409
bmp6	Air_Pollution_Index+Age+Sex+BMI+Race.Ethnicity+Smoking+healthDrinking+Healthy.physical.activity+Qualification+Townsend.deprivation.index+urban+CHD+diabet+Hype	Air_Pollution_Index Derived from depression	-0.000734749	-1.09358	0.27415	36763.7	6017.62	29072	0.493942
spon1	Air_Pollution_Index+Age+Sex+BMI+Race.Ethnicity+Smoking+healthDrinking+Healthy.physical.activity+Qualification+Townsend.deprivation.index+urban+CHD+diabet+Hype	Air_Pollution_Index Derived from depression	-0.00073268	-1.40908	0.158823	22830.6	3744.94	29675	0.34337
nectin2	Air_Pollution_Index+Age+Sex+BMI+Race.Ethnicity+Smoking+healthDrinking+Healthy.physical.activity+Qualification+Townsend.deprivation.index+urban+CHD+diabet+Hype	Air_Pollution_Index Derived from depression	-0.000727652	-1.56114	0.118501	16175.9	2988.48	29574	0.275623
cdnf	Air_Pollution_Index+Age+Sex+BMI+Race.Ethnicity+Smoking+healthDrinking+Healthy.physical.activity+Qualification+Townsend.deprivation.index+urban+CHD+diabet+Hype	Air_Pollution_Index Derived from depression	-0.000727522	-1.40898	0.158851	22074.5	3645.15	29496	0.34337
ing1	Air_Pollution_Index+Age+Sex+BMI+Race.Ethnicity+Smoking+healthDrinking+Healthy.physical.activity+Qualification+Townsend.deprivation.index+urban+CHD+diabet+Hype	Air_Pollution_Index Derived from depression	-0.000726096	-0.950447	0.341893	43618	7640.7	28887	0.555767
sirpb1	Air_Pollution_Index+Age+Sex+BMI+Race.Ethnicity+Smoking+healthDrinking+Healthy.physical.activity+Qualification+Townsend.deprivation.index+urban+CHD+diabet+Hype	Air_Pollution_Index Derived from depression	-0.000723323	-0.981704	0.326253	43307	7474.03	29577	0.544845
tgfbr3	Air_Pollution_Index+Age+Sex+BMI+Race.Ethnicity+Smoking+healthDrinking+Healthy.physical.activity+Qualification+Townsend.deprivation.index+urban+CHD+diabet+Hype	Air_Pollution_Index Derived from depression	-0.000719805	-1.40772	0.159225	22385	3699.29	30000	0.343578
masp1	Air_Pollution_Index+Age+Sex+BMI+Race.Ethnicity+Smoking+healthDrinking+Healthy.physical.activity+Qualification+Townsend.deprivation.index+urban+CHD+diabet+Hype	Air_Pollution_Index Derived from depression	-0.000717511	-1.87764	0.0604397	4214.39	1983.51	29377	0.166522
sparc	Air_Pollution_Index+Age+Sex+BMI+Race.Ethnicity+Smoking+healthDrinking+Healthy.physical.activity+Qualification+Townsend.deprivation.index+urban+CHD+diabet+Hype	Air_Pollution_Index Derived from depression	-0.000715968	-0.621098	0.53454	70145.4	18389.5	29716	0.728149
acta2	Air_Pollution_Index+Age+Sex+BMI+Race.Ethnicity+Smoking+healthDrinking+Healthy.physical.activity+Qualification+Townsend.deprivation.index+urban+CHD+diabet+Hype	Air_Pollution_Index Derived from depression	-0.000713493	-1.00426	0.315263	40110.3	6746.76	29123	0.531984
arhgap1	Air_Pollution_Index+Age+Sex+BMI+Race.Ethnicity+Smoking+healthDrinking+Healthy.physical.activity+Qualification+Townsend.deprivation.index+urban+CHD+diabet+Hype	Air_Pollution_Index Derived from depression	-0.000712705	-0.932509	0.351081	43837.7	7691.07	28945	0.567549
pqbp1	Air_Pollution_Index+Age+Sex+BMI+Race.Ethnicity+Smoking+healthDrinking+Healthy.physical.activity+Qualification+Townsend.deprivation.index+urban+CHD+diabet+Hype	Air_Pollution_Index Derived from depression	-0.000710965	-0.755425	0.45	55896.9	11662.4	28945	0.661659
optc	Air_Pollution_Index+Age+Sex+BMI+Race.Ethnicity+Smoking+healthDrinking+Healthy.physical.activity+Qualification+Townsend.deprivation.index+urban+CHD+diabet+Hype	Air_Pollution_Index Derived from depression	-0.000710163	-0.97275	0.330685	42521.4	7286.99	29496	0.546696
nt5e	Air_Pollution_Index+Age+Sex+BMI+Race.Ethnicity+Smoking+healthDrinking+Healthy.physical.activity+Qualification+Townsend.deprivation.index+urban+CHD+diabet+Hype	Air_Pollution_Index Derived from depression	-0.000707651	-0.784282	0.432881	55575.9	11266.7	29716	0.64401
met	Air_Pollution_Index+Age+Sex+BMI+Race.Ethnicity+Smoking+healthDrinking+Healthy.physical.activity+Qualification+Townsend.deprivation.index+urban+CHD+diabet+Hype	Air_Pollution_Index Derived from depression	-0.000707337	-2.20551	0.0274259	-5843.02	1428.23	29714	0.0907786
arsb	Air_Pollution_Index+Age+Sex+BMI+Race.Ethnicity+Smoking+healthDrinking+Healthy.physical.activity+Qualification+Townsend.deprivation.index+urban+CHD+diabet+Hype	Air_Pollution_Index Derived from depression	-0.000706209	-0.787306	0.431109	54678.5	11000.5	29496	0.642431
sparcl1	Air_Pollution_Index+Age+Sex+BMI+Race.Ethnicity+Smoking+healthDrinking+Healthy.physical.activity+Qualification+Townsend.deprivation.index+urban+CHD+diabet+Hype	Air_Pollution_Index Derived from depression	-0.000705902	-1.57009	0.116404	14097.9	2789.41	29646	0.272453
gh1	Air_Pollution_Index+Age+Sex+BMI+Race.Ethnicity+Smoking+healthDrinking+Healthy.physical.activity+Qualification+Townsend.deprivation.index+urban+CHD+diabet+Hype	Air_Pollution_Index Derived from depression	-0.000704607	-0.241748	0.808977	124680	116857	29574	0.894307
hmox2	Air_Pollution_Index+Age+Sex+BMI+Race.Ethnicity+Smoking+healthDrinking+Healthy.physical.activity+Qualification+Townsend.deprivation.index+urban+CHD+diabet+Hype	Air_Pollution_Index Derived from depression	-0.000704148	-0.927009	0.353929	43402.4	7577.66	28935	0.570263
ctsv	Air_Pollution_Index+Age+Sex+BMI+Race.Ethnicity+Smoking+healthDrinking+Healthy.physical.activity+Qualification+Townsend.deprivation.index+urban+CHD+diabet+Hype	Air_Pollution_Index Derived from depression	-0.000703754	-1.05505	0.291411	37853.4	6204.31	29788	0.510159
wfikkn1	Air_Pollution_Index+Age+Sex+BMI+Race.Ethnicity+Smoking+healthDrinking+Healthy.physical.activity+Qualification+Townsend.deprivation.index+urban+CHD+diabet+Hype	Air_Pollution_Index Derived from depression	-0.000702238	-1.06869	0.285216	35977.2	5845.22	29331	0.503343
cntn5	Air_Pollution_Index+Age+Sex+BMI+Race.Ethnicity+Smoking+healthDrinking+Healthy.physical.activity+Qualification+Townsend.deprivation.index+urban+CHD+diabet+Hype	Air_Pollution_Index Derived from depression	-0.000701529	-1.17523	0.239914	31058.1	4940.11	29719	0.447696
cd276	Air_Pollution_Index+Age+Sex+BMI+Race.Ethnicity+Smoking+healthDrinking+Healthy.physical.activity+Qualification+Townsend.deprivation.index+urban+CHD+diabet+Hype	Air_Pollution_Index Derived from depression	-0.000697993	-1.20624	0.227736	29095.2	4624.29	29630	0.433825
idua	Air_Pollution_Index+Age+Sex+BMI+Race.Ethnicity+Smoking+healthDrinking+Healthy.physical.activity+Qualification+Townsend.deprivation.index+urban+CHD+diabet+Hype	Air_Pollution_Index Derived from depression	-0.000692691	-0.917182	0.359055	45488.6	8000.78	29893	0.572278
spock1	Air_Pollution_Index+Age+Sex+BMI+Race.Ethnicity+Smoking+healthDrinking+Healthy.physical.activity+Qualification+Townsend.deprivation.index+urban+CHD+diabet+Hype	Air_Pollution_Index Derived from depression	-0.000692296	-1.65594	0.0977456	9557.9	2381.51	29425	0.240744
sftpd	Air_Pollution_Index+Age+Sex+BMI+Race.Ethnicity+Smoking+healthDrinking+Healthy.physical.activity+Qualification+Townsend.deprivation.index+urban+CHD+diabet+Hype	Air_Pollution_Index Derived from depression	-0.00069149	-0.63829	0.52329	66253	16194.3	29625	0.716158
cpa2	Air_Pollution_Index+Age+Sex+BMI+Race.Ethnicity+Smoking+healthDrinking+Healthy.physical.activity+Qualification+Townsend.deprivation.index+urban+CHD+diabet+Hype	Air_Pollution_Index Derived from depression	-0.000688095	-0.645303	0.518736	65881.5	15870.5	29813	0.713194
ccl16	Air_Pollution_Index+Age+Sex+BMI+Race.Ethnicity+Smoking+healthDrinking+Healthy.physical.activity+Qualification+Townsend.deprivation.index+urban+CHD+diabet+Hype	Air_Pollution_Index Derived from depression	-0.000687272	-0.818027	0.413348	52201.7	9987.19	30000	0.62472
pten	Air_Pollution_Index+Age+Sex+BMI+Race.Ethnicity+Smoking+healthDrinking+Healthy.physical.activity+Qualification+Townsend.deprivation.index+urban+CHD+diabet+Hype	Air_Pollution_Index Derived from depression	-0.000681805	-1.36524	0.172189	19115.3	3275.51	28935	0.362293
itgb1	Air_Pollution_Index+Age+Sex+BMI+Race.Ethnicity+Smoking+healthDrinking+Healthy.physical.activity+Qualification+Townsend.deprivation.index+urban+CHD+diabet+Hype	Air_Pollution_Index Derived from depression	-0.000681121	-1.94262	0.0520717	-626.104	1696.51	29618	0.150393
egfr	Air_Pollution_Index+Age+Sex+BMI+Race.Ethnicity+Smoking+healthDrinking+Healthy.physical.activity+Qualification+Townsend.deprivation.index+urban+CHD+diabet+Hype	Air_Pollution_Index Derived from depression	-0.000678803	-2.57117	0.0101403	-17306.5	986.156	30000	0.0405335
ncln	Air_Pollution_Index+Age+Sex+BMI+Race.Ethnicity+Smoking+healthDrinking+Healthy.physical.activity+Qualification+Townsend.deprivation.index+urban+CHD+diabet+Hype	Air_Pollution_Index Derived from depression	-0.000678718	-0.796102	0.425979	50450.1	9636.8	29053	0.637879
ifnl1	Air_Pollution_Index+Age+Sex+BMI+Race.Ethnicity+Smoking+healthDrinking+Healthy.physical.activity+Qualification+Townsend.deprivation.index+urban+CHD+diabet+Hype	Air_Pollution_Index Derived from depression	-0.000672655	-0.913931	0.360761	41575.4	7114.32	28935	0.573688
prok1	Air_Pollution_Index+Age+Sex+BMI+Race.Ethnicity+Smoking+healthDrinking+Healthy.physical.activity+Qualification+Townsend.deprivation.index+urban+CHD+diabet+Hype	Air_Pollution_Index Derived from depression	-0.000670763	-0.667853	0.504233	61581.7	13853.2	29586	0.707279
spink5	Air_Pollution_Index+Age+Sex+BMI+Race.Ethnicity+Smoking+healthDrinking+Healthy.physical.activity+Qualification+Townsend.deprivation.index+urban+CHD+diabet+Hype	Air_Pollution_Index Derived from depression	-0.000668274	-1.22942	0.218926	25371.8	4078.64	29632	0.424968
ifngr1	Air_Pollution_Index+Age+Sex+BMI+Race.Ethnicity+Smoking+healthDrinking+Healthy.physical.activity+Qualification+Townsend.deprivation.index+urban+CHD+diabet+Hype	Air_Pollution_Index Derived from depression	-0.000665534	-2.03273	0.0420882	-4585.1	1492.61	29760	0.126959
cd34	Air_Pollution_Index+Age+Sex+BMI+Race.Ethnicity+Smoking+healthDrinking+Healthy.physical.activity+Qualification+Townsend.deprivation.index+urban+CHD+diabet+Hype	Air_Pollution_Index Derived from depression	-0.000664915	-1.69592	0.0899113	6175.73	2145.26	29813	0.224089
hebp1	Air_Pollution_Index+Age+Sex+BMI+Race.Ethnicity+Smoking+healthDrinking+Healthy.physical.activity+Qualification+Townsend.deprivation.index+urban+CHD+diabet+Hype	Air_Pollution_Index Derived from depression	-0.000662607	-0.753523	0.451142	52540.8	10335.3	29123	0.662671
tgfbi	Air_Pollution_Index+Age+Sex+BMI+Race.Ethnicity+Smoking+healthDrinking+Healthy.physical.activity+Qualification+Townsend.deprivation.index+urban+CHD+diabet+Hype	Air_Pollution_Index Derived from depression	-0.000660988	-1.52167	0.128104	11891	2579.44	29455	0.287889
cd300e	Air_Pollution_Index+Age+Sex+BMI+Race.Ethnicity+Smoking+healthDrinking+Healthy.physical.activity+Qualification+Townsend.deprivation.index+urban+CHD+diabet+Hype	Air_Pollution_Index Derived from depression	-0.000659292	-1.02811	0.303906	35500.1	5732.86	29802	0.523233
ezr	Air_Pollution_Index+Age+Sex+BMI+Race.Ethnicity+Smoking+healthDrinking+Healthy.physical.activity+Qualification+Townsend.deprivation.index+urban+CHD+diabet+Hype	Air_Pollution_Index Derived from depression	-0.0006507	-1.65308	0.0983255	6531.74	2176.59	29911	0.241269
tpp1	Air_Pollution_Index+Age+Sex+BMI+Race.Ethnicity+Smoking+healthDrinking+Healthy.physical.activity+Qualification+Townsend.deprivation.index+urban+CHD+diabet+Hype	Air_Pollution_Index Derived from depression	-0.000649677	-0.882243	0.377652	42911.9	7391.3	29432	0.590915
vat1	Air_Pollution_Index+Age+Sex+BMI+Race.Ethnicity+Smoking+healthDrinking+Healthy.physical.activity+Qualification+Townsend.deprivation.index+urban+CHD+diabet+Hype	Air_Pollution_Index Derived from depression	-0.000647905	-2.01705	0.0436993	-5948.02	1410.66	29496	0.130474
col18a1	Air_Pollution_Index+Age+Sex+BMI+Race.Ethnicity+Smoking+healthDrinking+Healthy.physical.activity+Qualification+Townsend.deprivation.index+urban+CHD+diabet+Hype	Air_Pollution_Index Derived from depression	-0.000646575	-1.7564	0.0790308	2459.39	1891.73	29774	0.204279
tp53	Air_Pollution_Index+Age+Sex+BMI+Race.Ethnicity+Smoking+healthDrinking+Healthy.physical.activity+Qualification+Townsend.deprivation.index+urban+CHD+diabet+Hype	Air_Pollution_Index Derived from depression	-0.000642891	-0.908863	0.36343	39353.2	6587.96	28945	0.576178
ccn3	Air_Pollution_Index+Age+Sex+BMI+Race.Ethnicity+Smoking+healthDrinking+Healthy.physical.activity+Qualification+Townsend.deprivation.index+urban+CHD+diabet+Hype	Air_Pollution_Index Derived from depression	-0.000638515	-1.20363	0.228744	24530.2	3972.17	29954	0.435178
tnfsf13	Air_Pollution_Index+Age+Sex+BMI+Race.Ethnicity+Smoking+healthDrinking+Healthy.physical.activity+Qualification+Townsend.deprivation.index+urban+CHD+diabet+Hype	Air_Pollution_Index Derived from depression	-0.000638337	-1.48123	0.138556	11782.3	2585.97	29760	0.307133
art3	Air_Pollution_Index+Age+Sex+BMI+Race.Ethnicity+Smoking+healthDrinking+Healthy.physical.activity+Qualification+Townsend.deprivation.index+urban+CHD+diabet+Hype	Air_Pollution_Index Derived from depression	-0.000636988	-1.17978	0.238098	25184.8	4055.5	29751	0.446015
sort1	Air_Pollution_Index+Age+Sex+BMI+Race.Ethnicity+Smoking+healthDrinking+Healthy.physical.activity+Qualification+Townsend.deprivation.index+urban+CHD+diabet+Hype	Air_Pollution_Index Derived from depression	-0.000634643	-1.04756	0.294852	31695.9	5048.85	29574	0.514146
itga5	Air_Pollution_Index+Age+Sex+BMI+Race.Ethnicity+Smoking+healthDrinking+Healthy.physical.activity+Qualification+Townsend.deprivation.index+urban+CHD+diabet+Hype	Air_Pollution_Index Derived from depression	-0.000634169	-1.57948	0.114236	7404.94	2225.27	29632	0.26956
ereg	Air_Pollution_Index+Age+Sex+BMI+Race.Ethnicity+Smoking+healthDrinking+Healthy.physical.activity+Qualification+Townsend.deprivation.index+urban+CHD+diabet+Hype	Air_Pollution_Index Derived from depression	-0.000633678	-0.485113	0.627599	76485.6	23177	29377	0.781784
nrp1	Air_Pollution_Index+Age+Sex+BMI+Race.Ethnicity+Smoking+healthDrinking+Healthy.physical.activity+Qualification+Townsend.deprivation.index+urban+CHD+diabet+Hype	Air_Pollution_Index Derived from depression	-0.000630202	-1.43406	0.151565	13017.1	2697.43	29799	0.331449
ltbr	Air_Pollution_Index+Age+Sex+BMI+Race.Ethnicity+Smoking+healthDrinking+Healthy.physical.activity+Qualification+Townsend.deprivation.index+urban+CHD+diabet+Hype	Air_Pollution_Index Derived from depression	-0.000614978	-1.38281	0.166735	13330.9	2710.28	29489	0.354954
sema7a	Air_Pollution_Index+Age+Sex+BMI+Race.Ethnicity+Smoking+healthDrinking+Healthy.physical.activity+Qualification+Townsend.deprivation.index+urban+CHD+diabet+Hype	Air_Pollution_Index Derived from depression	-0.000614311	-1.40071	0.16131	13075.9	2708.42	29910	0.345889
smarca2	Air_Pollution_Index+Age+Sex+BMI+Race.Ethnicity+Smoking+healthDrinking+Healthy.physical.activity+Qualification+Townsend.deprivation.index+urban+CHD+diabet+Hype	Air_Pollution_Index Derived from depression	-0.000613981	-0.51348	0.607619	69679.6	18777.5	28935	0.772091
efemp1	Air_Pollution_Index+Age+Sex+BMI+Race.Ethnicity+Smoking+healthDrinking+Healthy.physical.activity+Qualification+Townsend.deprivation.index+urban+CHD+diabet+Hype	Air_Pollution_Index Derived from depression	-0.000612094	-1.24205	0.214227	19690.3	3370.11	29700	0.41977
acox1	Air_Pollution_Index+Age+Sex+BMI+Race.Ethnicity+Smoking+healthDrinking+Healthy.physical.activity+Qualification+Townsend.deprivation.index+urban+CHD+diabet+Hype	Air_Pollution_Index Derived from depression	-0.000611907	-0.75958	0.447512	48687.7	8954.71	29625	0.659325
siglec15	Air_Pollution_Index+Age+Sex+BMI+Race.Ethnicity+Smoking+healthDrinking+Healthy.physical.activity+Qualification+Townsend.deprivation.index+urban+CHD+diabet+Hype	Air_Pollution_Index Derived from depression	-0.000611596	-0.478051	0.632617	73594.7	21495.9	28935	0.785004
tfrc	Air_Pollution_Index+Age+Sex+BMI+Race.Ethnicity+Smoking+healthDrinking+Healthy.physical.activity+Qualification+Townsend.deprivation.index+urban+CHD+diabet+Hype	Air_Pollution_Index Derived from depression	-0.000605738	-0.972705	0.330708	33718.7	5401.59	29754	0.546696
il1rap	Air_Pollution_Index+Age+Sex+BMI+Race.Ethnicity+Smoking+healthDrinking+Healthy.physical.activity+Qualification+Townsend.deprivation.index+urban+CHD+diabet+Hype	Air_Pollution_Index Derived from depression	-0.000599674	-0.835048	0.403698	41888.7	7118.88	29632	0.61586
scp2	Air_Pollution_Index+Age+Sex+BMI+Race.Ethnicity+Smoking+healthDrinking+Healthy.physical.activity+Qualification+Townsend.deprivation.index+urban+CHD+diabet+Hype	Air_Pollution_Index Derived from depression	-0.000599031	-0.472831	0.636338	73116.7	21132.9	28945	0.785622
igfbp6	Air_Pollution_Index+Age+Sex+BMI+Race.Ethnicity+Smoking+healthDrinking+Healthy.physical.activity+Qualification+Townsend.deprivation.index+urban+CHD+diabet+Hype	Air_Pollution_Index Derived from depression	-0.00059567	-1.2844	0.199012	15795.6	2947.11	29505	0.399389
nectin4	Air_Pollution_Index+Age+Sex+BMI+Race.Ethnicity+Smoking+healthDrinking+Healthy.physical.activity+Qualification+Townsend.deprivation.index+urban+CHD+diabet+Hype	Air_Pollution_Index Derived from depression	-0.000591326	-1.20074	0.229861	19562.7	3356.29	29716	0.435605
ninj1	Air_Pollution_Index+Age+Sex+BMI+Race.Ethnicity+Smoking+healthDrinking+Healthy.physical.activity+Qualification+Townsend.deprivation.index+urban+CHD+diabet+Hype	Air_Pollution_Index Derived from depression	-0.000590195	-0.657951	0.510575	53114.8	10594.4	28945	0.712641
cd58	Air_Pollution_Index+Age+Sex+BMI+Race.Ethnicity+Smoking+healthDrinking+Healthy.physical.activity+Qualification+Townsend.deprivation.index+urban+CHD+diabet+Hype	Air_Pollution_Index Derived from depression	-0.00058693	-2.05496	0.0398913	-12793.3	1123.1	29577	0.122165
il7	Air_Pollution_Index+Age+Sex+BMI+Race.Ethnicity+Smoking+healthDrinking+Healthy.physical.activity+Qualification+Townsend.deprivation.index+urban+CHD+diabet+Hype	Air_Pollution_Index Derived from depression	-0.00058541	-0.553259	0.58009	64669.1	15375.7	29586	0.754423
fmr1	Air_Pollution_Index+Age+Sex+BMI+Race.Ethnicity+Smoking+healthDrinking+Healthy.physical.activity+Qualification+Townsend.deprivation.index+urban+CHD+diabet+Hype	Air_Pollution_Index Derived from depression	-0.000585286	-1.00562	0.314609	28054	4460.11	28945	0.531493
notch1	Air_Pollution_Index+Age+Sex+BMI+Race.Ethnicity+Smoking+healthDrinking+Healthy.physical.activity+Qualification+Townsend.deprivation.index+urban+CHD+diabet+Hype	Air_Pollution_Index Derived from depression	-0.000583586	-2.31766	0.0204745	-20148.8	897.079	30000	0.0713195
ckmt1a_ckmt1b	Air_Pollution_Index+Age+Sex+BMI+Race.Ethnicity+Smoking+healthDrinking+Healthy.physical.activity+Qualification+Townsend.deprivation.index+urban+CHD+diabet+Hype	Air_Pollution_Index Derived from depression	-0.000581406	-0.534266	0.593162	66294.4	16278.1	29535	0.763233
anpep	Air_Pollution_Index+Age+Sex+BMI+Race.Ethnicity+Smoking+healthDrinking+Healthy.physical.activity+Qualification+Townsend.deprivation.index+urban+CHD+diabet+Hype	Air_Pollution_Index Derived from depression	-0.000581389	-1.28456	0.198957	14593.7	2839.01	29699	0.399389
il13ra1	Air_Pollution_Index+Age+Sex+BMI+Race.Ethnicity+Smoking+healthDrinking+Healthy.physical.activity+Qualification+Townsend.deprivation.index+urban+CHD+diabet+Hype	Air_Pollution_Index Derived from depression	-0.000579317	-1.57492	0.115286	1689.61	1812.92	29251	0.270911
akr1c4	Air_Pollution_Index+Age+Sex+BMI+Race.Ethnicity+Smoking+healthDrinking+Healthy.physical.activity+Qualification+Townsend.deprivation.index+urban+CHD+diabet+Hype	Air_Pollution_Index Derived from depression	-0.00057618	-0.668833	0.503608	51343.8	9919.44	29123	0.707279
rspo1	Air_Pollution_Index+Age+Sex+BMI+Race.Ethnicity+Smoking+healthDrinking+Healthy.physical.activity+Qualification+Townsend.deprivation.index+urban+CHD+diabet+Hype	Air_Pollution_Index Derived from depression	-0.000574928	-1.0123	0.311404	27601.6	4395.07	29425	0.527908
mia	Air_Pollution_Index+Age+Sex+BMI+Race.Ethnicity+Smoking+healthDrinking+Healthy.physical.activity+Qualification+Townsend.deprivation.index+urban+CHD+diabet+Hype	Air_Pollution_Index Derived from depression	-0.000573346	-0.967215	0.333445	30589.2	4862.85	29716	0.550597
mfap5	Air_Pollution_Index+Age+Sex+BMI+Race.Ethnicity+Smoking+healthDrinking+Healthy.physical.activity+Qualification+Townsend.deprivation.index+urban+CHD+diabet+Hype	Air_Pollution_Index Derived from depression	-0.000572418	-0.8745	0.381853	37213.6	6062.15	30000	0.595577
gga1	Air_Pollution_Index+Age+Sex+BMI+Race.Ethnicity+Smoking+healthDrinking+Healthy.physical.activity+Qualification+Townsend.deprivation.index+urban+CHD+diabet+Hype	Air_Pollution_Index Derived from depression	-0.00057207	-0.50616	0.612748	66416.5	16776.4	28935	0.773919
tnfsf12	Air_Pollution_Index+Age+Sex+BMI+Race.Ethnicity+Smoking+healthDrinking+Healthy.physical.activity+Qualification+Townsend.deprivation.index+urban+CHD+diabet+Hype	Air_Pollution_Index Derived from depression	-0.000571946	-1.22903	0.21907	16596	3047.94	29943	0.424968
crlf1	Air_Pollution_Index+Age+Sex+BMI+Race.Ethnicity+Smoking+healthDrinking+Healthy.physical.activity+Qualification+Townsend.deprivation.index+urban+CHD+diabet+Hype	Air_Pollution_Index Derived from depression	-0.000571263	-1.36843	0.171189	9887.72	2426.59	29760	0.360878
septin9	Air_Pollution_Index+Age+Sex+BMI+Race.Ethnicity+Smoking+healthDrinking+Healthy.physical.activity+Qualification+Townsend.deprivation.index+urban+CHD+diabet+Hype	Air_Pollution_Index Derived from depression	-0.00056587	-1.19157	0.233439	17134.2	3083.39	29496	0.440861
gzma	Air_Pollution_Index+Age+Sex+BMI+Race.Ethnicity+Smoking+healthDrinking+Healthy.physical.activity+Qualification+Townsend.deprivation.index+urban+CHD+diabet+Hype	Air_Pollution_Index Derived from depression	-0.000565501	-1.01064	0.312197	27641.7	4406.52	29943	0.528639
btn2a1	Air_Pollution_Index+Age+Sex+BMI+Race.Ethnicity+Smoking+healthDrinking+Healthy.physical.activity+Qualification+Townsend.deprivation.index+urban+CHD+diabet+Hype	Air_Pollution_Index Derived from depression	-0.000559448	-1.38219	0.166923	8046.72	2281.13	29760	0.354954
bcl2l11	Air_Pollution_Index+Age+Sex+BMI+Race.Ethnicity+Smoking+healthDrinking+Healthy.physical.activity+Qualification+Townsend.deprivation.index+urban+CHD+diabet+Hype	Air_Pollution_Index Derived from depression	-0.000558555	-0.783814	0.433155	41260.7	6973.95	29586	0.64401
plaur	Air_Pollution_Index+Age+Sex+BMI+Race.Ethnicity+Smoking+healthDrinking+Healthy.physical.activity+Qualification+Townsend.deprivation.index+urban+CHD+diabet+Hype	Air_Pollution_Index Derived from depression	-0.000558554	-1.2892	0.197339	11723.7	2563.89	29437	0.398216
apom	Air_Pollution_Index+Age+Sex+BMI+Race.Ethnicity+Smoking+healthDrinking+Healthy.physical.activity+Qualification+Townsend.deprivation.index+urban+CHD+diabet+Hype	Air_Pollution_Index Derived from depression	-0.000556695	-1.28974	0.197151	11783.4	2582.65	29695	0.398216
c2cd2l	Air_Pollution_Index+Age+Sex+BMI+Race.Ethnicity+Smoking+healthDrinking+Healthy.physical.activity+Qualification+Townsend.deprivation.index+urban+CHD+diabet+Hype	Air_Pollution_Index Derived from depression	-0.000555072	-0.777374	0.436944	39711	6674.81	28887	0.64682
fabp6	Air_Pollution_Index+Age+Sex+BMI+Race.Ethnicity+Smoking+healthDrinking+Healthy.physical.activity+Qualification+Townsend.deprivation.index+urban+CHD+diabet+Hype	Air_Pollution_Index Derived from depression	-0.000553822	-0.611299	0.541007	54149.5	10936.3	29078	0.732864
ptprs	Air_Pollution_Index+Age+Sex+BMI+Race.Ethnicity+Smoking+healthDrinking+Healthy.physical.activity+Qualification+Townsend.deprivation.index+urban+CHD+diabet+Hype	Air_Pollution_Index Derived from depression	-0.000549113	-1.41151	0.158105	5971.08	2141.3	30000	0.34337
padi2	Air_Pollution_Index+Age+Sex+BMI+Race.Ethnicity+Smoking+healthDrinking+Healthy.physical.activity+Qualification+Townsend.deprivation.index+urban+CHD+diabet+Hype	Air_Pollution_Index Derived from depression	-0.000548738	-0.584418	0.558944	56063.1	11688.9	29053	0.741258
fcn2	Air_Pollution_Index+Age+Sex+BMI+Race.Ethnicity+Smoking+healthDrinking+Healthy.physical.activity+Qualification+Townsend.deprivation.index+urban+CHD+diabet+Hype	Air_Pollution_Index Derived from depression	-0.000546942	-0.818353	0.413162	37316	6109.2	29490	0.62472
reg1a	Air_Pollution_Index+Age+Sex+BMI+Race.Ethnicity+Smoking+healthDrinking+Healthy.physical.activity+Qualification+Townsend.deprivation.index+urban+CHD+diabet+Hype	Air_Pollution_Index Derived from depression	-0.000545754	-0.698038	0.485159	46514.4	8348.84	29457	0.690455
faslg	Air_Pollution_Index+Age+Sex+BMI+Race.Ethnicity+Smoking+healthDrinking+Healthy.physical.activity+Qualification+Townsend.deprivation.index+urban+CHD+diabet+Hype	Air_Pollution_Index Derived from depression	-0.000543061	-0.904975	0.365486	31833.2	5068.1	29943	0.577436
prelp	Air_Pollution_Index+Age+Sex+BMI+Race.Ethnicity+Smoking+healthDrinking+Healthy.physical.activity+Qualification+Townsend.deprivation.index+urban+CHD+diabet+Hype	Air_Pollution_Index Derived from depression	-0.000539289	-1.46446	0.143078	2293.3	1872.81	29630	0.314772
nme3	Air_Pollution_Index+Age+Sex+BMI+Race.Ethnicity+Smoking+healthDrinking+Healthy.physical.activity+Qualification+Townsend.deprivation.index+urban+CHD+diabet+Hype	Air_Pollution_Index Derived from depression	-0.000539159	-1.40884	0.158894	4624.66	2028.6	29675	0.34337
wfdc12	Air_Pollution_Index+Age+Sex+BMI+Race.Ethnicity+Smoking+healthDrinking+Healthy.physical.activity+Qualification+Townsend.deprivation.index+urban+CHD+diabet+Hype	Air_Pollution_Index Derived from depression	-0.000539151	-0.522366	0.601419	64031	14902.3	29837	0.769271
fstl3	Air_Pollution_Index+Age+Sex+BMI+Race.Ethnicity+Smoking+healthDrinking+Healthy.physical.activity+Qualification+Townsend.deprivation.index+urban+CHD+diabet+Hype	Air_Pollution_Index Derived from depression	-0.000538161	-1.10015	0.271274	19078.2	3297.35	29598	0.491625
umod	Air_Pollution_Index+Age+Sex+BMI+Race.Ethnicity+Smoking+healthDrinking+Healthy.physical.activity+Qualification+Townsend.deprivation.index+urban+CHD+diabet+Hype	Air_Pollution_Index Derived from depression	-0.000536923	-0.624829	0.532088	53335.5	10395.6	29911	0.725485
lilra2	Air_Pollution_Index+Age+Sex+BMI+Race.Ethnicity+Smoking+healthDrinking+Healthy.physical.activity+Qualification+Townsend.deprivation.index+urban+CHD+diabet+Hype	Air_Pollution_Index Derived from depression	-0.000536654	-0.908714	0.363508	30289.5	4814.35	29632	0.576178
axl	Air_Pollution_Index+Age+Sex+BMI+Race.Ethnicity+Smoking+healthDrinking+Healthy.physical.activity+Qualification+Townsend.deprivation.index+urban+CHD+diabet+Hype	Air_Pollution_Index Derived from depression	-0.000536256	-1.21625	0.223899	13121.6	2704.45	29751	0.432143
atp6ap2	Air_Pollution_Index+Age+Sex+BMI+Race.Ethnicity+Smoking+healthDrinking+Healthy.physical.activity+Qualification+Townsend.deprivation.index+urban+CHD+diabet+Hype	Air_Pollution_Index Derived from depression	-0.000536032	-0.820724	0.41181	34731.5	5616.42	28945	0.624578
hnmt	Air_Pollution_Index+Age+Sex+BMI+Race.Ethnicity+Smoking+healthDrinking+Healthy.physical.activity+Qualification+Townsend.deprivation.index+urban+CHD+diabet+Hype	Air_Pollution_Index Derived from depression	-0.000533312	-0.706089	0.480139	44066	7705.58	29287	0.685878
scarf2	Air_Pollution_Index+Age+Sex+BMI+Race.Ethnicity+Smoking+healthDrinking+Healthy.physical.activity+Qualification+Townsend.deprivation.index+urban+CHD+diabet+Hype	Air_Pollution_Index Derived from depression	-0.000532519	-1.16041	0.24589	15717.2	2958.34	29911	0.4571
pecam1	Air_Pollution_Index+Age+Sex+BMI+Race.Ethnicity+Smoking+healthDrinking+Healthy.physical.activity+Qualification+Townsend.deprivation.index+urban+CHD+diabet+Hype	Air_Pollution_Index Derived from depression	-0.000529927	-1.06978	0.284726	19863.6	3387.23	29632	0.503189
il6r	Air_Pollution_Index+Age+Sex+BMI+Race.Ethnicity+Smoking+healthDrinking+Healthy.physical.activity+Qualification+Townsend.deprivation.index+urban+CHD+diabet+Hype	Air_Pollution_Index Derived from depression	-0.000529303	-0.951646	0.341284	26464	4228.97	29455	0.555767
cdh3	Air_Pollution_Index+Age+Sex+BMI+Race.Ethnicity+Smoking+healthDrinking+Healthy.physical.activity+Qualification+Townsend.deprivation.index+urban+CHD+diabet+Hype	Air_Pollution_Index Derived from depression	-0.000525949	-0.917843	0.358709	29012.8	4612.67	29911	0.572278
lpl	Air_Pollution_Index+Age+Sex+BMI+Race.Ethnicity+Smoking+healthDrinking+Healthy.physical.activity+Qualification+Townsend.deprivation.index+urban+CHD+diabet+Hype	Air_Pollution_Index Derived from depression	-0.000525931	-0.689177	0.490717	45477.3	8035.69	29625	0.694516
tnfrsf9	Air_Pollution_Index+Age+Sex+BMI+Race.Ethnicity+Smoking+healthDrinking+Healthy.physical.activity+Qualification+Townsend.deprivation.index+urban+CHD+diabet+Hype	Air_Pollution_Index Derived from depression	-0.000525288	-0.819099	0.412737	34755.6	5603.72	29425	0.62472
scara5	Air_Pollution_Index+Age+Sex+BMI+Race.Ethnicity+Smoking+healthDrinking+Healthy.physical.activity+Qualification+Townsend.deprivation.index+urban+CHD+diabet+Hype	Air_Pollution_Index Derived from depression	-0.00052248	-1.09687	0.272707	17949.2	3187.36	29911	0.493053
igfbp7	Air_Pollution_Index+Age+Sex+BMI+Race.Ethnicity+Smoking+healthDrinking+Healthy.physical.activity+Qualification+Townsend.deprivation.index+urban+CHD+diabet+Hype	Air_Pollution_Index Derived from depression	-0.000519559	-1.07601	0.281934	18945.4	3298.84	30000	0.501177
gfra1	Air_Pollution_Index+Age+Sex+BMI+Race.Ethnicity+Smoking+healthDrinking+Healthy.physical.activity+Qualification+Townsend.deprivation.index+urban+CHD+diabet+Hype	Air_Pollution_Index Derived from depression	-0.000518134	-1.18858	0.234614	12559.7	2659.07	29851	0.44232
erbb2	Air_Pollution_Index+Age+Sex+BMI+Race.Ethnicity+Smoking+healthDrinking+Healthy.physical.activity+Qualification+Townsend.deprivation.index+urban+CHD+diabet+Hype	Air_Pollution_Index Derived from depression	-0.000515825	-1.29153	0.196531	7103.21	2207.5	29716	0.397683
ephx2	Air_Pollution_Index+Age+Sex+BMI+Race.Ethnicity+Smoking+healthDrinking+Healthy.physical.activity+Qualification+Townsend.deprivation.index+urban+CHD+diabet+Hype	Air_Pollution_Index Derived from depression	-0.000515467	-0.511669	0.608886	60466.6	13565.2	29123	0.772091
tacstd2	Air_Pollution_Index+Age+Sex+BMI+Race.Ethnicity+Smoking+healthDrinking+Healthy.physical.activity+Qualification+Townsend.deprivation.index+urban+CHD+diabet+Hype	Air_Pollution_Index Derived from depression	-0.000508482	-1.02597	0.304916	14436.7	2655.49	26148	0.523553
il18rap	Air_Pollution_Index+Age+Sex+BMI+Race.Ethnicity+Smoking+healthDrinking+Healthy.physical.activity+Qualification+Townsend.deprivation.index+urban+CHD+diabet+Hype	Air_Pollution_Index Derived from depression	-0.000507145	-0.181602	0.855896	120437	104910	29236	0.919366
ca14	Air_Pollution_Index+Age+Sex+BMI+Race.Ethnicity+Smoking+healthDrinking+Healthy.physical.activity+Qualification+Townsend.deprivation.index+urban+CHD+diabet+Hype	Air_Pollution_Index Derived from depression	-0.000504038	-0.885775	0.375746	28551.3	4541.96	29893	0.588561
hsp90b1	Air_Pollution_Index+Age+Sex+BMI+Race.Ethnicity+Smoking+healthDrinking+Healthy.physical.activity+Qualification+Townsend.deprivation.index+urban+CHD+diabet+Hype	Air_Pollution_Index Derived from depression	-0.000491664	-0.452051	0.651236	63766	15391.6	28806	0.797174
col6a3	Air_Pollution_Index+Age+Sex+BMI+Race.Ethnicity+Smoking+healthDrinking+Healthy.physical.activity+Qualification+Townsend.deprivation.index+urban+CHD+diabet+Hype	Air_Pollution_Index Derived from depression	-0.000490888	-0.915431	0.359973	25241	4068.49	30000	0.573058
dctpp1	Air_Pollution_Index+Age+Sex+BMI+Race.Ethnicity+Smoking+healthDrinking+Healthy.physical.activity+Qualification+Townsend.deprivation.index+urban+CHD+diabet+Hype	Air_Pollution_Index Derived from depression	-0.000490467	-0.95065	0.34179	22266.1	3672.86	29625	0.555767
dner	Air_Pollution_Index+Age+Sex+BMI+Race.Ethnicity+Smoking+healthDrinking+Healthy.physical.activity+Qualification+Townsend.deprivation.index+urban+CHD+diabet+Hype	Air_Pollution_Index Derived from depression	-0.000489923	-1.18124	0.237517	9299.66	2369.24	29580	0.445496
cnpy2	Air_Pollution_Index+Age+Sex+BMI+Race.Ethnicity+Smoking+healthDrinking+Healthy.physical.activity+Qualification+Townsend.deprivation.index+urban+CHD+diabet+Hype	Air_Pollution_Index Derived from depression	-0.00048868	-0.49028	0.623939	59845.1	13279	29123	0.781587
wars	Air_Pollution_Index+Age+Sex+BMI+Race.Ethnicity+Smoking+healthDrinking+Healthy.physical.activity+Qualification+Townsend.deprivation.index+urban+CHD+diabet+Hype	Air_Pollution_Index Derived from depression	-0.000487651	-0.78757	0.430955	33096.3	5292.29	29632	0.642431
l1cam	Air_Pollution_Index+Age+Sex+BMI+Race.Ethnicity+Smoking+healthDrinking+Healthy.physical.activity+Qualification+Townsend.deprivation.index+urban+CHD+diabet+Hype	Air_Pollution_Index Derived from depression	-0.000484578	-1.02524	0.305257	17119.3	3091.55	29716	0.523553
rangap1	Air_Pollution_Index+Age+Sex+BMI+Race.Ethnicity+Smoking+healthDrinking+Healthy.physical.activity+Qualification+Townsend.deprivation.index+urban+CHD+diabet+Hype	Air_Pollution_Index Derived from depression	-0.000483836	-0.609459	0.542225	46038.4	8298.14	28945	0.733153
st6gal1	Air_Pollution_Index+Age+Sex+BMI+Race.Ethnicity+Smoking+healthDrinking+Healthy.physical.activity+Qualification+Townsend.deprivation.index+urban+CHD+diabet+Hype	Air_Pollution_Index Derived from depression	-0.000482959	-1.01957	0.30794	17793.9	3174.72	30000	0.525508
gsap	Air_Pollution_Index+Age+Sex+BMI+Race.Ethnicity+Smoking+healthDrinking+Healthy.physical.activity+Qualification+Townsend.deprivation.index+urban+CHD+diabet+Hype	Air_Pollution_Index Derived from depression	-0.000481861	-0.338451	0.735026	79877.7	26688.5	28945	0.854804
grk5	Air_Pollution_Index+Age+Sex+BMI+Race.Ethnicity+Smoking+healthDrinking+Healthy.physical.activity+Qualification+Townsend.deprivation.index+urban+CHD+diabet+Hype	Air_Pollution_Index Derived from depression	-0.000479123	-0.566661	0.570949	50254.3	9555.47	29123	0.747136
erbb4	Air_Pollution_Index+Age+Sex+BMI+Race.Ethnicity+Smoking+healthDrinking+Healthy.physical.activity+Qualification+Townsend.deprivation.index+urban+CHD+diabet+Hype	Air_Pollution_Index Derived from depression	-0.000478336	-1.23326	0.217488	5361.18	2081.9	29716	0.423682
lbp	Air_Pollution_Index+Age+Sex+BMI+Race.Ethnicity+Smoking+healthDrinking+Healthy.physical.activity+Qualification+Townsend.deprivation.index+urban+CHD+diabet+Hype	Air_Pollution_Index Derived from depression	-0.000477286	-0.503982	0.614278	58644	12477	29751	0.773919
xcl1	Air_Pollution_Index+Age+Sex+BMI+Race.Ethnicity+Smoking+healthDrinking+Healthy.physical.activity+Qualification+Townsend.deprivation.index+urban+CHD+diabet+Hype	Air_Pollution_Index Derived from depression	-0.000475969	-0.5314	0.595146	55693.1	11253.2	29893	0.764441
il10rb	Air_Pollution_Index+Age+Sex+BMI+Race.Ethnicity+Smoking+healthDrinking+Healthy.physical.activity+Qualification+Townsend.deprivation.index+urban+CHD+diabet+Hype	Air_Pollution_Index Derived from depression	-0.000475503	-1.03659	0.299933	15501.4	2929.93	29760	0.519293
lgals9	Air_Pollution_Index+Age+Sex+BMI+Race.Ethnicity+Smoking+healthDrinking+Healthy.physical.activity+Qualification+Townsend.deprivation.index+urban+CHD+diabet+Hype	Air_Pollution_Index Derived from depression	-0.00047265	-0.945103	0.344614	20482.6	3458.72	29633	0.559568
matn2	Air_Pollution_Index+Age+Sex+BMI+Race.Ethnicity+Smoking+healthDrinking+Healthy.physical.activity+Qualification+Townsend.deprivation.index+urban+CHD+diabet+Hype	Air_Pollution_Index Derived from depression	-0.000467824	-0.980276	0.326958	17736.8	3154.66	29675	0.544845
nbl1	Air_Pollution_Index+Age+Sex+BMI+Race.Ethnicity+Smoking+healthDrinking+Healthy.physical.activity+Qualification+Townsend.deprivation.index+urban+CHD+diabet+Hype	Air_Pollution_Index Derived from depression	-0.000464474	-1.0948	0.273613	10695	2490.89	29716	0.493582
fap	Air_Pollution_Index+Age+Sex+BMI+Race.Ethnicity+Smoking+healthDrinking+Healthy.physical.activity+Qualification+Townsend.deprivation.index+urban+CHD+diabet+Hype	Air_Pollution_Index Derived from depression	-0.000463584	-1.06471	0.287017	12734.6	2682.36	30000	0.505302
txndc15	Air_Pollution_Index+Age+Sex+BMI+Race.Ethnicity+Smoking+healthDrinking+Healthy.physical.activity+Qualification+Townsend.deprivation.index+urban+CHD+diabet+Hype	Air_Pollution_Index Derived from depression	-0.000463049	-1.04212	0.297363	13445.2	2732.25	29716	0.517166
tgfbr2	Air_Pollution_Index+Age+Sex+BMI+Race.Ethnicity+Smoking+healthDrinking+Healthy.physical.activity+Qualification+Townsend.deprivation.index+urban+CHD+diabet+Hype	Air_Pollution_Index Derived from depression	-0.000462456	-0.923966	0.355511	20526.3	3466.82	29716	0.570925
fabp1	Air_Pollution_Index+Age+Sex+BMI+Race.Ethnicity+Smoking+healthDrinking+Healthy.physical.activity+Qualification+Townsend.deprivation.index+urban+CHD+diabet+Hype	Air_Pollution_Index Derived from depression	-0.000458008	-0.303955	0.761164	85852.5	31357	29630	0.872714
gpc1	Air_Pollution_Index+Age+Sex+BMI+Race.Ethnicity+Smoking+healthDrinking+Healthy.physical.activity+Qualification+Townsend.deprivation.index+urban+CHD+diabet+Hype	Air_Pollution_Index Derived from depression	-0.000456651	-0.974213	0.329958	16950.3	3081.95	29893	0.546696
clec11a	Air_Pollution_Index+Age+Sex+BMI+Race.Ethnicity+Smoking+healthDrinking+Healthy.physical.activity+Qualification+Townsend.deprivation.index+urban+CHD+diabet+Hype	Air_Pollution_Index Derived from depression	-0.000453395	-0.583794	0.559364	46415	8300.4	29584	0.741258
serpina12	Air_Pollution_Index+Age+Sex+BMI+Race.Ethnicity+Smoking+healthDrinking+Healthy.physical.activity+Qualification+Townsend.deprivation.index+urban+CHD+diabet+Hype	Air_Pollution_Index Derived from depression	-0.000451591	-0.248934	0.803413	93270.3	42908.3	28783	0.893175
ca12	Air_Pollution_Index+Age+Sex+BMI+Race.Ethnicity+Smoking+healthDrinking+Healthy.physical.activity+Qualification+Townsend.deprivation.index+urban+CHD+diabet+Hype	Air_Pollution_Index Derived from depression	-0.00045029	-0.860904	0.389298	22835.3	3740.32	29496	0.601418
clec7a	Air_Pollution_Index+Age+Sex+BMI+Race.Ethnicity+Smoking+healthDrinking+Healthy.physical.activity+Qualification+Townsend.deprivation.index+urban+CHD+diabet+Hype	Air_Pollution_Index Derived from depression	-0.000449497	-0.472851	0.636323	59403.2	12718.2	29943	0.785622
pag1	Air_Pollution_Index+Age+Sex+BMI+Race.Ethnicity+Smoking+healthDrinking+Healthy.physical.activity+Qualification+Townsend.deprivation.index+urban+CHD+diabet+Hype	Air_Pollution_Index Derived from depression	-0.000447307	-0.496241	0.619728	53984.2	10860.1	29123	0.778919
efna4	Air_Pollution_Index+Age+Sex+BMI+Race.Ethnicity+Smoking+healthDrinking+Healthy.physical.activity+Qualification+Townsend.deprivation.index+urban+CHD+diabet+Hype	Air_Pollution_Index Derived from depression	-0.000444184	-0.954971	0.3396	15763.7	2937.92	29376	0.555212
reg1b	Air_Pollution_Index+Age+Sex+BMI+Race.Ethnicity+Smoking+healthDrinking+Healthy.physical.activity+Qualification+Townsend.deprivation.index+urban+CHD+diabet+Hype	Air_Pollution_Index Derived from depression	-0.000443327	-0.484711	0.627885	57300.6	11835.9	30000	0.781784
maged1	Air_Pollution_Index+Age+Sex+BMI+Race.Ethnicity+Smoking+healthDrinking+Healthy.physical.activity+Qualification+Townsend.deprivation.index+urban+CHD+diabet+Hype	Air_Pollution_Index Derived from depression	-0.000443158	-0.554938	0.578942	46379.9	8396.55	28945	0.754222
cdhr5	Air_Pollution_Index+Age+Sex+BMI+Race.Ethnicity+Smoking+healthDrinking+Healthy.physical.activity+Qualification+Townsend.deprivation.index+urban+CHD+diabet+Hype	Air_Pollution_Index Derived from depression	-0.000441556	-0.713963	0.475256	33013.8	5277.73	29625	0.683085
angptl3	Air_Pollution_Index+Age+Sex+BMI+Race.Ethnicity+Smoking+healthDrinking+Healthy.physical.activity+Qualification+Townsend.deprivation.index+urban+CHD+diabet+Hype	Air_Pollution_Index Derived from depression	-0.000438176	-0.776846	0.437256	27585.5	4394.88	29643	0.64682
hspg2	Air_Pollution_Index+Age+Sex+BMI+Race.Ethnicity+Smoking+healthDrinking+Healthy.physical.activity+Qualification+Townsend.deprivation.index+urban+CHD+diabet+Hype	Air_Pollution_Index Derived from depression	-0.000436211	-1.07915	0.280529	7576.85	2226.11	29417	0.500341
ebi3_il27	Air_Pollution_Index+Age+Sex+BMI+Race.Ethnicity+Smoking+healthDrinking+Healthy.physical.activity+Qualification+Townsend.deprivation.index+urban+CHD+diabet+Hype	Air_Pollution_Index Derived from depression	-0.000435533	-0.878593	0.379629	20238.9	3438.5	29851	0.593173
relt	Air_Pollution_Index+Age+Sex+BMI+Race.Ethnicity+Smoking+healthDrinking+Healthy.physical.activity+Qualification+Townsend.deprivation.index+urban+CHD+diabet+Hype	Air_Pollution_Index Derived from depression	-0.000431361	-0.980228	0.326982	12843.3	2673.2	29632	0.544845
tinagl1	Air_Pollution_Index+Age+Sex+BMI+Race.Ethnicity+Smoking+healthDrinking+Healthy.physical.activity+Qualification+Townsend.deprivation.index+urban+CHD+diabet+Hype	Air_Pollution_Index Derived from depression	-0.000429784	-1.20773	0.22716	175.1	1737.49	29524	0.433576
cr2	Air_Pollution_Index+Age+Sex+BMI+Race.Ethnicity+Smoking+healthDrinking+Healthy.physical.activity+Qualification+Townsend.deprivation.index+urban+CHD+diabet+Hype	Air_Pollution_Index Derived from depression	-0.000428249	-0.571755	0.567492	44675.6	7804.65	29751	0.744611
arid4b	Air_Pollution_Index+Age+Sex+BMI+Race.Ethnicity+Smoking+healthDrinking+Healthy.physical.activity+Qualification+Townsend.deprivation.index+urban+CHD+diabet+Hype	Air_Pollution_Index Derived from depression	-0.000425638	-0.617158	0.537135	37810.2	6246.88	28935	0.730324
nfatc3	Air_Pollution_Index+Age+Sex+BMI+Race.Ethnicity+Smoking+healthDrinking+Healthy.physical.activity+Qualification+Townsend.deprivation.index+urban+CHD+diabet+Hype	Air_Pollution_Index Derived from depression	-0.00042259	-0.434973	0.663585	58046.7	12514.2	29053	0.805443
ccl19	Air_Pollution_Index+Age+Sex+BMI+Race.Ethnicity+Smoking+healthDrinking+Healthy.physical.activity+Qualification+Townsend.deprivation.index+urban+CHD+diabet+Hype	Air_Pollution_Index Derived from depression	-0.000420656	-0.215416	0.829445	102413	53567.6	29911	0.905403
slitrk6	Air_Pollution_Index+Age+Sex+BMI+Race.Ethnicity+Smoking+healthDrinking+Healthy.physical.activity+Qualification+Townsend.deprivation.index+urban+CHD+diabet+Hype	Air_Pollution_Index Derived from depression	-0.000417686	-0.757664	0.448658	25323.3	4062.1	29123	0.660349
scgb3a2	Air_Pollution_Index+Age+Sex+BMI+Race.Ethnicity+Smoking+healthDrinking+Healthy.physical.activity+Qualification+Townsend.deprivation.index+urban+CHD+diabet+Hype	Air_Pollution_Index Derived from depression	-0.000415872	-0.325035	0.745157	76473.8	22744.5	29721	0.861109
cbln4	Air_Pollution_Index+Age+Sex+BMI+Race.Ethnicity+Smoking+healthDrinking+Healthy.physical.activity+Qualification+Townsend.deprivation.index+urban+CHD+diabet+Hype	Air_Pollution_Index Derived from depression	-0.000413607	-0.809087	0.418471	22138.8	3665.64	29893	0.62971
ephb6	Air_Pollution_Index+Age+Sex+BMI+Race.Ethnicity+Smoking+healthDrinking+Healthy.physical.activity+Qualification+Townsend.deprivation.index+urban+CHD+diabet+Hype	Air_Pollution_Index Derived from depression	-0.000409842	-0.82112	0.411584	19918.6	3383.95	29377	0.624578
dkk1	Air_Pollution_Index+Age+Sex+BMI+Race.Ethnicity+Smoking+healthDrinking+Healthy.physical.activity+Qualification+Townsend.deprivation.index+urban+CHD+diabet+Hype	Air_Pollution_Index Derived from depression	-0.000407883	-0.422663	0.672544	60216.5	13082.3	29911	0.814494
slitrk2	Air_Pollution_Index+Age+Sex+BMI+Race.Ethnicity+Smoking+healthDrinking+Healthy.physical.activity+Qualification+Townsend.deprivation.index+urban+CHD+diabet+Hype	Air_Pollution_Index Derived from depression	-0.000406704	-0.642574	0.520505	34918.1	5619.2	29893	0.714352
angpt1	Air_Pollution_Index+Age+Sex+BMI+Race.Ethnicity+Smoking+healthDrinking+Healthy.physical.activity+Qualification+Townsend.deprivation.index+urban+CHD+diabet+Hype	Air_Pollution_Index Derived from depression	-0.000403478	-0.293926	0.768817	80058.6	25902.8	29555	0.875996
psrc1	Air_Pollution_Index+Age+Sex+BMI+Race.Ethnicity+Smoking+healthDrinking+Healthy.physical.activity+Qualification+Townsend.deprivation.index+urban+CHD+diabet+Hype	Air_Pollution_Index Derived from depression	-0.000403334	-0.41509	0.678079	57746.4	12431.3	28945	0.819182
psg1	Air_Pollution_Index+Age+Sex+BMI+Race.Ethnicity+Smoking+healthDrinking+Healthy.physical.activity+Qualification+Townsend.deprivation.index+urban+CHD+diabet+Hype	Air_Pollution_Index Derived from depression	-0.000402721	-0.21788	0.827524	97098.5	46551.1	29425	0.905324
esam	Air_Pollution_Index+Age+Sex+BMI+Race.Ethnicity+Smoking+healthDrinking+Healthy.physical.activity+Qualification+Townsend.deprivation.index+urban+CHD+diabet+Hype	Air_Pollution_Index Derived from depression	-0.000398484	-0.782922	0.433679	22107.5	3665.26	30000	0.644134
ceacam3	Air_Pollution_Index+Age+Sex+BMI+Race.Ethnicity+Smoking+healthDrinking+Healthy.physical.activity+Qualification+Townsend.deprivation.index+urban+CHD+diabet+Hype	Air_Pollution_Index Derived from depression	-0.00039833	-0.511783	0.608807	44891.6	7976.04	28945	0.772091
oscar	Air_Pollution_Index+Age+Sex+BMI+Race.Ethnicity+Smoking+healthDrinking+Healthy.physical.activity+Qualification+Townsend.deprivation.index+urban+CHD+diabet+Hype	Air_Pollution_Index Derived from depression	-0.000397652	-0.729804	0.465516	25609.2	4112.25	29675	0.676161
tnfsf10	Air_Pollution_Index+Age+Sex+BMI+Race.Ethnicity+Smoking+healthDrinking+Healthy.physical.activity+Qualification+Townsend.deprivation.index+urban+CHD+diabet+Hype	Air_Pollution_Index Derived from depression	-0.00039764	-0.954965	0.339603	9932.33	2440.21	29943	0.555212
hspb6	Air_Pollution_Index+Age+Sex+BMI+Race.Ethnicity+Smoking+healthDrinking+Healthy.physical.activity+Qualification+Townsend.deprivation.index+urban+CHD+diabet+Hype	Air_Pollution_Index Derived from depression	-0.000397585	-0.644627	0.519174	33370.5	5335.89	29893	0.713194
bcam	Air_Pollution_Index+Age+Sex+BMI+Race.Ethnicity+Smoking+healthDrinking+Healthy.physical.activity+Qualification+Townsend.deprivation.index+urban+CHD+diabet+Hype	Air_Pollution_Index Derived from depression	-0.000395859	-1.01904	0.308192	5446.5	2083.06	29632	0.525508
fam3b	Air_Pollution_Index+Age+Sex+BMI+Race.Ethnicity+Smoking+healthDrinking+Healthy.physical.activity+Qualification+Townsend.deprivation.index+urban+CHD+diabet+Hype	Air_Pollution_Index Derived from depression	-0.000393423	-0.677515	0.498085	29007.3	4610.16	29496	0.701542
nptn	Air_Pollution_Index+Age+Sex+BMI+Race.Ethnicity+Smoking+healthDrinking+Healthy.physical.activity+Qualification+Townsend.deprivation.index+urban+CHD+diabet+Hype	Air_Pollution_Index Derived from depression	-0.000392334	-0.295558	0.76757	75820.7	23200.6	28945	0.87594
itgav	Air_Pollution_Index+Age+Sex+BMI+Race.Ethnicity+Smoking+healthDrinking+Healthy.physical.activity+Qualification+Townsend.deprivation.index+urban+CHD+diabet+Hype	Air_Pollution_Index Derived from depression	-0.000387719	-1.47296	0.140773	-17573.8	971.891	29893	0.310166
ret	Air_Pollution_Index+Age+Sex+BMI+Race.Ethnicity+Smoking+healthDrinking+Healthy.physical.activity+Qualification+Townsend.deprivation.index+urban+CHD+diabet+Hype	Air_Pollution_Index Derived from depression	-0.000381529	-0.608707	0.542724	33517.4	5371.22	29496	0.733153
pbld	Air_Pollution_Index+Age+Sex+BMI+Race.Ethnicity+Smoking+healthDrinking+Healthy.physical.activity+Qualification+Townsend.deprivation.index+urban+CHD+diabet+Hype	Air_Pollution_Index Derived from depression	-0.000378052	-0.449066	0.653387	49358.1	9308.01	28935	0.797409
hsd11b1	Air_Pollution_Index+Age+Sex+BMI+Race.Ethnicity+Smoking+healthDrinking+Healthy.physical.activity+Qualification+Townsend.deprivation.index+urban+CHD+diabet+Hype	Air_Pollution_Index Derived from depression	-0.00037361	-0.592092	0.553793	34058.2	5468.03	29586	0.73856
adamts16	Air_Pollution_Index+Age+Sex+BMI+Race.Ethnicity+Smoking+healthDrinking+Healthy.physical.activity+Qualification+Townsend.deprivation.index+urban+CHD+diabet+Hype	Air_Pollution_Index Derived from depression	-0.000372909	-0.72521	0.468329	21265.4	3534.14	29123	0.678382
chrdl1	Air_Pollution_Index+Age+Sex+BMI+Race.Ethnicity+Smoking+healthDrinking+Healthy.physical.activity+Qualification+Townsend.deprivation.index+urban+CHD+diabet+Hype	Air_Pollution_Index Derived from depression	-0.000367405	-0.738924	0.459959	20249.3	3434.87	29721	0.671173
klk10	Air_Pollution_Index+Age+Sex+BMI+Race.Ethnicity+Smoking+healthDrinking+Healthy.physical.activity+Qualification+Townsend.deprivation.index+urban+CHD+diabet+Hype	Air_Pollution_Index Derived from depression	-0.000366441	-0.567273	0.570533	35423.6	5724.96	29616	0.747136
lilra5	Air_Pollution_Index+Age+Sex+BMI+Race.Ethnicity+Smoking+healthDrinking+Healthy.physical.activity+Qualification+Townsend.deprivation.index+urban+CHD+diabet+Hype	Air_Pollution_Index Derived from depression	-0.000366409	-0.705235	0.48067	22602.3	3713.23	29574	0.685878
il1r2	Air_Pollution_Index+Age+Sex+BMI+Race.Ethnicity+Smoking+healthDrinking+Healthy.physical.activity+Qualification+Townsend.deprivation.index+urban+CHD+diabet+Hype	Air_Pollution_Index Derived from depression	-0.000365399	-1.14559	0.251975	-6246.94	1401.96	29592	0.46428
ncan	Air_Pollution_Index+Age+Sex+BMI+Race.Ethnicity+Smoking+healthDrinking+Healthy.physical.activity+Qualification+Townsend.deprivation.index+urban+CHD+diabet+Hype	Air_Pollution_Index Derived from depression	-0.000364262	-0.606184	0.544397	31857.1	5072.48	29911	0.733382
angptl7	Air_Pollution_Index+Age+Sex+BMI+Race.Ethnicity+Smoking+healthDrinking+Healthy.physical.activity+Qualification+Townsend.deprivation.index+urban+CHD+diabet+Hype	Air_Pollution_Index Derived from depression	-0.000364042	-0.625583	0.531593	29891.4	4750.05	29893	0.725485
cpe	Air_Pollution_Index+Age+Sex+BMI+Race.Ethnicity+Smoking+healthDrinking+Healthy.physical.activity+Qualification+Townsend.deprivation.index+urban+CHD+diabet+Hype	Air_Pollution_Index Derived from depression	-0.000363852	-0.576755	0.564109	34255.7	5502.54	29659	0.743506
pltp	Air_Pollution_Index+Age+Sex+BMI+Race.Ethnicity+Smoking+healthDrinking+Healthy.physical.activity+Qualification+Townsend.deprivation.index+urban+CHD+diabet+Hype	Air_Pollution_Index Derived from depression	-0.000362916	-0.632734	0.526912	29117.8	4628.85	29907	0.719769
cst3	Air_Pollution_Index+Age+Sex+BMI+Race.Ethnicity+Smoking+healthDrinking+Healthy.physical.activity+Qualification+Townsend.deprivation.index+urban+CHD+diabet+Hype	Air_Pollution_Index Derived from depression	-0.000360472	-0.820437	0.411974	12823.3	2674.88	29700	0.624578
trem2	Air_Pollution_Index+Age+Sex+BMI+Race.Ethnicity+Smoking+healthDrinking+Healthy.physical.activity+Qualification+Townsend.deprivation.index+urban+CHD+diabet+Hype	Air_Pollution_Index Derived from depression	-0.00035969	-0.434466	0.663954	50336.5	9465.71	29630	0.805443
galnt2	Air_Pollution_Index+Age+Sex+BMI+Race.Ethnicity+Smoking+healthDrinking+Healthy.physical.activity+Qualification+Townsend.deprivation.index+urban+CHD+diabet+Hype	Air_Pollution_Index Derived from depression	-0.000359468	-0.853132	0.393593	10573.7	2490.3	29893	0.60486
dsc2	Air_Pollution_Index+Age+Sex+BMI+Race.Ethnicity+Smoking+healthDrinking+Healthy.physical.activity+Qualification+Townsend.deprivation.index+urban+CHD+diabet+Hype	Air_Pollution_Index Derived from depression	-0.00035845	-0.677805	0.497901	23224.3	3784.93	29313	0.701542
robo1	Air_Pollution_Index+Age+Sex+BMI+Race.Ethnicity+Smoking+healthDrinking+Healthy.physical.activity+Qualification+Townsend.deprivation.index+urban+CHD+diabet+Hype	Air_Pollution_Index Derived from depression	-0.000357317	-0.931651	0.351525	4753.84	2037.45	29675	0.567638
ddr1	Air_Pollution_Index+Age+Sex+BMI+Race.Ethnicity+Smoking+healthDrinking+Healthy.physical.activity+Qualification+Townsend.deprivation.index+urban+CHD+diabet+Hype	Air_Pollution_Index Derived from depression	-0.000352133	-0.954322	0.339928	2661.66	1912.61	29911	0.555212
erbb3	Air_Pollution_Index+Age+Sex+BMI+Race.Ethnicity+Smoking+healthDrinking+Healthy.physical.activity+Qualification+Townsend.deprivation.index+urban+CHD+diabet+Hype	Air_Pollution_Index Derived from depression	-0.000348131	-1.11332	0.26558	-7428.22	1343.83	29534	0.485679
sdc1	Air_Pollution_Index+Age+Sex+BMI+Race.Ethnicity+Smoking+healthDrinking+Healthy.physical.activity+Qualification+Townsend.deprivation.index+urban+CHD+diabet+Hype	Air_Pollution_Index Derived from depression	-0.000347738	-0.551001	0.581637	34213.8	5495.74	29625	0.755044
grn	Air_Pollution_Index+Age+Sex+BMI+Race.Ethnicity+Smoking+healthDrinking+Healthy.physical.activity+Qualification+Townsend.deprivation.index+urban+CHD+diabet+Hype	Air_Pollution_Index Derived from depression	-0.000347635	-0.89009	0.373425	5627.56	2088.24	29500	0.587468
kdr	Air_Pollution_Index+Age+Sex+BMI+Race.Ethnicity+Smoking+healthDrinking+Healthy.physical.activity+Qualification+Townsend.deprivation.index+urban+CHD+diabet+Hype	Air_Pollution_Index Derived from depression	-0.000344389	-0.826725	0.408399	9607.98	2401.49	29716	0.62109
fam3c	Air_Pollution_Index+Age+Sex+BMI+Race.Ethnicity+Smoking+healthDrinking+Healthy.physical.activity+Qualification+Townsend.deprivation.index+urban+CHD+diabet+Hype	Air_Pollution_Index Derived from depression	-0.000343916	-0.722548	0.469964	17416.8	3116.45	29574	0.678829
mtpn	Air_Pollution_Index+Age+Sex+BMI+Race.Ethnicity+Smoking+healthDrinking+Healthy.physical.activity+Qualification+Townsend.deprivation.index+urban+CHD+diabet+Hype	Air_Pollution_Index Derived from depression	-0.000343764	-0.640128	0.522095	23796	3854.71	29123	0.715862
epha1	Air_Pollution_Index+Age+Sex+BMI+Race.Ethnicity+Smoking+healthDrinking+Healthy.physical.activity+Qualification+Townsend.deprivation.index+urban+CHD+diabet+Hype	Air_Pollution_Index Derived from depression	-0.000343275	-0.645409	0.518667	24232.4	3926.74	29707	0.713194
metap1	Air_Pollution_Index+Age+Sex+BMI+Race.Ethnicity+Smoking+healthDrinking+Healthy.physical.activity+Qualification+Townsend.deprivation.index+urban+CHD+diabet+Hype	Air_Pollution_Index Derived from depression	-0.000342077	-0.704696	0.481005	17471.1	3094.71	28935	0.685878
cd99l2	Air_Pollution_Index+Age+Sex+BMI+Race.Ethnicity+Smoking+healthDrinking+Healthy.physical.activity+Qualification+Townsend.deprivation.index+urban+CHD+diabet+Hype	Air_Pollution_Index Derived from depression	-0.000341834	-0.887817	0.374647	4919.73	2046.38	29632	0.587468
epo	Air_Pollution_Index+Age+Sex+BMI+Race.Ethnicity+Smoking+healthDrinking+Healthy.physical.activity+Qualification+Townsend.deprivation.index+urban+CHD+diabet+Hype	Air_Pollution_Index Derived from depression	-0.000341074	-0.278376	0.780726	73352.6	20616.1	29586	0.882009
flrt2	Air_Pollution_Index+Age+Sex+BMI+Race.Ethnicity+Smoking+healthDrinking+Healthy.physical.activity+Qualification+Townsend.deprivation.index+urban+CHD+diabet+Hype	Air_Pollution_Index Derived from depression	-0.000337395	-0.73883	0.460016	14757.9	2841.47	29425	0.671173
cd300lg	Air_Pollution_Index+Age+Sex+BMI+Race.Ethnicity+Smoking+healthDrinking+Healthy.physical.activity+Qualification+Townsend.deprivation.index+urban+CHD+diabet+Hype	Air_Pollution_Index Derived from depression	-0.000336479	-0.56008	0.575429	31305.7	4982.18	29632	0.750983
podxl2	Air_Pollution_Index+Age+Sex+BMI+Race.Ethnicity+Smoking+healthDrinking+Healthy.physical.activity+Qualification+Townsend.deprivation.index+urban+CHD+diabet+Hype	Air_Pollution_Index Derived from depression	-0.000334521	-0.746116	0.455604	13980.6	2781.89	29716	0.668554
dcn	Air_Pollution_Index+Age+Sex+BMI+Race.Ethnicity+Smoking+healthDrinking+Healthy.physical.activity+Qualification+Townsend.deprivation.index+urban+CHD+diabet+Hype	Air_Pollution_Index Derived from depression	-0.000332326	-0.907357	0.364226	1488.01	1792.99	29123	0.576691
cx3cl1	Air_Pollution_Index+Age+Sex+BMI+Race.Ethnicity+Smoking+healthDrinking+Healthy.physical.activity+Qualification+Townsend.deprivation.index+urban+CHD+diabet+Hype	Air_Pollution_Index Derived from depression	-0.000331221	-0.611867	0.540631	24774.8	3992.79	29425	0.732864
hpgds	Air_Pollution_Index+Age+Sex+BMI+Race.Ethnicity+Smoking+healthDrinking+Healthy.physical.activity+Qualification+Townsend.deprivation.index+urban+CHD+diabet+Hype	Air_Pollution_Index Derived from depression	-0.000327476	-0.535789	0.592109	30888.6	4918.62	28945	0.763233
notch3	Air_Pollution_Index+Age+Sex+BMI+Race.Ethnicity+Smoking+healthDrinking+Healthy.physical.activity+Qualification+Townsend.deprivation.index+urban+CHD+diabet+Hype	Air_Pollution_Index Derived from depression	-0.000325895	-0.596331	0.550958	26379.3	4225.71	30000	0.737036
tmprss5	Air_Pollution_Index+Age+Sex+BMI+Race.Ethnicity+Smoking+healthDrinking+Healthy.physical.activity+Qualification+Townsend.deprivation.index+urban+CHD+diabet+Hype	Air_Pollution_Index Derived from depression	-0.000320755	-0.517252	0.604984	32365.5	5169.6	29269	0.772091
mcam	Air_Pollution_Index+Age+Sex+BMI+Race.Ethnicity+Smoking+healthDrinking+Healthy.physical.activity+Qualification+Townsend.deprivation.index+urban+CHD+diabet+Hype	Air_Pollution_Index Derived from depression	-0.000319564	-0.595319	0.551635	24838.8	4008.64	29751	0.737036
il5ra	Air_Pollution_Index+Age+Sex+BMI+Race.Ethnicity+Smoking+healthDrinking+Healthy.physical.activity+Qualification+Townsend.deprivation.index+urban+CHD+diabet+Hype	Air_Pollution_Index Derived from depression	-0.00031904	-0.351613	0.725131	55567.6	11306.6	29586	0.848701
enpp2	Air_Pollution_Index+Age+Sex+BMI+Race.Ethnicity+Smoking+healthDrinking+Healthy.physical.activity+Qualification+Townsend.deprivation.index+urban+CHD+diabet+Hype	Air_Pollution_Index Derived from depression	-0.000318717	-0.738634	0.460135	12192.3	2634.34	30000	0.671173
c19orf12	Air_Pollution_Index+Age+Sex+BMI+Race.Ethnicity+Smoking+healthDrinking+Healthy.physical.activity+Qualification+Townsend.deprivation.index+urban+CHD+diabet+Hype	Air_Pollution_Index Derived from depression	-0.000314917	-0.301661	0.762913	61818	14313	28935	0.87335
tnc	Air_Pollution_Index+Age+Sex+BMI+Race.Ethnicity+Smoking+healthDrinking+Healthy.physical.activity+Qualification+Townsend.deprivation.index+urban+CHD+diabet+Hype	Air_Pollution_Index Derived from depression	-0.000314616	-0.407484	0.683655	46483.3	8293.2	29751	0.824557
cd200	Air_Pollution_Index+Age+Sex+BMI+Race.Ethnicity+Smoking+healthDrinking+Healthy.physical.activity+Qualification+Townsend.deprivation.index+urban+CHD+diabet+Hype	Air_Pollution_Index Derived from depression	-0.000314195	-0.733057	0.46353	11155.8	2522.87	29586	0.67477
pilra	Air_Pollution_Index+Age+Sex+BMI+Race.Ethnicity+Smoking+healthDrinking+Healthy.physical.activity+Qualification+Townsend.deprivation.index+urban+CHD+diabet+Hype	Air_Pollution_Index Derived from depression	-0.000311992	-0.461943	0.644125	38249.4	6296.69	29632	0.792561
ggh	Air_Pollution_Index+Age+Sex+BMI+Race.Ethnicity+Smoking+healthDrinking+Healthy.physical.activity+Qualification+Townsend.deprivation.index+urban+CHD+diabet+Hype	Air_Pollution_Index Derived from depression	-0.00031142	-0.572413	0.567047	24613	3964.6	29137	0.744611
sod2	Air_Pollution_Index+Age+Sex+BMI+Race.Ethnicity+Smoking+healthDrinking+Healthy.physical.activity+Qualification+Townsend.deprivation.index+urban+CHD+diabet+Hype	Air_Pollution_Index Derived from depression	-0.000310645	-0.509221	0.610601	32213.7	5137.1	29632	0.772091
cd244	Air_Pollution_Index+Age+Sex+BMI+Race.Ethnicity+Smoking+healthDrinking+Healthy.physical.activity+Qualification+Townsend.deprivation.index+urban+CHD+diabet+Hype	Air_Pollution_Index Derived from depression	-0.000310121	-0.711683	0.476667	12656.6	2672.45	29943	0.683232
mrpl46	Air_Pollution_Index+Age+Sex+BMI+Race.Ethnicity+Smoking+healthDrinking+Healthy.physical.activity+Qualification+Townsend.deprivation.index+urban+CHD+diabet+Hype	Air_Pollution_Index Derived from depression	-0.000308261	-0.677295	0.498224	13739.8	2720.55	28935	0.701542
boc	Air_Pollution_Index+Age+Sex+BMI+Race.Ethnicity+Smoking+healthDrinking+Healthy.physical.activity+Qualification+Townsend.deprivation.index+urban+CHD+diabet+Hype	Air_Pollution_Index Derived from depression	-0.000307883	-0.807031	0.419655	3864.99	1945.35	29123	0.630344
gdf15	Air_Pollution_Index+Age+Sex+BMI+Race.Ethnicity+Smoking+healthDrinking+Healthy.physical.activity+Qualification+Townsend.deprivation.index+urban+CHD+diabet+Hype	Air_Pollution_Index Derived from depression	-0.000307468	-0.478612	0.632218	36088.6	5839.19	30000	0.785004
dusp3	Air_Pollution_Index+Age+Sex+BMI+Race.Ethnicity+Smoking+healthDrinking+Healthy.physical.activity+Qualification+Townsend.deprivation.index+urban+CHD+diabet+Hype	Air_Pollution_Index Derived from depression	-0.000307389	-0.216511	0.828591	79624.7	26472.4	28935	0.905324
nos3	Air_Pollution_Index+Age+Sex+BMI+Race.Ethnicity+Smoking+healthDrinking+Healthy.physical.activity+Qualification+Townsend.deprivation.index+urban+CHD+diabet+Hype	Air_Pollution_Index Derived from depression	-0.000303389	-0.35969	0.719082	49468.9	9343.7	28935	0.846337
fetub	Air_Pollution_Index+Age+Sex+BMI+Race.Ethnicity+Smoking+healthDrinking+Healthy.physical.activity+Qualification+Townsend.deprivation.index+urban+CHD+diabet+Hype	Air_Pollution_Index Derived from depression	-0.000302905	-0.566844	0.570825	24473.5	3958.42	29695	0.747136
adcyap1r1	Air_Pollution_Index+Age+Sex+BMI+Race.Ethnicity+Smoking+healthDrinking+Healthy.physical.activity+Qualification+Townsend.deprivation.index+urban+CHD+diabet+Hype	Air_Pollution_Index Derived from depression	-0.000300051	-0.528678	0.597033	26595.6	4241.11	28945	0.765521
tek	Air_Pollution_Index+Age+Sex+BMI+Race.Ethnicity+Smoking+healthDrinking+Healthy.physical.activity+Qualification+Townsend.deprivation.index+urban+CHD+diabet+Hype	Air_Pollution_Index Derived from depression	-0.000298629	-0.837653	0.402232	347.527	1758.9	29716	0.61555
ggt5	Air_Pollution_Index+Age+Sex+BMI+Race.Ethnicity+Smoking+healthDrinking+Healthy.physical.activity+Qualification+Townsend.deprivation.index+urban+CHD+diabet+Hype	Air_Pollution_Index Derived from depression	-0.000298456	-0.811816	0.416904	1987.52	1841.62	29425	0.628147
flt1	Air_Pollution_Index+Age+Sex+BMI+Race.Ethnicity+Smoking+healthDrinking+Healthy.physical.activity+Qualification+Townsend.deprivation.index+urban+CHD+diabet+Hype	Air_Pollution_Index Derived from depression	-0.000295632	-0.832641	0.405054	-133.774	1714.27	29436	0.616702
alcam	Air_Pollution_Index+Age+Sex+BMI+Race.Ethnicity+Smoking+healthDrinking+Healthy.physical.activity+Qualification+Townsend.deprivation.index+urban+CHD+diabet+Hype	Air_Pollution_Index Derived from depression	-0.000294755	-0.959106	0.337513	-8184.1	1336.32	30000	0.554295
f3	Air_Pollution_Index+Age+Sex+BMI+Race.Ethnicity+Smoking+healthDrinking+Healthy.physical.activity+Qualification+Townsend.deprivation.index+urban+CHD+diabet+Hype	Air_Pollution_Index Derived from depression	-0.000293448	-0.66824	0.503985	12688.1	2663.36	29712	0.707279
thbs4	Air_Pollution_Index+Age+Sex+BMI+Race.Ethnicity+Smoking+healthDrinking+Healthy.physical.activity+Qualification+Townsend.deprivation.index+urban+CHD+diabet+Hype	Air_Pollution_Index Derived from depression	-0.000292263	-0.400788	0.688579	42823.9	7345.77	29643	0.827988
prtg	Air_Pollution_Index+Age+Sex+BMI+Race.Ethnicity+Smoking+healthDrinking+Healthy.physical.activity+Qualification+Townsend.deprivation.index+urban+CHD+diabet+Hype	Air_Pollution_Index Derived from depression	-0.000288869	-0.713873	0.475311	8154.02	2296.8	29893	0.683085
gcnt1	Air_Pollution_Index+Age+Sex+BMI+Race.Ethnicity+Smoking+healthDrinking+Healthy.physical.activity+Qualification+Townsend.deprivation.index+urban+CHD+diabet+Hype	Air_Pollution_Index Derived from depression	-0.000282937	-0.503393	0.614691	27082.6	4319.15	29496	0.773919
artn	Air_Pollution_Index+Age+Sex+BMI+Race.Ethnicity+Smoking+healthDrinking+Healthy.physical.activity+Qualification+Townsend.deprivation.index+urban+CHD+diabet+Hype	Air_Pollution_Index Derived from depression	-0.000280783	-0.385877	0.69959	41238.2	7019.96	29053	0.834829
adam8	Air_Pollution_Index+Age+Sex+BMI+Race.Ethnicity+Smoking+healthDrinking+Healthy.physical.activity+Qualification+Townsend.deprivation.index+urban+CHD+diabet+Hype	Air_Pollution_Index Derived from depression	-0.000279972	-0.607068	0.54381	15925.6	2976.81	29864	0.733267
kir2dl3	Air_Pollution_Index+Age+Sex+BMI+Race.Ethnicity+Smoking+healthDrinking+Healthy.physical.activity+Qualification+Townsend.deprivation.index+urban+CHD+diabet+Hype	Air_Pollution_Index Derived from depression	-0.000277949	-0.221707	0.824543	72508.6	20693.9	28945	0.904794
ctso	Air_Pollution_Index+Age+Sex+BMI+Race.Ethnicity+Smoking+healthDrinking+Healthy.physical.activity+Qualification+Townsend.deprivation.index+urban+CHD+diabet+Hype	Air_Pollution_Index Derived from depression	-0.000273153	-0.562531	0.573759	19144.4	3318.48	29943	0.750142
ctsc	Air_Pollution_Index+Age+Sex+BMI+Race.Ethnicity+Smoking+healthDrinking+Healthy.physical.activity+Qualification+Townsend.deprivation.index+urban+CHD+diabet+Hype	Air_Pollution_Index Derived from depression	-0.000271862	-0.382167	0.70234	41170.6	6956.24	29548	0.835385
igf1r	Air_Pollution_Index+Age+Sex+BMI+Race.Ethnicity+Smoking+healthDrinking+Healthy.physical.activity+Qualification+Townsend.deprivation.index+urban+CHD+diabet+Hype	Air_Pollution_Index Derived from depression	-0.000270745	-0.77576	0.437897	-1049.2	1665.33	29496	0.647115
flt3	Air_Pollution_Index+Age+Sex+BMI+Race.Ethnicity+Smoking+healthDrinking+Healthy.physical.activity+Qualification+Townsend.deprivation.index+urban+CHD+diabet+Hype	Air_Pollution_Index Derived from depression	-0.000270014	-0.53526	0.592474	19768	3350.55	28945	0.763233
pam	Air_Pollution_Index+Age+Sex+BMI+Race.Ethnicity+Smoking+healthDrinking+Healthy.physical.activity+Qualification+Townsend.deprivation.index+urban+CHD+diabet+Hype	Air_Pollution_Index Derived from depression	-0.000268714	-0.59597	0.5512	14661.9	2853.37	29860	0.737036
cd22	Air_Pollution_Index+Age+Sex+BMI+Race.Ethnicity+Smoking+healthDrinking+Healthy.physical.activity+Qualification+Townsend.deprivation.index+urban+CHD+diabet+Hype	Air_Pollution_Index Derived from depression	-0.000268389	-0.404342	0.685964	37877.9	6200.86	29943	0.82666
wasf3	Air_Pollution_Index+Age+Sex+BMI+Race.Ethnicity+Smoking+healthDrinking+Healthy.physical.activity+Qualification+Townsend.deprivation.index+urban+CHD+diabet+Hype	Air_Pollution_Index Derived from depression	-0.000267273	-0.192547	0.847315	78319.2	25305.4	28935	0.914723
plxdc1	Air_Pollution_Index+Age+Sex+BMI+Race.Ethnicity+Smoking+healthDrinking+Healthy.physical.activity+Qualification+Townsend.deprivation.index+urban+CHD+diabet+Hype	Air_Pollution_Index Derived from depression	-0.000267168	-0.494195	0.621172	23778.4	3848.07	28945	0.779395
megf9	Air_Pollution_Index+Age+Sex+BMI+Race.Ethnicity+Smoking+healthDrinking+Healthy.physical.activity+Qualification+Townsend.deprivation.index+urban+CHD+diabet+Hype	Air_Pollution_Index Derived from depression	-0.000262849	-0.808512	0.418802	-4846.17	1488.26	29910	0.62971
clstn1	Air_Pollution_Index+Age+Sex+BMI+Race.Ethnicity+Smoking+healthDrinking+Healthy.physical.activity+Qualification+Townsend.deprivation.index+urban+CHD+diabet+Hype	Air_Pollution_Index Derived from depression	-0.000262488	-0.30978	0.756731	49733.4	9429.45	28935	0.868993
chl1	Air_Pollution_Index+Age+Sex+BMI+Race.Ethnicity+Smoking+healthDrinking+Healthy.physical.activity+Qualification+Townsend.deprivation.index+urban+CHD+diabet+Hype	Air_Pollution_Index Derived from depression	-0.000261682	-0.529982	0.596129	19772.7	3379.7	29706	0.765032
cd164	Air_Pollution_Index+Age+Sex+BMI+Race.Ethnicity+Smoking+healthDrinking+Healthy.physical.activity+Qualification+Townsend.deprivation.index+urban+CHD+diabet+Hype	Air_Pollution_Index Derived from depression	-0.000261261	-0.604436	0.545558	11779.5	2578.99	29632	0.73363
folr1	Air_Pollution_Index+Age+Sex+BMI+Race.Ethnicity+Smoking+healthDrinking+Healthy.physical.activity+Qualification+Townsend.deprivation.index+urban+CHD+diabet+Hype	Air_Pollution_Index Derived from depression	-0.000260677	-0.575553	0.564921	14445.9	2819.78	29594	0.743906
b4gat1	Air_Pollution_Index+Age+Sex+BMI+Race.Ethnicity+Smoking+healthDrinking+Healthy.physical.activity+Qualification+Townsend.deprivation.index+urban+CHD+diabet+Hype	Air_Pollution_Index Derived from depression	-0.000260084	-0.654284	0.512934	6811.83	2181.21	29632	0.712641
dtx3	Air_Pollution_Index+Age+Sex+BMI+Race.Ethnicity+Smoking+healthDrinking+Healthy.physical.activity+Qualification+Townsend.deprivation.index+urban+CHD+diabet+Hype	Air_Pollution_Index Derived from depression	-0.000259375	-0.662782	0.507476	5710.22	2093.87	29496	0.710466
tslp	Air_Pollution_Index+Age+Sex+BMI+Race.Ethnicity+Smoking+healthDrinking+Healthy.physical.activity+Qualification+Townsend.deprivation.index+urban+CHD+diabet+Hype	Air_Pollution_Index Derived from depression	-0.000259234	-0.263454	0.792203	59094.5	12941.4	29123	0.888216
ids	Air_Pollution_Index+Age+Sex+BMI+Race.Ethnicity+Smoking+healthDrinking+Healthy.physical.activity+Qualification+Townsend.deprivation.index+urban+CHD+diabet+Hype	Air_Pollution_Index Derived from depression	-0.000258554	-1.77213	0.0763839	-52916.3	299.596	29943	0.197787
ccn5	Air_Pollution_Index+Age+Sex+BMI+Race.Ethnicity+Smoking+healthDrinking+Healthy.physical.activity+Qualification+Townsend.deprivation.index+urban+CHD+diabet+Hype	Air_Pollution_Index Derived from depression	-0.000257067	-0.412296	0.680125	33508.3	5366.33	29632	0.820976
cst5	Air_Pollution_Index+Age+Sex+BMI+Race.Ethnicity+Smoking+healthDrinking+Healthy.physical.activity+Qualification+Townsend.deprivation.index+urban+CHD+diabet+Hype	Air_Pollution_Index Derived from depression	-0.000256268	-0.283995	0.776417	53868.5	10822.7	29105	0.878498
lgmn	Air_Pollution_Index+Age+Sex+BMI+Race.Ethnicity+Smoking+healthDrinking+Healthy.physical.activity+Qualification+Townsend.deprivation.index+urban+CHD+diabet+Hype	Air_Pollution_Index Derived from depression	-0.000254571	-0.43747	0.661774	29671.5	4715.1	29760	0.805443
smpdl3a	Air_Pollution_Index+Age+Sex+BMI+Race.Ethnicity+Smoking+healthDrinking+Healthy.physical.activity+Qualification+Townsend.deprivation.index+urban+CHD+diabet+Hype	Air_Pollution_Index Derived from depression	-0.00025391	-0.241281	0.809339	64804.6	15372	29707	0.894307
ccn4	Air_Pollution_Index+Age+Sex+BMI+Race.Ethnicity+Smoking+healthDrinking+Healthy.physical.activity+Qualification+Townsend.deprivation.index+urban+CHD+diabet+Hype	Air_Pollution_Index Derived from depression	-0.000253064	-0.388757	0.697459	36598.3	5943.83	29893	0.833645
tnfsf13b	Air_Pollution_Index+Age+Sex+BMI+Race.Ethnicity+Smoking+healthDrinking+Healthy.physical.activity+Qualification+Townsend.deprivation.index+urban+CHD+diabet+Hype	Air_Pollution_Index Derived from depression	-0.000252614	-0.578029	0.563249	12907.9	2695.22	29948	0.743506
arsa	Air_Pollution_Index+Age+Sex+BMI+Race.Ethnicity+Smoking+healthDrinking+Healthy.physical.activity+Qualification+Townsend.deprivation.index+urban+CHD+diabet+Hype	Air_Pollution_Index Derived from depression	-0.000246869	-0.341917	0.732416	42208.5	7196.06	29632	0.853124
pla2g1b	Air_Pollution_Index+Age+Sex+BMI+Race.Ethnicity+Smoking+healthDrinking+Healthy.physical.activity+Qualification+Townsend.deprivation.index+urban+CHD+diabet+Hype	Air_Pollution_Index Derived from depression	-0.000245604	-0.358637	0.71987	39819.5	6615.24	29953	0.846337
tcn2	Air_Pollution_Index+Age+Sex+BMI+Race.Ethnicity+Smoking+healthDrinking+Healthy.physical.activity+Qualification+Townsend.deprivation.index+urban+CHD+diabet+Hype	Air_Pollution_Index Derived from depression	-0.000242963	-0.504202	0.614123	18764.6	3277.18	29955	0.773919
agr3	Air_Pollution_Index+Age+Sex+BMI+Race.Ethnicity+Smoking+healthDrinking+Healthy.physical.activity+Qualification+Townsend.deprivation.index+urban+CHD+diabet+Hype	Air_Pollution_Index Derived from depression	-0.00024261	-0.253994	0.799502	56637.8	11980.3	28905	0.891518
tnxb	Air_Pollution_Index+Age+Sex+BMI+Race.Ethnicity+Smoking+healthDrinking+Healthy.physical.activity+Qualification+Townsend.deprivation.index+urban+CHD+diabet+Hype	Air_Pollution_Index Derived from depression	-0.000242387	-0.580417	0.561638	9737.34	2407.37	29632	0.742543
c2	Air_Pollution_Index+Age+Sex+BMI+Race.Ethnicity+Smoking+healthDrinking+Healthy.physical.activity+Qualification+Townsend.deprivation.index+urban+CHD+diabet+Hype	Air_Pollution_Index Derived from depression	-0.000241381	-0.654412	0.512852	2441.49	1885.99	29695	0.712641
pear1	Air_Pollution_Index+Age+Sex+BMI+Race.Ethnicity+Smoking+healthDrinking+Healthy.physical.activity+Qualification+Townsend.deprivation.index+urban+CHD+diabet+Hype	Air_Pollution_Index Derived from depression	-0.000239753	-0.649651	0.515922	2805.65	1927.02	30000	0.712641
cdh15	Air_Pollution_Index+Age+Sex+BMI+Race.Ethnicity+Smoking+healthDrinking+Healthy.physical.activity+Qualification+Townsend.deprivation.index+urban+CHD+diabet+Hype	Air_Pollution_Index Derived from depression	-0.000238618	-0.254008	0.799491	58468.4	12359	29863	0.891518
fas	Air_Pollution_Index+Age+Sex+BMI+Race.Ethnicity+Smoking+healthDrinking+Healthy.physical.activity+Qualification+Townsend.deprivation.index+urban+CHD+diabet+Hype	Air_Pollution_Index Derived from depression	-0.000237489	-0.447981	0.65417	24426.3	3957.35	29910	0.797542
vwc2	Air_Pollution_Index+Age+Sex+BMI+Race.Ethnicity+Smoking+healthDrinking+Healthy.physical.activity+Qualification+Townsend.deprivation.index+urban+CHD+diabet+Hype	Air_Pollution_Index Derived from depression	-0.000233725	-0.375256	0.707473	32833.7	5251.66	29328	0.839913
rnaset2	Air_Pollution_Index+Age+Sex+BMI+Race.Ethnicity+Smoking+healthDrinking+Healthy.physical.activity+Qualification+Townsend.deprivation.index+urban+CHD+diabet+Hype	Air_Pollution_Index Derived from depression	-0.000230705	-0.54386	0.586542	11006	2524.73	29859	0.760306
ncam2	Air_Pollution_Index+Age+Sex+BMI+Race.Ethnicity+Smoking+healthDrinking+Healthy.physical.activity+Qualification+Townsend.deprivation.index+urban+CHD+diabet+Hype	Air_Pollution_Index Derived from depression	-0.000228893	-0.521815	0.601803	12652.4	2656.04	29632	0.769271
robo2	Air_Pollution_Index+Age+Sex+BMI+Race.Ethnicity+Smoking+healthDrinking+Healthy.physical.activity+Qualification+Townsend.deprivation.index+urban+CHD+diabet+Hype	Air_Pollution_Index Derived from depression	-0.000227178	-0.615056	0.538523	2722.3	1916.49	29911	0.730852
il17rb	Air_Pollution_Index+Age+Sex+BMI+Race.Ethnicity+Smoking+healthDrinking+Healthy.physical.activity+Qualification+Townsend.deprivation.index+urban+CHD+diabet+Hype	Air_Pollution_Index Derived from depression	-0.000224563	-0.261764	0.793505	51233.2	9858.94	29213	0.888216
ngf	Air_Pollution_Index+Age+Sex+BMI+Race.Ethnicity+Smoking+healthDrinking+Healthy.physical.activity+Qualification+Townsend.deprivation.index+urban+CHD+diabet+Hype	Air_Pollution_Index Derived from depression	-0.000224442	-1.15117	0.249672	-35366.9	517.946	29425	0.461782
cxcl16	Air_Pollution_Index+Age+Sex+BMI+Race.Ethnicity+Smoking+healthDrinking+Healthy.physical.activity+Qualification+Townsend.deprivation.index+urban+CHD+diabet+Hype	Air_Pollution_Index Derived from depression	-0.000220478	-0.585809	0.558009	3950.69	1998.92	29948	0.741014
dcbld2	Air_Pollution_Index+Age+Sex+BMI+Race.Ethnicity+Smoking+healthDrinking+Healthy.physical.activity+Qualification+Townsend.deprivation.index+urban+CHD+diabet+Hype	Air_Pollution_Index Derived from depression	-0.000219114	-0.394304	0.69336	26747.1	4273.47	29716	0.830782
hla_dra	Air_Pollution_Index+Age+Sex+BMI+Race.Ethnicity+Smoking+healthDrinking+Healthy.physical.activity+Qualification+Townsend.deprivation.index+urban+CHD+diabet+Hype	Air_Pollution_Index Derived from depression	-0.000217074	-0.370405	0.711083	29470.9	4683.15	29497	0.841872
inhbc	Air_Pollution_Index+Age+Sex+BMI+Race.Ethnicity+Smoking+healthDrinking+Healthy.physical.activity+Qualification+Townsend.deprivation.index+urban+CHD+diabet+Hype	Air_Pollution_Index Derived from depression	-0.000216193	-0.322127	0.747359	37875.2	6217.74	29632	0.862292
gpkow	Air_Pollution_Index+Age+Sex+BMI+Race.Ethnicity+Smoking+healthDrinking+Healthy.physical.activity+Qualification+Townsend.deprivation.index+urban+CHD+diabet+Hype	Air_Pollution_Index Derived from depression	-0.000215386	-0.453452	0.650227	16212.9	2963.12	28935	0.796718
cant1	Air_Pollution_Index+Age+Sex+BMI+Race.Ethnicity+Smoking+healthDrinking+Healthy.physical.activity+Qualification+Townsend.deprivation.index+urban+CHD+diabet+Hype	Air_Pollution_Index Derived from depression	-0.000211114	-0.648773	0.51649	-5117.7	1453.28	29537	0.712641
gusb	Air_Pollution_Index+Age+Sex+BMI+Race.Ethnicity+Smoking+healthDrinking+Healthy.physical.activity+Qualification+Townsend.deprivation.index+urban+CHD+diabet+Hype	Air_Pollution_Index Derived from depression	-0.000210898	-0.221103	0.825014	59212.1	12709.7	29769	0.904794
pon2	Air_Pollution_Index+Age+Sex+BMI+Race.Ethnicity+Smoking+healthDrinking+Healthy.physical.activity+Qualification+Townsend.deprivation.index+urban+CHD+diabet+Hype	Air_Pollution_Index Derived from depression	-0.000203365	-0.359402	0.719297	26843	4279.54	29123	0.846337
cdh5	Air_Pollution_Index+Age+Sex+BMI+Race.Ethnicity+Smoking+healthDrinking+Healthy.physical.activity+Qualification+Townsend.deprivation.index+urban+CHD+diabet+Hype	Air_Pollution_Index Derived from depression	-0.000203261	-0.41736	0.676418	19460	3355.88	30000	0.817851
gfra2	Air_Pollution_Index+Age+Sex+BMI+Race.Ethnicity+Smoking+healthDrinking+Healthy.physical.activity+Qualification+Townsend.deprivation.index+urban+CHD+diabet+Hype	Air_Pollution_Index Derived from depression	-0.000200526	-0.589106	0.555794	-2524.96	1584.11	29496	0.739837
ptn	Air_Pollution_Index+Age+Sex+BMI+Race.Ethnicity+Smoking+healthDrinking+Healthy.physical.activity+Qualification+Townsend.deprivation.index+urban+CHD+diabet+Hype	Air_Pollution_Index Derived from depression	-0.000200068	-0.248625	0.803652	47369.8	8655.06	29123	0.893175
ctsl	Air_Pollution_Index+Age+Sex+BMI+Race.Ethnicity+Smoking+healthDrinking+Healthy.physical.activity+Qualification+Townsend.deprivation.index+urban+CHD+diabet+Hype	Air_Pollution_Index Derived from depression	-0.000196862	-0.510682	0.609577	4984.43	2050.45	29625	0.772091
siglec10	Air_Pollution_Index+Age+Sex+BMI+Race.Ethnicity+Smoking+healthDrinking+Healthy.physical.activity+Qualification+Townsend.deprivation.index+urban+CHD+diabet+Hype	Air_Pollution_Index Derived from depression	-0.000196388	-0.365365	0.714841	24562.5	3967.77	29586	0.843398
ssc5d	Air_Pollution_Index+Age+Sex+BMI+Race.Ethnicity+Smoking+healthDrinking+Healthy.physical.activity+Qualification+Townsend.deprivation.index+urban+CHD+diabet+Hype	Air_Pollution_Index Derived from depression	-0.000195483	-0.285025	0.775627	39429.9	6543.88	29751	0.878477
f7	Air_Pollution_Index+Age+Sex+BMI+Race.Ethnicity+Smoking+healthDrinking+Healthy.physical.activity+Qualification+Townsend.deprivation.index+urban+CHD+diabet+Hype	Air_Pollution_Index Derived from depression	-0.000193829	-0.398066	0.690585	18981.9	3291.26	29713	0.828815
lypd3	Air_Pollution_Index+Age+Sex+BMI+Race.Ethnicity+Smoking+healthDrinking+Healthy.physical.activity+Qualification+Townsend.deprivation.index+urban+CHD+diabet+Hype	Air_Pollution_Index Derived from depression	-0.000193396	-0.348677	0.727334	26057.3	4171.36	29475	0.849234
asah2	Air_Pollution_Index+Age+Sex+BMI+Race.Ethnicity+Smoking+healthDrinking+Healthy.physical.activity+Qualification+Townsend.deprivation.index+urban+CHD+diabet+Hype	Air_Pollution_Index Derived from depression	-0.000193091	-0.225587	0.821524	51759.1	9982.73	29425	0.903445
plin1	Air_Pollution_Index+Age+Sex+BMI+Race.Ethnicity+Smoking+healthDrinking+Healthy.physical.activity+Qualification+Townsend.deprivation.index+urban+CHD+diabet+Hype	Air_Pollution_Index Derived from depression	-0.000192806	-0.342048	0.732317	26127.1	4172.94	28935	0.853124
tnfrsf4	Air_Pollution_Index+Age+Sex+BMI+Race.Ethnicity+Smoking+healthDrinking+Healthy.physical.activity+Qualification+Townsend.deprivation.index+urban+CHD+diabet+Hype	Air_Pollution_Index Derived from depression	-0.000191926	-0.325993	0.744432	30599.1	4863.79	29888	0.860952
lair2	Air_Pollution_Index+Age+Sex+BMI+Race.Ethnicity+Smoking+healthDrinking+Healthy.physical.activity+Qualification+Townsend.deprivation.index+urban+CHD+diabet+Hype	Air_Pollution_Index Derived from depression	-0.000186977	-0.109518	0.912792	92421.7	39715	29425	0.949913
odam	Air_Pollution_Index+Age+Sex+BMI+Race.Ethnicity+Smoking+healthDrinking+Healthy.physical.activity+Qualification+Townsend.deprivation.index+urban+CHD+diabet+Hype	Air_Pollution_Index Derived from depression	-0.000184804	-0.209705	0.833899	51881.7	10167.6	28892	0.907059
ntrk2	Air_Pollution_Index+Age+Sex+BMI+Race.Ethnicity+Smoking+healthDrinking+Healthy.physical.activity+Qualification+Townsend.deprivation.index+urban+CHD+diabet+Hype	Air_Pollution_Index Derived from depression	-0.000184522	-0.442447	0.658169	9650.39	2399.94	29625	0.801749
ly75	Air_Pollution_Index+Age+Sex+BMI+Race.Ethnicity+Smoking+healthDrinking+Healthy.physical.activity+Qualification+Townsend.deprivation.index+urban+CHD+diabet+Hype	Air_Pollution_Index Derived from depression	-0.000181324	-0.284802	0.775798	34587.7	5566.7	29586	0.878477
dkk3	Air_Pollution_Index+Age+Sex+BMI+Race.Ethnicity+Smoking+healthDrinking+Healthy.physical.activity+Qualification+Townsend.deprivation.index+urban+CHD+diabet+Hype	Air_Pollution_Index Derived from depression	-0.000180916	-0.382746	0.701911	17665.9	3161.21	30000	0.835385
dll1	Air_Pollution_Index+Age+Sex+BMI+Race.Ethnicity+Smoking+healthDrinking+Healthy.physical.activity+Qualification+Townsend.deprivation.index+urban+CHD+diabet+Hype	Air_Pollution_Index Derived from depression	-0.000179076	-0.383671	0.701225	16371.7	3014.8	29716	0.835385
thpo	Air_Pollution_Index+Age+Sex+BMI+Race.Ethnicity+Smoking+healthDrinking+Healthy.physical.activity+Qualification+Townsend.deprivation.index+urban+CHD+diabet+Hype	Air_Pollution_Index Derived from depression	-0.000178628	-0.285072	0.775591	32788.7	5248	29123	0.878477
cpm	Air_Pollution_Index+Age+Sex+BMI+Race.Ethnicity+Smoking+healthDrinking+Healthy.physical.activity+Qualification+Townsend.deprivation.index+urban+CHD+diabet+Hype	Air_Pollution_Index Derived from depression	-0.000177996	-0.326186	0.744286	25795.3	4139.64	29758	0.860952
plxnb2	Air_Pollution_Index+Age+Sex+BMI+Race.Ethnicity+Smoking+healthDrinking+Healthy.physical.activity+Qualification+Townsend.deprivation.index+urban+CHD+diabet+Hype	Air_Pollution_Index Derived from depression	-0.000173587	-0.463534	0.642985	3569.87	1968.91	29866	0.791824
naaa	Air_Pollution_Index+Age+Sex+BMI+Race.Ethnicity+Smoking+healthDrinking+Healthy.physical.activity+Qualification+Townsend.deprivation.index+urban+CHD+diabet+Hype	Air_Pollution_Index Derived from depression	-0.000167488	-0.173941	0.861913	58294.9	12524.2	29280	0.923114
ephb4	Air_Pollution_Index+Age+Sex+BMI+Race.Ethnicity+Smoking+healthDrinking+Healthy.physical.activity+Qualification+Townsend.deprivation.index+urban+CHD+diabet+Hype	Air_Pollution_Index Derived from depression	-0.00016528	-0.421922	0.673085	6387.2	2171.18	30000	0.814494
lif	Air_Pollution_Index+Age+Sex+BMI+Race.Ethnicity+Smoking+healthDrinking+Healthy.physical.activity+Qualification+Townsend.deprivation.index+urban+CHD+diabet+Hype	Air_Pollution_Index Derived from depression	-0.000165055	-0.198573	0.842598	48620.2	9073.84	28935	0.91255
klk4	Air_Pollution_Index+Age+Sex+BMI+Race.Ethnicity+Smoking+healthDrinking+Healthy.physical.activity+Qualification+Townsend.deprivation.index+urban+CHD+diabet+Hype	Air_Pollution_Index Derived from depression	-0.00016449	-0.162212	0.87114	63118.4	14423.7	29893	0.926611
stc2	Air_Pollution_Index+Age+Sex+BMI+Race.Ethnicity+Smoking+healthDrinking+Healthy.physical.activity+Qualification+Townsend.deprivation.index+urban+CHD+diabet+Hype	Air_Pollution_Index Derived from depression	-0.000164086	-0.393197	0.694177	9625.01	2396.13	29593	0.831081
lilrb1	Air_Pollution_Index+Age+Sex+BMI+Race.Ethnicity+Smoking+healthDrinking+Healthy.physical.activity+Qualification+Townsend.deprivation.index+urban+CHD+diabet+Hype	Air_Pollution_Index Derived from depression	-0.000163837	-0.367672	0.71312	14124.5	2809.46	30000	0.842726
obp2b	Air_Pollution_Index+Age+Sex+BMI+Race.Ethnicity+Smoking+healthDrinking+Healthy.physical.activity+Qualification+Townsend.deprivation.index+urban+CHD+diabet+Hype	Air_Pollution_Index Derived from depression	-0.000161869	-0.160138	0.872774	61166.9	13789.9	29327	0.927283
sdc4	Air_Pollution_Index+Age+Sex+BMI+Race.Ethnicity+Smoking+healthDrinking+Healthy.physical.activity+Qualification+Townsend.deprivation.index+urban+CHD+diabet+Hype	Air_Pollution_Index Derived from depression	-0.000160988	-0.213654	0.830818	44724.1	7834.11	29625	0.905403
bcan	Air_Pollution_Index+Age+Sex+BMI+Race.Ethnicity+Smoking+healthDrinking+Healthy.physical.activity+Qualification+Townsend.deprivation.index+urban+CHD+diabet+Hype	Air_Pollution_Index Derived from depression	-0.000159478	-0.291205	0.770897	25458.5	4086.57	29425	0.877682
gfra3	Air_Pollution_Index+Age+Sex+BMI+Race.Ethnicity+Smoking+healthDrinking+Healthy.physical.activity+Qualification+Townsend.deprivation.index+urban+CHD+diabet+Hype	Air_Pollution_Index Derived from depression	-0.00015936	-0.351604	0.725138	14142.2	2778.14	29333	0.848701
cpb1	Air_Pollution_Index+Age+Sex+BMI+Race.Ethnicity+Smoking+healthDrinking+Healthy.physical.activity+Qualification+Townsend.deprivation.index+urban+CHD+diabet+Hype	Air_Pollution_Index Derived from depression	-0.000158608	-0.166817	0.867515	59629.3	12790.6	30000	0.925729
ptprm	Air_Pollution_Index+Age+Sex+BMI+Race.Ethnicity+Smoking+healthDrinking+Healthy.physical.activity+Qualification+Townsend.deprivation.index+urban+CHD+diabet+Hype	Air_Pollution_Index Derived from depression	-0.000154277	-0.387745	0.698208	6693	2166.69	29530	0.83386
pth1r	Air_Pollution_Index+Age+Sex+BMI+Race.Ethnicity+Smoking+healthDrinking+Healthy.physical.activity+Qualification+Townsend.deprivation.index+urban+CHD+diabet+Hype	Air_Pollution_Index Derived from depression	-0.000150409	-0.242369	0.808496	33071.8	5288.86	29586	0.894307
tnfrsf21	Air_Pollution_Index+Age+Sex+BMI+Race.Ethnicity+Smoking+healthDrinking+Healthy.physical.activity+Qualification+Townsend.deprivation.index+urban+CHD+diabet+Hype	Air_Pollution_Index Derived from depression	-0.000150368	-0.343496	0.731228	12892.9	2691.97	29911	0.853099
ccdc80	Air_Pollution_Index+Age+Sex+BMI+Race.Ethnicity+Smoking+healthDrinking+Healthy.physical.activity+Qualification+Townsend.deprivation.index+urban+CHD+diabet+Hype	Air_Pollution_Index Derived from depression	-0.000149967	-0.266523	0.789839	27409.4	4368.66	29625	0.888216
sele	Air_Pollution_Index+Age+Sex+BMI+Race.Ethnicity+Smoking+healthDrinking+Healthy.physical.activity+Qualification+Townsend.deprivation.index+urban+CHD+diabet+Hype	Air_Pollution_Index Derived from depression	-0.000149729	-0.184366	0.853728	50164.4	9331.94	30000	0.918385
il16	Air_Pollution_Index+Age+Sex+BMI+Race.Ethnicity+Smoking+healthDrinking+Healthy.physical.activity+Qualification+Townsend.deprivation.index+urban+CHD+diabet+Hype	Air_Pollution_Index Derived from depression	-0.000148206	-0.216601	0.828521	39697.9	6589.16	29943	0.905324
mertk	Air_Pollution_Index+Age+Sex+BMI+Race.Ethnicity+Smoking+healthDrinking+Healthy.physical.activity+Qualification+Townsend.deprivation.index+urban+CHD+diabet+Hype	Air_Pollution_Index Derived from depression	-0.000143924	-0.35047	0.725988	9101.47	2373.47	29943	0.849017
fcrl1	Air_Pollution_Index+Age+Sex+BMI+Race.Ethnicity+Smoking+healthDrinking+Healthy.physical.activity+Qualification+Townsend.deprivation.index+urban+CHD+diabet+Hype	Air_Pollution_Index Derived from depression	-0.000141894	-0.195855	0.844725	42396.1	7242.48	29625	0.913471
ccl4	Air_Pollution_Index+Age+Sex+BMI+Race.Ethnicity+Smoking+healthDrinking+Healthy.physical.activity+Qualification+Townsend.deprivation.index+urban+CHD+diabet+Hype	Air_Pollution_Index Derived from depression	-0.000139702	-0.129311	0.897112	66277.5	16176.1	29672	0.942193
igsf8	Air_Pollution_Index+Age+Sex+BMI+Race.Ethnicity+Smoking+healthDrinking+Healthy.physical.activity+Qualification+Townsend.deprivation.index+urban+CHD+diabet+Hype	Air_Pollution_Index Derived from depression	-0.000135164	-0.274956	0.783352	19400.3	3334.46	29625	0.883612
osmr	Air_Pollution_Index+Age+Sex+BMI+Race.Ethnicity+Smoking+healthDrinking+Healthy.physical.activity+Qualification+Townsend.deprivation.index+urban+CHD+diabet+Hype	Air_Pollution_Index Derived from depression	-0.000129097	-0.396952	0.691405	-4936.8	1477.34	29799	0.82912
fgfr2	Air_Pollution_Index+Age+Sex+BMI+Race.Ethnicity+Smoking+healthDrinking+Healthy.physical.activity+Qualification+Townsend.deprivation.index+urban+CHD+diabet+Hype	Air_Pollution_Index Derived from depression	-0.000126312	-0.36336	0.716338	-1153.65	1672.31	29716	0.844483
rarres2	Air_Pollution_Index+Age+Sex+BMI+Race.Ethnicity+Smoking+healthDrinking+Healthy.physical.activity+Qualification+Townsend.deprivation.index+urban+CHD+diabet+Hype	Air_Pollution_Index Derived from depression	-0.000123388	-0.162693	0.870761	45563.4	8034.05	29799	0.926611
cd109	Air_Pollution_Index+Age+Sex+BMI+Race.Ethnicity+Smoking+healthDrinking+Healthy.physical.activity+Qualification+Townsend.deprivation.index+urban+CHD+diabet+Hype	Air_Pollution_Index Derived from depression	-0.000123271	-0.227471	0.820059	25191.4	4053.9	29632	0.903445
acan	Air_Pollution_Index+Age+Sex+BMI+Race.Ethnicity+Smoking+healthDrinking+Healthy.physical.activity+Qualification+Townsend.deprivation.index+urban+CHD+diabet+Hype	Air_Pollution_Index Derived from depression	-0.000119389	-0.263338	0.792292	14273	2791.23	29347	0.888216
sema3f	Air_Pollution_Index+Age+Sex+BMI+Race.Ethnicity+Smoking+healthDrinking+Healthy.physical.activity+Qualification+Townsend.deprivation.index+urban+CHD+diabet+Hype	Air_Pollution_Index Derived from depression	-0.000118351	-0.281779	0.778115	10070.5	2434.19	29625	0.879739
angptl1	Air_Pollution_Index+Age+Sex+BMI+Race.Ethnicity+Smoking+healthDrinking+Healthy.physical.activity+Qualification+Townsend.deprivation.index+urban+CHD+diabet+Hype	Air_Pollution_Index Derived from depression	-0.000117898	-0.249058	0.803317	16525.5	3006.45	29185	0.893175
smad5	Air_Pollution_Index+Age+Sex+BMI+Race.Ethnicity+Smoking+healthDrinking+Healthy.physical.activity+Qualification+Townsend.deprivation.index+urban+CHD+diabet+Hype	Air_Pollution_Index Derived from depression	-0.000116892	-0.35544	0.722262	-4558.4	1478.66	29496	0.847369
cd160	Air_Pollution_Index+Age+Sex+BMI+Race.Ethnicity+Smoking+healthDrinking+Healthy.physical.activity+Qualification+Townsend.deprivation.index+urban+CHD+diabet+Hype	Air_Pollution_Index Derived from depression	-0.000115501	-0.154914	0.87689	44843.6	7823.64	29943	0.928957
mfge8	Air_Pollution_Index+Age+Sex+BMI+Race.Ethnicity+Smoking+healthDrinking+Healthy.physical.activity+Qualification+Townsend.deprivation.index+urban+CHD+diabet+Hype	Air_Pollution_Index Derived from depression	-0.000114037	-0.162311	0.871062	40590.6	6813.97	29632	0.926611
icam1	Air_Pollution_Index+Age+Sex+BMI+Race.Ethnicity+Smoking+healthDrinking+Healthy.physical.activity+Qualification+Townsend.deprivation.index+urban+CHD+diabet+Hype	Air_Pollution_Index Derived from depression	-0.000113311	-0.246546	0.805261	15270.9	2895.25	29506	0.893175
pik3ip1	Air_Pollution_Index+Age+Sex+BMI+Race.Ethnicity+Smoking+healthDrinking+Healthy.physical.activity+Qualification+Townsend.deprivation.index+urban+CHD+diabet+Hype	Air_Pollution_Index Derived from depression	-0.00011196	-0.265307	0.790774	10358.1	2458.29	29632	0.888216
ruvbl1	Air_Pollution_Index+Age+Sex+BMI+Race.Ethnicity+Smoking+healthDrinking+Healthy.physical.activity+Qualification+Townsend.deprivation.index+urban+CHD+diabet+Hype	Air_Pollution_Index Derived from depression	-0.0001108	-0.0663221	0.947122	89143	36748.2	28945	0.971987
fes	Air_Pollution_Index+Age+Sex+BMI+Race.Ethnicity+Smoking+healthDrinking+Healthy.physical.activity+Qualification+Townsend.deprivation.index+urban+CHD+diabet+Hype	Air_Pollution_Index Derived from depression	-0.000110639	-0.14319	0.886141	44470.1	7860.83	28945	0.936047
adamts8	Air_Pollution_Index+Age+Sex+BMI+Race.Ethnicity+Smoking+healthDrinking+Healthy.physical.activity+Qualification+Townsend.deprivation.index+urban+CHD+diabet+Hype	Air_Pollution_Index Derived from depression	-0.000110252	-0.149711	0.880994	43495.4	7505.39	29716	0.931955
cd48	Air_Pollution_Index+Age+Sex+BMI+Race.Ethnicity+Smoking+healthDrinking+Healthy.physical.activity+Qualification+Townsend.deprivation.index+urban+CHD+diabet+Hype	Air_Pollution_Index Derived from depression	-0.000107505	-0.225064	0.821931	17863	3170.06	29721	0.903445
crtam	Air_Pollution_Index+Age+Sex+BMI+Race.Ethnicity+Smoking+healthDrinking+Healthy.physical.activity+Qualification+Townsend.deprivation.index+urban+CHD+diabet+Hype	Air_Pollution_Index Derived from depression	-0.000106949	-0.131041	0.895743	48955	9075.99	29425	0.941431
lepr	Air_Pollution_Index+Age+Sex+BMI+Race.Ethnicity+Smoking+healthDrinking+Healthy.physical.activity+Qualification+Townsend.deprivation.index+urban+CHD+diabet+Hype	Air_Pollution_Index Derived from depression	-0.000104647	-0.206434	0.836454	21222.7	3545.85	29625	0.907813
dnajb8	Air_Pollution_Index+Age+Sex+BMI+Race.Ethnicity+Smoking+healthDrinking+Healthy.physical.activity+Qualification+Townsend.deprivation.index+urban+CHD+diabet+Hype	Air_Pollution_Index Derived from depression	-0.000103384	-0.1097	0.912648	56579.2	11871.3	29123	0.949913
sh2d1a	Air_Pollution_Index+Age+Sex+BMI+Race.Ethnicity+Smoking+healthDrinking+Healthy.physical.activity+Qualification+Townsend.deprivation.index+urban+CHD+diabet+Hype	Air_Pollution_Index Derived from depression	-0.000103196	-0.108559	0.913553	58324.2	12409.9	29586	0.949913
wnt9a	Air_Pollution_Index+Age+Sex+BMI+Race.Ethnicity+Smoking+healthDrinking+Healthy.physical.activity+Qualification+Townsend.deprivation.index+urban+CHD+diabet+Hype	Air_Pollution_Index Derived from depression	-0.000103098	-0.222661	0.823801	14952.6	2842.54	29053	0.904794
susd2	Air_Pollution_Index+Age+Sex+BMI+Race.Ethnicity+Smoking+healthDrinking+Healthy.physical.activity+Qualification+Townsend.deprivation.index+urban+CHD+diabet+Hype	Air_Pollution_Index Derived from depression	-0.000100972	-0.219402	0.826338	15498.9	2923.63	29632	0.905324
pcdh1	Air_Pollution_Index+Age+Sex+BMI+Race.Ethnicity+Smoking+healthDrinking+Healthy.physical.activity+Qualification+Townsend.deprivation.index+urban+CHD+diabet+Hype	Air_Pollution_Index Derived from depression	-0.00010067	-0.297474	0.766107	-2564.28	1602.07	29840	0.875565
rtn4r	Air_Pollution_Index+Age+Sex+BMI+Race.Ethnicity+Smoking+healthDrinking+Healthy.physical.activity+Qualification+Townsend.deprivation.index+urban+CHD+diabet+Hype	Air_Pollution_Index Derived from depression	-9.67904e-05	-0.181771	0.855764	24579.2	3977.21	29893	0.919366
lep	Air_Pollution_Index+Age+Sex+BMI+Race.Ethnicity+Smoking+healthDrinking+Healthy.physical.activity+Qualification+Townsend.deprivation.index+urban+CHD+diabet+Hype	Air_Pollution_Index Derived from depression	-9.47311e-05	-0.0876172	0.930182	66135	16130	29625	0.963097
arnt	Air_Pollution_Index+Age+Sex+BMI+Race.Ethnicity+Smoking+healthDrinking+Healthy.physical.activity+Qualification+Townsend.deprivation.index+urban+CHD+diabet+Hype	Air_Pollution_Index Derived from depression	-9.44562e-05	-0.157161	0.875119	30120.1	4789.21	29053	0.928579
mmp13	Air_Pollution_Index+Age+Sex+BMI+Race.Ethnicity+Smoking+healthDrinking+Healthy.physical.activity+Qualification+Townsend.deprivation.index+urban+CHD+diabet+Hype	Air_Pollution_Index Derived from depression	-9.37147e-05	-0.175805	0.860449	22892.6	3731.9	28935	0.922901
ccl25	Air_Pollution_Index+Age+Sex+BMI+Race.Ethnicity+Smoking+healthDrinking+Healthy.physical.activity+Qualification+Townsend.deprivation.index+urban+CHD+diabet+Hype	Air_Pollution_Index Derived from depression	-9.19991e-05	-0.114707	0.908678	49218	9053.35	29943	0.949851
nrcam	Air_Pollution_Index+Age+Sex+BMI+Race.Ethnicity+Smoking+healthDrinking+Healthy.physical.activity+Qualification+Townsend.deprivation.index+urban+CHD+diabet+Hype	Air_Pollution_Index Derived from depression	-8.96023e-05	-0.198456	0.842689	14356.4	2812.79	29625	0.91255
tshb	Air_Pollution_Index+Age+Sex+BMI+Race.Ethnicity+Smoking+healthDrinking+Healthy.physical.activity+Qualification+Townsend.deprivation.index+urban+CHD+diabet+Hype	Air_Pollution_Index Derived from depression	-8.6288e-05	-0.0701949	0.944039	73745.3	20850.5	29625	0.970944
il17ra	Air_Pollution_Index+Age+Sex+BMI+Race.Ethnicity+Smoking+healthDrinking+Healthy.physical.activity+Qualification+Townsend.deprivation.index+urban+CHD+diabet+Hype	Air_Pollution_Index Derived from depression	-8.55485e-05	-0.11779	0.906235	42557.8	7281.34	29632	0.94837
cep164	Air_Pollution_Index+Age+Sex+BMI+Race.Ethnicity+Smoking+healthDrinking+Healthy.physical.activity+Qualification+Townsend.deprivation.index+urban+CHD+diabet+Hype	Air_Pollution_Index Derived from depression	-8.39746e-05	-0.081705	0.934882	61319.5	14005.2	29053	0.965231
kynu	Air_Pollution_Index+Age+Sex+BMI+Race.Ethnicity+Smoking+healthDrinking+Healthy.physical.activity+Qualification+Townsend.deprivation.index+urban+CHD+diabet+Hype	Air_Pollution_Index Derived from depression	-8.38976e-05	-0.114366	0.908948	43871.9	7574.01	29943	0.949851
crnn	Air_Pollution_Index+Age+Sex+BMI+Race.Ethnicity+Smoking+healthDrinking+Healthy.physical.activity+Qualification+Townsend.deprivation.index+urban+CHD+diabet+Hype	Air_Pollution_Index Derived from depression	-8.24408e-05	-0.076048	0.939381	63507.1	15294.8	28742	0.967827
ang	Air_Pollution_Index+Age+Sex+BMI+Race.Ethnicity+Smoking+healthDrinking+Healthy.physical.activity+Qualification+Townsend.deprivation.index+urban+CHD+diabet+Hype	Air_Pollution_Index Derived from depression	-8.17705e-05	-0.149833	0.880897	25501.2	4094.97	29554	0.931955
cntn4	Air_Pollution_Index+Age+Sex+BMI+Race.Ethnicity+Smoking+healthDrinking+Healthy.physical.activity+Qualification+Townsend.deprivation.index+urban+CHD+diabet+Hype	Air_Pollution_Index Derived from depression	-8.11636e-05	-0.208424	0.834899	5591.85	2093.29	29632	0.907472
furin	Air_Pollution_Index+Age+Sex+BMI+Race.Ethnicity+Smoking+healthDrinking+Healthy.physical.activity+Qualification+Townsend.deprivation.index+urban+CHD+diabet+Hype	Air_Pollution_Index Derived from depression	-7.93973e-05	-0.146627	0.883427	25206.8	4057.75	29716	0.933854
fcer2	Air_Pollution_Index+Age+Sex+BMI+Race.Ethnicity+Smoking+healthDrinking+Healthy.physical.activity+Qualification+Townsend.deprivation.index+urban+CHD+diabet+Hype	Air_Pollution_Index Derived from depression	-7.53159e-05	-0.0938323	0.925243	48488.8	8893.49	29632	0.960022
csf1	Air_Pollution_Index+Age+Sex+BMI+Race.Ethnicity+Smoking+healthDrinking+Healthy.physical.activity+Qualification+Townsend.deprivation.index+urban+CHD+diabet+Hype	Air_Pollution_Index Derived from depression	-7.03392e-05	-0.167435	0.867029	10263.2	2457.37	29760	0.925729
rgmb	Air_Pollution_Index+Age+Sex+BMI+Race.Ethnicity+Smoking+healthDrinking+Healthy.physical.activity+Qualification+Townsend.deprivation.index+urban+CHD+diabet+Hype	Air_Pollution_Index Derived from depression	-7.01533e-05	-0.16553	0.868528	10954.2	2523.14	29911	0.926134
b4galt1	Air_Pollution_Index+Age+Sex+BMI+Race.Ethnicity+Smoking+healthDrinking+Healthy.physical.activity+Qualification+Townsend.deprivation.index+urban+CHD+diabet+Hype	Air_Pollution_Index Derived from depression	-6.90975e-05	-0.156524	0.875621	13216.1	2713.52	29760	0.928579
adgrg1	Air_Pollution_Index+Age+Sex+BMI+Race.Ethnicity+Smoking+healthDrinking+Healthy.physical.activity+Qualification+Townsend.deprivation.index+urban+CHD+diabet+Hype	Air_Pollution_Index Derived from depression	-6.90538e-05	-0.065483	0.94779	64230.6	15203.8	29496	0.971987
ndufs6	Air_Pollution_Index+Age+Sex+BMI+Race.Ethnicity+Smoking+healthDrinking+Healthy.physical.activity+Qualification+Townsend.deprivation.index+urban+CHD+diabet+Hype	Air_Pollution_Index Derived from depression	-6.68202e-05	-0.0520952	0.958453	73832.7	21661.7	28945	0.976742
lgals7_lgals7b	Air_Pollution_Index+Age+Sex+BMI+Race.Ethnicity+Smoking+healthDrinking+Healthy.physical.activity+Qualification+Townsend.deprivation.index+urban+CHD+diabet+Hype	Air_Pollution_Index Derived from depression	-6.23762e-05	-0.0921469	0.926582	38137.1	6279.04	29531	0.96073
vcam1	Air_Pollution_Index+Age+Sex+BMI+Race.Ethnicity+Smoking+healthDrinking+Healthy.physical.activity+Qualification+Townsend.deprivation.index+urban+CHD+diabet+Hype	Air_Pollution_Index Derived from depression	-5.74284e-05	-0.133231	0.894012	11702.4	2575.62	29695	0.940964
gbp2	Air_Pollution_Index+Age+Sex+BMI+Race.Ethnicity+Smoking+healthDrinking+Healthy.physical.activity+Qualification+Townsend.deprivation.index+urban+CHD+diabet+Hype	Air_Pollution_Index Derived from depression	-5.51252e-05	-0.0561984	0.955184	58605.1	12756.9	29053	0.975817
vsig4	Air_Pollution_Index+Age+Sex+BMI+Race.Ethnicity+Smoking+healthDrinking+Healthy.physical.activity+Qualification+Townsend.deprivation.index+urban+CHD+diabet+Hype	Air_Pollution_Index Derived from depression	-5.43444e-05	-0.0839269	0.933115	35645.8	5768.94	29593	0.964087
eng	Air_Pollution_Index+Age+Sex+BMI+Race.Ethnicity+Smoking+healthDrinking+Healthy.physical.activity+Qualification+Townsend.deprivation.index+urban+CHD+diabet+Hype	Air_Pollution_Index Derived from depression	-5.17214e-05	-0.184846	0.853351	-13816	1107.74	30000	0.918385
pdgfc	Air_Pollution_Index+Age+Sex+BMI+Race.Ethnicity+Smoking+healthDrinking+Healthy.physical.activity+Qualification+Townsend.deprivation.index+urban+CHD+diabet+Hype	Air_Pollution_Index Derived from depression	-5.10019e-05	-0.109166	0.913072	15323	2873.91	28945	0.949913
pon3	Air_Pollution_Index+Age+Sex+BMI+Race.Ethnicity+Smoking+healthDrinking+Healthy.physical.activity+Qualification+Townsend.deprivation.index+urban+CHD+diabet+Hype	Air_Pollution_Index Derived from depression	-4.46623e-05	-0.0983355	0.921667	14909.8	2872.3	29760	0.956989
ntf4	Air_Pollution_Index+Age+Sex+BMI+Race.Ethnicity+Smoking+healthDrinking+Healthy.physical.activity+Qualification+Townsend.deprivation.index+urban+CHD+diabet+Hype	Air_Pollution_Index Derived from depression	-4.12749e-05	-0.0660622	0.947329	32162.1	5139.7	28945	0.971987
cpvl	Air_Pollution_Index+Age+Sex+BMI+Race.Ethnicity+Smoking+healthDrinking+Healthy.physical.activity+Qualification+Townsend.deprivation.index+urban+CHD+diabet+Hype	Air_Pollution_Index Derived from depression	-4.10932e-05	-0.0617453	0.950766	37826.7	6196.06	29837	0.973388
tnfrsf13c	Air_Pollution_Index+Age+Sex+BMI+Race.Ethnicity+Smoking+healthDrinking+Healthy.physical.activity+Qualification+Townsend.deprivation.index+urban+CHD+diabet+Hype	Air_Pollution_Index Derived from depression	-3.75047e-05	-0.0554165	0.955807	37023.9	6072.75	29053	0.975817
pdgfb	Air_Pollution_Index+Age+Sex+BMI+Race.Ethnicity+Smoking+healthDrinking+Healthy.physical.activity+Qualification+Townsend.deprivation.index+urban+CHD+diabet+Hype	Air_Pollution_Index Derived from depression	-3.45543e-05	-0.0247823	0.980229	81720.1	27069.9	29760	0.991068
gpnmb	Air_Pollution_Index+Age+Sex+BMI+Race.Ethnicity+Smoking+healthDrinking+Healthy.physical.activity+Qualification+Townsend.deprivation.index+urban+CHD+diabet+Hype	Air_Pollution_Index Derived from depression	-2.99257e-05	-0.0648547	0.94829	14529.5	2791.76	28852	0.971987
cd1c	Air_Pollution_Index+Age+Sex+BMI+Race.Ethnicity+Smoking+healthDrinking+Healthy.physical.activity+Qualification+Townsend.deprivation.index+urban+CHD+diabet+Hype	Air_Pollution_Index Derived from depression	-2.74691e-05	-0.0697449	0.944397	6272.38	2146.68	29716	0.970944
mdga1	Air_Pollution_Index+Age+Sex+BMI+Race.Ethnicity+Smoking+healthDrinking+Healthy.physical.activity+Qualification+Townsend.deprivation.index+urban+CHD+diabet+Hype	Air_Pollution_Index Derived from depression	-2.32909e-05	-0.0206349	0.983537	68050.6	17358.9	29425	0.992355
pdp1	Air_Pollution_Index+Age+Sex+BMI+Race.Ethnicity+Smoking+healthDrinking+Healthy.physical.activity+Qualification+Townsend.deprivation.index+urban+CHD+diabet+Hype	Air_Pollution_Index Derived from depression	-2.05979e-05	-0.0251299	0.979952	47889.7	8845.8	28945	0.991068
icoslg	Air_Pollution_Index+Age+Sex+BMI+Race.Ethnicity+Smoking+healthDrinking+Healthy.physical.activity+Qualification+Townsend.deprivation.index+urban+CHD+diabet+Hype	Air_Pollution_Index Derived from depression	-1.9927e-05	-0.0642974	0.948734	-8061.22	1313.2	29496	0.971987
clmp	Air_Pollution_Index+Age+Sex+BMI+Race.Ethnicity+Smoking+healthDrinking+Healthy.physical.activity+Qualification+Townsend.deprivation.index+urban+CHD+diabet+Hype	Air_Pollution_Index Derived from depression	-1.9719e-05	-0.0590375	0.952923	-3324.82	1564.87	29893	0.974913
stc1	Air_Pollution_Index+Age+Sex+BMI+Race.Ethnicity+Smoking+healthDrinking+Healthy.physical.activity+Qualification+Townsend.deprivation.index+urban+CHD+diabet+Hype	Air_Pollution_Index Derived from depression	-1.76911e-05	-0.0255388	0.979625	40368.4	6740.76	29911	0.991068
bsg	Air_Pollution_Index+Age+Sex+BMI+Race.Ethnicity+Smoking+healthDrinking+Healthy.physical.activity+Qualification+Townsend.deprivation.index+urban+CHD+diabet+Hype	Air_Pollution_Index Derived from depression	-9.46596e-06	-0.029602	0.976385	-5913.61	1434.86	29888	0.989917
mad1l1	Air_Pollution_Index+Age+Sex+BMI+Race.Ethnicity+Smoking+healthDrinking+Healthy.physical.activity+Qualification+Townsend.deprivation.index+urban+CHD+diabet+Hype	Air_Pollution_Index Derived from depression	-9.46498e-06	-0.0118969	0.990508	47200.9	8569.96	29318	0.995902
chrdl2	Air_Pollution_Index+Age+Sex+BMI+Race.Ethnicity+Smoking+healthDrinking+Healthy.physical.activity+Qualification+Townsend.deprivation.index+urban+CHD+diabet+Hype	Air_Pollution_Index Derived from depression	-8.90644e-06	-0.0101026	0.991939	54033.9	10724.2	29625	0.995902
spint1	Air_Pollution_Index+Age+Sex+BMI+Race.Ethnicity+Smoking+healthDrinking+Healthy.physical.activity+Qualification+Townsend.deprivation.index+urban+CHD+diabet+Hype	Air_Pollution_Index Derived from depression	-8.69376e-06	-0.0214121	0.982917	7963.55	2261.43	29522	0.992355
nid1	Air_Pollution_Index+Age+Sex+BMI+Race.Ethnicity+Smoking+healthDrinking+Healthy.physical.activity+Qualification+Townsend.deprivation.index+urban+CHD+diabet+Hype	Air_Pollution_Index Derived from depression	-6.80225e-06	-0.0110385	0.991193	32835.5	5245.74	29643	0.995902
pamr1	Air_Pollution_Index+Age+Sex+BMI+Race.Ethnicity+Smoking+healthDrinking+Healthy.physical.activity+Qualification+Townsend.deprivation.index+urban+CHD+diabet+Hype	Air_Pollution_Index Derived from depression	-1.87852e-06	-0.00423805	0.996619	13271.6	2712.08	29632	0.998666
scly	Air_Pollution_Index+Age+Sex+BMI+Race.Ethnicity+Smoking+healthDrinking+Healthy.physical.activity+Qualification+Townsend.deprivation.index+urban+CHD+diabet+Hype	Air_Pollution_Index Derived from depression	-1.02366e-06	-0.00132733	0.998941	46441.2	8272.83	29807	0.999458
fut8	Air_Pollution_Index+Age+Sex+BMI+Race.Ethnicity+Smoking+healthDrinking+Healthy.physical.activity+Qualification+Townsend.deprivation.index+urban+CHD+diabet+Hype	Air_Pollution_Index Derived from depression	-6.39545e-07	-0.000679539	0.999458	57347.4	12068.9	29425	0.999458
timp1	Air_Pollution_Index+Age+Sex+BMI+Race.Ethnicity+Smoking+healthDrinking+Healthy.physical.activity+Qualification+Townsend.deprivation.index+urban+CHD+diabet+Hype	Air_Pollution_Index Derived from depression	1.08308e-06	0.00239752	0.998087	13921.5	2755.85	29303	0.999453
itih3	Air_Pollution_Index+Age+Sex+BMI+Race.Ethnicity+Smoking+healthDrinking+Healthy.physical.activity+Qualification+Townsend.deprivation.index+urban+CHD+diabet+Hype	Air_Pollution_Index Derived from depression	2.93563e-06	0.00476767	0.996196	33008.7	5274.38	29751	0.998666
il18bp	Air_Pollution_Index+Age+Sex+BMI+Race.Ethnicity+Smoking+healthDrinking+Healthy.physical.activity+Qualification+Townsend.deprivation.index+urban+CHD+diabet+Hype	Air_Pollution_Index Derived from depression	4.55288e-06	0.00940264	0.992498	18700.2	3261.78	29751	0.995902
tnfrsf1a	Air_Pollution_Index+Age+Sex+BMI+Race.Ethnicity+Smoking+healthDrinking+Healthy.physical.activity+Qualification+Townsend.deprivation.index+urban+CHD+diabet+Hype	Air_Pollution_Index Derived from depression	6.1971e-06	0.0136616	0.9891	14642.4	2840.4	29632	0.995902
tyro3	Air_Pollution_Index+Age+Sex+BMI+Race.Ethnicity+Smoking+healthDrinking+Healthy.physical.activity+Qualification+Townsend.deprivation.index+urban+CHD+diabet+Hype	Air_Pollution_Index Derived from depression	6.2275e-06	0.0134673	0.989255	15773.1	2950.47	29625	0.995902
flt4	Air_Pollution_Index+Age+Sex+BMI+Race.Ethnicity+Smoking+healthDrinking+Healthy.physical.activity+Qualification+Townsend.deprivation.index+urban+CHD+diabet+Hype	Air_Pollution_Index Derived from depression	7.06662e-06	0.0128773	0.989726	26000.5	4167.51	29716	0.995902
selplg	Air_Pollution_Index+Age+Sex+BMI+Race.Ethnicity+Smoking+healthDrinking+Healthy.physical.activity+Qualification+Townsend.deprivation.index+urban+CHD+diabet+Hype	Air_Pollution_Index Derived from depression	1.35872e-05	0.0302865	0.975839	13858.3	2763.99	29586	0.989917
entpd6	Air_Pollution_Index+Age+Sex+BMI+Race.Ethnicity+Smoking+healthDrinking+Healthy.physical.activity+Qualification+Townsend.deprivation.index+urban+CHD+diabet+Hype	Air_Pollution_Index Derived from depression	1.40561e-05	0.0312759	0.97505	13415.6	2699.68	29123	0.989917
il34	Air_Pollution_Index+Age+Sex+BMI+Race.Ethnicity+Smoking+healthDrinking+Healthy.physical.activity+Qualification+Townsend.deprivation.index+urban+CHD+diabet+Hype	Air_Pollution_Index Derived from depression	1.55315e-05	0.0264904	0.978866	28316.6	4500.53	28892	0.991068
gsta1	Air_Pollution_Index+Age+Sex+BMI+Race.Ethnicity+Smoking+healthDrinking+Healthy.physical.activity+Qualification+Townsend.deprivation.index+urban+CHD+diabet+Hype	Air_Pollution_Index Derived from depression	1.65297e-05	0.0121901	0.990274	79404.6	25300.3	29580	0.995902
slit2	Air_Pollution_Index+Age+Sex+BMI+Race.Ethnicity+Smoking+healthDrinking+Healthy.physical.activity+Qualification+Townsend.deprivation.index+urban+CHD+diabet+Hype	Air_Pollution_Index Derived from depression	1.79572e-05	0.0208268	0.983384	50741.6	9763.54	28935	0.992355
ltbp2	Air_Pollution_Index+Age+Sex+BMI+Race.Ethnicity+Smoking+healthDrinking+Healthy.physical.activity+Qualification+Townsend.deprivation.index+urban+CHD+diabet+Hype	Air_Pollution_Index Derived from depression	1.97951e-05	0.0391282	0.968788	21744.8	3621.24	30000	0.984946
fosb	Air_Pollution_Index+Age+Sex+BMI+Race.Ethnicity+Smoking+healthDrinking+Healthy.physical.activity+Qualification+Townsend.deprivation.index+urban+CHD+diabet+Hype	Air_Pollution_Index Derived from depression	2.19895e-05	0.0347889	0.972248	32760.3	5247.18	28935	0.987777
tgfb1	Air_Pollution_Index+Age+Sex+BMI+Race.Ethnicity+Smoking+healthDrinking+Healthy.physical.activity+Qualification+Townsend.deprivation.index+urban+CHD+diabet+Hype	Air_Pollution_Index Derived from depression	2.7345e-05	0.0436385	0.965193	34329.3	5509.82	29888	0.981973
cd14	Air_Pollution_Index+Age+Sex+BMI+Race.Ethnicity+Smoking+healthDrinking+Healthy.physical.activity+Qualification+Townsend.deprivation.index+urban+CHD+diabet+Hype	Air_Pollution_Index Derived from depression	3.53705e-05	0.0533952	0.957417	35895.2	5842	29043	0.976742
npdc1	Air_Pollution_Index+Age+Sex+BMI+Race.Ethnicity+Smoking+healthDrinking+Healthy.physical.activity+Qualification+Townsend.deprivation.index+urban+CHD+diabet+Hype	Air_Pollution_Index Derived from depression	3.58868e-05	0.0729134	0.941876	19472.6	3342.59	29625	0.969714
mansc1	Air_Pollution_Index+Age+Sex+BMI+Race.Ethnicity+Smoking+healthDrinking+Healthy.physical.activity+Qualification+Townsend.deprivation.index+urban+CHD+diabet+Hype	Air_Pollution_Index Derived from depression	3.93224e-05	0.0889607	0.929114	13134.8	2703.88	29716	0.962672
cdcp1	Air_Pollution_Index+Age+Sex+BMI+Race.Ethnicity+Smoking+healthDrinking+Healthy.physical.activity+Qualification+Townsend.deprivation.index+urban+CHD+diabet+Hype	Air_Pollution_Index Derived from depression	3.93546e-05	0.0475377	0.962085	49794.2	9338.36	29425	0.979492
il13	Air_Pollution_Index+Age+Sex+BMI+Race.Ethnicity+Smoking+healthDrinking+Healthy.physical.activity+Qualification+Townsend.deprivation.index+urban+CHD+diabet+Hype	Air_Pollution_Index Derived from depression	4.11004e-05	0.0517648	0.958716	46311.6	8358.26	29053	0.976742
clec10a	Air_Pollution_Index+Age+Sex+BMI+Race.Ethnicity+Smoking+healthDrinking+Healthy.physical.activity+Qualification+Townsend.deprivation.index+urban+CHD+diabet+Hype	Air_Pollution_Index Derived from depression	4.47158e-05	0.0766621	0.938893	29171.2	4635.7	29425	0.967827
ncs1	Air_Pollution_Index+Age+Sex+BMI+Race.Ethnicity+Smoking+healthDrinking+Healthy.physical.activity+Qualification+Townsend.deprivation.index+urban+CHD+diabet+Hype	Air_Pollution_Index Derived from depression	4.79555e-05	0.104665	0.916642	15587.2	2944.67	29893	0.952449
ulbp2	Air_Pollution_Index+Age+Sex+BMI+Race.Ethnicity+Smoking+healthDrinking+Healthy.physical.activity+Qualification+Townsend.deprivation.index+urban+CHD+diabet+Hype	Air_Pollution_Index Derived from depression	5.10595e-05	0.0855908	0.931792	30496	4849.01	29425	0.963401
tnfrsf11a	Air_Pollution_Index+Age+Sex+BMI+Race.Ethnicity+Smoking+healthDrinking+Healthy.physical.activity+Qualification+Townsend.deprivation.index+urban+CHD+diabet+Hype	Air_Pollution_Index Derived from depression	5.10788e-05	0.0857182	0.931691	31413.2	4997.54	29943	0.963401
vstm2l	Air_Pollution_Index+Age+Sex+BMI+Race.Ethnicity+Smoking+healthDrinking+Healthy.physical.activity+Qualification+Townsend.deprivation.index+urban+CHD+diabet+Hype	Air_Pollution_Index Derived from depression	5.18903e-05	0.0557758	0.955521	55826.6	11568.7	29123	0.975817
rcor1	Air_Pollution_Index+Age+Sex+BMI+Race.Ethnicity+Smoking+healthDrinking+Healthy.physical.activity+Qualification+Townsend.deprivation.index+urban+CHD+diabet+Hype	Air_Pollution_Index Derived from depression	5.6383e-05	0.0767802	0.938799	42037	7207.82	29123	0.967827
epha2	Air_Pollution_Index+Age+Sex+BMI+Race.Ethnicity+Smoking+healthDrinking+Healthy.physical.activity+Qualification+Townsend.deprivation.index+urban+CHD+diabet+Hype	Air_Pollution_Index Derived from depression	6.01177e-05	0.123474	0.901732	17084.1	3038.46	28584	0.945688
pgf	Air_Pollution_Index+Age+Sex+BMI+Race.Ethnicity+Smoking+healthDrinking+Healthy.physical.activity+Qualification+Townsend.deprivation.index+urban+CHD+diabet+Hype	Air_Pollution_Index Derived from depression	6.1956e-05	0.156173	0.875898	7031.07	2215.02	29943	0.928579
ctsf	Air_Pollution_Index+Age+Sex+BMI+Race.Ethnicity+Smoking+healthDrinking+Healthy.physical.activity+Qualification+Townsend.deprivation.index+urban+CHD+diabet+Hype	Air_Pollution_Index Derived from depression	7.32993e-05	0.112964	0.91006	35966.7	5826.73	29716	0.949913
il15ra	Air_Pollution_Index+Age+Sex+BMI+Race.Ethnicity+Smoking+healthDrinking+Healthy.physical.activity+Qualification+Townsend.deprivation.index+urban+CHD+diabet+Hype	Air_Pollution_Index Derived from depression	7.36854e-05	0.131397	0.895462	26091.3	4169.5	29053	0.941431
ckap4	Air_Pollution_Index+Age+Sex+BMI+Race.Ethnicity+Smoking+healthDrinking+Healthy.physical.activity+Qualification+Townsend.deprivation.index+urban+CHD+diabet+Hype	Air_Pollution_Index Derived from depression	7.38584e-05	0.173142	0.862541	11238.5	2541.31	29800	0.923114
adgrb3	Air_Pollution_Index+Age+Sex+BMI+Race.Ethnicity+Smoking+healthDrinking+Healthy.physical.activity+Qualification+Townsend.deprivation.index+urban+CHD+diabet+Hype	Air_Pollution_Index Derived from depression	7.62263e-05	0.141413	0.887545	24434.1	3945.73	29376	0.936177
adam23	Air_Pollution_Index+Age+Sex+BMI+Race.Ethnicity+Smoking+healthDrinking+Healthy.physical.activity+Qualification+Townsend.deprivation.index+urban+CHD+diabet+Hype	Air_Pollution_Index Derived from depression	7.9061e-05	0.138715	0.889676	28745.9	4571.92	29943	0.937749
galnt7	Air_Pollution_Index+Age+Sex+BMI+Race.Ethnicity+Smoking+healthDrinking+Healthy.physical.activity+Qualification+Townsend.deprivation.index+urban+CHD+diabet+Hype	Air_Pollution_Index Derived from depression	8.36197e-05	0.247724	0.80435	-3019.14	1557.81	29496	0.893175
draxin	Air_Pollution_Index+Age+Sex+BMI+Race.Ethnicity+Smoking+healthDrinking+Healthy.physical.activity+Qualification+Townsend.deprivation.index+urban+CHD+diabet+Hype	Air_Pollution_Index Derived from depression	8.44587e-05	0.122634	0.902398	38955.9	6462.84	29425	0.945708
vstm1	Air_Pollution_Index+Age+Sex+BMI+Race.Ethnicity+Smoking+healthDrinking+Healthy.physical.activity+Qualification+Townsend.deprivation.index+urban+CHD+diabet+Hype	Air_Pollution_Index Derived from depression	8.69828e-05	0.108944	0.913248	46289.7	8372.16	28935	0.949913
cndp1	Air_Pollution_Index+Age+Sex+BMI+Race.Ethnicity+Smoking+healthDrinking+Healthy.physical.activity+Qualification+Townsend.deprivation.index+urban+CHD+diabet+Hype	Air_Pollution_Index Derived from depression	8.76673e-05	0.119005	0.905272	43686.6	7549.67	29751	0.948041
cd8a	Air_Pollution_Index+Age+Sex+BMI+Race.Ethnicity+Smoking+healthDrinking+Healthy.physical.activity+Qualification+Townsend.deprivation.index+urban+CHD+diabet+Hype	Air_Pollution_Index Derived from depression	9.0352e-05	0.112297	0.910589	49330.6	9093.7	29911	0.949913
sez6l2	Air_Pollution_Index+Age+Sex+BMI+Race.Ethnicity+Smoking+healthDrinking+Healthy.physical.activity+Qualification+Townsend.deprivation.index+urban+CHD+diabet+Hype	Air_Pollution_Index Derived from depression	9.17445e-05	0.238728	0.811319	4639	2019.24	29496	0.895818
hs3st3b1	Air_Pollution_Index+Age+Sex+BMI+Race.Ethnicity+Smoking+healthDrinking+Healthy.physical.activity+Qualification+Townsend.deprivation.index+urban+CHD+diabet+Hype	Air_Pollution_Index Derived from depression	0.000111102	0.180488	0.856771	32451.2	5180.66	29496	0.91963
adamts15	Air_Pollution_Index+Age+Sex+BMI+Race.Ethnicity+Smoking+healthDrinking+Healthy.physical.activity+Qualification+Townsend.deprivation.index+urban+CHD+diabet+Hype	Air_Pollution_Index Derived from depression	0.000113854	0.161745	0.871508	40368.3	6774.38	29496	0.926611
clec14a	Air_Pollution_Index+Age+Sex+BMI+Race.Ethnicity+Smoking+healthDrinking+Healthy.physical.activity+Qualification+Townsend.deprivation.index+urban+CHD+diabet+Hype	Air_Pollution_Index Derived from depression	0.000114013	0.226783	0.820594	20740.5	3488.9	29632	0.903445
igsf3	Air_Pollution_Index+Age+Sex+BMI+Race.Ethnicity+Smoking+healthDrinking+Healthy.physical.activity+Qualification+Townsend.deprivation.index+urban+CHD+diabet+Hype	Air_Pollution_Index Derived from depression	0.000117595	0.213869	0.830651	25785.6	4133.48	29496	0.905403
ambp	Air_Pollution_Index+Age+Sex+BMI+Race.Ethnicity+Smoking+healthDrinking+Healthy.physical.activity+Qualification+Townsend.deprivation.index+urban+CHD+diabet+Hype	Air_Pollution_Index Derived from depression	0.000118618	0.374723	0.707869	-6661.63	1397.18	29849	0.839913
amigo2	Air_Pollution_Index+Age+Sex+BMI+Race.Ethnicity+Smoking+healthDrinking+Healthy.physical.activity+Qualification+Townsend.deprivation.index+urban+CHD+diabet+Hype	Air_Pollution_Index Derived from depression	0.000118948	0.322135	0.747353	2279.2	1864.1	29496	0.862292
ism1	Air_Pollution_Index+Age+Sex+BMI+Race.Ethnicity+Smoking+healthDrinking+Healthy.physical.activity+Qualification+Townsend.deprivation.index+urban+CHD+diabet+Hype	Air_Pollution_Index Derived from depression	0.000122613	0.191899	0.847822	34799.1	5606.58	29586	0.914723
tnfrsf11b	Air_Pollution_Index+Age+Sex+BMI+Race.Ethnicity+Smoking+healthDrinking+Healthy.physical.activity+Qualification+Townsend.deprivation.index+urban+CHD+diabet+Hype	Air_Pollution_Index Derived from depression	0.000124795	0.266055	0.790198	16642.5	3038.49	29630	0.888216
glb1	Air_Pollution_Index+Age+Sex+BMI+Race.Ethnicity+Smoking+healthDrinking+Healthy.physical.activity+Qualification+Townsend.deprivation.index+urban+CHD+diabet+Hype	Air_Pollution_Index Derived from depression	0.000131814	0.193844	0.846299	38206.9	6300.52	29425	0.914428
chek2	Air_Pollution_Index+Age+Sex+BMI+Race.Ethnicity+Smoking+healthDrinking+Healthy.physical.activity+Qualification+Townsend.deprivation.index+urban+CHD+diabet+Hype	Air_Pollution_Index Derived from depression	0.000132568	0.242644	0.808283	24799.2	3989.71	29123	0.894307
ogn	Air_Pollution_Index+Age+Sex+BMI+Race.Ethnicity+Smoking+healthDrinking+Healthy.physical.activity+Qualification+Townsend.deprivation.index+urban+CHD+diabet+Hype	Air_Pollution_Index Derived from depression	0.000134817	0.205046	0.837538	36657.1	5967.51	29632	0.908316
cdh1	Air_Pollution_Index+Age+Sex+BMI+Race.Ethnicity+Smoking+healthDrinking+Healthy.physical.activity+Qualification+Townsend.deprivation.index+urban+CHD+diabet+Hype	Air_Pollution_Index Derived from depression	0.000136328	0.210099	0.833592	33699.8	5429.36	28646	0.907059
cd207	Air_Pollution_Index+Age+Sex+BMI+Race.Ethnicity+Smoking+healthDrinking+Healthy.physical.activity+Qualification+Townsend.deprivation.index+urban+CHD+diabet+Hype	Air_Pollution_Index Derived from depression	0.000141588	0.22689	0.820511	32069	5122.9	28961	0.903445
podxl	Air_Pollution_Index+Age+Sex+BMI+Race.Ethnicity+Smoking+healthDrinking+Healthy.physical.activity+Qualification+Townsend.deprivation.index+urban+CHD+diabet+Hype	Air_Pollution_Index Derived from depression	0.000142268	0.573116	0.56657	-21163.3	842.485	29496	0.744611
galnt3	Air_Pollution_Index+Age+Sex+BMI+Race.Ethnicity+Smoking+healthDrinking+Healthy.physical.activity+Qualification+Townsend.deprivation.index+urban+CHD+diabet+Hype	Air_Pollution_Index Derived from depression	0.000143997	0.20763	0.83552	38445.3	6377.01	29053	0.907472
igf2r	Air_Pollution_Index+Age+Sex+BMI+Race.Ethnicity+Smoking+healthDrinking+Healthy.physical.activity+Qualification+Townsend.deprivation.index+urban+CHD+diabet+Hype	Air_Pollution_Index Derived from depression	0.000151918	0.399769	0.689329	4142.41	1993.44	29632	0.827988
pla2g2a	Air_Pollution_Index+Age+Sex+BMI+Race.Ethnicity+Smoking+healthDrinking+Healthy.physical.activity+Qualification+Townsend.deprivation.index+urban+CHD+diabet+Hype	Air_Pollution_Index Derived from depression	0.000153545	0.168861	0.865907	55717.8	11370.6	29567	0.925387
scarb2	Air_Pollution_Index+Age+Sex+BMI+Race.Ethnicity+Smoking+healthDrinking+Healthy.physical.activity+Qualification+Townsend.deprivation.index+urban+CHD+diabet+Hype	Air_Pollution_Index Derived from depression	0.000153559	0.318209	0.750329	16985.2	3039.42	28848	0.863675
plau	Air_Pollution_Index+Age+Sex+BMI+Race.Ethnicity+Smoking+healthDrinking+Healthy.physical.activity+Qualification+Townsend.deprivation.index+urban+CHD+diabet+Hype	Air_Pollution_Index Derived from depression	0.000155787	0.330202	0.741249	16972.5	3072.59	29632	0.85999
cela3a	Air_Pollution_Index+Age+Sex+BMI+Race.Ethnicity+Smoking+healthDrinking+Healthy.physical.activity+Qualification+Townsend.deprivation.index+urban+CHD+diabet+Hype	Air_Pollution_Index Derived from depression	0.000156822	0.168832	0.86593	58110.1	12176.9	29954	0.925387
vegfc	Air_Pollution_Index+Age+Sex+BMI+Race.Ethnicity+Smoking+healthDrinking+Healthy.physical.activity+Qualification+Townsend.deprivation.index+urban+CHD+diabet+Hype	Air_Pollution_Index Derived from depression	0.000158011	0.173644	0.862146	56079.8	11459.3	29716	0.923114
smoc2	Air_Pollution_Index+Age+Sex+BMI+Race.Ethnicity+Smoking+healthDrinking+Healthy.physical.activity+Qualification+Townsend.deprivation.index+urban+CHD+diabet+Hype	Air_Pollution_Index Derived from depression	0.000161933	0.262103	0.793244	33237.6	5314.9	29760	0.888216
pcdh17	Air_Pollution_Index+Age+Sex+BMI+Race.Ethnicity+Smoking+healthDrinking+Healthy.physical.activity+Qualification+Townsend.deprivation.index+urban+CHD+diabet+Hype	Air_Pollution_Index Derived from depression	0.00016565	0.290343	0.771556	28231	4491.42	29625	0.877749
lrp11	Air_Pollution_Index+Age+Sex+BMI+Race.Ethnicity+Smoking+healthDrinking+Healthy.physical.activity+Qualification+Townsend.deprivation.index+urban+CHD+diabet+Hype	Air_Pollution_Index Derived from depression	0.000169352	0.296772	0.766643	28243.1	4493.25	29625	0.875565
enpp7	Air_Pollution_Index+Age+Sex+BMI+Race.Ethnicity+Smoking+healthDrinking+Healthy.physical.activity+Qualification+Townsend.deprivation.index+urban+CHD+diabet+Hype	Air_Pollution_Index Derived from depression	0.000171386	0.123476	0.901731	77529.1	24931.2	28723	0.945688
eif5a	Air_Pollution_Index+Age+Sex+BMI+Race.Ethnicity+Smoking+healthDrinking+Healthy.physical.activity+Qualification+Townsend.deprivation.index+urban+CHD+diabet+Hype	Air_Pollution_Index Derived from depression	0.000173381	0.354606	0.722887	18119	3169.59	29053	0.847423
scgn	Air_Pollution_Index+Age+Sex+BMI+Race.Ethnicity+Smoking+healthDrinking+Healthy.physical.activity+Qualification+Townsend.deprivation.index+urban+CHD+diabet+Hype	Air_Pollution_Index Derived from depression	0.000174477	0.246956	0.804944	39523.7	6617.98	29053	0.893175
lamp2	Air_Pollution_Index+Age+Sex+BMI+Race.Ethnicity+Smoking+healthDrinking+Healthy.physical.activity+Qualification+Townsend.deprivation.index+urban+CHD+diabet+Hype	Air_Pollution_Index Derived from depression	0.000175642	0.553205	0.580127	-7270.73	1303.43	28699	0.754423
il1r1	Air_Pollution_Index+Age+Sex+BMI+Race.Ethnicity+Smoking+healthDrinking+Healthy.physical.activity+Qualification+Townsend.deprivation.index+urban+CHD+diabet+Hype	Air_Pollution_Index Derived from depression	0.000176424	0.487967	0.625577	1143.38	1798.42	29576	0.781587
il1a	Air_Pollution_Index+Age+Sex+BMI+Race.Ethnicity+Smoking+healthDrinking+Healthy.physical.activity+Qualification+Townsend.deprivation.index+urban+CHD+diabet+Hype	Air_Pollution_Index Derived from depression	0.000176713	0.188504	0.850483	55970.2	11651.6	29053	0.916917
il17f	Air_Pollution_Index+Age+Sex+BMI+Race.Ethnicity+Smoking+healthDrinking+Healthy.physical.activity+Qualification+Townsend.deprivation.index+urban+CHD+diabet+Hype	Air_Pollution_Index Derived from depression	0.00017734	0.14212	0.886986	72600.5	20644	29053	0.936177
lypd8	Air_Pollution_Index+Age+Sex+BMI+Race.Ethnicity+Smoking+healthDrinking+Healthy.physical.activity+Qualification+Townsend.deprivation.index+urban+CHD+diabet+Hype	Air_Pollution_Index Derived from depression	0.000179141	0.217901	0.827508	48063.7	8899.09	28945	0.905324
acy1	Air_Pollution_Index+Age+Sex+BMI+Race.Ethnicity+Smoking+healthDrinking+Healthy.physical.activity+Qualification+Townsend.deprivation.index+urban+CHD+diabet+Hype	Air_Pollution_Index Derived from depression	0.000179432	0.184927	0.853288	59717.6	12990.5	29625	0.918385
pdcd1lg2	Air_Pollution_Index+Age+Sex+BMI+Race.Ethnicity+Smoking+healthDrinking+Healthy.physical.activity+Qualification+Townsend.deprivation.index+urban+CHD+diabet+Hype	Air_Pollution_Index Derived from depression	0.000185662	0.368001	0.712875	20706.2	3480.04	29496	0.842726
gp2	Air_Pollution_Index+Age+Sex+BMI+Race.Ethnicity+Smoking+healthDrinking+Healthy.physical.activity+Qualification+Townsend.deprivation.index+urban+CHD+diabet+Hype	Air_Pollution_Index Derived from depression	0.000188324	0.136389	0.891514	77503.9	24878.5	28744	0.939011
siglec1	Air_Pollution_Index+Age+Sex+BMI+Race.Ethnicity+Smoking+healthDrinking+Healthy.physical.activity+Qualification+Townsend.deprivation.index+urban+CHD+diabet+Hype	Air_Pollution_Index Derived from depression	0.000195181	0.288882	0.772674	38566.4	6356.25	29760	0.878338
tlr3	Air_Pollution_Index+Age+Sex+BMI+Race.Ethnicity+Smoking+healthDrinking+Healthy.physical.activity+Qualification+Townsend.deprivation.index+urban+CHD+diabet+Hype	Air_Pollution_Index Derived from depression	0.000196459	0.195774	0.844789	62648.1	14172.8	29943	0.913471
timd4	Air_Pollution_Index+Age+Sex+BMI+Race.Ethnicity+Smoking+healthDrinking+Healthy.physical.activity+Qualification+Townsend.deprivation.index+urban+CHD+diabet+Hype	Air_Pollution_Index Derived from depression	0.000198164	0.285241	0.775461	40195.6	6714.37	29751	0.878477
clec1a	Air_Pollution_Index+Age+Sex+BMI+Race.Ethnicity+Smoking+healthDrinking+Healthy.physical.activity+Qualification+Townsend.deprivation.index+urban+CHD+diabet+Hype	Air_Pollution_Index Derived from depression	0.000201632	0.379997	0.70395	23096.3	3763.27	29123	0.83662
ifnlr1	Air_Pollution_Index+Age+Sex+BMI+Race.Ethnicity+Smoking+healthDrinking+Healthy.physical.activity+Qualification+Townsend.deprivation.index+urban+CHD+diabet+Hype	Air_Pollution_Index Derived from depression	0.00020302	0.337473	0.735762	31231.8	4970.19	29586	0.854981
cdsn	Air_Pollution_Index+Age+Sex+BMI+Race.Ethnicity+Smoking+healthDrinking+Healthy.physical.activity+Qualification+Townsend.deprivation.index+urban+CHD+diabet+Hype	Air_Pollution_Index Derived from depression	0.000209237	0.300025	0.76416	40608	6800.61	29841	0.874094
smpd1	Air_Pollution_Index+Age+Sex+BMI+Race.Ethnicity+Smoking+healthDrinking+Healthy.physical.activity+Qualification+Townsend.deprivation.index+urban+CHD+diabet+Hype	Air_Pollution_Index Derived from depression	0.000210075	0.264381	0.791488	48177.6	8777.76	29757	0.888216
csf2ra	Air_Pollution_Index+Age+Sex+BMI+Race.Ethnicity+Smoking+healthDrinking+Healthy.physical.activity+Qualification+Townsend.deprivation.index+urban+CHD+diabet+Hype	Air_Pollution_Index Derived from depression	0.000226243	0.225516	0.821579	61109.4	13713.6	29425	0.903445
il2rb	Air_Pollution_Index+Age+Sex+BMI+Race.Ethnicity+Smoking+healthDrinking+Healthy.physical.activity+Qualification+Townsend.deprivation.index+urban+CHD+diabet+Hype	Air_Pollution_Index Derived from depression	0.000227906	0.370186	0.711246	31519.2	5025.3	29053	0.841872
il20ra	Air_Pollution_Index+Age+Sex+BMI+Race.Ethnicity+Smoking+healthDrinking+Healthy.physical.activity+Qualification+Townsend.deprivation.index+urban+CHD+diabet+Hype	Air_Pollution_Index Derived from depression	0.000228711	0.312479	0.754679	41579	7102.73	29053	0.867317
eps8l2	Air_Pollution_Index+Age+Sex+BMI+Race.Ethnicity+Smoking+healthDrinking+Healthy.physical.activity+Qualification+Townsend.deprivation.index+urban+CHD+diabet+Hype	Air_Pollution_Index Derived from depression	0.00023032	0.474215	0.63535	18971	3295.01	29836	0.785622
icam3	Air_Pollution_Index+Age+Sex+BMI+Race.Ethnicity+Smoking+healthDrinking+Healthy.physical.activity+Qualification+Townsend.deprivation.index+urban+CHD+diabet+Hype	Air_Pollution_Index Derived from depression	0.000233153	0.555093	0.578835	10574.7	2496.16	30000	0.754222
glt8d2	Air_Pollution_Index+Age+Sex+BMI+Race.Ethnicity+Smoking+healthDrinking+Healthy.physical.activity+Qualification+Townsend.deprivation.index+urban+CHD+diabet+Hype	Air_Pollution_Index Derived from depression	0.000233531	0.302934	0.761943	44258.2	7804.93	28935	0.872922
aoc1	Air_Pollution_Index+Age+Sex+BMI+Race.Ethnicity+Smoking+healthDrinking+Healthy.physical.activity+Qualification+Townsend.deprivation.index+urban+CHD+diabet+Hype	Air_Pollution_Index Derived from depression	0.00023573	0.255461	0.798369	55052	11289.4	29053	0.891518
scarb1	Air_Pollution_Index+Age+Sex+BMI+Race.Ethnicity+Smoking+healthDrinking+Healthy.physical.activity+Qualification+Townsend.deprivation.index+urban+CHD+diabet+Hype	Air_Pollution_Index Derived from depression	0.000240626	0.259862	0.794972	54873.4	11261	28935	0.888499
crhr1	Air_Pollution_Index+Age+Sex+BMI+Race.Ethnicity+Smoking+healthDrinking+Healthy.physical.activity+Qualification+Townsend.deprivation.index+urban+CHD+diabet+Hype	Air_Pollution_Index Derived from depression	0.000244857	0.242287	0.808559	60650.6	13651.1	29123	0.894307
itm2a	Air_Pollution_Index+Age+Sex+BMI+Race.Ethnicity+Smoking+healthDrinking+Healthy.physical.activity+Qualification+Townsend.deprivation.index+urban+CHD+diabet+Hype	Air_Pollution_Index Derived from depression	0.000248	0.252061	0.800996	60362.6	13294.3	29586	0.892503
fcrl2	Air_Pollution_Index+Age+Sex+BMI+Race.Ethnicity+Smoking+healthDrinking+Healthy.physical.activity+Qualification+Townsend.deprivation.index+urban+CHD+diabet+Hype	Air_Pollution_Index Derived from depression	0.000249023	0.313304	0.754052	48209	8777.4	29810	0.867278
pdgfa	Air_Pollution_Index+Age+Sex+BMI+Race.Ethnicity+Smoking+healthDrinking+Healthy.physical.activity+Qualification+Townsend.deprivation.index+urban+CHD+diabet+Hype	Air_Pollution_Index Derived from depression	0.000249934	0.213243	0.831139	72192.3	19436.8	30000	0.905403
cd274	Air_Pollution_Index+Age+Sex+BMI+Race.Ethnicity+Smoking+healthDrinking+Healthy.physical.activity+Qualification+Townsend.deprivation.index+urban+CHD+diabet+Hype	Air_Pollution_Index Derived from depression	0.000255645	0.470729	0.637838	24965.5	4018.72	29425	0.78681
entpd2	Air_Pollution_Index+Age+Sex+BMI+Race.Ethnicity+Smoking+healthDrinking+Healthy.physical.activity+Qualification+Townsend.deprivation.index+urban+CHD+diabet+Hype	Air_Pollution_Index Derived from depression	0.000258579	0.366324	0.714126	39231.6	6560.37	28945	0.843233
hs6st1	Air_Pollution_Index+Age+Sex+BMI+Race.Ethnicity+Smoking+healthDrinking+Healthy.physical.activity+Qualification+Townsend.deprivation.index+urban+CHD+diabet+Hype	Air_Pollution_Index Derived from depression	0.000259684	0.473226	0.636056	26379.7	4223.93	29893	0.785622
ifngr2	Air_Pollution_Index+Age+Sex+BMI+Race.Ethnicity+Smoking+healthDrinking+Healthy.physical.activity+Qualification+Townsend.deprivation.index+urban+CHD+diabet+Hype	Air_Pollution_Index Derived from depression	0.000259982	0.307597	0.758391	51015	9733.64	29425	0.870217
golm2	Air_Pollution_Index+Age+Sex+BMI+Race.Ethnicity+Smoking+healthDrinking+Healthy.physical.activity+Qualification+Townsend.deprivation.index+urban+CHD+diabet+Hype	Air_Pollution_Index Derived from depression	0.000266105	0.729222	0.465871	1997.31	1870.63	29911	0.676161
ceacam1	Air_Pollution_Index+Age+Sex+BMI+Race.Ethnicity+Smoking+healthDrinking+Healthy.physical.activity+Qualification+Townsend.deprivation.index+urban+CHD+diabet+Hype	Air_Pollution_Index Derived from depression	0.000269215	0.722439	0.47003	2930.81	1916.02	29673	0.678829
il6st	Air_Pollution_Index+Age+Sex+BMI+Race.Ethnicity+Smoking+healthDrinking+Healthy.physical.activity+Qualification+Townsend.deprivation.index+urban+CHD+diabet+Hype	Air_Pollution_Index Derived from depression	0.000270912	0.952763	0.340718	-13060.3	1115.61	29625	0.555709
prcp	Air_Pollution_Index+Age+Sex+BMI+Race.Ethnicity+Smoking+healthDrinking+Healthy.physical.activity+Qualification+Townsend.deprivation.index+urban+CHD+diabet+Hype	Air_Pollution_Index Derived from depression	0.000273242	0.54237	0.587567	21217.2	3551.62	29812	0.760306
slamf6	Air_Pollution_Index+Age+Sex+BMI+Race.Ethnicity+Smoking+healthDrinking+Healthy.physical.activity+Qualification+Townsend.deprivation.index+urban+CHD+diabet+Hype	Air_Pollution_Index Derived from depression	0.000276971	0.448888	0.653516	31437	5012.63	28945	0.797409
sema4c	Air_Pollution_Index+Age+Sex+BMI+Race.Ethnicity+Smoking+healthDrinking+Healthy.physical.activity+Qualification+Townsend.deprivation.index+urban+CHD+diabet+Hype	Air_Pollution_Index Derived from depression	0.000277421	0.599785	0.548654	15577.1	2924.96	29496	0.736404
rbp5	Air_Pollution_Index+Age+Sex+BMI+Race.Ethnicity+Smoking+healthDrinking+Healthy.physical.activity+Qualification+Townsend.deprivation.index+urban+CHD+diabet+Hype	Air_Pollution_Index Derived from depression	0.000284329	0.320254	0.748778	54071.9	10776.8	29496	0.862615
sncg	Air_Pollution_Index+Age+Sex+BMI+Race.Ethnicity+Smoking+healthDrinking+Healthy.physical.activity+Qualification+Townsend.deprivation.index+urban+CHD+diabet+Hype	Air_Pollution_Index Derived from depression	0.000290325	0.272748	0.785049	64597.9	15438.3	29425	0.884843
anxa5	Air_Pollution_Index+Age+Sex+BMI+Race.Ethnicity+Smoking+healthDrinking+Healthy.physical.activity+Qualification+Townsend.deprivation.index+urban+CHD+diabet+Hype	Air_Pollution_Index Derived from depression	0.000292155	0.591275	0.554341	18335	3184.3	28833	0.738616
hk2	Air_Pollution_Index+Age+Sex+BMI+Race.Ethnicity+Smoking+healthDrinking+Healthy.physical.activity+Qualification+Townsend.deprivation.index+urban+CHD+diabet+Hype	Air_Pollution_Index Derived from depression	0.000293448	0.650121	0.515619	13668.4	2723.2	29123	0.712641
spint2	Air_Pollution_Index+Age+Sex+BMI+Race.Ethnicity+Smoking+healthDrinking+Healthy.physical.activity+Qualification+Townsend.deprivation.index+urban+CHD+diabet+Hype	Air_Pollution_Index Derived from depression	0.000305068	0.459339	0.645994	37544.1	6141.77	29760	0.794193
atp6v1d	Air_Pollution_Index+Age+Sex+BMI+Race.Ethnicity+Smoking+healthDrinking+Healthy.physical.activity+Qualification+Townsend.deprivation.index+urban+CHD+diabet+Hype	Air_Pollution_Index Derived from depression	0.000309187	0.724041	0.469046	10862.1	2493.15	29496	0.678748
tnfrsf13b	Air_Pollution_Index+Age+Sex+BMI+Race.Ethnicity+Smoking+healthDrinking+Healthy.physical.activity+Qualification+Townsend.deprivation.index+urban+CHD+diabet+Hype	Air_Pollution_Index Derived from depression	0.000311072	0.571786	0.567471	25517.7	4099.59	29675	0.744611
phospho1	Air_Pollution_Index+Age+Sex+BMI+Race.Ethnicity+Smoking+healthDrinking+Healthy.physical.activity+Qualification+Townsend.deprivation.index+urban+CHD+diabet+Hype	Air_Pollution_Index Derived from depression	0.000311412	0.655287	0.512288	17105.2	3077.25	29425	0.712641
thbs2	Air_Pollution_Index+Age+Sex+BMI+Race.Ethnicity+Smoking+healthDrinking+Healthy.physical.activity+Qualification+Townsend.deprivation.index+urban+CHD+diabet+Hype	Air_Pollution_Index Derived from depression	0.000311473	0.521444	0.602061	30964.9	4925.25	29632	0.769271
lair1	Air_Pollution_Index+Age+Sex+BMI+Race.Ethnicity+Smoking+healthDrinking+Healthy.physical.activity+Qualification+Townsend.deprivation.index+urban+CHD+diabet+Hype	Air_Pollution_Index Derived from depression	0.000311859	0.514615	0.606826	31834.1	5071.77	29630	0.772091
cxcl13	Air_Pollution_Index+Age+Sex+BMI+Race.Ethnicity+Smoking+healthDrinking+Healthy.physical.activity+Qualification+Townsend.deprivation.index+urban+CHD+diabet+Hype	Air_Pollution_Index Derived from depression	0.00031192	0.320202	0.748818	60778.8	13330.3	29911	0.862615
angptl2	Air_Pollution_Index+Age+Sex+BMI+Race.Ethnicity+Smoking+healthDrinking+Healthy.physical.activity+Qualification+Townsend.deprivation.index+urban+CHD+diabet+Hype	Air_Pollution_Index Derived from depression	0.000313149	0.487948	0.62559	35304.7	5699.99	29673	0.781587
rasa1	Air_Pollution_Index+Age+Sex+BMI+Race.Ethnicity+Smoking+healthDrinking+Healthy.physical.activity+Qualification+Townsend.deprivation.index+urban+CHD+diabet+Hype	Air_Pollution_Index Derived from depression	0.00031461	0.585574	0.558167	23347.8	3791.03	28935	0.741014
fcrl6	Air_Pollution_Index+Age+Sex+BMI+Race.Ethnicity+Smoking+healthDrinking+Healthy.physical.activity+Qualification+Townsend.deprivation.index+urban+CHD+diabet+Hype	Air_Pollution_Index Derived from depression	0.000315588	0.28615	0.774765	67122.9	16704.3	29586	0.878477
cd74	Air_Pollution_Index+Age+Sex+BMI+Race.Ethnicity+Smoking+healthDrinking+Healthy.physical.activity+Qualification+Townsend.deprivation.index+urban+CHD+diabet+Hype	Air_Pollution_Index Derived from depression	0.00031818	0.580094	0.561856	26393.6	4226.21	29911	0.742543
enpp5	Air_Pollution_Index+Age+Sex+BMI+Race.Ethnicity+Smoking+healthDrinking+Healthy.physical.activity+Qualification+Townsend.deprivation.index+urban+CHD+diabet+Hype	Air_Pollution_Index Derived from depression	0.000318274	0.454464	0.649498	40703.9	6829.23	29760	0.796718
guca2a	Air_Pollution_Index+Age+Sex+BMI+Race.Ethnicity+Smoking+healthDrinking+Healthy.physical.activity+Qualification+Townsend.deprivation.index+urban+CHD+diabet+Hype	Air_Pollution_Index Derived from depression	0.00032165	0.599877	0.548593	24267.9	3925.92	29479	0.736404
pla2g10	Air_Pollution_Index+Age+Sex+BMI+Race.Ethnicity+Smoking+healthDrinking+Healthy.physical.activity+Qualification+Townsend.deprivation.index+urban+CHD+diabet+Hype	Air_Pollution_Index Derived from depression	0.000322944	0.33903	0.734589	58056.8	12363.2	29425	0.854804
tnfrsf8	Air_Pollution_Index+Age+Sex+BMI+Race.Ethnicity+Smoking+healthDrinking+Healthy.physical.activity+Qualification+Townsend.deprivation.index+urban+CHD+diabet+Hype	Air_Pollution_Index Derived from depression	0.000323721	0.4495	0.653074	42696.3	7285.91	29911	0.797409
cgref1	Air_Pollution_Index+Age+Sex+BMI+Race.Ethnicity+Smoking+healthDrinking+Healthy.physical.activity+Qualification+Townsend.deprivation.index+urban+CHD+diabet+Hype	Air_Pollution_Index Derived from depression	0.000325579	0.474287	0.635299	39199.4	6502.18	29625	0.785622
klrb1	Air_Pollution_Index+Age+Sex+BMI+Race.Ethnicity+Smoking+healthDrinking+Healthy.physical.activity+Qualification+Townsend.deprivation.index+urban+CHD+diabet+Hype	Air_Pollution_Index Derived from depression	0.000325601	0.543342	0.586899	31750.5	5054.13	29943	0.760306
il20	Air_Pollution_Index+Age+Sex+BMI+Race.Ethnicity+Smoking+healthDrinking+Healthy.physical.activity+Qualification+Townsend.deprivation.index+urban+CHD+diabet+Hype	Air_Pollution_Index Derived from depression	0.000326619	0.400331	0.688915	47892.9	8825.44	29053	0.827988
spink6	Air_Pollution_Index+Age+Sex+BMI+Race.Ethnicity+Smoking+healthDrinking+Healthy.physical.activity+Qualification+Townsend.deprivation.index+urban+CHD+diabet+Hype	Air_Pollution_Index Derived from depression	0.000327603	0.371773	0.710064	54716.7	10891.9	29893	0.841835
lta	Air_Pollution_Index+Age+Sex+BMI+Race.Ethnicity+Smoking+healthDrinking+Healthy.physical.activity+Qualification+Townsend.deprivation.index+urban+CHD+diabet+Hype	Air_Pollution_Index Derived from depression	0.00033352	0.51187	0.608745	35957.9	5830.37	29586	0.772091
bambi	Air_Pollution_Index+Age+Sex+BMI+Race.Ethnicity+Smoking+healthDrinking+Healthy.physical.activity+Qualification+Townsend.deprivation.index+urban+CHD+diabet+Hype	Air_Pollution_Index Derived from depression	0.000334148	0.696775	0.48595	16836.5	3028.06	28945	0.690908
lypd1	Air_Pollution_Index+Age+Sex+BMI+Race.Ethnicity+Smoking+healthDrinking+Healthy.physical.activity+Qualification+Townsend.deprivation.index+urban+CHD+diabet+Hype	Air_Pollution_Index Derived from depression	0.000340514	0.330952	0.740683	60976.9	13903.2	28935	0.85999
layn	Air_Pollution_Index+Age+Sex+BMI+Race.Ethnicity+Smoking+healthDrinking+Healthy.physical.activity+Qualification+Townsend.deprivation.index+urban+CHD+diabet+Hype	Air_Pollution_Index Derived from depression	0.000340753	0.636825	0.524244	24008.6	3889.06	29377	0.716793
pla2g15	Air_Pollution_Index+Age+Sex+BMI+Race.Ethnicity+Smoking+healthDrinking+Healthy.physical.activity+Qualification+Townsend.deprivation.index+urban+CHD+diabet+Hype	Air_Pollution_Index Derived from depression	0.00034206	0.797659	0.425075	11333.1	2544.92	29716	0.637177
ccl28	Air_Pollution_Index+Age+Sex+BMI+Race.Ethnicity+Smoking+healthDrinking+Healthy.physical.activity+Qualification+Townsend.deprivation.index+urban+CHD+diabet+Hype	Air_Pollution_Index Derived from depression	0.000342352	0.357171	0.720966	58576.4	12546.8	29512	0.846527
clul1	Air_Pollution_Index+Age+Sex+BMI+Race.Ethnicity+Smoking+healthDrinking+Healthy.physical.activity+Qualification+Townsend.deprivation.index+urban+CHD+diabet+Hype	Air_Pollution_Index Derived from depression	0.000344185	0.469237	0.638904	43033.4	7405.14	29578	0.787461
tcl1b	Air_Pollution_Index+Age+Sex+BMI+Race.Ethnicity+Smoking+healthDrinking+Healthy.physical.activity+Qualification+Townsend.deprivation.index+urban+CHD+diabet+Hype	Air_Pollution_Index Derived from depression	0.000348624	0.265647	0.790513	75880.4	23020.3	29123	0.888216
cxcl12	Air_Pollution_Index+Age+Sex+BMI+Race.Ethnicity+Smoking+healthDrinking+Healthy.physical.activity+Qualification+Townsend.deprivation.index+urban+CHD+diabet+Hype	Air_Pollution_Index Derived from depression	0.000351275	0.538524	0.590219	34881	5641.27	29053	0.762436
efna1	Air_Pollution_Index+Age+Sex+BMI+Race.Ethnicity+Smoking+healthDrinking+Healthy.physical.activity+Qualification+Townsend.deprivation.index+urban+CHD+diabet+Hype	Air_Pollution_Index Derived from depression	0.000354703	0.815008	0.415074	12120.6	2605.91	29576	0.626035
cxcl8	Air_Pollution_Index+Age+Sex+BMI+Race.Ethnicity+Smoking+healthDrinking+Healthy.physical.activity+Qualification+Townsend.deprivation.index+urban+CHD+diabet+Hype	Air_Pollution_Index Derived from depression	0.000366714	0.326985	0.743682	67525.2	17049.7	29428	0.860952
cd38	Air_Pollution_Index+Age+Sex+BMI+Race.Ethnicity+Smoking+healthDrinking+Healthy.physical.activity+Qualification+Townsend.deprivation.index+urban+CHD+diabet+Hype	Air_Pollution_Index Derived from depression	0.000370676	0.73693	0.461171	20528.6	3459.16	29496	0.672005
clstn2	Air_Pollution_Index+Age+Sex+BMI+Race.Ethnicity+Smoking+healthDrinking+Healthy.physical.activity+Qualification+Townsend.deprivation.index+urban+CHD+diabet+Hype	Air_Pollution_Index Derived from depression	0.000376754	0.595306	0.551644	35021.7	5637.11	29943	0.737036
app	Air_Pollution_Index+Age+Sex+BMI+Race.Ethnicity+Smoking+healthDrinking+Healthy.physical.activity+Qualification+Townsend.deprivation.index+urban+CHD+diabet+Hype	Air_Pollution_Index Derived from depression	0.000377846	0.349336	0.72684	66032.9	16098.5	29589	0.849234
tnni3	Air_Pollution_Index+Age+Sex+BMI+Race.Ethnicity+Smoking+healthDrinking+Healthy.physical.activity+Qualification+Townsend.deprivation.index+urban+CHD+diabet+Hype	Air_Pollution_Index Derived from depression	0.000378903	0.275769	0.782727	78555.3	25233	29123	0.883588
galnt10	Air_Pollution_Index+Age+Sex+BMI+Race.Ethnicity+Smoking+healthDrinking+Healthy.physical.activity+Qualification+Townsend.deprivation.index+urban+CHD+diabet+Hype	Air_Pollution_Index Derived from depression	0.000381123	0.848882	0.395954	13820.1	2755.94	29496	0.606576
gfap	Air_Pollution_Index+Age+Sex+BMI+Race.Ethnicity+Smoking+healthDrinking+Healthy.physical.activity+Qualification+Townsend.deprivation.index+urban+CHD+diabet+Hype	Air_Pollution_Index Derived from depression	0.000382104	0.51257	0.608256	42275.1	7292.82	28896	0.772091
eda2r	Air_Pollution_Index+Age+Sex+BMI+Race.Ethnicity+Smoking+healthDrinking+Healthy.physical.activity+Qualification+Townsend.deprivation.index+urban+CHD+diabet+Hype	Air_Pollution_Index Derived from depression	0.00039007	0.650133	0.515611	31719.9	5049.46	29893	0.712641
lamp3	Air_Pollution_Index+Age+Sex+BMI+Race.Ethnicity+Smoking+healthDrinking+Healthy.physical.activity+Qualification+Townsend.deprivation.index+urban+CHD+diabet+Hype	Air_Pollution_Index Derived from depression	0.000390875	0.477223	0.633207	50349.7	9413.57	29888	0.785069
tppp3	Air_Pollution_Index+Age+Sex+BMI+Race.Ethnicity+Smoking+healthDrinking+Healthy.physical.activity+Qualification+Townsend.deprivation.index+urban+CHD+diabet+Hype	Air_Pollution_Index Derived from depression	0.000392685	0.604397	0.545584	34353.5	5543.95	28935	0.73363
nfasc	Air_Pollution_Index+Age+Sex+BMI+Race.Ethnicity+Smoking+healthDrinking+Healthy.physical.activity+Qualification+Townsend.deprivation.index+urban+CHD+diabet+Hype	Air_Pollution_Index Derived from depression	0.000395177	0.893677	0.371502	13535.2	2751.98	29943	0.585676
ccl8	Air_Pollution_Index+Age+Sex+BMI+Race.Ethnicity+Smoking+healthDrinking+Healthy.physical.activity+Qualification+Townsend.deprivation.index+urban+CHD+diabet+Hype	Air_Pollution_Index Derived from depression	0.000402396	0.403423	0.68664	61905.8	13872.5	29849	0.826794
tfpi2	Air_Pollution_Index+Age+Sex+BMI+Race.Ethnicity+Smoking+healthDrinking+Healthy.physical.activity+Qualification+Townsend.deprivation.index+urban+CHD+diabet+Hype	Air_Pollution_Index Derived from depression	0.000406284	0.639025	0.522812	34531.9	5555.14	29621	0.716158
cd300c	Air_Pollution_Index+Age+Sex+BMI+Race.Ethnicity+Smoking+healthDrinking+Healthy.physical.activity+Qualification+Townsend.deprivation.index+urban+CHD+diabet+Hype	Air_Pollution_Index Derived from depression	0.000406606	0.742086	0.458041	26331	4217.37	29911	0.670785
hyal1	Air_Pollution_Index+Age+Sex+BMI+Race.Ethnicity+Smoking+healthDrinking+Healthy.physical.activity+Qualification+Townsend.deprivation.index+urban+CHD+diabet+Hype	Air_Pollution_Index Derived from depression	0.000408257	1.11062	0.266742	2048.12	1848.05	29470	0.487195
ppm1a	Air_Pollution_Index+Age+Sex+BMI+Race.Ethnicity+Smoking+healthDrinking+Healthy.physical.activity+Qualification+Townsend.deprivation.index+urban+CHD+diabet+Hype	Air_Pollution_Index Derived from depression	0.000412832	0.781622	0.434443	22430	3673.04	28945	0.644615
crhbp	Air_Pollution_Index+Age+Sex+BMI+Race.Ethnicity+Smoking+healthDrinking+Healthy.physical.activity+Qualification+Townsend.deprivation.index+urban+CHD+diabet+Hype	Air_Pollution_Index Derived from depression	0.000418835	0.934436	0.350087	13948.1	2774.57	29630	0.566567
wfdc2	Air_Pollution_Index+Age+Sex+BMI+Race.Ethnicity+Smoking+healthDrinking+Healthy.physical.activity+Qualification+Townsend.deprivation.index+urban+CHD+diabet+Hype	Air_Pollution_Index Derived from depression	0.000419293	0.692733	0.488483	28460.8	4522.6	28098	0.693835
igfbpl1	Air_Pollution_Index+Age+Sex+BMI+Race.Ethnicity+Smoking+healthDrinking+Healthy.physical.activity+Qualification+Townsend.deprivation.index+urban+CHD+diabet+Hype	Air_Pollution_Index Derived from depression	0.000419521	0.791877	0.428439	23837.1	3872.75	29625	0.640251
cd28	Air_Pollution_Index+Age+Sex+BMI+Race.Ethnicity+Smoking+healthDrinking+Healthy.physical.activity+Qualification+Townsend.deprivation.index+urban+CHD+diabet+Hype	Air_Pollution_Index Derived from depression	0.000421087	0.721604	0.470544	28205.5	4483.51	28945	0.678901
agr2	Air_Pollution_Index+Age+Sex+BMI+Race.Ethnicity+Smoking+healthDrinking+Healthy.physical.activity+Qualification+Townsend.deprivation.index+urban+CHD+diabet+Hype	Air_Pollution_Index Derived from depression	0.000421501	0.260311	0.794626	86292.5	33872	28700	0.888499
pi3	Air_Pollution_Index+Age+Sex+BMI+Race.Ethnicity+Smoking+healthDrinking+Healthy.physical.activity+Qualification+Townsend.deprivation.index+urban+CHD+diabet+Hype	Air_Pollution_Index Derived from depression	0.000424297	0.486125	0.626882	52592.7	10307.5	29287	0.781784
sez6l	Air_Pollution_Index+Age+Sex+BMI+Race.Ethnicity+Smoking+healthDrinking+Healthy.physical.activity+Qualification+Townsend.deprivation.index+urban+CHD+diabet+Hype	Air_Pollution_Index Derived from depression	0.000424321	0.965396	0.334355	12799	2673.51	29716	0.551478
il2ra	Air_Pollution_Index+Age+Sex+BMI+Race.Ethnicity+Smoking+healthDrinking+Healthy.physical.activity+Qualification+Townsend.deprivation.index+urban+CHD+diabet+Hype	Air_Pollution_Index Derived from depression	0.000425055	0.655866	0.511916	35441.2	5735.51	29430	0.712641
sftpa1	Air_Pollution_Index+Age+Sex+BMI+Race.Ethnicity+Smoking+healthDrinking+Healthy.physical.activity+Qualification+Townsend.deprivation.index+urban+CHD+diabet+Hype	Air_Pollution_Index Derived from depression	0.000425539	0.456845	0.647786	55298.4	11423.9	28945	0.795727
dpp7	Air_Pollution_Index+Age+Sex+BMI+Race.Ethnicity+Smoking+healthDrinking+Healthy.physical.activity+Qualification+Townsend.deprivation.index+urban+CHD+diabet+Hype	Air_Pollution_Index Derived from depression	0.000427525	0.436085	0.662778	59720.7	13093.3	29400	0.805443
creg1	Air_Pollution_Index+Age+Sex+BMI+Race.Ethnicity+Smoking+healthDrinking+Healthy.physical.activity+Qualification+Townsend.deprivation.index+urban+CHD+diabet+Hype	Air_Pollution_Index Derived from depression	0.000428137	0.688797	0.490957	32386.3	5173.72	29245	0.694516
marco	Air_Pollution_Index+Age+Sex+BMI+Race.Ethnicity+Smoking+healthDrinking+Healthy.physical.activity+Qualification+Townsend.deprivation.index+urban+CHD+diabet+Hype	Air_Pollution_Index Derived from depression	0.000431806	1.01508	0.310074	10824.7	2496.9	29625	0.527487
uxs1	Air_Pollution_Index+Age+Sex+BMI+Race.Ethnicity+Smoking+healthDrinking+Healthy.physical.activity+Qualification+Townsend.deprivation.index+urban+CHD+diabet+Hype	Air_Pollution_Index Derived from depression	0.000432747	0.502114	0.615591	50797.6	9779.9	28945	0.774385
baiap2	Air_Pollution_Index+Age+Sex+BMI+Race.Ethnicity+Smoking+healthDrinking+Healthy.physical.activity+Qualification+Townsend.deprivation.index+urban+CHD+diabet+Hype	Air_Pollution_Index Derived from depression	0.00043398	0.429645	0.667457	59992.5	13433.6	28945	0.809022
vamp5	Air_Pollution_Index+Age+Sex+BMI+Race.Ethnicity+Smoking+healthDrinking+Healthy.physical.activity+Qualification+Townsend.deprivation.index+urban+CHD+diabet+Hype	Air_Pollution_Index Derived from depression	0.000450644	0.514643	0.606807	52295	10248.5	29123	0.772091
pspn	Air_Pollution_Index+Age+Sex+BMI+Race.Ethnicity+Smoking+healthDrinking+Healthy.physical.activity+Qualification+Townsend.deprivation.index+urban+CHD+diabet+Hype	Air_Pollution_Index Derived from depression	0.000453937	0.294447	0.768419	86956.6	32640.1	29586	0.875996
krt5	Air_Pollution_Index+Age+Sex+BMI+Race.Ethnicity+Smoking+healthDrinking+Healthy.physical.activity+Qualification+Townsend.deprivation.index+urban+CHD+diabet+Hype	Air_Pollution_Index Derived from depression	0.000456853	0.551764	0.581114	48395.6	9003.73	28935	0.755036
mapt	Air_Pollution_Index+Age+Sex+BMI+Race.Ethnicity+Smoking+healthDrinking+Healthy.physical.activity+Qualification+Townsend.deprivation.index+urban+CHD+diabet+Hype	Air_Pollution_Index Derived from depression	0.000458475	0.542078	0.587769	49626.5	9394.7	28935	0.760306
mmp10	Air_Pollution_Index+Age+Sex+BMI+Race.Ethnicity+Smoking+healthDrinking+Healthy.physical.activity+Qualification+Townsend.deprivation.index+urban+CHD+diabet+Hype	Air_Pollution_Index Derived from depression	0.000459714	0.485893	0.627047	58097.6	12322.9	29567	0.781784
tpsab1	Air_Pollution_Index+Age+Sex+BMI+Race.Ethnicity+Smoking+healthDrinking+Healthy.physical.activity+Qualification+Townsend.deprivation.index+urban+CHD+diabet+Hype	Air_Pollution_Index Derived from depression	0.000460349	0.538178	0.590458	52958.5	10266.8	29906	0.762436
siglec6	Air_Pollution_Index+Age+Sex+BMI+Race.Ethnicity+Smoking+healthDrinking+Healthy.physical.activity+Qualification+Townsend.deprivation.index+urban+CHD+diabet+Hype	Air_Pollution_Index Derived from depression	0.000461335	0.861568	0.388932	24912.5	4021.76	29893	0.601418
vegfa	Air_Pollution_Index+Age+Sex+BMI+Race.Ethnicity+Smoking+healthDrinking+Healthy.physical.activity+Qualification+Townsend.deprivation.index+urban+CHD+diabet+Hype	Air_Pollution_Index Derived from depression	0.000462269	0.494389	0.621035	58189.7	12246.2	29858	0.779395
ctrc	Air_Pollution_Index+Age+Sex+BMI+Race.Ethnicity+Smoking+healthDrinking+Healthy.physical.activity+Qualification+Townsend.deprivation.index+urban+CHD+diabet+Hype	Air_Pollution_Index Derived from depression	0.000463556	0.451422	0.651688	63110.7	14562.9	29630	0.797174
cga	Air_Pollution_Index+Age+Sex+BMI+Race.Ethnicity+Smoking+healthDrinking+Healthy.physical.activity+Qualification+Townsend.deprivation.index+urban+CHD+diabet+Hype	Air_Pollution_Index Derived from depression	0.000463791	0.358161	0.720225	76853.8	23146.7	29632	0.846337
tp53inp1	Air_Pollution_Index+Age+Sex+BMI+Race.Ethnicity+Smoking+healthDrinking+Healthy.physical.activity+Qualification+Townsend.deprivation.index+urban+CHD+diabet+Hype	Air_Pollution_Index Derived from depression	0.000466578	0.905568	0.365172	21381.4	3548.23	29123	0.577436
aoc3	Air_Pollution_Index+Age+Sex+BMI+Race.Ethnicity+Smoking+healthDrinking+Healthy.physical.activity+Qualification+Townsend.deprivation.index+urban+CHD+diabet+Hype	Air_Pollution_Index Derived from depression	0.0004709	0.973083	0.33052	18664.9	3257.92	29751	0.546696
tafa5	Air_Pollution_Index+Age+Sex+BMI+Race.Ethnicity+Smoking+healthDrinking+Healthy.physical.activity+Qualification+Townsend.deprivation.index+urban+CHD+diabet+Hype	Air_Pollution_Index Derived from depression	0.000480842	0.850555	0.395024	27424.9	4369.53	29496	0.606113
cd209	Air_Pollution_Index+Age+Sex+BMI+Race.Ethnicity+Smoking+healthDrinking+Healthy.physical.activity+Qualification+Townsend.deprivation.index+urban+CHD+diabet+Hype	Air_Pollution_Index Derived from depression	0.000486847	0.768886	0.441967	34614.9	5568.43	29695	0.651813
fcgr2a	Air_Pollution_Index+Age+Sex+BMI+Race.Ethnicity+Smoking+healthDrinking+Healthy.physical.activity+Qualification+Townsend.deprivation.index+urban+CHD+diabet+Hype	Air_Pollution_Index Derived from depression	0.000487727	0.505027	0.613544	59133.7	12787.1	29509	0.773919
pcsk9	Air_Pollution_Index+Age+Sex+BMI+Race.Ethnicity+Smoking+healthDrinking+Healthy.physical.activity+Qualification+Townsend.deprivation.index+urban+CHD+diabet+Hype	Air_Pollution_Index Derived from depression	0.000489848	0.773475	0.439247	35231.2	5674.8	30000	0.648455
ctsz	Air_Pollution_Index+Age+Sex+BMI+Race.Ethnicity+Smoking+healthDrinking+Healthy.physical.activity+Qualification+Townsend.deprivation.index+urban+CHD+diabet+Hype	Air_Pollution_Index Derived from depression	0.000492708	0.975546	0.329297	21045.7	3525.64	29651	0.546696
scg3	Air_Pollution_Index+Age+Sex+BMI+Race.Ethnicity+Smoking+healthDrinking+Healthy.physical.activity+Qualification+Townsend.deprivation.index+urban+CHD+diabet+Hype	Air_Pollution_Index Derived from depression	0.000494466	0.921807	0.356637	24679.1	3985.45	29675	0.572105
vtcn1	Air_Pollution_Index+Age+Sex+BMI+Race.Ethnicity+Smoking+healthDrinking+Healthy.physical.activity+Qualification+Townsend.deprivation.index+urban+CHD+diabet+Hype	Air_Pollution_Index Derived from depression	0.000502905	0.960887	0.336617	21901.3	3606.62	28945	0.55396
c1qa	Air_Pollution_Index+Age+Sex+BMI+Race.Ethnicity+Smoking+healthDrinking+Healthy.physical.activity+Qualification+Townsend.deprivation.index+urban+CHD+diabet+Hype	Air_Pollution_Index Derived from depression	0.000503121	1.37822	0.168146	1888.79	1856.09	29778	0.356002
fcrl3	Air_Pollution_Index+Age+Sex+BMI+Race.Ethnicity+Smoking+healthDrinking+Healthy.physical.activity+Qualification+Townsend.deprivation.index+urban+CHD+diabet+Hype	Air_Pollution_Index Derived from depression	0.000504926	0.577055	0.563907	51961.7	10151.1	29053	0.743506
prkcq	Air_Pollution_Index+Age+Sex+BMI+Race.Ethnicity+Smoking+healthDrinking+Healthy.physical.activity+Qualification+Townsend.deprivation.index+urban+CHD+diabet+Hype	Air_Pollution_Index Derived from depression	0.000509032	0.709937	0.477749	40381.8	6816.2	29053	0.683232
aplp1	Air_Pollution_Index+Age+Sex+BMI+Race.Ethnicity+Smoking+healthDrinking+Healthy.physical.activity+Qualification+Townsend.deprivation.index+urban+CHD+diabet+Hype	Air_Pollution_Index Derived from depression	0.000509558	0.616023	0.537884	50255.7	9441.07	29625	0.730663
lifr	Air_Pollution_Index+Age+Sex+BMI+Race.Ethnicity+Smoking+healthDrinking+Healthy.physical.activity+Qualification+Townsend.deprivation.index+urban+CHD+diabet+Hype	Air_Pollution_Index Derived from depression	0.000511152	1.32429	0.185416	4952.5	2045.99	29586	0.382919
cd302	Air_Pollution_Index+Age+Sex+BMI+Race.Ethnicity+Smoking+healthDrinking+Healthy.physical.activity+Qualification+Townsend.deprivation.index+urban+CHD+diabet+Hype	Air_Pollution_Index Derived from depression	0.00051309	1.07782	0.281121	17276.7	3098.32	29496	0.500341
fgf23	Air_Pollution_Index+Age+Sex+BMI+Race.Ethnicity+Smoking+healthDrinking+Healthy.physical.activity+Qualification+Townsend.deprivation.index+urban+CHD+diabet+Hype	Air_Pollution_Index Derived from depression	0.000520598	0.582081	0.560517	55460.9	11180.3	29849	0.742114
cdh17	Air_Pollution_Index+Age+Sex+BMI+Race.Ethnicity+Smoking+healthDrinking+Healthy.physical.activity+Qualification+Townsend.deprivation.index+urban+CHD+diabet+Hype	Air_Pollution_Index Derived from depression	0.000521688	0.478669	0.632178	66609.1	16390	29625	0.785004
cxcl10	Air_Pollution_Index+Age+Sex+BMI+Race.Ethnicity+Smoking+healthDrinking+Healthy.physical.activity+Qualification+Townsend.deprivation.index+urban+CHD+diabet+Hype	Air_Pollution_Index Derived from depression	0.000526888	0.488234	0.625388	66459.3	16216.2	29760	0.781587
islr2	Air_Pollution_Index+Age+Sex+BMI+Race.Ethnicity+Smoking+healthDrinking+Healthy.physical.activity+Qualification+Townsend.deprivation.index+urban+CHD+diabet+Hype	Air_Pollution_Index Derived from depression	0.000527947	0.861576	0.388928	30078	4786.08	28515	0.601418
serpina11	Air_Pollution_Index+Age+Sex+BMI+Race.Ethnicity+Smoking+healthDrinking+Healthy.physical.activity+Qualification+Townsend.deprivation.index+urban+CHD+diabet+Hype	Air_Pollution_Index Derived from depression	0.000530379	0.803198	0.421866	37740.4	6169.46	30000	0.633016
folr2	Air_Pollution_Index+Age+Sex+BMI+Race.Ethnicity+Smoking+healthDrinking+Healthy.physical.activity+Qualification+Townsend.deprivation.index+urban+CHD+diabet+Hype	Air_Pollution_Index Derived from depression	0.000546014	1.16614	0.243569	16920.8	3079.72	29911	0.45336
chi3l1	Air_Pollution_Index+Age+Sex+BMI+Race.Ethnicity+Smoking+healthDrinking+Healthy.physical.activity+Qualification+Townsend.deprivation.index+urban+CHD+diabet+Hype	Air_Pollution_Index Derived from depression	0.000552023	0.453972	0.649852	71040.6	19606.6	29011	0.796718
ggt1	Air_Pollution_Index+Age+Sex+BMI+Race.Ethnicity+Smoking+healthDrinking+Healthy.physical.activity+Qualification+Townsend.deprivation.index+urban+CHD+diabet+Hype	Air_Pollution_Index Derived from depression	0.000554851	0.716497	0.47369	46231.9	8250.46	29576	0.682095
tnfrsf12a	Air_Pollution_Index+Age+Sex+BMI+Race.Ethnicity+Smoking+healthDrinking+Healthy.physical.activity+Qualification+Townsend.deprivation.index+urban+CHD+diabet+Hype	Air_Pollution_Index Derived from depression	0.000556118	0.986069	0.324107	27626.5	4401.73	29716	0.542527
slc39a5	Air_Pollution_Index+Age+Sex+BMI+Race.Ethnicity+Smoking+healthDrinking+Healthy.physical.activity+Qualification+Townsend.deprivation.index+urban+CHD+diabet+Hype	Air_Pollution_Index Derived from depression	0.000556714	0.648258	0.516823	52309.4	10128.4	29586	0.712641
cd83	Air_Pollution_Index+Age+Sex+BMI+Race.Ethnicity+Smoking+healthDrinking+Healthy.physical.activity+Qualification+Townsend.deprivation.index+urban+CHD+diabet+Hype	Air_Pollution_Index Derived from depression	0.000557436	1.04791	0.294687	23946.6	3886.08	29586	0.514146
col4a1	Air_Pollution_Index+Age+Sex+BMI+Race.Ethnicity+Smoking+healthDrinking+Healthy.physical.activity+Qualification+Townsend.deprivation.index+urban+CHD+diabet+Hype	Air_Pollution_Index Derived from depression	0.000565792	0.888325	0.374373	34758	5597.54	29625	0.587468
siglec7	Air_Pollution_Index+Age+Sex+BMI+Race.Ethnicity+Smoking+healthDrinking+Healthy.physical.activity+Qualification+Townsend.deprivation.index+urban+CHD+diabet+Hype	Air_Pollution_Index Derived from depression	0.000566795	1.26018	0.207616	14129.7	2791.37	29625	0.412693
acp5	Air_Pollution_Index+Age+Sex+BMI+Race.Ethnicity+Smoking+healthDrinking+Healthy.physical.activity+Qualification+Townsend.deprivation.index+urban+CHD+diabet+Hype	Air_Pollution_Index Derived from depression	0.000566905	1.06582	0.286511	24412.5	3952.08	29769	0.50502
tmprss15	Air_Pollution_Index+Age+Sex+BMI+Race.Ethnicity+Smoking+healthDrinking+Healthy.physical.activity+Qualification+Townsend.deprivation.index+urban+CHD+diabet+Hype	Air_Pollution_Index Derived from depression	0.000568884	0.384655	0.700495	84198.6	29904.6	29496	0.835228
fcrlb	Air_Pollution_Index+Age+Sex+BMI+Race.Ethnicity+Smoking+healthDrinking+Healthy.physical.activity+Qualification+Townsend.deprivation.index+urban+CHD+diabet+Hype	Air_Pollution_Index Derived from depression	0.000572016	0.5884	0.556269	57774.9	12443.5	28945	0.739837
mfap3	Air_Pollution_Index+Age+Sex+BMI+Race.Ethnicity+Smoking+healthDrinking+Healthy.physical.activity+Qualification+Townsend.deprivation.index+urban+CHD+diabet+Hype	Air_Pollution_Index Derived from depression	0.00057341	0.719351	0.471931	46818.5	8492.87	29123	0.680231
lta4h	Air_Pollution_Index+Age+Sex+BMI+Race.Ethnicity+Smoking+healthDrinking+Healthy.physical.activity+Qualification+Townsend.deprivation.index+urban+CHD+diabet+Hype	Air_Pollution_Index Derived from depression	0.000573828	0.596775	0.550662	59938.2	12969	29893	0.737036
ada2	Air_Pollution_Index+Age+Sex+BMI+Race.Ethnicity+Smoking+healthDrinking+Healthy.physical.activity+Qualification+Townsend.deprivation.index+urban+CHD+diabet+Hype	Air_Pollution_Index Derived from depression	0.000574741	0.855074	0.392517	37594.1	6169.1	29454	0.603841
btn3a2	Air_Pollution_Index+Age+Sex+BMI+Race.Ethnicity+Smoking+healthDrinking+Healthy.physical.activity+Qualification+Townsend.deprivation.index+urban+CHD+diabet+Hype	Air_Pollution_Index Derived from depression	0.000581648	0.954113	0.340034	32017.3	5103.8	29586	0.555212
vmo1	Air_Pollution_Index+Age+Sex+BMI+Race.Ethnicity+Smoking+healthDrinking+Healthy.physical.activity+Qualification+Townsend.deprivation.index+urban+CHD+diabet+Hype	Air_Pollution_Index Derived from depression	0.000582403	0.53287	0.594127	66343.4	16332	29496	0.763803
ppp3r1	Air_Pollution_Index+Age+Sex+BMI+Race.Ethnicity+Smoking+healthDrinking+Healthy.physical.activity+Qualification+Townsend.deprivation.index+urban+CHD+diabet+Hype	Air_Pollution_Index Derived from depression	0.000583912	0.862156	0.388609	37969.6	6249.97	29425	0.601418
rarres1	Air_Pollution_Index+Age+Sex+BMI+Race.Ethnicity+Smoking+healthDrinking+Healthy.physical.activity+Qualification+Townsend.deprivation.index+urban+CHD+diabet+Hype	Air_Pollution_Index Derived from depression	0.000587441	1.10413	0.269545	22852.3	3726.99	28945	0.489869
preb	Air_Pollution_Index+Age+Sex+BMI+Race.Ethnicity+Smoking+healthDrinking+Healthy.physical.activity+Qualification+Townsend.deprivation.index+urban+CHD+diabet+Hype	Air_Pollution_Index Derived from depression	0.000596903	1.23085	0.218388	17642.7	3118.09	29053	0.42487
muc13	Air_Pollution_Index+Age+Sex+BMI+Race.Ethnicity+Smoking+healthDrinking+Healthy.physical.activity+Qualification+Townsend.deprivation.index+urban+CHD+diabet+Hype	Air_Pollution_Index Derived from depression	0.000602963	0.745263	0.456119	47056.4	8596.81	28935	0.668639
siglec9	Air_Pollution_Index+Age+Sex+BMI+Race.Ethnicity+Smoking+healthDrinking+Healthy.physical.activity+Qualification+Townsend.deprivation.index+urban+CHD+diabet+Hype	Air_Pollution_Index Derived from depression	0.00060474	1.2405	0.2148	19135.1	3313.69	29849	0.41977
cpa1	Air_Pollution_Index+Age+Sex+BMI+Race.Ethnicity+Smoking+healthDrinking+Healthy.physical.activity+Qualification+Townsend.deprivation.index+urban+CHD+diabet+Hype	Air_Pollution_Index Derived from depression	0.000605402	0.619118	0.535843	61314	13528.8	30000	0.729245
il12b	Air_Pollution_Index+Age+Sex+BMI+Race.Ethnicity+Smoking+healthDrinking+Healthy.physical.activity+Qualification+Townsend.deprivation.index+urban+CHD+diabet+Hype	Air_Pollution_Index Derived from depression	0.000610076	0.700983	0.483319	54114.4	10660.4	29943	0.688506
tnfrsf6b	Air_Pollution_Index+Age+Sex+BMI+Race.Ethnicity+Smoking+healthDrinking+Healthy.physical.activity+Qualification+Townsend.deprivation.index+urban+CHD+diabet+Hype	Air_Pollution_Index Derived from depression	0.000612319	0.688397	0.491208	54022.6	10780.3	29425	0.694516
msln	Air_Pollution_Index+Age+Sex+BMI+Race.Ethnicity+Smoking+healthDrinking+Healthy.physical.activity+Qualification+Townsend.deprivation.index+urban+CHD+diabet+Hype	Air_Pollution_Index Derived from depression	0.000612367	0.688195	0.491335	54096.7	10798.6	29454	0.694516
tnfrsf10b	Air_Pollution_Index+Age+Sex+BMI+Race.Ethnicity+Smoking+healthDrinking+Healthy.physical.activity+Qualification+Townsend.deprivation.index+urban+CHD+diabet+Hype	Air_Pollution_Index Derived from depression	0.000621821	0.989599	0.322378	33554.8	5379.81	29425	0.540755
mep1b	Air_Pollution_Index+Age+Sex+BMI+Race.Ethnicity+Smoking+healthDrinking+Healthy.physical.activity+Qualification+Townsend.deprivation.index+urban+CHD+diabet+Hype	Air_Pollution_Index Derived from depression	0.000626849	0.329144	0.742049	99704	50047.3	29625	0.860236
asgr1	Air_Pollution_Index+Age+Sex+BMI+Race.Ethnicity+Smoking+healthDrinking+Healthy.physical.activity+Qualification+Townsend.deprivation.index+urban+CHD+diabet+Hype	Air_Pollution_Index Derived from depression	0.000628219	1.34933	0.17724	15896.6	2953.5	29425	0.370962
icam2	Air_Pollution_Index+Age+Sex+BMI+Race.Ethnicity+Smoking+healthDrinking+Healthy.physical.activity+Qualification+Townsend.deprivation.index+urban+CHD+diabet+Hype	Air_Pollution_Index Derived from depression	0.000631198	1.22704	0.219819	22745.8	3744.02	30000	0.42539
angpt2	Air_Pollution_Index+Age+Sex+BMI+Race.Ethnicity+Smoking+healthDrinking+Healthy.physical.activity+Qualification+Townsend.deprivation.index+urban+CHD+diabet+Hype	Air_Pollution_Index Derived from depression	0.000633319	1.03023	0.302909	33172.9	5300.76	29893	0.522996
ly9	Air_Pollution_Index+Age+Sex+BMI+Race.Ethnicity+Smoking+healthDrinking+Healthy.physical.activity+Qualification+Townsend.deprivation.index+urban+CHD+diabet+Hype	Air_Pollution_Index Derived from depression	0.000634813	1.332	0.182871	16750.3	3034.05	29283	0.380405
adgre5	Air_Pollution_Index+Age+Sex+BMI+Race.Ethnicity+Smoking+healthDrinking+Healthy.physical.activity+Qualification+Townsend.deprivation.index+urban+CHD+diabet+Hype	Air_Pollution_Index Derived from depression	0.000639118	1.32383	0.18557	18766.8	3273.73	29865	0.382919
col9a1	Air_Pollution_Index+Age+Sex+BMI+Race.Ethnicity+Smoking+healthDrinking+Healthy.physical.activity+Qualification+Townsend.deprivation.index+urban+CHD+diabet+Hype	Air_Pollution_Index Derived from depression	0.000642199	0.861656	0.388884	43917.3	7628.6	29586	0.601418
nid2	Air_Pollution_Index+Age+Sex+BMI+Race.Ethnicity+Smoking+healthDrinking+Healthy.physical.activity+Qualification+Townsend.deprivation.index+urban+CHD+diabet+Hype	Air_Pollution_Index Derived from depression	0.000642988	0.534678	0.592877	72465.8	19963	29632	0.763233
actn4	Air_Pollution_Index+Age+Sex+BMI+Race.Ethnicity+Smoking+healthDrinking+Healthy.physical.activity+Qualification+Townsend.deprivation.index+urban+CHD+diabet+Hype	Air_Pollution_Index Derived from depression	0.000646609	1.22839	0.21931	22410.3	3673.69	29053	0.424968
il24	Air_Pollution_Index+Age+Sex+BMI+Race.Ethnicity+Smoking+healthDrinking+Healthy.physical.activity+Qualification+Townsend.deprivation.index+urban+CHD+diabet+Hype	Air_Pollution_Index Derived from depression	0.000649254	0.832573	0.405093	45264.5	8062.62	29053	0.616702
entpd5	Air_Pollution_Index+Age+Sex+BMI+Race.Ethnicity+Smoking+healthDrinking+Healthy.physical.activity+Qualification+Townsend.deprivation.index+urban+CHD+diabet+Hype	Air_Pollution_Index Derived from depression	0.000651428	1.85316	0.0638698	-905.37	1651.63	29123	0.174657
il12rb1	Air_Pollution_Index+Age+Sex+BMI+Race.Ethnicity+Smoking+healthDrinking+Healthy.physical.activity+Qualification+Townsend.deprivation.index+urban+CHD+diabet+Hype	Air_Pollution_Index Derived from depression	0.000651859	1.07012	0.284574	30901.4	4919.65	29053	0.503189
krt14	Air_Pollution_Index+Age+Sex+BMI+Race.Ethnicity+Smoking+healthDrinking+Healthy.physical.activity+Qualification+Townsend.deprivation.index+urban+CHD+diabet+Hype	Air_Pollution_Index Derived from depression	0.000653676	1.35767	0.174579	15659.6	2866.87	28058	0.36644
ctsd	Air_Pollution_Index+Age+Sex+BMI+Race.Ethnicity+Smoking+healthDrinking+Healthy.physical.activity+Qualification+Townsend.deprivation.index+urban+CHD+diabet+Hype	Air_Pollution_Index Derived from depression	0.000657148	1.02792	0.303997	30901.4	4940.65	27671	0.523233
ptgds	Air_Pollution_Index+Age+Sex+BMI+Race.Ethnicity+Smoking+healthDrinking+Healthy.physical.activity+Qualification+Townsend.deprivation.index+urban+CHD+diabet+Hype	Air_Pollution_Index Derived from depression	0.000657251	1.41263	0.157774	15827.7	2945.9	29410	0.34337
havcr1	Air_Pollution_Index+Age+Sex+BMI+Race.Ethnicity+Smoking+healthDrinking+Healthy.physical.activity+Qualification+Townsend.deprivation.index+urban+CHD+diabet+Hype	Air_Pollution_Index Derived from depression	0.000659785	0.670639	0.502455	61083.2	13495.7	29849	0.70682
ceacam5	Air_Pollution_Index+Age+Sex+BMI+Race.Ethnicity+Smoking+healthDrinking+Healthy.physical.activity+Qualification+Townsend.deprivation.index+urban+CHD+diabet+Hype	Air_Pollution_Index Derived from depression	0.000660849	0.645339	0.518713	59653.6	13465.5	28567	0.713194
thy1	Air_Pollution_Index+Age+Sex+BMI+Race.Ethnicity+Smoking+healthDrinking+Healthy.physical.activity+Qualification+Townsend.deprivation.index+urban+CHD+diabet+Hype	Air_Pollution_Index Derived from depression	0.000661589	1.49193	0.135728	13665.7	2762.37	29911	0.302332
ambn	Air_Pollution_Index+Age+Sex+BMI+Race.Ethnicity+Smoking+healthDrinking+Healthy.physical.activity+Qualification+Townsend.deprivation.index+urban+CHD+diabet+Hype	Air_Pollution_Index Derived from depression	0.000662427	1.47931	0.139068	13007.2	2658.57	29053	0.3078
adm	Air_Pollution_Index+Age+Sex+BMI+Race.Ethnicity+Smoking+healthDrinking+Healthy.physical.activity+Qualification+Townsend.deprivation.index+urban+CHD+diabet+Hype	Air_Pollution_Index Derived from depression	0.000665002	1.5699	0.116449	10891.5	2516.9	29893	0.272453
nptx1	Air_Pollution_Index+Age+Sex+BMI+Race.Ethnicity+Smoking+healthDrinking+Healthy.physical.activity+Qualification+Townsend.deprivation.index+urban+CHD+diabet+Hype	Air_Pollution_Index Derived from depression	0.000665854	1.01333	0.310913	36620.9	5960.23	29632	0.527686
jchain	Air_Pollution_Index+Age+Sex+BMI+Race.Ethnicity+Smoking+healthDrinking+Healthy.physical.activity+Qualification+Townsend.deprivation.index+urban+CHD+diabet+Hype	Air_Pollution_Index Derived from depression	0.000665992	0.656201	0.5117	60587.5	13657	29053	0.712641
flt3lg	Air_Pollution_Index+Age+Sex+BMI+Race.Ethnicity+Smoking+healthDrinking+Healthy.physical.activity+Qualification+Townsend.deprivation.index+urban+CHD+diabet+Hype	Air_Pollution_Index Derived from depression	0.0006667	1.21219	0.22545	26610.1	4257.39	29943	0.432575
il7r	Air_Pollution_Index+Age+Sex+BMI+Race.Ethnicity+Smoking+healthDrinking+Healthy.physical.activity+Qualification+Townsend.deprivation.index+urban+CHD+diabet+Hype	Air_Pollution_Index Derived from depression	0.000668238	0.787125	0.431215	51814.4	9948.96	29632	0.642431
calb1	Air_Pollution_Index+Age+Sex+BMI+Race.Ethnicity+Smoking+healthDrinking+Healthy.physical.activity+Qualification+Townsend.deprivation.index+urban+CHD+diabet+Hype	Air_Pollution_Index Derived from depression	0.000672841	0.957907	0.338117	40242	6745.46	29496	0.554558
crip2	Air_Pollution_Index+Age+Sex+BMI+Race.Ethnicity+Smoking+healthDrinking+Healthy.physical.activity+Qualification+Townsend.deprivation.index+urban+CHD+diabet+Hype	Air_Pollution_Index Derived from depression	0.00067413	1.15119	0.249663	29403.9	4672.47	29425	0.461782
tnfrsf1b	Air_Pollution_Index+Age+Sex+BMI+Race.Ethnicity+Smoking+healthDrinking+Healthy.physical.activity+Qualification+Townsend.deprivation.index+urban+CHD+diabet+Hype	Air_Pollution_Index Derived from depression	0.000674798	1.17611	0.239559	28576.7	4544.14	29632	0.447605
gas6	Air_Pollution_Index+Age+Sex+BMI+Race.Ethnicity+Smoking+healthDrinking+Healthy.physical.activity+Qualification+Townsend.deprivation.index+urban+CHD+diabet+Hype	Air_Pollution_Index Derived from depression	0.000675413	1.6518	0.0985849	8781.15	2341.58	29823	0.241269
kazald1	Air_Pollution_Index+Age+Sex+BMI+Race.Ethnicity+Smoking+healthDrinking+Healthy.physical.activity+Qualification+Townsend.deprivation.index+urban+CHD+diabet+Hype	Air_Pollution_Index Derived from depression	0.000675669	0.920576	0.357279	42836.4	7365.17	29496	0.572278
icam5	Air_Pollution_Index+Age+Sex+BMI+Race.Ethnicity+Smoking+healthDrinking+Healthy.physical.activity+Qualification+Townsend.deprivation.index+urban+CHD+diabet+Hype	Air_Pollution_Index Derived from depression	0.00067914	0.92402	0.355483	43249.2	7453.89	29625	0.570925
il33	Air_Pollution_Index+Age+Sex+BMI+Race.Ethnicity+Smoking+healthDrinking+Healthy.physical.activity+Qualification+Townsend.deprivation.index+urban+CHD+diabet+Hype	Air_Pollution_Index Derived from depression	0.00067982	1.06152	0.288465	33813.1	5437.84	29053	0.506637
rgs8	Air_Pollution_Index+Age+Sex+BMI+Race.Ethnicity+Smoking+healthDrinking+Healthy.physical.activity+Qualification+Townsend.deprivation.index+urban+CHD+diabet+Hype	Air_Pollution_Index Derived from depression	0.00069526	0.651095	0.51499	63542.6	15118.1	29053	0.712641
vwa1	Air_Pollution_Index+Age+Sex+BMI+Race.Ethnicity+Smoking+healthDrinking+Healthy.physical.activity+Qualification+Townsend.deprivation.index+urban+CHD+diabet+Hype	Air_Pollution_Index Derived from depression	0.000695744	1.02973	0.303144	38741	6387.82	29851	0.522996
milr1	Air_Pollution_Index+Age+Sex+BMI+Race.Ethnicity+Smoking+healthDrinking+Healthy.physical.activity+Qualification+Townsend.deprivation.index+urban+CHD+diabet+Hype	Air_Pollution_Index Derived from depression	0.000697451	0.850171	0.395237	48212.2	8922.9	29053	0.606113
pcolce	Air_Pollution_Index+Age+Sex+BMI+Race.Ethnicity+Smoking+healthDrinking+Healthy.physical.activity+Qualification+Townsend.deprivation.index+urban+CHD+diabet+Hype	Air_Pollution_Index Derived from depression	0.000698423	0.607619	0.543453	14942.7	2490.41	11035	0.733267
ddc	Air_Pollution_Index+Age+Sex+BMI+Race.Ethnicity+Smoking+healthDrinking+Healthy.physical.activity+Qualification+Townsend.deprivation.index+urban+CHD+diabet+Hype	Air_Pollution_Index Derived from depression	0.000716982	0.918897	0.358157	46673.3	8374.74	29574	0.572278
mln	Air_Pollution_Index+Age+Sex+BMI+Race.Ethnicity+Smoking+healthDrinking+Healthy.physical.activity+Qualification+Townsend.deprivation.index+urban+CHD+diabet+Hype	Air_Pollution_Index Derived from depression	0.00074	0.511291	0.609151	83217.1	28767.4	29586	0.772091
atf2	Air_Pollution_Index+Age+Sex+BMI+Race.Ethnicity+Smoking+healthDrinking+Healthy.physical.activity+Qualification+Townsend.deprivation.index+urban+CHD+diabet+Hype	Air_Pollution_Index Derived from depression	0.000745794	0.65885	0.509998	66506	16828.3	28935	0.712641
il1rl1	Air_Pollution_Index+Age+Sex+BMI+Race.Ethnicity+Smoking+healthDrinking+Healthy.physical.activity+Qualification+Townsend.deprivation.index+urban+CHD+diabet+Hype	Air_Pollution_Index Derived from depression	0.000751149	0.984713	0.324773	46209.9	8193.52	29910	0.54302
lilrb4	Air_Pollution_Index+Age+Sex+BMI+Race.Ethnicity+Smoking+healthDrinking+Healthy.physical.activity+Qualification+Townsend.deprivation.index+urban+CHD+diabet+Hype	Air_Pollution_Index Derived from depression	0.00075598	1.08181	0.279348	38886.9	6474.6	29053	0.499616
lrrc25	Air_Pollution_Index+Age+Sex+BMI+Race.Ethnicity+Smoking+healthDrinking+Healthy.physical.activity+Qualification+Townsend.deprivation.index+urban+CHD+diabet+Hype	Air_Pollution_Index Derived from depression	0.000775306	1.23515	0.216783	33603.4	5386.89	29496	0.422871
tff3	Air_Pollution_Index+Age+Sex+BMI+Race.Ethnicity+Smoking+healthDrinking+Healthy.physical.activity+Qualification+Townsend.deprivation.index+urban+CHD+diabet+Hype	Air_Pollution_Index Derived from depression	0.000776138	1.07438	0.282663	42141.4	7184.2	29589	0.501255
adgre2	Air_Pollution_Index+Age+Sex+BMI+Race.Ethnicity+Smoking+healthDrinking+Healthy.physical.activity+Qualification+Townsend.deprivation.index+urban+CHD+diabet+Hype	Air_Pollution_Index Derived from depression	0.000778719	1.71344	0.0866412	14948.1	2876	29760	0.21742
tnf	Air_Pollution_Index+Age+Sex+BMI+Race.Ethnicity+Smoking+healthDrinking+Healthy.physical.activity+Qualification+Townsend.deprivation.index+urban+CHD+diabet+Hype	Air_Pollution_Index Derived from depression	0.000780286	1.26105	0.207302	31949.8	5099.89	29076	0.412629
prss8	Air_Pollution_Index+Age+Sex+BMI+Race.Ethnicity+Smoking+healthDrinking+Healthy.physical.activity+Qualification+Townsend.deprivation.index+urban+CHD+diabet+Hype	Air_Pollution_Index Derived from depression	0.000788469	1.24093	0.214642	34460.2	5545.01	29513	0.41977
cope	Air_Pollution_Index+Age+Sex+BMI+Race.Ethnicity+Smoking+healthDrinking+Healthy.physical.activity+Qualification+Townsend.deprivation.index+urban+CHD+diabet+Hype	Air_Pollution_Index Derived from depression	0.000788487	1.0232	0.306223	44236.6	7799.11	28935	0.524148
ca9	Air_Pollution_Index+Age+Sex+BMI+Race.Ethnicity+Smoking+healthDrinking+Healthy.physical.activity+Qualification+Townsend.deprivation.index+urban+CHD+diabet+Hype	Air_Pollution_Index Derived from depression	0.000803466	1.10832	0.267735	43039.1	7371.78	29893	0.488398
gfod2	Air_Pollution_Index+Age+Sex+BMI+Race.Ethnicity+Smoking+healthDrinking+Healthy.physical.activity+Qualification+Townsend.deprivation.index+urban+CHD+diabet+Hype	Air_Pollution_Index Derived from depression	0.000804882	0.389043	0.697247	101529	56356.2	28945	0.833645
dpp10	Air_Pollution_Index+Age+Sex+BMI+Race.Ethnicity+Smoking+healthDrinking+Healthy.physical.activity+Qualification+Townsend.deprivation.index+urban+CHD+diabet+Hype	Air_Pollution_Index Derived from depression	0.000810245	1.43862	0.150269	27328.1	4356.26	29586	0.329186
havcr2	Air_Pollution_Index+Age+Sex+BMI+Race.Ethnicity+Smoking+healthDrinking+Healthy.physical.activity+Qualification+Townsend.deprivation.index+urban+CHD+diabet+Hype	Air_Pollution_Index Derived from depression	0.00081057	1.47431	0.140408	26047.1	4172.58	29632	0.309829
nefl	Air_Pollution_Index+Age+Sex+BMI+Race.Ethnicity+Smoking+healthDrinking+Healthy.physical.activity+Qualification+Townsend.deprivation.index+urban+CHD+diabet+Hype	Air_Pollution_Index Derived from depression	0.000811302	1.14631	0.251677	39094.7	6537.19	28847	0.46428
cpxm1	Air_Pollution_Index+Age+Sex+BMI+Race.Ethnicity+Smoking+healthDrinking+Healthy.physical.activity+Qualification+Townsend.deprivation.index+urban+CHD+diabet+Hype	Air_Pollution_Index Derived from depression	0.00082937	0.738624	0.460141	68583	17448.3	29716	0.671173
prss2	Air_Pollution_Index+Age+Sex+BMI+Race.Ethnicity+Smoking+healthDrinking+Healthy.physical.activity+Qualification+Townsend.deprivation.index+urban+CHD+diabet+Hype	Air_Pollution_Index Derived from depression	0.00082994	0.974413	0.329859	52328.7	10092.3	29751	0.546696
il17d	Air_Pollution_Index+Age+Sex+BMI+Race.Ethnicity+Smoking+healthDrinking+Healthy.physical.activity+Qualification+Townsend.deprivation.index+urban+CHD+diabet+Hype	Air_Pollution_Index Derived from depression	0.000833023	1.52749	0.126651	24468.8	3943.21	29053	0.285527
spon2	Air_Pollution_Index+Age+Sex+BMI+Race.Ethnicity+Smoking+healthDrinking+Healthy.physical.activity+Qualification+Townsend.deprivation.index+urban+CHD+diabet+Hype	Air_Pollution_Index Derived from depression	0.000834833	1.52768	0.126602	25434.7	4084.48	29488	0.285527
vegfd	Air_Pollution_Index+Age+Sex+BMI+Race.Ethnicity+Smoking+healthDrinking+Healthy.physical.activity+Qualification+Townsend.deprivation.index+urban+CHD+diabet+Hype	Air_Pollution_Index Derived from depression	0.000837069	1.42641	0.153761	30416.9	4834.23	29896	0.33575
siglec5	Air_Pollution_Index+Age+Sex+BMI+Race.Ethnicity+Smoking+healthDrinking+Healthy.physical.activity+Qualification+Townsend.deprivation.index+urban+CHD+diabet+Hype	Air_Pollution_Index Derived from depression	0.000837486	0.435032	0.663542	100372	51158.3	29632	0.805443
cd79b	Air_Pollution_Index+Age+Sex+BMI+Race.Ethnicity+Smoking+healthDrinking+Healthy.physical.activity+Qualification+Townsend.deprivation.index+urban+CHD+diabet+Hype	Air_Pollution_Index Derived from depression	0.00083973	1.19132	0.233539	41479.2	6992.74	29943	0.440861
itgb7	Air_Pollution_Index+Age+Sex+BMI+Race.Ethnicity+Smoking+healthDrinking+Healthy.physical.activity+Qualification+Townsend.deprivation.index+urban+CHD+diabet+Hype	Air_Pollution_Index Derived from depression	0.000841741	1.13385	0.256867	44460.7	7730.55	29893	0.471158
cd4	Air_Pollution_Index+Age+Sex+BMI+Race.Ethnicity+Smoking+healthDrinking+Healthy.physical.activity+Qualification+Townsend.deprivation.index+urban+CHD+diabet+Hype	Air_Pollution_Index Derived from depression	0.000842117	1.78543	0.0742024	16763.4	3047.5	29554	0.194074
ece1	Air_Pollution_Index+Age+Sex+BMI+Race.Ethnicity+Smoking+healthDrinking+Healthy.physical.activity+Qualification+Townsend.deprivation.index+urban+CHD+diabet+Hype	Air_Pollution_Index Derived from depression	0.000853503	1.47603	0.139948	27604.4	4391.34	28935	0.30928
cd163	Air_Pollution_Index+Age+Sex+BMI+Race.Ethnicity+Smoking+healthDrinking+Healthy.physical.activity+Qualification+Townsend.deprivation.index+urban+CHD+diabet+Hype	Air_Pollution_Index Derived from depression	0.000856852	1.2471	0.212371	39536.7	6567.39	29751	0.417607
lama4	Air_Pollution_Index+Age+Sex+BMI+Race.Ethnicity+Smoking+healthDrinking+Healthy.physical.activity+Qualification+Townsend.deprivation.index+urban+CHD+diabet+Hype	Air_Pollution_Index Derived from depression	0.000876125	1.62514	0.104142	25119.7	4046.84	29760	0.252895
slc39a14	Air_Pollution_Index+Age+Sex+BMI+Race.Ethnicity+Smoking+healthDrinking+Healthy.physical.activity+Qualification+Townsend.deprivation.index+urban+CHD+diabet+Hype	Air_Pollution_Index Derived from depression	0.000880562	1.62113	0.105	23981.2	3874.87	28935	0.253908
igfbp4	Air_Pollution_Index+Age+Sex+BMI+Race.Ethnicity+Smoking+healthDrinking+Healthy.physical.activity+Qualification+Townsend.deprivation.index+urban+CHD+diabet+Hype	Air_Pollution_Index Derived from depression	0.000884085	1.33145	0.183052	36372.8	5928.25	29254	0.380405
fuca1	Air_Pollution_Index+Age+Sex+BMI+Race.Ethnicity+Smoking+healthDrinking+Healthy.physical.activity+Qualification+Townsend.deprivation.index+urban+CHD+diabet+Hype	Air_Pollution_Index Derived from depression	0.000891639	0.666256	0.505253	79529.4	25071.6	29816	0.708031
grpel1	Air_Pollution_Index+Age+Sex+BMI+Race.Ethnicity+Smoking+healthDrinking+Healthy.physical.activity+Qualification+Townsend.deprivation.index+urban+CHD+diabet+Hype	Air_Pollution_Index Derived from depression	0.000903451	0.926018	0.354444	59639.5	13013.8	29496	0.570464
lag3	Air_Pollution_Index+Age+Sex+BMI+Race.Ethnicity+Smoking+healthDrinking+Healthy.physical.activity+Qualification+Townsend.deprivation.index+urban+CHD+diabet+Hype	Air_Pollution_Index Derived from depression	0.000912825	1.39524	0.162953	36048.3	5852.08	29496	0.34803
lrpap1	Air_Pollution_Index+Age+Sex+BMI+Race.Ethnicity+Smoking+healthDrinking+Healthy.physical.activity+Qualification+Townsend.deprivation.index+urban+CHD+diabet+Hype	Air_Pollution_Index Derived from depression	0.000914213	0.995757	0.319376	57232.6	11841	29911	0.537066
ccl15	Air_Pollution_Index+Age+Sex+BMI+Race.Ethnicity+Smoking+healthDrinking+Healthy.physical.activity+Qualification+Townsend.deprivation.index+urban+CHD+diabet+Hype	Air_Pollution_Index Derived from depression	0.000922354	1.31806	0.187494	41224.3	6928.6	30000	0.385799
il2	Air_Pollution_Index+Age+Sex+BMI+Race.Ethnicity+Smoking+healthDrinking+Healthy.physical.activity+Qualification+Townsend.deprivation.index+urban+CHD+diabet+Hype	Air_Pollution_Index Derived from depression	0.000928694	1.81762	0.0691328	20678.4	3461.24	29053	0.184564
ca11	Air_Pollution_Index+Age+Sex+BMI+Race.Ethnicity+Smoking+healthDrinking+Healthy.physical.activity+Qualification+Townsend.deprivation.index+urban+CHD+diabet+Hype	Air_Pollution_Index Derived from depression	0.000937845	1.78175	0.0748005	22230.9	3647.88	28945	0.195005
klrd1	Air_Pollution_Index+Age+Sex+BMI+Race.Ethnicity+Smoking+healthDrinking+Healthy.physical.activity+Qualification+Townsend.deprivation.index+urban+CHD+diabet+Hype	Air_Pollution_Index Derived from depression	0.000944549	1.25229	0.210473	45537	8006.8	29943	0.416111
st3gal1	Air_Pollution_Index+Age+Sex+BMI+Race.Ethnicity+Smoking+healthDrinking+Healthy.physical.activity+Qualification+Townsend.deprivation.index+urban+CHD+diabet+Hype	Air_Pollution_Index Derived from depression	0.000946281	1.39041	0.164415	38378.2	6332.7	29496	0.35064
rrm2	Air_Pollution_Index+Age+Sex+BMI+Race.Ethnicity+Smoking+healthDrinking+Healthy.physical.activity+Qualification+Townsend.deprivation.index+urban+CHD+diabet+Hype	Air_Pollution_Index Derived from depression	0.000949875	1.14382	0.252706	48646.8	9080.04	28945	0.465043
rspo3	Air_Pollution_Index+Age+Sex+BMI+Race.Ethnicity+Smoking+healthDrinking+Healthy.physical.activity+Qualification+Townsend.deprivation.index+urban+CHD+diabet+Hype	Air_Pollution_Index Derived from depression	0.000953551	2.12299	0.0337633	14397	2829.81	29893	0.106456
pdcd1	Air_Pollution_Index+Age+Sex+BMI+Race.Ethnicity+Smoking+healthDrinking+Healthy.physical.activity+Qualification+Townsend.deprivation.index+urban+CHD+diabet+Hype	Air_Pollution_Index Derived from depression	0.000954466	1.42429	0.154373	38239.6	6281.68	29848	0.336583
ntf3	Air_Pollution_Index+Age+Sex+BMI+Race.Ethnicity+Smoking+healthDrinking+Healthy.physical.activity+Qualification+Townsend.deprivation.index+urban+CHD+diabet+Hype	Air_Pollution_Index Derived from depression	0.000965808	1.68602	0.0918016	28331.2	4506.37	29586	0.227367
klk13	Air_Pollution_Index+Age+Sex+BMI+Race.Ethnicity+Smoking+healthDrinking+Healthy.physical.activity+Qualification+Townsend.deprivation.index+urban+CHD+diabet+Hype	Air_Pollution_Index Derived from depression	0.000975386	1.38024	0.167522	39442.6	6604.97	28986	0.355711
ctrb1	Air_Pollution_Index+Age+Sex+BMI+Race.Ethnicity+Smoking+healthDrinking+Healthy.physical.activity+Qualification+Townsend.deprivation.index+urban+CHD+diabet+Hype	Air_Pollution_Index Derived from depression	0.000980343	1.09206	0.274815	55125.1	11124.1	29632	0.493944
clps	Air_Pollution_Index+Age+Sex+BMI+Race.Ethnicity+Smoking+healthDrinking+Healthy.physical.activity+Qualification+Townsend.deprivation.index+urban+CHD+diabet+Hype	Air_Pollution_Index Derived from depression	0.000981038	0.858971	0.390364	69208.3	17925.7	29583	0.602428
fbp1	Air_Pollution_Index+Age+Sex+BMI+Race.Ethnicity+Smoking+healthDrinking+Healthy.physical.activity+Qualification+Townsend.deprivation.index+urban+CHD+diabet+Hype	Air_Pollution_Index Derived from depression	0.000995302	0.83685	0.402683	71787.8	19518.3	29625	0.615597
ace2	Air_Pollution_Index+Age+Sex+BMI+Race.Ethnicity+Smoking+healthDrinking+Healthy.physical.activity+Qualification+Townsend.deprivation.index+urban+CHD+diabet+Hype	Air_Pollution_Index Derived from depression	0.00100021	1.26779	0.204883	46217.1	8319.41	29123	0.409486
ccl3	Air_Pollution_Index+Age+Sex+BMI+Race.Ethnicity+Smoking+healthDrinking+Healthy.physical.activity+Qualification+Townsend.deprivation.index+urban+CHD+diabet+Hype	Air_Pollution_Index Derived from depression	0.00101001	1.03142	0.302353	60082.2	13169	29586	0.522863
cd5	Air_Pollution_Index+Age+Sex+BMI+Race.Ethnicity+Smoking+healthDrinking+Healthy.physical.activity+Qualification+Townsend.deprivation.index+urban+CHD+diabet+Hype	Air_Pollution_Index Derived from depression	0.00102648	1.89214	0.0584824	25521.6	4103.61	29849	0.163282
msr1	Air_Pollution_Index+Age+Sex+BMI+Race.Ethnicity+Smoking+healthDrinking+Healthy.physical.activity+Qualification+Townsend.deprivation.index+urban+CHD+diabet+Hype	Air_Pollution_Index Derived from depression	0.00102709	1.39614	0.162681	43969.9	7602.6	29911	0.347958
cd27	Air_Pollution_Index+Age+Sex+BMI+Race.Ethnicity+Smoking+healthDrinking+Healthy.physical.activity+Qualification+Townsend.deprivation.index+urban+CHD+diabet+Hype	Air_Pollution_Index Derived from depression	0.00102863	1.58384	0.113241	36019.9	5837.16	29716	0.268076
sorcs2	Air_Pollution_Index+Age+Sex+BMI+Race.Ethnicity+Smoking+healthDrinking+Healthy.physical.activity+Qualification+Townsend.deprivation.index+urban+CHD+diabet+Hype	Air_Pollution_Index Derived from depression	0.0010309	1.84524	0.0650124	25682.9	4109.56	28945	0.17745
nppc	Air_Pollution_Index+Age+Sex+BMI+Race.Ethnicity+Smoking+healthDrinking+Healthy.physical.activity+Qualification+Townsend.deprivation.index+urban+CHD+diabet+Hype	Air_Pollution_Index Derived from depression	0.0010456	1.37841	0.168088	44960.5	7902.18	29586	0.356002
gkn1	Air_Pollution_Index+Age+Sex+BMI+Race.Ethnicity+Smoking+healthDrinking+Healthy.physical.activity+Qualification+Townsend.deprivation.index+urban+CHD+diabet+Hype	Air_Pollution_Index Derived from depression	0.0010484	2.3095	0.0209229	12774.8	2602.01	28356	0.0721938
nell2	Air_Pollution_Index+Age+Sex+BMI+Race.Ethnicity+Smoking+healthDrinking+Healthy.physical.activity+Qualification+Townsend.deprivation.index+urban+CHD+diabet+Hype	Air_Pollution_Index Derived from depression	0.00104978	2.26685	0.0234066	16068	2986.2	29760	0.0792682
ly96	Air_Pollution_Index+Age+Sex+BMI+Race.Ethnicity+Smoking+healthDrinking+Healthy.physical.activity+Qualification+Townsend.deprivation.index+urban+CHD+diabet+Hype	Air_Pollution_Index Derived from depression	0.00105408	1.81886	0.0689425	28790.8	4576.2	29425	0.184393
ltbp3	Air_Pollution_Index+Age+Sex+BMI+Race.Ethnicity+Smoking+healthDrinking+Healthy.physical.activity+Qualification+Townsend.deprivation.index+urban+CHD+diabet+Hype	Air_Pollution_Index Derived from depression	0.00106004	1.20265	0.229121	52098.5	10229.1	28945	0.435329
ctsh	Air_Pollution_Index+Age+Sex+BMI+Race.Ethnicity+Smoking+healthDrinking+Healthy.physical.activity+Qualification+Townsend.deprivation.index+urban+CHD+diabet+Hype	Air_Pollution_Index Derived from depression	0.00106079	0.888086	0.374502	70078.2	18953.4	29026	0.587468
serpine1	Air_Pollution_Index+Age+Sex+BMI+Race.Ethnicity+Smoking+healthDrinking+Healthy.physical.activity+Qualification+Townsend.deprivation.index+urban+CHD+diabet+Hype	Air_Pollution_Index Derived from depression	0.00106464	0.973802	0.330163	68014.2	16911.6	30000	0.546696
ren	Air_Pollution_Index+Age+Sex+BMI+Race.Ethnicity+Smoking+healthDrinking+Healthy.physical.activity+Qualification+Townsend.deprivation.index+urban+CHD+diabet+Hype	Air_Pollution_Index Derived from depression	0.00106574	0.930015	0.352371	69583.3	18119.6	29625	0.568378
cdhr1	Air_Pollution_Index+Age+Sex+BMI+Race.Ethnicity+Smoking+healthDrinking+Healthy.physical.activity+Qualification+Townsend.deprivation.index+urban+CHD+diabet+Hype	Air_Pollution_Index Derived from depression	0.00106806	1.53791	0.124082	38213	6334.38	28935	0.282759
gpr37	Air_Pollution_Index+Age+Sex+BMI+Race.Ethnicity+Smoking+healthDrinking+Healthy.physical.activity+Qualification+Townsend.deprivation.index+urban+CHD+diabet+Hype	Air_Pollution_Index Derived from depression	0.00106951	1.02299	0.30632	62628	14609.4	29123	0.524148
gdnf	Air_Pollution_Index+Age+Sex+BMI+Race.Ethnicity+Smoking+healthDrinking+Healthy.physical.activity+Qualification+Townsend.deprivation.index+urban+CHD+diabet+Hype	Air_Pollution_Index Derived from depression	0.0010697	1.71534	0.0862937	31978.3	5107.37	28935	0.21692
spink1	Air_Pollution_Index+Age+Sex+BMI+Race.Ethnicity+Smoking+healthDrinking+Healthy.physical.activity+Qualification+Townsend.deprivation.index+urban+CHD+diabet+Hype	Air_Pollution_Index Derived from depression	0.00107014	1.63595	0.101861	36353.5	5906.72	29632	0.248371
paep	Air_Pollution_Index+Age+Sex+BMI+Race.Ethnicity+Smoking+healthDrinking+Healthy.physical.activity+Qualification+Townsend.deprivation.index+urban+CHD+diabet+Hype	Air_Pollution_Index Derived from depression	0.00107408	0.489152	0.624738	107243	65696.4	29425	0.781587
acaa1	Air_Pollution_Index+Age+Sex+BMI+Race.Ethnicity+Smoking+healthDrinking+Healthy.physical.activity+Qualification+Townsend.deprivation.index+urban+CHD+diabet+Hype	Air_Pollution_Index Derived from depression	0.00108083	0.815154	0.414991	75754.7	23147.8	28945	0.626035
pvr	Air_Pollution_Index+Age+Sex+BMI+Race.Ethnicity+Smoking+healthDrinking+Healthy.physical.activity+Qualification+Townsend.deprivation.index+urban+CHD+diabet+Hype	Air_Pollution_Index Derived from depression	0.00108289	1.82347	0.0682427	31150.7	4954.17	29911	0.183528
idi2	Air_Pollution_Index+Age+Sex+BMI+Race.Ethnicity+Smoking+healthDrinking+Healthy.physical.activity+Qualification+Townsend.deprivation.index+urban+CHD+diabet+Hype	Air_Pollution_Index Derived from depression	0.00108358	1.40022	0.161459	44480.8	7865.18	28935	0.345889
duox2	Air_Pollution_Index+Age+Sex+BMI+Race.Ethnicity+Smoking+healthDrinking+Healthy.physical.activity+Qualification+Townsend.deprivation.index+urban+CHD+diabet+Hype	Air_Pollution_Index Derived from depression	0.00108435	0.91925	0.357973	69663.7	18598.4	29123	0.572278
adam15	Air_Pollution_Index+Age+Sex+BMI+Race.Ethnicity+Smoking+healthDrinking+Healthy.physical.activity+Qualification+Townsend.deprivation.index+urban+CHD+diabet+Hype	Air_Pollution_Index Derived from depression	0.00109089	2.17728	0.0294676	19752.3	3355.34	29123	0.0955902
tnfrsf10a	Air_Pollution_Index+Age+Sex+BMI+Race.Ethnicity+Smoking+healthDrinking+Healthy.physical.activity+Qualification+Townsend.deprivation.index+urban+CHD+diabet+Hype	Air_Pollution_Index Derived from depression	0.00109165	2.11199	0.0346959	22053.2	3640.29	29425	0.108714
ptk7	Air_Pollution_Index+Age+Sex+BMI+Race.Ethnicity+Smoking+healthDrinking+Healthy.physical.activity+Qualification+Townsend.deprivation.index+urban+CHD+diabet+Hype	Air_Pollution_Index Derived from depression	0.00110235	1.79535	0.0726088	31079.3	4951.24	28935	0.191399
atp5po	Air_Pollution_Index+Age+Sex+BMI+Race.Ethnicity+Smoking+healthDrinking+Healthy.physical.activity+Qualification+Townsend.deprivation.index+urban+CHD+diabet+Hype	Air_Pollution_Index Derived from depression	0.00111146	1.60078	0.109437	38199.4	6331.41	28935	0.261612
kirrel2	Air_Pollution_Index+Age+Sex+BMI+Race.Ethnicity+Smoking+healthDrinking+Healthy.physical.activity+Qualification+Townsend.deprivation.index+urban+CHD+diabet+Hype	Air_Pollution_Index Derived from depression	0.00111492	1.7182	0.0857708	34279.9	5529.89	28935	0.216689
il5	Air_Pollution_Index+Age+Sex+BMI+Race.Ethnicity+Smoking+healthDrinking+Healthy.physical.activity+Qualification+Townsend.deprivation.index+urban+CHD+diabet+Hype	Air_Pollution_Index Derived from depression	0.00112105	0.483859	0.628489	108585	71171.2	29053	0.781871
cd70	Air_Pollution_Index+Age+Sex+BMI+Race.Ethnicity+Smoking+healthDrinking+Healthy.physical.activity+Qualification+Townsend.deprivation.index+urban+CHD+diabet+Hype	Air_Pollution_Index Derived from depression	0.00113024	1.62324	0.10455	39888.4	6658.09	29586	0.253239
pigr	Air_Pollution_Index+Age+Sex+BMI+Race.Ethnicity+Smoking+healthDrinking+Healthy.physical.activity+Qualification+Townsend.deprivation.index+urban+CHD+diabet+Hype	Air_Pollution_Index Derived from depression	0.00114955	2.00815	0.0446367	27740.5	4414.27	29238	0.131947
mzb1	Air_Pollution_Index+Age+Sex+BMI+Race.Ethnicity+Smoking+healthDrinking+Healthy.physical.activity+Qualification+Townsend.deprivation.index+urban+CHD+diabet+Hype	Air_Pollution_Index Derived from depression	0.0011532	1.40015	0.161478	50240.1	9416.59	29714	0.345889
ccl24	Air_Pollution_Index+Age+Sex+BMI+Race.Ethnicity+Smoking+healthDrinking+Healthy.physical.activity+Qualification+Townsend.deprivation.index+urban+CHD+diabet+Hype	Air_Pollution_Index Derived from depression	0.00115732	0.857418	0.391221	79656	25312.9	29721	0.60248
tpt1	Air_Pollution_Index+Age+Sex+BMI+Race.Ethnicity+Smoking+healthDrinking+Healthy.physical.activity+Qualification+Townsend.deprivation.index+urban+CHD+diabet+Hype	Air_Pollution_Index Derived from depression	0.00116664	1.08453	0.278138	63969.8	15341.8	29053	0.498061
msmb	Air_Pollution_Index+Age+Sex+BMI+Race.Ethnicity+Smoking+healthDrinking+Healthy.physical.activity+Qualification+Townsend.deprivation.index+urban+CHD+diabet+Hype	Air_Pollution_Index Derived from depression	0.00116765	1.04277	0.297064	68109.2	17268.6	29588	0.517166
mmp12	Air_Pollution_Index+Age+Sex+BMI+Race.Ethnicity+Smoking+healthDrinking+Healthy.physical.activity+Qualification+Townsend.deprivation.index+urban+CHD+diabet+Hype	Air_Pollution_Index Derived from depression	0.00121882	1.43849	0.150305	51566.5	9863.2	29644	0.329186
il32	Air_Pollution_Index+Age+Sex+BMI+Race.Ethnicity+Smoking+healthDrinking+Healthy.physical.activity+Qualification+Townsend.deprivation.index+urban+CHD+diabet+Hype	Air_Pollution_Index Derived from depression	0.00122812	1.75247	0.0797034	40270.4	6744.54	29586	0.205293
slamf1	Air_Pollution_Index+Age+Sex+BMI+Race.Ethnicity+Smoking+healthDrinking+Healthy.physical.activity+Qualification+Townsend.deprivation.index+urban+CHD+diabet+Hype	Air_Pollution_Index Derived from depression	0.0012335	1.27073	0.203834	57997	12492.9	29053	0.407946
mmp3	Air_Pollution_Index+Age+Sex+BMI+Race.Ethnicity+Smoking+healthDrinking+Healthy.physical.activity+Qualification+Townsend.deprivation.index+urban+CHD+diabet+Hype	Air_Pollution_Index Derived from depression	0.00123955	1.58739	0.112436	46856.5	8417.18	29632	0.267034
il3ra	Air_Pollution_Index+Age+Sex+BMI+Race.Ethnicity+Smoking+healthDrinking+Healthy.physical.activity+Qualification+Townsend.deprivation.index+urban+CHD+diabet+Hype	Air_Pollution_Index Derived from depression	0.00125581	2.432	0.0150218	21292.9	3535.18	29053	0.0559592
lrp1	Air_Pollution_Index+Age+Sex+BMI+Race.Ethnicity+Smoking+healthDrinking+Healthy.physical.activity+Qualification+Townsend.deprivation.index+urban+CHD+diabet+Hype	Air_Pollution_Index Derived from depression	0.00126157	2.94634	0.00321806	11021.4	2506.64	29496	0.0159055
fgf5	Air_Pollution_Index+Age+Sex+BMI+Race.Ethnicity+Smoking+healthDrinking+Healthy.physical.activity+Qualification+Townsend.deprivation.index+urban+CHD+diabet+Hype	Air_Pollution_Index Derived from depression	0.00126896	2.36523	0.0180252	23517.3	3816.26	29053	0.0646345
ces1	Air_Pollution_Index+Age+Sex+BMI+Race.Ethnicity+Smoking+healthDrinking+Healthy.physical.activity+Qualification+Townsend.deprivation.index+urban+CHD+diabet+Hype	Air_Pollution_Index Derived from depression	0.00129443	1.02004	0.30772	75990.4	22391.9	29709	0.525508
mdk	Air_Pollution_Index+Age+Sex+BMI+Race.Ethnicity+Smoking+healthDrinking+Healthy.physical.activity+Qualification+Townsend.deprivation.index+urban+CHD+diabet+Hype	Air_Pollution_Index Derived from depression	0.00129476	1.5408	0.123376	51085.8	9710.78	29618	0.282148
kcnip4	Air_Pollution_Index+Age+Sex+BMI+Race.Ethnicity+Smoking+healthDrinking+Healthy.physical.activity+Qualification+Townsend.deprivation.index+urban+CHD+diabet+Hype	Air_Pollution_Index Derived from depression	0.00130344	1.53288	0.125316	49937	9495.98	28935	0.284245
agxt	Air_Pollution_Index+Age+Sex+BMI+Race.Ethnicity+Smoking+healthDrinking+Healthy.physical.activity+Qualification+Townsend.deprivation.index+urban+CHD+diabet+Hype	Air_Pollution_Index Derived from depression	0.00130431	1.05712	0.290465	73965.2	21005.7	29625	0.509533
hla_e	Air_Pollution_Index+Age+Sex+BMI+Race.Ethnicity+Smoking+healthDrinking+Healthy.physical.activity+Qualification+Townsend.deprivation.index+urban+CHD+diabet+Hype	Air_Pollution_Index Derived from depression	0.00130925	2.82615	0.00471422	15759.8	2947.32	29586	0.0218256
s100a16	Air_Pollution_Index+Age+Sex+BMI+Race.Ethnicity+Smoking+healthDrinking+Healthy.physical.activity+Qualification+Townsend.deprivation.index+urban+CHD+diabet+Hype	Air_Pollution_Index Derived from depression	0.001321	1.29746	0.194484	60231.8	13571.8	28892	0.395731
cd200r1	Air_Pollution_Index+Age+Sex+BMI+Race.Ethnicity+Smoking+healthDrinking+Healthy.physical.activity+Qualification+Townsend.deprivation.index+urban+CHD+diabet+Hype	Air_Pollution_Index Derived from depression	0.00132313	2.33711	0.01944	27472.7	4376.58	29493	0.0686974
lto1	Air_Pollution_Index+Age+Sex+BMI+Race.Ethnicity+Smoking+healthDrinking+Healthy.physical.activity+Qualification+Townsend.deprivation.index+urban+CHD+diabet+Hype	Air_Pollution_Index Derived from depression	0.00133307	1.93885	0.0525298	37942.6	6267.7	29053	0.150393
ssb	Air_Pollution_Index+Age+Sex+BMI+Race.Ethnicity+Smoking+healthDrinking+Healthy.physical.activity+Qualification+Townsend.deprivation.index+urban+CHD+diabet+Hype	Air_Pollution_Index Derived from depression	0.00133504	1.40613	0.159696	56322.9	11839	28935	0.344088
spink4	Air_Pollution_Index+Age+Sex+BMI+Race.Ethnicity+Smoking+healthDrinking+Healthy.physical.activity+Qualification+Townsend.deprivation.index+urban+CHD+diabet+Hype	Air_Pollution_Index Derived from depression	0.00134194	1.30091	0.1933	63163	14613.1	29586	0.393875
il4r	Air_Pollution_Index+Age+Sex+BMI+Race.Ethnicity+Smoking+healthDrinking+Healthy.physical.activity+Qualification+Townsend.deprivation.index+urban+CHD+diabet+Hype	Air_Pollution_Index Derived from depression	0.00136964	2.36524	0.018025	28972.8	4605.08	29586	0.0646345
apoh	Air_Pollution_Index+Age+Sex+BMI+Race.Ethnicity+Smoking+healthDrinking+Healthy.physical.activity+Qualification+Townsend.deprivation.index+urban+CHD+diabet+Hype	Air_Pollution_Index Derived from depression	0.0014002	2.41333	0.0158137	29239.1	4646.79	29632	0.0585707
amn	Air_Pollution_Index+Age+Sex+BMI+Race.Ethnicity+Smoking+healthDrinking+Healthy.physical.activity+Qualification+Townsend.deprivation.index+urban+CHD+diabet+Hype	Air_Pollution_Index Derived from depression	0.00140081	1.82008	0.0687566	44500.7	7853.56	29053	0.184232
il15	Air_Pollution_Index+Age+Sex+BMI+Race.Ethnicity+Smoking+healthDrinking+Healthy.physical.activity+Qualification+Townsend.deprivation.index+urban+CHD+diabet+Hype	Air_Pollution_Index Derived from depression	0.00140271	2.63784	0.008348	23926	3883.38	29586	0.0349946
serpina9	Air_Pollution_Index+Age+Sex+BMI+Race.Ethnicity+Smoking+healthDrinking+Healthy.physical.activity+Qualification+Townsend.deprivation.index+urban+CHD+diabet+Hype	Air_Pollution_Index Derived from depression	0.00140316	1.21182	0.22559	69304	18168.8	29359	0.432575
il17a	Air_Pollution_Index+Age+Sex+BMI+Race.Ethnicity+Smoking+healthDrinking+Healthy.physical.activity+Qualification+Townsend.deprivation.index+urban+CHD+diabet+Hype	Air_Pollution_Index Derived from depression	0.00142459	2.04402	0.0409606	38623.7	6419.96	29002	0.124845
mmp1	Air_Pollution_Index+Age+Sex+BMI+Race.Ethnicity+Smoking+healthDrinking+Healthy.physical.activity+Qualification+Townsend.deprivation.index+urban+CHD+diabet+Hype	Air_Pollution_Index Derived from depression	0.00144273	0.963643	0.335233	81478	28870	28578	0.552304
edil3	Air_Pollution_Index+Age+Sex+BMI+Race.Ethnicity+Smoking+healthDrinking+Healthy.physical.activity+Qualification+Townsend.deprivation.index+urban+CHD+diabet+Hype	Air_Pollution_Index Derived from depression	0.00145591	2.56798	0.0102341	26956.7	4296.25	29123	0.0407971
il19	Air_Pollution_Index+Age+Sex+BMI+Race.Ethnicity+Smoking+healthDrinking+Healthy.physical.activity+Qualification+Townsend.deprivation.index+urban+CHD+diabet+Hype	Air_Pollution_Index Derived from depression	0.00146718	1.2942	0.195608	66509.7	16857.6	28899	0.397193
il10ra	Air_Pollution_Index+Age+Sex+BMI+Race.Ethnicity+Smoking+healthDrinking+Healthy.physical.activity+Qualification+Townsend.deprivation.index+urban+CHD+diabet+Hype	Air_Pollution_Index Derived from depression	0.00147804	1.54766	0.121714	57049.7	12092.4	29053	0.279981
cd33	Air_Pollution_Index+Age+Sex+BMI+Race.Ethnicity+Smoking+healthDrinking+Healthy.physical.activity+Qualification+Townsend.deprivation.index+urban+CHD+diabet+Hype	Air_Pollution_Index Derived from depression	0.00147939	1.13846	0.254936	77270.8	23368.4	29716	0.468557
nptxr	Air_Pollution_Index+Age+Sex+BMI+Race.Ethnicity+Smoking+healthDrinking+Healthy.physical.activity+Qualification+Townsend.deprivation.index+urban+CHD+diabet+Hype	Air_Pollution_Index Derived from depression	0.00152134	2.73843	0.00617707	26653.5	4258.69	29625	0.027057
il12a_il12b	Air_Pollution_Index+Age+Sex+BMI+Race.Ethnicity+Smoking+healthDrinking+Healthy.physical.activity+Qualification+Townsend.deprivation.index+urban+CHD+diabet+Hype	Air_Pollution_Index Derived from depression	0.00153677	1.24953	0.211481	73311.6	20680.4	29496	0.416416
ceacam21	Air_Pollution_Index+Age+Sex+BMI+Race.Ethnicity+Smoking+healthDrinking+Healthy.physical.activity+Qualification+Townsend.deprivation.index+urban+CHD+diabet+Hype	Air_Pollution_Index Derived from depression	0.00156006	1.13354	0.256995	80236.4	26012.3	29586	0.471158
ccl21	Air_Pollution_Index+Age+Sex+BMI+Race.Ethnicity+Smoking+healthDrinking+Healthy.physical.activity+Qualification+Townsend.deprivation.index+urban+CHD+diabet+Hype	Air_Pollution_Index Derived from depression	0.00156997	2.40777	0.0160564	36448.7	5919.98	29760	0.0591701
ccl7	Air_Pollution_Index+Age+Sex+BMI+Race.Ethnicity+Smoking+healthDrinking+Healthy.physical.activity+Qualification+Townsend.deprivation.index+urban+CHD+diabet+Hype	Air_Pollution_Index Derived from depression	0.00158419	1.68781	0.0914587	57572.3	12098.7	29586	0.227172
areg	Air_Pollution_Index+Age+Sex+BMI+Race.Ethnicity+Smoking+healthDrinking+Healthy.physical.activity+Qualification+Townsend.deprivation.index+urban+CHD+diabet+Hype	Air_Pollution_Index Derived from depression	0.00158443	2.18216	0.0291055	42199.2	7207.87	29496	0.094836
plat	Air_Pollution_Index+Age+Sex+BMI+Race.Ethnicity+Smoking+healthDrinking+Healthy.physical.activity+Qualification+Townsend.deprivation.index+urban+CHD+diabet+Hype	Air_Pollution_Index Derived from depression	0.00159844	1.96713	0.0491777	49993.5	9297.53	29910	0.142752
adh4	Air_Pollution_Index+Age+Sex+BMI+Race.Ethnicity+Smoking+healthDrinking+Healthy.physical.activity+Qualification+Townsend.deprivation.index+urban+CHD+diabet+Hype	Air_Pollution_Index Derived from depression	0.00162055	1.20105	0.229743	77497.9	24334	29123	0.435605
vwf	Air_Pollution_Index+Age+Sex+BMI+Race.Ethnicity+Smoking+healthDrinking+Healthy.physical.activity+Qualification+Townsend.deprivation.index+urban+CHD+diabet+Hype	Air_Pollution_Index Derived from depression	0.00163224	1.36471	0.172356	73408	20240	30000	0.362293
sult2a1	Air_Pollution_Index+Age+Sex+BMI+Race.Ethnicity+Smoking+healthDrinking+Healthy.physical.activity+Qualification+Townsend.deprivation.index+urban+CHD+diabet+Hype	Air_Pollution_Index Derived from depression	0.0016666	1.86703	0.0619077	54599.7	10943	29586	0.169927
nxph1	Air_Pollution_Index+Age+Sex+BMI+Race.Ethnicity+Smoking+healthDrinking+Healthy.physical.activity+Qualification+Townsend.deprivation.index+urban+CHD+diabet+Hype	Air_Pollution_Index Derived from depression	0.00167069	2.6869	0.00721597	31809.4	5077.67	28935	0.0308683
nppb	Air_Pollution_Index+Age+Sex+BMI+Race.Ethnicity+Smoking+healthDrinking+Healthy.physical.activity+Qualification+Townsend.deprivation.index+urban+CHD+diabet+Hype	Air_Pollution_Index Derived from depression	0.0016743	0.778335	0.436378	104685	61849.9	29123	0.64682
dkkl1	Air_Pollution_Index+Age+Sex+BMI+Race.Ethnicity+Smoking+healthDrinking+Healthy.physical.activity+Qualification+Townsend.deprivation.index+urban+CHD+diabet+Hype	Air_Pollution_Index Derived from depression	0.00168978	1.20734	0.227309	80942.5	26781.3	29496	0.433576
fcrl5	Air_Pollution_Index+Age+Sex+BMI+Race.Ethnicity+Smoking+healthDrinking+Healthy.physical.activity+Qualification+Townsend.deprivation.index+urban+CHD+diabet+Hype	Air_Pollution_Index Derived from depression	0.00169522	1.81316	0.0698177	57536.7	12066.6	29632	0.185715
nrtn	Air_Pollution_Index+Age+Sex+BMI+Race.Ethnicity+Smoking+healthDrinking+Healthy.physical.activity+Qualification+Townsend.deprivation.index+urban+CHD+diabet+Hype	Air_Pollution_Index Derived from depression	0.00173487	2.10046	0.0356974	48606.8	9044.82	29053	0.111118
epcam	Air_Pollution_Index+Age+Sex+BMI+Race.Ethnicity+Smoking+healthDrinking+Healthy.physical.activity+Qualification+Townsend.deprivation.index+urban+CHD+diabet+Hype	Air_Pollution_Index Derived from depression	0.0017519	1.10587	0.268792	88791.9	34636.3	29625	0.489254
fut3_fut5	Air_Pollution_Index+Age+Sex+BMI+Race.Ethnicity+Smoking+healthDrinking+Healthy.physical.activity+Qualification+Townsend.deprivation.index+urban+CHD+diabet+Hype	Air_Pollution_Index Derived from depression	0.0017581	2.3737	0.0176174	44375	7706.19	29911	0.06364
ccl17	Air_Pollution_Index+Age+Sex+BMI+Race.Ethnicity+Smoking+healthDrinking+Healthy.physical.activity+Qualification+Townsend.deprivation.index+urban+CHD+diabet+Hype	Air_Pollution_Index Derived from depression	0.00175993	1.18615	0.235574	84805.3	30350.7	29587	0.442987
chgb	Air_Pollution_Index+Age+Sex+BMI+Race.Ethnicity+Smoking+healthDrinking+Healthy.physical.activity+Qualification+Townsend.deprivation.index+urban+CHD+diabet+Hype	Air_Pollution_Index Derived from depression	0.00176604	2.72842	0.00636754	36088.7	5846.76	29811	0.0277253
sftpa2	Air_Pollution_Index+Age+Sex+BMI+Race.Ethnicity+Smoking+healthDrinking+Healthy.physical.activity+Qualification+Townsend.deprivation.index+urban+CHD+diabet+Hype	Air_Pollution_Index Derived from depression	0.00177878	2.18357	0.029002	47532.6	8737.4	28945	0.094836
calca	Air_Pollution_Index+Age+Sex+BMI+Race.Ethnicity+Smoking+healthDrinking+Healthy.physical.activity+Qualification+Townsend.deprivation.index+urban+CHD+diabet+Hype	Air_Pollution_Index Derived from depression	0.00179823	1.77806	0.0754039	61440.3	13893.2	29377	0.195943
agrp	Air_Pollution_Index+Age+Sex+BMI+Race.Ethnicity+Smoking+healthDrinking+Healthy.physical.activity+Qualification+Townsend.deprivation.index+urban+CHD+diabet+Hype	Air_Pollution_Index Derived from depression	0.00181144	2.11191	0.0347023	53241.2	10354.2	29943	0.108714
egfl7	Air_Pollution_Index+Age+Sex+BMI+Race.Ethnicity+Smoking+healthDrinking+Healthy.physical.activity+Qualification+Townsend.deprivation.index+urban+CHD+diabet+Hype	Air_Pollution_Index Derived from depression	0.0018958	2.92376	0.00346102	34312.3	5535.73	28945	0.0168775
cxcl17	Air_Pollution_Index+Age+Sex+BMI+Race.Ethnicity+Smoking+healthDrinking+Healthy.physical.activity+Qualification+Townsend.deprivation.index+urban+CHD+diabet+Hype	Air_Pollution_Index Derived from depression	0.00190514	2.84042	0.00450844	38502.9	6331.56	29943	0.021073
krt19	Air_Pollution_Index+Age+Sex+BMI+Race.Ethnicity+Smoking+healthDrinking+Healthy.physical.activity+Qualification+Townsend.deprivation.index+urban+CHD+diabet+Hype	Air_Pollution_Index Derived from depression	0.00194005	1.79669	0.0723943	65727.4	15962.9	29544	0.191179
reg3a	Air_Pollution_Index+Age+Sex+BMI+Race.Ethnicity+Smoking+healthDrinking+Healthy.physical.activity+Qualification+Townsend.deprivation.index+urban+CHD+diabet+Hype	Air_Pollution_Index Derived from depression	0.00195421	1.97096	0.0487375	62146.6	13909.3	30000	0.142464
lgals4	Air_Pollution_Index+Age+Sex+BMI+Race.Ethnicity+Smoking+healthDrinking+Healthy.physical.activity+Qualification+Townsend.deprivation.index+urban+CHD+diabet+Hype	Air_Pollution_Index Derived from depression	0.00196472	2.33483	0.0195589	51302.3	9779.09	29630	0.068951
il22ra1	Air_Pollution_Index+Age+Sex+BMI+Race.Ethnicity+Smoking+healthDrinking+Healthy.physical.activity+Qualification+Townsend.deprivation.index+urban+CHD+diabet+Hype	Air_Pollution_Index Derived from depression	0.00196616	2.72724	0.00639051	40699.2	6891.04	29053	0.0277428
krt18	Air_Pollution_Index+Age+Sex+BMI+Race.Ethnicity+Smoking+healthDrinking+Healthy.physical.activity+Qualification+Townsend.deprivation.index+urban+CHD+diabet+Hype	Air_Pollution_Index Derived from depression	0.00198224	1.53366	0.125123	76242.8	22839.4	29496	0.284245
cntn2	Air_Pollution_Index+Age+Sex+BMI+Race.Ethnicity+Smoking+healthDrinking+Healthy.physical.activity+Qualification+Townsend.deprivation.index+urban+CHD+diabet+Hype	Air_Pollution_Index Derived from depression	0.00201684	2.76782	0.00564665	43346	7447.79	29893	0.0252857
oxt	Air_Pollution_Index+Age+Sex+BMI+Race.Ethnicity+Smoking+healthDrinking+Healthy.physical.activity+Qualification+Townsend.deprivation.index+urban+CHD+diabet+Hype	Air_Pollution_Index Derived from depression	0.00202108	0.91224	0.36165	109970	68952.2	29911	0.574477
cxcl9	Air_Pollution_Index+Age+Sex+BMI+Race.Ethnicity+Smoking+healthDrinking+Healthy.physical.activity+Qualification+Townsend.deprivation.index+urban+CHD+diabet+Hype	Air_Pollution_Index Derived from depression	0.00209038	1.93501	0.0529986	66521.2	16249.9	29760	0.151144
cxcl3	Air_Pollution_Index+Age+Sex+BMI+Race.Ethnicity+Smoking+healthDrinking+Healthy.physical.activity+Qualification+Townsend.deprivation.index+urban+CHD+diabet+Hype	Air_Pollution_Index Derived from depression	0.00211392	1.37062	0.170503	87278.4	32895.3	29633	0.359951
cxadr	Air_Pollution_Index+Age+Sex+BMI+Race.Ethnicity+Smoking+healthDrinking+Healthy.physical.activity+Qualification+Townsend.deprivation.index+urban+CHD+diabet+Hype	Air_Pollution_Index Derived from depression	0.00212006	2.59852	0.00936741	49274.1	9141.55	29586	0.0380681
slamf8	Air_Pollution_Index+Age+Sex+BMI+Race.Ethnicity+Smoking+healthDrinking+Healthy.physical.activity+Qualification+Townsend.deprivation.index+urban+CHD+diabet+Hype	Air_Pollution_Index Derived from depression	0.0021683	2.50893	0.0121152	50957.7	9834.12	28945	0.0467664
gpa33	Air_Pollution_Index+Age+Sex+BMI+Race.Ethnicity+Smoking+healthDrinking+Healthy.physical.activity+Qualification+Townsend.deprivation.index+urban+CHD+diabet+Hype	Air_Pollution_Index Derived from depression	0.0022157	1.00896	0.313004	107537	65934.2	29496	0.529392
cd177	Air_Pollution_Index+Age+Sex+BMI+Race.Ethnicity+Smoking+healthDrinking+Healthy.physical.activity+Qualification+Townsend.deprivation.index+urban+CHD+diabet+Hype	Air_Pollution_Index Derived from depression	0.00223258	1.06965	0.284785	104993	59975.9	29595	0.503189
lpo	Air_Pollution_Index+Age+Sex+BMI+Race.Ethnicity+Smoking+healthDrinking+Healthy.physical.activity+Qualification+Townsend.deprivation.index+urban+CHD+diabet+Hype	Air_Pollution_Index Derived from depression	0.00224715	2.30976	0.0209082	56999.2	12217.9	28694	0.0721938
bpifb1	Air_Pollution_Index+Age+Sex+BMI+Race.Ethnicity+Smoking+healthDrinking+Healthy.physical.activity+Qualification+Townsend.deprivation.index+urban+CHD+diabet+Hype	Air_Pollution_Index Derived from depression	0.00225008	2.19308	0.0283091	62919.4	14489.6	29593	0.0928614
klk12	Air_Pollution_Index+Age+Sex+BMI+Race.Ethnicity+Smoking+healthDrinking+Healthy.physical.activity+Qualification+Townsend.deprivation.index+urban+CHD+diabet+Hype	Air_Pollution_Index Derived from depression	0.00232331	1.03707	0.299713	106140	66080.2	28945	0.519293
il6	Air_Pollution_Index+Age+Sex+BMI+Race.Ethnicity+Smoking+healthDrinking+Healthy.physical.activity+Qualification+Townsend.deprivation.index+urban+CHD+diabet+Hype	Air_Pollution_Index Derived from depression	0.0023305	1.96925	0.048934	71039.6	19148.4	29496	0.142464
igfbp1	Air_Pollution_Index+Age+Sex+BMI+Race.Ethnicity+Smoking+healthDrinking+Healthy.physical.activity+Qualification+Townsend.deprivation.index+urban+CHD+diabet+Hype	Air_Pollution_Index Derived from depression	0.00235057	1.17768	0.238935	103891	56118.2	29946	0.44701
ca5a	Air_Pollution_Index+Age+Sex+BMI+Race.Ethnicity+Smoking+healthDrinking+Healthy.physical.activity+Qualification+Townsend.deprivation.index+urban+CHD+diabet+Hype	Air_Pollution_Index Derived from depression	0.0023661	1.61068	0.10726	82453.2	28843.8	29123	0.257248
gh2	Air_Pollution_Index+Age+Sex+BMI+Race.Ethnicity+Smoking+healthDrinking+Healthy.physical.activity+Qualification+Townsend.deprivation.index+urban+CHD+diabet+Hype	Air_Pollution_Index Derived from depression	0.00237847	0.878083	0.379906	117141	96604.1	28945	0.593173
cd6	Air_Pollution_Index+Age+Sex+BMI+Race.Ethnicity+Smoking+healthDrinking+Healthy.physical.activity+Qualification+Townsend.deprivation.index+urban+CHD+diabet+Hype	Air_Pollution_Index Derived from depression	0.00249004	2.90343	0.00369364	53101.5	10320.7	29888	0.0176595
il10	Air_Pollution_Index+Age+Sex+BMI+Race.Ethnicity+Smoking+healthDrinking+Healthy.physical.activity+Qualification+Townsend.deprivation.index+urban+CHD+diabet+Hype	Air_Pollution_Index Derived from depression	0.0025042	1.89838	0.0576555	75831.9	23070.8	29053	0.161281
klb	Air_Pollution_Index+Age+Sex+BMI+Race.Ethnicity+Smoking+healthDrinking+Healthy.physical.activity+Qualification+Townsend.deprivation.index+urban+CHD+diabet+Hype	Air_Pollution_Index Derived from depression	0.00255011	2.1079	0.0350483	70356.8	19221.8	28935	0.109401
bst2	Air_Pollution_Index+Age+Sex+BMI+Race.Ethnicity+Smoking+healthDrinking+Healthy.physical.activity+Qualification+Townsend.deprivation.index+urban+CHD+diabet+Hype	Air_Pollution_Index Derived from depression	0.00261179	3.17349	0.00150768	50685.7	9514.85	29911	0.00833746
il17c	Air_Pollution_Index+Age+Sex+BMI+Race.Ethnicity+Smoking+healthDrinking+Healthy.physical.activity+Qualification+Townsend.deprivation.index+urban+CHD+diabet+Hype	Air_Pollution_Index Derived from depression	0.00269575	2.33313	0.0196481	68126.9	17700	29053	0.0690989
cxcl6	Air_Pollution_Index+Age+Sex+BMI+Race.Ethnicity+Smoking+healthDrinking+Healthy.physical.activity+Qualification+Townsend.deprivation.index+urban+CHD+diabet+Hype	Air_Pollution_Index Derived from depression	0.00270827	2.15921	0.030842	76016.9	22142	29943	0.0989629
sit1	Air_Pollution_Index+Age+Sex+BMI+Race.Ethnicity+Smoking+healthDrinking+Healthy.physical.activity+Qualification+Townsend.deprivation.index+urban+CHD+diabet+Hype	Air_Pollution_Index Derived from depression	0.00284377	3.21044	0.00132677	52674.1	10402.9	29053	0.00759292
alpp	Air_Pollution_Index+Age+Sex+BMI+Race.Ethnicity+Smoking+healthDrinking+Healthy.physical.activity+Qualification+Townsend.deprivation.index+urban+CHD+diabet+Hype	Air_Pollution_Index Derived from depression	0.00285616	1.71966	0.0855046	91047.9	37714.8	29496	0.216442
aldh3a1	Air_Pollution_Index+Age+Sex+BMI+Race.Ethnicity+Smoking+healthDrinking+Healthy.physical.activity+Qualification+Townsend.deprivation.index+urban+CHD+diabet+Hype	Air_Pollution_Index Derived from depression	0.00293174	2.8384	0.00453711	63101.3	14606.2	29544	0.0211394
fgf21	Air_Pollution_Index+Age+Sex+BMI+Race.Ethnicity+Smoking+healthDrinking+Healthy.physical.activity+Qualification+Townsend.deprivation.index+urban+CHD+diabet+Hype	Air_Pollution_Index Derived from depression	0.00295423	1.57458	0.115364	99760.8	49256.2	29851	0.270911
hao1	Air_Pollution_Index+Age+Sex+BMI+Race.Ethnicity+Smoking+healthDrinking+Healthy.physical.activity+Qualification+Townsend.deprivation.index+urban+CHD+diabet+Hype	Air_Pollution_Index Derived from depression	0.00306085	1.49657	0.134517	105094	58675.4	29893	0.300455
skap1	Air_Pollution_Index+Age+Sex+BMI+Race.Ethnicity+Smoking+healthDrinking+Healthy.physical.activity+Qualification+Townsend.deprivation.index+urban+CHD+diabet+Hype	Air_Pollution_Index Derived from depression	0.00321512	2.7129	0.00667358	70763.8	19077.9	29377	0.028716
ifng	Air_Pollution_Index+Age+Sex+BMI+Race.Ethnicity+Smoking+healthDrinking+Healthy.physical.activity+Qualification+Townsend.deprivation.index+urban+CHD+diabet+Hype	Air_Pollution_Index Derived from depression	0.0032825	1.7456	0.0808913	96448.4	46882.7	29053	0.207321
npy	Air_Pollution_Index+Age+Sex+BMI+Race.Ethnicity+Smoking+healthDrinking+Healthy.physical.activity+Qualification+Townsend.deprivation.index+urban+CHD+diabet+Hype	Air_Pollution_Index Derived from depression	0.00328959	3.09223	0.00198839	65985.8	15874.6	29893	0.0106557
fgf19	Air_Pollution_Index+Age+Sex+BMI+Race.Ethnicity+Smoking+healthDrinking+Healthy.physical.activity+Qualification+Townsend.deprivation.index+urban+CHD+diabet+Hype	Air_Pollution_Index Derived from depression	0.00336317	2.66102	0.00779452	75869.2	22241.7	29760	0.0330533
bgn	Air_Pollution_Index+Age+Sex+BMI+Race.Ethnicity+Smoking+healthDrinking+Healthy.physical.activity+Qualification+Townsend.deprivation.index+urban+CHD+diabet+Hype	Air_Pollution_Index Derived from depression	0.00347406	1.78108	0.0749096	97813.5	49771.4	28896	0.195005
ppy	Air_Pollution_Index+Age+Sex+BMI+Race.Ethnicity+Smoking+healthDrinking+Healthy.physical.activity+Qualification+Townsend.deprivation.index+urban+CHD+diabet+Hype	Air_Pollution_Index Derived from depression	0.00387043	2.31867	0.0204196	91585.3	38209.3	29569	0.071298
ccn1	Air_Pollution_Index+Age+Sex+BMI+Race.Ethnicity+Smoking+healthDrinking+Healthy.physical.activity+Qualification+Townsend.deprivation.index+urban+CHD+diabet+Hype	Air_Pollution_Index Derived from depression	0.00403557	3.25474	0.00113626	73528.1	20885.4	29446	0.00675749
anxa10	Air_Pollution_Index+Age+Sex+BMI+Race.Ethnicity+Smoking+healthDrinking+Healthy.physical.activity+Qualification+Townsend.deprivation.index+urban+CHD+diabet+Hype	Air_Pollution_Index Derived from depression	0.00415535	3.17227	0.0015141	74961.2	22534.6	28935	0.00833746
ccl20	Air_Pollution_Index+Age+Sex+BMI+Race.Ethnicity+Smoking+healthDrinking+Healthy.physical.activity+Qualification+Townsend.deprivation.index+urban+CHD+diabet+Hype	Air_Pollution_Index Derived from depression	0.00453739	3.2499	0.00115574	82439	27434.3	29943	0.00682702
[truncated: 4 more rows]
