# Supplementary material for: Proteomic Biomarkers as Mediators in the Association Between Air Pollution and Incident Depression and Anxiety: Evidence From the UK Biobank
Source: Depress Anxiety. 2025 Jun 26;2025:3984517. doi: 10.1155/da/3984517 (PMC12226169; doi:10.1155/da/3984517)
Supplement: Supporting Information 3 — TableS1b_Baseline PHQ2-protein multivariable regression analysis results (1). [file 3984517.f3.xlsx]

## Sheet: Sheet1
Table S1b. Baseline_PHQ2-Protein Multivariable Regression Analysis Results
formula	X(Proteins)	Estimate	tValue	pValue	aic	deviance	dfResidual	fdr_p_value
PHQ.2~fgfr2+Age+Sex+BMI+Race.Ethnicity+Smoking+healthDrinking+Healthy.physical.activity+Qualification+Townsend.deprivation.index+urban+CHD+diabet+Hype	fgfr2	0.1388	6.07348	1.26685e-09	80391.9	25954.4	29716	4.6335e-07
PHQ.2~pla2g15+Age+Sex+BMI+Race.Ethnicity+Smoking+healthDrinking+Healthy.physical.activity+Qualification+Townsend.deprivation.index+urban+CHD+diabet+Hype	pla2g15	0.106271	5.73609	9.78289e-09	80395.9	25957.9	29716	2.38539e-06
PHQ.2~ambp+Age+Sex+BMI+Race.Ethnicity+Smoking+healthDrinking+Healthy.physical.activity+Qualification+Townsend.deprivation.index+urban+CHD+diabet+Hype	ambp	0.0979787	3.92803	8.58358e-05	80610.2	25947.6	29849	0.00202545
PHQ.2~f9+Age+Sex+BMI+Race.Ethnicity+Smoking+healthDrinking+Healthy.physical.activity+Qualification+Townsend.deprivation.index+urban+CHD+diabet+Hype	f9	0.0960039	3.54163	0.000398275	80318.1	25921.1	29695	0.00606955
PHQ.2~asgr1+Age+Sex+BMI+Race.Ethnicity+Smoking+healthDrinking+Healthy.physical.activity+Qualification+Townsend.deprivation.index+urban+CHD+diabet+Hype	asgr1	0.0951618	5.53705	3.10235e-08	79572.4	25671.4	29425	4.53874e-06
PHQ.2~alcam+Age+Sex+BMI+Race.Ethnicity+Smoking+healthDrinking+Healthy.physical.activity+Qualification+Townsend.deprivation.index+urban+CHD+diabet+Hype	alcam	0.0939035	3.68624	0.000227992	80945	26016	30000	0.00450747
PHQ.2~osmr+Age+Sex+BMI+Race.Ethnicity+Smoking+healthDrinking+Healthy.physical.activity+Qualification+Townsend.deprivation.index+urban+CHD+diabet+Hype	osmr	0.0935445	3.85069	0.000118032	80562.9	25980.4	29799	0.00253943
PHQ.2~il15+Age+Sex+BMI+Race.Ethnicity+Smoking+healthDrinking+Healthy.physical.activity+Qualification+Townsend.deprivation.index+urban+CHD+diabet+Hype	il15	0.0912801	6.09218	1.12757e-09	79992.7	25799.1	29586	4.6335e-07
PHQ.2~cd302+Age+Sex+BMI+Race.Ethnicity+Smoking+healthDrinking+Healthy.physical.activity+Qualification+Townsend.deprivation.index+urban+CHD+diabet+Hype	cd302	0.090265	5.37864	7.56209e-08	79771.3	25739.5	29496	1.00576e-05
PHQ.2~csf1+Age+Sex+BMI+Race.Ethnicity+Smoking+healthDrinking+Healthy.physical.activity+Qualification+Townsend.deprivation.index+urban+CHD+diabet+Hype	csf1	0.0878415	4.65747	3.21499e-06	80534.8	26013.7	29760	0.000167983
PHQ.2~ckap4+Age+Sex+BMI+Race.Ethnicity+Smoking+healthDrinking+Healthy.physical.activity+Qualification+Townsend.deprivation.index+urban+CHD+diabet+Hype	ckap4	0.0833252	4.49899	6.85363e-06	80561.3	25977.5	29800	0.000303844
PHQ.2~mertk+Age+Sex+BMI+Race.Ethnicity+Smoking+healthDrinking+Healthy.physical.activity+Qualification+Townsend.deprivation.index+urban+CHD+diabet+Hype	mertk	0.0831697	4.34218	1.41536e-05	80914.3	26073.3	29943	0.000493018
PHQ.2~crim1+Age+Sex+BMI+Race.Ethnicity+Smoking+healthDrinking+Healthy.physical.activity+Qualification+Townsend.deprivation.index+urban+CHD+diabet+Hype	crim1	0.0827265	3.38028	0.00072506	80545	26022.7	29760	0.00883969
PHQ.2~plaur+Age+Sex+BMI+Race.Ethnicity+Smoking+healthDrinking+Healthy.physical.activity+Qualification+Townsend.deprivation.index+urban+CHD+diabet+Hype	plaur	0.0820833	4.44241	8.92799e-06	79704.1	25768.5	29437	0.000362824
PHQ.2~cxcl16+Age+Sex+BMI+Race.Ethnicity+Smoking+healthDrinking+Healthy.physical.activity+Qualification+Townsend.deprivation.index+urban+CHD+diabet+Hype	cxcl16	0.0791565	3.80009	0.000144929	80809.4	25974.9	29948	0.00298635
PHQ.2~adm+Age+Sex+BMI+Race.Ethnicity+Smoking+healthDrinking+Healthy.physical.activity+Qualification+Townsend.deprivation.index+urban+CHD+diabet+Hype	adm	0.0780675	4.1987	2.6923e-05	80759.5	26012.5	29893	0.000820591
PHQ.2~c1qa+Age+Sex+BMI+Race.Ethnicity+Smoking+healthDrinking+Healthy.physical.activity+Qualification+Townsend.deprivation.index+urban+CHD+diabet+Hype	c1qa	0.077787	3.58758	0.000334294	80533.1	25985.6	29778	0.00558654
PHQ.2~hyal1+Age+Sex+BMI+Race.Ethnicity+Smoking+healthDrinking+Healthy.physical.activity+Qualification+Townsend.deprivation.index+urban+CHD+diabet+Hype	hyal1	0.0770219	3.54477	0.000393565	79697.4	25713.6	29470	0.00606955
PHQ.2~bsg+Age+Sex+BMI+Race.Ethnicity+Smoking+healthDrinking+Healthy.physical.activity+Qualification+Townsend.deprivation.index+urban+CHD+diabet+Hype	bsg	0.0752115	3.05137	0.00227997	80799.2	26054.5	29888	0.020339
PHQ.2~tnfrsf10a+Age+Sex+BMI+Race.Ethnicity+Smoking+healthDrinking+Healthy.physical.activity+Qualification+Townsend.deprivation.index+urban+CHD+diabet+Hype	tnfrsf10a	0.0745178	4.81326	1.49224e-06	79579.9	25677.9	29425	8.73258e-05
PHQ.2~igf2r+Age+Sex+BMI+Race.Ethnicity+Smoking+healthDrinking+Healthy.physical.activity+Qualification+Townsend.deprivation.index+urban+CHD+diabet+Hype	igf2r	0.0738388	3.52631	0.000422031	80186.3	25899.7	29632	0.00630032
PHQ.2~ctsz+Age+Sex+BMI+Race.Ethnicity+Smoking+healthDrinking+Healthy.physical.activity+Qualification+Townsend.deprivation.index+urban+CHD+diabet+Hype	ctsz	0.0728717	4.63338	3.61273e-06	80172	25859.1	29651	0.000182256
PHQ.2~il18r1+Age+Sex+BMI+Race.Ethnicity+Smoking+healthDrinking+Healthy.physical.activity+Qualification+Townsend.deprivation.index+urban+CHD+diabet+Hype	il18r1	0.0725682	4.84009	1.30428e-06	80909.7	26069.3	29943	8.29636e-05
PHQ.2~ctsl+Age+Sex+BMI+Race.Ethnicity+Smoking+healthDrinking+Healthy.physical.activity+Qualification+Townsend.deprivation.index+urban+CHD+diabet+Hype	ctsl	0.0722864	3.51379	0.000442416	79954.3	25708.2	29625	0.00647254
PHQ.2~pigr+Age+Sex+BMI+Race.Ethnicity+Smoking+healthDrinking+Healthy.physical.activity+Qualification+Townsend.deprivation.index+urban+CHD+diabet+Hype	pigr	0.0715375	5.08789	3.64298e-07	79079.1	25518.6	29238	2.96094e-05
PHQ.2~prss8+Age+Sex+BMI+Race.Ethnicity+Smoking+healthDrinking+Healthy.physical.activity+Qualification+Townsend.deprivation.index+urban+CHD+diabet+Hype	prss8	0.0702148	5.59219	2.2621e-08	79870.4	25800.7	29513	4.46778e-06
PHQ.2~lamp2+Age+Sex+BMI+Race.Ethnicity+Smoking+healthDrinking+Healthy.physical.activity+Qualification+Townsend.deprivation.index+urban+CHD+diabet+Hype	lamp2	0.0700419	2.70934	0.00674568	77568	25000.4	28699	0.0440577
PHQ.2~ephb4+Age+Sex+BMI+Race.Ethnicity+Smoking+healthDrinking+Healthy.physical.activity+Qualification+Townsend.deprivation.index+urban+CHD+diabet+Hype	ephb4	0.0694383	3.47439	0.000512742	80946.5	26017.3	30000	0.00711114
PHQ.2~megf9+Age+Sex+BMI+Race.Ethnicity+Smoking+healthDrinking+Healthy.physical.activity+Qualification+Townsend.deprivation.index+urban+CHD+diabet+Hype	megf9	0.0694194	2.87502	0.0040429	80719.7	25952.9	29910	0.0311303
PHQ.2~pgf+Age+Sex+BMI+Race.Ethnicity+Smoking+healthDrinking+Healthy.physical.activity+Qualification+Townsend.deprivation.index+urban+CHD+diabet+Hype	pgf	0.0691436	3.48692	0.000489315	80921	26079.1	29943	0.00688335
PHQ.2~wfdc2+Age+Sex+BMI+Race.Ethnicity+Smoking+healthDrinking+Healthy.physical.activity+Qualification+Townsend.deprivation.index+urban+CHD+diabet+Hype	wfdc2	0.0690959	4.96034	7.07808e-07	76152.3	24657.7	28098	5.45012e-05
PHQ.2~cd99l2+Age+Sex+BMI+Race.Ethnicity+Smoking+healthDrinking+Healthy.physical.activity+Qualification+Townsend.deprivation.index+urban+CHD+diabet+Hype	cd99l2	0.0688882	3.33325	0.000859438	80187.6	25900.9	29632	0.0102224
PHQ.2~gdf15+Age+Sex+BMI+Race.Ethnicity+Smoking+healthDrinking+Healthy.physical.activity+Qualification+Townsend.deprivation.index+urban+CHD+diabet+Hype	gdf15	0.0677162	5.55822	2.74846e-08	80927.7	26001	30000	4.46778e-06
PHQ.2~proc+Age+Sex+BMI+Race.Ethnicity+Smoking+healthDrinking+Healthy.physical.activity+Qualification+Townsend.deprivation.index+urban+CHD+diabet+Hype	proc	0.0675106	3.52329	0.000426857	80318.2	25921.3	29695	0.006308
PHQ.2~ddr1+Age+Sex+BMI+Race.Ethnicity+Smoking+healthDrinking+Healthy.physical.activity+Qualification+Townsend.deprivation.index+urban+CHD+diabet+Hype	ddr1	0.0670433	3.13951	0.00169397	80878	26089	29911	0.0162549
PHQ.2~fstl3+Age+Sex+BMI+Race.Ethnicity+Smoking+healthDrinking+Healthy.physical.activity+Qualification+Townsend.deprivation.index+urban+CHD+diabet+Hype	fstl3	0.0666746	4.09472	4.23794e-05	80102.6	25877.2	29598	0.00121571
PHQ.2~pvr+Age+Sex+BMI+Race.Ethnicity+Smoking+healthDrinking+Healthy.physical.activity+Qualification+Townsend.deprivation.index+urban+CHD+diabet+Hype	pvr	0.0656049	4.94582	7.62339e-07	80863.4	26076.3	29911	5.57651e-05
PHQ.2~vcan+Age+Sex+BMI+Race.Ethnicity+Smoking+healthDrinking+Healthy.physical.activity+Qualification+Townsend.deprivation.index+urban+CHD+diabet+Hype	vcan	0.0646739	4.01763	5.89304e-05	80871.7	26083.6	29911	0.00159658
PHQ.2~acp5+Age+Sex+BMI+Race.Ethnicity+Smoking+healthDrinking+Healthy.physical.activity+Qualification+Townsend.deprivation.index+urban+CHD+diabet+Hype	acp5	0.0644036	4.34811	1.37773e-05	80318.5	25812.3	29769	0.000491616
PHQ.2~col18a1+Age+Sex+BMI+Race.Ethnicity+Smoking+healthDrinking+Healthy.physical.activity+Qualification+Townsend.deprivation.index+urban+CHD+diabet+Hype	col18a1	0.0628646	2.93343	0.00335491	80393.9	25870.3	29774	0.0275744
PHQ.2~ceacam1+Age+Sex+BMI+Race.Ethnicity+Smoking+healthDrinking+Healthy.physical.activity+Qualification+Townsend.deprivation.index+urban+CHD+diabet+Hype	ceacam1	0.062663	2.93376	0.00335134	80300.2	25938.2	29673	0.0275744
PHQ.2~dcbld2+Age+Sex+BMI+Race.Ethnicity+Smoking+healthDrinking+Healthy.physical.activity+Qualification+Townsend.deprivation.index+urban+CHD+diabet+Hype	dcbld2	0.0626255	4.37928	1.19477e-05	80409.6	25969.9	29716	0.000436987
PHQ.2~icam1+Age+Sex+BMI+Race.Ethnicity+Smoking+healthDrinking+Healthy.physical.activity+Qualification+Townsend.deprivation.index+urban+CHD+diabet+Hype	icam1	0.0614154	3.5361	0.0004067	79822.4	25769.3	29506	0.00613405
PHQ.2~scarb2+Age+Sex+BMI+Race.Ethnicity+Smoking+healthDrinking+Healthy.physical.activity+Qualification+Townsend.deprivation.index+urban+CHD+diabet+Hype	scarb2	0.0601554	3.54409	0.000394595	78120.1	25260.9	28848	0.00606955
PHQ.2~tnfsf13+Age+Sex+BMI+Race.Ethnicity+Smoking+healthDrinking+Healthy.physical.activity+Qualification+Townsend.deprivation.index+urban+CHD+diabet+Hype	tnfsf13	0.0579235	3.15001	0.00163427	80546.5	26024	29760	0.0159396
PHQ.2~ebi3_il27+Age+Sex+BMI+Race.Ethnicity+Smoking+healthDrinking+Healthy.physical.activity+Qualification+Townsend.deprivation.index+urban+CHD+diabet+Hype	ebi3_il27	0.0578989	3.63934	0.000273794	80650.4	25979.7	29851	0.00505316
PHQ.2~tnfrsf11a+Age+Sex+BMI+Race.Ethnicity+Smoking+healthDrinking+Healthy.physical.activity+Qualification+Townsend.deprivation.index+urban+CHD+diabet+Hype	tnfrsf11a	0.0578661	4.38384	1.17001e-05	80913.9	26073	29943	0.000436987
PHQ.2~hgf+Age+Sex+BMI+Race.Ethnicity+Smoking+healthDrinking+Healthy.physical.activity+Qualification+Townsend.deprivation.index+urban+CHD+diabet+Hype	hgf	0.0576498	4.03644	5.44026e-05	80916.8	26075.5	29943	0.00150172
PHQ.2~inhbc+Age+Sex+BMI+Race.Ethnicity+Smoking+healthDrinking+Healthy.physical.activity+Qualification+Townsend.deprivation.index+urban+CHD+diabet+Hype	inhbc	0.0574465	4.84613	1.26529e-06	80175.2	25890.1	29632	8.29636e-05
PHQ.2~il18bp+Age+Sex+BMI+Race.Ethnicity+Smoking+healthDrinking+Healthy.physical.activity+Qualification+Townsend.deprivation.index+urban+CHD+diabet+Hype	il18bp	0.0573234	3.50493	0.0004574	80454.9	25957.4	29751	0.0065125
PHQ.2~havcr2+Age+Sex+BMI+Race.Ethnicity+Smoking+healthDrinking+Healthy.physical.activity+Qualification+Townsend.deprivation.index+urban+CHD+diabet+Hype	havcr2	0.0562398	3.88611	0.000102086	80183.6	25897.4	29632	0.00229772
PHQ.2~pon2+Age+Sex+BMI+Race.Ethnicity+Smoking+healthDrinking+Healthy.physical.activity+Qualification+Townsend.deprivation.index+urban+CHD+diabet+Hype	pon2	0.05607	3.93049	8.49681e-05	78705.1	25363.1	29123	0.00202545
PHQ.2~spink1+Age+Sex+BMI+Race.Ethnicity+Smoking+healthDrinking+Healthy.physical.activity+Qualification+Townsend.deprivation.index+urban+CHD+diabet+Hype	spink1	0.0557348	4.58263	4.61033e-06	80177.7	25892.2	29632	0.000210778
PHQ.2~ctso+Age+Sex+BMI+Race.Ethnicity+Smoking+healthDrinking+Healthy.physical.activity+Qualification+Townsend.deprivation.index+urban+CHD+diabet+Hype	ctso	0.0556589	3.43562	0.000591999	80921.3	26079.4	29943	0.00780266
PHQ.2~erbb3+Age+Sex+BMI+Race.Ethnicity+Smoking+healthDrinking+Healthy.physical.activity+Qualification+Townsend.deprivation.index+urban+CHD+diabet+Hype	erbb3	0.0555845	2.17904	0.0293368	79935.5	25826.4	29534	0.130853
PHQ.2~pcsk9+Age+Sex+BMI+Race.Ethnicity+Smoking+healthDrinking+Healthy.physical.activity+Qualification+Townsend.deprivation.index+urban+CHD+diabet+Hype	pcsk9	0.0552177	4.4673	7.95039e-06	80938.6	26010.5	30000	0.000332326
PHQ.2~tnfrsf1a+Age+Sex+BMI+Race.Ethnicity+Smoking+healthDrinking+Healthy.physical.activity+Qualification+Townsend.deprivation.index+urban+CHD+diabet+Hype	tnfrsf1a	0.0542427	3.09203	0.0019898	80189.2	25902.2	29632	0.0185419
PHQ.2~f7+Age+Sex+BMI+Race.Ethnicity+Smoking+healthDrinking+Healthy.physical.activity+Qualification+Townsend.deprivation.index+urban+CHD+diabet+Hype	f7	0.0540753	3.32081	0.000898663	80360.1	25931.1	29713	0.0106028
PHQ.2~golm2+Age+Sex+BMI+Race.Ethnicity+Smoking+healthDrinking+Healthy.physical.activity+Qualification+Townsend.deprivation.index+urban+CHD+diabet+Hype	golm2	0.0535313	2.47893	0.0131831	80881.7	26092.3	29911	0.0738961
PHQ.2~ncs1+Age+Sex+BMI+Race.Ethnicity+Smoking+healthDrinking+Healthy.physical.activity+Qualification+Townsend.deprivation.index+urban+CHD+diabet+Hype	ncs1	0.0534093	3.10649	0.00189498	80767.5	26019.5	29893	0.0178597
PHQ.2~txndc15+Age+Sex+BMI+Race.Ethnicity+Smoking+healthDrinking+Healthy.physical.activity+Qualification+Townsend.deprivation.index+urban+CHD+diabet+Hype	txndc15	0.0531201	2.96969	0.00298337	80420	25978.9	29716	0.0250186
PHQ.2~prcp+Age+Sex+BMI+Race.Ethnicity+Smoking+healthDrinking+Healthy.physical.activity+Qualification+Townsend.deprivation.index+urban+CHD+diabet+Hype	prcp	0.0530735	3.39622	0.000684115	80443.4	25857.4	29812	0.00870313
PHQ.2~cd74+Age+Sex+BMI+Race.Ethnicity+Smoking+healthDrinking+Healthy.physical.activity+Qualification+Townsend.deprivation.index+urban+CHD+diabet+Hype	cd74	0.0528636	3.68	0.000233648	80874.3	26085.8	29911	0.00455769
PHQ.2~igfbp4+Age+Sex+BMI+Race.Ethnicity+Smoking+healthDrinking+Healthy.physical.activity+Qualification+Townsend.deprivation.index+urban+CHD+diabet+Hype	igfbp4	0.052588	4.33318	1.47463e-05	79136.2	25544.6	29254	0.000501716
PHQ.2~smpd1+Age+Sex+BMI+Race.Ethnicity+Smoking+healthDrinking+Healthy.physical.activity+Qualification+Townsend.deprivation.index+urban+CHD+diabet+Hype	smpd1	0.0525254	5.27261	1.35435e-07	80424	25921.6	29757	1.41529e-05
PHQ.2~angptl2+Age+Sex+BMI+Race.Ethnicity+Smoking+healthDrinking+Healthy.physical.activity+Qualification+Townsend.deprivation.index+urban+CHD+diabet+Hype	angptl2	0.0523906	4.22792	2.36572e-05	80338	25971.3	29673	0.000752402
PHQ.2~tnfsf13b+Age+Sex+BMI+Race.Ethnicity+Smoking+healthDrinking+Healthy.physical.activity+Qualification+Townsend.deprivation.index+urban+CHD+diabet+Hype	tnfsf13b	0.0522953	2.91492	0.00356046	80815.4	25980	29948	0.0288409
PHQ.2~dkk3+Age+Sex+BMI+Race.Ethnicity+Smoking+healthDrinking+Healthy.physical.activity+Qualification+Townsend.deprivation.index+urban+CHD+diabet+Hype	dkk3	0.0522231	3.15285	0.00161842	80948.7	26019.1	30000	0.0159396
PHQ.2~vwa1+Age+Sex+BMI+Race.Ethnicity+Smoking+healthDrinking+Healthy.physical.activity+Qualification+Townsend.deprivation.index+urban+CHD+diabet+Hype	vwa1	0.0513851	4.4028	1.07232e-05	80644.3	25974.3	29851	0.000412844
PHQ.2~ggh+Age+Sex+BMI+Race.Ethnicity+Smoking+healthDrinking+Healthy.physical.activity+Qualification+Townsend.deprivation.index+urban+CHD+diabet+Hype	ggh	0.0511904	3.44921	0.000563027	78821.9	25444.2	29137	0.00748826
PHQ.2~lilrb2+Age+Sex+BMI+Race.Ethnicity+Smoking+healthDrinking+Healthy.physical.activity+Qualification+Townsend.deprivation.index+urban+CHD+diabet+Hype	lilrb2	0.0510468	3.62799	0.000286115	80617.6	25930.5	29865	0.00505316
PHQ.2~gfra1+Age+Sex+BMI+Race.Ethnicity+Smoking+healthDrinking+Healthy.physical.activity+Qualification+Townsend.deprivation.index+urban+CHD+diabet+Hype	gfra1	0.0509993	2.81879	0.00482365	80655.7	25984.3	29851	0.0354623
PHQ.2~areg+Age+Sex+BMI+Race.Ethnicity+Smoking+healthDrinking+Healthy.physical.activity+Qualification+Townsend.deprivation.index+urban+CHD+diabet+Hype	areg	0.0508779	4.62374	3.7848e-06	79778.9	25746.1	29496	0.000184572
PHQ.2~creg1+Age+Sex+BMI+Race.Ethnicity+Smoking+healthDrinking+Healthy.physical.activity+Qualification+Townsend.deprivation.index+urban+CHD+diabet+Hype	creg1	0.0508678	3.90472	9.45449e-05	79273.6	25678.3	29245	0.00216124
PHQ.2~il13ra1+Age+Sex+BMI+Race.Ethnicity+Smoking+healthDrinking+Healthy.physical.activity+Qualification+Townsend.deprivation.index+urban+CHD+diabet+Hype	il13ra1	0.0506589	2.30816	0.0209974	79133.6	25546.8	29251	0.103781
PHQ.2~entpd6+Age+Sex+BMI+Race.Ethnicity+Smoking+healthDrinking+Healthy.physical.activity+Qualification+Townsend.deprivation.index+urban+CHD+diabet+Hype	entpd6	0.0505215	2.8125	0.00491902	78712.7	25369.7	29123	0.0358414
PHQ.2~btn2a1+Age+Sex+BMI+Race.Ethnicity+Smoking+healthDrinking+Healthy.physical.activity+Qualification+Townsend.deprivation.index+urban+CHD+diabet+Hype	btn2a1	0.050461	2.57721	0.00996494	80549.8	26026.9	29760	0.058549
PHQ.2~cst3+Age+Sex+BMI+Race.Ethnicity+Smoking+healthDrinking+Healthy.physical.activity+Qualification+Townsend.deprivation.index+urban+CHD+diabet+Hype	cst3	0.050322	2.7859	0.00534128	80326.6	25921.2	29700	0.037211
PHQ.2~ace2+Age+Sex+BMI+Race.Ethnicity+Smoking+healthDrinking+Healthy.physical.activity+Qualification+Townsend.deprivation.index+urban+CHD+diabet+Hype	ace2	0.0499292	4.88081	1.06209e-06	78696.8	25355.8	29123	7.39926e-05
PHQ.2~furin+Age+Sex+BMI+Race.Ethnicity+Smoking+healthDrinking+Healthy.physical.activity+Qualification+Townsend.deprivation.index+urban+CHD+diabet+Hype	furin	0.0496649	3.38374	0.000715982	80417.3	25976.6	29716	0.00882998
PHQ.2~tnfrsf11b+Age+Sex+BMI+Race.Ethnicity+Smoking+healthDrinking+Healthy.physical.activity+Qualification+Townsend.deprivation.index+urban+CHD+diabet+Hype	tnfrsf11b	0.0494035	2.91253	0.00358786	80187.8	25904	29630	0.0288409
PHQ.2~il10rb+Age+Sex+BMI+Race.Ethnicity+Smoking+healthDrinking+Healthy.physical.activity+Qualification+Townsend.deprivation.index+urban+CHD+diabet+Hype	il10rb	0.0492458	2.8505	0.00436804	80548.3	26025.6	29760	0.0329369
PHQ.2~il1r2+Age+Sex+BMI+Race.Ethnicity+Smoking+healthDrinking+Healthy.physical.activity+Qualification+Townsend.deprivation.index+urban+CHD+diabet+Hype	il1r2	0.0487443	1.95165	0.0509894	80096.2	25880.5	29592	0.188932
PHQ.2~epha2+Age+Sex+BMI+Race.Ethnicity+Smoking+healthDrinking+Healthy.physical.activity+Qualification+Townsend.deprivation.index+urban+CHD+diabet+Hype	epha2	0.0486266	2.86026	0.00423603	77488.8	25102.4	28584	0.0322777
PHQ.2~efna4+Age+Sex+BMI+Race.Ethnicity+Smoking+healthDrinking+Healthy.physical.activity+Qualification+Townsend.deprivation.index+urban+CHD+diabet+Hype	efna4	0.0486176	2.82174	0.0047796	79431.6	25621.3	29376	0.035316
PHQ.2~eps8l2+Age+Sex+BMI+Race.Ethnicity+Smoking+healthDrinking+Healthy.physical.activity+Qualification+Townsend.deprivation.index+urban+CHD+diabet+Hype	eps8l2	0.0484035	2.97792	0.00290449	80617.8	25973.4	29836	0.0245622
PHQ.2~tnfrsf12a+Age+Sex+BMI+Race.Ethnicity+Smoking+healthDrinking+Healthy.physical.activity+Qualification+Townsend.deprivation.index+urban+CHD+diabet+Hype	tnfrsf12a	0.0481595	3.41749	0.000632868	80417.1	25976.4	29716	0.00819367
PHQ.2~lilrb4+Age+Sex+BMI+Race.Ethnicity+Smoking+healthDrinking+Healthy.physical.activity+Qualification+Townsend.deprivation.index+urban+CHD+diabet+Hype	lilrb4	0.0478844	4.12347	3.74243e-05	78591.5	25367.8	29053	0.00111316
PHQ.2~tfpi+Age+Sex+BMI+Race.Ethnicity+Smoking+healthDrinking+Healthy.physical.activity+Qualification+Townsend.deprivation.index+urban+CHD+diabet+Hype	tfpi	0.0478289	3.055	0.00225262	79963.1	25820.7	29554	0.020339
PHQ.2~igfbpl1+Age+Sex+BMI+Race.Ethnicity+Smoking+healthDrinking+Healthy.physical.activity+Qualification+Townsend.deprivation.index+urban+CHD+diabet+Hype	igfbpl1	0.0475842	3.17873	0.00148073	79956.6	25710.1	29625	0.0152557
PHQ.2~ssc5d+Age+Sex+BMI+Race.Ethnicity+Smoking+healthDrinking+Healthy.physical.activity+Qualification+Townsend.deprivation.index+urban+CHD+diabet+Hype	ssc5d	0.0475653	4.11967	3.80436e-05	80450.2	25953.3	29751	0.00111316
PHQ.2~vsig4+Age+Sex+BMI+Race.Ethnicity+Smoking+healthDrinking+Healthy.physical.activity+Qualification+Townsend.deprivation.index+urban+CHD+diabet+Hype	vsig4	0.0475301	3.86019	0.00011354	80100.1	25882.5	29593	0.00247923
PHQ.2~c2+Age+Sex+BMI+Race.Ethnicity+Smoking+healthDrinking+Healthy.physical.activity+Qualification+Townsend.deprivation.index+urban+CHD+diabet+Hype	c2	0.0473671	2.20144	0.0277124	80325.8	25927.9	29695	0.126303
PHQ.2~spp1+Age+Sex+BMI+Race.Ethnicity+Smoking+healthDrinking+Healthy.physical.activity+Qualification+Townsend.deprivation.index+urban+CHD+diabet+Hype	spp1	0.0471472	4.4299	9.4609e-06	80841.8	25992.6	29955	0.000374089
PHQ.2~ltbr+Age+Sex+BMI+Race.Ethnicity+Smoking+healthDrinking+Healthy.physical.activity+Qualification+Townsend.deprivation.index+urban+CHD+diabet+Hype	ltbr	0.0469795	2.61469	0.00893541	79832.7	25803.5	29489	0.0542427
PHQ.2~entpd5+Age+Sex+BMI+Race.Ethnicity+Smoking+healthDrinking+Healthy.physical.activity+Qualification+Townsend.deprivation.index+urban+CHD+diabet+Hype	entpd5	0.0469744	2.04539	0.0408252	78716.4	25372.9	29123	0.162745
PHQ.2~cdcp1+Age+Sex+BMI+Race.Ethnicity+Smoking+healthDrinking+Healthy.physical.activity+Qualification+Townsend.deprivation.index+urban+CHD+diabet+Hype	cdcp1	0.0466706	4.8279	1.38673e-06	79579.7	25677.8	29425	8.45328e-05
PHQ.2~lilra5+Age+Sex+BMI+Race.Ethnicity+Smoking+healthDrinking+Healthy.physical.activity+Qualification+Townsend.deprivation.index+urban+CHD+diabet+Hype	lilra5	0.0461241	3.01647	0.00255956	79830.7	25676	29574	0.0222895
PHQ.2~matn2+Age+Sex+BMI+Race.Ethnicity+Smoking+healthDrinking+Healthy.physical.activity+Qualification+Townsend.deprivation.index+urban+CHD+diabet+Hype	matn2	0.0460924	2.76976	0.00561324	80289.3	25925.7	29675	0.0383747
PHQ.2~lrp11+Age+Sex+BMI+Race.Ethnicity+Smoking+healthDrinking+Healthy.physical.activity+Qualification+Townsend.deprivation.index+urban+CHD+diabet+Hype	lrp11	0.0460646	3.31461	0.000918819	79955.7	25709.4	29625	0.0107539
PHQ.2~tgfbr2+Age+Sex+BMI+Race.Ethnicity+Smoking+healthDrinking+Healthy.physical.activity+Qualification+Townsend.deprivation.index+urban+CHD+diabet+Hype	tgfbr2	0.0460107	2.89743	0.00376508	80420.4	25979.3	29716	0.0297746
PHQ.2~folr1+Age+Sex+BMI+Race.Ethnicity+Smoking+healthDrinking+Healthy.physical.activity+Qualification+Townsend.deprivation.index+urban+CHD+diabet+Hype	folr1	0.0459207	2.61129	0.00902463	80014.9	25806.6	29594	0.054558
PHQ.2~lgals9+Age+Sex+BMI+Race.Ethnicity+Smoking+healthDrinking+Healthy.physical.activity+Qualification+Townsend.deprivation.index+urban+CHD+diabet+Hype	lgals9	0.0457711	2.8794	0.00398718	80187.1	25898.9	29633	0.0308638
PHQ.2~tinagl1+Age+Sex+BMI+Race.Ethnicity+Smoking+healthDrinking+Healthy.physical.activity+Qualification+Townsend.deprivation.index+urban+CHD+diabet+Hype	tinagl1	0.0457543	2.04637	0.0407288	79711	25645.7	29524	0.162745
PHQ.2~il1r1+Age+Sex+BMI+Race.Ethnicity+Smoking+healthDrinking+Healthy.physical.activity+Qualification+Townsend.deprivation.index+urban+CHD+diabet+Hype	il1r1	0.0456099	2.07023	0.038439	79996.6	25817.4	29576	0.156647
PHQ.2~tnfrsf10b+Age+Sex+BMI+Race.Ethnicity+Smoking+healthDrinking+Healthy.physical.activity+Qualification+Townsend.deprivation.index+urban+CHD+diabet+Hype	tnfrsf10b	0.0452343	3.55107	0.000384271	79590.4	25687.1	29425	0.00604503
PHQ.2~tfrc+Age+Sex+BMI+Race.Ethnicity+Smoking+healthDrinking+Healthy.physical.activity+Qualification+Townsend.deprivation.index+urban+CHD+diabet+Hype	tfrc	0.0451481	3.55336	0.000380929	80447.6	25946.6	29754	0.00604503
PHQ.2~ctsd+Age+Sex+BMI+Race.Ethnicity+Smoking+healthDrinking+Healthy.physical.activity+Qualification+Townsend.deprivation.index+urban+CHD+diabet+Hype	ctsd	0.044984	3.38396	0.000715482	74855.4	24159.7	27671	0.00882998
PHQ.2~timp1+Age+Sex+BMI+Race.Ethnicity+Smoking+healthDrinking+Healthy.physical.activity+Qualification+Townsend.deprivation.index+urban+CHD+diabet+Hype	timp1	0.0447308	2.51197	0.0120111	79290.5	25606.5	29303	0.0691821
PHQ.2~cpm+Age+Sex+BMI+Race.Ethnicity+Smoking+healthDrinking+Healthy.physical.activity+Qualification+Townsend.deprivation.index+urban+CHD+diabet+Hype	cpm	0.0445348	3.06632	0.00216906	80499.1	25985.6	29758	0.0199002
PHQ.2~gdnf+Age+Sex+BMI+Race.Ethnicity+Smoking+healthDrinking+Healthy.physical.activity+Qualification+Townsend.deprivation.index+urban+CHD+diabet+Hype	gdnf	0.0444899	3.39737	0.000681289	78365.1	25345.6	28935	0.00870313
PHQ.2~lgals3+Age+Sex+BMI+Race.Ethnicity+Smoking+healthDrinking+Healthy.physical.activity+Qualification+Townsend.deprivation.index+urban+CHD+diabet+Hype	lgals3	0.0438362	2.68449	0.00726814	80306.1	25860.5	29729	0.0468427
PHQ.2~ifngr1+Age+Sex+BMI+Race.Ethnicity+Smoking+healthDrinking+Healthy.physical.activity+Qualification+Townsend.deprivation.index+urban+CHD+diabet+Hype	ifngr1	0.0436777	1.80445	0.0711713	80553.2	26029.8	29760	0.234513
PHQ.2~gusb+Age+Sex+BMI+Race.Ethnicity+Smoking+healthDrinking+Healthy.physical.activity+Qualification+Townsend.deprivation.index+urban+CHD+diabet+Hype	gusb	0.0435859	5.27775	1.31696e-07	80309.6	25804.6	29769	1.41529e-05
PHQ.2~colec12+Age+Sex+BMI+Race.Ethnicity+Smoking+healthDrinking+Healthy.physical.activity+Qualification+Townsend.deprivation.index+urban+CHD+diabet+Hype	colec12	0.0430386	2.20942	0.0271528	80191.4	25907.2	29630	0.124528
PHQ.2~cd274+Age+Sex+BMI+Race.Ethnicity+Smoking+healthDrinking+Healthy.physical.activity+Qualification+Townsend.deprivation.index+urban+CHD+diabet+Hype	cd274	0.0429314	2.91267	0.00358628	79594.6	25690.7	29425	0.0288409
PHQ.2~cxcl17+Age+Sex+BMI+Race.Ethnicity+Smoking+healthDrinking+Healthy.physical.activity+Qualification+Townsend.deprivation.index+urban+CHD+diabet+Hype	cxcl17	0.0427979	3.64961	0.000263089	80919.8	26078.1	29943	0.00499868
PHQ.2~serpina11+Age+Sex+BMI+Race.Ethnicity+Smoking+healthDrinking+Healthy.physical.activity+Qualification+Townsend.deprivation.index+urban+CHD+diabet+Hype	serpina11	0.0427648	3.60704	0.000310213	80945.6	26016.5	30000	0.00527723
PHQ.2~glb1+Age+Sex+BMI+Race.Ethnicity+Smoking+healthDrinking+Healthy.physical.activity+Qualification+Townsend.deprivation.index+urban+CHD+diabet+Hype	glb1	0.0424848	3.60932	0.000307506	79590	25686.8	29425	0.00527723
PHQ.2~nomo1+Age+Sex+BMI+Race.Ethnicity+Smoking+healthDrinking+Healthy.physical.activity+Qualification+Townsend.deprivation.index+urban+CHD+diabet+Hype	nomo1	0.0423803	2.0227	0.0431129	80194.6	25907	29632	0.168068
PHQ.2~il12rb1+Age+Sex+BMI+Race.Ethnicity+Smoking+healthDrinking+Healthy.physical.activity+Qualification+Townsend.deprivation.index+urban+CHD+diabet+Hype	il12rb1	0.042255	3.17143	0.00151847	78598.5	25373.9	29053	0.0154273
PHQ.2~hyou1+Age+Sex+BMI+Race.Ethnicity+Smoking+healthDrinking+Healthy.physical.activity+Qualification+Townsend.deprivation.index+urban+CHD+diabet+Hype	hyou1	0.0422541	1.90938	0.0562225	80955	26024.6	30000	0.200725
PHQ.2~cxadr+Age+Sex+BMI+Race.Ethnicity+Smoking+healthDrinking+Healthy.physical.activity+Qualification+Townsend.deprivation.index+urban+CHD+diabet+Hype	cxadr	0.0421768	4.31756	1.58278e-05	80011.2	25815.2	29586	0.000526274
PHQ.2~spon1+Age+Sex+BMI+Race.Ethnicity+Smoking+healthDrinking+Healthy.physical.activity+Qualification+Townsend.deprivation.index+urban+CHD+diabet+Hype	spon1	0.0421747	2.76133	0.00576012	80289.3	25925.8	29675	0.0389418
PHQ.2~tnfrsf1b+Age+Sex+BMI+Race.Ethnicity+Smoking+healthDrinking+Healthy.physical.activity+Qualification+Townsend.deprivation.index+urban+CHD+diabet+Hype	tnfrsf1b	0.0421464	3.03883	0.00237707	80189.5	25902.5	29632	0.0210767
PHQ.2~spon2+Age+Sex+BMI+Race.Ethnicity+Smoking+healthDrinking+Healthy.physical.activity+Qualification+Townsend.deprivation.index+urban+CHD+diabet+Hype	spon2	0.0415607	2.8489	0.00439008	79637.1	25634.6	29488	0.0329369
PHQ.2~rbp5+Age+Sex+BMI+Race.Ethnicity+Smoking+healthDrinking+Healthy.physical.activity+Qualification+Townsend.deprivation.index+urban+CHD+diabet+Hype	rbp5	0.0414504	4.60573	4.12738e-06	79779	25746.3	29496	0.000194786
PHQ.2~stc1+Age+Sex+BMI+Race.Ethnicity+Smoking+healthDrinking+Healthy.physical.activity+Qualification+Townsend.deprivation.index+urban+CHD+diabet+Hype	stc1	0.0413339	3.63389	0.000279648	80874.6	26086.1	29911	0.00505316
PHQ.2~tcn2+Age+Sex+BMI+Race.Ethnicity+Smoking+healthDrinking+Healthy.physical.activity+Qualification+Townsend.deprivation.index+urban+CHD+diabet+Hype	tcn2	0.0407586	2.50429	0.0122751	80855.2	26004.2	29955	0.0701503
PHQ.2~smoc1+Age+Sex+BMI+Race.Ethnicity+Smoking+healthDrinking+Healthy.physical.activity+Qualification+Townsend.deprivation.index+urban+CHD+diabet+Hype	smoc1	0.0404361	2.69764	0.00698729	80769.9	26021.5	29893	0.0454329
PHQ.2~galnt10+Age+Sex+BMI+Race.Ethnicity+Smoking+healthDrinking+Healthy.physical.activity+Qualification+Townsend.deprivation.index+urban+CHD+diabet+Hype	galnt10	0.0402345	2.26019	0.0238168	79795.1	25760.3	29496	0.112764
PHQ.2~hsd11b1+Age+Sex+BMI+Race.Ethnicity+Smoking+healthDrinking+Healthy.physical.activity+Qualification+Townsend.deprivation.index+urban+CHD+diabet+Hype	hsd11b1	0.0401009	3.17406	0.00150478	80019.8	25822.7	29586	0.0153951
PHQ.2~ism1+Age+Sex+BMI+Race.Ethnicity+Smoking+healthDrinking+Healthy.physical.activity+Qualification+Townsend.deprivation.index+urban+CHD+diabet+Hype	ism1	0.0399946	3.20549	0.00134975	80019.6	25822.5	29586	0.0145197
PHQ.2~sult2a1+Age+Sex+BMI+Race.Ethnicity+Smoking+healthDrinking+Healthy.physical.activity+Qualification+Townsend.deprivation.index+urban+CHD+diabet+Hype	sult2a1	0.039913	4.47016	7.84527e-06	80009.9	25814.1	29586	0.000332326
PHQ.2~efna1+Age+Sex+BMI+Race.Ethnicity+Smoking+healthDrinking+Healthy.physical.activity+Qualification+Townsend.deprivation.index+urban+CHD+diabet+Hype	efna1	0.0398906	2.17958	0.0292964	79996.2	25817	29576	0.130853
PHQ.2~agrn+Age+Sex+BMI+Race.Ethnicity+Smoking+healthDrinking+Healthy.physical.activity+Qualification+Townsend.deprivation.index+urban+CHD+diabet+Hype	agrn	0.0397999	2.64985	0.00805704	80549.4	26026.6	29760	0.0497361
PHQ.2~lrig1+Age+Sex+BMI+Race.Ethnicity+Smoking+healthDrinking+Healthy.physical.activity+Qualification+Townsend.deprivation.index+urban+CHD+diabet+Hype	lrig1	0.0395978	2.7946	0.00519973	80504.3	25917.6	29807	0.036678
PHQ.2~gkn1+Age+Sex+BMI+Race.Ethnicity+Smoking+healthDrinking+Healthy.physical.activity+Qualification+Townsend.deprivation.index+urban+CHD+diabet+Hype	gkn1	0.0392829	2.13876	0.0324637	76863.7	24895.4	28356	0.140933
PHQ.2~msr1+Age+Sex+BMI+Race.Ethnicity+Smoking+healthDrinking+Healthy.physical.activity+Qualification+Townsend.deprivation.index+urban+CHD+diabet+Hype	msr1	0.0390268	3.64393	0.000268963	80874.6	26086.1	29911	0.00504478
PHQ.2~il6st+Age+Sex+BMI+Race.Ethnicity+Smoking+healthDrinking+Healthy.physical.activity+Qualification+Townsend.deprivation.index+urban+CHD+diabet+Hype	il6st	0.0390146	1.39865	0.16193	79964.7	25717.2	29625	0.412006
PHQ.2~angptl1+Age+Sex+BMI+Race.Ethnicity+Smoking+healthDrinking+Healthy.physical.activity+Qualification+Townsend.deprivation.index+urban+CHD+diabet+Hype	angptl1	0.0388684	2.28792	0.0221491	78764.8	25323.6	29185	0.108375
PHQ.2~pts+Age+Sex+BMI+Race.Ethnicity+Smoking+healthDrinking+Healthy.physical.activity+Qualification+Townsend.deprivation.index+urban+CHD+diabet+Hype	pts	0.0388622	4.26112	2.04053e-05	77997.7	25219.5	28804	0.000663398
PHQ.2~cd83+Age+Sex+BMI+Race.Ethnicity+Smoking+healthDrinking+Healthy.physical.activity+Qualification+Townsend.deprivation.index+urban+CHD+diabet+Hype	cd83	0.0386536	2.57912	0.00991013	80023.2	25825.7	29586	0.058549
PHQ.2~ctsf+Age+Sex+BMI+Race.Ethnicity+Smoking+healthDrinking+Healthy.physical.activity+Qualification+Townsend.deprivation.index+urban+CHD+diabet+Hype	ctsf	0.0386257	3.15342	0.00161528	80418.9	25977.9	29716	0.0159396
PHQ.2~cx3cl1+Age+Sex+BMI+Race.Ethnicity+Smoking+healthDrinking+Healthy.physical.activity+Qualification+Townsend.deprivation.index+urban+CHD+diabet+Hype	cx3cl1	0.0385922	2.60974	0.00906558	79596.3	25692.2	29425	0.05458
PHQ.2~il4r+Age+Sex+BMI+Race.Ethnicity+Smoking+healthDrinking+Healthy.physical.activity+Qualification+Townsend.deprivation.index+urban+CHD+diabet+Hype	il4r	0.0385656	2.80147	0.00509034	80022	25824.6	29586	0.0365057
PHQ.2~tnfrsf14+Age+Sex+BMI+Race.Ethnicity+Smoking+healthDrinking+Healthy.physical.activity+Qualification+Townsend.deprivation.index+urban+CHD+diabet+Hype	tnfrsf14	0.0384832	2.3174	0.0204887	80291.6	25927.7	29675	0.102304
PHQ.2~lgals4+Age+Sex+BMI+Race.Ethnicity+Smoking+healthDrinking+Healthy.physical.activity+Qualification+Townsend.deprivation.index+urban+CHD+diabet+Hype	lgals4	0.0384221	4.06454	4.82504e-05	80179.8	25897	29630	0.00135751
PHQ.2~rnaset2+Age+Sex+BMI+Race.Ethnicity+Smoking+healthDrinking+Healthy.physical.activity+Qualification+Townsend.deprivation.index+urban+CHD+diabet+Hype	rnaset2	0.0383925	2.0715	0.0383207	80566.6	25895.1	29859	0.156601
PHQ.2~ltbp2+Age+Sex+BMI+Race.Ethnicity+Smoking+healthDrinking+Healthy.physical.activity+Qualification+Townsend.deprivation.index+urban+CHD+diabet+Hype	ltbp2	0.0383887	2.48038	0.0131297	80952.5	26022.4	30000	0.0738798
PHQ.2~cdh2+Age+Sex+BMI+Race.Ethnicity+Smoking+healthDrinking+Healthy.physical.activity+Qualification+Townsend.deprivation.index+urban+CHD+diabet+Hype	cdh2	0.038265	2.74584	0.00603932	79959.1	25712.4	29625	0.0405299
PHQ.2~mmp7+Age+Sex+BMI+Race.Ethnicity+Smoking+healthDrinking+Healthy.physical.activity+Qualification+Townsend.deprivation.index+urban+CHD+diabet+Hype	mmp7	0.0381963	3.72656	0.000194481	78594.7	25332.1	29079	0.00389761
PHQ.2~bst2+Age+Sex+BMI+Race.Ethnicity+Smoking+healthDrinking+Healthy.physical.activity+Qualification+Townsend.deprivation.index+urban+CHD+diabet+Hype	bst2	0.0381772	3.98849	6.66544e-05	80871.9	26083.8	29911	0.00174135
PHQ.2~mog+Age+Sex+BMI+Race.Ethnicity+Smoking+healthDrinking+Healthy.physical.activity+Qualification+Townsend.deprivation.index+urban+CHD+diabet+Hype	mog	0.0380962	2.57794	0.00994378	80770.5	26022.1	29893	0.058549
PHQ.2~thop1+Age+Sex+BMI+Race.Ethnicity+Smoking+healthDrinking+Healthy.physical.activity+Qualification+Townsend.deprivation.index+urban+CHD+diabet+Hype	thop1	0.0380424	2.45549	0.0140751	79589.4	25606.4	29479	0.0765499
PHQ.2~ggt5+Age+Sex+BMI+Race.Ethnicity+Smoking+healthDrinking+Healthy.physical.activity+Qualification+Townsend.deprivation.index+urban+CHD+diabet+Hype	ggt5	0.0380069	1.74541	0.0809241	79600	25695.5	29425	0.255155
PHQ.2~cfc1+Age+Sex+BMI+Race.Ethnicity+Smoking+healthDrinking+Healthy.physical.activity+Qualification+Townsend.deprivation.index+urban+CHD+diabet+Hype	cfc1	0.0377092	3.46632	0.000528395	78372.8	25337.4	28945	0.00715779
PHQ.2~anpep+Age+Sex+BMI+Race.Ethnicity+Smoking+healthDrinking+Healthy.physical.activity+Qualification+Townsend.deprivation.index+urban+CHD+diabet+Hype	anpep	0.0374202	2.13471	0.0327931	80312.2	25910.1	29699	0.141523
PHQ.2~fgf5+Age+Sex+BMI+Race.Ethnicity+Smoking+healthDrinking+Healthy.physical.activity+Qualification+Townsend.deprivation.index+urban+CHD+diabet+Hype	fgf5	0.0373627	2.46985	0.0135226	78602.4	25377.3	29053	0.0755098
PHQ.2~vcam1+Age+Sex+BMI+Race.Ethnicity+Smoking+healthDrinking+Healthy.physical.activity+Qualification+Townsend.deprivation.index+urban+CHD+diabet+Hype	vcam1	0.0372335	2.02222	0.043163	80326.5	25928.5	29695	0.168068
PHQ.2~dpp10+Age+Sex+BMI+Race.Ethnicity+Smoking+healthDrinking+Healthy.physical.activity+Qualification+Townsend.deprivation.index+urban+CHD+diabet+Hype	dpp10	0.0370543	2.61776	0.00885551	80023	25825.5	29586	0.0539817
PHQ.2~matn3+Age+Sex+BMI+Race.Ethnicity+Smoking+healthDrinking+Healthy.physical.activity+Qualification+Townsend.deprivation.index+urban+CHD+diabet+Hype	matn3	0.036979	2.38735	0.0169765	79433.8	25623.2	29376	0.0881654
PHQ.2~plxnb2+Age+Sex+BMI+Race.Ethnicity+Smoking+healthDrinking+Healthy.physical.activity+Qualification+Townsend.deprivation.index+urban+CHD+diabet+Hype	plxnb2	0.0369501	1.75955	0.0784936	80620.7	25931.8	29866	0.250668
PHQ.2~angptl7+Age+Sex+BMI+Race.Ethnicity+Smoking+healthDrinking+Healthy.physical.activity+Qualification+Townsend.deprivation.index+urban+CHD+diabet+Hype	angptl7	0.0369335	2.7283	0.00636986	80769.7	26021.4	29893	0.0423596
PHQ.2~tpp1+Age+Sex+BMI+Race.Ethnicity+Smoking+healthDrinking+Healthy.physical.activity+Qualification+Townsend.deprivation.index+urban+CHD+diabet+Hype	tpp1	0.036853	3.38288	0.000718228	79752.1	25818.1	29432	0.00882998
PHQ.2~galnt3+Age+Sex+BMI+Race.Ethnicity+Smoking+healthDrinking+Healthy.physical.activity+Qualification+Townsend.deprivation.index+urban+CHD+diabet+Hype	galnt3	0.0368316	3.14724	0.00164984	78598.6	25374	29053	0.0159849
PHQ.2~igfbp7+Age+Sex+BMI+Race.Ethnicity+Smoking+healthDrinking+Healthy.physical.activity+Qualification+Townsend.deprivation.index+urban+CHD+diabet+Hype	igfbp7	0.0367073	2.26371	0.0235992	80953.5	26023.3	30000	0.112764
PHQ.2~icoslg+Age+Sex+BMI+Race.Ethnicity+Smoking+healthDrinking+Healthy.physical.activity+Qualification+Townsend.deprivation.index+urban+CHD+diabet+Hype	icoslg	0.0366552	1.4213	0.155241	79798.2	25763	29496	0.403407
PHQ.2~bcam+Age+Sex+BMI+Race.Ethnicity+Smoking+healthDrinking+Healthy.physical.activity+Qualification+Townsend.deprivation.index+urban+CHD+diabet+Hype	bcam	0.0363427	1.77395	0.076082	80195.6	25907.8	29632	0.246131
PHQ.2~nectin2+Age+Sex+BMI+Race.Ethnicity+Smoking+healthDrinking+Healthy.physical.activity+Qualification+Townsend.deprivation.index+urban+CHD+diabet+Hype	nectin2	0.0363422	2.13212	0.0330049	79835.3	25679.9	29574	0.142018
PHQ.2~nrp2+Age+Sex+BMI+Race.Ethnicity+Smoking+healthDrinking+Healthy.physical.activity+Qualification+Townsend.deprivation.index+urban+CHD+diabet+Hype	nrp2	0.0361122	2.11481	0.0344541	80194.2	25906.7	29632	0.145263
PHQ.2~b4galt1+Age+Sex+BMI+Race.Ethnicity+Smoking+healthDrinking+Healthy.physical.activity+Qualification+Townsend.deprivation.index+urban+CHD+diabet+Hype	b4galt1	0.036011	2.0058	0.0448866	80552.4	26029.2	29760	0.17236
PHQ.2~tek+Age+Sex+BMI+Race.Ethnicity+Smoking+healthDrinking+Healthy.physical.activity+Qualification+Townsend.deprivation.index+urban+CHD+diabet+Hype	tek	0.0360029	1.61474	0.106378	80426.2	25984.3	29716	0.311262
PHQ.2~timp4+Age+Sex+BMI+Race.Ethnicity+Smoking+healthDrinking+Healthy.physical.activity+Qualification+Townsend.deprivation.index+urban+CHD+diabet+Hype	timp4	0.0358987	2.88696	0.00389262	80190.4	25903.3	29632	0.0304373
PHQ.2~fabp4+Age+Sex+BMI+Race.Ethnicity+Smoking+healthDrinking+Healthy.physical.activity+Qualification+Townsend.deprivation.index+urban+CHD+diabet+Hype	fabp4	0.0357722	3.58071	0.000343206	80945.8	26016.7	30000	0.00558654
PHQ.2~sorcs2+Age+Sex+BMI+Race.Ethnicity+Smoking+healthDrinking+Healthy.physical.activity+Qualification+Townsend.deprivation.index+urban+CHD+diabet+Hype	sorcs2	0.035721	2.44742	0.0143944	78378.8	25342.7	28945	0.0777084
PHQ.2~ccl11+Age+Sex+BMI+Race.Ethnicity+Smoking+healthDrinking+Healthy.physical.activity+Qualification+Townsend.deprivation.index+urban+CHD+diabet+Hype	ccl11	0.0357125	2.80377	0.00505417	80925.3	26082.9	29943	0.0364249
PHQ.2~scgn+Age+Sex+BMI+Race.Ethnicity+Smoking+healthDrinking+Healthy.physical.activity+Qualification+Townsend.deprivation.index+urban+CHD+diabet+Hype	scgn	0.0356701	3.10504	0.00190438	78598.9	25374.3	29053	0.0178597
PHQ.2~tnc+Age+Sex+BMI+Race.Ethnicity+Smoking+healthDrinking+Healthy.physical.activity+Qualification+Townsend.deprivation.index+urban+CHD+diabet+Hype	tnc	0.035557	3.46662	0.000527794	80455.2	25957.7	29751	0.00715779
PHQ.2~cd14+Age+Sex+BMI+Race.Ethnicity+Smoking+healthDrinking+Healthy.physical.activity+Qualification+Townsend.deprivation.index+urban+CHD+diabet+Hype	cd14	0.0353074	2.88546	0.00391128	78616	25404.1	29043	0.0304373
PHQ.2~ccl15+Age+Sex+BMI+Race.Ethnicity+Smoking+healthDrinking+Healthy.physical.activity+Qualification+Townsend.deprivation.index+urban+CHD+diabet+Hype	ccl15	0.0348289	3.11306	0.00185332	80948.9	26019.4	30000	0.0176065
PHQ.2~lrrc25+Age+Sex+BMI+Race.Ethnicity+Smoking+healthDrinking+Healthy.physical.activity+Qualification+Townsend.deprivation.index+urban+CHD+diabet+Hype	lrrc25	0.0346143	2.71868	0.00655811	79792.8	25758.3	29496	0.0430247
PHQ.2~siglec9+Age+Sex+BMI+Race.Ethnicity+Smoking+healthDrinking+Healthy.physical.activity+Qualification+Townsend.deprivation.index+urban+CHD+diabet+Hype	siglec9	0.0344331	2.12559	0.0335454	80621.1	25957.1	29849	0.142361
PHQ.2~tgfb1+Age+Sex+BMI+Race.Ethnicity+Smoking+healthDrinking+Healthy.physical.activity+Qualification+Townsend.deprivation.index+urban+CHD+diabet+Hype	tgfb1	0.0343585	2.73147	0.00630894	80801.1	26056.1	29888	0.042146
PHQ.2~rrm2+Age+Sex+BMI+Race.Ethnicity+Smoking+healthDrinking+Healthy.physical.activity+Qualification+Townsend.deprivation.index+urban+CHD+diabet+Hype	rrm2	0.0341003	3.4731	0.000515229	78372.8	25337.3	28945	0.00711114
PHQ.2~draxin+Age+Sex+BMI+Race.Ethnicity+Smoking+healthDrinking+Healthy.physical.activity+Qualification+Townsend.deprivation.index+urban+CHD+diabet+Hype	draxin	0.0339945	2.92476	0.00344981	79594.5	25690.7	29425	0.0281959
PHQ.2~ccl21+Age+Sex+BMI+Race.Ethnicity+Smoking+healthDrinking+Healthy.physical.activity+Qualification+Townsend.deprivation.index+urban+CHD+diabet+Hype	ccl21	0.0339736	2.79549	0.00518544	80548.6	26025.9	29760	0.036678
PHQ.2~dsc2+Age+Sex+BMI+Race.Ethnicity+Smoking+healthDrinking+Healthy.physical.activity+Qualification+Townsend.deprivation.index+urban+CHD+diabet+Hype	dsc2	0.033918	2.23266	0.0255788	79306.7	25605.9	29313	0.118799
PHQ.2~epha1+Age+Sex+BMI+Race.Ethnicity+Smoking+healthDrinking+Healthy.physical.activity+Qualification+Townsend.deprivation.index+urban+CHD+diabet+Hype	epha1	0.0338459	2.26739	0.0233735	80420.7	25992.9	29707	0.112485
PHQ.2~rarres2+Age+Sex+BMI+Race.Ethnicity+Smoking+healthDrinking+Healthy.physical.activity+Qualification+Townsend.deprivation.index+urban+CHD+diabet+Hype	rarres2	0.0337743	3.24191	0.00118861	80567.2	25984.1	29799	0.0132744
PHQ.2~igsf3+Age+Sex+BMI+Race.Ethnicity+Smoking+healthDrinking+Healthy.physical.activity+Qualification+Townsend.deprivation.index+urban+CHD+diabet+Hype	igsf3	0.0335769	2.30997	0.0208965	79794.9	25760.1	29496	0.103781
PHQ.2~c4bpb+Age+Sex+BMI+Race.Ethnicity+Smoking+healthDrinking+Healthy.physical.activity+Qualification+Townsend.deprivation.index+urban+CHD+diabet+Hype	c4bpb	0.0335164	2.66883	0.00761583	80421.7	25980.4	29716	0.0478196
PHQ.2~ctss+Age+Sex+BMI+Race.Ethnicity+Smoking+healthDrinking+Healthy.physical.activity+Qualification+Townsend.deprivation.index+urban+CHD+diabet+Hype	ctss	0.0334413	1.30139	0.193139	63075.8	20506	23210	0.451378
PHQ.2~ccl16+Age+Sex+BMI+Race.Ethnicity+Smoking+healthDrinking+Healthy.physical.activity+Qualification+Townsend.deprivation.index+urban+CHD+diabet+Hype	ccl16	0.0333905	3.58331	0.000339804	80945.8	26016.6	30000	0.00558654
PHQ.2~pdcd1lg2+Age+Sex+BMI+Race.Ethnicity+Smoking+healthDrinking+Healthy.physical.activity+Qualification+Townsend.deprivation.index+urban+CHD+diabet+Hype	pdcd1lg2	0.0332957	2.10175	0.0355833	79795.8	25760.9	29496	0.147474
PHQ.2~erp44+Age+Sex+BMI+Race.Ethnicity+Smoking+healthDrinking+Healthy.physical.activity+Qualification+Townsend.deprivation.index+urban+CHD+diabet+Hype	erp44	0.0332369	1.75547	0.0791891	79634.2	25694.1	29446	0.251856
PHQ.2~trem2+Age+Sex+BMI+Race.Ethnicity+Smoking+healthDrinking+Healthy.physical.activity+Qualification+Townsend.deprivation.index+urban+CHD+diabet+Hype	trem2	0.0332212	3.45701	0.000546966	80184.3	25901	29630	0.00734138
PHQ.2~il1rn+Age+Sex+BMI+Race.Ethnicity+Smoking+healthDrinking+Healthy.physical.activity+Qualification+Townsend.deprivation.index+urban+CHD+diabet+Hype	il1rn	0.0329981	3.58036	0.00034367	80012.3	25841.4	29569	0.00558654
PHQ.2~siglec1+Age+Sex+BMI+Race.Ethnicity+Smoking+healthDrinking+Healthy.physical.activity+Qualification+Townsend.deprivation.index+urban+CHD+diabet+Hype	siglec1	0.0329853	2.81214	0.00492458	80548.5	26025.8	29760	0.0358414
PHQ.2~cgref1+Age+Sex+BMI+Race.Ethnicity+Smoking+healthDrinking+Healthy.physical.activity+Qualification+Townsend.deprivation.index+urban+CHD+diabet+Hype	cgref1	0.0329411	2.85123	0.00435805	79958.5	25711.8	29625	0.0329369
PHQ.2~thbs2+Age+Sex+BMI+Race.Ethnicity+Smoking+healthDrinking+Healthy.physical.activity+Qualification+Townsend.deprivation.index+urban+CHD+diabet+Hype	thbs2	0.0328741	2.4675	0.0136117	80192.6	25905.2	29632	0.0757184
PHQ.2~arnt+Age+Sex+BMI+Race.Ethnicity+Smoking+healthDrinking+Healthy.physical.activity+Qualification+Townsend.deprivation.index+urban+CHD+diabet+Hype	arnt	0.0328387	2.43158	0.0150391	78602.6	25377.5	29053	0.0808904
PHQ.2~ggt1+Age+Sex+BMI+Race.Ethnicity+Smoking+healthDrinking+Healthy.physical.activity+Qualification+Townsend.deprivation.index+urban+CHD+diabet+Hype	ggt1	0.0328179	3.19088	0.00141989	79990.7	25812.2	29576	0.0148741
PHQ.2~acy1+Age+Sex+BMI+Race.Ethnicity+Smoking+healthDrinking+Healthy.physical.activity+Qualification+Townsend.deprivation.index+urban+CHD+diabet+Hype	acy1	0.0327579	4.00821	6.13308e-05	79950.6	25705	29625	0.0016314
PHQ.2~ccl14+Age+Sex+BMI+Race.Ethnicity+Smoking+healthDrinking+Healthy.physical.activity+Qualification+Townsend.deprivation.index+urban+CHD+diabet+Hype	ccl14	0.0326587	2.6181	0.00884649	79965.5	25822.9	29554	0.0539817
PHQ.2~reg1a+Age+Sex+BMI+Race.Ethnicity+Smoking+healthDrinking+Healthy.physical.activity+Qualification+Townsend.deprivation.index+urban+CHD+diabet+Hype	reg1a	0.0326191	3.19307	0.00140916	79620	25665.5	29457	0.0148741
PHQ.2~grpel1+Age+Sex+BMI+Race.Ethnicity+Smoking+healthDrinking+Healthy.physical.activity+Qualification+Townsend.deprivation.index+urban+CHD+diabet+Hype	grpel1	0.0325745	3.97714	6.99157e-05	79784.4	25751	29496	0.00176356
PHQ.2~pik3ip1+Age+Sex+BMI+Race.Ethnicity+Smoking+healthDrinking+Healthy.physical.activity+Qualification+Townsend.deprivation.index+urban+CHD+diabet+Hype	pik3ip1	0.0324791	1.72221	0.0850426	80195.7	25908	29632	0.262484
PHQ.2~scg2+Age+Sex+BMI+Race.Ethnicity+Smoking+healthDrinking+Healthy.physical.activity+Qualification+Townsend.deprivation.index+urban+CHD+diabet+Hype	scg2	0.0323485	2.12677	0.0334471	80385.4	25879.1	29763	0.142361
PHQ.2~krt18+Age+Sex+BMI+Race.Ethnicity+Smoking+healthDrinking+Healthy.physical.activity+Qualification+Townsend.deprivation.index+urban+CHD+diabet+Hype	krt18	0.0322645	5.2198	1.80332e-07	79773	25741	29496	1.73494e-05
PHQ.2~pth1r+Age+Sex+BMI+Race.Ethnicity+Smoking+healthDrinking+Healthy.physical.activity+Qualification+Townsend.deprivation.index+urban+CHD+diabet+Hype	pth1r	0.0320902	2.49786	0.0125	80023.6	25826.1	29586	0.071068
PHQ.2~plat+Age+Sex+BMI+Race.Ethnicity+Smoking+healthDrinking+Healthy.physical.activity+Qualification+Townsend.deprivation.index+urban+CHD+diabet+Hype	plat	0.0319902	3.3118	0.000928089	80717	25950.6	29910	0.0107761
PHQ.2~zbtb17+Age+Sex+BMI+Race.Ethnicity+Smoking+healthDrinking+Healthy.physical.activity+Qualification+Townsend.deprivation.index+urban+CHD+diabet+Hype	zbtb17	0.0318049	2.72618	0.00641094	78713.1	25370.1	29123	0.0424398
PHQ.2~clec4d+Age+Sex+BMI+Race.Ethnicity+Smoking+healthDrinking+Healthy.physical.activity+Qualification+Townsend.deprivation.index+urban+CHD+diabet+Hype	clec4d	0.0315504	3.91557	9.03937e-05	80014.5	25818.1	29586	0.00209914
PHQ.2~pdgfc+Age+Sex+BMI+Race.Ethnicity+Smoking+healthDrinking+Healthy.physical.activity+Qualification+Townsend.deprivation.index+urban+CHD+diabet+Hype	pdgfc	0.0315155	1.80551	0.0710051	78381.6	25345.1	28945	0.234493
PHQ.2~npdc1+Age+Sex+BMI+Race.Ethnicity+Smoking+healthDrinking+Healthy.physical.activity+Qualification+Townsend.deprivation.index+urban+CHD+diabet+Hype	npdc1	0.0314054	1.94884	0.0513234	79962.9	25715.6	29625	0.189611
PHQ.2~notch1+Age+Sex+BMI+Race.Ethnicity+Smoking+healthDrinking+Healthy.physical.activity+Qualification+Townsend.deprivation.index+urban+CHD+diabet+Hype	notch1	0.0309933	0.996717	0.31891	80957.6	26026.9	30000	0.585402
PHQ.2~fgf23+Age+Sex+BMI+Race.Ethnicity+Smoking+healthDrinking+Healthy.physical.activity+Qualification+Townsend.deprivation.index+urban+CHD+diabet+Hype	fgf23	0.0309283	3.50429	0.000458501	80665.3	25995.6	29849	0.0065125
PHQ.2~igf1r+Age+Sex+BMI+Race.Ethnicity+Smoking+healthDrinking+Healthy.physical.activity+Qualification+Townsend.deprivation.index+urban+CHD+diabet+Hype	igf1r	0.0308348	1.34641	0.178181	79798.4	25763.2	29496	0.433021
PHQ.2~grn+Age+Sex+BMI+Race.Ethnicity+Smoking+healthDrinking+Healthy.physical.activity+Qualification+Townsend.deprivation.index+urban+CHD+diabet+Hype	grn	0.0306996	1.50131	0.133285	79801.1	25759.5	29500	0.363122
PHQ.2~ca4+Age+Sex+BMI+Race.Ethnicity+Smoking+healthDrinking+Healthy.physical.activity+Qualification+Townsend.deprivation.index+urban+CHD+diabet+Hype	ca4	0.0305257	1.48541	0.137446	80956.4	26025.9	30000	0.371689
PHQ.2~lilrb1+Age+Sex+BMI+Race.Ethnicity+Smoking+healthDrinking+Healthy.physical.activity+Qualification+Townsend.deprivation.index+urban+CHD+diabet+Hype	lilrb1	0.0303805	1.7289	0.0838365	80955.6	26025.2	30000	0.260149
PHQ.2~pear1+Age+Sex+BMI+Race.Ethnicity+Smoking+healthDrinking+Healthy.physical.activity+Qualification+Townsend.deprivation.index+urban+CHD+diabet+Hype	pear1	0.030329	1.42943	0.152892	80956.6	26026	30000	0.401011
PHQ.2~reg4+Age+Sex+BMI+Race.Ethnicity+Smoking+healthDrinking+Healthy.physical.activity+Qualification+Townsend.deprivation.index+urban+CHD+diabet+Hype	reg4	0.0300666	2.91046	0.0036117	80288.5	25925	29675	0.0288739
PHQ.2~st6gal1+Age+Sex+BMI+Race.Ethnicity+Smoking+healthDrinking+Healthy.physical.activity+Qualification+Townsend.deprivation.index+urban+CHD+diabet+Hype	st6gal1	0.0300604	1.81853	0.0689933	80955.3	26024.9	30000	0.230977
PHQ.2~slamf8+Age+Sex+BMI+Race.Ethnicity+Smoking+healthDrinking+Healthy.physical.activity+Qualification+Townsend.deprivation.index+urban+CHD+diabet+Hype	slamf8	0.0299969	3.17968	0.00147593	78374.7	25339.1	28945	0.0152557
PHQ.2~ltbp3+Age+Sex+BMI+Race.Ethnicity+Smoking+healthDrinking+Healthy.physical.activity+Qualification+Townsend.deprivation.index+urban+CHD+diabet+Hype	ltbp3	0.0297383	3.2147	0.00130726	78374.5	25338.9	28945	0.0142937
PHQ.2~ces1+Age+Sex+BMI+Race.Ethnicity+Smoking+healthDrinking+Healthy.physical.activity+Qualification+Townsend.deprivation.index+urban+CHD+diabet+Hype	ces1	0.0295961	4.76332	1.9133e-06	80067.2	25682.8	29709	0.00010766
PHQ.2~relt+Age+Sex+BMI+Race.Ethnicity+Smoking+healthDrinking+Healthy.physical.activity+Qualification+Townsend.deprivation.index+urban+CHD+diabet+Hype	relt	0.0295677	1.63494	0.102072	80196	25908.2	29632	0.299863
PHQ.2~lamp3+Age+Sex+BMI+Race.Ethnicity+Smoking+healthDrinking+Healthy.physical.activity+Qualification+Townsend.deprivation.index+urban+CHD+diabet+Hype	lamp3	0.0295074	3.06632	0.00216906	80799.2	26054.4	29888	0.0199002
PHQ.2~tff3+Age+Sex+BMI+Race.Ethnicity+Smoking+healthDrinking+Healthy.physical.activity+Qualification+Townsend.deprivation.index+urban+CHD+diabet+Hype	tff3	0.0294932	2.67695	0.00743363	80003.4	25804	29589	0.0470796
PHQ.2~oscar+Age+Sex+BMI+Race.Ethnicity+Smoking+healthDrinking+Healthy.physical.activity+Qualification+Townsend.deprivation.index+urban+CHD+diabet+Hype	oscar	0.0294213	2.01841	0.0435576	80292.9	25928.9	29675	0.168139
PHQ.2~clec5a+Age+Sex+BMI+Race.Ethnicity+Smoking+healthDrinking+Healthy.physical.activity+Qualification+Townsend.deprivation.index+urban+CHD+diabet+Hype	clec5a	0.0292449	1.75099	0.0799586	79733	25648.6	29535	0.253751
PHQ.2~robo1+Age+Sex+BMI+Race.Ethnicity+Smoking+healthDrinking+Healthy.physical.activity+Qualification+Townsend.deprivation.index+urban+CHD+diabet+Hype	robo1	0.0292041	1.4102	0.15849	80295	25930.7	29675	0.409667
PHQ.2~crhbp+Age+Sex+BMI+Race.Ethnicity+Smoking+healthDrinking+Healthy.physical.activity+Qualification+Townsend.deprivation.index+urban+CHD+diabet+Hype	crhbp	0.0291076	1.63965	0.101089	80193.6	25909.1	29630	0.298914
PHQ.2~aldh1a1+Age+Sex+BMI+Race.Ethnicity+Smoking+healthDrinking+Healthy.physical.activity+Qualification+Townsend.deprivation.index+urban+CHD+diabet+Hype	aldh1a1	0.0290144	3.21213	0.00131897	80188.4	25901.6	29632	0.0142937
PHQ.2~reg1b+Age+Sex+BMI+Race.Ethnicity+Smoking+healthDrinking+Healthy.physical.activity+Qualification+Townsend.deprivation.index+urban+CHD+diabet+Hype	reg1b	0.0289584	3.38301	0.000717889	80947.2	26017.8	30000	0.00882998
PHQ.2~xcl1+Age+Sex+BMI+Race.Ethnicity+Smoking+healthDrinking+Healthy.physical.activity+Qualification+Townsend.deprivation.index+urban+CHD+diabet+Hype	xcl1	0.028936	3.29021	0.00100228	80766.3	26018.4	29893	0.0115459
PHQ.2~fam3b+Age+Sex+BMI+Race.Ethnicity+Smoking+healthDrinking+Healthy.physical.activity+Qualification+Townsend.deprivation.index+urban+CHD+diabet+Hype	fam3b	0.0288612	2.0969	0.0360112	79795.8	25760.9	29496	0.148826
PHQ.2~tafa5+Age+Sex+BMI+Race.Ethnicity+Smoking+healthDrinking+Healthy.physical.activity+Qualification+Townsend.deprivation.index+urban+CHD+diabet+Hype	tafa5	0.0288425	2.04011	0.0413478	79796.1	25761.1	29496	0.163934
PHQ.2~tnfrsf6b+Age+Sex+BMI+Race.Ethnicity+Smoking+healthDrinking+Healthy.physical.activity+Qualification+Townsend.deprivation.index+urban+CHD+diabet+Hype	tnfrsf6b	0.0287086	3.19017	0.00142336	79592.9	25689.3	29425	0.0148741
PHQ.2~cd207+Age+Sex+BMI+Race.Ethnicity+Smoking+healthDrinking+Healthy.physical.activity+Qualification+Townsend.deprivation.index+urban+CHD+diabet+Hype	cd207	0.0286458	2.19005	0.0285286	78452.2	25383.1	28961	0.128423
PHQ.2~reg3a+Age+Sex+BMI+Race.Ethnicity+Smoking+healthDrinking+Healthy.physical.activity+Qualification+Townsend.deprivation.index+urban+CHD+diabet+Hype	reg3a	0.0286409	3.62748	0.000286679	80945.4	26016.4	30000	0.00505316
PHQ.2~ifngr2+Age+Sex+BMI+Race.Ethnicity+Smoking+healthDrinking+Healthy.physical.activity+Qualification+Townsend.deprivation.index+urban+CHD+diabet+Hype	ifngr2	0.0285029	3.00955	0.00261856	79594	25690.2	29425	0.0226684
PHQ.2~kynu+Age+Sex+BMI+Race.Ethnicity+Smoking+healthDrinking+Healthy.physical.activity+Qualification+Townsend.deprivation.index+urban+CHD+diabet+Hype	kynu	0.0285008	2.65757	0.00787485	80926.1	26083.5	29943	0.0490251
PHQ.2~podxl2+Age+Sex+BMI+Race.Ethnicity+Smoking+healthDrinking+Healthy.physical.activity+Qualification+Townsend.deprivation.index+urban+CHD+diabet+Hype	podxl2	0.0282491	1.59337	0.111087	80426.3	25984.4	29716	0.318297
PHQ.2~tnf+Age+Sex+BMI+Race.Ethnicity+Smoking+healthDrinking+Healthy.physical.activity+Qualification+Townsend.deprivation.index+urban+CHD+diabet+Hype	tnf	0.0282117	2.15877	0.030876	78582.4	25325.8	29076	0.13647
PHQ.2~ptprn2+Age+Sex+BMI+Race.Ethnicity+Smoking+healthDrinking+Healthy.physical.activity+Qualification+Townsend.deprivation.index+urban+CHD+diabet+Hype	ptprn2	0.0281907	1.84366	0.0652425	79351.3	25625.4	29326	0.221976
PHQ.2~sez6l+Age+Sex+BMI+Race.Ethnicity+Smoking+healthDrinking+Healthy.physical.activity+Qualification+Townsend.deprivation.index+urban+CHD+diabet+Hype	sez6l	0.0280933	1.55342	0.120333	80426.4	25984.5	29716	0.33986
PHQ.2~ptn+Age+Sex+BMI+Race.Ethnicity+Smoking+healthDrinking+Healthy.physical.activity+Qualification+Townsend.deprivation.index+urban+CHD+diabet+Hype	ptn	0.0279796	2.78893	0.00529172	78712.8	25369.8	29123	0.037042
PHQ.2~il2ra+Age+Sex+BMI+Race.Ethnicity+Smoking+healthDrinking+Healthy.physical.activity+Qualification+Townsend.deprivation.index+urban+CHD+diabet+Hype	il2ra	0.0279658	2.27269	0.0230519	79451.5	25558.8	29430	0.111672
PHQ.2~clec6a+Age+Sex+BMI+Race.Ethnicity+Smoking+healthDrinking+Healthy.physical.activity+Qualification+Townsend.deprivation.index+urban+CHD+diabet+Hype	clec6a	0.0279301	2.5965	0.00942272	78378.1	25342	28945	0.0564977
PHQ.2~fam3c+Age+Sex+BMI+Race.Ethnicity+Smoking+healthDrinking+Healthy.physical.activity+Qualification+Townsend.deprivation.index+urban+CHD+diabet+Hype	fam3c	0.0277556	1.66276	0.0963711	79837.1	25681.5	29574	0.289324
PHQ.2~cd58+Age+Sex+BMI+Race.Ethnicity+Smoking+healthDrinking+Healthy.physical.activity+Qualification+Townsend.deprivation.index+urban+CHD+diabet+Hype	cd58	0.0276979	0.992478	0.320972	80064.6	25875.2	29577	0.585602
PHQ.2~nid1+Age+Sex+BMI+Race.Ethnicity+Smoking+healthDrinking+Healthy.physical.activity+Qualification+Townsend.deprivation.index+urban+CHD+diabet+Hype	nid1	0.0276513	2.1429	0.0321291	80195.5	25891.4	29643	0.140313
PHQ.2~ccl7+Age+Sex+BMI+Race.Ethnicity+Smoking+healthDrinking+Healthy.physical.activity+Qualification+Townsend.deprivation.index+urban+CHD+diabet+Hype	ccl7	0.0275467	3.24344	0.00118227	80019.3	25822.3	29586	0.0132744
PHQ.2~adgrg1+Age+Sex+BMI+Race.Ethnicity+Smoking+healthDrinking+Healthy.physical.activity+Qualification+Townsend.deprivation.index+urban+CHD+diabet+Hype	adgrg1	0.0275267	3.63242	0.000281256	79787	25753.3	29496	0.00505316
PHQ.2~il1rl1+Age+Sex+BMI+Race.Ethnicity+Smoking+healthDrinking+Healthy.physical.activity+Qualification+Townsend.deprivation.index+urban+CHD+diabet+Hype	il1rl1	0.0275124	2.67349	0.00751079	80720.8	25953.9	29910	0.0473633
PHQ.2~il2+Age+Sex+BMI+Race.Ethnicity+Smoking+healthDrinking+Healthy.physical.activity+Qualification+Townsend.deprivation.index+urban+CHD+diabet+Hype	il2	0.0274568	1.72838	0.0839306	78605.6	25380.1	29053	0.260149
PHQ.2~ptgds+Age+Sex+BMI+Race.Ethnicity+Smoking+healthDrinking+Healthy.physical.activity+Qualification+Townsend.deprivation.index+urban+CHD+diabet+Hype	ptgds	0.027451	1.59411	0.110921	79572	25693.3	29410	0.318297
PHQ.2~klk6+Age+Sex+BMI+Race.Ethnicity+Smoking+healthDrinking+Healthy.physical.activity+Qualification+Townsend.deprivation.index+urban+CHD+diabet+Hype	klk6	0.0274464	1.70669	0.08789	80343.5	25970.1	29677	0.269566
PHQ.2~gpr37+Age+Sex+BMI+Race.Ethnicity+Smoking+healthDrinking+Healthy.physical.activity+Qualification+Townsend.deprivation.index+urban+CHD+diabet+Hype	gpr37	0.0274278	3.55232	0.000382459	78708	25365.6	29123	0.00604503
PHQ.2~mfge8+Age+Sex+BMI+Race.Ethnicity+Smoking+healthDrinking+Healthy.physical.activity+Qualification+Townsend.deprivation.index+urban+CHD+diabet+Hype	mfge8	0.027388	2.41794	0.0156146	80192.9	25905.5	29632	0.0827687
PHQ.2~mmp3+Age+Sex+BMI+Race.Ethnicity+Smoking+healthDrinking+Healthy.physical.activity+Qualification+Townsend.deprivation.index+urban+CHD+diabet+Hype	mmp3	0.0273759	2.68636	0.00722744	80191.5	25904.3	29632	0.0467865
PHQ.2~spock1+Age+Sex+BMI+Race.Ethnicity+Smoking+healthDrinking+Healthy.physical.activity+Qualification+Townsend.deprivation.index+urban+CHD+diabet+Hype	spock1	0.0273498	1.42831	0.153213	79601	25696.4	29425	0.401011
PHQ.2~qpct+Age+Sex+BMI+Race.Ethnicity+Smoking+healthDrinking+Healthy.physical.activity+Qualification+Townsend.deprivation.index+urban+CHD+diabet+Hype	qpct	0.027168	1.47721	0.139629	80020.7	25712.8	29661	0.375681
PHQ.2~gcnt1+Age+Sex+BMI+Race.Ethnicity+Smoking+healthDrinking+Healthy.physical.activity+Qualification+Townsend.deprivation.index+urban+CHD+diabet+Hype	gcnt1	0.0270253	1.9005	0.0573778	79796.6	25761.6	29496	0.202762
PHQ.2~marco+Age+Sex+BMI+Race.Ethnicity+Smoking+healthDrinking+Healthy.physical.activity+Qualification+Townsend.deprivation.index+urban+CHD+diabet+Hype	marco	0.0269158	1.44356	0.148873	79964.6	25717.1	29625	0.394569
PHQ.2~pappa+Age+Sex+BMI+Race.Ethnicity+Smoking+healthDrinking+Healthy.physical.activity+Qualification+Townsend.deprivation.index+urban+CHD+diabet+Hype	pappa	0.0267861	2.52359	0.0116217	78602.2	25377.1	29053	0.0672037
PHQ.2~cd27+Age+Sex+BMI+Race.Ethnicity+Smoking+healthDrinking+Healthy.physical.activity+Qualification+Townsend.deprivation.index+urban+CHD+diabet+Hype	cd27	0.0267607	2.18661	0.0287786	80424	25982.4	29716	0.129151
PHQ.2~ddah1+Age+Sex+BMI+Race.Ethnicity+Smoking+healthDrinking+Healthy.physical.activity+Qualification+Townsend.deprivation.index+urban+CHD+diabet+Hype	ddah1	0.0267247	2.42079	0.0154926	79794.4	25759.7	29496	0.0827215
PHQ.2~chi3l1+Age+Sex+BMI+Race.Ethnicity+Smoking+healthDrinking+Healthy.physical.activity+Qualification+Townsend.deprivation.index+urban+CHD+diabet+Hype	chi3l1	0.0265644	3.97814	6.96263e-05	78515	25363.4	29011	0.00176356
PHQ.2~itga5+Age+Sex+BMI+Race.Ethnicity+Smoking+healthDrinking+Healthy.physical.activity+Qualification+Townsend.deprivation.index+urban+CHD+diabet+Hype	itga5	0.0264855	1.33621	0.181492	80196.9	25909	29632	0.438882
PHQ.2~gfap+Age+Sex+BMI+Race.Ethnicity+Smoking+healthDrinking+Healthy.physical.activity+Qualification+Townsend.deprivation.index+urban+CHD+diabet+Hype	gfap	0.0264316	2.41164	0.0158873	78262.5	25313.9	28896	0.0836935
PHQ.2~c19orf12+Age+Sex+BMI+Race.Ethnicity+Smoking+healthDrinking+Healthy.physical.activity+Qualification+Townsend.deprivation.index+urban+CHD+diabet+Hype	c19orf12	0.0262909	3.3607	0.000778455	78365.4	25345.8	28935	0.00941223
PHQ.2~nucb2+Age+Sex+BMI+Race.Ethnicity+Smoking+healthDrinking+Healthy.physical.activity+Qualification+Townsend.deprivation.index+urban+CHD+diabet+Hype	nucb2	0.026264	2.02576	0.0427987	80650.8	25983	29849	0.167867
PHQ.2~hs3st3b1+Age+Sex+BMI+Race.Ethnicity+Smoking+healthDrinking+Healthy.physical.activity+Qualification+Townsend.deprivation.index+urban+CHD+diabet+Hype	hs3st3b1	0.0262525	2.02191	0.0431945	79796.2	25761.2	29496	0.168068
PHQ.2~hnmt+Age+Sex+BMI+Race.Ethnicity+Smoking+healthDrinking+Healthy.physical.activity+Qualification+Townsend.deprivation.index+urban+CHD+diabet+Hype	hnmt	0.026182	2.46066	0.0138738	79198.3	25549.9	29287	0.0759515
PHQ.2~amigo2+Age+Sex+BMI+Race.Ethnicity+Smoking+healthDrinking+Healthy.physical.activity+Qualification+Townsend.deprivation.index+urban+CHD+diabet+Hype	amigo2	0.0261235	1.20683	0.227508	79798.8	25763.5	29496	0.499766
PHQ.2~icam5+Age+Sex+BMI+Race.Ethnicity+Smoking+healthDrinking+Healthy.physical.activity+Qualification+Townsend.deprivation.index+urban+CHD+diabet+Hype	icam5	0.0260196	2.41126	0.0159035	79960.9	25713.9	29625	0.0836935
PHQ.2~mansc1+Age+Sex+BMI+Race.Ethnicity+Smoking+healthDrinking+Healthy.physical.activity+Qualification+Townsend.deprivation.index+urban+CHD+diabet+Hype	mansc1	0.0259976	1.44565	0.148287	80426.7	25984.8	29716	0.394018
PHQ.2~wif1+Age+Sex+BMI+Race.Ethnicity+Smoking+healthDrinking+Healthy.physical.activity+Qualification+Townsend.deprivation.index+urban+CHD+diabet+Hype	wif1	0.0259826	1.8122	0.0699647	80773.9	26025	29893	0.232105
PHQ.2~cstb+Age+Sex+BMI+Race.Ethnicity+Smoking+healthDrinking+Healthy.physical.activity+Qualification+Townsend.deprivation.index+urban+CHD+diabet+Hype	cstb	0.02588	2.26796	0.023339	78856	25346.8	29223	0.112485
PHQ.2~prss2+Age+Sex+BMI+Race.Ethnicity+Smoking+healthDrinking+Healthy.physical.activity+Qualification+Townsend.deprivation.index+urban+CHD+diabet+Hype	prss2	0.0258078	2.77549	0.00551533	80459.5	25961.4	29751	0.0382414
PHQ.2~flt1+Age+Sex+BMI+Race.Ethnicity+Smoking+healthDrinking+Healthy.physical.activity+Qualification+Townsend.deprivation.index+urban+CHD+diabet+Hype	flt1	0.0257676	1.14217	0.253391	79604.9	25683.4	29436	0.521283
PHQ.2~sod2+Age+Sex+BMI+Race.Ethnicity+Smoking+healthDrinking+Healthy.physical.activity+Qualification+Townsend.deprivation.index+urban+CHD+diabet+Hype	sod2	0.0257105	1.9708	0.0487564	80194.8	25907.2	29632	0.182431
PHQ.2~cd59+Age+Sex+BMI+Race.Ethnicity+Smoking+healthDrinking+Healthy.physical.activity+Qualification+Townsend.deprivation.index+urban+CHD+diabet+Hype	cd59	0.0256412	1.10085	0.270973	77020.5	24729.8	28560	0.536446
PHQ.2~egfl7+Age+Sex+BMI+Race.Ethnicity+Smoking+healthDrinking+Healthy.physical.activity+Qualification+Townsend.deprivation.index+urban+CHD+diabet+Hype	egfl7	0.0254989	2.02777	0.0425925	78380.7	25344.3	28945	0.167508
PHQ.2~ppm1a+Age+Sex+BMI+Race.Ethnicity+Smoking+healthDrinking+Healthy.physical.activity+Qualification+Townsend.deprivation.index+urban+CHD+diabet+Hype	ppm1a	0.0254922	1.65106	0.0987379	78382.1	25345.5	28945	0.293605
PHQ.2~hs6st1+Age+Sex+BMI+Race.Ethnicity+Smoking+healthDrinking+Healthy.physical.activity+Qualification+Townsend.deprivation.index+urban+CHD+diabet+Hype	hs6st1	0.0254566	1.77316	0.0762116	80774	26025.1	29893	0.246131
PHQ.2~col6a3+Age+Sex+BMI+Race.Ethnicity+Smoking+healthDrinking+Healthy.physical.activity+Qualification+Townsend.deprivation.index+urban+CHD+diabet+Hype	col6a3	0.0253719	1.73756	0.082299	80955.6	26025.2	30000	0.258898
PHQ.2~cd300c+Age+Sex+BMI+Race.Ethnicity+Smoking+healthDrinking+Healthy.physical.activity+Qualification+Townsend.deprivation.index+urban+CHD+diabet+Hype	cd300c	0.0252942	1.75867	0.0786444	80884.8	26094.9	29911	0.250668
PHQ.2~retn+Age+Sex+BMI+Race.Ethnicity+Smoking+healthDrinking+Healthy.physical.activity+Qualification+Townsend.deprivation.index+urban+CHD+diabet+Hype	retn	0.025284	2.15331	0.0313026	79970.5	25782.8	29584	0.137113
PHQ.2~scly+Age+Sex+BMI+Race.Ethnicity+Smoking+healthDrinking+Healthy.physical.activity+Qualification+Townsend.deprivation.index+urban+CHD+diabet+Hype	scly	0.0252694	2.46475	0.0137166	80506	25919.1	29807	0.0759515
PHQ.2~anxa5+Age+Sex+BMI+Race.Ethnicity+Smoking+healthDrinking+Healthy.physical.activity+Qualification+Townsend.deprivation.index+urban+CHD+diabet+Hype	anxa5	0.0252263	1.52066	0.128356	78101.2	25266.8	28833	0.352316
PHQ.2~sdc1+Age+Sex+BMI+Race.Ethnicity+Smoking+healthDrinking+Healthy.physical.activity+Qualification+Townsend.deprivation.index+urban+CHD+diabet+Hype	sdc1	0.0251695	2.00273	0.0452151	79962.7	25715.4	29625	0.172968
PHQ.2~thpo+Age+Sex+BMI+Race.Ethnicity+Smoking+healthDrinking+Healthy.physical.activity+Qualification+Townsend.deprivation.index+urban+CHD+diabet+Hype	thpo	0.025144	1.95147	0.0510104	78716.8	25373.2	29123	0.188932
PHQ.2~hspb6+Age+Sex+BMI+Race.Ethnicity+Smoking+healthDrinking+Healthy.physical.activity+Qualification+Townsend.deprivation.index+urban+CHD+diabet+Hype	hspb6	0.0251201	1.96663	0.0492355	80773.3	26024.5	29893	0.183754
PHQ.2~mmp13+Age+Sex+BMI+Race.Ethnicity+Smoking+healthDrinking+Healthy.physical.activity+Qualification+Townsend.deprivation.index+urban+CHD+diabet+Hype	mmp13	0.0250907	1.63746	0.101545	78374	25353.4	28935	0.298914
PHQ.2~icam2+Age+Sex+BMI+Race.Ethnicity+Smoking+healthDrinking+Healthy.physical.activity+Qualification+Townsend.deprivation.index+urban+CHD+diabet+Hype	icam2	0.0250646	1.64666	0.0996391	80955.9	26025.4	30000	0.295684
PHQ.2~pglyrp1+Age+Sex+BMI+Race.Ethnicity+Smoking+healthDrinking+Healthy.physical.activity+Qualification+Townsend.deprivation.index+urban+CHD+diabet+Hype	pglyrp1	0.0250164	2.20285	0.0276128	80625.9	25937.7	29865	0.126242
PHQ.2~pdgfra+Age+Sex+BMI+Race.Ethnicity+Smoking+healthDrinking+Healthy.physical.activity+Qualification+Townsend.deprivation.index+urban+CHD+diabet+Hype	pdgfra	0.0250108	1.44224	0.149245	79964.6	25717.1	29625	0.394839
PHQ.2~phospho1+Age+Sex+BMI+Race.Ethnicity+Smoking+healthDrinking+Healthy.physical.activity+Qualification+Townsend.deprivation.index+urban+CHD+diabet+Hype	phospho1	0.024892	1.47763	0.139517	79600.9	25696.2	29425	0.375681
PHQ.2~ephb6+Age+Sex+BMI+Race.Ethnicity+Smoking+healthDrinking+Healthy.physical.activity+Qualification+Townsend.deprivation.index+urban+CHD+diabet+Hype	ephb6	0.0248072	1.54429	0.122528	79469.7	25653	29377	0.344066
PHQ.2~spink6+Age+Sex+BMI+Race.Ethnicity+Smoking+healthDrinking+Healthy.physical.activity+Qualification+Townsend.deprivation.index+urban+CHD+diabet+Hype	spink6	0.0247807	2.77197	0.00557534	80769.5	26021.2	29893	0.0383747
PHQ.2~nefl+Age+Sex+BMI+Race.Ethnicity+Smoking+healthDrinking+Healthy.physical.activity+Qualification+Townsend.deprivation.index+urban+CHD+diabet+Hype	nefl	0.0246107	2.12529	0.0335712	78150	25288.6	28847	0.142361
PHQ.2~ezr+Age+Sex+BMI+Race.Ethnicity+Smoking+healthDrinking+Healthy.physical.activity+Qualification+Townsend.deprivation.index+urban+CHD+diabet+Hype	ezr	0.0245496	1.22625	0.220115	80886.4	26096.3	29911	0.489699
PHQ.2~aldh3a1+Age+Sex+BMI+Race.Ethnicity+Smoking+healthDrinking+Healthy.physical.activity+Qualification+Townsend.deprivation.index+urban+CHD+diabet+Hype	aldh3a1	0.0244998	3.16858	0.00153343	79929.3	25806.1	29544	0.0154718
PHQ.2~amn+Age+Sex+BMI+Race.Ethnicity+Smoking+healthDrinking+Healthy.physical.activity+Qualification+Townsend.deprivation.index+urban+CHD+diabet+Hype	amn	0.0244429	2.31781	0.0204665	78603.2	25378	29053	0.102304
PHQ.2~eng+Age+Sex+BMI+Race.Ethnicity+Smoking+healthDrinking+Healthy.physical.activity+Qualification+Townsend.deprivation.index+urban+CHD+diabet+Hype	eng	0.0244203	0.872606	0.382885	80957.8	26027.1	30000	0.646611
PHQ.2~dgkz+Age+Sex+BMI+Race.Ethnicity+Smoking+healthDrinking+Healthy.physical.activity+Qualification+Townsend.deprivation.index+urban+CHD+diabet+Hype	dgkz	0.0243331	1.74763	0.0805394	78605.5	25380	29053	0.254855
PHQ.2~tff1+Age+Sex+BMI+Race.Ethnicity+Smoking+healthDrinking+Healthy.physical.activity+Qualification+Townsend.deprivation.index+urban+CHD+diabet+Hype	tff1	0.0240791	3.73841	0.000185536	79790.2	25767.9	29488	0.00376999
PHQ.2~slc16a1+Age+Sex+BMI+Race.Ethnicity+Smoking+healthDrinking+Healthy.physical.activity+Qualification+Townsend.deprivation.index+urban+CHD+diabet+Hype	slc16a1	0.0240273	2.76397	0.00571383	78369	25349	28935	0.0388806
PHQ.2~angptl3+Age+Sex+BMI+Race.Ethnicity+Smoking+healthDrinking+Healthy.physical.activity+Qualification+Townsend.deprivation.index+urban+CHD+diabet+Hype	angptl3	0.0240089	1.70302	0.088574	80197.2	25892.9	29643	0.270083
PHQ.2~ces2+Age+Sex+BMI+Race.Ethnicity+Smoking+healthDrinking+Healthy.physical.activity+Qualification+Townsend.deprivation.index+urban+CHD+diabet+Hype	ces2	0.0239426	2.68197	0.00732299	79793	25758.5	29496	0.0468639
PHQ.2~havcr1+Age+Sex+BMI+Race.Ethnicity+Smoking+healthDrinking+Healthy.physical.activity+Qualification+Townsend.deprivation.index+urban+CHD+diabet+Hype	havcr1	0.0239313	2.98151	0.00287064	80616.7	25953.3	29849	0.0244171
PHQ.2~fas+Age+Sex+BMI+Race.Ethnicity+Smoking+healthDrinking+Healthy.physical.activity+Qualification+Townsend.deprivation.index+urban+CHD+diabet+Hype	fas	0.023705	1.60073	0.109448	80725.4	25957.8	29910	0.317073
PHQ.2~clmp+Age+Sex+BMI+Race.Ethnicity+Smoking+healthDrinking+Healthy.physical.activity+Qualification+Townsend.deprivation.index+urban+CHD+diabet+Hype	clmp	0.0236577	1.00296	0.315888	80776.1	26027	29893	0.584993
PHQ.2~slc39a14+Age+Sex+BMI+Race.Ethnicity+Smoking+healthDrinking+Healthy.physical.activity+Qualification+Townsend.deprivation.index+urban+CHD+diabet+Hype	slc39a14	0.0236546	1.5731	0.115706	78374.2	25353.5	28935	0.328694
PHQ.2~cd300e+Age+Sex+BMI+Race.Ethnicity+Smoking+healthDrinking+Healthy.physical.activity+Qualification+Townsend.deprivation.index+urban+CHD+diabet+Hype	cd300e	0.023611	1.91478	0.0555298	80566.4	25979	29802	0.200725
PHQ.2~il10+Age+Sex+BMI+Race.Ethnicity+Smoking+healthDrinking+Healthy.physical.activity+Qualification+Townsend.deprivation.index+urban+CHD+diabet+Hype	il10	0.023585	3.83382	0.000126436	78593.8	25369.8	29053	0.0026808
PHQ.2~ccl3+Age+Sex+BMI+Race.Ethnicity+Smoking+healthDrinking+Healthy.physical.activity+Qualification+Townsend.deprivation.index+urban+CHD+diabet+Hype	ccl3	0.0235407	2.89157	0.00383605	80021.5	25824.2	29586	0.0301728
PHQ.2~nptx1+Age+Sex+BMI+Race.Ethnicity+Smoking+healthDrinking+Healthy.physical.activity+Qualification+Townsend.deprivation.index+urban+CHD+diabet+Hype	nptx1	0.0235256	1.94245	0.0520922	80194.9	25907.3	29632	0.191005
PHQ.2~tfpi2+Age+Sex+BMI+Race.Ethnicity+Smoking+healthDrinking+Healthy.physical.activity+Qualification+Townsend.deprivation.index+urban+CHD+diabet+Hype	tfpi2	0.0234285	1.8668	0.061939	80188	25917.5	29621	0.213719
PHQ.2~lair1+Age+Sex+BMI+Race.Ethnicity+Smoking+healthDrinking+Healthy.physical.activity+Qualification+Townsend.deprivation.index+urban+CHD+diabet+Hype	lair1	0.0233292	1.77674	0.075621	80193.1	25908.7	29630	0.245505
PHQ.2~hla_e+Age+Sex+BMI+Race.Ethnicity+Smoking+healthDrinking+Healthy.physical.activity+Qualification+Townsend.deprivation.index+urban+CHD+diabet+Hype	hla_e	0.023304	1.35421	0.17568	80028	25829.9	29586	0.430514
PHQ.2~agr3+Age+Sex+BMI+Race.Ethnicity+Smoking+healthDrinking+Healthy.physical.activity+Qualification+Townsend.deprivation.index+urban+CHD+diabet+Hype	agr3	0.0232819	2.72262	0.00648046	78287.4	25322.3	28905	0.0427068
PHQ.2~c1qtnf1+Age+Sex+BMI+Race.Ethnicity+Smoking+healthDrinking+Healthy.physical.activity+Qualification+Townsend.deprivation.index+urban+CHD+diabet+Hype	c1qtnf1	0.0232152	2.00211	0.0452814	80463.2	25964.6	29751	0.172968
PHQ.2~btn3a2+Age+Sex+BMI+Race.Ethnicity+Smoking+healthDrinking+Healthy.physical.activity+Qualification+Townsend.deprivation.index+urban+CHD+diabet+Hype	btn3a2	0.0231711	1.77171	0.0764533	80026.7	25828.8	29586	0.246368
PHQ.2~vnn2+Age+Sex+BMI+Race.Ethnicity+Smoking+healthDrinking+Healthy.physical.activity+Qualification+Townsend.deprivation.index+urban+CHD+diabet+Hype	vnn2	0.0227081	2.15523	0.0311522	79795.6	25760.7	29496	0.137053
PHQ.2~lgals1+Age+Sex+BMI+Race.Ethnicity+Smoking+healthDrinking+Healthy.physical.activity+Qualification+Townsend.deprivation.index+urban+CHD+diabet+Hype	lgals1	0.0226912	1.59298	0.111175	79964.1	25716.7	29625	0.318297
PHQ.2~timd4+Age+Sex+BMI+Race.Ethnicity+Smoking+healthDrinking+Healthy.physical.activity+Qualification+Townsend.deprivation.index+urban+CHD+diabet+Hype	timd4	0.0226584	1.98743	0.0468839	80463.3	25964.7	29751	0.177507
PHQ.2~ada2+Age+Sex+BMI+Race.Ethnicity+Smoking+healthDrinking+Healthy.physical.activity+Qualification+Townsend.deprivation.index+urban+CHD+diabet+Hype	ada2	0.0226298	1.90199	0.057182	79680.8	25722.9	29454	0.202762
PHQ.2~pdcd1+Age+Sex+BMI+Race.Ethnicity+Smoking+healthDrinking+Healthy.physical.activity+Qualification+Townsend.deprivation.index+urban+CHD+diabet+Hype	pdcd1	0.0225074	1.91179	0.0559125	80656	25989	29848	0.200725
PHQ.2~cga+Age+Sex+BMI+Race.Ethnicity+Smoking+healthDrinking+Healthy.physical.activity+Qualification+Townsend.deprivation.index+urban+CHD+diabet+Hype	cga	0.0224682	3.6564	0.000256223	80185.3	25898.9	29632	0.0049323
PHQ.2~erbb4+Age+Sex+BMI+Race.Ethnicity+Smoking+healthDrinking+Healthy.physical.activity+Qualification+Townsend.deprivation.index+urban+CHD+diabet+Hype	erbb4	0.0224656	1.0962	0.273001	80427.6	25985.6	29716	0.539001
PHQ.2~rp2+Age+Sex+BMI+Race.Ethnicity+Smoking+healthDrinking+Healthy.physical.activity+Qualification+Townsend.deprivation.index+urban+CHD+diabet+Hype	rp2	0.0224638	1.94048	0.0523311	79796.5	25761.5	29496	0.191401
PHQ.2~tgfa+Age+Sex+BMI+Race.Ethnicity+Smoking+healthDrinking+Healthy.physical.activity+Qualification+Townsend.deprivation.index+urban+CHD+diabet+Hype	tgfa	0.0224479	2.0772	0.0377921	80025.5	25827.7	29586	0.154874
PHQ.2~nbl1+Age+Sex+BMI+Race.Ethnicity+Smoking+healthDrinking+Healthy.physical.activity+Qualification+Townsend.deprivation.index+urban+CHD+diabet+Hype	nbl1	0.0224336	1.19734	0.231184	80427.4	25985.4	29716	0.500407
PHQ.2~fkbp4+Age+Sex+BMI+Race.Ethnicity+Smoking+healthDrinking+Healthy.physical.activity+Qualification+Townsend.deprivation.index+urban+CHD+diabet+Hype	fkbp4	0.0224074	2.01939	0.0434559	79599	25694.6	29425	0.168139
PHQ.2~tie1+Age+Sex+BMI+Race.Ethnicity+Smoking+healthDrinking+Healthy.physical.activity+Qualification+Townsend.deprivation.index+urban+CHD+diabet+Hype	tie1	0.0223254	1.90915	0.0562523	80955	26024.6	30000	0.200725
PHQ.2~eda2r+Age+Sex+BMI+Race.Ethnicity+Smoking+healthDrinking+Healthy.physical.activity+Qualification+Townsend.deprivation.index+urban+CHD+diabet+Hype	eda2r	0.022292	1.6977	0.0895748	80774.3	26025.3	29893	0.272449
PHQ.2~fabp1+Age+Sex+BMI+Race.Ethnicity+Smoking+healthDrinking+Healthy.physical.activity+Qualification+Townsend.deprivation.index+urban+CHD+diabet+Hype	fabp1	0.0222708	4.21847	2.46699e-05	80178.5	25895.9	29630	0.000767918
PHQ.2~fgf21+Age+Sex+BMI+Race.Ethnicity+Smoking+healthDrinking+Healthy.physical.activity+Qualification+Townsend.deprivation.index+urban+CHD+diabet+Hype	fgf21	0.0222019	5.28333	1.27746e-07	80635.7	25966.9	29851	1.41529e-05
PHQ.2~il20+Age+Sex+BMI+Race.Ethnicity+Smoking+healthDrinking+Healthy.physical.activity+Qualification+Townsend.deprivation.index+urban+CHD+diabet+Hype	il20	0.0220846	2.21985	0.026437	78603.6	25378.4	29053	0.12201
PHQ.2~klk11+Age+Sex+BMI+Race.Ethnicity+Smoking+healthDrinking+Healthy.physical.activity+Qualification+Townsend.deprivation.index+urban+CHD+diabet+Hype	klk11	0.0220015	1.34792	0.177696	79689.5	25779.7	29421	0.43256
PHQ.2~arsa+Age+Sex+BMI+Race.Ethnicity+Smoking+healthDrinking+Healthy.physical.activity+Qualification+Townsend.deprivation.index+urban+CHD+diabet+Hype	arsa	0.0219285	1.98943	0.0466628	80194.8	25907.1	29632	0.177319
PHQ.2~sord+Age+Sex+BMI+Race.Ethnicity+Smoking+healthDrinking+Healthy.physical.activity+Qualification+Townsend.deprivation.index+urban+CHD+diabet+Hype	sord	0.021664	2.99753	0.00272402	80356.2	25873	29750	0.0234426
PHQ.2~spint1+Age+Sex+BMI+Race.Ethnicity+Smoking+healthDrinking+Healthy.physical.activity+Qualification+Townsend.deprivation.index+urban+CHD+diabet+Hype	spint1	0.0216309	1.10117	0.270833	79840.6	25761.4	29522	0.536446
PHQ.2~axl+Age+Sex+BMI+Race.Ethnicity+Smoking+healthDrinking+Healthy.physical.activity+Qualification+Townsend.deprivation.index+urban+CHD+diabet+Hype	axl	0.0215856	1.20159	0.229533	80465.8	25966.9	29751	0.499897
PHQ.2~il17c+Age+Sex+BMI+Race.Ethnicity+Smoking+healthDrinking+Healthy.physical.activity+Qualification+Townsend.deprivation.index+urban+CHD+diabet+Hype	il17c	0.0215198	3.06382	0.00218732	78599.2	25374.5	29053	0.0199002
PHQ.2~itih3+Age+Sex+BMI+Race.Ethnicity+Smoking+healthDrinking+Healthy.physical.activity+Qualification+Townsend.deprivation.index+urban+CHD+diabet+Hype	itih3	0.0214835	1.6701	0.0949109	80464.4	25965.7	29751	0.286298
PHQ.2~scarf2+Age+Sex+BMI+Race.Ethnicity+Smoking+healthDrinking+Healthy.physical.activity+Qualification+Townsend.deprivation.index+urban+CHD+diabet+Hype	scarf2	0.0214821	1.25094	0.210966	80886.3	26096.3	29911	0.476301
PHQ.2~mdk+Age+Sex+BMI+Race.Ethnicity+Smoking+healthDrinking+Healthy.physical.activity+Qualification+Townsend.deprivation.index+urban+CHD+diabet+Hype	mdk	0.0213903	2.2547	0.0241596	80149.2	25888.2	29618	0.114018
PHQ.2~vasn+Age+Sex+BMI+Race.Ethnicity+Smoking+healthDrinking+Healthy.physical.activity+Qualification+Townsend.deprivation.index+urban+CHD+diabet+Hype	vasn	0.021347	1.15983	0.246128	78792.5	25396.2	29152	0.514408
PHQ.2~nectin4+Age+Sex+BMI+Race.Ethnicity+Smoking+healthDrinking+Healthy.physical.activity+Qualification+Townsend.deprivation.index+urban+CHD+diabet+Hype	nectin4	0.0213401	1.32211	0.18614	80427.1	25985.1	29716	0.444972
PHQ.2~cd48+Age+Sex+BMI+Race.Ethnicity+Smoking+healthDrinking+Healthy.physical.activity+Qualification+Townsend.deprivation.index+urban+CHD+diabet+Hype	cd48	0.0211902	1.2763	0.201859	80419.8	25971.3	29721	0.466541
PHQ.2~il2rb+Age+Sex+BMI+Race.Ethnicity+Smoking+healthDrinking+Healthy.physical.activity+Qualification+Townsend.deprivation.index+urban+CHD+diabet+Hype	il2rb	0.0211846	1.60675	0.10812	78606	25380.4	29053	0.3151
PHQ.2~igfbp2+Age+Sex+BMI+Race.Ethnicity+Smoking+healthDrinking+Healthy.physical.activity+Qualification+Townsend.deprivation.index+urban+CHD+diabet+Hype	igfbp2	0.0211391	2.66208	0.00777004	80854.3	26003.5	29955	0.0485793
PHQ.2~aoc3+Age+Sex+BMI+Race.Ethnicity+Smoking+healthDrinking+Healthy.physical.activity+Qualification+Townsend.deprivation.index+urban+CHD+diabet+Hype	aoc3	0.0211284	1.29088	0.196756	80465.5	25966.7	29751	0.456912
PHQ.2~sumf2+Age+Sex+BMI+Race.Ethnicity+Smoking+healthDrinking+Healthy.physical.activity+Qualification+Townsend.deprivation.index+urban+CHD+diabet+Hype	sumf2	0.0210638	2.28234	0.0224764	80882.6	26093.1	29911	0.10961
PHQ.2~sema7a+Age+Sex+BMI+Race.Ethnicity+Smoking+healthDrinking+Healthy.physical.activity+Qualification+Townsend.deprivation.index+urban+CHD+diabet+Hype	sema7a	0.0209872	1.17244	0.241028	80726.6	25958.9	29910	0.508751
PHQ.2~acta2+Age+Sex+BMI+Race.Ethnicity+Smoking+healthDrinking+Healthy.physical.activity+Qualification+Townsend.deprivation.index+urban+CHD+diabet+Hype	acta2	0.0208495	1.83475	0.066553	78717.2	25373.6	29123	0.225387
PHQ.2~klk4+Age+Sex+BMI+Race.Ethnicity+Smoking+healthDrinking+Healthy.physical.activity+Qualification+Townsend.deprivation.index+urban+CHD+diabet+Hype	klk4	0.0208308	2.6814	0.00733549	80769.9	26021.6	29893	0.0468639
PHQ.2~gp1ba+Age+Sex+BMI+Race.Ethnicity+Smoking+healthDrinking+Healthy.physical.activity+Qualification+Townsend.deprivation.index+urban+CHD+diabet+Hype	gp1ba	0.0208117	1.3857	0.165848	79762.5	25721.4	29503	0.416387
PHQ.2~fetub+Age+Sex+BMI+Race.Ethnicity+Smoking+healthDrinking+Healthy.physical.activity+Qualification+Townsend.deprivation.index+urban+CHD+diabet+Hype	fetub	0.0207734	1.39865	0.161929	80328.6	25930.4	29695	0.412006
PHQ.2~agxt+Age+Sex+BMI+Race.Ethnicity+Smoking+healthDrinking+Healthy.physical.activity+Qualification+Townsend.deprivation.index+urban+CHD+diabet+Hype	agxt	0.0207662	3.23082	0.00123569	79956.2	25709.8	29625	0.0136956
PHQ.2~mrpl46+Age+Sex+BMI+Race.Ethnicity+Smoking+healthDrinking+Healthy.physical.activity+Qualification+Townsend.deprivation.index+urban+CHD+diabet+Hype	mrpl46	0.0206557	1.15095	0.249763	78375.4	25354.6	28935	0.519089
PHQ.2~tnfrsf9+Age+Sex+BMI+Race.Ethnicity+Smoking+healthDrinking+Healthy.physical.activity+Qualification+Townsend.deprivation.index+urban+CHD+diabet+Hype	tnfrsf9	0.0206165	1.65153	0.0986421	79600.3	25695.8	29425	0.293605
PHQ.2~ccl23+Age+Sex+BMI+Race.Ethnicity+Smoking+healthDrinking+Healthy.physical.activity+Qualification+Townsend.deprivation.index+urban+CHD+diabet+Hype	ccl23	0.0205775	1.73118	0.0834297	80553.5	26030.1	29760	0.260149
PHQ.2~il15ra+Age+Sex+BMI+Race.Ethnicity+Smoking+healthDrinking+Healthy.physical.activity+Qualification+Townsend.deprivation.index+urban+CHD+diabet+Hype	il15ra	0.0205545	1.42001	0.155615	78606.5	25380.9	29053	0.40361
PHQ.2~mad1l1+Age+Sex+BMI+Race.Ethnicity+Smoking+healthDrinking+Healthy.physical.activity+Qualification+Townsend.deprivation.index+urban+CHD+diabet+Hype	mad1l1	0.0205374	2.03468	0.0418923	79306.6	25598.3	29318	0.165644
PHQ.2~ctsc+Age+Sex+BMI+Race.Ethnicity+Smoking+healthDrinking+Healthy.physical.activity+Qualification+Townsend.deprivation.index+urban+CHD+diabet+Hype	ctsc	0.0204836	1.82497	0.0680155	80036.9	25894.3	29548	0.228751
PHQ.2~cd163+Age+Sex+BMI+Race.Ethnicity+Smoking+healthDrinking+Healthy.physical.activity+Qualification+Townsend.deprivation.index+urban+CHD+diabet+Hype	cd163	0.0203697	1.76703	0.0772328	80464.1	25965.4	29751	0.247246
PHQ.2~sirpb1+Age+Sex+BMI+Race.Ethnicity+Smoking+healthDrinking+Healthy.physical.activity+Qualification+Townsend.deprivation.index+urban+CHD+diabet+Hype	sirpb1	0.0203404	1.88017	0.060095	80062.1	25873	29577	0.208828
PHQ.2~tnfrsf21+Age+Sex+BMI+Race.Ethnicity+Smoking+healthDrinking+Healthy.physical.activity+Qualification+Townsend.deprivation.index+urban+CHD+diabet+Hype	tnfrsf21	0.0202358	1.12404	0.261006	80886.6	26096.5	29911	0.52978
PHQ.2~chek2+Age+Sex+BMI+Race.Ethnicity+Smoking+healthDrinking+Healthy.physical.activity+Qualification+Townsend.deprivation.index+urban+CHD+diabet+Hype	chek2	0.0202348	1.36926	0.170929	78718.7	25374.9	29123	0.425805
PHQ.2~klk14+Age+Sex+BMI+Race.Ethnicity+Smoking+healthDrinking+Healthy.physical.activity+Qualification+Townsend.deprivation.index+urban+CHD+diabet+Hype	klk14	0.0202336	1.91268	0.055798	80773.5	26024.7	29893	0.200725
PHQ.2~tff2+Age+Sex+BMI+Race.Ethnicity+Smoking+healthDrinking+Healthy.physical.activity+Qualification+Townsend.deprivation.index+urban+CHD+diabet+Hype	tff2	0.0201778	2.30873	0.0209652	80416.1	25968.1	29721	0.103781
PHQ.2~il6+Age+Sex+BMI+Race.Ethnicity+Smoking+healthDrinking+Healthy.physical.activity+Qualification+Townsend.deprivation.index+urban+CHD+diabet+Hype	il6	0.0201511	2.9842	0.00284557	79791.3	25757	29496	0.0243454
PHQ.2~lbp+Age+Sex+BMI+Race.Ethnicity+Smoking+healthDrinking+Healthy.physical.activity+Qualification+Townsend.deprivation.index+urban+CHD+diabet+Hype	lbp	0.0201013	2.40355	0.016243	80461.4	25963.1	29751	0.0851736
PHQ.2~ccl25+Age+Sex+BMI+Race.Ethnicity+Smoking+healthDrinking+Healthy.physical.activity+Qualification+Townsend.deprivation.index+urban+CHD+diabet+Hype	ccl25	0.0200974	2.04875	0.0404953	80929	26086	29943	0.162314
PHQ.2~ulbp2+Age+Sex+BMI+Race.Ethnicity+Smoking+healthDrinking+Healthy.physical.activity+Qualification+Townsend.deprivation.index+urban+CHD+diabet+Hype	ulbp2	0.0200695	1.4955	0.134795	79600.8	25696.2	29425	0.366552
PHQ.2~idua+Age+Sex+BMI+Race.Ethnicity+Smoking+healthDrinking+Healthy.physical.activity+Qualification+Townsend.deprivation.index+urban+CHD+diabet+Hype	idua	0.0200237	1.91959	0.0549195	80773.5	26024.6	29893	0.199373
PHQ.2~cxcl13+Age+Sex+BMI+Race.Ethnicity+Smoking+healthDrinking+Healthy.physical.activity+Qualification+Townsend.deprivation.index+urban+CHD+diabet+Hype	cxcl13	0.0199187	2.46231	0.0138103	80881.8	26092.3	29911	0.0759515
PHQ.2~glo1+Age+Sex+BMI+Race.Ethnicity+Smoking+healthDrinking+Healthy.physical.activity+Qualification+Townsend.deprivation.index+urban+CHD+diabet+Hype	glo1	0.0198112	2.35604	0.0184776	78715	25371.7	29123	0.0938636
PHQ.2~agr2+Age+Sex+BMI+Race.Ethnicity+Smoking+healthDrinking+Healthy.physical.activity+Qualification+Townsend.deprivation.index+urban+CHD+diabet+Hype	agr2	0.0197319	3.87862	0.000105283	77752.3	25159.8	28700	0.00233378
PHQ.2~ccl2+Age+Sex+BMI+Race.Ethnicity+Smoking+healthDrinking+Healthy.physical.activity+Qualification+Townsend.deprivation.index+urban+CHD+diabet+Hype	ccl2	0.0195974	2.10726	0.0351035	79435.1	25624.3	29376	0.146939
PHQ.2~flt4+Age+Sex+BMI+Race.Ethnicity+Smoking+healthDrinking+Healthy.physical.activity+Qualification+Townsend.deprivation.index+urban+CHD+diabet+Hype	flt4	0.0195762	1.35145	0.176561	80427	25985	29716	0.430514
PHQ.2~nfasc+Age+Sex+BMI+Race.Ethnicity+Smoking+healthDrinking+Healthy.physical.activity+Qualification+Townsend.deprivation.index+urban+CHD+diabet+Hype	nfasc	0.0195451	1.09847	0.272009	80931.9	26088.6	29943	0.537769
PHQ.2~lcn2+Age+Sex+BMI+Race.Ethnicity+Smoking+healthDrinking+Healthy.physical.activity+Qualification+Townsend.deprivation.index+urban+CHD+diabet+Hype	lcn2	0.0195386	1.4696	0.14168	77859.9	25167.5	28758	0.379631
PHQ.2~il1rl2+Age+Sex+BMI+Race.Ethnicity+Smoking+healthDrinking+Healthy.physical.activity+Qualification+Townsend.deprivation.index+urban+CHD+diabet+Hype	il1rl2	0.0195305	1.51423	0.129977	78606.2	25380.7	29053	0.356099
PHQ.2~il17d+Age+Sex+BMI+Race.Ethnicity+Smoking+healthDrinking+Healthy.physical.activity+Qualification+Townsend.deprivation.index+urban+CHD+diabet+Hype	il17d	0.0194282	1.30531	0.191797	78606.8	25381.2	29053	0.448959
PHQ.2~cntn3+Age+Sex+BMI+Race.Ethnicity+Smoking+healthDrinking+Healthy.physical.activity+Qualification+Townsend.deprivation.index+urban+CHD+diabet+Hype	cntn3	0.0194176	1.25285	0.21027	80197.1	25909.2	29632	0.476051
PHQ.2~arsb+Age+Sex+BMI+Race.Ethnicity+Smoking+healthDrinking+Healthy.physical.activity+Qualification+Townsend.deprivation.index+urban+CHD+diabet+Hype	arsb	0.0193297	2.1694	0.0300604	79795.5	25760.7	29496	0.133268
PHQ.2~clstn2+Age+Sex+BMI+Race.Ethnicity+Smoking+healthDrinking+Healthy.physical.activity+Qualification+Townsend.deprivation.index+urban+CHD+diabet+Hype	clstn2	0.0192837	1.55114	0.120878	80930.7	26087.6	29943	0.340741
PHQ.2~edil3+Age+Sex+BMI+Race.Ethnicity+Smoking+healthDrinking+Healthy.physical.activity+Qualification+Townsend.deprivation.index+urban+CHD+diabet+Hype	edil3	0.0192662	1.35302	0.176059	78718.8	25375	29123	0.430514
PHQ.2~p4hb+Age+Sex+BMI+Race.Ethnicity+Smoking+healthDrinking+Healthy.physical.activity+Qualification+Townsend.deprivation.index+urban+CHD+diabet+Hype	p4hb	0.0192267	1.53202	0.125528	79751.4	25759.3	29471	0.349804
PHQ.2~ldlr+Age+Sex+BMI+Race.Ethnicity+Smoking+healthDrinking+Healthy.physical.activity+Qualification+Townsend.deprivation.index+urban+CHD+diabet+Hype	ldlr	0.0191871	2.05528	0.0398605	80205.8	25799.9	29711	0.16065
PHQ.2~polr2f+Age+Sex+BMI+Race.Ethnicity+Smoking+healthDrinking+Healthy.physical.activity+Qualification+Townsend.deprivation.index+urban+CHD+diabet+Hype	polr2f	0.019185	1.3519	0.176419	79798.4	25763.2	29496	0.430514
PHQ.2~slc39a5+Age+Sex+BMI+Race.Ethnicity+Smoking+healthDrinking+Healthy.physical.activity+Qualification+Townsend.deprivation.index+urban+CHD+diabet+Hype	slc39a5	0.0191729	2.0652	0.0389125	80025.6	25827.8	29586	0.158136
PHQ.2~enpp7+Age+Sex+BMI+Race.Ethnicity+Smoking+healthDrinking+Healthy.physical.activity+Qualification+Townsend.deprivation.index+urban+CHD+diabet+Hype	enpp7	0.0190462	3.21425	0.00130931	77773.1	25143.8	28723	0.0142937
PHQ.2~tnfrsf8+Age+Sex+BMI+Race.Ethnicity+Smoking+healthDrinking+Healthy.physical.activity+Qualification+Townsend.deprivation.index+urban+CHD+diabet+Hype	tnfrsf8	0.0189235	1.72935	0.0837576	80884.9	26095	29911	0.260149
PHQ.2~pilra+Age+Sex+BMI+Race.Ethnicity+Smoking+healthDrinking+Healthy.physical.activity+Qualification+Townsend.deprivation.index+urban+CHD+diabet+Hype	pilra	0.0188716	1.6015	0.109277	80196.2	25908.3	29632	0.317073
PHQ.2~rilp+Age+Sex+BMI+Race.Ethnicity+Smoking+healthDrinking+Healthy.physical.activity+Qualification+Townsend.deprivation.index+urban+CHD+diabet+Hype	rilp	0.0187718	2.37947	0.0173439	80506.4	25919.4	29807	0.0893453
PHQ.2~ca12+Age+Sex+BMI+Race.Ethnicity+Smoking+healthDrinking+Healthy.physical.activity+Qualification+Townsend.deprivation.index+urban+CHD+diabet+Hype	ca12	0.0186206	1.21852	0.223037	79798.8	25763.5	29496	0.494077
PHQ.2~sort1+Age+Sex+BMI+Race.Ethnicity+Smoking+healthDrinking+Healthy.physical.activity+Qualification+Townsend.deprivation.index+urban+CHD+diabet+Hype	sort1	0.0186114	1.41913	0.155871	79837.8	25682.1	29574	0.40361
PHQ.2~ceacam5+Age+Sex+BMI+Race.Ethnicity+Smoking+healthDrinking+Healthy.physical.activity+Qualification+Townsend.deprivation.index+urban+CHD+diabet+Hype	ceacam5	0.0185794	2.30439	0.0212081	77350	25006.2	28567	0.104469
PHQ.2~erbb2+Age+Sex+BMI+Race.Ethnicity+Smoking+healthDrinking+Healthy.physical.activity+Qualification+Townsend.deprivation.index+urban+CHD+diabet+Hype	erbb2	0.0185751	0.9333	0.350673	80427.9	25985.9	29716	0.612901
PHQ.2~clec11a+Age+Sex+BMI+Race.Ethnicity+Smoking+healthDrinking+Healthy.physical.activity+Qualification+Townsend.deprivation.index+urban+CHD+diabet+Hype	clec11a	0.0185431	1.80679	0.0708051	80064.5	25864.7	29584	0.234362
PHQ.2~qdpr+Age+Sex+BMI+Race.Ethnicity+Smoking+healthDrinking+Healthy.physical.activity+Qualification+Townsend.deprivation.index+urban+CHD+diabet+Hype	qdpr	0.0184781	1.66208	0.0965074	79644.4	25615.9	29505	0.289324
PHQ.2~pcdh17+Age+Sex+BMI+Race.Ethnicity+Smoking+healthDrinking+Healthy.physical.activity+Qualification+Townsend.deprivation.index+urban+CHD+diabet+Hype	pcdh17	0.0184456	1.32679	0.184588	79964.9	25717.4	29625	0.44416
PHQ.2~ptx3+Age+Sex+BMI+Race.Ethnicity+Smoking+healthDrinking+Healthy.physical.activity+Qualification+Townsend.deprivation.index+urban+CHD+diabet+Hype	ptx3	0.0184322	1.85162	0.0640902	80026.4	25828.5	29586	0.21889
PHQ.2~cxcl10+Age+Sex+BMI+Race.Ethnicity+Smoking+healthDrinking+Healthy.physical.activity+Qualification+Townsend.deprivation.index+urban+CHD+diabet+Hype	cxcl10	0.0184004	2.50556	0.012231	80550.2	26027.2	29760	0.0701503
PHQ.2~chl1+Age+Sex+BMI+Race.Ethnicity+Smoking+healthDrinking+Healthy.physical.activity+Qualification+Townsend.deprivation.index+urban+CHD+diabet+Hype	chl1	0.0183541	1.14172	0.253581	80365.7	25946.4	29706	0.521283
PHQ.2~pamr1+Age+Sex+BMI+Race.Ethnicity+Smoking+healthDrinking+Healthy.physical.activity+Qualification+Townsend.deprivation.index+urban+CHD+diabet+Hype	pamr1	0.0182763	1.01786	0.308752	80197.7	25909.7	29632	0.576889
PHQ.2~ptk7+Age+Sex+BMI+Race.Ethnicity+Smoking+healthDrinking+Healthy.physical.activity+Qualification+Townsend.deprivation.index+urban+CHD+diabet+Hype	ptk7	0.0180514	1.357	0.174793	78374.9	25354.1	28935	0.430509
PHQ.2~lif+Age+Sex+BMI+Race.Ethnicity+Smoking+healthDrinking+Healthy.physical.activity+Qualification+Townsend.deprivation.index+urban+CHD+diabet+Hype	lif	0.0180062	1.83238	0.0669046	78373.3	25352.8	28935	0.226054
PHQ.2~fut3_fut5+Age+Sex+BMI+Race.Ethnicity+Smoking+healthDrinking+Healthy.physical.activity+Qualification+Townsend.deprivation.index+urban+CHD+diabet+Hype	fut3_fut5	0.0179913	1.69106	0.0908356	80885	26095.1	29911	0.27514
PHQ.2~ckmt1a_ckmt1b+Age+Sex+BMI+Race.Ethnicity+Smoking+healthDrinking+Healthy.physical.activity+Qualification+Townsend.deprivation.index+urban+CHD+diabet+Hype	ckmt1a_ckmt1b	0.0179804	2.45237	0.0141975	79958	25844.6	29535	0.0769296
PHQ.2~msln+Age+Sex+BMI+Race.Ethnicity+Smoking+healthDrinking+Healthy.physical.activity+Qualification+Townsend.deprivation.index+urban+CHD+diabet+Hype	msln	0.0177318	1.97098	0.0487351	79704	25743.1	29454	0.182431
PHQ.2~acaa1+Age+Sex+BMI+Race.Ethnicity+Smoking+healthDrinking+Healthy.physical.activity+Qualification+Townsend.deprivation.index+urban+CHD+diabet+Hype	acaa1	0.0176375	2.86797	0.0041341	78376.6	25340.7	28945	0.0316659
PHQ.2~igsf8+Age+Sex+BMI+Race.Ethnicity+Smoking+healthDrinking+Healthy.physical.activity+Qualification+Townsend.deprivation.index+urban+CHD+diabet+Hype	igsf8	0.0176009	1.09084	0.275354	79965.5	25717.9	29625	0.541456
PHQ.2~nos1+Age+Sex+BMI+Race.Ethnicity+Smoking+healthDrinking+Healthy.physical.activity+Qualification+Townsend.deprivation.index+urban+CHD+diabet+Hype	nos1	0.0175492	1.88811	0.0590212	78373.1	25352.6	28935	0.206574
PHQ.2~muc13+Age+Sex+BMI+Race.Ethnicity+Smoking+healthDrinking+Healthy.physical.activity+Qualification+Townsend.deprivation.index+urban+CHD+diabet+Hype	muc13	0.0175321	1.73662	0.0824652	78373.7	25353.1	28935	0.258898
PHQ.2~fcgr3b+Age+Sex+BMI+Race.Ethnicity+Smoking+healthDrinking+Healthy.physical.activity+Qualification+Townsend.deprivation.index+urban+CHD+diabet+Hype	fcgr3b	0.0174709	1.76807	0.0770602	80249.5	25905.8	29665	0.247235
PHQ.2~ccl4+Age+Sex+BMI+Race.Ethnicity+Smoking+healthDrinking+Healthy.physical.activity+Qualification+Townsend.deprivation.index+urban+CHD+diabet+Hype	ccl4	0.0174343	2.37057	0.0177672	80324.7	25961.2	29672	0.090886
PHQ.2~ccl20+Age+Sex+BMI+Race.Ethnicity+Smoking+healthDrinking+Healthy.physical.activity+Qualification+Townsend.deprivation.index+urban+CHD+diabet+Hype	ccl20	0.0172586	3.06345	0.00218998	80923.8	26081.5	29943	0.0199002
PHQ.2~dtx3+Age+Sex+BMI+Race.Ethnicity+Smoking+healthDrinking+Healthy.physical.activity+Qualification+Townsend.deprivation.index+urban+CHD+diabet+Hype	dtx3	0.0172125	0.842745	0.399378	79799.5	25764.2	29496	0.663966
PHQ.2~psme2+Age+Sex+BMI+Race.Ethnicity+Smoking+healthDrinking+Healthy.physical.activity+Qualification+Townsend.deprivation.index+urban+CHD+diabet+Hype	psme2	0.0171985	1.30979	0.190278	79280.9	25613	29293	0.447652
PHQ.2~lgals7_lgals7b+Age+Sex+BMI+Race.Ethnicity+Smoking+healthDrinking+Healthy.physical.activity+Qualification+Townsend.deprivation.index+urban+CHD+diabet+Hype	lgals7_lgals7b	0.0171951	1.46081	0.144079	79776.1	25691.9	29531	0.385351
PHQ.2~cxcl9+Age+Sex+BMI+Race.Ethnicity+Smoking+healthDrinking+Healthy.physical.activity+Qualification+Townsend.deprivation.index+urban+CHD+diabet+Hype	cxcl9	0.017141	2.3366	0.0194665	80551	26027.9	29760	0.0982049
PHQ.2~dpy30+Age+Sex+BMI+Race.Ethnicity+Smoking+healthDrinking+Healthy.physical.activity+Qualification+Townsend.deprivation.index+urban+CHD+diabet+Hype	dpy30	0.0171199	2.11189	0.034704	80508.7	25940.6	29794	0.145896
PHQ.2~cxcl8+Age+Sex+BMI+Race.Ethnicity+Smoking+healthDrinking+Healthy.physical.activity+Qualification+Townsend.deprivation.index+urban+CHD+diabet+Hype	cxcl8	0.0170509	2.38507	0.0170822	79545.1	25643.1	29428	0.0883081
PHQ.2~sncg+Age+Sex+BMI+Race.Ethnicity+Smoking+healthDrinking+Healthy.physical.activity+Qualification+Townsend.deprivation.index+urban+CHD+diabet+Hype	sncg	0.0170042	2.26101	0.0237658	79598	25693.7	29425	0.112764
PHQ.2~hmox1+Age+Sex+BMI+Race.Ethnicity+Smoking+healthDrinking+Healthy.physical.activity+Qualification+Townsend.deprivation.index+urban+CHD+diabet+Hype	hmox1	0.016975	1.63829	0.101372	79147.3	25481.8	29303	0.298914
PHQ.2~ifnl1+Age+Sex+BMI+Race.Ethnicity+Smoking+healthDrinking+Healthy.physical.activity+Qualification+Townsend.deprivation.index+urban+CHD+diabet+Hype	ifnl1	0.0169001	1.52283	0.127811	78374.4	25353.7	28935	0.351481
PHQ.2~rbks+Age+Sex+BMI+Race.Ethnicity+Smoking+healthDrinking+Healthy.physical.activity+Qualification+Townsend.deprivation.index+urban+CHD+diabet+Hype	rbks	0.01682	1.72279	0.0849377	78352.5	25295.8	28961	0.262484
PHQ.2~cdhr5+Age+Sex+BMI+Race.Ethnicity+Smoking+healthDrinking+Healthy.physical.activity+Qualification+Townsend.deprivation.index+urban+CHD+diabet+Hype	cdhr5	0.0168009	1.31001	0.190202	79965	25717.4	29625	0.447652
PHQ.2~blmh+Age+Sex+BMI+Race.Ethnicity+Smoking+healthDrinking+Healthy.physical.activity+Qualification+Townsend.deprivation.index+urban+CHD+diabet+Hype	blmh	0.0167942	1.11255	0.265909	80957.4	26026.7	30000	0.533642
PHQ.2~wnt9a+Age+Sex+BMI+Race.Ethnicity+Smoking+healthDrinking+Healthy.physical.activity+Qualification+Townsend.deprivation.index+urban+CHD+diabet+Hype	wnt9a	0.0167772	0.956986	0.338582	78607.6	25381.9	29053	0.601314
PHQ.2~nt5e+Age+Sex+BMI+Race.Ethnicity+Smoking+healthDrinking+Healthy.physical.activity+Qualification+Townsend.deprivation.index+urban+CHD+diabet+Hype	nt5e	0.0167477	1.9011	0.0572987	80425.2	25983.5	29716	0.202762
PHQ.2~bpifb1+Age+Sex+BMI+Race.Ethnicity+Smoking+healthDrinking+Healthy.physical.activity+Qualification+Townsend.deprivation.index+urban+CHD+diabet+Hype	bpifb1	0.0165343	2.13554	0.0327254	79900.1	25708.2	29593	0.141523
PHQ.2~agrp+Age+Sex+BMI+Race.Ethnicity+Smoking+healthDrinking+Healthy.physical.activity+Qualification+Townsend.deprivation.index+urban+CHD+diabet+Hype	agrp	0.0165288	1.80206	0.0715454	80929.9	26086.9	29943	0.235215
PHQ.2~cd4+Age+Sex+BMI+Race.Ethnicity+Smoking+healthDrinking+Healthy.physical.activity+Qualification+Townsend.deprivation.index+urban+CHD+diabet+Hype	cd4	0.0164941	0.974641	0.329746	79936.2	25797.3	29554	0.592393
PHQ.2~tp53+Age+Sex+BMI+Race.Ethnicity+Smoking+healthDrinking+Healthy.physical.activity+Qualification+Townsend.deprivation.index+urban+CHD+diabet+Hype	tp53	0.0164613	1.42783	0.153352	78382.8	25346.1	28945	0.401011
PHQ.2~adgrb3+Age+Sex+BMI+Race.Ethnicity+Smoking+healthDrinking+Healthy.physical.activity+Qualification+Townsend.deprivation.index+urban+CHD+diabet+Hype	adgrb3	0.0164517	1.10642	0.268553	79438.3	25627.1	29376	0.535165
PHQ.2~kel+Age+Sex+BMI+Race.Ethnicity+Smoking+healthDrinking+Healthy.physical.activity+Qualification+Townsend.deprivation.index+urban+CHD+diabet+Hype	kel	0.0163821	1.18611	0.235588	78375.3	25354.5	28935	0.503162
PHQ.2~lep+Age+Sex+BMI+Race.Ethnicity+Smoking+healthDrinking+Healthy.physical.activity+Qualification+Townsend.deprivation.index+urban+CHD+diabet+Hype	lep	0.0163474	2.22846	0.0258573	79961.7	25714.6	29625	0.119713
PHQ.2~gfer+Age+Sex+BMI+Race.Ethnicity+Smoking+healthDrinking+Healthy.physical.activity+Qualification+Townsend.deprivation.index+urban+CHD+diabet+Hype	gfer	0.016128	2.10403	0.0353843	78380.4	25344	28945	0.147066
PHQ.2~cd5+Age+Sex+BMI+Race.Ethnicity+Smoking+healthDrinking+Healthy.physical.activity+Qualification+Townsend.deprivation.index+urban+CHD+diabet+Hype	cd5	0.0160985	1.10588	0.268789	80624.4	25960	29849	0.535165
PHQ.2~nos3+Age+Sex+BMI+Race.Ethnicity+Smoking+healthDrinking+Healthy.physical.activity+Qualification+Townsend.deprivation.index+urban+CHD+diabet+Hype	nos3	0.0160512	1.65753	0.0974226	78373.9	25353.3	28935	0.290876
PHQ.2~mpo+Age+Sex+BMI+Race.Ethnicity+Smoking+healthDrinking+Healthy.physical.activity+Qualification+Townsend.deprivation.index+urban+CHD+diabet+Hype	mpo	0.0160395	1.52831	0.126445	80196.4	25908.5	29632	0.349999
PHQ.2~nptxr+Age+Sex+BMI+Race.Ethnicity+Smoking+healthDrinking+Healthy.physical.activity+Qualification+Townsend.deprivation.index+urban+CHD+diabet+Hype	nptxr	0.0159828	1.11959	0.262899	79965.4	25717.8	29625	0.531245
PHQ.2~ca3+Age+Sex+BMI+Race.Ethnicity+Smoking+healthDrinking+Healthy.physical.activity+Qualification+Townsend.deprivation.index+urban+CHD+diabet+Hype	ca3	0.0159768	2.03112	0.0422516	80816.8	25984.2	29946	0.166615
PHQ.2~c2cd2l+Age+Sex+BMI+Race.Ethnicity+Smoking+healthDrinking+Healthy.physical.activity+Qualification+Townsend.deprivation.index+urban+CHD+diabet+Hype	c2cd2l	0.0158499	1.3834	0.166552	78243.7	25311	28887	0.417237
PHQ.2~hmbs+Age+Sex+BMI+Race.Ethnicity+Smoking+healthDrinking+Healthy.physical.activity+Qualification+Townsend.deprivation.index+urban+CHD+diabet+Hype	hmbs	0.015842	1.43694	0.150746	80775.1	26026.1	29893	0.397372
PHQ.2~prkcq+Age+Sex+BMI+Race.Ethnicity+Smoking+healthDrinking+Healthy.physical.activity+Qualification+Townsend.deprivation.index+urban+CHD+diabet+Hype	prkcq	0.0158355	1.39878	0.16189	78606.6	25381	29053	0.412006
PHQ.2~pklr+Age+Sex+BMI+Race.Ethnicity+Smoking+healthDrinking+Healthy.physical.activity+Qualification+Townsend.deprivation.index+urban+CHD+diabet+Hype	pklr	0.0157973	2.17224	0.0298457	80286.1	25933.4	29668	0.132718
PHQ.2~dpep1+Age+Sex+BMI+Race.Ethnicity+Smoking+healthDrinking+Healthy.physical.activity+Qualification+Townsend.deprivation.index+urban+CHD+diabet+Hype	dpep1	0.0157668	1.54746	0.121763	79469.7	25653	29377	0.342575
PHQ.2~tp53inp1+Age+Sex+BMI+Race.Ethnicity+Smoking+healthDrinking+Healthy.physical.activity+Qualification+Townsend.deprivation.index+urban+CHD+diabet+Hype	tp53inp1	0.0154697	0.987195	0.323555	78719.6	25375.7	29123	0.588758
PHQ.2~maea+Age+Sex+BMI+Race.Ethnicity+Smoking+healthDrinking+Healthy.physical.activity+Qualification+Townsend.deprivation.index+urban+CHD+diabet+Hype	maea	0.0154631	1.24819	0.21197	78383.3	25346.5	28945	0.476734
PHQ.2~adh4+Age+Sex+BMI+Race.Ethnicity+Smoking+healthDrinking+Healthy.physical.activity+Qualification+Townsend.deprivation.index+urban+CHD+diabet+Hype	adh4	0.0154486	2.58201	0.00982763	78713.9	25370.8	29123	0.0584464
PHQ.2~adam8+Age+Sex+BMI+Race.Ethnicity+Smoking+healthDrinking+Healthy.physical.activity+Qualification+Townsend.deprivation.index+urban+CHD+diabet+Hype	adam8	0.0153604	0.897498	0.36946	80742.1	26040.2	29864	0.635159
PHQ.2~ogn+Age+Sex+BMI+Race.Ethnicity+Smoking+healthDrinking+Healthy.physical.activity+Qualification+Townsend.deprivation.index+urban+CHD+diabet+Hype	ogn	0.0153157	1.26528	0.205779	80197.1	25909.2	29632	0.471134
PHQ.2~ctsh+Age+Sex+BMI+Race.Ethnicity+Smoking+healthDrinking+Healthy.physical.activity+Qualification+Townsend.deprivation.index+urban+CHD+diabet+Hype	ctsh	0.0151972	2.23962	0.0251232	78504.1	25331.7	29026	0.117805
PHQ.2~anxa10+Age+Sex+BMI+Race.Ethnicity+Smoking+healthDrinking+Healthy.physical.activity+Qualification+Townsend.deprivation.index+urban+CHD+diabet+Hype	anxa10	0.0150974	2.4217	0.0154542	78370.8	25350.6	28935	0.0827215
PHQ.2~vegfa+Age+Sex+BMI+Race.Ethnicity+Smoking+healthDrinking+Healthy.physical.activity+Qualification+Townsend.deprivation.index+urban+CHD+diabet+Hype	vegfa	0.0150837	1.78776	0.0738249	80719.4	26029.3	29858	0.241084
PHQ.2~dpp7+Age+Sex+BMI+Race.Ethnicity+Smoking+healthDrinking+Healthy.physical.activity+Qualification+Townsend.deprivation.index+urban+CHD+diabet+Hype	dpp7	0.015067	1.85096	0.0641858	79340.9	25507	29400	0.21889
PHQ.2~layn+Age+Sex+BMI+Race.Ethnicity+Smoking+healthDrinking+Healthy.physical.activity+Qualification+Townsend.deprivation.index+urban+CHD+diabet+Hype	layn	0.0149648	0.998665	0.317965	79471.1	25654.2	29377	0.585136
PHQ.2~esam+Age+Sex+BMI+Race.Ethnicity+Smoking+healthDrinking+Healthy.physical.activity+Qualification+Townsend.deprivation.index+urban+CHD+diabet+Hype	esam	0.0149616	0.972485	0.330817	80957.7	26026.9	30000	0.592393
PHQ.2~kir2dl3+Age+Sex+BMI+Race.Ethnicity+Smoking+healthDrinking+Healthy.physical.activity+Qualification+Townsend.deprivation.index+urban+CHD+diabet+Hype	kir2dl3	0.0149471	2.29791	0.0215741	78379.5	25343.3	28945	0.105916
PHQ.2~atp6ap2+Age+Sex+BMI+Race.Ethnicity+Smoking+healthDrinking+Healthy.physical.activity+Qualification+Townsend.deprivation.index+urban+CHD+diabet+Hype	atp6ap2	0.0147608	1.18214	0.237159	78383.4	25346.7	28945	0.504267
PHQ.2~prtn3+Age+Sex+BMI+Race.Ethnicity+Smoking+healthDrinking+Healthy.physical.activity+Qualification+Townsend.deprivation.index+urban+CHD+diabet+Hype	prtn3	0.0146983	1.43962	0.149986	77911.6	24980.8	28915	0.396081
PHQ.2~krt19+Age+Sex+BMI+Race.Ethnicity+Smoking+healthDrinking+Healthy.physical.activity+Qualification+Townsend.deprivation.index+urban+CHD+diabet+Hype	krt19	0.0146894	1.9857	0.0470763	79935.4	25811.4	29544	0.177507
PHQ.2~esm1+Age+Sex+BMI+Race.Ethnicity+Smoking+healthDrinking+Healthy.physical.activity+Qualification+Townsend.deprivation.index+urban+CHD+diabet+Hype	esm1	0.014688	1.02019	0.307647	80195.3	25910.5	29630	0.576889
PHQ.2~cdc27+Age+Sex+BMI+Race.Ethnicity+Smoking+healthDrinking+Healthy.physical.activity+Qualification+Townsend.deprivation.index+urban+CHD+diabet+Hype	cdc27	0.0145496	1.81607	0.0693704	78381.5	25345	28945	0.23171
PHQ.2~tnfrsf19+Age+Sex+BMI+Race.Ethnicity+Smoking+healthDrinking+Healthy.physical.activity+Qualification+Townsend.deprivation.index+urban+CHD+diabet+Hype	tnfrsf19	0.0145471	0.911371	0.362107	80776.3	26027.1	29893	0.626938
PHQ.2~epo+Age+Sex+BMI+Race.Ethnicity+Smoking+healthDrinking+Healthy.physical.activity+Qualification+Townsend.deprivation.index+urban+CHD+diabet+Hype	epo	0.0145411	2.23463	0.0254491	80024.9	25827.1	29586	0.118573
PHQ.2~spink4+Age+Sex+BMI+Race.Ethnicity+Smoking+healthDrinking+Healthy.physical.activity+Qualification+Townsend.deprivation.index+urban+CHD+diabet+Hype	spink4	0.01448	1.87348	0.0610124	80026.3	25828.4	29586	0.211019
PHQ.2~bst1+Age+Sex+BMI+Race.Ethnicity+Smoking+healthDrinking+Healthy.physical.activity+Qualification+Townsend.deprivation.index+urban+CHD+diabet+Hype	bst1	0.0144769	1.42542	0.154045	80885.8	26095.9	29911	0.401011
PHQ.2~cd276+Age+Sex+BMI+Race.Ethnicity+Smoking+healthDrinking+Healthy.physical.activity+Qualification+Townsend.deprivation.index+urban+CHD+diabet+Hype	cd276	0.0142942	1.03949	0.298583	80195.2	25910.5	29630	0.569527
PHQ.2~sparcl1+Age+Sex+BMI+Race.Ethnicity+Smoking+healthDrinking+Healthy.physical.activity+Qualification+Townsend.deprivation.index+urban+CHD+diabet+Hype	sparcl1	0.0142906	0.807787	0.41922	80191.5	25883.5	29646	0.681557
PHQ.2~psmg3+Age+Sex+BMI+Race.Ethnicity+Smoking+healthDrinking+Healthy.physical.activity+Qualification+Townsend.deprivation.index+urban+CHD+diabet+Hype	psmg3	0.0142584	1.52804	0.126513	80027.5	25829.5	29586	0.349999
PHQ.2~afp+Age+Sex+BMI+Race.Ethnicity+Smoking+healthDrinking+Healthy.physical.activity+Qualification+Townsend.deprivation.index+urban+CHD+diabet+Hype	afp	0.0142279	1.94641	0.051615	79299.6	25572.9	29331	0.190208
PHQ.2~il13+Age+Sex+BMI+Race.Ethnicity+Smoking+healthDrinking+Healthy.physical.activity+Qualification+Townsend.deprivation.index+urban+CHD+diabet+Hype	il13	0.0141908	1.38805	0.165131	78606.6	25381	29053	0.416387
PHQ.2~ang+Age+Sex+BMI+Race.Ethnicity+Smoking+healthDrinking+Healthy.physical.activity+Qualification+Townsend.deprivation.index+urban+CHD+diabet+Hype	ang	0.0140577	0.962278	0.335918	79971.5	25828.1	29554	0.599017
PHQ.2~scgb3a2+Age+Sex+BMI+Race.Ethnicity+Smoking+healthDrinking+Healthy.physical.activity+Qualification+Townsend.deprivation.index+urban+CHD+diabet+Hype	scgb3a2	0.0140152	2.26125	0.0237511	80416.3	25968.3	29721	0.112764
PHQ.2~ppcdc+Age+Sex+BMI+Race.Ethnicity+Smoking+healthDrinking+Healthy.physical.activity+Qualification+Townsend.deprivation.index+urban+CHD+diabet+Hype	ppcdc	0.0139857	1.39401	0.163325	80885.9	26095.9	29911	0.414116
PHQ.2~tnfrsf4+Age+Sex+BMI+Race.Ethnicity+Smoking+healthDrinking+Healthy.physical.activity+Qualification+Townsend.deprivation.index+urban+CHD+diabet+Hype	tnfrsf4	0.0139605	1.04264	0.297122	80807.5	26061.7	29888	0.569236
PHQ.2~dsg2+Age+Sex+BMI+Race.Ethnicity+Smoking+healthDrinking+Healthy.physical.activity+Qualification+Townsend.deprivation.index+urban+CHD+diabet+Hype	dsg2	0.0138896	0.752322	0.451863	80198.2	25910.1	29632	0.70869
PHQ.2~ifnlr1+Age+Sex+BMI+Race.Ethnicity+Smoking+healthDrinking+Healthy.physical.activity+Qualification+Townsend.deprivation.index+urban+CHD+diabet+Hype	ifnlr1	0.0136878	1.03276	0.301727	80028.8	25830.6	29586	0.571761
PHQ.2~dll1+Age+Sex+BMI+Race.Ethnicity+Smoking+healthDrinking+Healthy.physical.activity+Qualification+Townsend.deprivation.index+urban+CHD+diabet+Hype	dll1	0.0136768	0.803047	0.421954	80428.2	25986.1	29716	0.683887
PHQ.2~alpp+Age+Sex+BMI+Race.Ethnicity+Smoking+healthDrinking+Healthy.physical.activity+Qualification+Townsend.deprivation.index+urban+CHD+diabet+Hype	alpp	0.0136247	2.83159	0.00463481	79792.2	25757.8	29496	0.0345955
PHQ.2~htra2+Age+Sex+BMI+Race.Ethnicity+Smoking+healthDrinking+Healthy.physical.activity+Qualification+Townsend.deprivation.index+urban+CHD+diabet+Hype	htra2	0.013574	1.73196	0.0832917	80425.8	25984	29716	0.260149
PHQ.2~ncan+Age+Sex+BMI+Race.Ethnicity+Smoking+healthDrinking+Healthy.physical.activity+Qualification+Townsend.deprivation.index+urban+CHD+diabet+Hype	ncan	0.0135231	1.03113	0.30249	80886.8	26096.7	29911	0.571761
PHQ.2~ca5a+Age+Sex+BMI+Race.Ethnicity+Smoking+healthDrinking+Healthy.physical.activity+Qualification+Townsend.deprivation.index+urban+CHD+diabet+Hype	ca5a	0.013517	2.45965	0.0139132	78714.5	25371.3	29123	0.0759515
PHQ.2~vstm1+Age+Sex+BMI+Race.Ethnicity+Smoking+healthDrinking+Healthy.physical.activity+Qualification+Townsend.deprivation.index+urban+CHD+diabet+Hype	vstm1	0.0135121	1.32077	0.186588	78374.9	25354.2	28935	0.445315
PHQ.2~tlr3+Age+Sex+BMI+Race.Ethnicity+Smoking+healthDrinking+Healthy.physical.activity+Qualification+Townsend.deprivation.index+urban+CHD+diabet+Hype	tlr3	0.0134824	1.71961	0.0855146	80930.2	26087.1	29943	0.263385
PHQ.2~lilra2+Age+Sex+BMI+Race.Ethnicity+Smoking+healthDrinking+Healthy.physical.activity+Qualification+Townsend.deprivation.index+urban+CHD+diabet+Hype	lilra2	0.0134792	1.0002	0.317221	80197.7	25909.7	29632	0.585136
PHQ.2~bambi+Age+Sex+BMI+Race.Ethnicity+Smoking+healthDrinking+Healthy.physical.activity+Qualification+Townsend.deprivation.index+urban+CHD+diabet+Hype	bambi	0.0134489	0.790846	0.42904	78384.2	25347.4	28945	0.692269
PHQ.2~rbp2+Age+Sex+BMI+Race.Ethnicity+Smoking+healthDrinking+Healthy.physical.activity+Qualification+Townsend.deprivation.index+urban+CHD+diabet+Hype	rbp2	0.0133858	2.10669	0.0351529	79795.8	25760.9	29496	0.146939
PHQ.2~sele+Age+Sex+BMI+Race.Ethnicity+Smoking+healthDrinking+Healthy.physical.activity+Qualification+Townsend.deprivation.index+urban+CHD+diabet+Hype	sele	0.0133581	1.38544	0.165929	80956.7	26026.1	30000	0.416387
PHQ.2~scarf1+Age+Sex+BMI+Race.Ethnicity+Smoking+healthDrinking+Healthy.physical.activity+Qualification+Townsend.deprivation.index+urban+CHD+diabet+Hype	scarf1	0.0133182	1.17891	0.238445	80957.2	26026.6	30000	0.505573
PHQ.2~arhgap1+Age+Sex+BMI+Race.Ethnicity+Smoking+healthDrinking+Healthy.physical.activity+Qualification+Townsend.deprivation.index+urban+CHD+diabet+Hype	arhgap1	0.0132953	1.24602	0.212766	78383.3	25346.5	28945	0.477418
PHQ.2~milr1+Age+Sex+BMI+Race.Ethnicity+Smoking+healthDrinking+Healthy.physical.activity+Qualification+Townsend.deprivation.index+urban+CHD+diabet+Hype	milr1	0.0132777	1.3419	0.179638	78606.7	25381.1	29053	0.435117
PHQ.2~mvk+Age+Sex+BMI+Race.Ethnicity+Smoking+healthDrinking+Healthy.physical.activity+Qualification+Townsend.deprivation.index+urban+CHD+diabet+Hype	mvk	0.0132587	2.09057	0.036575	78604.2	25378.9	29053	0.15073
PHQ.2~akt1s1+Age+Sex+BMI+Race.Ethnicity+Smoking+healthDrinking+Healthy.physical.activity+Qualification+Townsend.deprivation.index+urban+CHD+diabet+Hype	akt1s1	0.0132389	1.79618	0.0724768	78373.5	25352.9	28935	0.237212
PHQ.2~bcl2l11+Age+Sex+BMI+Race.Ethnicity+Smoking+healthDrinking+Healthy.physical.activity+Qualification+Townsend.deprivation.index+urban+CHD+diabet+Hype	bcl2l11	0.0132229	1.18182	0.237288	80028.5	25830.3	29586	0.504267
PHQ.2~osm+Age+Sex+BMI+Race.Ethnicity+Smoking+healthDrinking+Healthy.physical.activity+Qualification+Townsend.deprivation.index+urban+CHD+diabet+Hype	osm	0.0132178	1.90551	0.0567234	79684.2	25728.9	29452	0.201913
PHQ.2~pbld+Age+Sex+BMI+Race.Ethnicity+Smoking+healthDrinking+Healthy.physical.activity+Qualification+Townsend.deprivation.index+urban+CHD+diabet+Hype	pbld	0.0131884	1.35929	0.174067	78374.8	25354.1	28935	0.429443
PHQ.2~itgb6+Age+Sex+BMI+Race.Ethnicity+Smoking+healthDrinking+Healthy.physical.activity+Qualification+Townsend.deprivation.index+urban+CHD+diabet+Hype	itgb6	0.0131776	0.793413	0.427543	78607.9	25382.1	29053	0.691156
PHQ.2~cant1+Age+Sex+BMI+Race.Ethnicity+Smoking+healthDrinking+Healthy.physical.activity+Qualification+Townsend.deprivation.index+urban+CHD+diabet+Hype	cant1	0.0131419	0.538142	0.590483	79680.8	25600.4	29537	0.792548
PHQ.2~glt8d2+Age+Sex+BMI+Race.Ethnicity+Smoking+healthDrinking+Healthy.physical.activity+Qualification+Townsend.deprivation.index+urban+CHD+diabet+Hype	glt8d2	0.0131401	1.24014	0.214935	78375.2	25354.4	28935	0.481548
PHQ.2~ca2+Age+Sex+BMI+Race.Ethnicity+Smoking+healthDrinking+Healthy.physical.activity+Qualification+Townsend.deprivation.index+urban+CHD+diabet+Hype	ca2	0.0130136	1.89146	0.0585721	79961.2	25857.8	29528	0.205988
PHQ.2~dkk1+Age+Sex+BMI+Race.Ethnicity+Smoking+healthDrinking+Healthy.physical.activity+Qualification+Townsend.deprivation.index+urban+CHD+diabet+Hype	dkk1	0.0129525	1.58609	0.112729	80885.3	26095.4	29911	0.322116
PHQ.2~baiap2+Age+Sex+BMI+Race.Ethnicity+Smoking+healthDrinking+Healthy.physical.activity+Qualification+Townsend.deprivation.index+urban+CHD+diabet+Hype	baiap2	0.0128681	1.59385	0.110981	78382.3	25345.7	28945	0.318297
PHQ.2~ccl27+Age+Sex+BMI+Race.Ethnicity+Smoking+healthDrinking+Healthy.physical.activity+Qualification+Townsend.deprivation.index+urban+CHD+diabet+Hype	ccl27	0.0127943	1.60912	0.107601	79964.1	25716.7	29625	0.314213
PHQ.2~dcxr+Age+Sex+BMI+Race.Ethnicity+Smoking+healthDrinking+Healthy.physical.activity+Qualification+Townsend.deprivation.index+urban+CHD+diabet+Hype	dcxr	0.0126995	1.39044	0.164406	80426.9	25984.9	29716	0.415417
PHQ.2~apom+Age+Sex+BMI+Race.Ethnicity+Smoking+healthDrinking+Healthy.physical.activity+Qualification+Townsend.deprivation.index+urban+CHD+diabet+Hype	apom	0.0126768	0.689413	0.490569	80330.1	25931.7	29695	0.736316
PHQ.2~vstm2l+Age+Sex+BMI+Race.Ethnicity+Smoking+healthDrinking+Healthy.physical.activity+Qualification+Townsend.deprivation.index+urban+CHD+diabet+Hype	vstm2l	0.0126635	1.4592	0.144521	78718.5	25374.7	29123	0.385829
PHQ.2~pdp1+Age+Sex+BMI+Race.Ethnicity+Smoking+healthDrinking+Healthy.physical.activity+Qualification+Townsend.deprivation.index+urban+CHD+diabet+Hype	pdp1	0.0126385	1.27026	0.204002	78383.2	25346.5	28945	0.468531
PHQ.2~hla_dra+Age+Sex+BMI+Race.Ethnicity+Smoking+healthDrinking+Healthy.physical.activity+Qualification+Townsend.deprivation.index+urban+CHD+diabet+Hype	hla_dra	0.0125813	0.920971	0.357073	79819.1	25779.8	29497	0.621162
PHQ.2~siae+Age+Sex+BMI+Race.Ethnicity+Smoking+healthDrinking+Healthy.physical.activity+Qualification+Townsend.deprivation.index+urban+CHD+diabet+Hype	siae	0.0125507	1.20137	0.229618	80333.8	25964.6	29675	0.499897
PHQ.2~park7+Age+Sex+BMI+Race.Ethnicity+Smoking+healthDrinking+Healthy.physical.activity+Qualification+Townsend.deprivation.index+urban+CHD+diabet+Hype	park7	0.0125295	1.36766	0.171428	80196.8	25908.9	29632	0.425805
PHQ.2~uxs1+Age+Sex+BMI+Race.Ethnicity+Smoking+healthDrinking+Healthy.physical.activity+Qualification+Townsend.deprivation.index+urban+CHD+diabet+Hype	uxs1	0.0124502	1.31575	0.188269	78383.1	25346.4	28945	0.446588
PHQ.2~eif4ebp1+Age+Sex+BMI+Race.Ethnicity+Smoking+healthDrinking+Healthy.physical.activity+Qualification+Townsend.deprivation.index+urban+CHD+diabet+Hype	eif4ebp1	0.0124226	1.69294	0.0904775	79963.8	25716.4	29625	0.274624
PHQ.2~iqgap2+Age+Sex+BMI+Race.Ethnicity+Smoking+healthDrinking+Healthy.physical.activity+Qualification+Townsend.deprivation.index+urban+CHD+diabet+Hype	iqgap2	0.0123678	1.40047	0.161384	79798.3	25763.1	29496	0.412006
PHQ.2~pilrb+Age+Sex+BMI+Race.Ethnicity+Smoking+healthDrinking+Healthy.physical.activity+Qualification+Townsend.deprivation.index+urban+CHD+diabet+Hype	pilrb	0.0122001	1.42579	0.153938	79964.6	25717.1	29625	0.401011
PHQ.2~cntnap2+Age+Sex+BMI+Race.Ethnicity+Smoking+healthDrinking+Healthy.physical.activity+Qualification+Townsend.deprivation.index+urban+CHD+diabet+Hype	cntnap2	0.0121811	1.0316	0.302269	80028.8	25830.6	29586	0.571761
PHQ.2~lypd8+Age+Sex+BMI+Race.Ethnicity+Smoking+healthDrinking+Healthy.physical.activity+Qualification+Townsend.deprivation.index+urban+CHD+diabet+Hype	lypd8	0.0121075	1.22055	0.222266	78383.3	25346.6	28945	0.493438
PHQ.2~ogfr+Age+Sex+BMI+Race.Ethnicity+Smoking+healthDrinking+Healthy.physical.activity+Qualification+Townsend.deprivation.index+urban+CHD+diabet+Hype	ogfr	0.0120644	0.824861	0.409457	79799.6	25764.2	29496	0.67459
PHQ.2~gsta1+Age+Sex+BMI+Race.Ethnicity+Smoking+healthDrinking+Healthy.physical.activity+Qualification+Townsend.deprivation.index+urban+CHD+diabet+Hype	gsta1	0.0120612	2.05954	0.0394508	79830	25666.5	29580	0.15988
PHQ.2~cpped1+Age+Sex+BMI+Race.Ethnicity+Smoking+healthDrinking+Healthy.physical.activity+Qualification+Townsend.deprivation.index+urban+CHD+diabet+Hype	cpped1	0.0119538	1.66001	0.0969221	80885.1	26095.2	29911	0.289973
PHQ.2~thbd+Age+Sex+BMI+Race.Ethnicity+Smoking+healthDrinking+Healthy.physical.activity+Qualification+Townsend.deprivation.index+urban+CHD+diabet+Hype	thbd	0.0119392	0.681629	0.495479	79966.2	25718.5	29625	0.738173
PHQ.2~nxph1+Age+Sex+BMI+Race.Ethnicity+Smoking+healthDrinking+Healthy.physical.activity+Qualification+Townsend.deprivation.index+urban+CHD+diabet+Hype	nxph1	0.0118939	0.905504	0.365206	78375.9	25355	28935	0.629324
PHQ.2~susd1+Age+Sex+BMI+Race.Ethnicity+Smoking+healthDrinking+Healthy.physical.activity+Qualification+Townsend.deprivation.index+urban+CHD+diabet+Hype	susd1	0.011868	1.16384	0.2445	78719.2	25375.4	29123	0.51381
PHQ.2~lhpp+Age+Sex+BMI+Race.Ethnicity+Smoking+healthDrinking+Healthy.physical.activity+Qualification+Townsend.deprivation.index+urban+CHD+diabet+Hype	lhpp	0.0118514	1.47307	0.140743	80249	25917.3	29657	0.37781
PHQ.2~tnfsf14+Age+Sex+BMI+Race.Ethnicity+Smoking+healthDrinking+Healthy.physical.activity+Qualification+Townsend.deprivation.index+urban+CHD+diabet+Hype	tnfsf14	0.0118095	1.39618	0.162672	79601.1	25696.4	29425	0.413175
PHQ.2~ceacam8+Age+Sex+BMI+Race.Ethnicity+Smoking+healthDrinking+Healthy.physical.activity+Qualification+Townsend.deprivation.index+urban+CHD+diabet+Hype	ceacam8	0.0118021	1.18132	0.237484	78719.2	25375.3	29123	0.504267
PHQ.2~nrtn+Age+Sex+BMI+Race.Ethnicity+Smoking+healthDrinking+Healthy.physical.activity+Qualification+Townsend.deprivation.index+urban+CHD+diabet+Hype	nrtn	0.0117817	1.19889	0.230582	78607.1	25381.4	29053	0.500407
PHQ.2~hao1+Age+Sex+BMI+Race.Ethnicity+Smoking+healthDrinking+Healthy.physical.activity+Qualification+Townsend.deprivation.index+urban+CHD+diabet+Hype	hao1	0.0117567	3.05256	0.00227101	80767.8	26019.7	29893	0.020339
PHQ.2~ngf+Age+Sex+BMI+Race.Ethnicity+Smoking+healthDrinking+Healthy.physical.activity+Qualification+Townsend.deprivation.index+urban+CHD+diabet+Hype	ngf	0.0116872	0.284624	0.775935	79603	25698.1	29425	0.903096
PHQ.2~plin1+Age+Sex+BMI+Race.Ethnicity+Smoking+healthDrinking+Healthy.physical.activity+Qualification+Townsend.deprivation.index+urban+CHD+diabet+Hype	plin1	0.011633	0.802774	0.422112	78376	25355.2	28935	0.683887
PHQ.2~acan+Age+Sex+BMI+Race.Ethnicity+Smoking+healthDrinking+Healthy.physical.activity+Qualification+Townsend.deprivation.index+urban+CHD+diabet+Hype	acan	0.0116169	0.659263	0.509732	79167.3	25434.4	29347	0.748322
PHQ.2~ceacam3+Age+Sex+BMI+Race.Ethnicity+Smoking+healthDrinking+Healthy.physical.activity+Qualification+Townsend.deprivation.index+urban+CHD+diabet+Hype	ceacam3	0.0116077	1.10782	0.267951	78383.6	25346.8	28945	0.535165
PHQ.2~cd2ap+Age+Sex+BMI+Race.Ethnicity+Smoking+healthDrinking+Healthy.physical.activity+Qualification+Townsend.deprivation.index+urban+CHD+diabet+Hype	cd2ap	0.0115846	1.56604	0.11735	79964.2	25716.8	29625	0.33272
PHQ.2~cpb1+Age+Sex+BMI+Race.Ethnicity+Smoking+healthDrinking+Healthy.physical.activity+Qualification+Townsend.deprivation.index+urban+CHD+diabet+Hype	cpb1	0.0115614	1.40382	0.160382	80956.6	26026.1	30000	0.412006
PHQ.2~lepr+Age+Sex+BMI+Race.Ethnicity+Smoking+healthDrinking+Healthy.physical.activity+Qualification+Townsend.deprivation.index+urban+CHD+diabet+Hype	lepr	0.0115377	0.737374	0.460901	79966.1	25718.4	29625	0.714298
PHQ.2~mme+Age+Sex+BMI+Race.Ethnicity+Smoking+healthDrinking+Healthy.physical.activity+Qualification+Townsend.deprivation.index+urban+CHD+diabet+Hype	mme	0.0114399	1.81447	0.0696156	79796.9	25761.9	29496	0.231999
PHQ.2~masp1+Age+Sex+BMI+Race.Ethnicity+Smoking+healthDrinking+Healthy.physical.activity+Qualification+Townsend.deprivation.index+urban+CHD+diabet+Hype	masp1	0.0113974	0.543212	0.586988	79471.8	25654.9	29377	0.790758
PHQ.2~rspo1+Age+Sex+BMI+Race.Ethnicity+Smoking+healthDrinking+Healthy.physical.activity+Qualification+Townsend.deprivation.index+urban+CHD+diabet+Hype	rspo1	0.0113852	0.807689	0.419276	79602.4	25697.6	29425	0.681557
PHQ.2~cd63+Age+Sex+BMI+Race.Ethnicity+Smoking+healthDrinking+Healthy.physical.activity+Qualification+Townsend.deprivation.index+urban+CHD+diabet+Hype	cd63	0.0113503	1.17704	0.239188	79438.1	25627	29376	0.506414
PHQ.2~mmp1+Age+Sex+BMI+Race.Ethnicity+Smoking+healthDrinking+Healthy.physical.activity+Qualification+Townsend.deprivation.index+urban+CHD+diabet+Hype	mmp1	0.0112836	2.05743	0.0396539	77150.8	24816.3	28578	0.160259
PHQ.2~creld2+Age+Sex+BMI+Race.Ethnicity+Smoking+healthDrinking+Healthy.physical.activity+Qualification+Townsend.deprivation.index+urban+CHD+diabet+Hype	creld2	0.0112665	1.204	0.228599	80420	25971.5	29721	0.499897
PHQ.2~ly9+Age+Sex+BMI+Race.Ethnicity+Smoking+healthDrinking+Healthy.physical.activity+Qualification+Townsend.deprivation.index+urban+CHD+diabet+Hype	ly9	0.0112348	0.661851	0.508072	79251.3	25602	29283	0.747796
PHQ.2~angptl4+Age+Sex+BMI+Race.Ethnicity+Smoking+healthDrinking+Healthy.physical.activity+Qualification+Townsend.deprivation.index+urban+CHD+diabet+Hype	angptl4	0.0112246	1.03504	0.300658	80420.4	25971.8	29721	0.571761
PHQ.2~slamf1+Age+Sex+BMI+Race.Ethnicity+Smoking+healthDrinking+Healthy.physical.activity+Qualification+Townsend.deprivation.index+urban+CHD+diabet+Hype	slamf1	0.0112213	1.34192	0.179633	78606.7	25381.1	29053	0.435117
PHQ.2~fis1+Age+Sex+BMI+Race.Ethnicity+Smoking+healthDrinking+Healthy.physical.activity+Qualification+Townsend.deprivation.index+urban+CHD+diabet+Hype	fis1	0.0112126	1.78585	0.0741334	80196.6	25928.1	29619	0.241553
PHQ.2~ccl19+Age+Sex+BMI+Race.Ethnicity+Smoking+healthDrinking+Healthy.physical.activity+Qualification+Townsend.deprivation.index+urban+CHD+diabet+Hype	ccl19	0.0111805	2.77067	0.00559755	80880.2	26090.9	29911	0.0383747
PHQ.2~chrdl1+Age+Sex+BMI+Race.Ethnicity+Smoking+healthDrinking+Healthy.physical.activity+Qualification+Townsend.deprivation.index+urban+CHD+diabet+Hype	chrdl1	0.0111376	0.698277	0.485009	80421	25972.3	29721	0.733026
PHQ.2~lgmn+Age+Sex+BMI+Race.Ethnicity+Smoking+healthDrinking+Healthy.physical.activity+Qualification+Townsend.deprivation.index+urban+CHD+diabet+Hype	lgmn	0.0110855	0.81389	0.415715	80555.8	26032.1	29760	0.678027
PHQ.2~il18+Age+Sex+BMI+Race.Ethnicity+Smoking+healthDrinking+Healthy.physical.activity+Qualification+Townsend.deprivation.index+urban+CHD+diabet+Hype	il18	0.0110447	1.0417	0.29756	79962.8	25860.7	29527	0.569236
PHQ.2~vamp5+Age+Sex+BMI+Race.Ethnicity+Smoking+healthDrinking+Healthy.physical.activity+Qualification+Townsend.deprivation.index+urban+CHD+diabet+Hype	vamp5	0.0110311	1.19637	0.231562	78719.2	25375.3	29123	0.500407
PHQ.2~ccl28+Age+Sex+BMI+Race.Ethnicity+Smoking+healthDrinking+Healthy.physical.activity+Qualification+Townsend.deprivation.index+urban+CHD+diabet+Hype	ccl28	0.0109692	1.31462	0.188648	79844.9	25780	29512	0.446588
PHQ.2~siglec10+Age+Sex+BMI+Race.Ethnicity+Smoking+healthDrinking+Healthy.physical.activity+Qualification+Townsend.deprivation.index+urban+CHD+diabet+Hype	siglec10	0.0109033	0.735031	0.462326	80029.3	25831	29586	0.714993
PHQ.2~slit2+Age+Sex+BMI+Race.Ethnicity+Smoking+healthDrinking+Healthy.physical.activity+Qualification+Townsend.deprivation.index+urban+CHD+diabet+Hype	slit2	0.0108584	1.14618	0.251731	78375.4	25354.6	28935	0.521283
PHQ.2~inppl1+Age+Sex+BMI+Race.Ethnicity+Smoking+healthDrinking+Healthy.physical.activity+Qualification+Townsend.deprivation.index+urban+CHD+diabet+Hype	inppl1	0.010809	2.19493	0.0281766	79795.4	25760.6	29496	0.127229
PHQ.2~pla2g2a+Age+Sex+BMI+Race.Ethnicity+Smoking+healthDrinking+Healthy.physical.activity+Qualification+Townsend.deprivation.index+urban+CHD+diabet+Hype	pla2g2a	0.0107515	1.23228	0.217854	79722.3	25592.4	29567	0.485855
PHQ.2~csf3+Age+Sex+BMI+Race.Ethnicity+Smoking+healthDrinking+Healthy.physical.activity+Qualification+Townsend.deprivation.index+urban+CHD+diabet+Hype	csf3	0.0107496	1.05525	0.29132	78607.4	25381.7	29053	0.561864
PHQ.2~gnly+Age+Sex+BMI+Race.Ethnicity+Smoking+healthDrinking+Healthy.physical.activity+Qualification+Townsend.deprivation.index+urban+CHD+diabet+Hype	gnly	0.0107453	1.15343	0.248744	80197.4	25909.4	29632	0.519089
PHQ.2~fgf19+Age+Sex+BMI+Race.Ethnicity+Smoking+healthDrinking+Healthy.physical.activity+Qualification+Townsend.deprivation.index+urban+CHD+diabet+Hype	fgf19	0.0107058	1.7074	0.0877585	80553.5	26030.1	29760	0.269566
PHQ.2~mmp9+Age+Sex+BMI+Race.Ethnicity+Smoking+healthDrinking+Healthy.physical.activity+Qualification+Townsend.deprivation.index+urban+CHD+diabet+Hype	mmp9	0.0107014	1.32564	0.184971	80075.5	25884.8	29577	0.44416
PHQ.2~serpina12+Age+Sex+BMI+Race.Ethnicity+Smoking+healthDrinking+Healthy.physical.activity+Qualification+Townsend.deprivation.index+urban+CHD+diabet+Hype	serpina12	0.0106811	2.37114	0.0177398	77780.4	25061	28783	0.090886
PHQ.2~cst7+Age+Sex+BMI+Race.Ethnicity+Smoking+healthDrinking+Healthy.physical.activity+Qualification+Townsend.deprivation.index+urban+CHD+diabet+Hype	cst7	0.0106608	2.04227	0.0411338	80326.2	25962.4	29672	0.163529
PHQ.2~stk11+Age+Sex+BMI+Race.Ethnicity+Smoking+healthDrinking+Healthy.physical.activity+Qualification+Townsend.deprivation.index+urban+CHD+diabet+Hype	stk11	0.010621	1.579	0.114346	78718.1	25374.4	29123	0.325464
PHQ.2~carhsp1+Age+Sex+BMI+Race.Ethnicity+Smoking+healthDrinking+Healthy.physical.activity+Qualification+Townsend.deprivation.index+urban+CHD+diabet+Hype	carhsp1	0.0105967	1.11862	0.263312	78375.4	25354.6	28935	0.531346
PHQ.2~ilkap+Age+Sex+BMI+Race.Ethnicity+Smoking+healthDrinking+Healthy.physical.activity+Qualification+Townsend.deprivation.index+urban+CHD+diabet+Hype	ilkap	0.0105631	1.24774	0.212135	78244.6	25302.8	28893	0.476734
PHQ.2~sema4c+Age+Sex+BMI+Race.Ethnicity+Smoking+healthDrinking+Healthy.physical.activity+Qualification+Townsend.deprivation.index+urban+CHD+diabet+Hype	sema4c	0.0104938	0.60725	0.54369	79799.9	25764.5	29496	0.764085
PHQ.2~akr1c4+Age+Sex+BMI+Race.Ethnicity+Smoking+healthDrinking+Healthy.physical.activity+Qualification+Townsend.deprivation.index+urban+CHD+diabet+Hype	akr1c4	0.0104513	1.11513	0.264802	78719.3	25375.5	29123	0.533139
PHQ.2~enah+Age+Sex+BMI+Race.Ethnicity+Smoking+healthDrinking+Healthy.physical.activity+Qualification+Townsend.deprivation.index+urban+CHD+diabet+Hype	enah	0.0104098	1.00818	0.313377	78607.5	25381.8	29053	0.583217
PHQ.2~il33+Age+Sex+BMI+Race.Ethnicity+Smoking+healthDrinking+Healthy.physical.activity+Qualification+Townsend.deprivation.index+urban+CHD+diabet+Hype	il33	0.010366	0.817834	0.413459	78607.9	25382.1	29053	0.675101
PHQ.2~nfatc3+Age+Sex+BMI+Race.Ethnicity+Smoking+healthDrinking+Healthy.physical.activity+Qualification+Townsend.deprivation.index+urban+CHD+diabet+Hype	nfatc3	0.0103171	1.23481	0.216912	78607	25381.3	29053	0.484491
PHQ.2~hk2+Age+Sex+BMI+Race.Ethnicity+Smoking+healthDrinking+Healthy.physical.activity+Qualification+Townsend.deprivation.index+urban+CHD+diabet+Hype	hk2	0.0102624	0.573716	0.566165	78720.3	25376.3	29123	0.775618
PHQ.2~crx+Age+Sex+BMI+Race.Ethnicity+Smoking+healthDrinking+Healthy.physical.activity+Qualification+Townsend.deprivation.index+urban+CHD+diabet+Hype	crx	0.0102347	2.20002	0.0278135	78715.7	25372.3	29123	0.12637
PHQ.2~amfr+Age+Sex+BMI+Race.Ethnicity+Smoking+healthDrinking+Healthy.physical.activity+Qualification+Townsend.deprivation.index+urban+CHD+diabet+Hype	amfr	0.0102082	1.32641	0.184713	78374.9	25354.2	28935	0.44416
PHQ.2~mzb1+Age+Sex+BMI+Race.Ethnicity+Smoking+healthDrinking+Healthy.physical.activity+Qualification+Townsend.deprivation.index+urban+CHD+diabet+Hype	mzb1	0.0101665	1.05487	0.291494	80430.8	25991.4	29714	0.561864
PHQ.2~eif5a+Age+Sex+BMI+Race.Ethnicity+Smoking+healthDrinking+Healthy.physical.activity+Qualification+Townsend.deprivation.index+urban+CHD+diabet+Hype	eif5a	0.0101126	0.60911	0.542456	78608.2	25382.3	29053	0.764085
PHQ.2~cd79b+Age+Sex+BMI+Race.Ethnicity+Smoking+healthDrinking+Healthy.physical.activity+Qualification+Townsend.deprivation.index+urban+CHD+diabet+Hype	cd79b	0.010111	0.905835	0.365031	80932.3	26089	29943	0.629324
PHQ.2~cpa1+Age+Sex+BMI+Race.Ethnicity+Smoking+healthDrinking+Healthy.physical.activity+Qualification+Townsend.deprivation.index+urban+CHD+diabet+Hype	cpa1	0.0100954	1.2607	0.207427	80957	26026.4	30000	0.472688
PHQ.2~abl1+Age+Sex+BMI+Race.Ethnicity+Smoking+healthDrinking+Healthy.physical.activity+Qualification+Townsend.deprivation.index+urban+CHD+diabet+Hype	abl1	0.010069	1.42795	0.153318	79798.2	25763	29496	0.401011
PHQ.2~mmp12+Age+Sex+BMI+Race.Ethnicity+Smoking+healthDrinking+Healthy.physical.activity+Qualification+Townsend.deprivation.index+urban+CHD+diabet+Hype	mmp12	0.0100561	1.07256	0.283478	79981.6	25703.9	29644	0.551501
PHQ.2~stip1+Age+Sex+BMI+Race.Ethnicity+Smoking+healthDrinking+Healthy.physical.activity+Qualification+Townsend.deprivation.index+urban+CHD+diabet+Hype	stip1	0.00997024	1.36388	0.172616	80037.7	25850.3	29578	0.428029
PHQ.2~tnfrsf10c+Age+Sex+BMI+Race.Ethnicity+Smoking+healthDrinking+Healthy.physical.activity+Qualification+Townsend.deprivation.index+urban+CHD+diabet+Hype	tnfrsf10c	0.00997017	1.00744	0.313733	80202.2	25796.7	29711	0.583217
PHQ.2~il19+Age+Sex+BMI+Race.Ethnicity+Smoking+healthDrinking+Healthy.physical.activity+Qualification+Townsend.deprivation.index+urban+CHD+diabet+Hype	il19	0.0099696	1.39307	0.163609	77851.6	24952.5	28899	0.414117
PHQ.2~fbp1+Age+Sex+BMI+Race.Ethnicity+Smoking+healthDrinking+Healthy.physical.activity+Qualification+Townsend.deprivation.index+urban+CHD+diabet+Hype	fbp1	0.00992545	1.48832	0.136678	79964.5	25717	29625	0.370297
PHQ.2~klrb1+Age+Sex+BMI+Race.Ethnicity+Smoking+healthDrinking+Healthy.physical.activity+Qualification+Townsend.deprivation.index+urban+CHD+diabet+Hype	klrb1	0.00991416	0.75509	0.450201	80932.6	26089.2	29943	0.70822
PHQ.2~clec7a+Age+Sex+BMI+Race.Ethnicity+Smoking+healthDrinking+Healthy.physical.activity+Qualification+Townsend.deprivation.index+urban+CHD+diabet+Hype	clec7a	0.00987768	1.19342	0.232714	80931.7	26088.5	29943	0.501556
PHQ.2~ccn1+Age+Sex+BMI+Race.Ethnicity+Smoking+healthDrinking+Healthy.physical.activity+Qualification+Townsend.deprivation.index+urban+CHD+diabet+Hype	ccn1	0.00986133	1.5259	0.127046	79634.9	25694.8	29446	0.350034
PHQ.2~susd2+Age+Sex+BMI+Race.Ethnicity+Smoking+healthDrinking+Healthy.physical.activity+Qualification+Townsend.deprivation.index+urban+CHD+diabet+Hype	susd2	0.00983536	0.568717	0.569553	80198.4	25910.3	29632	0.777546
PHQ.2~dsg4+Age+Sex+BMI+Race.Ethnicity+Smoking+healthDrinking+Healthy.physical.activity+Qualification+Townsend.deprivation.index+urban+CHD+diabet+Hype	dsg4	0.00977005	0.9812	0.326502	79558.9	25698.2	29399	0.591231
PHQ.2~gsta3+Age+Sex+BMI+Race.Ethnicity+Smoking+healthDrinking+Healthy.physical.activity+Qualification+Townsend.deprivation.index+urban+CHD+diabet+Hype	gsta3	0.00974157	1.47698	0.139693	78382.6	25346	28945	0.375681
PHQ.2~atg4a+Age+Sex+BMI+Race.Ethnicity+Smoking+healthDrinking+Healthy.physical.activity+Qualification+Townsend.deprivation.index+urban+CHD+diabet+Hype	atg4a	0.00972825	1.18811	0.2348	78383.4	25346.7	28945	0.502706
PHQ.2~sfrp1+Age+Sex+BMI+Race.Ethnicity+Smoking+healthDrinking+Healthy.physical.activity+Qualification+Townsend.deprivation.index+urban+CHD+diabet+Hype	sfrp1	0.00968084	0.831657	0.40561	79321.4	25600.9	29325	0.672035
PHQ.2~npy+Age+Sex+BMI+Race.Ethnicity+Smoking+healthDrinking+Healthy.physical.activity+Qualification+Townsend.deprivation.index+urban+CHD+diabet+Hype	npy	0.00967908	1.30717	0.191164	80775.4	26026.4	29893	0.448194
PHQ.2~rspo3+Age+Sex+BMI+Race.Ethnicity+Smoking+healthDrinking+Healthy.physical.activity+Qualification+Townsend.deprivation.index+urban+CHD+diabet+Hype	rspo3	0.00967508	0.551612	0.581218	80776.8	26027.6	29893	0.78588
PHQ.2~scamp3+Age+Sex+BMI+Race.Ethnicity+Smoking+healthDrinking+Healthy.physical.activity+Qualification+Townsend.deprivation.index+urban+CHD+diabet+Hype	scamp3	0.00966405	1.70282	0.0886125	79797.3	25762.2	29496	0.270083
PHQ.2~gys1+Age+Sex+BMI+Race.Ethnicity+Smoking+healthDrinking+Healthy.physical.activity+Qualification+Townsend.deprivation.index+urban+CHD+diabet+Hype	gys1	0.00960917	1.81289	0.0698584	78717.3	25373.7	29123	0.232105
PHQ.2~tgm2+Age+Sex+BMI+Race.Ethnicity+Smoking+healthDrinking+Healthy.physical.activity+Qualification+Townsend.deprivation.index+urban+CHD+diabet+Hype	tgm2	0.00955723	1.50517	0.132291	79863.3	25695.4	29580	0.361087
PHQ.2~scg3+Age+Sex+BMI+Race.Ethnicity+Smoking+healthDrinking+Healthy.physical.activity+Qualification+Townsend.deprivation.index+urban+CHD+diabet+Hype	scg3	0.00950803	0.642114	0.520804	80296.5	25932.1	29675	0.753
PHQ.2~vtcn1+Age+Sex+BMI+Race.Ethnicity+Smoking+healthDrinking+Healthy.physical.activity+Qualification+Townsend.deprivation.index+urban+CHD+diabet+Hype	vtcn1	0.00948496	0.608711	0.542721	78384.4	25347.6	28945	0.764085
PHQ.2~acvrl1+Age+Sex+BMI+Race.Ethnicity+Smoking+healthDrinking+Healthy.physical.activity+Qualification+Townsend.deprivation.index+urban+CHD+diabet+Hype	acvrl1	0.00946211	0.455516	0.648741	79439.3	25628	29376	0.832551
PHQ.2~s100a16+Age+Sex+BMI+Race.Ethnicity+Smoking+healthDrinking+Healthy.physical.activity+Qualification+Townsend.deprivation.index+urban+CHD+diabet+Hype	s100a16	0.00941606	1.17168	0.241335	78269.1	25325.7	28892	0.508751
PHQ.2~pten+Age+Sex+BMI+Race.Ethnicity+Smoking+healthDrinking+Healthy.physical.activity+Qualification+Townsend.deprivation.index+urban+CHD+diabet+Hype	pten	0.00938235	0.573643	0.566214	78376.4	25355.4	28935	0.775618
PHQ.2~ctf1+Age+Sex+BMI+Race.Ethnicity+Smoking+healthDrinking+Healthy.physical.activity+Qualification+Townsend.deprivation.index+urban+CHD+diabet+Hype	ctf1	0.00935947	1.6021	0.109145	78718	25374.3	29123	0.317073
PHQ.2~smpdl3a+Age+Sex+BMI+Race.Ethnicity+Smoking+healthDrinking+Healthy.physical.activity+Qualification+Townsend.deprivation.index+urban+CHD+diabet+Hype	smpdl3a	0.00933961	1.23785	0.21578	80424.3	25996.1	29707	0.482702
PHQ.2~calb1+Age+Sex+BMI+Race.Ethnicity+Smoking+healthDrinking+Healthy.physical.activity+Qualification+Townsend.deprivation.index+urban+CHD+diabet+Hype	calb1	0.00931413	0.818518	0.413068	79799.6	25764.2	29496	0.675101
PHQ.2~nsfl1c+Age+Sex+BMI+Race.Ethnicity+Smoking+healthDrinking+Healthy.physical.activity+Qualification+Townsend.deprivation.index+urban+CHD+diabet+Hype	nsfl1c	0.00929158	1.29227	0.196272	80886.2	26096.2	29911	0.456512
PHQ.2~mmp8+Age+Sex+BMI+Race.Ethnicity+Smoking+healthDrinking+Healthy.physical.activity+Qualification+Townsend.deprivation.index+urban+CHD+diabet+Hype	mmp8	0.00926246	1.39965	0.161627	80740.9	26039.2	29864	0.412006
PHQ.2~naaa+Age+Sex+BMI+Race.Ethnicity+Smoking+healthDrinking+Healthy.physical.activity+Qualification+Townsend.deprivation.index+urban+CHD+diabet+Hype	naaa	0.00925033	1.10717	0.268229	79241.5	25597.9	29280	0.535165
PHQ.2~spint2+Age+Sex+BMI+Race.Ethnicity+Smoking+healthDrinking+Healthy.physical.activity+Qualification+Townsend.deprivation.index+urban+CHD+diabet+Hype	spint2	0.00924935	0.775034	0.438326	80555.9	26032.2	29760	0.702378
PHQ.2~fcar+Age+Sex+BMI+Race.Ethnicity+Smoking+healthDrinking+Healthy.physical.activity+Qualification+Townsend.deprivation.index+urban+CHD+diabet+Hype	fcar	0.00919162	0.88757	0.374779	80029.1	25830.8	29586	0.64054
PHQ.2~thy1+Age+Sex+BMI+Race.Ethnicity+Smoking+healthDrinking+Healthy.physical.activity+Qualification+Townsend.deprivation.index+urban+CHD+diabet+Hype	thy1	0.00911449	0.512869	0.608047	80887.6	26097.4	29911	0.802863
PHQ.2~serpine1+Age+Sex+BMI+Race.Ethnicity+Smoking+healthDrinking+Healthy.physical.activity+Qualification+Townsend.deprivation.index+urban+CHD+diabet+Hype	serpine1	0.0090447	1.26284	0.206658	80957	26026.4	30000	0.47167
PHQ.2~cd70+Age+Sex+BMI+Race.Ethnicity+Smoking+healthDrinking+Healthy.physical.activity+Qualification+Townsend.deprivation.index+urban+CHD+diabet+Hype	cd70	0.00902803	0.788425	0.430455	80029.2	25831	29586	0.693563
PHQ.2~pdcd5+Age+Sex+BMI+Race.Ethnicity+Smoking+healthDrinking+Healthy.physical.activity+Qualification+Townsend.deprivation.index+urban+CHD+diabet+Hype	pdcd5	0.00899113	1.1042	0.269517	80886.6	26096.6	29911	0.535738
PHQ.2~ubac1+Age+Sex+BMI+Race.Ethnicity+Smoking+healthDrinking+Healthy.physical.activity+Qualification+Townsend.deprivation.index+urban+CHD+diabet+Hype	ubac1	0.00898852	0.650671	0.515264	79799.8	25764.4	29496	0.750828
PHQ.2~dag1+Age+Sex+BMI+Race.Ethnicity+Smoking+healthDrinking+Healthy.physical.activity+Qualification+Townsend.deprivation.index+urban+CHD+diabet+Hype	dag1	0.00897118	0.884116	0.376641	80555.7	26032	29760	0.642221
PHQ.2~vmo1+Age+Sex+BMI+Race.Ethnicity+Smoking+healthDrinking+Healthy.physical.activity+Qualification+Townsend.deprivation.index+urban+CHD+diabet+Hype	vmo1	0.00888906	1.2155	0.224184	79798.8	25763.5	29496	0.495439
PHQ.2~rabgap1l+Age+Sex+BMI+Race.Ethnicity+Smoking+healthDrinking+Healthy.physical.activity+Qualification+Townsend.deprivation.index+urban+CHD+diabet+Hype	rabgap1l	0.00888797	1.10571	0.268863	78607.3	25381.6	29053	0.535165
PHQ.2~triap1+Age+Sex+BMI+Race.Ethnicity+Smoking+healthDrinking+Healthy.physical.activity+Qualification+Townsend.deprivation.index+urban+CHD+diabet+Hype	triap1	0.00888456	1.16473	0.244139	80775.8	26026.7	29893	0.51381
PHQ.2~ccl18+Age+Sex+BMI+Race.Ethnicity+Smoking+healthDrinking+Healthy.physical.activity+Qualification+Townsend.deprivation.index+urban+CHD+diabet+Hype	ccl18	0.00886087	1.26826	0.204714	79036.1	25488.5	29233	0.469431
PHQ.2~folr2+Age+Sex+BMI+Race.Ethnicity+Smoking+healthDrinking+Healthy.physical.activity+Qualification+Townsend.deprivation.index+urban+CHD+diabet+Hype	folr2	0.00882682	0.524429	0.599984	80887.6	26097.4	29911	0.797191
PHQ.2~pla2g1b+Age+Sex+BMI+Race.Ethnicity+Smoking+healthDrinking+Healthy.physical.activity+Qualification+Townsend.deprivation.index+urban+CHD+diabet+Hype	pla2g1b	0.00881317	0.769404	0.44166	80844.9	25998.2	29953	0.705481
PHQ.2~dctn6+Age+Sex+BMI+Race.Ethnicity+Smoking+healthDrinking+Healthy.physical.activity+Qualification+Townsend.deprivation.index+urban+CHD+diabet+Hype	dctn6	0.00877966	1.27358	0.202823	78375.1	25354.3	28935	0.468029
PHQ.2~vta1+Age+Sex+BMI+Race.Ethnicity+Smoking+healthDrinking+Healthy.physical.activity+Qualification+Townsend.deprivation.index+urban+CHD+diabet+Hype	vta1	0.0087583	1.29676	0.194725	80886.2	26096.2	29911	0.454056
PHQ.2~dnph1+Age+Sex+BMI+Race.Ethnicity+Smoking+healthDrinking+Healthy.physical.activity+Qualification+Townsend.deprivation.index+urban+CHD+diabet+Hype	dnph1	0.00875409	0.946137	0.344087	80425	25996.7	29707	0.605047
PHQ.2~aarsd1+Age+Sex+BMI+Race.Ethnicity+Smoking+healthDrinking+Healthy.physical.activity+Qualification+Townsend.deprivation.index+urban+CHD+diabet+Hype	aarsd1	0.00874787	1.02173	0.306915	79799.2	25763.9	29496	0.576889
PHQ.2~aifm1+Age+Sex+BMI+Race.Ethnicity+Smoking+healthDrinking+Healthy.physical.activity+Qualification+Townsend.deprivation.index+urban+CHD+diabet+Hype	aifm1	0.00874248	1.85892	0.0630482	79645.8	25713.2	29440	0.216457
PHQ.2~rgs8+Age+Sex+BMI+Race.Ethnicity+Smoking+healthDrinking+Healthy.physical.activity+Qualification+Townsend.deprivation.index+urban+CHD+diabet+Hype	rgs8	0.00871092	1.14591	0.25184	78607.2	25381.5	29053	0.521283
PHQ.2~gmpr+Age+Sex+BMI+Race.Ethnicity+Smoking+healthDrinking+Healthy.physical.activity+Qualification+Townsend.deprivation.index+urban+CHD+diabet+Hype	gmpr	0.00868131	0.906971	0.364429	80932.3	26089	29943	0.629324
PHQ.2~kdr+Age+Sex+BMI+Race.Ethnicity+Smoking+healthDrinking+Healthy.physical.activity+Qualification+Townsend.deprivation.index+urban+CHD+diabet+Hype	kdr	0.00861701	0.451568	0.651583	80428.6	25986.4	29716	0.834004
PHQ.2~gcg+Age+Sex+BMI+Race.Ethnicity+Smoking+healthDrinking+Healthy.physical.activity+Qualification+Townsend.deprivation.index+urban+CHD+diabet+Hype	gcg	0.00853546	2.15468	0.0311953	78380.2	25343.8	28945	0.137053
PHQ.2~tacstd2+Age+Sex+BMI+Race.Ethnicity+Smoking+healthDrinking+Healthy.physical.activity+Qualification+Townsend.deprivation.index+urban+CHD+diabet+Hype	tacstd2	0.00853197	0.472668	0.636454	70503.9	22624.9	26148	0.823282
PHQ.2~mapt+Age+Sex+BMI+Race.Ethnicity+Smoking+healthDrinking+Healthy.physical.activity+Qualification+Townsend.deprivation.index+urban+CHD+diabet+Hype	mapt	0.00851405	0.881575	0.378014	78375.9	25355	28935	0.642885
PHQ.2~crnn+Age+Sex+BMI+Race.Ethnicity+Smoking+healthDrinking+Healthy.physical.activity+Qualification+Townsend.deprivation.index+urban+CHD+diabet+Hype	crnn	0.00845192	1.1234	0.261279	77505.9	24883.2	28742	0.52978
PHQ.2~lypd1+Age+Sex+BMI+Race.Ethnicity+Smoking+healthDrinking+Healthy.physical.activity+Qualification+Townsend.deprivation.index+urban+CHD+diabet+Hype	lypd1	0.00843034	1.06191	0.288287	78375.6	25354.7	28935	0.557152
PHQ.2~il17ra+Age+Sex+BMI+Race.Ethnicity+Smoking+healthDrinking+Healthy.physical.activity+Qualification+Townsend.deprivation.index+urban+CHD+diabet+Hype	il17ra	0.00841012	0.767458	0.442816	80198.1	25910.1	29632	0.705481
PHQ.2~cela3a+Age+Sex+BMI+Race.Ethnicity+Smoking+healthDrinking+Healthy.physical.activity+Qualification+Townsend.deprivation.index+urban+CHD+diabet+Hype	cela3a	0.00840708	0.997483	0.318538	80744.9	25910.2	29954	0.585402
PHQ.2~psme1+Age+Sex+BMI+Race.Ethnicity+Smoking+healthDrinking+Healthy.physical.activity+Qualification+Townsend.deprivation.index+urban+CHD+diabet+Hype	psme1	0.00839178	0.650989	0.515059	79498.9	25677	29378	0.750828
PHQ.2~dnajb8+Age+Sex+BMI+Race.Ethnicity+Smoking+healthDrinking+Healthy.physical.activity+Qualification+Townsend.deprivation.index+urban+CHD+diabet+Hype	dnajb8	0.00837586	0.977661	0.32825	78719.6	25375.7	29123	0.592145
PHQ.2~prdx3+Age+Sex+BMI+Race.Ethnicity+Smoking+healthDrinking+Healthy.physical.activity+Qualification+Townsend.deprivation.index+urban+CHD+diabet+Hype	prdx3	0.00835601	1.21259	0.225298	78607.1	25381.4	29053	0.49715
PHQ.2~ccn2+Age+Sex+BMI+Race.Ethnicity+Smoking+healthDrinking+Healthy.physical.activity+Qualification+Townsend.deprivation.index+urban+CHD+diabet+Hype	ccn2	0.00834738	0.9809	0.32665	80186.1	25927.8	29613	0.591231
PHQ.2~rtn4r+Age+Sex+BMI+Race.Ethnicity+Smoking+healthDrinking+Healthy.physical.activity+Qualification+Townsend.deprivation.index+urban+CHD+diabet+Hype	rtn4r	0.00834715	0.564152	0.572655	80776.8	26027.6	29893	0.777854
PHQ.2~defa1_defa1b+Age+Sex+BMI+Race.Ethnicity+Smoking+healthDrinking+Healthy.physical.activity+Qualification+Townsend.deprivation.index+urban+CHD+diabet+Hype	defa1_defa1b	0.008327	0.880811	0.378428	78542.5	25378.5	29017	0.642885
PHQ.2~ly6d+Age+Sex+BMI+Race.Ethnicity+Smoking+healthDrinking+Healthy.physical.activity+Qualification+Townsend.deprivation.index+urban+CHD+diabet+Hype	ly6d	0.00831162	0.623146	0.533193	79785.3	25788.9	29471	0.761903
PHQ.2~nudt5+Age+Sex+BMI+Race.Ethnicity+Smoking+healthDrinking+Healthy.physical.activity+Qualification+Townsend.deprivation.index+urban+CHD+diabet+Hype	nudt5	0.00830122	0.882722	0.377394	80197.9	25909.9	29632	0.642756
PHQ.2~cep43+Age+Sex+BMI+Race.Ethnicity+Smoking+healthDrinking+Healthy.physical.activity+Qualification+Townsend.deprivation.index+urban+CHD+diabet+Hype	cep43	0.00827634	1.16085	0.245711	78196.7	25243	28905	0.51427
PHQ.2~mia+Age+Sex+BMI+Race.Ethnicity+Smoking+healthDrinking+Healthy.physical.activity+Qualification+Townsend.deprivation.index+urban+CHD+diabet+Hype	mia	0.00825942	0.615921	0.537951	80428.4	25986.3	29716	0.764085
PHQ.2~rarres1+Age+Sex+BMI+Race.Ethnicity+Smoking+healthDrinking+Healthy.physical.activity+Qualification+Townsend.deprivation.index+urban+CHD+diabet+Hype	rarres1	0.00825766	0.53872	0.590084	78384.5	25347.7	28945	0.792548
PHQ.2~cxcl6+Age+Sex+BMI+Race.Ethnicity+Smoking+healthDrinking+Healthy.physical.activity+Qualification+Townsend.deprivation.index+urban+CHD+diabet+Hype	cxcl6	0.00821469	1.30966	0.190321	80931.4	26088.2	29943	0.447652
PHQ.2~cd164+Age+Sex+BMI+Race.Ethnicity+Smoking+healthDrinking+Healthy.physical.activity+Qualification+Townsend.deprivation.index+urban+CHD+diabet+Hype	cd164	0.00819736	0.44519	0.656186	80198.5	25910.4	29632	0.838428
PHQ.2~jun+Age+Sex+BMI+Race.Ethnicity+Smoking+healthDrinking+Healthy.physical.activity+Qualification+Townsend.deprivation.index+urban+CHD+diabet+Hype	jun	0.00818305	0.818697	0.412966	78607.9	25382.1	29053	0.675101
PHQ.2~gas6+Age+Sex+BMI+Race.Ethnicity+Smoking+healthDrinking+Healthy.physical.activity+Qualification+Townsend.deprivation.index+urban+CHD+diabet+Hype	gas6	0.00817537	0.424337	0.671323	80538.1	25923.4	29823	0.846852
PHQ.2~dctn1+Age+Sex+BMI+Race.Ethnicity+Smoking+healthDrinking+Healthy.physical.activity+Qualification+Townsend.deprivation.index+urban+CHD+diabet+Hype	dctn1	0.00817215	1.12482	0.260676	80775.9	26026.8	29893	0.52978
PHQ.2~mif+Age+Sex+BMI+Race.Ethnicity+Smoking+healthDrinking+Healthy.physical.activity+Qualification+Townsend.deprivation.index+urban+CHD+diabet+Hype	mif	0.00816856	1.15089	0.249787	80038.3	25850.7	29578	0.519089
PHQ.2~lgals8+Age+Sex+BMI+Race.Ethnicity+Smoking+healthDrinking+Healthy.physical.activity+Qualification+Townsend.deprivation.index+urban+CHD+diabet+Hype	lgals8	0.00810102	1.02861	0.303671	80886.8	26096.7	29911	0.571777
PHQ.2~adam15+Age+Sex+BMI+Race.Ethnicity+Smoking+healthDrinking+Healthy.physical.activity+Qualification+Townsend.deprivation.index+urban+CHD+diabet+Hype	adam15	0.0081	0.50268	0.615193	78720.3	25376.3	29123	0.805754
PHQ.2~kazald1+Age+Sex+BMI+Race.Ethnicity+Smoking+healthDrinking+Healthy.physical.activity+Qualification+Townsend.deprivation.index+urban+CHD+diabet+Hype	kazald1	0.00807524	0.741525	0.458381	79799.7	25764.3	29496	0.713404
PHQ.2~padi2+Age+Sex+BMI+Race.Ethnicity+Smoking+healthDrinking+Healthy.physical.activity+Qualification+Townsend.deprivation.index+urban+CHD+diabet+Hype	padi2	0.00807495	0.934035	0.350293	78607.7	25381.9	29053	0.612901
PHQ.2~bcr+Age+Sex+BMI+Race.Ethnicity+Smoking+healthDrinking+Healthy.physical.activity+Qualification+Townsend.deprivation.index+urban+CHD+diabet+Hype	bcr	0.00804555	1.52691	0.126794	80027.5	25829.5	29586	0.349999
PHQ.2~fcer2+Age+Sex+BMI+Race.Ethnicity+Smoking+healthDrinking+Healthy.physical.activity+Qualification+Townsend.deprivation.index+urban+CHD+diabet+Hype	fcer2	0.00803611	0.810455	0.417685	80198.1	25910	29632	0.680483
PHQ.2~sirpa+Age+Sex+BMI+Race.Ethnicity+Smoking+healthDrinking+Healthy.physical.activity+Qualification+Townsend.deprivation.index+urban+CHD+diabet+Hype	sirpa	0.0080154	0.948644	0.34281	80225.8	25798.1	29724	0.60451
PHQ.2~fabp2+Age+Sex+BMI+Race.Ethnicity+Smoking+healthDrinking+Healthy.physical.activity+Qualification+Townsend.deprivation.index+urban+CHD+diabet+Hype	fabp2	0.00793926	1.28523	0.198722	79965	25717.5	29625	0.460016
PHQ.2~defb4a_defb4b+Age+Sex+BMI+Race.Ethnicity+Smoking+healthDrinking+Healthy.physical.activity+Qualification+Townsend.deprivation.index+urban+CHD+diabet+Hype	defb4a_defb4b	0.00793881	2.34647	0.0189589	78934.2	25472.3	29184	0.0959753
PHQ.2~ca1+Age+Sex+BMI+Race.Ethnicity+Smoking+healthDrinking+Healthy.physical.activity+Qualification+Townsend.deprivation.index+urban+CHD+diabet+Hype	ca1	0.00791139	0.975911	0.329117	78427.4	25352.3	28967	0.592393
PHQ.2~f3+Age+Sex+BMI+Race.Ethnicity+Smoking+healthDrinking+Healthy.physical.activity+Qualification+Townsend.deprivation.index+urban+CHD+diabet+Hype	f3	0.00790136	0.437373	0.661844	80238.3	25826.6	29712	0.842714
PHQ.2~rnf41+Age+Sex+BMI+Race.Ethnicity+Smoking+healthDrinking+Healthy.physical.activity+Qualification+Townsend.deprivation.index+urban+CHD+diabet+Hype	rnf41	0.00785607	1.0779	0.281085	78383.7	25346.9	28945	0.549694
PHQ.2~sema3f+Age+Sex+BMI+Race.Ethnicity+Smoking+healthDrinking+Healthy.physical.activity+Qualification+Townsend.deprivation.index+urban+CHD+diabet+Hype	sema3f	0.00778861	0.412422	0.680033	79966.5	25718.8	29625	0.851788
PHQ.2~stambp+Age+Sex+BMI+Race.Ethnicity+Smoking+healthDrinking+Healthy.physical.activity+Qualification+Townsend.deprivation.index+urban+CHD+diabet+Hype	stambp	0.00776098	1.02933	0.303332	79471	25654.2	29377	0.571777
PHQ.2~cd300lf+Age+Sex+BMI+Race.Ethnicity+Smoking+healthDrinking+Healthy.physical.activity+Qualification+Townsend.deprivation.index+urban+CHD+diabet+Hype	cd300lf	0.00770533	0.955597	0.339284	80776.2	26027.1	29893	0.601663
PHQ.2~pik3ap1+Age+Sex+BMI+Race.Ethnicity+Smoking+healthDrinking+Healthy.physical.activity+Qualification+Townsend.deprivation.index+urban+CHD+diabet+Hype	pik3ap1	0.00770319	0.999611	0.317507	80028.9	25830.6	29586	0.585136
PHQ.2~atox1+Age+Sex+BMI+Race.Ethnicity+Smoking+healthDrinking+Healthy.physical.activity+Qualification+Townsend.deprivation.index+urban+CHD+diabet+Hype	atox1	0.00768877	1.13315	0.25716	80427.5	25985.5	29716	0.525161
PHQ.2~lifr+Age+Sex+BMI+Race.Ethnicity+Smoking+healthDrinking+Healthy.physical.activity+Qualification+Townsend.deprivation.index+urban+CHD+diabet+Hype	lifr	0.00768093	0.371833	0.71002	80029.7	25831.4	29586	0.871195
PHQ.2~klk10+Age+Sex+BMI+Race.Ethnicity+Smoking+healthDrinking+Healthy.physical.activity+Qualification+Townsend.deprivation.index+urban+CHD+diabet+Hype	klk10	0.0076527	0.618946	0.535957	80181.8	25919.6	29616	0.764085
PHQ.2~epha10+Age+Sex+BMI+Race.Ethnicity+Smoking+healthDrinking+Healthy.physical.activity+Qualification+Townsend.deprivation.index+urban+CHD+diabet+Hype	epha10	0.00755175	0.973133	0.330495	78375.7	25354.9	28935	0.592393
PHQ.2~calca+Age+Sex+BMI+Race.Ethnicity+Smoking+healthDrinking+Healthy.physical.activity+Qualification+Townsend.deprivation.index+urban+CHD+diabet+Hype	calca	0.00753918	0.95098	0.341622	79471.2	25654.3	29377	0.60451
PHQ.2~fabp5+Age+Sex+BMI+Race.Ethnicity+Smoking+healthDrinking+Healthy.physical.activity+Qualification+Townsend.deprivation.index+urban+CHD+diabet+Hype	fabp5	0.0075243	1.06497	0.286898	80586.5	25984.7	29810	0.555937
PHQ.2~dctpp1+Age+Sex+BMI+Race.Ethnicity+Smoking+healthDrinking+Healthy.physical.activity+Qualification+Townsend.deprivation.index+urban+CHD+diabet+Hype	dctpp1	0.00748238	0.486691	0.626481	79966.4	25718.7	29625	0.81398
PHQ.2~cd244+Age+Sex+BMI+Race.Ethnicity+Smoking+healthDrinking+Healthy.physical.activity+Qualification+Townsend.deprivation.index+urban+CHD+diabet+Hype	cd244	0.00748124	0.41433	0.678635	80933	26089.6	29943	0.851788
PHQ.2~lair2+Age+Sex+BMI+Race.Ethnicity+Smoking+healthDrinking+Healthy.physical.activity+Qualification+Townsend.deprivation.index+urban+CHD+diabet+Hype	lair2	0.00747634	1.59438	0.110861	79600.5	25695.9	29425	0.318297
PHQ.2~psrc1+Age+Sex+BMI+Race.Ethnicity+Smoking+healthDrinking+Healthy.physical.activity+Qualification+Townsend.deprivation.index+urban+CHD+diabet+Hype	psrc1	0.00746188	0.889056	0.37398	78384	25347.2	28945	0.639922
PHQ.2~selp+Age+Sex+BMI+Race.Ethnicity+Smoking+healthDrinking+Healthy.physical.activity+Qualification+Townsend.deprivation.index+urban+CHD+diabet+Hype	selp	0.0074528	0.873936	0.38216	80466.4	25967.5	29751	0.646359
PHQ.2~cdhr2+Age+Sex+BMI+Race.Ethnicity+Smoking+healthDrinking+Healthy.physical.activity+Qualification+Townsend.deprivation.index+urban+CHD+diabet+Hype	cdhr2	0.00744835	1.07018	0.284546	79799.1	25763.8	29496	0.552842
PHQ.2~mcfd2+Age+Sex+BMI+Race.Ethnicity+Smoking+healthDrinking+Healthy.physical.activity+Qualification+Townsend.deprivation.index+urban+CHD+diabet+Hype	mcfd2	0.00741302	0.6778	0.497904	79519.8	25529.9	29490	0.739279
PHQ.2~mmp10+Age+Sex+BMI+Race.Ethnicity+Smoking+healthDrinking+Healthy.physical.activity+Qualification+Townsend.deprivation.index+urban+CHD+diabet+Hype	mmp10	0.00739352	0.877134	0.380421	80061.8	25887.7	29567	0.644162
PHQ.2~prkab1+Age+Sex+BMI+Race.Ethnicity+Smoking+healthDrinking+Healthy.physical.activity+Qualification+Townsend.deprivation.index+urban+CHD+diabet+Hype	prkab1	0.00738426	0.825622	0.409025	78607.9	25382.1	29053	0.67459
PHQ.2~tmprss15+Age+Sex+BMI+Race.Ethnicity+Smoking+healthDrinking+Healthy.physical.activity+Qualification+Townsend.deprivation.index+urban+CHD+diabet+Hype	tmprss15	0.00730668	1.35199	0.17639	79798.4	25763.2	29496	0.430514
PHQ.2~srp14+Age+Sex+BMI+Race.Ethnicity+Smoking+healthDrinking+Healthy.physical.activity+Qualification+Townsend.deprivation.index+urban+CHD+diabet+Hype	srp14	0.00729542	0.919557	0.357812	79799.4	25764	29496	0.621709
PHQ.2~sod1+Age+Sex+BMI+Race.Ethnicity+Smoking+healthDrinking+Healthy.physical.activity+Qualification+Townsend.deprivation.index+urban+CHD+diabet+Hype	sod1	0.00728148	0.729664	0.465602	78537.2	25372.4	29018	0.717782
PHQ.2~rab6b+Age+Sex+BMI+Race.Ethnicity+Smoking+healthDrinking+Healthy.physical.activity+Qualification+Townsend.deprivation.index+urban+CHD+diabet+Hype	rab6b	0.00725213	0.699031	0.484538	78376.2	25355.3	28935	0.733026
PHQ.2~metap1d+Age+Sex+BMI+Race.Ethnicity+Smoking+healthDrinking+Healthy.physical.activity+Qualification+Townsend.deprivation.index+urban+CHD+diabet+Hype	metap1d	0.00724206	1.2259	0.220247	80028.3	25830.2	29586	0.489699
PHQ.2~nme3+Age+Sex+BMI+Race.Ethnicity+Smoking+healthDrinking+Healthy.physical.activity+Qualification+Townsend.deprivation.index+urban+CHD+diabet+Hype	nme3	0.0072052	0.347163	0.728471	80296.8	25932.3	29675	0.877163
PHQ.2~sparc+Age+Sex+BMI+Race.Ethnicity+Smoking+healthDrinking+Healthy.physical.activity+Qualification+Townsend.deprivation.index+urban+CHD+diabet+Hype	sparc	0.00718312	1.04167	0.297574	80427.7	25985.7	29716	0.569236
PHQ.2~cxcl11+Age+Sex+BMI+Race.Ethnicity+Smoking+healthDrinking+Healthy.physical.activity+Qualification+Townsend.deprivation.index+urban+CHD+diabet+Hype	cxcl11	0.00714858	1.16226	0.24514	80886.5	26096.5	29911	0.51381
PHQ.2~tpsab1+Age+Sex+BMI+Race.Ethnicity+Smoking+healthDrinking+Healthy.physical.activity+Qualification+Townsend.deprivation.index+urban+CHD+diabet+Hype	tpsab1	0.00708208	0.768723	0.442064	80836.4	26060.2	29906	0.705481
PHQ.2~blvrb+Age+Sex+BMI+Race.Ethnicity+Smoking+healthDrinking+Healthy.physical.activity+Qualification+Townsend.deprivation.index+urban+CHD+diabet+Hype	blvrb	0.00707707	0.981029	0.326586	80197.8	25909.7	29632	0.591231
PHQ.2~cc2d1a+Age+Sex+BMI+Race.Ethnicity+Smoking+healthDrinking+Healthy.physical.activity+Qualification+Townsend.deprivation.index+urban+CHD+diabet+Hype	cc2d1a	0.00702456	1.09348	0.274193	79601.9	25697.1	29425	0.539898
PHQ.2~hexim1+Age+Sex+BMI+Race.Ethnicity+Smoking+healthDrinking+Healthy.physical.activity+Qualification+Townsend.deprivation.index+urban+CHD+diabet+Hype	hexim1	0.00698372	1.18385	0.236483	80028.4	25830.3	29586	0.504267
PHQ.2~pebp1+Age+Sex+BMI+Race.Ethnicity+Smoking+healthDrinking+Healthy.physical.activity+Qualification+Townsend.deprivation.index+urban+CHD+diabet+Hype	pebp1	0.00697589	0.850302	0.395164	80198	25909.9	29632	0.662228
PHQ.2~dnaja2+Age+Sex+BMI+Race.Ethnicity+Smoking+healthDrinking+Healthy.physical.activity+Qualification+Townsend.deprivation.index+urban+CHD+diabet+Hype	dnaja2	0.00695677	1.18999	0.23406	80704.7	26021	29855	0.502706
PHQ.2~gga1+Age+Sex+BMI+Race.Ethnicity+Smoking+healthDrinking+Healthy.physical.activity+Qualification+Townsend.deprivation.index+urban+CHD+diabet+Hype	gga1	0.00695115	0.961809	0.336154	78375.8	25354.9	28935	0.599017
PHQ.2~icam3+Age+Sex+BMI+Race.Ethnicity+Smoking+healthDrinking+Healthy.physical.activity+Qualification+Townsend.deprivation.index+urban+CHD+diabet+Hype	icam3	0.00692946	0.37169	0.710126	80958.5	26027.6	30000	0.871195
PHQ.2~robo2+Age+Sex+BMI+Race.Ethnicity+Smoking+healthDrinking+Healthy.physical.activity+Qualification+Townsend.deprivation.index+urban+CHD+diabet+Hype	robo2	0.00689915	0.323346	0.746436	80887.8	26097.5	29911	0.891458
PHQ.2~bach1+Age+Sex+BMI+Race.Ethnicity+Smoking+healthDrinking+Healthy.physical.activity+Qualification+Townsend.deprivation.index+urban+CHD+diabet+Hype	bach1	0.00689402	1.0622	0.288155	80028.7	25830.5	29586	0.557152
PHQ.2~timp3+Age+Sex+BMI+Race.Ethnicity+Smoking+healthDrinking+Healthy.physical.activity+Qualification+Townsend.deprivation.index+urban+CHD+diabet+Hype	timp3	0.00687225	1.83786	0.0660937	80553.1	26029.7	29760	0.224351
PHQ.2~il4+Age+Sex+BMI+Race.Ethnicity+Smoking+healthDrinking+Healthy.physical.activity+Qualification+Townsend.deprivation.index+urban+CHD+diabet+Hype	il4	0.00686699	1.25485	0.209544	78607	25381.3	29053	0.475292
PHQ.2~cd40lg+Age+Sex+BMI+Race.Ethnicity+Smoking+healthDrinking+Healthy.physical.activity+Qualification+Townsend.deprivation.index+urban+CHD+diabet+Hype	cd40lg	0.00685467	1.10821	0.26778	80931.9	26088.6	29943	0.535165
PHQ.2~mapk9+Age+Sex+BMI+Race.Ethnicity+Smoking+healthDrinking+Healthy.physical.activity+Qualification+Townsend.deprivation.index+urban+CHD+diabet+Hype	mapk9	0.00677805	0.605751	0.544685	80029.5	25831.2	29586	0.764085
PHQ.2~hdgf+Age+Sex+BMI+Race.Ethnicity+Smoking+healthDrinking+Healthy.physical.activity+Qualification+Townsend.deprivation.index+urban+CHD+diabet+Hype	hdgf	0.00676671	1.31529	0.188421	80679.6	26006.6	29850	0.446588
PHQ.2~dcn+Age+Sex+BMI+Race.Ethnicity+Smoking+healthDrinking+Healthy.physical.activity+Qualification+Townsend.deprivation.index+urban+CHD+diabet+Hype	dcn	0.00672399	0.305017	0.760355	78720.5	25376.5	29123	0.895652
PHQ.2~rtbdn+Age+Sex+BMI+Race.Ethnicity+Smoking+healthDrinking+Healthy.physical.activity+Qualification+Townsend.deprivation.index+urban+CHD+diabet+Hype	rtbdn	0.00671241	0.399219	0.689735	79800.1	25764.6	29496	0.857334
PHQ.2~ica1+Age+Sex+BMI+Race.Ethnicity+Smoking+healthDrinking+Healthy.physical.activity+Qualification+Townsend.deprivation.index+urban+CHD+diabet+Hype	ica1	0.00666198	1.08526	0.277815	78607.4	25381.6	29053	0.545562
PHQ.2~chac2+Age+Sex+BMI+Race.Ethnicity+Smoking+healthDrinking+Healthy.physical.activity+Qualification+Townsend.deprivation.index+urban+CHD+diabet+Hype	chac2	0.00663541	0.806212	0.420127	78384.2	25347.3	28945	0.682182
PHQ.2~txndc5+Age+Sex+BMI+Race.Ethnicity+Smoking+healthDrinking+Healthy.physical.activity+Qualification+Townsend.deprivation.index+urban+CHD+diabet+Hype	txndc5	0.00662061	0.940011	0.347219	80887	26096.9	29911	0.608709
PHQ.2~hspb1+Age+Sex+BMI+Race.Ethnicity+Smoking+healthDrinking+Healthy.physical.activity+Qualification+Townsend.deprivation.index+urban+CHD+diabet+Hype	hspb1	0.00661266	0.932537	0.351067	78803.6	25367.5	29178	0.612901
PHQ.2~sirt2+Age+Sex+BMI+Race.Ethnicity+Smoking+healthDrinking+Healthy.physical.activity+Qualification+Townsend.deprivation.index+urban+CHD+diabet+Hype	sirt2	0.00660926	1.20558	0.227988	79798.8	25763.5	29496	0.499897
PHQ.2~siglec15+Age+Sex+BMI+Race.Ethnicity+Smoking+healthDrinking+Healthy.physical.activity+Qualification+Townsend.deprivation.index+urban+CHD+diabet+Hype	siglec15	0.00659438	1.03285	0.301685	78375.6	25354.8	28935	0.571761
PHQ.2~xpnpep2+Age+Sex+BMI+Race.Ethnicity+Smoking+healthDrinking+Healthy.physical.activity+Qualification+Townsend.deprivation.index+urban+CHD+diabet+Hype	xpnpep2	0.00659016	1.33247	0.182716	80427	25985.1	29716	0.441112
PHQ.2~ppp1r9b+Age+Sex+BMI+Race.Ethnicity+Smoking+healthDrinking+Healthy.physical.activity+Qualification+Townsend.deprivation.index+urban+CHD+diabet+Hype	ppp1r9b	0.00658062	1.32496	0.185193	80931.4	26088.2	29943	0.44416
PHQ.2~fst+Age+Sex+BMI+Race.Ethnicity+Smoking+healthDrinking+Healthy.physical.activity+Qualification+Townsend.deprivation.index+urban+CHD+diabet+Hype	fst	0.00655124	0.674531	0.499979	80421	25972.4	29721	0.741103
PHQ.2~eif4g1+Age+Sex+BMI+Race.Ethnicity+Smoking+healthDrinking+Healthy.physical.activity+Qualification+Townsend.deprivation.index+urban+CHD+diabet+Hype	eif4g1	0.00654965	1.36831	0.171226	80931.3	26088.1	29943	0.425805
PHQ.2~micb_mica+Age+Sex+BMI+Race.Ethnicity+Smoking+healthDrinking+Healthy.physical.activity+Qualification+Townsend.deprivation.index+urban+CHD+diabet+Hype	micb_mica	0.00650024	1.98655	0.0469812	80025.9	25828.1	29586	0.177507
PHQ.2~txlna+Age+Sex+BMI+Race.Ethnicity+Smoking+healthDrinking+Healthy.physical.activity+Qualification+Townsend.deprivation.index+urban+CHD+diabet+Hype	txlna	0.00649502	1.18852	0.23464	79601.7	25696.9	29425	0.502706
PHQ.2~tank+Age+Sex+BMI+Race.Ethnicity+Smoking+healthDrinking+Healthy.physical.activity+Qualification+Townsend.deprivation.index+urban+CHD+diabet+Hype	tank	0.00648853	0.930507	0.352117	78607.7	25381.9	29053	0.614001
PHQ.2~f11r+Age+Sex+BMI+Race.Ethnicity+Smoking+healthDrinking+Healthy.physical.activity+Qualification+Townsend.deprivation.index+urban+CHD+diabet+Hype	f11r	0.00646018	0.750967	0.452679	80198.2	25910.1	29632	0.709067
PHQ.2~stx4+Age+Sex+BMI+Race.Ethnicity+Smoking+healthDrinking+Healthy.physical.activity+Qualification+Townsend.deprivation.index+urban+CHD+diabet+Hype	stx4	0.00644581	0.821873	0.411156	79799.6	25764.2	29496	0.675101
PHQ.2~cd40+Age+Sex+BMI+Race.Ethnicity+Smoking+healthDrinking+Healthy.physical.activity+Qualification+Townsend.deprivation.index+urban+CHD+diabet+Hype	cd40	0.00643653	0.659207	0.509768	80195	25905.8	29633	0.748322
PHQ.2~vwf+Age+Sex+BMI+Race.Ethnicity+Smoking+healthDrinking+Healthy.physical.activity+Qualification+Townsend.deprivation.index+urban+CHD+diabet+Hype	vwf	0.00641802	0.980322	0.326935	80957.6	26026.9	30000	0.591231
PHQ.2~cox5b+Age+Sex+BMI+Race.Ethnicity+Smoking+healthDrinking+Healthy.physical.activity+Qualification+Townsend.deprivation.index+urban+CHD+diabet+Hype	cox5b	0.00634931	0.90401	0.365998	79799.4	25764.1	29496	0.629947
PHQ.2~lat+Age+Sex+BMI+Race.Ethnicity+Smoking+healthDrinking+Healthy.physical.activity+Qualification+Townsend.deprivation.index+urban+CHD+diabet+Hype	lat	0.00622283	0.983591	0.325325	80932.2	26088.9	29943	0.591231
PHQ.2~max+Age+Sex+BMI+Race.Ethnicity+Smoking+healthDrinking+Healthy.physical.activity+Qualification+Townsend.deprivation.index+urban+CHD+diabet+Hype	max	0.00622017	1.31355	0.189008	78375	25354.2	28935	0.446719
PHQ.2~siglec7+Age+Sex+BMI+Race.Ethnicity+Smoking+healthDrinking+Healthy.physical.activity+Qualification+Townsend.deprivation.index+urban+CHD+diabet+Hype	siglec7	0.0061813	0.350513	0.725956	79966.6	25718.8	29625	0.876386
PHQ.2~ppib+Age+Sex+BMI+Race.Ethnicity+Smoking+healthDrinking+Healthy.physical.activity+Qualification+Townsend.deprivation.index+urban+CHD+diabet+Hype	ppib	0.00606676	1.19739	0.231166	80009.8	25684.3	29674	0.500407
PHQ.2~cnpy4+Age+Sex+BMI+Race.Ethnicity+Smoking+healthDrinking+Healthy.physical.activity+Qualification+Townsend.deprivation.index+urban+CHD+diabet+Hype	cnpy4	0.00606264	0.940764	0.346834	79799.4	25764	29496	0.608709
PHQ.2~dnajb1+Age+Sex+BMI+Race.Ethnicity+Smoking+healthDrinking+Healthy.physical.activity+Qualification+Townsend.deprivation.index+urban+CHD+diabet+Hype	dnajb1	0.00605841	1.09419	0.273881	79799	25763.7	29496	0.539898
PHQ.2~tnfsf10+Age+Sex+BMI+Race.Ethnicity+Smoking+healthDrinking+Healthy.physical.activity+Qualification+Townsend.deprivation.index+urban+CHD+diabet+Hype	tnfsf10	0.00605648	0.320519	0.748577	80933	26089.6	29943	0.892558
PHQ.2~aprt+Age+Sex+BMI+Race.Ethnicity+Smoking+healthDrinking+Healthy.physical.activity+Qualification+Townsend.deprivation.index+urban+CHD+diabet+Hype	aprt	0.00605197	0.594777	0.551997	79499	25677.1	29378	0.770584
PHQ.2~tbc1d17+Age+Sex+BMI+Race.Ethnicity+Smoking+healthDrinking+Healthy.physical.activity+Qualification+Townsend.deprivation.index+urban+CHD+diabet+Hype	tbc1d17	0.0059667	0.542301	0.587615	78376.4	25355.5	28935	0.790875
PHQ.2~dffa+Age+Sex+BMI+Race.Ethnicity+Smoking+healthDrinking+Healthy.physical.activity+Qualification+Townsend.deprivation.index+urban+CHD+diabet+Hype	dffa	0.00594809	0.844941	0.39815	80932.4	26089.1	29943	0.663927
PHQ.2~axin1+Age+Sex+BMI+Race.Ethnicity+Smoking+healthDrinking+Healthy.physical.activity+Qualification+Townsend.deprivation.index+urban+CHD+diabet+Hype	axin1	0.00594637	1.18752	0.235031	80028.4	25830.3	29586	0.502706
PHQ.2~ak1+Age+Sex+BMI+Race.Ethnicity+Smoking+healthDrinking+Healthy.physical.activity+Qualification+Townsend.deprivation.index+urban+CHD+diabet+Hype	ak1	0.0058919	0.790609	0.429179	79966	25718.4	29625	0.692269
PHQ.2~crip2+Age+Sex+BMI+Race.Ethnicity+Smoking+healthDrinking+Healthy.physical.activity+Qualification+Townsend.deprivation.index+urban+CHD+diabet+Hype	crip2	0.00584677	0.427669	0.668895	79602.9	25698	29425	0.8466
PHQ.2~sestd1+Age+Sex+BMI+Race.Ethnicity+Smoking+healthDrinking+Healthy.physical.activity+Qualification+Townsend.deprivation.index+urban+CHD+diabet+Hype	sestd1	0.00583945	0.761756	0.446212	78376.1	25355.2	28935	0.707959
PHQ.2~cst6+Age+Sex+BMI+Race.Ethnicity+Smoking+healthDrinking+Healthy.physical.activity+Qualification+Townsend.deprivation.index+urban+CHD+diabet+Hype	cst6	0.00582404	0.559629	0.575737	77994.5	25117.2	28871	0.77991
PHQ.2~fxn+Age+Sex+BMI+Race.Ethnicity+Smoking+healthDrinking+Healthy.physical.activity+Qualification+Townsend.deprivation.index+urban+CHD+diabet+Hype	fxn	0.00579012	0.879334	0.379228	80776.4	26027.2	29893	0.642885
PHQ.2~glrx+Age+Sex+BMI+Race.Ethnicity+Smoking+healthDrinking+Healthy.physical.activity+Qualification+Townsend.deprivation.index+urban+CHD+diabet+Hype	glrx	0.00578578	0.691425	0.489304	79423.6	25506.8	29449	0.736183
PHQ.2~eif4b+Age+Sex+BMI+Race.Ethnicity+Smoking+healthDrinking+Healthy.physical.activity+Qualification+Townsend.deprivation.index+urban+CHD+diabet+Hype	eif4b	0.0057793	0.682765	0.494761	79602.6	25697.7	29425	0.738173
PHQ.2~uso1+Age+Sex+BMI+Race.Ethnicity+Smoking+healthDrinking+Healthy.physical.activity+Qualification+Townsend.deprivation.index+urban+CHD+diabet+Hype	uso1	0.00575642	1.06503	0.286872	79799.1	25763.8	29496	0.555937
PHQ.2~serpina9+Age+Sex+BMI+Race.Ethnicity+Smoking+healthDrinking+Healthy.physical.activity+Qualification+Townsend.deprivation.index+urban+CHD+diabet+Hype	serpina9	0.0057266	0.8261	0.408754	79417.4	25634.1	29359	0.67459
PHQ.2~btc+Age+Sex+BMI+Race.Ethnicity+Smoking+healthDrinking+Healthy.physical.activity+Qualification+Townsend.deprivation.index+urban+CHD+diabet+Hype	btc	0.00570072	0.851477	0.394511	78384.1	25347.3	28945	0.662048
PHQ.2~decr1+Age+Sex+BMI+Race.Ethnicity+Smoking+healthDrinking+Healthy.physical.activity+Qualification+Townsend.deprivation.index+urban+CHD+diabet+Hype	decr1	0.00568363	1.12023	0.262626	80028.6	25830.4	29586	0.531245
PHQ.2~serpinb9+Age+Sex+BMI+Race.Ethnicity+Smoking+healthDrinking+Healthy.physical.activity+Qualification+Townsend.deprivation.index+urban+CHD+diabet+Hype	serpinb9	0.00566338	0.384189	0.700841	79602.9	25698	29425	0.8638
PHQ.2~lrpap1+Age+Sex+BMI+Race.Ethnicity+Smoking+healthDrinking+Healthy.physical.activity+Qualification+Townsend.deprivation.index+urban+CHD+diabet+Hype	lrpap1	0.00563506	0.656475	0.511524	80887.4	26097.3	29911	0.749108
PHQ.2~metap2+Age+Sex+BMI+Race.Ethnicity+Smoking+healthDrinking+Healthy.physical.activity+Qualification+Townsend.deprivation.index+urban+CHD+diabet+Hype	metap2	0.00561672	0.671351	0.502002	80663.2	25990.8	29851	0.741848
PHQ.2~ppme1+Age+Sex+BMI+Race.Ethnicity+Smoking+healthDrinking+Healthy.physical.activity+Qualification+Townsend.deprivation.index+urban+CHD+diabet+Hype	ppme1	0.00560629	0.70886	0.478417	79799.7	25764.3	29496	0.728328
PHQ.2~app+Age+Sex+BMI+Race.Ethnicity+Smoking+healthDrinking+Healthy.physical.activity+Qualification+Townsend.deprivation.index+urban+CHD+diabet+Hype	app	0.00558762	0.758033	0.448437	80092.6	25881.9	29589	0.707959
PHQ.2~comt+Age+Sex+BMI+Race.Ethnicity+Smoking+healthDrinking+Healthy.physical.activity+Qualification+Townsend.deprivation.index+urban+CHD+diabet+Hype	comt	0.005587	0.949108	0.342573	77942.6	25153.5	28816	0.60451
PHQ.2~gdf2+Age+Sex+BMI+Race.Ethnicity+Smoking+healthDrinking+Healthy.physical.activity+Qualification+Townsend.deprivation.index+urban+CHD+diabet+Hype	gdf2	0.00557668	0.406146	0.684639	79966.5	25718.8	29625	0.852448
PHQ.2~ebag9+Age+Sex+BMI+Race.Ethnicity+Smoking+healthDrinking+Healthy.physical.activity+Qualification+Townsend.deprivation.index+urban+CHD+diabet+Hype	ebag9	0.00554424	1.07715	0.281423	79601.9	25697.1	29425	0.549694
PHQ.2~nppc+Age+Sex+BMI+Race.Ethnicity+Smoking+healthDrinking+Healthy.physical.activity+Qualification+Townsend.deprivation.index+urban+CHD+diabet+Hype	nppc	0.00551556	0.524743	0.599765	80029.6	25831.3	29586	0.797191
PHQ.2~gh2+Age+Sex+BMI+Race.Ethnicity+Smoking+healthDrinking+Healthy.physical.activity+Qualification+Townsend.deprivation.index+urban+CHD+diabet+Hype	gh2	0.00551346	1.83134	0.0670603	78381.5	25345	28945	0.226058
PHQ.2~chgb+Age+Sex+BMI+Race.Ethnicity+Smoking+healthDrinking+Healthy.physical.activity+Qualification+Townsend.deprivation.index+urban+CHD+diabet+Hype	chgb	0.00548301	0.448846	0.653546	80624.3	26016.1	29811	0.835784
PHQ.2~oxt+Age+Sex+BMI+Race.Ethnicity+Smoking+healthDrinking+Healthy.physical.activity+Qualification+Townsend.deprivation.index+urban+CHD+diabet+Hype	oxt	0.00545884	1.53466	0.124878	80885.5	26095.6	29911	0.349152
PHQ.2~nell2+Age+Sex+BMI+Race.Ethnicity+Smoking+healthDrinking+Healthy.physical.activity+Qualification+Townsend.deprivation.index+urban+CHD+diabet+Hype	nell2	0.0054534	0.318656	0.74999	80556.4	26032.6	29760	0.893018
PHQ.2~pi3+Age+Sex+BMI+Race.Ethnicity+Smoking+healthDrinking+Healthy.physical.activity+Qualification+Townsend.deprivation.index+urban+CHD+diabet+Hype	pi3	0.00544792	0.593454	0.552882	79072.1	25440.1	29287	0.771082
PHQ.2~entpd2+Age+Sex+BMI+Race.Ethnicity+Smoking+healthDrinking+Healthy.physical.activity+Qualification+Townsend.deprivation.index+urban+CHD+diabet+Hype	entpd2	0.00541686	0.468846	0.639183	78384.6	25347.7	28945	0.825769
PHQ.2~msmb+Age+Sex+BMI+Race.Ethnicity+Smoking+healthDrinking+Healthy.physical.activity+Qualification+Townsend.deprivation.index+urban+CHD+diabet+Hype	msmb	0.00541618	0.764249	0.444725	79839.3	25662.9	29588	0.707209
PHQ.2~gne+Age+Sex+BMI+Race.Ethnicity+Smoking+healthDrinking+Healthy.physical.activity+Qualification+Townsend.deprivation.index+urban+CHD+diabet+Hype	gne	0.00541211	0.712297	0.476287	78384.3	25347.5	28945	0.726598
PHQ.2~yes1+Age+Sex+BMI+Race.Ethnicity+Smoking+healthDrinking+Healthy.physical.activity+Qualification+Townsend.deprivation.index+urban+CHD+diabet+Hype	yes1	0.00538335	1.26406	0.206219	79798.6	25763.4	29496	0.471405
PHQ.2~hbq1+Age+Sex+BMI+Race.Ethnicity+Smoking+healthDrinking+Healthy.physical.activity+Qualification+Townsend.deprivation.index+urban+CHD+diabet+Hype	hbq1	0.00537961	0.696114	0.486363	80776.7	26027.4	29893	0.733555
PHQ.2~ctrb1+Age+Sex+BMI+Race.Ethnicity+Smoking+healthDrinking+Healthy.physical.activity+Qualification+Townsend.deprivation.index+urban+CHD+diabet+Hype	ctrb1	0.00534901	0.603336	0.54629	80198.4	25910.3	29632	0.765539
PHQ.2~atp6v1f+Age+Sex+BMI+Race.Ethnicity+Smoking+healthDrinking+Healthy.physical.activity+Qualification+Townsend.deprivation.index+urban+CHD+diabet+Hype	atp6v1f	0.00534483	0.722997	0.469688	78245.1	25312.2	28887	0.721042
PHQ.2~nrcam+Age+Sex+BMI+Race.Ethnicity+Smoking+healthDrinking+Healthy.physical.activity+Qualification+Townsend.deprivation.index+urban+CHD+diabet+Hype	nrcam	0.00526537	0.29971	0.764401	79966.6	25718.8	29625	0.896835
PHQ.2~fcrlb+Age+Sex+BMI+Race.Ethnicity+Smoking+healthDrinking+Healthy.physical.activity+Qualification+Townsend.deprivation.index+urban+CHD+diabet+Hype	fcrlb	0.00526341	0.627423	0.530387	78384.4	25347.6	28945	0.761488
PHQ.2~arhgef12+Age+Sex+BMI+Race.Ethnicity+Smoking+healthDrinking+Healthy.physical.activity+Qualification+Townsend.deprivation.index+urban+CHD+diabet+Hype	arhgef12	0.00524739	1.13647	0.255768	80028.6	25830.4	29586	0.524074
PHQ.2~glod4+Age+Sex+BMI+Race.Ethnicity+Smoking+healthDrinking+Healthy.physical.activity+Qualification+Townsend.deprivation.index+urban+CHD+diabet+Hype	glod4	0.00523716	0.389134	0.69718	80064.6	25870.8	29580	0.861411
PHQ.2~hnrnpk+Age+Sex+BMI+Race.Ethnicity+Smoking+healthDrinking+Healthy.physical.activity+Qualification+Townsend.deprivation.index+urban+CHD+diabet+Hype	hnrnpk	0.00523478	0.834972	0.403741	78440.4	25271.7	29029	0.669697
PHQ.2~capg+Age+Sex+BMI+Race.Ethnicity+Smoking+healthDrinking+Healthy.physical.activity+Qualification+Townsend.deprivation.index+urban+CHD+diabet+Hype	capg	0.00522418	0.629304	0.529155	79398.6	25571.8	29390	0.761213
PHQ.2~irak1+Age+Sex+BMI+Race.Ethnicity+Smoking+healthDrinking+Healthy.physical.activity+Qualification+Townsend.deprivation.index+urban+CHD+diabet+Hype	irak1	0.00517054	0.740884	0.45877	78608	25382.2	29053	0.713404
PHQ.2~cdkn2d+Age+Sex+BMI+Race.Ethnicity+Smoking+healthDrinking+Healthy.physical.activity+Qualification+Townsend.deprivation.index+urban+CHD+diabet+Hype	cdkn2d	0.00514404	0.993274	0.320585	79799.3	25763.9	29496	0.585602
PHQ.2~dbi+Age+Sex+BMI+Race.Ethnicity+Smoking+healthDrinking+Healthy.physical.activity+Qualification+Townsend.deprivation.index+urban+CHD+diabet+Hype	dbi	0.00510548	0.826731	0.408396	79812.7	25766.7	29502	0.67459
PHQ.2~rangap1+Age+Sex+BMI+Race.Ethnicity+Smoking+healthDrinking+Healthy.physical.activity+Qualification+Townsend.deprivation.index+urban+CHD+diabet+Hype	rangap1	0.00503956	0.490573	0.623732	78384.6	25347.7	28945	0.811129
PHQ.2~dnmbp+Age+Sex+BMI+Race.Ethnicity+Smoking+healthDrinking+Healthy.physical.activity+Qualification+Townsend.deprivation.index+urban+CHD+diabet+Hype	dnmbp	0.00501824	0.648474	0.516684	79602.6	25697.8	29425	0.751266
PHQ.2~ppp1r12a+Age+Sex+BMI+Race.Ethnicity+Smoking+healthDrinking+Healthy.physical.activity+Qualification+Townsend.deprivation.index+urban+CHD+diabet+Hype	ppp1r12a	0.00492324	0.974784	0.329675	80427.8	25985.8	29716	0.592393
PHQ.2~cd8a+Age+Sex+BMI+Race.Ethnicity+Smoking+healthDrinking+Healthy.physical.activity+Qualification+Townsend.deprivation.index+urban+CHD+diabet+Hype	cd8a	0.00489825	0.500066	0.617032	80887.6	26097.4	29911	0.806508
PHQ.2~cpxm1+Age+Sex+BMI+Race.Ethnicity+Smoking+healthDrinking+Healthy.physical.activity+Qualification+Townsend.deprivation.index+urban+CHD+diabet+Hype	cpxm1	0.00489136	0.69093	0.489615	80428.3	25986.2	29716	0.736183
PHQ.2~serpinb8+Age+Sex+BMI+Race.Ethnicity+Smoking+healthDrinking+Healthy.physical.activity+Qualification+Townsend.deprivation.index+urban+CHD+diabet+Hype	serpinb8	0.00488867	0.587829	0.556652	80932.8	26089.4	29943	0.773222
PHQ.2~atp6v1d+Age+Sex+BMI+Race.Ethnicity+Smoking+healthDrinking+Healthy.physical.activity+Qualification+Townsend.deprivation.index+urban+CHD+diabet+Hype	atp6v1d	0.00487015	0.260189	0.79472	79800.2	25764.7	29496	0.912557
PHQ.2~map3k5+Age+Sex+BMI+Race.Ethnicity+Smoking+healthDrinking+Healthy.physical.activity+Qualification+Townsend.deprivation.index+urban+CHD+diabet+Hype	map3k5	0.00485884	0.992211	0.321103	78383.8	25347	28945	0.585602
PHQ.2~slitrk2+Age+Sex+BMI+Race.Ethnicity+Smoking+healthDrinking+Healthy.physical.activity+Qualification+Townsend.deprivation.index+urban+CHD+diabet+Hype	slitrk2	0.00483469	0.388396	0.697725	80777	26027.7	29893	0.861411
PHQ.2~apoh+Age+Sex+BMI+Race.Ethnicity+Smoking+healthDrinking+Healthy.physical.activity+Qualification+Townsend.deprivation.index+urban+CHD+diabet+Hype	apoh	0.00481958	0.351376	0.725309	80198.6	25910.5	29632	0.876386
PHQ.2~il11+Age+Sex+BMI+Race.Ethnicity+Smoking+healthDrinking+Healthy.physical.activity+Qualification+Townsend.deprivation.index+urban+CHD+diabet+Hype	il11	0.00481081	0.615267	0.538383	78608.2	25382.3	29053	0.764085
PHQ.2~angpt1+Age+Sex+BMI+Race.Ethnicity+Smoking+healthDrinking+Healthy.physical.activity+Qualification+Townsend.deprivation.index+urban+CHD+diabet+Hype	angpt1	0.00477055	0.820544	0.411912	80028.9	25876.8	29555	0.675101
PHQ.2~tmsb10+Age+Sex+BMI+Race.Ethnicity+Smoking+healthDrinking+Healthy.physical.activity+Qualification+Townsend.deprivation.index+urban+CHD+diabet+Hype	tmsb10	0.00475701	0.743041	0.457463	80198.2	25910.1	29632	0.713404
PHQ.2~prkra+Age+Sex+BMI+Race.Ethnicity+Smoking+healthDrinking+Healthy.physical.activity+Qualification+Townsend.deprivation.index+urban+CHD+diabet+Hype	prkra	0.00475102	0.647823	0.517105	78384.4	25347.5	28945	0.751266
PHQ.2~il17a+Age+Sex+BMI+Race.Ethnicity+Smoking+healthDrinking+Healthy.physical.activity+Qualification+Townsend.deprivation.index+urban+CHD+diabet+Hype	il17a	0.00474717	0.406916	0.684073	78478	25344.5	29002	0.852448
PHQ.2~wasf1+Age+Sex+BMI+Race.Ethnicity+Smoking+healthDrinking+Healthy.physical.activity+Qualification+Townsend.deprivation.index+urban+CHD+diabet+Hype	wasf1	0.00473775	0.914173	0.360633	78719.7	25375.8	29123	0.625868
PHQ.2~cdkn1a+Age+Sex+BMI+Race.Ethnicity+Smoking+healthDrinking+Healthy.physical.activity+Qualification+Townsend.deprivation.index+urban+CHD+diabet+Hype	cdkn1a	0.00473056	1.03365	0.30131	79799.2	25763.8	29496	0.571761
PHQ.2~fosb+Age+Sex+BMI+Race.Ethnicity+Smoking+healthDrinking+Healthy.physical.activity+Qualification+Townsend.deprivation.index+urban+CHD+diabet+Hype	fosb	0.00472942	0.36597	0.71439	78376.6	25355.6	28935	0.871195
PHQ.2~ninj1+Age+Sex+BMI+Race.Ethnicity+Smoking+healthDrinking+Healthy.physical.activity+Qualification+Townsend.deprivation.index+urban+CHD+diabet+Hype	ninj1	0.00464325	0.510717	0.609553	78384.6	25347.7	28945	0.803402
PHQ.2~guca2a+Age+Sex+BMI+Race.Ethnicity+Smoking+healthDrinking+Healthy.physical.activity+Qualification+Townsend.deprivation.index+urban+CHD+diabet+Hype	guca2a	0.00448707	0.30066	0.763676	79785.4	25777	29479	0.896835
PHQ.2~acp6+Age+Sex+BMI+Race.Ethnicity+Smoking+healthDrinking+Healthy.physical.activity+Qualification+Townsend.deprivation.index+urban+CHD+diabet+Hype	acp6	0.00448169	0.61994	0.535302	80663.3	25990.8	29851	0.764046
PHQ.2~snx9+Age+Sex+BMI+Race.Ethnicity+Smoking+healthDrinking+Healthy.physical.activity+Qualification+Townsend.deprivation.index+urban+CHD+diabet+Hype	snx9	0.00445111	0.63831	0.523277	79966.3	25718.5	29625	0.754984
PHQ.2~mcam+Age+Sex+BMI+Race.Ethnicity+Smoking+healthDrinking+Healthy.physical.activity+Qualification+Townsend.deprivation.index+urban+CHD+diabet+Hype	mcam	0.00443769	0.300739	0.763616	80467.1	25968.1	29751	0.896835
PHQ.2~cdh1+Age+Sex+BMI+Race.Ethnicity+Smoking+healthDrinking+Healthy.physical.activity+Qualification+Townsend.deprivation.index+urban+CHD+diabet+Hype	cdh1	0.0044371	0.349546	0.726682	77547.6	25061.3	28646	0.876386
PHQ.2~ythdf3+Age+Sex+BMI+Race.Ethnicity+Smoking+healthDrinking+Healthy.physical.activity+Qualification+Townsend.deprivation.index+urban+CHD+diabet+Hype	ythdf3	0.00443528	0.75861	0.448092	78608	25382.2	29053	0.707959
PHQ.2~flt3lg+Age+Sex+BMI+Race.Ethnicity+Smoking+healthDrinking+Healthy.physical.activity+Qualification+Townsend.deprivation.index+urban+CHD+diabet+Hype	flt3lg	0.00443506	0.310024	0.756545	80933.1	26089.6	29943	0.895489
PHQ.2~grk5+Age+Sex+BMI+Race.Ethnicity+Smoking+healthDrinking+Healthy.physical.activity+Qualification+Townsend.deprivation.index+urban+CHD+diabet+Hype	grk5	0.00436133	0.45672	0.647876	78720.4	25376.4	29123	0.832435
PHQ.2~hars1+Age+Sex+BMI+Race.Ethnicity+Smoking+healthDrinking+Healthy.physical.activity+Qualification+Townsend.deprivation.index+urban+CHD+diabet+Hype	hars1	0.00435472	0.695249	0.486904	80198.2	25910.1	29632	0.733616
PHQ.2~cradd+Age+Sex+BMI+Race.Ethnicity+Smoking+healthDrinking+Healthy.physical.activity+Qualification+Townsend.deprivation.index+urban+CHD+diabet+Hype	cradd	0.00432835	0.672675	0.501159	79471.6	25654.7	29377	0.741351
PHQ.2~ndufs6+Age+Sex+BMI+Race.Ethnicity+Smoking+healthDrinking+Healthy.physical.activity+Qualification+Townsend.deprivation.index+urban+CHD+diabet+Hype	ndufs6	0.00432313	0.679929	0.496555	78384.4	25347.5	28945	0.739023
PHQ.2~il5ra+Age+Sex+BMI+Race.Ethnicity+Smoking+healthDrinking+Healthy.physical.activity+Qualification+Townsend.deprivation.index+urban+CHD+diabet+Hype	il5ra	0.00432112	0.491738	0.622908	80029.6	25831.3	29586	0.810778
PHQ.2~lta4h+Age+Sex+BMI+Race.Ethnicity+Smoking+healthDrinking+Healthy.physical.activity+Qualification+Townsend.deprivation.index+urban+CHD+diabet+Hype	lta4h	0.00431542	0.52668	0.59842	80776.9	26027.6	29893	0.797191
PHQ.2~slitrk6+Age+Sex+BMI+Race.Ethnicity+Smoking+healthDrinking+Healthy.physical.activity+Qualification+Townsend.deprivation.index+urban+CHD+diabet+Hype	slitrk6	0.0043138	0.294538	0.768349	78720.5	25376.5	29123	0.89819
PHQ.2~mpi+Age+Sex+BMI+Race.Ethnicity+Smoking+healthDrinking+Healthy.physical.activity+Qualification+Townsend.deprivation.index+urban+CHD+diabet+Hype	mpi	0.00429724	0.75698	0.449068	79799.7	25764.3	29496	0.707959
PHQ.2~calcoco1+Age+Sex+BMI+Race.Ethnicity+Smoking+healthDrinking+Healthy.physical.activity+Qualification+Townsend.deprivation.index+urban+CHD+diabet+Hype	calcoco1	0.00429693	0.948945	0.342656	80478.7	25919	29791	0.60451
PHQ.2~map4k5+Age+Sex+BMI+Race.Ethnicity+Smoking+healthDrinking+Healthy.physical.activity+Qualification+Townsend.deprivation.index+urban+CHD+diabet+Hype	map4k5	0.00427918	0.978793	0.32769	79471.1	25654.3	29377	0.591865
PHQ.2~dpp4+Age+Sex+BMI+Race.Ethnicity+Smoking+healthDrinking+Healthy.physical.activity+Qualification+Townsend.deprivation.index+urban+CHD+diabet+Hype	dpp4	0.00425227	0.252329	0.800788	78729.2	25479.2	29059	0.915992
PHQ.2~itgb1bp2+Age+Sex+BMI+Race.Ethnicity+Smoking+healthDrinking+Healthy.physical.activity+Qualification+Townsend.deprivation.index+urban+CHD+diabet+Hype	itgb1bp2	0.0042327	0.9568	0.338676	78719.7	25375.8	29123	0.601314
PHQ.2~olr1+Age+Sex+BMI+Race.Ethnicity+Smoking+healthDrinking+Healthy.physical.activity+Qualification+Townsend.deprivation.index+urban+CHD+diabet+Hype	olr1	0.004228	0.521439	0.602065	79317.3	25544	29361	0.798265
PHQ.2~fkbp5+Age+Sex+BMI+Race.Ethnicity+Smoking+healthDrinking+Healthy.physical.activity+Qualification+Townsend.deprivation.index+urban+CHD+diabet+Hype	fkbp5	0.0042241	0.8182	0.41325	79602.4	25697.6	29425	0.675101
PHQ.2~ccl8+Age+Sex+BMI+Race.Ethnicity+Smoking+healthDrinking+Healthy.physical.activity+Qualification+Townsend.deprivation.index+urban+CHD+diabet+Hype	ccl8	0.00419208	0.529436	0.596507	80625.3	25960.8	29849	0.797191
PHQ.2~il17f+Age+Sex+BMI+Race.Ethnicity+Smoking+healthDrinking+Healthy.physical.activity+Qualification+Townsend.deprivation.index+urban+CHD+diabet+Hype	il17f	0.00416718	0.640575	0.521804	78608.1	25382.3	29053	0.753602
PHQ.2~zbtb16+Age+Sex+BMI+Race.Ethnicity+Smoking+healthDrinking+Healthy.physical.activity+Qualification+Townsend.deprivation.index+urban+CHD+diabet+Hype	zbtb16	0.00412435	0.606783	0.544	78384.5	25347.6	28945	0.764085
PHQ.2~il17rb+Age+Sex+BMI+Race.Ethnicity+Smoking+healthDrinking+Healthy.physical.activity+Qualification+Townsend.deprivation.index+urban+CHD+diabet+Hype	il17rb	0.00412178	0.438284	0.661183	78983.3	25472.1	29213	0.842606
PHQ.2~akr1b1+Age+Sex+BMI+Race.Ethnicity+Smoking+healthDrinking+Healthy.physical.activity+Qualification+Townsend.deprivation.index+urban+CHD+diabet+Hype	akr1b1	0.00411605	0.624579	0.532252	78384.4	25347.6	28945	0.761903
PHQ.2~itm2a+Age+Sex+BMI+Race.Ethnicity+Smoking+healthDrinking+Healthy.physical.activity+Qualification+Townsend.deprivation.index+urban+CHD+diabet+Hype	itm2a	0.0041058	0.506643	0.612409	80029.6	25831.3	29586	0.804991
PHQ.2~il20ra+Age+Sex+BMI+Race.Ethnicity+Smoking+healthDrinking+Healthy.physical.activity+Qualification+Townsend.deprivation.index+urban+CHD+diabet+Hype	il20ra	0.0040895	0.368732	0.71233	78608.4	25382.6	29053	0.871195
PHQ.2~kir3dl1+Age+Sex+BMI+Race.Ethnicity+Smoking+healthDrinking+Healthy.physical.activity+Qualification+Townsend.deprivation.index+urban+CHD+diabet+Hype	kir3dl1	0.00408582	1.01688	0.309219	78383.8	25347	28945	0.577026
PHQ.2~ccl17+Age+Sex+BMI+Race.Ethnicity+Smoking+healthDrinking+Healthy.physical.activity+Qualification+Townsend.deprivation.index+urban+CHD+diabet+Hype	ccl17	0.00407429	0.759168	0.447758	80070.3	25865.3	29587	0.707959
PHQ.2~il3ra+Age+Sex+BMI+Race.Ethnicity+Smoking+healthDrinking+Healthy.physical.activity+Qualification+Townsend.deprivation.index+urban+CHD+diabet+Hype	il3ra	0.00406898	0.258859	0.795746	78608.5	25382.6	29053	0.912557
PHQ.2~asah2+Age+Sex+BMI+Race.Ethnicity+Smoking+healthDrinking+Healthy.physical.activity+Qualification+Townsend.deprivation.index+urban+CHD+diabet+Hype	asah2	0.00406271	0.43436	0.664031	79602.9	25698	29425	0.843296
PHQ.2~dab2+Age+Sex+BMI+Race.Ethnicity+Smoking+healthDrinking+Healthy.physical.activity+Qualification+Townsend.deprivation.index+urban+CHD+diabet+Hype	dab2	0.00405635	0.939625	0.347418	80776.3	26027.1	29893	0.608709
PHQ.2~angpt2+Age+Sex+BMI+Race.Ethnicity+Smoking+healthDrinking+Healthy.physical.activity+Qualification+Townsend.deprivation.index+urban+CHD+diabet+Hype	angpt2	0.00405276	0.316223	0.751835	80777	26027.8	29893	0.893018
PHQ.2~mpig6b+Age+Sex+BMI+Race.Ethnicity+Smoking+healthDrinking+Healthy.physical.activity+Qualification+Townsend.deprivation.index+urban+CHD+diabet+Hype	mpig6b	0.00404361	0.634534	0.525737	80421.1	25972.4	29721	0.757786
PHQ.2~aplp1+Age+Sex+BMI+Race.Ethnicity+Smoking+healthDrinking+Healthy.physical.activity+Qualification+Townsend.deprivation.index+urban+CHD+diabet+Hype	aplp1	0.00403508	0.420794	0.673909	79966.5	25718.7	29625	0.847018
PHQ.2~sugt1+Age+Sex+BMI+Race.Ethnicity+Smoking+healthDrinking+Healthy.physical.activity+Qualification+Townsend.deprivation.index+urban+CHD+diabet+Hype	sugt1	0.00400153	0.650746	0.515216	78384.4	25347.5	28945	0.750828
PHQ.2~klk1+Age+Sex+BMI+Race.Ethnicity+Smoking+healthDrinking+Healthy.physical.activity+Qualification+Townsend.deprivation.index+urban+CHD+diabet+Hype	klk1	0.00399837	1.03233	0.301924	79349.2	25610.2	29335	0.571761
PHQ.2~stat5b+Age+Sex+BMI+Race.Ethnicity+Smoking+healthDrinking+Healthy.physical.activity+Qualification+Townsend.deprivation.index+urban+CHD+diabet+Hype	stat5b	0.00399207	1.12495	0.26062	79799	25763.7	29496	0.52978
PHQ.2~lap3+Age+Sex+BMI+Race.Ethnicity+Smoking+healthDrinking+Healthy.physical.activity+Qualification+Townsend.deprivation.index+urban+CHD+diabet+Hype	lap3	0.0039682	0.391901	0.695134	78608.4	25382.5	29053	0.860191
PHQ.2~med18+Age+Sex+BMI+Race.Ethnicity+Smoking+healthDrinking+Healthy.physical.activity+Qualification+Townsend.deprivation.index+urban+CHD+diabet+Hype	med18	0.00393976	0.608489	0.542868	78384.4	25347.6	28945	0.764085
PHQ.2~bag6+Age+Sex+BMI+Race.Ethnicity+Smoking+healthDrinking+Healthy.physical.activity+Qualification+Townsend.deprivation.index+urban+CHD+diabet+Hype	bag6	0.00393936	0.296016	0.76722	78720.5	25376.5	29123	0.89819
PHQ.2~sh2b3+Age+Sex+BMI+Race.Ethnicity+Smoking+healthDrinking+Healthy.physical.activity+Qualification+Townsend.deprivation.index+urban+CHD+diabet+Hype	sh2b3	0.00392329	0.77703	0.437147	78384.2	25347.4	28945	0.701257
PHQ.2~lyn+Age+Sex+BMI+Race.Ethnicity+Smoking+healthDrinking+Healthy.physical.activity+Qualification+Townsend.deprivation.index+urban+CHD+diabet+Hype	lyn	0.00392012	0.681901	0.495307	79799.8	25764.4	29496	0.738173
PHQ.2~coro1a+Age+Sex+BMI+Race.Ethnicity+Smoking+healthDrinking+Healthy.physical.activity+Qualification+Townsend.deprivation.index+urban+CHD+diabet+Hype	coro1a	0.00391874	0.733034	0.463544	78464.9	25209.1	29086	0.716119
PHQ.2~vps53+Age+Sex+BMI+Race.Ethnicity+Smoking+healthDrinking+Healthy.physical.activity+Qualification+Townsend.deprivation.index+urban+CHD+diabet+Hype	vps53	0.00390775	0.628326	0.529795	79799.8	25764.4	29496	0.761385
PHQ.2~col9a1+Age+Sex+BMI+Race.Ethnicity+Smoking+healthDrinking+Healthy.physical.activity+Qualification+Townsend.deprivation.index+urban+CHD+diabet+Hype	col9a1	0.00390713	0.36522	0.71495	80029.7	25831.4	29586	0.871195
PHQ.2~birc2+Age+Sex+BMI+Race.Ethnicity+Smoking+healthDrinking+Healthy.physical.activity+Qualification+Townsend.deprivation.index+urban+CHD+diabet+Hype	birc2	0.00389915	0.504951	0.613597	78384.6	25347.7	28945	0.805106
PHQ.2~serpinb6+Age+Sex+BMI+Race.Ethnicity+Smoking+healthDrinking+Healthy.physical.activity+Qualification+Townsend.deprivation.index+urban+CHD+diabet+Hype	serpinb6	0.00384446	0.476614	0.633641	80618.5	26008.1	29813	0.820833
PHQ.2~ghrhr+Age+Sex+BMI+Race.Ethnicity+Smoking+healthDrinking+Healthy.physical.activity+Qualification+Townsend.deprivation.index+urban+CHD+diabet+Hype	ghrhr	0.00380046	0.42256	0.672619	78376.5	25355.6	28935	0.846852
PHQ.2~clpp+Age+Sex+BMI+Race.Ethnicity+Smoking+healthDrinking+Healthy.physical.activity+Qualification+Townsend.deprivation.index+urban+CHD+diabet+Hype	clpp	0.00377958	0.738483	0.460227	79471.5	25654.6	29377	0.714011
PHQ.2~lat2+Age+Sex+BMI+Race.Ethnicity+Smoking+healthDrinking+Healthy.physical.activity+Qualification+Townsend.deprivation.index+urban+CHD+diabet+Hype	lat2	0.00376999	0.970308	0.331901	79799.3	25764	29496	0.593608
PHQ.2~hpcal1+Age+Sex+BMI+Race.Ethnicity+Smoking+healthDrinking+Healthy.physical.activity+Qualification+Townsend.deprivation.index+urban+CHD+diabet+Hype	hpcal1	0.00371027	0.567975	0.570056	80932.8	26089.4	29943	0.777546
PHQ.2~il32+Age+Sex+BMI+Race.Ethnicity+Smoking+healthDrinking+Healthy.physical.activity+Qualification+Townsend.deprivation.index+urban+CHD+diabet+Hype	il32	0.00370076	0.325281	0.744971	80029.7	25831.4	29586	0.891163
PHQ.2~stx16+Age+Sex+BMI+Race.Ethnicity+Smoking+healthDrinking+Healthy.physical.activity+Qualification+Townsend.deprivation.index+urban+CHD+diabet+Hype	stx16	0.00368678	0.43355	0.664619	78384.6	25347.7	28945	0.843311
PHQ.2~tjap1+Age+Sex+BMI+Race.Ethnicity+Smoking+healthDrinking+Healthy.physical.activity+Qualification+Townsend.deprivation.index+urban+CHD+diabet+Hype	tjap1	0.00368326	0.643303	0.520033	80428.4	25986.3	29716	0.753
PHQ.2~ahsp+Age+Sex+BMI+Race.Ethnicity+Smoking+healthDrinking+Healthy.physical.activity+Qualification+Townsend.deprivation.index+urban+CHD+diabet+Hype	ahsp	0.00366006	0.644731	0.519107	80085.8	25884.8	29583	0.753
PHQ.2~ccdc80+Age+Sex+BMI+Race.Ethnicity+Smoking+healthDrinking+Healthy.physical.activity+Qualification+Townsend.deprivation.index+urban+CHD+diabet+Hype	ccdc80	0.00364602	0.258641	0.795914	79966.6	25718.8	29625	0.912557
PHQ.2~lactb2+Age+Sex+BMI+Race.Ethnicity+Smoking+healthDrinking+Healthy.physical.activity+Qualification+Townsend.deprivation.index+urban+CHD+diabet+Hype	lactb2	0.0036371	0.499512	0.617422	79966.4	25718.7	29625	0.806508
PHQ.2~ikbkg+Age+Sex+BMI+Race.Ethnicity+Smoking+healthDrinking+Healthy.physical.activity+Qualification+Townsend.deprivation.index+urban+CHD+diabet+Hype	ikbkg	0.0036216	0.697371	0.485576	80029.4	25831.1	29586	0.733125
PHQ.2~cct5+Age+Sex+BMI+Race.Ethnicity+Smoking+healthDrinking+Healthy.physical.activity+Qualification+Townsend.deprivation.index+urban+CHD+diabet+Hype	cct5	0.0035987	0.336482	0.73651	78384.7	25347.8	28945	0.885385
PHQ.2~camkk1+Age+Sex+BMI+Race.Ethnicity+Smoking+healthDrinking+Healthy.physical.activity+Qualification+Townsend.deprivation.index+urban+CHD+diabet+Hype	camkk1	0.00358912	0.323608	0.746237	78384.7	25347.8	28945	0.891458
PHQ.2~ptpn1+Age+Sex+BMI+Race.Ethnicity+Smoking+healthDrinking+Healthy.physical.activity+Qualification+Townsend.deprivation.index+urban+CHD+diabet+Hype	ptpn1	0.00358341	0.587036	0.557184	79602.7	25697.8	29425	0.773222
PHQ.2~clec14a+Age+Sex+BMI+Race.Ethnicity+Smoking+healthDrinking+Healthy.physical.activity+Qualification+Townsend.deprivation.index+urban+CHD+diabet+Hype	clec14a	0.00358148	0.226229	0.821025	80198.7	25910.5	29632	0.923258
PHQ.2~ipcef1+Age+Sex+BMI+Race.Ethnicity+Smoking+healthDrinking+Healthy.physical.activity+Qualification+Townsend.deprivation.index+urban+CHD+diabet+Hype	ipcef1	0.00356262	0.652379	0.514162	79439.1	25627.8	29376	0.750828
PHQ.2~tdrkh+Age+Sex+BMI+Race.Ethnicity+Smoking+healthDrinking+Healthy.physical.activity+Qualification+Townsend.deprivation.index+urban+CHD+diabet+Hype	tdrkh	0.00355695	0.61613	0.537813	78376.3	25355.4	28935	0.764085
PHQ.2~nck2+Age+Sex+BMI+Race.Ethnicity+Smoking+healthDrinking+Healthy.physical.activity+Qualification+Townsend.deprivation.index+urban+CHD+diabet+Hype	nck2	0.00354054	0.773732	0.439095	80555.9	26032.2	29760	0.702841
PHQ.2~nptn+Age+Sex+BMI+Race.Ethnicity+Smoking+healthDrinking+Healthy.physical.activity+Qualification+Townsend.deprivation.index+urban+CHD+diabet+Hype	nptn	0.00353671	0.575662	0.564848	78384.5	25347.6	28945	0.775618
PHQ.2~crh+Age+Sex+BMI+Race.Ethnicity+Smoking+healthDrinking+Healthy.physical.activity+Qualification+Townsend.deprivation.index+urban+CHD+diabet+Hype	crh	0.00352468	0.612497	0.540214	78259.6	25314.4	28894	0.764085
PHQ.2~idi2+Age+Sex+BMI+Race.Ethnicity+Smoking+healthDrinking+Healthy.physical.activity+Qualification+Townsend.deprivation.index+urban+CHD+diabet+Hype	idi2	0.0034973	0.331342	0.740388	78376.6	25355.6	28935	0.889147
PHQ.2~mgll+Age+Sex+BMI+Race.Ethnicity+Smoking+healthDrinking+Healthy.physical.activity+Qualification+Townsend.deprivation.index+urban+CHD+diabet+Hype	mgll	0.00349122	0.626419	0.531045	80421.1	25972.4	29721	0.761685
PHQ.2~ciapin1+Age+Sex+BMI+Race.Ethnicity+Smoking+healthDrinking+Healthy.physical.activity+Qualification+Townsend.deprivation.index+urban+CHD+diabet+Hype	ciapin1	0.00348012	0.456953	0.647708	80428.6	25986.4	29716	0.832435
PHQ.2~tia1+Age+Sex+BMI+Race.Ethnicity+Smoking+healthDrinking+Healthy.physical.activity+Qualification+Townsend.deprivation.index+urban+CHD+diabet+Hype	tia1	0.00347121	0.846643	0.397201	77863.7	25120.2	28792	0.663362
PHQ.2~tbcc+Age+Sex+BMI+Race.Ethnicity+Smoking+healthDrinking+Healthy.physical.activity+Qualification+Townsend.deprivation.index+urban+CHD+diabet+Hype	tbcc	0.00346268	0.57661	0.564208	79602.7	25697.8	29425	0.775618
PHQ.2~lpcat2+Age+Sex+BMI+Race.Ethnicity+Smoking+healthDrinking+Healthy.physical.activity+Qualification+Townsend.deprivation.index+urban+CHD+diabet+Hype	lpcat2	0.00345906	0.292556	0.769863	79800.2	25764.7	29496	0.898891
PHQ.2~vps37a+Age+Sex+BMI+Race.Ethnicity+Smoking+healthDrinking+Healthy.physical.activity+Qualification+Townsend.deprivation.index+urban+CHD+diabet+Hype	vps37a	0.0034527	0.574702	0.565497	79799.9	25764.5	29496	0.775618
PHQ.2~cdc37+Age+Sex+BMI+Race.Ethnicity+Smoking+healthDrinking+Healthy.physical.activity+Qualification+Townsend.deprivation.index+urban+CHD+diabet+Hype	cdc37	0.00344303	0.599187	0.549053	80428.4	25986.3	29716	0.767424
PHQ.2~pmvk+Age+Sex+BMI+Race.Ethnicity+Smoking+healthDrinking+Healthy.physical.activity+Qualification+Townsend.deprivation.index+urban+CHD+diabet+Hype	pmvk	0.00343302	0.752901	0.451516	78242.7	25317.5	28882	0.70869
PHQ.2~erbin+Age+Sex+BMI+Race.Ethnicity+Smoking+healthDrinking+Healthy.physical.activity+Qualification+Townsend.deprivation.index+urban+CHD+diabet+Hype	erbin	0.00342344	0.723456	0.469405	79799.7	25764.3	29496	0.721042
PHQ.2~nudc+Age+Sex+BMI+Race.Ethnicity+Smoking+healthDrinking+Healthy.physical.activity+Qualification+Townsend.deprivation.index+urban+CHD+diabet+Hype	nudc	0.00342283	0.454594	0.649405	80932.9	26089.5	29943	0.832672
PHQ.2~cep20+Age+Sex+BMI+Race.Ethnicity+Smoking+healthDrinking+Healthy.physical.activity+Qualification+Townsend.deprivation.index+urban+CHD+diabet+Hype	cep20	0.00340449	0.509834	0.610171	78384.6	25347.7	28945	0.803493
PHQ.2~manf+Age+Sex+BMI+Race.Ethnicity+Smoking+healthDrinking+Healthy.physical.activity+Qualification+Townsend.deprivation.index+urban+CHD+diabet+Hype	manf	0.00339688	0.838891	0.401537	80555.8	26032.1	29760	0.666798
PHQ.2~smarca2+Age+Sex+BMI+Race.Ethnicity+Smoking+healthDrinking+Healthy.physical.activity+Qualification+Townsend.deprivation.index+urban+CHD+diabet+Hype	smarca2	0.00337845	0.494554	0.620919	78376.4	25355.5	28935	0.809629
PHQ.2~prtfdc1+Age+Sex+BMI+Race.Ethnicity+Smoking+healthDrinking+Healthy.physical.activity+Qualification+Townsend.deprivation.index+urban+CHD+diabet+Hype	prtfdc1	0.0033608	0.755941	0.44969	78376.1	25355.2	28935	0.708178
PHQ.2~gfra2+Age+Sex+BMI+Race.Ethnicity+Smoking+healthDrinking+Healthy.physical.activity+Qualification+Townsend.deprivation.index+urban+CHD+diabet+Hype	gfra2	0.00334627	0.142503	0.886683	79800.2	25764.8	29496	0.956253
PHQ.2~kifbp+Age+Sex+BMI+Race.Ethnicity+Smoking+healthDrinking+Healthy.physical.activity+Qualification+Townsend.deprivation.index+urban+CHD+diabet+Hype	kifbp	0.00328939	0.557482	0.577202	79799.9	25764.5	29496	0.781172
PHQ.2~usp8+Age+Sex+BMI+Race.Ethnicity+Smoking+healthDrinking+Healthy.physical.activity+Qualification+Townsend.deprivation.index+urban+CHD+diabet+Hype	usp8	0.00327822	0.642009	0.520872	78720.2	25376.2	29123	0.753
PHQ.2~mavs+Age+Sex+BMI+Race.Ethnicity+Smoking+healthDrinking+Healthy.physical.activity+Qualification+Townsend.deprivation.index+urban+CHD+diabet+Hype	mavs	0.0032513	0.616927	0.537288	78384.4	25347.6	28945	0.764085
PHQ.2~ppy+Age+Sex+BMI+Race.Ethnicity+Smoking+healthDrinking+Healthy.physical.activity+Qualification+Townsend.deprivation.index+urban+CHD+diabet+Hype	ppy	0.00321863	0.672687	0.501152	80045.3	25870.3	29569	0.741351
PHQ.2~lhb+Age+Sex+BMI+Race.Ethnicity+Smoking+healthDrinking+Healthy.physical.activity+Qualification+Townsend.deprivation.index+urban+CHD+diabet+Hype	lhb	0.00321624	0.567658	0.570271	78384.5	25347.6	28945	0.777546
PHQ.2~cert+Age+Sex+BMI+Race.Ethnicity+Smoking+healthDrinking+Healthy.physical.activity+Qualification+Townsend.deprivation.index+urban+CHD+diabet+Hype	cert	0.00318706	0.393459	0.693984	78376.5	25355.6	28935	0.860191
PHQ.2~cnst+Age+Sex+BMI+Race.Ethnicity+Smoking+healthDrinking+Healthy.physical.activity+Qualification+Townsend.deprivation.index+urban+CHD+diabet+Hype	cnst	0.00317837	0.714468	0.474943	79966.2	25718.5	29625	0.726063
PHQ.2~smad1+Age+Sex+BMI+Race.Ethnicity+Smoking+healthDrinking+Healthy.physical.activity+Qualification+Townsend.deprivation.index+urban+CHD+diabet+Hype	smad1	0.00314818	0.523714	0.600481	78384.5	25347.7	28945	0.797191
PHQ.2~lypd3+Age+Sex+BMI+Race.Ethnicity+Smoking+healthDrinking+Healthy.physical.activity+Qualification+Townsend.deprivation.index+urban+CHD+diabet+Hype	lypd3	0.00313838	0.216501	0.828598	79845.8	25835.9	29475	0.925814
PHQ.2~ifng+Age+Sex+BMI+Race.Ethnicity+Smoking+healthDrinking+Healthy.physical.activity+Qualification+Townsend.deprivation.index+urban+CHD+diabet+Hype	ifng	0.00312722	0.724467	0.468785	78608	25382.2	29053	0.721042
PHQ.2~scp2+Age+Sex+BMI+Race.Ethnicity+Smoking+healthDrinking+Healthy.physical.activity+Qualification+Townsend.deprivation.index+urban+CHD+diabet+Hype	scp2	0.00310823	0.48285	0.629206	78384.6	25347.7	28945	0.816795
PHQ.2~bank1+Age+Sex+BMI+Race.Ethnicity+Smoking+healthDrinking+Healthy.physical.activity+Qualification+Townsend.deprivation.index+urban+CHD+diabet+Hype	bank1	0.00309539	0.68169	0.495441	80029.4	25831.1	29586	0.738173
PHQ.2~crtam+Age+Sex+BMI+Race.Ethnicity+Smoking+healthDrinking+Healthy.physical.activity+Qualification+Townsend.deprivation.index+urban+CHD+diabet+Hype	crtam	0.00308809	0.314808	0.75291	79603	25698.1	29425	0.893355
PHQ.2~rwdd1+Age+Sex+BMI+Race.Ethnicity+Smoking+healthDrinking+Healthy.physical.activity+Qualification+Townsend.deprivation.index+urban+CHD+diabet+Hype	rwdd1	0.0030634	0.407273	0.68381	80887.7	26097.5	29911	0.852448
PHQ.2~snap29+Age+Sex+BMI+Race.Ethnicity+Smoking+healthDrinking+Healthy.physical.activity+Qualification+Townsend.deprivation.index+urban+CHD+diabet+Hype	snap29	0.00300782	0.5639	0.572826	80428.5	25986.3	29716	0.777854
PHQ.2~adamts13+Age+Sex+BMI+Race.Ethnicity+Smoking+healthDrinking+Healthy.physical.activity+Qualification+Townsend.deprivation.index+urban+CHD+diabet+Hype	adamts13	0.0029924	0.142142	0.886969	80958.6	26027.8	30000	0.956253
PHQ.2~fyb1+Age+Sex+BMI+Race.Ethnicity+Smoking+healthDrinking+Healthy.physical.activity+Qualification+Townsend.deprivation.index+urban+CHD+diabet+Hype	fyb1	0.00298571	0.565675	0.571619	80085.9	25884.9	29583	0.777854
PHQ.2~cdh17+Age+Sex+BMI+Race.Ethnicity+Smoking+healthDrinking+Healthy.physical.activity+Qualification+Townsend.deprivation.index+urban+CHD+diabet+Hype	cdh17	0.0029844	0.410065	0.681761	79966.5	25718.8	29625	0.852448
PHQ.2~sost+Age+Sex+BMI+Race.Ethnicity+Smoking+healthDrinking+Healthy.physical.activity+Qualification+Townsend.deprivation.index+urban+CHD+diabet+Hype	sost	0.00295624	0.235756	0.813624	79839.8	25683.8	29574	0.921728
PHQ.2~shmt1+Age+Sex+BMI+Race.Ethnicity+Smoking+healthDrinking+Healthy.physical.activity+Qualification+Townsend.deprivation.index+urban+CHD+diabet+Hype	shmt1	0.00293629	0.524113	0.600204	80421.2	25972.5	29721	0.797191
PHQ.2~pvalb+Age+Sex+BMI+Race.Ethnicity+Smoking+healthDrinking+Healthy.physical.activity+Qualification+Townsend.deprivation.index+urban+CHD+diabet+Hype	pvalb	0.00292724	0.686564	0.492363	80421.8	25904.9	29767	0.737285
PHQ.2~kirrel2+Age+Sex+BMI+Race.Ethnicity+Smoking+healthDrinking+Healthy.physical.activity+Qualification+Townsend.deprivation.index+urban+CHD+diabet+Hype	kirrel2	0.00290265	0.230595	0.817631	78376.6	25355.7	28935	0.922362
PHQ.2~clps+Age+Sex+BMI+Race.Ethnicity+Smoking+healthDrinking+Healthy.physical.activity+Qualification+Townsend.deprivation.index+urban+CHD+diabet+Hype	clps	0.00285181	0.408188	0.683139	80086.1	25885	29583	0.852448
PHQ.2~casp3+Age+Sex+BMI+Race.Ethnicity+Smoking+healthDrinking+Healthy.physical.activity+Qualification+Townsend.deprivation.index+urban+CHD+diabet+Hype	casp3	0.00285097	0.526402	0.598613	80958.3	26027.5	30000	0.797191
PHQ.2~clta+Age+Sex+BMI+Race.Ethnicity+Smoking+healthDrinking+Healthy.physical.activity+Qualification+Townsend.deprivation.index+urban+CHD+diabet+Hype	clta	0.00282305	0.271567	0.785957	78720.5	25376.5	29123	0.908259
PHQ.2~clec1b+Age+Sex+BMI+Race.Ethnicity+Smoking+healthDrinking+Healthy.physical.activity+Qualification+Townsend.deprivation.index+urban+CHD+diabet+Hype	clec1b	0.00276367	0.55004	0.582296	80887.6	26097.4	29911	0.78661
PHQ.2~fxyd5+Age+Sex+BMI+Race.Ethnicity+Smoking+healthDrinking+Healthy.physical.activity+Qualification+Townsend.deprivation.index+urban+CHD+diabet+Hype	fxyd5	0.00274699	0.363673	0.716105	78608.4	25382.6	29053	0.871598
PHQ.2~cpvl+Age+Sex+BMI+Race.Ethnicity+Smoking+healthDrinking+Healthy.physical.activity+Qualification+Townsend.deprivation.index+urban+CHD+diabet+Hype	cpvl	0.00273281	0.230566	0.817654	80617.3	25971.6	29837	0.922362
PHQ.2~bag3+Age+Sex+BMI+Race.Ethnicity+Smoking+healthDrinking+Healthy.physical.activity+Qualification+Townsend.deprivation.index+urban+CHD+diabet+Hype	bag3	0.00272308	0.21917	0.826519	79439.5	25628.2	29376	0.925728
PHQ.2~vwc2+Age+Sex+BMI+Race.Ethnicity+Smoking+healthDrinking+Healthy.physical.activity+Qualification+Townsend.deprivation.index+urban+CHD+diabet+Hype	vwc2	0.00272111	0.211127	0.83279	79308.5	25585.2	29328	0.925814
PHQ.2~hgs+Age+Sex+BMI+Race.Ethnicity+Smoking+healthDrinking+Healthy.physical.activity+Qualification+Townsend.deprivation.index+urban+CHD+diabet+Hype	hgs	0.00268417	0.421487	0.673403	78384.6	25347.8	28945	0.847018
PHQ.2~atp5if1+Age+Sex+BMI+Race.Ethnicity+Smoking+healthDrinking+Healthy.physical.activity+Qualification+Townsend.deprivation.index+urban+CHD+diabet+Hype	atp5if1	0.0026718	0.605682	0.54473	80556.1	26032.4	29760	0.764085
PHQ.2~lefty2+Age+Sex+BMI+Race.Ethnicity+Smoking+healthDrinking+Healthy.physical.activity+Qualification+Townsend.deprivation.index+urban+CHD+diabet+Hype	lefty2	0.00266596	0.287027	0.774094	80663.6	25991.1	29851	0.901671
PHQ.2~il7+Age+Sex+BMI+Race.Ethnicity+Smoking+healthDrinking+Healthy.physical.activity+Qualification+Townsend.deprivation.index+urban+CHD+diabet+Hype	il7	0.00265561	0.352414	0.72453	80029.7	25831.4	29586	0.876386
PHQ.2~lto1+Age+Sex+BMI+Race.Ethnicity+Smoking+healthDrinking+Healthy.physical.activity+Qualification+Townsend.deprivation.index+urban+CHD+diabet+Hype	lto1	0.00262443	0.222303	0.82408	78608.5	25382.6	29053	0.923854
PHQ.2~mesd+Age+Sex+BMI+Race.Ethnicity+Smoking+healthDrinking+Healthy.physical.activity+Qualification+Townsend.deprivation.index+urban+CHD+diabet+Hype	mesd	0.00262371	0.657278	0.511007	80198.3	25910.2	29632	0.749102
PHQ.2~hspa1a+Age+Sex+BMI+Race.Ethnicity+Smoking+healthDrinking+Healthy.physical.activity+Qualification+Townsend.deprivation.index+urban+CHD+diabet+Hype	hspa1a	0.00254327	0.3785	0.705062	80425.7	25997.3	29707	0.86754
PHQ.2~spry2+Age+Sex+BMI+Race.Ethnicity+Smoking+healthDrinking+Healthy.physical.activity+Qualification+Townsend.deprivation.index+urban+CHD+diabet+Hype	spry2	0.00253605	0.47611	0.633999	78608.3	25382.5	29053	0.820833
PHQ.2~tbcb+Age+Sex+BMI+Race.Ethnicity+Smoking+healthDrinking+Healthy.physical.activity+Qualification+Townsend.deprivation.index+urban+CHD+diabet+Hype	tbcb	0.00253466	0.520201	0.602927	79602.8	25697.9	29425	0.798265
PHQ.2~ccs+Age+Sex+BMI+Race.Ethnicity+Smoking+healthDrinking+Healthy.physical.activity+Qualification+Townsend.deprivation.index+urban+CHD+diabet+Hype	ccs	0.002523	0.249148	0.803248	79603	25698.1	29425	0.917371
PHQ.2~prdx5+Age+Sex+BMI+Race.Ethnicity+Smoking+healthDrinking+Healthy.physical.activity+Qualification+Townsend.deprivation.index+urban+CHD+diabet+Hype	prdx5	0.00251294	0.353653	0.723601	80933	26089.6	29943	0.876386
PHQ.2~clip2+Age+Sex+BMI+Race.Ethnicity+Smoking+healthDrinking+Healthy.physical.activity+Qualification+Townsend.deprivation.index+urban+CHD+diabet+Hype	clip2	0.00248938	0.583222	0.559748	80029.5	25831.2	29586	0.773288
PHQ.2~nfkbie+Age+Sex+BMI+Race.Ethnicity+Smoking+healthDrinking+Healthy.physical.activity+Qualification+Townsend.deprivation.index+urban+CHD+diabet+Hype	nfkbie	0.00248388	0.248099	0.80406	78384.8	25347.9	28945	0.917582
PHQ.2~ctsb+Age+Sex+BMI+Race.Ethnicity+Smoking+healthDrinking+Healthy.physical.activity+Qualification+Townsend.deprivation.index+urban+CHD+diabet+Hype	ctsb	0.0024447	0.263891	0.791866	80051.2	25736.4	29663	0.912079
PHQ.2~fuca1+Age+Sex+BMI+Race.Ethnicity+Smoking+healthDrinking+Healthy.physical.activity+Qualification+Townsend.deprivation.index+urban+CHD+diabet+Hype	fuca1	0.00243122	0.413559	0.6792	80424.7	25835.3	29816	0.851788
PHQ.2~fhit+Age+Sex+BMI+Race.Ethnicity+Smoking+healthDrinking+Healthy.physical.activity+Qualification+Townsend.deprivation.index+urban+CHD+diabet+Hype	fhit	0.00239442	0.357496	0.720723	78376.6	25355.6	28935	0.876386
PHQ.2~crkl+Age+Sex+BMI+Race.Ethnicity+Smoking+healthDrinking+Healthy.physical.activity+Qualification+Townsend.deprivation.index+urban+CHD+diabet+Hype	crkl	0.00236574	0.520213	0.602919	80290.6	25937.3	29668	0.798265
PHQ.2~dapp1+Age+Sex+BMI+Race.Ethnicity+Smoking+healthDrinking+Healthy.physical.activity+Qualification+Townsend.deprivation.index+urban+CHD+diabet+Hype	dapp1	0.00234963	0.580024	0.561903	80029.5	25831.2	29586	0.774071
PHQ.2~optc+Age+Sex+BMI+Race.Ethnicity+Smoking+healthDrinking+Healthy.physical.activity+Qualification+Townsend.deprivation.index+urban+CHD+diabet+Hype	optc	0.00231908	0.211819	0.83225	79800.2	25764.7	29496	0.925814
PHQ.2~bgn+Age+Sex+BMI+Race.Ethnicity+Smoking+healthDrinking+Healthy.physical.activity+Qualification+Townsend.deprivation.index+urban+CHD+diabet+Hype	bgn	0.00228075	0.544024	0.586429	78224.1	25280.4	28896	0.790734
PHQ.2~ntprobnp+Age+Sex+BMI+Race.Ethnicity+Smoking+healthDrinking+Healthy.physical.activity+Qualification+Townsend.deprivation.index+urban+CHD+diabet+Hype	ntprobnp	0.00227958	0.466623	0.640773	79966.5	25718.7	29625	0.825948
PHQ.2~pdlim7+Age+Sex+BMI+Race.Ethnicity+Smoking+healthDrinking+Healthy.physical.activity+Qualification+Townsend.deprivation.index+urban+CHD+diabet+Hype	pdlim7	0.00226812	0.600852	0.547943	80556.1	26032.4	29760	0.76712
PHQ.2~hcls1+Age+Sex+BMI+Race.Ethnicity+Smoking+healthDrinking+Healthy.physical.activity+Qualification+Townsend.deprivation.index+urban+CHD+diabet+Hype	hcls1	0.0022599	0.263223	0.792381	80933.1	26089.6	29943	0.912079
PHQ.2~crhr1+Age+Sex+BMI+Race.Ethnicity+Smoking+healthDrinking+Healthy.physical.activity+Qualification+Townsend.deprivation.index+urban+CHD+diabet+Hype	crhr1	0.00222869	0.278956	0.78028	78720.5	25376.5	29123	0.90384
PHQ.2~tbc1d23+Age+Sex+BMI+Race.Ethnicity+Smoking+healthDrinking+Healthy.physical.activity+Qualification+Townsend.deprivation.index+urban+CHD+diabet+Hype	tbc1d23	0.00217565	0.408669	0.682786	79800.1	25764.6	29496	0.852448
PHQ.2~atf2+Age+Sex+BMI+Race.Ethnicity+Smoking+healthDrinking+Healthy.physical.activity+Qualification+Townsend.deprivation.index+urban+CHD+diabet+Hype	atf2	0.00217325	0.301168	0.763289	78376.6	25355.6	28935	0.896835
PHQ.2~ankrd54+Age+Sex+BMI+Race.Ethnicity+Smoking+healthDrinking+Healthy.physical.activity+Qualification+Townsend.deprivation.index+urban+CHD+diabet+Hype	ankrd54	0.00215809	0.254293	0.799271	78384.8	25347.9	28945	0.914972
PHQ.2~tarbp2+Age+Sex+BMI+Race.Ethnicity+Smoking+healthDrinking+Healthy.physical.activity+Qualification+Townsend.deprivation.index+urban+CHD+diabet+Hype	tarbp2	0.00215643	0.348821	0.727226	78376.6	25355.6	28935	0.876386
PHQ.2~dbnl+Age+Sex+BMI+Race.Ethnicity+Smoking+healthDrinking+Healthy.physical.activity+Qualification+Townsend.deprivation.index+urban+CHD+diabet+Hype	dbnl	0.00214213	0.412689	0.679838	80556.3	26032.5	29760	0.851788
PHQ.2~metap1+Age+Sex+BMI+Race.Ethnicity+Smoking+healthDrinking+Healthy.physical.activity+Qualification+Townsend.deprivation.index+urban+CHD+diabet+Hype	metap1	0.00213832	0.127075	0.898882	78376.7	25355.7	28935	0.962151
PHQ.2~tdgf1+Age+Sex+BMI+Race.Ethnicity+Smoking+healthDrinking+Healthy.physical.activity+Qualification+Townsend.deprivation.index+urban+CHD+diabet+Hype	tdgf1	0.00206494	0.598953	0.549209	78376.3	25355.4	28935	0.767424
PHQ.2~grap2+Age+Sex+BMI+Race.Ethnicity+Smoking+healthDrinking+Healthy.physical.activity+Qualification+Townsend.deprivation.index+urban+CHD+diabet+Hype	grap2	0.00194137	0.514374	0.606994	79966.4	25718.7	29625	0.802197
PHQ.2~pla2g4a+Age+Sex+BMI+Race.Ethnicity+Smoking+healthDrinking+Healthy.physical.activity+Qualification+Townsend.deprivation.index+urban+CHD+diabet+Hype	pla2g4a	0.00192134	0.348896	0.72717	80556.3	26032.6	29760	0.876386
PHQ.2~cd177+Age+Sex+BMI+Race.Ethnicity+Smoking+healthDrinking+Healthy.physical.activity+Qualification+Townsend.deprivation.index+urban+CHD+diabet+Hype	cd177	0.0019149	0.501388	0.616102	80113.9	25891.5	29595	0.806222
PHQ.2~nmnat1+Age+Sex+BMI+Race.Ethnicity+Smoking+healthDrinking+Healthy.physical.activity+Qualification+Townsend.deprivation.index+urban+CHD+diabet+Hype	nmnat1	0.00187476	0.281836	0.778072	79603	25698.1	29425	0.90384
PHQ.2~lbr+Age+Sex+BMI+Race.Ethnicity+Smoking+healthDrinking+Healthy.physical.activity+Qualification+Townsend.deprivation.index+urban+CHD+diabet+Hype	lbr	0.00186598	0.265646	0.790514	80887.8	26097.6	29911	0.912079
PHQ.2~pdgfb+Age+Sex+BMI+Race.Ethnicity+Smoking+healthDrinking+Healthy.physical.activity+Qualification+Townsend.deprivation.index+urban+CHD+diabet+Hype	pdgfb	0.00185905	0.327033	0.743645	80556.4	26032.6	29760	0.890305
PHQ.2~muc16+Age+Sex+BMI+Race.Ethnicity+Smoking+healthDrinking+Healthy.physical.activity+Qualification+Townsend.deprivation.index+urban+CHD+diabet+Hype	muc16	0.00183665	0.710786	0.477222	79799.7	25764.3	29496	0.727267
PHQ.2~cxcl1+Age+Sex+BMI+Race.Ethnicity+Smoking+healthDrinking+Healthy.physical.activity+Qualification+Townsend.deprivation.index+urban+CHD+diabet+Hype	cxcl1	0.00179317	0.350599	0.725892	80106.9	25928.6	29566	0.876386
PHQ.2~rhoc+Age+Sex+BMI+Race.Ethnicity+Smoking+healthDrinking+Healthy.physical.activity+Qualification+Townsend.deprivation.index+urban+CHD+diabet+Hype	rhoc	0.00179084	0.426025	0.670093	79171.9	25574.3	29255	0.846852
PHQ.2~mfap3+Age+Sex+BMI+Race.Ethnicity+Smoking+healthDrinking+Healthy.physical.activity+Qualification+Townsend.deprivation.index+urban+CHD+diabet+Hype	mfap3	0.00178818	0.17654	0.859871	78720.6	25376.5	29123	0.940203
PHQ.2~maged1+Age+Sex+BMI+Race.Ethnicity+Smoking+healthDrinking+Healthy.physical.activity+Qualification+Townsend.deprivation.index+urban+CHD+diabet+Hype	maged1	0.00173155	0.169552	0.865364	78384.8	25347.9	28945	0.941284
PHQ.2~bax+Age+Sex+BMI+Race.Ethnicity+Smoking+healthDrinking+Healthy.physical.activity+Qualification+Townsend.deprivation.index+urban+CHD+diabet+Hype	bax	0.00171433	0.311449	0.755461	78270.3	25326.8	28892	0.894931
PHQ.2~pdgfa+Age+Sex+BMI+Race.Ethnicity+Smoking+healthDrinking+Healthy.physical.activity+Qualification+Townsend.deprivation.index+urban+CHD+diabet+Hype	pdgfa	0.0017068	0.255468	0.798363	80958.5	26027.7	30000	0.914648
PHQ.2~cracr2a+Age+Sex+BMI+Race.Ethnicity+Smoking+healthDrinking+Healthy.physical.activity+Qualification+Townsend.deprivation.index+urban+CHD+diabet+Hype	cracr2a	0.00166234	0.294145	0.768649	78384.7	25347.8	28945	0.89819
PHQ.2~plpbp+Age+Sex+BMI+Race.Ethnicity+Smoking+healthDrinking+Healthy.physical.activity+Qualification+Townsend.deprivation.index+urban+CHD+diabet+Hype	plpbp	0.00165788	0.23528	0.813993	79966.6	25718.9	29625	0.921728
PHQ.2~cd33+Age+Sex+BMI+Race.Ethnicity+Smoking+healthDrinking+Healthy.physical.activity+Qualification+Townsend.deprivation.index+urban+CHD+diabet+Hype	cd33	0.00164966	0.269675	0.787412	80428.7	25986.6	29716	0.909222
PHQ.2~vegfc+Age+Sex+BMI+Race.Ethnicity+Smoking+healthDrinking+Healthy.physical.activity+Qualification+Townsend.deprivation.index+urban+CHD+diabet+Hype	vegfc	0.00162908	0.186484	0.852067	80428.8	25986.6	29716	0.933763
PHQ.2~bin2+Age+Sex+BMI+Race.Ethnicity+Smoking+healthDrinking+Healthy.physical.activity+Qualification+Townsend.deprivation.index+urban+CHD+diabet+Hype	bin2	0.00161852	0.305575	0.75993	80198.6	25910.5	29632	0.895652
PHQ.2~folr3+Age+Sex+BMI+Race.Ethnicity+Smoking+healthDrinking+Healthy.physical.activity+Qualification+Townsend.deprivation.index+urban+CHD+diabet+Hype	folr3	0.00160011	0.624385	0.532379	80180.7	25911.2	29621	0.761903
PHQ.2~nfatc1+Age+Sex+BMI+Race.Ethnicity+Smoking+healthDrinking+Healthy.physical.activity+Qualification+Townsend.deprivation.index+urban+CHD+diabet+Hype	nfatc1	0.0015812	0.322396	0.747155	80029.7	25831.4	29586	0.891589
PHQ.2~srpk2+Age+Sex+BMI+Race.Ethnicity+Smoking+healthDrinking+Healthy.physical.activity+Qualification+Townsend.deprivation.index+urban+CHD+diabet+Hype	srpk2	0.00156584	0.27438	0.783795	80029.8	25831.4	29586	0.906476
PHQ.2~ada+Age+Sex+BMI+Race.Ethnicity+Smoking+healthDrinking+Healthy.physical.activity+Qualification+Townsend.deprivation.index+urban+CHD+diabet+Hype	ada	0.00155306	0.113781	0.909412	80933.1	26089.7	29943	0.965387
PHQ.2~tacc3+Age+Sex+BMI+Race.Ethnicity+Smoking+healthDrinking+Healthy.physical.activity+Qualification+Townsend.deprivation.index+urban+CHD+diabet+Hype	tacc3	0.00152026	0.364914	0.715178	79800.1	25764.7	29496	0.871195
PHQ.2~mitd1+Age+Sex+BMI+Race.Ethnicity+Smoking+healthDrinking+Healthy.physical.activity+Qualification+Townsend.deprivation.index+urban+CHD+diabet+Hype	mitd1	0.00150407	0.299483	0.764574	79603	25698.1	29425	0.896835
PHQ.2~fli1+Age+Sex+BMI+Race.Ethnicity+Smoking+healthDrinking+Healthy.physical.activity+Qualification+Townsend.deprivation.index+urban+CHD+diabet+Hype	fli1	0.00148752	0.330725	0.740854	78384.7	25347.8	28945	0.889147
PHQ.2~il1a+Age+Sex+BMI+Race.Ethnicity+Smoking+healthDrinking+Healthy.physical.activity+Qualification+Townsend.deprivation.index+urban+CHD+diabet+Hype	il1a	0.00147563	0.170412	0.864688	78608.5	25382.6	29053	0.941248
PHQ.2~cxcl12+Age+Sex+BMI+Race.Ethnicity+Smoking+healthDrinking+Healthy.physical.activity+Qualification+Townsend.deprivation.index+urban+CHD+diabet+Hype	cxcl12	0.00145938	0.11727	0.906647	78608.5	25382.7	29053	0.965232
PHQ.2~tyro3+Age+Sex+BMI+Race.Ethnicity+Smoking+healthDrinking+Healthy.physical.activity+Qualification+Townsend.deprivation.index+urban+CHD+diabet+Hype	tyro3	0.00144037	0.0839697	0.933081	79966.7	25718.9	29625	0.975767
PHQ.2~msra+Age+Sex+BMI+Race.Ethnicity+Smoking+healthDrinking+Healthy.physical.activity+Qualification+Townsend.deprivation.index+urban+CHD+diabet+Hype	msra	0.00143893	0.215861	0.829097	80428.8	25986.6	29716	0.925814
PHQ.2~ly75+Age+Sex+BMI+Race.Ethnicity+Smoking+healthDrinking+Healthy.physical.activity+Qualification+Townsend.deprivation.index+urban+CHD+diabet+Hype	ly75	0.00143224	0.114362	0.908951	80029.8	25831.5	29586	0.965387
PHQ.2~gopc+Age+Sex+BMI+Race.Ethnicity+Smoking+healthDrinking+Healthy.physical.activity+Qualification+Townsend.deprivation.index+urban+CHD+diabet+Hype	gopc	0.0014298	0.298875	0.765038	80029.8	25831.4	29586	0.896835
PHQ.2~wwp2+Age+Sex+BMI+Race.Ethnicity+Smoking+healthDrinking+Healthy.physical.activity+Qualification+Townsend.deprivation.index+urban+CHD+diabet+Hype	wwp2	0.00133826	0.149789	0.880932	79603	25698.1	29425	0.952553
PHQ.2~nppb+Age+Sex+BMI+Race.Ethnicity+Smoking+healthDrinking+Healthy.physical.activity+Qualification+Townsend.deprivation.index+urban+CHD+diabet+Hype	nppb	0.00133821	0.356535	0.721443	78720.5	25376.5	29123	0.876386
PHQ.2~aif1+Age+Sex+BMI+Race.Ethnicity+Smoking+healthDrinking+Healthy.physical.activity+Qualification+Townsend.deprivation.index+urban+CHD+diabet+Hype	aif1	0.0013286	0.14038	0.888361	78384.8	25347.9	28945	0.956345
PHQ.2~traf2+Age+Sex+BMI+Race.Ethnicity+Smoking+healthDrinking+Healthy.physical.activity+Qualification+Townsend.deprivation.index+urban+CHD+diabet+Hype	traf2	0.00132565	0.197786	0.843214	80029.8	25831.5	29586	0.930784
PHQ.2~ctsv+Age+Sex+BMI+Race.Ethnicity+Smoking+healthDrinking+Healthy.physical.activity+Qualification+Townsend.deprivation.index+urban+CHD+diabet+Hype	ctsv	0.00129771	0.109527	0.912786	80504.3	25945.7	29788	0.966053
PHQ.2~diablo+Age+Sex+BMI+Race.Ethnicity+Smoking+healthDrinking+Healthy.physical.activity+Qualification+Townsend.deprivation.index+urban+CHD+diabet+Hype	diablo	0.00127215	0.287903	0.773423	79736	25651.2	29535	0.901608
PHQ.2~gp6+Age+Sex+BMI+Race.Ethnicity+Smoking+healthDrinking+Healthy.physical.activity+Qualification+Townsend.deprivation.index+urban+CHD+diabet+Hype	gp6	0.00108952	0.197526	0.843417	80086.2	25885.2	29583	0.930784
PHQ.2~foxo1+Age+Sex+BMI+Race.Ethnicity+Smoking+healthDrinking+Healthy.physical.activity+Qualification+Townsend.deprivation.index+urban+CHD+diabet+Hype	foxo1	0.00108951	0.192392	0.847437	80029.8	25831.5	29586	0.93148
PHQ.2~gzmh+Age+Sex+BMI+Race.Ethnicity+Smoking+healthDrinking+Healthy.physical.activity+Qualification+Townsend.deprivation.index+urban+CHD+diabet+Hype	gzmh	0.00108886	0.170645	0.864504	78720.6	25376.5	29123	0.941248
PHQ.2~il5+Age+Sex+BMI+Race.Ethnicity+Smoking+healthDrinking+Healthy.physical.activity+Qualification+Townsend.deprivation.index+urban+CHD+diabet+Hype	il5	0.00107241	0.306085	0.759542	78608.5	25382.6	29053	0.895652
PHQ.2~skap1+Age+Sex+BMI+Race.Ethnicity+Smoking+healthDrinking+Healthy.physical.activity+Qualification+Townsend.deprivation.index+urban+CHD+diabet+Hype	skap1	0.00103081	0.152376	0.878891	79472.1	25655.1	29377	0.95226
PHQ.2~tbl1x+Age+Sex+BMI+Race.Ethnicity+Smoking+healthDrinking+Healthy.physical.activity+Qualification+Townsend.deprivation.index+urban+CHD+diabet+Hype	tbl1x	0.00102681	0.176593	0.859829	78384.8	25347.9	28945	0.940203
PHQ.2~pag1+Age+Sex+BMI+Race.Ethnicity+Smoking+healthDrinking+Healthy.physical.activity+Qualification+Townsend.deprivation.index+urban+CHD+diabet+Hype	pag1	0.00100542	0.112245	0.91063	78720.6	25376.6	29123	0.965387
PHQ.2~ccl26+Age+Sex+BMI+Race.Ethnicity+Smoking+healthDrinking+Healthy.physical.activity+Qualification+Townsend.deprivation.index+urban+CHD+diabet+Hype	ccl26	0.00100271	0.18562	0.852744	80029.8	25831.5	29586	0.933806
PHQ.2~dkkl1+Age+Sex+BMI+Race.Ethnicity+Smoking+healthDrinking+Healthy.physical.activity+Qualification+Townsend.deprivation.index+urban+CHD+diabet+Hype	dkkl1	0.000957048	0.167583	0.866913	79800.2	25764.8	29496	0.94209
PHQ.2~s100a12+Age+Sex+BMI+Race.Ethnicity+Smoking+healthDrinking+Healthy.physical.activity+Qualification+Townsend.deprivation.index+urban+CHD+diabet+Hype	s100a12	0.000913705	0.140456	0.888301	79110.1	25559	29229	0.956345
PHQ.2~calb2+Age+Sex+BMI+Race.Ethnicity+Smoking+healthDrinking+Healthy.physical.activity+Qualification+Townsend.deprivation.index+urban+CHD+diabet+Hype	calb2	0.000905584	0.0545286	0.956514	78376.7	25355.7	28935	0.985114
PHQ.2~irag2+Age+Sex+BMI+Race.Ethnicity+Smoking+healthDrinking+Healthy.physical.activity+Qualification+Townsend.deprivation.index+urban+CHD+diabet+Hype	irag2	0.000899729	0.166973	0.867392	78720.6	25376.5	29123	0.94209
PHQ.2~dok2+Age+Sex+BMI+Race.Ethnicity+Smoking+healthDrinking+Healthy.physical.activity+Qualification+Townsend.deprivation.index+urban+CHD+diabet+Hype	dok2	0.000862036	0.21853	0.827018	79966.6	25718.9	29625	0.925728
PHQ.2~sftpd+Age+Sex+BMI+Race.Ethnicity+Smoking+healthDrinking+Healthy.physical.activity+Qualification+Townsend.deprivation.index+urban+CHD+diabet+Hype	sftpd	0.000853758	0.116606	0.907173	79966.7	25718.9	29625	0.965232
PHQ.2~ces3+Age+Sex+BMI+Race.Ethnicity+Smoking+healthDrinking+Healthy.physical.activity+Qualification+Townsend.deprivation.index+urban+CHD+diabet+Hype	ces3	0.000824401	0.119882	0.904577	79800.2	25764.8	29496	0.963872
PHQ.2~pfkfb2+Age+Sex+BMI+Race.Ethnicity+Smoking+healthDrinking+Healthy.physical.activity+Qualification+Townsend.deprivation.index+urban+CHD+diabet+Hype	pfkfb2	0.000821899	0.13057	0.896116	79637.3	25696.8	29446	0.961862
PHQ.2~mphosph8+Age+Sex+BMI+Race.Ethnicity+Smoking+healthDrinking+Healthy.physical.activity+Qualification+Townsend.deprivation.index+urban+CHD+diabet+Hype	mphosph8	0.000799585	0.123133	0.902002	78720.6	25376.5	29123	0.962609
PHQ.2~mdga1+Age+Sex+BMI+Race.Ethnicity+Smoking+healthDrinking+Healthy.physical.activity+Qualification+Townsend.deprivation.index+urban+CHD+diabet+Hype	mdga1	0.000797952	0.112498	0.910429	79603.1	25698.1	29425	0.965387
PHQ.2~cebpb+Age+Sex+BMI+Race.Ethnicity+Smoking+healthDrinking+Healthy.physical.activity+Qualification+Townsend.deprivation.index+urban+CHD+diabet+Hype	cebpb	0.000787445	0.0613735	0.951062	78720.6	25376.6	29123	0.983324
PHQ.2~lrp1+Age+Sex+BMI+Race.Ethnicity+Smoking+healthDrinking+Healthy.physical.activity+Qualification+Townsend.deprivation.index+urban+CHD+diabet+Hype	lrp1	0.000762535	0.0408543	0.967412	79800.2	25764.8	29496	0.989742
PHQ.2~irak4+Age+Sex+BMI+Race.Ethnicity+Smoking+healthDrinking+Healthy.physical.activity+Qualification+Townsend.deprivation.index+urban+CHD+diabet+Hype	irak4	0.000705067	0.150957	0.880011	80029.8	25831.5	29586	0.95226
PHQ.2~hagh+Age+Sex+BMI+Race.Ethnicity+Smoking+healthDrinking+Healthy.physical.activity+Qualification+Townsend.deprivation.index+urban+CHD+diabet+Hype	hagh	0.000702338	0.107305	0.914548	80512.1	25924.4	29807	0.966053
PHQ.2~eno1+Age+Sex+BMI+Race.Ethnicity+Smoking+healthDrinking+Healthy.physical.activity+Qualification+Townsend.deprivation.index+urban+CHD+diabet+Hype	eno1	0.000661876	0.107614	0.914302	80050.5	25818.3	29607	0.966053
PHQ.2~csf2ra+Age+Sex+BMI+Race.Ethnicity+Smoking+healthDrinking+Healthy.physical.activity+Qualification+Townsend.deprivation.index+urban+CHD+diabet+Hype	csf2ra	0.000661209	0.0828556	0.933967	79603.1	25698.1	29425	0.975995
PHQ.2~src+Age+Sex+BMI+Race.Ethnicity+Smoking+healthDrinking+Healthy.physical.activity+Qualification+Townsend.deprivation.index+urban+CHD+diabet+Hype	src	0.000659816	0.164305	0.869492	80286.5	25942.7	29662	0.94367
PHQ.2~egf+Age+Sex+BMI+Race.Ethnicity+Smoking+healthDrinking+Healthy.physical.activity+Qualification+Townsend.deprivation.index+urban+CHD+diabet+Hype	egf	0.000635153	0.134052	0.893362	80059.3	25875.1	29574	0.95961
PHQ.2~fabp6+Age+Sex+BMI+Race.Ethnicity+Smoking+healthDrinking+Healthy.physical.activity+Qualification+Townsend.deprivation.index+urban+CHD+diabet+Hype	fabp6	0.000614787	0.0688714	0.945092	78602.5	25340.3	29078	0.982456
PHQ.2~flrt2+Age+Sex+BMI+Race.Ethnicity+Smoking+healthDrinking+Healthy.physical.activity+Qualification+Townsend.deprivation.index+urban+CHD+diabet+Hype	flrt2	0.000605001	0.0345096	0.972471	79603.1	25698.1	29425	0.989742
PHQ.2~skap2+Age+Sex+BMI+Race.Ethnicity+Smoking+healthDrinking+Healthy.physical.activity+Qualification+Townsend.deprivation.index+urban+CHD+diabet+Hype	skap2	0.000593176	0.129105	0.897276	80556.4	26032.7	29760	0.962151
PHQ.2~ghrl+Age+Sex+BMI+Race.Ethnicity+Smoking+healthDrinking+Healthy.physical.activity+Qualification+Townsend.deprivation.index+urban+CHD+diabet+Hype	ghrl	0.000574132	0.0934682	0.925532	79966.7	25718.9	29625	0.973106
PHQ.2~eloa+Age+Sex+BMI+Race.Ethnicity+Smoking+healthDrinking+Healthy.physical.activity+Qualification+Townsend.deprivation.index+urban+CHD+diabet+Hype	eloa	0.000573463	0.0643008	0.948731	79800.2	25764.8	29496	0.982456
PHQ.2~pdgfrb+Age+Sex+BMI+Race.Ethnicity+Smoking+healthDrinking+Healthy.physical.activity+Qualification+Townsend.deprivation.index+urban+CHD+diabet+Hype	pdgfrb	0.000560639	0.040505	0.967691	80958.6	26027.8	30000	0.989742
PHQ.2~txnrd1+Age+Sex+BMI+Race.Ethnicity+Smoking+healthDrinking+Healthy.physical.activity+Qualification+Townsend.deprivation.index+urban+CHD+diabet+Hype	txnrd1	0.000554818	0.0534551	0.95737	80198.7	25910.6	29632	0.985114
PHQ.2~ceacam21+Age+Sex+BMI+Race.Ethnicity+Smoking+healthDrinking+Healthy.physical.activity+Qualification+Townsend.deprivation.index+urban+CHD+diabet+Hype	ceacam21	0.000547014	0.0944205	0.924776	80029.8	25831.5	29586	0.973106
PHQ.2~ndrg1+Age+Sex+BMI+Race.Ethnicity+Smoking+healthDrinking+Healthy.physical.activity+Qualification+Townsend.deprivation.index+urban+CHD+diabet+Hype	ndrg1	0.000497598	0.067933	0.945839	78376.7	25355.7	28935	0.982456
PHQ.2~vegfd+Age+Sex+BMI+Race.Ethnicity+Smoking+healthDrinking+Healthy.physical.activity+Qualification+Townsend.deprivation.index+urban+CHD+diabet+Hype	vegfd	0.000489592	0.0364615	0.970915	80818.7	26059.6	29896	0.989742
PHQ.2~ruvbl1+Age+Sex+BMI+Race.Ethnicity+Smoking+healthDrinking+Healthy.physical.activity+Qualification+Townsend.deprivation.index+urban+CHD+diabet+Hype	ruvbl1	0.000470854	0.0964539	0.923161	78384.8	25347.9	28945	0.973106
PHQ.2~snap23+Age+Sex+BMI+Race.Ethnicity+Smoking+healthDrinking+Healthy.physical.activity+Qualification+Townsend.deprivation.index+urban+CHD+diabet+Hype	snap23	0.00043333	0.0777073	0.938061	79966.7	25718.9	29625	0.978178
PHQ.2~dpep2+Age+Sex+BMI+Race.Ethnicity+Smoking+healthDrinking+Healthy.physical.activity+Qualification+Townsend.deprivation.index+urban+CHD+diabet+Hype	dpep2	0.000422339	0.025168	0.979921	79800.2	25764.8	29496	0.992815
PHQ.2~mnda+Age+Sex+BMI+Race.Ethnicity+Smoking+healthDrinking+Healthy.physical.activity+Qualification+Townsend.deprivation.index+urban+CHD+diabet+Hype	mnda	0.00037695	0.0792911	0.936802	79834.2	25670.2	29580	0.977561
PHQ.2~hmox2+Age+Sex+BMI+Race.Ethnicity+Smoking+healthDrinking+Healthy.physical.activity+Qualification+Townsend.deprivation.index+urban+CHD+diabet+Hype	hmox2	0.000362278	0.0336891	0.973125	78376.7	25355.7	28935	0.989742
PHQ.2~lta+Age+Sex+BMI+Race.Ethnicity+Smoking+healthDrinking+Healthy.physical.activity+Qualification+Townsend.deprivation.index+urban+CHD+diabet+Hype	lta	0.000340911	0.0278586	0.977775	80029.9	25831.5	29586	0.992573
PHQ.2~klrd1+Age+Sex+BMI+Race.Ethnicity+Smoking+healthDrinking+Healthy.physical.activity+Qualification+Townsend.deprivation.index+urban+CHD+diabet+Hype	klrd1	0.00032782	0.031426	0.97493	80933.1	26089.7	29943	0.990502
PHQ.2~aoc1+Age+Sex+BMI+Race.Ethnicity+Smoking+healthDrinking+Healthy.physical.activity+Qualification+Townsend.deprivation.index+urban+CHD+diabet+Hype	aoc1	0.000323527	0.0367768	0.970663	78608.5	25382.7	29053	0.989742
PHQ.2~cpa2+Age+Sex+BMI+Race.Ethnicity+Smoking+healthDrinking+Healthy.physical.activity+Qualification+Townsend.deprivation.index+urban+CHD+diabet+Hype	cpa2	0.000312715	0.0421602	0.966371	80645	26031.2	29813	0.989742
PHQ.2~actn4+Age+Sex+BMI+Race.Ethnicity+Smoking+healthDrinking+Healthy.physical.activity+Qualification+Townsend.deprivation.index+urban+CHD+diabet+Hype	actn4	0.000308927	0.020033	0.984017	78608.5	25382.7	29053	0.993239
PHQ.2~tnni3+Age+Sex+BMI+Race.Ethnicity+Smoking+healthDrinking+Healthy.physical.activity+Qualification+Townsend.deprivation.index+urban+CHD+diabet+Hype	tnni3	0.000308058	0.0524227	0.958192	78720.6	25376.6	29123	0.985114
PHQ.2~adamts15+Age+Sex+BMI+Race.Ethnicity+Smoking+healthDrinking+Healthy.physical.activity+Qualification+Townsend.deprivation.index+urban+CHD+diabet+Hype	adamts15	0.000221837	0.019536	0.984414	79800.2	25764.8	29496	0.993239
PHQ.2~il7r+Age+Sex+BMI+Race.Ethnicity+Smoking+healthDrinking+Healthy.physical.activity+Qualification+Townsend.deprivation.index+urban+CHD+diabet+Hype	il7r	0.000216478	0.0230913	0.981578	80198.7	25910.6	29632	0.993118
PHQ.2~siglec5+Age+Sex+BMI+Race.Ethnicity+Smoking+healthDrinking+Healthy.physical.activity+Qualification+Townsend.deprivation.index+urban+CHD+diabet+Hype	siglec5	0.000214995	0.0520033	0.958526	80198.7	25910.6	29632	0.985114
PHQ.2~anxa11+Age+Sex+BMI+Race.Ethnicity+Smoking+healthDrinking+Healthy.physical.activity+Qualification+Townsend.deprivation.index+urban+CHD+diabet+Hype	anxa11	0.000170479	0.0232133	0.98148	79913.4	25798.2	29540	0.993118
PHQ.2~ror1+Age+Sex+BMI+Race.Ethnicity+Smoking+healthDrinking+Healthy.physical.activity+Qualification+Townsend.deprivation.index+urban+CHD+diabet+Hype	ror1	0.000164049	0.0104444	0.991667	79966.7	25718.9	29625	0.993704
PHQ.2~col1a1+Age+Sex+BMI+Race.Ethnicity+Smoking+healthDrinking+Healthy.physical.activity+Qualification+Townsend.deprivation.index+urban+CHD+diabet+Hype	col1a1	0.000131342	0.00679092	0.994582	80958.6	26027.8	30000	0.994782
PHQ.2~ca13+Age+Sex+BMI+Race.Ethnicity+Smoking+healthDrinking+Healthy.physical.activity+Qualification+Townsend.deprivation.index+urban+CHD+diabet+Hype	ca13	0.000127451	0.0271679	0.978326	79082.4	25453.5	29284	0.992573
PHQ.2~rab37+Age+Sex+BMI+Race.Ethnicity+Smoking+healthDrinking+Healthy.physical.activity+Qualification+Townsend.deprivation.index+urban+CHD+diabet+Hype	rab37	0.000124093	0.0208551	0.983361	78608.5	25382.7	29053	0.993239
PHQ.2~arg1+Age+Sex+BMI+Race.Ethnicity+Smoking+healthDrinking+Healthy.physical.activity+Qualification+Townsend.deprivation.index+urban+CHD+diabet+Hype	arg1	0.000116325	0.0127424	0.989833	79529.6	25634.1	29425	0.993704
PHQ.2~fadd+Age+Sex+BMI+Race.Ethnicity+Smoking+healthDrinking+Healthy.physical.activity+Qualification+Townsend.deprivation.index+urban+CHD+diabet+Hype	fadd	0.000106916	0.0169677	0.986462	79966.7	25718.9	29625	0.993704
PHQ.2~vash1+Age+Sex+BMI+Race.Ethnicity+Smoking+healthDrinking+Healthy.physical.activity+Qualification+Townsend.deprivation.index+urban+CHD+diabet+Hype	vash1	6.90208e-05	0.0116092	0.990737	80029.9	25831.5	29586	0.993704
PHQ.2~vsir+Age+Sex+BMI+Race.Ethnicity+Smoking+healthDrinking+Healthy.physical.activity+Qualification+Townsend.deprivation.index+urban+CHD+diabet+Hype	vsir	5.16655e-05	0.00654023	0.994782	79834.2	25670.2	29580	0.994782
PHQ.2~pak4+Age+Sex+BMI+Race.Ethnicity+Smoking+healthDrinking+Healthy.physical.activity+Qualification+Townsend.deprivation.index+urban+CHD+diabet+Hype	pak4	-7.12495e-05	-0.00879659	0.992981	78376.7	25355.7	28935	0.994341
PHQ.2~gfod2+Age+Sex+BMI+Race.Ethnicity+Smoking+healthDrinking+Healthy.physical.activity+Qualification+Townsend.deprivation.index+urban+CHD+diabet+Hype	gfod2	-8.35174e-05	-0.0211868	0.983097	78384.8	25347.9	28945	0.993239
PHQ.2~il22ra1+Age+Sex+BMI+Race.Ethnicity+Smoking+healthDrinking+Healthy.physical.activity+Qualification+Townsend.deprivation.index+urban+CHD+diabet+Hype	il22ra1	-0.000125884	-0.0111814	0.991079	78608.5	25382.7	29053	0.993704
PHQ.2~stk24+Age+Sex+BMI+Race.Ethnicity+Smoking+healthDrinking+Healthy.physical.activity+Qualification+Townsend.deprivation.index+urban+CHD+diabet+Hype	stk24	-0.000130276	-0.016231	0.98705	78376.7	25355.7	28935	0.993704
PHQ.2~cntn2+Age+Sex+BMI+Race.Ethnicity+Smoking+healthDrinking+Healthy.physical.activity+Qualification+Townsend.deprivation.index+urban+CHD+diabet+Hype	cntn2	-0.000141307	-0.0130707	0.989571	80777.1	26027.9	29893	0.993704
PHQ.2~artn+Age+Sex+BMI+Race.Ethnicity+Smoking+healthDrinking+Healthy.physical.activity+Qualification+Townsend.deprivation.index+urban+CHD+diabet+Hype	artn	-0.000155041	-0.0138977	0.988912	78608.5	25382.7	29053	0.993704
PHQ.2~ptpn6+Age+Sex+BMI+Race.Ethnicity+Smoking+healthDrinking+Healthy.physical.activity+Qualification+Townsend.deprivation.index+urban+CHD+diabet+Hype	ptpn6	-0.000190493	-0.0349376	0.97213	80421.5	25972.8	29721	0.989742
PHQ.2~tbc1d5+Age+Sex+BMI+Race.Ethnicity+Smoking+healthDrinking+Healthy.physical.activity+Qualification+Townsend.deprivation.index+urban+CHD+diabet+Hype	tbc1d5	-0.000207948	-0.0349254	0.972139	80029.9	25831.5	29586	0.989742
PHQ.2~cd1c+Age+Sex+BMI+Race.Ethnicity+Smoking+healthDrinking+Healthy.physical.activity+Qualification+Townsend.deprivation.index+urban+CHD+diabet+Hype	cd1c	-0.000221951	-0.0109967	0.991226	80428.8	25986.6	29716	0.993704
PHQ.2~ccl22+Age+Sex+BMI+Race.Ethnicity+Smoking+healthDrinking+Healthy.physical.activity+Qualification+Townsend.deprivation.index+urban+CHD+diabet+Hype	ccl22	-0.000248773	-0.0259111	0.979328	79536.7	25732.4	29363	0.992815
PHQ.2~fcrl6+Age+Sex+BMI+Race.Ethnicity+Smoking+healthDrinking+Healthy.physical.activity+Qualification+Townsend.deprivation.index+urban+CHD+diabet+Hype	fcrl6	-0.000274879	-0.0380211	0.969671	80029.9	25831.5	29586	0.989742
PHQ.2~prkar1a+Age+Sex+BMI+Race.Ethnicity+Smoking+healthDrinking+Healthy.physical.activity+Qualification+Townsend.deprivation.index+urban+CHD+diabet+Hype	prkar1a	-0.000293419	-0.0506815	0.95958	79966.7	25718.9	29625	0.985168
PHQ.2~ppp1r2+Age+Sex+BMI+Race.Ethnicity+Smoking+healthDrinking+Healthy.physical.activity+Qualification+Townsend.deprivation.index+urban+CHD+diabet+Hype	ppp1r2	-0.000311798	-0.0518918	0.958615	79966.7	25718.9	29625	0.985114
PHQ.2~chmp1a+Age+Sex+BMI+Race.Ethnicity+Smoking+healthDrinking+Healthy.physical.activity+Qualification+Townsend.deprivation.index+urban+CHD+diabet+Hype	chmp1a	-0.000319968	-0.0515929	0.958853	79603.1	25698.1	29425	0.985114
PHQ.2~clstn1+Age+Sex+BMI+Race.Ethnicity+Smoking+healthDrinking+Healthy.physical.activity+Qualification+Townsend.deprivation.index+urban+CHD+diabet+Hype	clstn1	-0.000320165	-0.0332117	0.973506	78376.7	25355.7	28935	0.989742
PHQ.2~cd200+Age+Sex+BMI+Race.Ethnicity+Smoking+healthDrinking+Healthy.physical.activity+Qualification+Townsend.deprivation.index+urban+CHD+diabet+Hype	cd200	-0.000337921	-0.018165	0.985507	80029.9	25831.5	29586	0.993658
PHQ.2~fut8+Age+Sex+BMI+Race.Ethnicity+Smoking+healthDrinking+Healthy.physical.activity+Qualification+Townsend.deprivation.index+urban+CHD+diabet+Hype	fut8	-0.000342916	-0.0403115	0.967845	79603.1	25698.1	29425	0.989742
PHQ.2~ncln+Age+Sex+BMI+Race.Ethnicity+Smoking+healthDrinking+Healthy.physical.activity+Qualification+Townsend.deprivation.index+urban+CHD+diabet+Hype	ncln	-0.000363597	-0.0381872	0.969539	78608.5	25382.7	29053	0.989742
PHQ.2~nid2+Age+Sex+BMI+Race.Ethnicity+Smoking+healthDrinking+Healthy.physical.activity+Qualification+Townsend.deprivation.index+urban+CHD+diabet+Hype	nid2	-0.000418747	-0.0632715	0.949551	80198.7	25910.6	29632	0.982456
PHQ.2~slc27a4+Age+Sex+BMI+Race.Ethnicity+Smoking+healthDrinking+Healthy.physical.activity+Qualification+Townsend.deprivation.index+urban+CHD+diabet+Hype	slc27a4	-0.000433903	-0.0597644	0.952344	78376.7	25355.7	28935	0.983954
PHQ.2~drg2+Age+Sex+BMI+Race.Ethnicity+Smoking+healthDrinking+Healthy.physical.activity+Qualification+Townsend.deprivation.index+urban+CHD+diabet+Hype	drg2	-0.000498799	-0.0583317	0.953485	79800.2	25764.8	29496	0.984438
PHQ.2~prok1+Age+Sex+BMI+Race.Ethnicity+Smoking+healthDrinking+Healthy.physical.activity+Qualification+Townsend.deprivation.index+urban+CHD+diabet+Hype	prok1	-0.000510214	-0.0642687	0.948757	80029.8	25831.5	29586	0.982456
PHQ.2~apex1+Age+Sex+BMI+Race.Ethnicity+Smoking+healthDrinking+Healthy.physical.activity+Qualification+Townsend.deprivation.index+urban+CHD+diabet+Hype	apex1	-0.00060283	-0.0739735	0.941032	80513.2	25944.5	29794	0.979625
PHQ.2~amy2a+Age+Sex+BMI+Race.Ethnicity+Smoking+healthDrinking+Healthy.physical.activity+Qualification+Townsend.deprivation.index+urban+CHD+diabet+Hype	amy2a	-0.000681445	-0.0637725	0.949152	76830.1	24669.2	28489	0.982456
PHQ.2~cd69+Age+Sex+BMI+Race.Ethnicity+Smoking+healthDrinking+Healthy.physical.activity+Qualification+Townsend.deprivation.index+urban+CHD+diabet+Hype	cd69	-0.000682617	-0.123041	0.902075	79634.9	25629.7	29490	0.962609
PHQ.2~fus+Age+Sex+BMI+Race.Ethnicity+Smoking+healthDrinking+Healthy.physical.activity+Qualification+Townsend.deprivation.index+urban+CHD+diabet+Hype	fus	-0.000695123	-0.0557261	0.95556	78285.1	25326.3	28901	0.985114
PHQ.2~egln1+Age+Sex+BMI+Race.Ethnicity+Smoking+healthDrinking+Healthy.physical.activity+Qualification+Townsend.deprivation.index+urban+CHD+diabet+Hype	egln1	-0.000702723	-0.0805016	0.935839	80029.8	25831.5	29586	0.977254
PHQ.2~ccl5+Age+Sex+BMI+Race.Ethnicity+Smoking+healthDrinking+Healthy.physical.activity+Qualification+Townsend.deprivation.index+urban+CHD+diabet+Hype	ccl5	-0.0007091	-0.147432	0.882792	80467.2	25968.1	29751	0.953155
PHQ.2~cd38+Age+Sex+BMI+Race.Ethnicity+Smoking+healthDrinking+Healthy.physical.activity+Qualification+Townsend.deprivation.index+urban+CHD+diabet+Hype	cd38	-0.00073765	-0.0464203	0.962976	79800.2	25764.8	29496	0.987962
PHQ.2~tst+Age+Sex+BMI+Race.Ethnicity+Smoking+healthDrinking+Healthy.physical.activity+Qualification+Townsend.deprivation.index+urban+CHD+diabet+Hype	tst	-0.000737674	-0.111428	0.911277	78262.7	25327.5	28887	0.965387
PHQ.2~scgb1a1+Age+Sex+BMI+Race.Ethnicity+Smoking+healthDrinking+Healthy.physical.activity+Qualification+Townsend.deprivation.index+urban+CHD+diabet+Hype	scgb1a1	-0.000774056	-0.0849129	0.932331	80322	25988.6	29652	0.97568
PHQ.2~pnpt1+Age+Sex+BMI+Race.Ethnicity+Smoking+healthDrinking+Healthy.physical.activity+Qualification+Townsend.deprivation.index+urban+CHD+diabet+Hype	pnpt1	-0.000776193	-0.186607	0.85197	78608.5	25382.6	29053	0.933763
PHQ.2~foxo3+Age+Sex+BMI+Race.Ethnicity+Smoking+healthDrinking+Healthy.physical.activity+Qualification+Townsend.deprivation.index+urban+CHD+diabet+Hype	foxo3	-0.000783906	-0.151034	0.87995	78384.8	25347.9	28945	0.95226
PHQ.2~pnliprp2+Age+Sex+BMI+Race.Ethnicity+Smoking+healthDrinking+Healthy.physical.activity+Qualification+Townsend.deprivation.index+urban+CHD+diabet+Hype	pnliprp2	-0.000820134	-0.498711	0.617987	80196	25911.2	29630	0.806525
PHQ.2~sult1a1+Age+Sex+BMI+Race.Ethnicity+Smoking+healthDrinking+Healthy.physical.activity+Qualification+Townsend.deprivation.index+urban+CHD+diabet+Hype	sult1a1	-0.000878944	-0.23554	0.813791	80887.8	26097.6	29911	0.921728
PHQ.2~gbp2+Age+Sex+BMI+Race.Ethnicity+Smoking+healthDrinking+Healthy.physical.activity+Qualification+Townsend.deprivation.index+urban+CHD+diabet+Hype	gbp2	-0.000891409	-0.107715	0.914222	78608.5	25382.7	29053	0.966053
PHQ.2~mgmt+Age+Sex+BMI+Race.Ethnicity+Smoking+healthDrinking+Healthy.physical.activity+Qualification+Townsend.deprivation.index+urban+CHD+diabet+Hype	mgmt	-0.000894513	-0.223019	0.823522	80029.8	25831.5	29586	0.923854
PHQ.2~clspn+Age+Sex+BMI+Race.Ethnicity+Smoking+healthDrinking+Healthy.physical.activity+Qualification+Townsend.deprivation.index+urban+CHD+diabet+Hype	clspn	-0.00090136	-0.0643906	0.94866	78245.7	25312.6	28887	0.982456
PHQ.2~sftpa2+Age+Sex+BMI+Race.Ethnicity+Smoking+healthDrinking+Healthy.physical.activity+Qualification+Townsend.deprivation.index+urban+CHD+diabet+Hype	sftpa2	-0.000906139	-0.0905185	0.927876	78384.8	25347.9	28945	0.973106
PHQ.2~cope+Age+Sex+BMI+Race.Ethnicity+Smoking+healthDrinking+Healthy.physical.activity+Qualification+Townsend.deprivation.index+urban+CHD+diabet+Hype	cope	-0.000922379	-0.0870189	0.930657	78376.7	25355.7	28935	0.974625
PHQ.2~stx6+Age+Sex+BMI+Race.Ethnicity+Smoking+healthDrinking+Healthy.physical.activity+Qualification+Townsend.deprivation.index+urban+CHD+diabet+Hype	stx6	-0.00093188	-0.126497	0.899339	78384.8	25347.9	28945	0.962151
PHQ.2~klk12+Age+Sex+BMI+Race.Ethnicity+Smoking+healthDrinking+Healthy.physical.activity+Qualification+Townsend.deprivation.index+urban+CHD+diabet+Hype	klk12	-0.00102138	-0.280574	0.779039	78384.7	25347.8	28945	0.90384
PHQ.2~cdsn+Age+Sex+BMI+Race.Ethnicity+Smoking+healthDrinking+Healthy.physical.activity+Qualification+Townsend.deprivation.index+urban+CHD+diabet+Hype	cdsn	-0.00107103	-0.0946669	0.92458	80628.8	25975.6	29841	0.973106
PHQ.2~trim5+Age+Sex+BMI+Race.Ethnicity+Smoking+healthDrinking+Healthy.physical.activity+Qualification+Townsend.deprivation.index+urban+CHD+diabet+Hype	trim5	-0.00109654	-0.196595	0.844146	80029.8	25831.5	29586	0.930784
PHQ.2~mtpn+Age+Sex+BMI+Race.Ethnicity+Smoking+healthDrinking+Healthy.physical.activity+Qualification+Townsend.deprivation.index+urban+CHD+diabet+Hype	mtpn	-0.00110413	-0.0734382	0.941458	78720.6	25376.6	29123	0.979625
PHQ.2~ager+Age+Sex+BMI+Race.Ethnicity+Smoking+healthDrinking+Healthy.physical.activity+Qualification+Townsend.deprivation.index+urban+CHD+diabet+Hype	ager	-0.00112704	-0.091665	0.926965	80135.4	25899.9	29602	0.973106
PHQ.2~dars1+Age+Sex+BMI+Race.Ethnicity+Smoking+healthDrinking+Healthy.physical.activity+Qualification+Townsend.deprivation.index+urban+CHD+diabet+Hype	dars1	-0.00113854	-0.170628	0.864517	79472	25655.1	29377	0.941248
PHQ.2~igfbp1+Age+Sex+BMI+Race.Ethnicity+Smoking+healthDrinking+Healthy.physical.activity+Qualification+Townsend.deprivation.index+urban+CHD+diabet+Hype	igfbp1	-0.00116084	-0.295201	0.767842	80820.8	25987.7	29946	0.89819
PHQ.2~psmd9+Age+Sex+BMI+Race.Ethnicity+Smoking+healthDrinking+Healthy.physical.activity+Qualification+Townsend.deprivation.index+urban+CHD+diabet+Hype	psmd9	-0.00117676	-0.137012	0.891022	79800.2	25764.8	29496	0.958504
PHQ.2~plxna4+Age+Sex+BMI+Race.Ethnicity+Smoking+healthDrinking+Healthy.physical.activity+Qualification+Townsend.deprivation.index+urban+CHD+diabet+Hype	plxna4	-0.00121825	-0.20438	0.838058	80029.8	25831.5	29586	0.930257
PHQ.2~jam2+Age+Sex+BMI+Race.Ethnicity+Smoking+healthDrinking+Healthy.physical.activity+Qualification+Townsend.deprivation.index+urban+CHD+diabet+Hype	jam2	-0.00121922	-0.0638552	0.949086	80887.9	26097.6	29911	0.982456
PHQ.2~s100a11+Age+Sex+BMI+Race.Ethnicity+Smoking+healthDrinking+Healthy.physical.activity+Qualification+Townsend.deprivation.index+urban+CHD+diabet+Hype	s100a11	-0.00123048	-0.121742	0.903104	79382.4	25537.2	29404	0.963004
PHQ.2~ly96+Age+Sex+BMI+Race.Ethnicity+Smoking+healthDrinking+Healthy.physical.activity+Qualification+Townsend.deprivation.index+urban+CHD+diabet+Hype	ly96	-0.00126191	-0.0913512	0.927214	79603.1	25698.1	29425	0.973106
PHQ.2~acox1+Age+Sex+BMI+Race.Ethnicity+Smoking+healthDrinking+Healthy.physical.activity+Qualification+Townsend.deprivation.index+urban+CHD+diabet+Hype	acox1	-0.00126409	-0.128384	0.897846	79966.7	25718.9	29625	0.962151
PHQ.2~samd9l+Age+Sex+BMI+Race.Ethnicity+Smoking+healthDrinking+Healthy.physical.activity+Qualification+Townsend.deprivation.index+urban+CHD+diabet+Hype	samd9l	-0.00131568	-0.200142	0.841371	80029.8	25831.5	29586	0.930784
PHQ.2~cd46+Age+Sex+BMI+Race.Ethnicity+Smoking+healthDrinking+Healthy.physical.activity+Qualification+Townsend.deprivation.index+urban+CHD+diabet+Hype	cd46	-0.00133497	-0.0762167	0.939247	79679.7	25730.8	29448	0.978717
PHQ.2~cnpy2+Age+Sex+BMI+Race.Ethnicity+Smoking+healthDrinking+Healthy.physical.activity+Qualification+Townsend.deprivation.index+urban+CHD+diabet+Hype	cnpy2	-0.00140185	-0.173056	0.862608	78720.6	25376.5	29123	0.941086
PHQ.2~gp2+Age+Sex+BMI+Race.Ethnicity+Smoking+healthDrinking+Healthy.physical.activity+Qualification+Townsend.deprivation.index+urban+CHD+diabet+Hype	gp2	-0.00140558	-0.237502	0.812269	77697.7	25046.7	28744	0.921728
PHQ.2~tymp+Age+Sex+BMI+Race.Ethnicity+Smoking+healthDrinking+Healthy.physical.activity+Qualification+Townsend.deprivation.index+urban+CHD+diabet+Hype	tymp	-0.00142011	-0.195522	0.844986	79490.6	25569.2	29446	0.930884
PHQ.2~ikzf2+Age+Sex+BMI+Race.Ethnicity+Smoking+healthDrinking+Healthy.physical.activity+Qualification+Townsend.deprivation.index+urban+CHD+diabet+Hype	ikzf2	-0.0014307	-0.259913	0.794933	78384.8	25347.8	28945	0.912557
PHQ.2~ereg+Age+Sex+BMI+Race.Ethnicity+Smoking+healthDrinking+Healthy.physical.activity+Qualification+Townsend.deprivation.index+urban+CHD+diabet+Hype	ereg	-0.00143212	-0.233306	0.815525	79472	25655.1	29377	0.922035
PHQ.2~scara5+Age+Sex+BMI+Race.Ethnicity+Smoking+healthDrinking+Healthy.physical.activity+Qualification+Townsend.deprivation.index+urban+CHD+diabet+Hype	scara5	-0.00145438	-0.0879056	0.929952	80887.8	26097.6	29911	0.974585
PHQ.2~ivd+Age+Sex+BMI+Race.Ethnicity+Smoking+healthDrinking+Healthy.physical.activity+Qualification+Townsend.deprivation.index+urban+CHD+diabet+Hype	ivd	-0.00147714	-0.148094	0.882269	78376.7	25355.7	28935	0.953155
PHQ.2~myo9b+Age+Sex+BMI+Race.Ethnicity+Smoking+healthDrinking+Healthy.physical.activity+Qualification+Townsend.deprivation.index+urban+CHD+diabet+Hype	myo9b	-0.00149051	-0.204827	0.837708	78608.5	25382.6	29053	0.930257
PHQ.2~azu1+Age+Sex+BMI+Race.Ethnicity+Smoking+healthDrinking+Healthy.physical.activity+Qualification+Townsend.deprivation.index+urban+CHD+diabet+Hype	azu1	-0.00149462	-0.236133	0.813332	77601.5	24952.8	28751	0.921728
PHQ.2~eno2+Age+Sex+BMI+Race.Ethnicity+Smoking+healthDrinking+Healthy.physical.activity+Qualification+Townsend.deprivation.index+urban+CHD+diabet+Hype	eno2	-0.00155975	-0.213758	0.830738	80887.8	26097.6	29911	0.925814
PHQ.2~rabepk+Age+Sex+BMI+Race.Ethnicity+Smoking+healthDrinking+Healthy.physical.activity+Qualification+Townsend.deprivation.index+urban+CHD+diabet+Hype	rabepk	-0.0015739	-0.18787	0.85098	78384.8	25347.9	28945	0.933763
PHQ.2~ren+Age+Sex+BMI+Race.Ethnicity+Smoking+healthDrinking+Healthy.physical.activity+Qualification+Townsend.deprivation.index+urban+CHD+diabet+Hype	ren	-0.00159546	-0.230499	0.817706	79966.6	25718.9	29625	0.922362
PHQ.2~flt3+Age+Sex+BMI+Race.Ethnicity+Smoking+healthDrinking+Healthy.physical.activity+Qualification+Townsend.deprivation.index+urban+CHD+diabet+Hype	flt3	-0.00160087	-0.099022	0.921121	78384.8	25347.9	28945	0.972295
PHQ.2~fgf2+Age+Sex+BMI+Race.Ethnicity+Smoking+healthDrinking+Healthy.physical.activity+Qualification+Townsend.deprivation.index+urban+CHD+diabet+Hype	fgf2	-0.00161456	-0.224352	0.822485	80029.8	25831.5	29586	0.923854
PHQ.2~cep85+Age+Sex+BMI+Race.Ethnicity+Smoking+healthDrinking+Healthy.physical.activity+Qualification+Townsend.deprivation.index+urban+CHD+diabet+Hype	cep85	-0.00162534	-0.214586	0.830092	78384.8	25347.9	28945	0.925814
PHQ.2~pla2g10+Age+Sex+BMI+Race.Ethnicity+Smoking+healthDrinking+Healthy.physical.activity+Qualification+Townsend.deprivation.index+urban+CHD+diabet+Hype	pla2g10	-0.00166759	-0.19841	0.842726	79603	25698.1	29425	0.930784
PHQ.2~abhd14b+Age+Sex+BMI+Race.Ethnicity+Smoking+healthDrinking+Healthy.physical.activity+Qualification+Townsend.deprivation.index+urban+CHD+diabet+Hype	abhd14b	-0.00169767	-0.200304	0.841244	79356.7	25627.2	29328	0.930784
PHQ.2~fkbp1b+Age+Sex+BMI+Race.Ethnicity+Smoking+healthDrinking+Healthy.physical.activity+Qualification+Townsend.deprivation.index+urban+CHD+diabet+Hype	fkbp1b	-0.00170562	-0.397015	0.691359	80315.6	25929.4	29688	0.858624
PHQ.2~ahcy+Age+Sex+BMI+Race.Ethnicity+Smoking+healthDrinking+Healthy.physical.activity+Qualification+Townsend.deprivation.index+urban+CHD+diabet+Hype	ahcy	-0.00171159	-0.242084	0.808716	79966.6	25718.9	29625	0.920025
PHQ.2~enpp2+Age+Sex+BMI+Race.Ethnicity+Smoking+healthDrinking+Healthy.physical.activity+Qualification+Townsend.deprivation.index+urban+CHD+diabet+Hype	enpp2	-0.00171377	-0.0944352	0.924764	80958.6	26027.8	30000	0.973106
PHQ.2~fmr1+Age+Sex+BMI+Race.Ethnicity+Smoking+healthDrinking+Healthy.physical.activity+Qualification+Townsend.deprivation.index+urban+CHD+diabet+Hype	fmr1	-0.00175493	-0.125244	0.900331	78384.8	25347.9	28945	0.962151
PHQ.2~xg+Age+Sex+BMI+Race.Ethnicity+Smoking+healthDrinking+Healthy.physical.activity+Qualification+Townsend.deprivation.index+urban+CHD+diabet+Hype	xg	-0.00177715	-0.115425	0.908109	80589.9	25927.1	29851	0.965387
PHQ.2~ppp3r1+Age+Sex+BMI+Race.Ethnicity+Smoking+healthDrinking+Healthy.physical.activity+Qualification+Townsend.deprivation.index+urban+CHD+diabet+Hype	ppp3r1	-0.00180519	-0.152713	0.878626	79603	25698.1	29425	0.95226
PHQ.2~il24+Age+Sex+BMI+Race.Ethnicity+Smoking+healthDrinking+Healthy.physical.activity+Qualification+Townsend.deprivation.index+urban+CHD+diabet+Hype	il24	-0.00181467	-0.174328	0.861609	78608.5	25382.6	29053	0.940697
PHQ.2~treml2+Age+Sex+BMI+Race.Ethnicity+Smoking+healthDrinking+Healthy.physical.activity+Qualification+Townsend.deprivation.index+urban+CHD+diabet+Hype	treml2	-0.00185082	-0.125769	0.899916	80198.7	25910.6	29632	0.962151
PHQ.2~pm20d1+Age+Sex+BMI+Race.Ethnicity+Smoking+healthDrinking+Healthy.physical.activity+Qualification+Townsend.deprivation.index+urban+CHD+diabet+Hype	pm20d1	-0.00187417	-0.720039	0.471506	79559.8	25592.5	29471	0.722507
PHQ.2~duox2+Age+Sex+BMI+Race.Ethnicity+Smoking+healthDrinking+Healthy.physical.activity+Qualification+Townsend.deprivation.index+urban+CHD+diabet+Hype	duox2	-0.00189618	-0.27703	0.781759	78720.5	25376.5	29123	0.904837
PHQ.2~dsg3+Age+Sex+BMI+Race.Ethnicity+Smoking+healthDrinking+Healthy.physical.activity+Qualification+Townsend.deprivation.index+urban+CHD+diabet+Hype	dsg3	-0.00194954	-0.135911	0.891892	80442.6	25909.7	29776	0.958735
PHQ.2~tcl1a+Age+Sex+BMI+Race.Ethnicity+Smoking+healthDrinking+Healthy.physical.activity+Qualification+Townsend.deprivation.index+urban+CHD+diabet+Hype	tcl1a	-0.00196719	-0.391677	0.6953	79457.5	25640.9	29378	0.860191
PHQ.2~epcam+Age+Sex+BMI+Race.Ethnicity+Smoking+healthDrinking+Healthy.physical.activity+Qualification+Townsend.deprivation.index+urban+CHD+diabet+Hype	epcam	-0.00197897	-0.393936	0.693631	80170.2	25896.1	29625	0.860191
PHQ.2~stx8+Age+Sex+BMI+Race.Ethnicity+Smoking+healthDrinking+Healthy.physical.activity+Qualification+Townsend.deprivation.index+urban+CHD+diabet+Hype	stx8	-0.00198001	-0.20247	0.839551	80029.8	25831.5	29586	0.930784
PHQ.2~mln+Age+Sex+BMI+Race.Ethnicity+Smoking+healthDrinking+Healthy.physical.activity+Qualification+Townsend.deprivation.index+urban+CHD+diabet+Hype	mln	-0.00201604	-0.365949	0.714406	80029.7	25831.4	29586	0.871195
PHQ.2~rad23b+Age+Sex+BMI+Race.Ethnicity+Smoking+healthDrinking+Healthy.physical.activity+Qualification+Townsend.deprivation.index+urban+CHD+diabet+Hype	rad23b	-0.00204076	-0.19356	0.846521	78384.8	25347.9	28945	0.931174
PHQ.2~ing1+Age+Sex+BMI+Race.Ethnicity+Smoking+healthDrinking+Healthy.physical.activity+Qualification+Townsend.deprivation.index+urban+CHD+diabet+Hype	ing1	-0.00210377	-0.196451	0.844258	78245.6	25312.6	28887	0.930784
PHQ.2~ccl13+Age+Sex+BMI+Race.Ethnicity+Smoking+healthDrinking+Healthy.physical.activity+Qualification+Townsend.deprivation.index+urban+CHD+diabet+Hype	ccl13	-0.00216089	-0.308784	0.757488	80818.6	26059.5	29896	0.895652
PHQ.2~pfdn2+Age+Sex+BMI+Race.Ethnicity+Smoking+healthDrinking+Healthy.physical.activity+Qualification+Townsend.deprivation.index+urban+CHD+diabet+Hype	pfdn2	-0.0022114	-0.245496	0.806075	78376.6	25355.7	28935	0.919164
PHQ.2~anxa3+Age+Sex+BMI+Race.Ethnicity+Smoking+healthDrinking+Healthy.physical.activity+Qualification+Townsend.deprivation.index+urban+CHD+diabet+Hype	anxa3	-0.0022338	-0.327432	0.743343	80742.8	26040.8	29864	0.890305
PHQ.2~cd99+Age+Sex+BMI+Race.Ethnicity+Smoking+healthDrinking+Healthy.physical.activity+Qualification+Townsend.deprivation.index+urban+CHD+diabet+Hype	cd99	-0.00234781	-0.0922642	0.926489	80198.7	25910.6	29632	0.973106
PHQ.2~klb+Age+Sex+BMI+Race.Ethnicity+Smoking+healthDrinking+Healthy.physical.activity+Qualification+Townsend.deprivation.index+urban+CHD+diabet+Hype	klb	-0.00236372	-0.350107	0.726261	78376.6	25355.6	28935	0.876386
PHQ.2~islr2+Age+Sex+BMI+Race.Ethnicity+Smoking+healthDrinking+Healthy.physical.activity+Qualification+Townsend.deprivation.index+urban+CHD+diabet+Hype	islr2	-0.00237311	-0.175137	0.860974	77320.4	25058	28515	0.940697
PHQ.2~prss27+Age+Sex+BMI+Race.Ethnicity+Smoking+healthDrinking+Healthy.physical.activity+Qualification+Townsend.deprivation.index+urban+CHD+diabet+Hype	prss27	-0.00239869	-0.197789	0.843211	79736	25651.2	29535	0.930784
PHQ.2~gpa33+Age+Sex+BMI+Race.Ethnicity+Smoking+healthDrinking+Healthy.physical.activity+Qualification+Townsend.deprivation.index+urban+CHD+diabet+Hype	gpa33	-0.00246773	-0.678005	0.497774	79799.8	25764.4	29496	0.739279
PHQ.2~fabp9+Age+Sex+BMI+Race.Ethnicity+Smoking+healthDrinking+Healthy.physical.activity+Qualification+Townsend.deprivation.index+urban+CHD+diabet+Hype	fabp9	-0.00248637	-0.282862	0.777285	80029.8	25831.4	29586	0.90384
PHQ.2~slamf6+Age+Sex+BMI+Race.Ethnicity+Smoking+healthDrinking+Healthy.physical.activity+Qualification+Townsend.deprivation.index+urban+CHD+diabet+Hype	slamf6	-0.0025167	-0.190406	0.848992	78384.8	25347.9	28945	0.932489
PHQ.2~serpinb1+Age+Sex+BMI+Race.Ethnicity+Smoking+healthDrinking+Healthy.physical.activity+Qualification+Townsend.deprivation.index+urban+CHD+diabet+Hype	serpinb1	-0.00252022	-0.467505	0.640142	79918	25827.5	29523	0.825862
PHQ.2~st3gal1+Age+Sex+BMI+Race.Ethnicity+Smoking+healthDrinking+Healthy.physical.activity+Qualification+Townsend.deprivation.index+urban+CHD+diabet+Hype	st3gal1	-0.00252288	-0.214819	0.82991	79800.2	25764.7	29496	0.925814
PHQ.2~ssc4d+Age+Sex+BMI+Race.Ethnicity+Smoking+healthDrinking+Healthy.physical.activity+Qualification+Townsend.deprivation.index+urban+CHD+diabet+Hype	ssc4d	-0.00256989	-0.58477	0.558707	79839.5	25683.6	29574	0.773222
PHQ.2~anxa4+Age+Sex+BMI+Race.Ethnicity+Smoking+healthDrinking+Healthy.physical.activity+Qualification+Townsend.deprivation.index+urban+CHD+diabet+Hype	anxa4	-0.00257873	-0.387113	0.698675	79640.7	25615.6	29503	0.861856
PHQ.2~atxn10+Age+Sex+BMI+Race.Ethnicity+Smoking+healthDrinking+Healthy.physical.activity+Qualification+Townsend.deprivation.index+urban+CHD+diabet+Hype	atxn10	-0.00261292	-0.381575	0.70278	78376.5	25355.6	28935	0.86546
PHQ.2~brk1+Age+Sex+BMI+Race.Ethnicity+Smoking+healthDrinking+Healthy.physical.activity+Qualification+Townsend.deprivation.index+urban+CHD+diabet+Hype	brk1	-0.00261521	-0.23433	0.81473	78376.6	25355.7	28935	0.921849
PHQ.2~cxcl3+Age+Sex+BMI+Race.Ethnicity+Smoking+healthDrinking+Healthy.physical.activity+Qualification+Townsend.deprivation.index+urban+CHD+diabet+Hype	cxcl3	-0.00271197	-0.526082	0.598835	80195.1	25905.9	29633	0.797191
PHQ.2~map2k6+Age+Sex+BMI+Race.Ethnicity+Smoking+healthDrinking+Healthy.physical.activity+Qualification+Townsend.deprivation.index+urban+CHD+diabet+Hype	map2k6	-0.00271505	-0.563445	0.573136	80029.5	25831.2	29586	0.777854
PHQ.2~psip1+Age+Sex+BMI+Race.Ethnicity+Smoking+healthDrinking+Healthy.physical.activity+Qualification+Townsend.deprivation.index+urban+CHD+diabet+Hype	psip1	-0.00272167	-0.36591	0.714435	80029.7	25831.4	29586	0.871195
PHQ.2~chit1+Age+Sex+BMI+Race.Ethnicity+Smoking+healthDrinking+Healthy.physical.activity+Qualification+Townsend.deprivation.index+urban+CHD+diabet+Hype	chit1	-0.00273791	-0.865571	0.386733	80347.6	25837.5	29769	0.651832
PHQ.2~nbn+Age+Sex+BMI+Race.Ethnicity+Smoking+healthDrinking+Healthy.physical.activity+Qualification+Townsend.deprivation.index+urban+CHD+diabet+Hype	nbn	-0.00278246	-0.305666	0.759861	78608.5	25382.6	29053	0.895652
PHQ.2~gh1+Age+Sex+BMI+Race.Ethnicity+Smoking+healthDrinking+Healthy.physical.activity+Qualification+Townsend.deprivation.index+urban+CHD+diabet+Hype	gh1	-0.00280711	-1.02972	0.30315	79838.8	25683	29574	0.571777
PHQ.2~il18rap+Age+Sex+BMI+Race.Ethnicity+Smoking+healthDrinking+Healthy.physical.activity+Qualification+Townsend.deprivation.index+urban+CHD+diabet+Hype	il18rap	-0.00287266	-0.995671	0.319418	79090.1	25531.2	29236	0.585601
PHQ.2~gsap+Age+Sex+BMI+Race.Ethnicity+Smoking+healthDrinking+Healthy.physical.activity+Qualification+Townsend.deprivation.index+urban+CHD+diabet+Hype	gsap	-0.00300068	-0.523842	0.600393	78384.5	25347.7	28945	0.797191
PHQ.2~lpo+Age+Sex+BMI+Race.Ethnicity+Smoking+healthDrinking+Healthy.physical.activity+Qualification+Townsend.deprivation.index+urban+CHD+diabet+Hype	lpo	-0.00309888	-0.366054	0.714328	77707.8	25129.9	28694	0.871195
PHQ.2~ddc+Age+Sex+BMI+Race.Ethnicity+Smoking+healthDrinking+Healthy.physical.activity+Qualification+Townsend.deprivation.index+urban+CHD+diabet+Hype	ddc	-0.0031281	-0.307183	0.758706	79839.7	25683.8	29574	0.895652
PHQ.2~cd22+Age+Sex+BMI+Race.Ethnicity+Smoking+healthDrinking+Healthy.physical.activity+Qualification+Townsend.deprivation.index+urban+CHD+diabet+Hype	cd22	-0.0031305	-0.264092	0.791711	80933.1	26089.6	29943	0.912079
PHQ.2~hsp90b1+Age+Sex+BMI+Race.Ethnicity+Smoking+healthDrinking+Healthy.physical.activity+Qualification+Townsend.deprivation.index+urban+CHD+diabet+Hype	hsp90b1	-0.00320853	-0.425477	0.670492	77993.9	25213.2	28806	0.846852
PHQ.2~ssb+Age+Sex+BMI+Race.Ethnicity+Smoking+healthDrinking+Healthy.physical.activity+Qualification+Townsend.deprivation.index+urban+CHD+diabet+Hype	ssb	-0.00324027	-0.376642	0.706443	78376.6	25355.6	28935	0.868509
PHQ.2~preb+Age+Sex+BMI+Race.Ethnicity+Smoking+healthDrinking+Healthy.physical.activity+Qualification+Townsend.deprivation.index+urban+CHD+diabet+Hype	preb	-0.00324702	-0.193985	0.846189	78608.5	25382.6	29053	0.931174
PHQ.2~dkk4+Age+Sex+BMI+Race.Ethnicity+Smoking+healthDrinking+Healthy.physical.activity+Qualification+Townsend.deprivation.index+urban+CHD+diabet+Hype	dkk4	-0.00337141	-0.313927	0.753579	79485.6	25671.3	29374	0.893424
PHQ.2~il6r+Age+Sex+BMI+Race.Ethnicity+Smoking+healthDrinking+Healthy.physical.activity+Qualification+Townsend.deprivation.index+urban+CHD+diabet+Hype	il6r	-0.00338669	-0.235887	0.813522	79630.1	25677.2	29455	0.921728
PHQ.2~pla2g7+Age+Sex+BMI+Race.Ethnicity+Smoking+healthDrinking+Healthy.physical.activity+Qualification+Townsend.deprivation.index+urban+CHD+diabet+Hype	pla2g7	-0.00338953	-0.212056	0.832065	80198.7	25910.5	29632	0.925814
PHQ.2~ccl24+Age+Sex+BMI+Race.Ethnicity+Smoking+healthDrinking+Healthy.physical.activity+Qualification+Townsend.deprivation.index+urban+CHD+diabet+Hype	ccl24	-0.00344411	-0.586177	0.557761	80421.1	25972.5	29721	0.773222
PHQ.2~cdnf+Age+Sex+BMI+Race.Ethnicity+Smoking+healthDrinking+Healthy.physical.activity+Qualification+Townsend.deprivation.index+urban+CHD+diabet+Hype	cdnf	-0.00346391	-0.223773	0.822935	79800.2	25764.7	29496	0.923854
PHQ.2~il34+Age+Sex+BMI+Race.Ethnicity+Smoking+healthDrinking+Healthy.physical.activity+Qualification+Townsend.deprivation.index+urban+CHD+diabet+Hype	il34	-0.00350059	-0.250826	0.801951	78270.4	25326.8	28892	0.916605
PHQ.2~tgfbr3+Age+Sex+BMI+Race.Ethnicity+Smoking+healthDrinking+Healthy.physical.activity+Qualification+Townsend.deprivation.index+urban+CHD+diabet+Hype	tgfbr3	-0.00350701	-0.229009	0.818863	80958.6	26027.7	30000	0.922956
PHQ.2~cxcl5+Age+Sex+BMI+Race.Ethnicity+Smoking+healthDrinking+Healthy.physical.activity+Qualification+Townsend.deprivation.index+urban+CHD+diabet+Hype	cxcl5	-0.00352157	-0.823463	0.410251	79683.9	25625.1	29522	0.675101
PHQ.2~sema4d+Age+Sex+BMI+Race.Ethnicity+Smoking+healthDrinking+Healthy.physical.activity+Qualification+Townsend.deprivation.index+urban+CHD+diabet+Hype	sema4d	-0.00364449	-0.226344	0.820935	80887.8	26097.6	29911	0.923258
PHQ.2~impa1+Age+Sex+BMI+Race.Ethnicity+Smoking+healthDrinking+Healthy.physical.activity+Qualification+Townsend.deprivation.index+urban+CHD+diabet+Hype	impa1	-0.00364577	-0.456433	0.648082	79602.9	25698	29425	0.832435
PHQ.2~lsm1+Age+Sex+BMI+Race.Ethnicity+Smoking+healthDrinking+Healthy.physical.activity+Qualification+Townsend.deprivation.index+urban+CHD+diabet+Hype	lsm1	-0.00369736	-0.410796	0.681225	78384.7	25347.8	28945	0.852448
PHQ.2~serpinb5+Age+Sex+BMI+Race.Ethnicity+Smoking+healthDrinking+Healthy.physical.activity+Qualification+Townsend.deprivation.index+urban+CHD+diabet+Hype	serpinb5	-0.00371767	-0.366619	0.713906	78720.5	25376.4	29123	0.871195
PHQ.2~fcn2+Age+Sex+BMI+Race.Ethnicity+Smoking+healthDrinking+Healthy.physical.activity+Qualification+Townsend.deprivation.index+urban+CHD+diabet+Hype	fcn2	-0.00378725	-0.316707	0.751468	79788.4	25763.3	29490	0.893018
PHQ.2~adamts16+Age+Sex+BMI+Race.Ethnicity+Smoking+healthDrinking+Healthy.physical.activity+Qualification+Townsend.deprivation.index+urban+CHD+diabet+Hype	adamts16	-0.00381366	-0.242879	0.808101	78720.5	25376.5	29123	0.920025
PHQ.2~inpp1+Age+Sex+BMI+Race.Ethnicity+Smoking+healthDrinking+Healthy.physical.activity+Qualification+Townsend.deprivation.index+urban+CHD+diabet+Hype	inpp1	-0.00384024	-0.427597	0.668947	79800.1	25764.6	29496	0.8466
PHQ.2~stk4+Age+Sex+BMI+Race.Ethnicity+Smoking+healthDrinking+Healthy.physical.activity+Qualification+Townsend.deprivation.index+urban+CHD+diabet+Hype	stk4	-0.00388224	-0.699051	0.484526	79966.2	25718.5	29625	0.733026
PHQ.2~nt5c3a+Age+Sex+BMI+Race.Ethnicity+Smoking+healthDrinking+Healthy.physical.activity+Qualification+Townsend.deprivation.index+urban+CHD+diabet+Hype	nt5c3a	-0.00389099	-0.701472	0.483014	79912.9	25797.7	29540	0.732279
PHQ.2~tgfbi+Age+Sex+BMI+Race.Ethnicity+Smoking+healthDrinking+Healthy.physical.activity+Qualification+Townsend.deprivation.index+urban+CHD+diabet+Hype	tgfbi	-0.00390161	-0.212241	0.83192	79630.1	25677.3	29455	0.925814
PHQ.2~cd28+Age+Sex+BMI+Race.Ethnicity+Smoking+healthDrinking+Healthy.physical.activity+Qualification+Townsend.deprivation.index+urban+CHD+diabet+Hype	cd28	-0.00391654	-0.280241	0.779294	78384.7	25347.8	28945	0.90384
PHQ.2~kyat1+Age+Sex+BMI+Race.Ethnicity+Smoking+healthDrinking+Healthy.physical.activity+Qualification+Townsend.deprivation.index+urban+CHD+diabet+Hype	kyat1	-0.00394994	-0.468396	0.639505	79831.7	25678.3	29573	0.825769
PHQ.2~il1b+Age+Sex+BMI+Race.Ethnicity+Smoking+healthDrinking+Healthy.physical.activity+Qualification+Townsend.deprivation.index+urban+CHD+diabet+Hype	il1b	-0.00396568	-0.457493	0.64732	78249.8	25261.1	28924	0.832435
PHQ.2~sit1+Age+Sex+BMI+Race.Ethnicity+Smoking+healthDrinking+Healthy.physical.activity+Qualification+Townsend.deprivation.index+urban+CHD+diabet+Hype	sit1	-0.00399053	-0.435524	0.663185	78608.4	25382.5	29053	0.842954
PHQ.2~ccn5+Age+Sex+BMI+Race.Ethnicity+Smoking+healthDrinking+Healthy.physical.activity+Qualification+Townsend.deprivation.index+urban+CHD+diabet+Hype	ccn5	-0.00403354	-0.315987	0.752015	80198.6	25910.5	29632	0.893018
PHQ.2~kcnip4+Age+Sex+BMI+Race.Ethnicity+Smoking+healthDrinking+Healthy.physical.activity+Qualification+Townsend.deprivation.index+urban+CHD+diabet+Hype	kcnip4	-0.0040622	-0.422886	0.672381	78376.5	25355.6	28935	0.846852
PHQ.2~cetn2+Age+Sex+BMI+Race.Ethnicity+Smoking+healthDrinking+Healthy.physical.activity+Qualification+Townsend.deprivation.index+urban+CHD+diabet+Hype	cetn2	-0.00415277	-0.567721	0.570229	78376.4	25355.4	28935	0.777546
PHQ.2~mep1b+Age+Sex+BMI+Race.Ethnicity+Smoking+healthDrinking+Healthy.physical.activity+Qualification+Townsend.deprivation.index+urban+CHD+diabet+Hype	mep1b	-0.00416985	-1.0012	0.316737	79965.7	25718	29625	0.585136
PHQ.2~omg+Age+Sex+BMI+Race.Ethnicity+Smoking+healthDrinking+Healthy.physical.activity+Qualification+Townsend.deprivation.index+urban+CHD+diabet+Hype	omg	-0.00427981	-0.585149	0.558452	79799.9	25764.5	29496	0.773222
PHQ.2~pdcd6+Age+Sex+BMI+Race.Ethnicity+Smoking+healthDrinking+Healthy.physical.activity+Qualification+Townsend.deprivation.index+urban+CHD+diabet+Hype	pdcd6	-0.00436448	-0.633116	0.526663	79966.3	25718.6	29625	0.758373
PHQ.2~akt3+Age+Sex+BMI+Race.Ethnicity+Smoking+healthDrinking+Healthy.physical.activity+Qualification+Townsend.deprivation.index+urban+CHD+diabet+Hype	akt3	-0.00444537	-0.518655	0.604005	78000.9	25223.7	28803	0.798969
PHQ.2~cdh3+Age+Sex+BMI+Race.Ethnicity+Smoking+healthDrinking+Healthy.physical.activity+Qualification+Townsend.deprivation.index+urban+CHD+diabet+Hype	cdh3	-0.0045003	-0.32722	0.743504	80887.7	26097.5	29911	0.890305
PHQ.2~ctrc+Age+Sex+BMI+Race.Ethnicity+Smoking+healthDrinking+Healthy.physical.activity+Qualification+Townsend.deprivation.index+urban+CHD+diabet+Hype	ctrc	-0.00451042	-0.582048	0.560539	80196.9	25912	29630	0.773407
PHQ.2~s100p+Age+Sex+BMI+Race.Ethnicity+Smoking+healthDrinking+Healthy.physical.activity+Qualification+Townsend.deprivation.index+urban+CHD+diabet+Hype	s100p	-0.00454289	-0.508821	0.610882	78720.3	25376.3	29123	0.803705
PHQ.2~b4gat1+Age+Sex+BMI+Race.Ethnicity+Smoking+healthDrinking+Healthy.physical.activity+Qualification+Townsend.deprivation.index+urban+CHD+diabet+Hype	b4gat1	-0.00454856	-0.227179	0.820286	80198.7	25910.5	29632	0.923258
PHQ.2~cd160+Age+Sex+BMI+Race.Ethnicity+Smoking+healthDrinking+Healthy.physical.activity+Qualification+Townsend.deprivation.index+urban+CHD+diabet+Hype	cd160	-0.00455521	-0.431646	0.666002	80933	26089.5	29943	0.844333
PHQ.2~wars+Age+Sex+BMI+Race.Ethnicity+Smoking+healthDrinking+Healthy.physical.activity+Qualification+Townsend.deprivation.index+urban+CHD+diabet+Hype	wars	-0.00456959	-0.355506	0.722213	80198.6	25910.5	29632	0.876386
PHQ.2~rnase3+Age+Sex+BMI+Race.Ethnicity+Smoking+healthDrinking+Healthy.physical.activity+Qualification+Townsend.deprivation.index+urban+CHD+diabet+Hype	rnase3	-0.00463218	-1.07735	0.281334	79602.4	25601.5	29490	0.549694
PHQ.2~apbb1ip+Age+Sex+BMI+Race.Ethnicity+Smoking+healthDrinking+Healthy.physical.activity+Qualification+Townsend.deprivation.index+urban+CHD+diabet+Hype	apbb1ip	-0.0046513	-0.435788	0.662994	79800.1	25764.6	29496	0.842954
PHQ.2~tcl1b+Age+Sex+BMI+Race.Ethnicity+Smoking+healthDrinking+Healthy.physical.activity+Qualification+Townsend.deprivation.index+urban+CHD+diabet+Hype	tcl1b	-0.00467564	-0.759982	0.447272	78720	25376.1	29123	0.707959
PHQ.2~ccn3+Age+Sex+BMI+Race.Ethnicity+Smoking+healthDrinking+Healthy.physical.activity+Qualification+Townsend.deprivation.index+urban+CHD+diabet+Hype	ccn3	-0.00467827	-0.316479	0.751641	80849.4	26000.7	29954	0.893018
PHQ.2~ccn4+Age+Sex+BMI+Race.Ethnicity+Smoking+healthDrinking+Healthy.physical.activity+Qualification+Townsend.deprivation.index+urban+CHD+diabet+Hype	ccn4	-0.00473625	-0.391323	0.695561	80777	26027.7	29893	0.860191
PHQ.2~cd55+Age+Sex+BMI+Race.Ethnicity+Smoking+healthDrinking+Healthy.physical.activity+Qualification+Townsend.deprivation.index+urban+CHD+diabet+Hype	cd55	-0.00476433	-0.243292	0.807781	77520.6	25070.5	28624	0.920025
PHQ.2~psg1+Age+Sex+BMI+Race.Ethnicity+Smoking+healthDrinking+Healthy.physical.activity+Qualification+Townsend.deprivation.index+urban+CHD+diabet+Hype	psg1	-0.00482089	-1.11304	0.265702	79601.8	25697.1	29425	0.533642
PHQ.2~nub1+Age+Sex+BMI+Race.Ethnicity+Smoking+healthDrinking+Healthy.physical.activity+Qualification+Townsend.deprivation.index+urban+CHD+diabet+Hype	nub1	-0.00483618	-0.843322	0.399055	80029.1	25830.9	29586	0.663966
PHQ.2~pqbp1+Age+Sex+BMI+Race.Ethnicity+Smoking+healthDrinking+Healthy.physical.activity+Qualification+Townsend.deprivation.index+urban+CHD+diabet+Hype	pqbp1	-0.00506122	-0.584078	0.559172	78384.5	25347.6	28945	0.773222
PHQ.2~fmnl1+Age+Sex+BMI+Race.Ethnicity+Smoking+healthDrinking+Healthy.physical.activity+Qualification+Townsend.deprivation.index+urban+CHD+diabet+Hype	fmnl1	-0.00515744	-0.658903	0.509964	78376.3	25355.3	28935	0.748322
PHQ.2~padi4+Age+Sex+BMI+Race.Ethnicity+Smoking+healthDrinking+Healthy.physical.activity+Qualification+Townsend.deprivation.index+urban+CHD+diabet+Hype	padi4	-0.00519515	-0.768422	0.442243	78269.9	25326.4	28892	0.705481
PHQ.2~mb+Age+Sex+BMI+Race.Ethnicity+Smoking+healthDrinking+Healthy.physical.activity+Qualification+Townsend.deprivation.index+urban+CHD+diabet+Hype	mb	-0.0052085	-0.560941	0.574842	80958.3	26027.5	30000	0.779419
PHQ.2~clec1a+Age+Sex+BMI+Race.Ethnicity+Smoking+healthDrinking+Healthy.physical.activity+Qualification+Townsend.deprivation.index+urban+CHD+diabet+Hype	clec1a	-0.00523776	-0.344217	0.730686	78720.5	25376.5	29123	0.879106
PHQ.2~fcrl1+Age+Sex+BMI+Race.Ethnicity+Smoking+healthDrinking+Healthy.physical.activity+Qualification+Townsend.deprivation.index+urban+CHD+diabet+Hype	fcrl1	-0.0052465	-0.479202	0.631798	79966.4	25718.7	29625	0.819434
PHQ.2~trim21+Age+Sex+BMI+Race.Ethnicity+Smoking+healthDrinking+Healthy.physical.activity+Qualification+Townsend.deprivation.index+urban+CHD+diabet+Hype	trim21	-0.00535205	-0.848408	0.396218	80029.1	25830.9	29586	0.663234
PHQ.2~ephx2+Age+Sex+BMI+Race.Ethnicity+Smoking+healthDrinking+Healthy.physical.activity+Qualification+Townsend.deprivation.index+urban+CHD+diabet+Hype	ephx2	-0.00537245	-0.670337	0.502648	78720.1	25376.2	29123	0.742053
PHQ.2~gbp4+Age+Sex+BMI+Race.Ethnicity+Smoking+healthDrinking+Healthy.physical.activity+Qualification+Townsend.deprivation.index+urban+CHD+diabet+Hype	gbp4	-0.00542042	-0.528794	0.596952	78376.4	25355.5	28935	0.797191
PHQ.2~s100a4+Age+Sex+BMI+Race.Ethnicity+Smoking+healthDrinking+Healthy.physical.activity+Qualification+Townsend.deprivation.index+urban+CHD+diabet+Hype	s100a4	-0.00543806	-0.642827	0.520341	80428.4	25986.3	29716	0.753
PHQ.2~f2r+Age+Sex+BMI+Race.Ethnicity+Smoking+healthDrinking+Healthy.physical.activity+Qualification+Townsend.deprivation.index+urban+CHD+diabet+Hype	f2r	-0.00548118	-0.650703	0.515243	80421	25972.4	29721	0.750828
PHQ.2~plin3+Age+Sex+BMI+Race.Ethnicity+Smoking+healthDrinking+Healthy.physical.activity+Qualification+Townsend.deprivation.index+urban+CHD+diabet+Hype	plin3	-0.00550804	-0.492769	0.62218	79966.4	25718.7	29625	0.810551
PHQ.2~tpmt+Age+Sex+BMI+Race.Ethnicity+Smoking+healthDrinking+Healthy.physical.activity+Qualification+Townsend.deprivation.index+urban+CHD+diabet+Hype	tpmt	-0.00551281	-0.819177	0.412692	78384.1	25347.3	28945	0.675101
PHQ.2~hspg2+Age+Sex+BMI+Race.Ethnicity+Smoking+healthDrinking+Healthy.physical.activity+Qualification+Townsend.deprivation.index+urban+CHD+diabet+Hype	hspg2	-0.00553256	-0.279577	0.779804	79529.1	25645.5	29417	0.90384
PHQ.2~cpe+Age+Sex+BMI+Race.Ethnicity+Smoking+healthDrinking+Healthy.physical.activity+Qualification+Townsend.deprivation.index+urban+CHD+diabet+Hype	cpe	-0.00557877	-0.443279	0.657567	80174.4	25849.2	29659	0.83946
PHQ.2~bid+Age+Sex+BMI+Race.Ethnicity+Smoking+healthDrinking+Healthy.physical.activity+Qualification+Townsend.deprivation.index+urban+CHD+diabet+Hype	bid	-0.00558447	-0.777915	0.436625	80029.2	25831	29586	0.701188
PHQ.2~icam4+Age+Sex+BMI+Race.Ethnicity+Smoking+healthDrinking+Healthy.physical.activity+Qualification+Townsend.deprivation.index+urban+CHD+diabet+Hype	icam4	-0.00560859	-0.608138	0.543101	80029.5	25831.2	29586	0.764085
PHQ.2~sftpa1+Age+Sex+BMI+Race.Ethnicity+Smoking+healthDrinking+Healthy.physical.activity+Qualification+Townsend.deprivation.index+urban+CHD+diabet+Hype	sftpa1	-0.00568531	-0.649354	0.516115	78384.4	25347.5	28945	0.751266
PHQ.2~rrm2b+Age+Sex+BMI+Race.Ethnicity+Smoking+healthDrinking+Healthy.physical.activity+Qualification+Townsend.deprivation.index+urban+CHD+diabet+Hype	rrm2b	-0.0057077	-0.778446	0.436312	78384.2	25347.4	28945	0.701188
PHQ.2~cr2+Age+Sex+BMI+Race.Ethnicity+Smoking+healthDrinking+Healthy.physical.activity+Qualification+Townsend.deprivation.index+urban+CHD+diabet+Hype	cr2	-0.00572126	-0.541008	0.588506	80466.9	25967.9	29751	0.791346
PHQ.2~sf3b4+Age+Sex+BMI+Race.Ethnicity+Smoking+healthDrinking+Healthy.physical.activity+Qualification+Townsend.deprivation.index+urban+CHD+diabet+Hype	sf3b4	-0.00581137	-0.890489	0.373211	79799.5	25764.1	29496	0.639922
PHQ.2~stxbp3+Age+Sex+BMI+Race.Ethnicity+Smoking+healthDrinking+Healthy.physical.activity+Qualification+Townsend.deprivation.index+urban+CHD+diabet+Hype	stxbp3	-0.00581514	-0.511269	0.609167	78384.6	25347.7	28945	0.803402
PHQ.2~wfdc12+Age+Sex+BMI+Race.Ethnicity+Smoking+healthDrinking+Healthy.physical.activity+Qualification+Townsend.deprivation.index+urban+CHD+diabet+Hype	wfdc12	-0.00581568	-0.760959	0.446688	80616.8	25971.1	29837	0.707959
PHQ.2~scrn1+Age+Sex+BMI+Race.Ethnicity+Smoking+healthDrinking+Healthy.physical.activity+Qualification+Townsend.deprivation.index+urban+CHD+diabet+Hype	scrn1	-0.00585202	-0.683753	0.494136	80029.4	25831.1	29586	0.738173
PHQ.2~fgr+Age+Sex+BMI+Race.Ethnicity+Smoking+healthDrinking+Healthy.physical.activity+Qualification+Townsend.deprivation.index+urban+CHD+diabet+Hype	fgr	-0.00608122	-0.735896	0.4618	78376.2	25355.2	28935	0.714934
PHQ.2~mzt1+Age+Sex+BMI+Race.Ethnicity+Smoking+healthDrinking+Healthy.physical.activity+Qualification+Townsend.deprivation.index+urban+CHD+diabet+Hype	mzt1	-0.00621718	-0.669526	0.503165	78384.4	25347.5	28945	0.742067
PHQ.2~smad5+Age+Sex+BMI+Race.Ethnicity+Smoking+healthDrinking+Healthy.physical.activity+Qualification+Townsend.deprivation.index+urban+CHD+diabet+Hype	smad5	-0.00628767	-0.258699	0.79587	79800.2	25764.7	29496	0.912557
PHQ.2~gpkow+Age+Sex+BMI+Race.Ethnicity+Smoking+healthDrinking+Healthy.physical.activity+Qualification+Townsend.deprivation.index+urban+CHD+diabet+Hype	gpkow	-0.00632119	-0.367578	0.71319	78376.6	25355.6	28935	0.871195
PHQ.2~rcor1+Age+Sex+BMI+Race.Ethnicity+Smoking+healthDrinking+Healthy.physical.activity+Qualification+Townsend.deprivation.index+urban+CHD+diabet+Hype	rcor1	-0.00639383	-0.581524	0.560892	78720.2	25376.3	29123	0.773407
PHQ.2~dctn2+Age+Sex+BMI+Race.Ethnicity+Smoking+healthDrinking+Healthy.physical.activity+Qualification+Townsend.deprivation.index+urban+CHD+diabet+Hype	dctn2	-0.00641383	-1.25214	0.21053	79798.7	25763.4	29496	0.476051
PHQ.2~rassf2+Age+Sex+BMI+Race.Ethnicity+Smoking+healthDrinking+Healthy.physical.activity+Qualification+Townsend.deprivation.index+urban+CHD+diabet+Hype	rassf2	-0.00646858	-0.741021	0.458687	78384.3	25347.4	28945	0.713404
PHQ.2~casp2+Age+Sex+BMI+Race.Ethnicity+Smoking+healthDrinking+Healthy.physical.activity+Qualification+Townsend.deprivation.index+urban+CHD+diabet+Hype	casp2	-0.00654529	-0.928717	0.353044	80029	25830.7	29586	0.614884
PHQ.2~cd6+Age+Sex+BMI+Race.Ethnicity+Smoking+healthDrinking+Healthy.physical.activity+Qualification+Townsend.deprivation.index+urban+CHD+diabet+Hype	cd6	-0.00656675	-0.714513	0.474916	80808	26062.2	29888	0.726063
PHQ.2~tnfrsf13b+Age+Sex+BMI+Race.Ethnicity+Smoking+healthDrinking+Healthy.physical.activity+Qualification+Townsend.deprivation.index+urban+CHD+diabet+Hype	tnfrsf13b	-0.00660885	-0.452662	0.650795	80296.8	25932.3	29675	0.833725
PHQ.2~ncf2+Age+Sex+BMI+Race.Ethnicity+Smoking+healthDrinking+Healthy.physical.activity+Qualification+Townsend.deprivation.index+urban+CHD+diabet+Hype	ncf2	-0.00672288	-1.19708	0.231284	79903.9	25789.9	29540	0.500407
PHQ.2~ncam1+Age+Sex+BMI+Race.Ethnicity+Smoking+healthDrinking+Healthy.physical.activity+Qualification+Townsend.deprivation.index+urban+CHD+diabet+Hype	ncam1	-0.00680306	-0.422926	0.672352	80467	25968	29751	0.846852
PHQ.2~galnt7+Age+Sex+BMI+Race.Ethnicity+Smoking+healthDrinking+Healthy.physical.activity+Qualification+Townsend.deprivation.index+urban+CHD+diabet+Hype	galnt7	-0.00682573	-0.288254	0.773154	79800.2	25764.7	29496	0.901608
PHQ.2~igfbp6+Age+Sex+BMI+Race.Ethnicity+Smoking+healthDrinking+Healthy.physical.activity+Qualification+Townsend.deprivation.index+urban+CHD+diabet+Hype	igfbp6	-0.0068879	-0.399989	0.689168	79840.6	25786.6	29505	0.857334
PHQ.2~casp1+Age+Sex+BMI+Race.Ethnicity+Smoking+healthDrinking+Healthy.physical.activity+Qualification+Townsend.deprivation.index+urban+CHD+diabet+Hype	casp1	-0.00700205	-0.972622	0.33075	78375.7	25354.9	28935	0.592393
PHQ.2~prl+Age+Sex+BMI+Race.Ethnicity+Smoking+healthDrinking+Healthy.physical.activity+Qualification+Townsend.deprivation.index+urban+CHD+diabet+Hype	prl	-0.00703504	-1.0731	0.283234	80886.7	26096.6	29911	0.551501
PHQ.2~casp10+Age+Sex+BMI+Race.Ethnicity+Smoking+healthDrinking+Healthy.physical.activity+Qualification+Townsend.deprivation.index+urban+CHD+diabet+Hype	casp10	-0.00716474	-1.0415	0.297652	78375.6	25354.8	28935	0.569236
PHQ.2~gal+Age+Sex+BMI+Race.Ethnicity+Smoking+healthDrinking+Healthy.physical.activity+Qualification+Townsend.deprivation.index+urban+CHD+diabet+Hype	gal	-0.00725276	-0.964003	0.335052	80555.5	26031.9	29760	0.598512
PHQ.2~tigar+Age+Sex+BMI+Race.Ethnicity+Smoking+healthDrinking+Healthy.physical.activity+Qualification+Townsend.deprivation.index+urban+CHD+diabet+Hype	tigar	-0.00744795	-0.704984	0.480826	78245.2	25312.2	28887	0.729718
PHQ.2~prdx1+Age+Sex+BMI+Race.Ethnicity+Smoking+healthDrinking+Healthy.physical.activity+Qualification+Townsend.deprivation.index+urban+CHD+diabet+Hype	prdx1	-0.00746614	-1.36277	0.172966	77958.7	25194.3	28798	0.428171
PHQ.2~xrcc4+Age+Sex+BMI+Race.Ethnicity+Smoking+healthDrinking+Healthy.physical.activity+Qualification+Townsend.deprivation.index+urban+CHD+diabet+Hype	xrcc4	-0.00754288	-0.563416	0.573156	78376.4	25355.4	28935	0.777854
PHQ.2~slamf7+Age+Sex+BMI+Race.Ethnicity+Smoking+healthDrinking+Healthy.physical.activity+Qualification+Townsend.deprivation.index+urban+CHD+diabet+Hype	slamf7	-0.00754676	-0.895507	0.370523	80029	25830.8	29586	0.636239
PHQ.2~cblif+Age+Sex+BMI+Race.Ethnicity+Smoking+healthDrinking+Healthy.physical.activity+Qualification+Townsend.deprivation.index+urban+CHD+diabet+Hype	cblif	-0.00763651	-1.12299	0.26145	79838.6	25682.8	29574	0.52978
PHQ.2~cd109+Age+Sex+BMI+Race.Ethnicity+Smoking+healthDrinking+Healthy.physical.activity+Qualification+Townsend.deprivation.index+urban+CHD+diabet+Hype	cd109	-0.00770466	-0.524607	0.59986	80198.4	25910.3	29632	0.797191
PHQ.2~fen1+Age+Sex+BMI+Race.Ethnicity+Smoking+healthDrinking+Healthy.physical.activity+Qualification+Townsend.deprivation.index+urban+CHD+diabet+Hype	fen1	-0.00782161	-1.01819	0.308597	78383.8	25347	28945	0.576889
PHQ.2~il12a_il12b+Age+Sex+BMI+Race.Ethnicity+Smoking+healthDrinking+Healthy.physical.activity+Qualification+Townsend.deprivation.index+urban+CHD+diabet+Hype	il12a_il12b	-0.00785479	-1.20866	0.226802	79798.8	25763.5	29496	0.498965
PHQ.2~tslp+Age+Sex+BMI+Race.Ethnicity+Smoking+healthDrinking+Healthy.physical.activity+Qualification+Townsend.deprivation.index+urban+CHD+diabet+Hype	tslp	-0.00788434	-0.960871	0.336625	78719.7	25375.8	29123	0.599127
PHQ.2~adcyap1r1+Age+Sex+BMI+Race.Ethnicity+Smoking+healthDrinking+Healthy.physical.activity+Qualification+Townsend.deprivation.index+urban+CHD+diabet+Hype	adcyap1r1	-0.00788921	-0.549027	0.582991	78384.5	25347.6	28945	0.786823
PHQ.2~gstp1+Age+Sex+BMI+Race.Ethnicity+Smoking+healthDrinking+Healthy.physical.activity+Qualification+Townsend.deprivation.index+urban+CHD+diabet+Hype	gstp1	-0.00795654	-1.10291	0.270076	77932.4	25232.4	28757	0.536121
PHQ.2~wasf3+Age+Sex+BMI+Race.Ethnicity+Smoking+healthDrinking+Healthy.physical.activity+Qualification+Townsend.deprivation.index+urban+CHD+diabet+Hype	wasf3	-0.00796529	-1.35362	0.175869	78374.9	25354.1	28935	0.430514
PHQ.2~psma1+Age+Sex+BMI+Race.Ethnicity+Smoking+healthDrinking+Healthy.physical.activity+Qualification+Townsend.deprivation.index+urban+CHD+diabet+Hype	psma1	-0.00805015	-0.740723	0.458868	78384.3	25347.4	28945	0.713404
PHQ.2~gzma+Age+Sex+BMI+Race.Ethnicity+Smoking+healthDrinking+Healthy.physical.activity+Qualification+Townsend.deprivation.index+urban+CHD+diabet+Hype	gzma	-0.00805538	-0.572871	0.566736	80932.8	26089.4	29943	0.775618
PHQ.2~ncr1+Age+Sex+BMI+Race.Ethnicity+Smoking+healthDrinking+Healthy.physical.activity+Qualification+Townsend.deprivation.index+urban+CHD+diabet+Hype	ncr1	-0.00805731	-0.59168	0.55407	79907.8	25796.2	29538	0.771269
PHQ.2~tnfaip8+Age+Sex+BMI+Race.Ethnicity+Smoking+healthDrinking+Healthy.physical.activity+Qualification+Townsend.deprivation.index+urban+CHD+diabet+Hype	tnfaip8	-0.00816834	-0.607508	0.543519	78608.2	25382.4	29053	0.764085
PHQ.2~klk8+Age+Sex+BMI+Race.Ethnicity+Smoking+healthDrinking+Healthy.physical.activity+Qualification+Townsend.deprivation.index+urban+CHD+diabet+Hype	klk8	-0.00819834	-0.572916	0.566706	77747.2	25292.2	28609	0.775618
PHQ.2~was+Age+Sex+BMI+Race.Ethnicity+Smoking+healthDrinking+Healthy.physical.activity+Qualification+Townsend.deprivation.index+urban+CHD+diabet+Hype	was	-0.00831863	-1.14437	0.252481	78607.2	25381.5	29053	0.521283
PHQ.2~amy2b+Age+Sex+BMI+Race.Ethnicity+Smoking+healthDrinking+Healthy.physical.activity+Qualification+Townsend.deprivation.index+urban+CHD+diabet+Hype	amy2b	-0.00838357	-0.781807	0.434335	74419.2	23870.9	27610	0.699045
PHQ.2~tspan1+Age+Sex+BMI+Race.Ethnicity+Smoking+healthDrinking+Healthy.physical.activity+Qualification+Townsend.deprivation.index+urban+CHD+diabet+Hype	tspan1	-0.00845207	-0.999456	0.317582	78719.6	25375.7	29123	0.585136
PHQ.2~hbegf+Age+Sex+BMI+Race.Ethnicity+Smoking+healthDrinking+Healthy.physical.activity+Qualification+Townsend.deprivation.index+urban+CHD+diabet+Hype	hbegf	-0.00856203	-1.28959	0.197205	80510.4	25922.9	29807	0.457227
PHQ.2~casp8+Age+Sex+BMI+Race.Ethnicity+Smoking+healthDrinking+Healthy.physical.activity+Qualification+Townsend.deprivation.index+urban+CHD+diabet+Hype	casp8	-0.00864849	-1.13264	0.257376	80510.8	25923.2	29807	0.525161
PHQ.2~cdh6+Age+Sex+BMI+Race.Ethnicity+Smoking+healthDrinking+Healthy.physical.activity+Qualification+Townsend.deprivation.index+urban+CHD+diabet+Hype	cdh6	-0.0088833	-0.688389	0.491213	79966.2	25718.5	29625	0.736316
PHQ.2~art3+Age+Sex+BMI+Race.Ethnicity+Smoking+healthDrinking+Healthy.physical.activity+Qualification+Townsend.deprivation.index+urban+CHD+diabet+Hype	art3	-0.00888691	-0.605782	0.544664	80466.8	25967.8	29751	0.764085
PHQ.2~tppp3+Age+Sex+BMI+Race.Ethnicity+Smoking+healthDrinking+Healthy.physical.activity+Qualification+Townsend.deprivation.index+urban+CHD+diabet+Hype	tppp3	-0.00904994	-0.71984	0.471629	78376.2	25355.3	28935	0.722507
PHQ.2~hebp1+Age+Sex+BMI+Race.Ethnicity+Smoking+healthDrinking+Healthy.physical.activity+Qualification+Townsend.deprivation.index+urban+CHD+diabet+Hype	hebp1	-0.00910424	-0.99156	0.321421	78719.6	25375.7	29123	0.585602
PHQ.2~sirt5+Age+Sex+BMI+Race.Ethnicity+Smoking+healthDrinking+Healthy.physical.activity+Qualification+Townsend.deprivation.index+urban+CHD+diabet+Hype	sirt5	-0.00912549	-1.00439	0.315197	78375.7	25354.8	28935	0.584993
PHQ.2~ambn+Age+Sex+BMI+Race.Ethnicity+Smoking+healthDrinking+Healthy.physical.activity+Qualification+Townsend.deprivation.index+urban+CHD+diabet+Hype	ambn	-0.009136	-0.503994	0.61427	78608.3	25382.5	29053	0.805266
PHQ.2~lpl+Age+Sex+BMI+Race.Ethnicity+Smoking+healthDrinking+Healthy.physical.activity+Qualification+Townsend.deprivation.index+urban+CHD+diabet+Hype	lpl	-0.00914088	-0.879451	0.379164	79965.9	25718.2	29625	0.642885
PHQ.2~nudt2+Age+Sex+BMI+Race.Ethnicity+Smoking+healthDrinking+Healthy.physical.activity+Qualification+Townsend.deprivation.index+urban+CHD+diabet+Hype	nudt2	-0.00916514	-1.08158	0.279447	79799.1	25763.8	29496	0.54803
PHQ.2~fkbp7+Age+Sex+BMI+Race.Ethnicity+Smoking+healthDrinking+Healthy.physical.activity+Qualification+Townsend.deprivation.index+urban+CHD+diabet+Hype	fkbp7	-0.00926616	-0.872041	0.383193	78244.9	25312	28887	0.646611
PHQ.2~plxnb3+Age+Sex+BMI+Race.Ethnicity+Smoking+healthDrinking+Healthy.physical.activity+Qualification+Townsend.deprivation.index+urban+CHD+diabet+Hype	plxnb3	-0.00927785	-0.908001	0.363885	79757.5	25666.9	29537	0.629272
PHQ.2~fcrl3+Age+Sex+BMI+Race.Ethnicity+Smoking+healthDrinking+Healthy.physical.activity+Qualification+Townsend.deprivation.index+urban+CHD+diabet+Hype	fcrl3	-0.00931157	-1.00373	0.315518	78607.5	25381.8	29053	0.584993
PHQ.2~col4a1+Age+Sex+BMI+Race.Ethnicity+Smoking+healthDrinking+Healthy.physical.activity+Qualification+Townsend.deprivation.index+urban+CHD+diabet+Hype	col4a1	-0.00943429	-0.757567	0.448716	79966.1	25718.4	29625	0.707959
PHQ.2~pecam1+Age+Sex+BMI+Race.Ethnicity+Smoking+healthDrinking+Healthy.physical.activity+Qualification+Townsend.deprivation.index+urban+CHD+diabet+Hype	pecam1	-0.00944243	-0.587705	0.556735	80198.4	25910.3	29632	0.773222
PHQ.2~vim+Age+Sex+BMI+Race.Ethnicity+Smoking+healthDrinking+Healthy.physical.activity+Qualification+Townsend.deprivation.index+urban+CHD+diabet+Hype	vim	-0.00948998	-2.24463	0.0247996	78715.5	25372.2	29123	0.116662
PHQ.2~jchain+Age+Sex+BMI+Race.Ethnicity+Smoking+healthDrinking+Healthy.physical.activity+Qualification+Townsend.deprivation.index+urban+CHD+diabet+Hype	jchain	-0.00953522	-1.1922	0.233192	78607.1	25381.4	29053	0.501706
PHQ.2~paep+Age+Sex+BMI+Race.Ethnicity+Smoking+healthDrinking+Healthy.physical.activity+Qualification+Townsend.deprivation.index+urban+CHD+diabet+Hype	paep	-0.00955989	-2.62231	0.00873818	79596.2	25692.1	29425	0.0537141
PHQ.2~tmprss5+Age+Sex+BMI+Race.Ethnicity+Smoking+healthDrinking+Healthy.physical.activity+Qualification+Townsend.deprivation.index+urban+CHD+diabet+Hype	tmprss5	-0.00960654	-0.740011	0.459299	79109.6	25499.2	29269	0.713404
PHQ.2~bmp6+Age+Sex+BMI+Race.Ethnicity+Smoking+healthDrinking+Healthy.physical.activity+Qualification+Townsend.deprivation.index+urban+CHD+diabet+Hype	bmp6	-0.0096185	-0.799276	0.424137	78587.4	25336	29072	0.686407
PHQ.2~parp1+Age+Sex+BMI+Race.Ethnicity+Smoking+healthDrinking+Healthy.physical.activity+Qualification+Townsend.deprivation.index+urban+CHD+diabet+Hype	parp1	-0.00966256	-1.14479	0.252306	80028.5	25830.4	29586	0.521283
PHQ.2~pxn+Age+Sex+BMI+Race.Ethnicity+Smoking+healthDrinking+Healthy.physical.activity+Qualification+Townsend.deprivation.index+urban+CHD+diabet+Hype	pxn	-0.00969991	-1.01791	0.30873	78375.7	25354.8	28935	0.576889
PHQ.2~ddx58+Age+Sex+BMI+Race.Ethnicity+Smoking+healthDrinking+Healthy.physical.activity+Qualification+Townsend.deprivation.index+urban+CHD+diabet+Hype	ddx58	-0.00982583	-1.14145	0.253693	78383.5	25346.8	28945	0.521283
PHQ.2~fcgr2a+Age+Sex+BMI+Race.Ethnicity+Smoking+healthDrinking+Healthy.physical.activity+Qualification+Townsend.deprivation.index+urban+CHD+diabet+Hype	fcgr2a	-0.00993474	-1.20165	0.229508	79853.5	25791.9	29509	0.499897
PHQ.2~scarb1+Age+Sex+BMI+Race.Ethnicity+Smoking+healthDrinking+Healthy.physical.activity+Qualification+Townsend.deprivation.index+urban+CHD+diabet+Hype	scarb1	-0.0100153	-1.13536	0.256232	78375.4	25354.6	28935	0.52429
PHQ.2~ece1+Age+Sex+BMI+Race.Ethnicity+Smoking+healthDrinking+Healthy.physical.activity+Qualification+Townsend.deprivation.index+urban+CHD+diabet+Hype	ece1	-0.0100709	-0.71295	0.475882	78376.2	25355.3	28935	0.726598
PHQ.2~spink5+Age+Sex+BMI+Race.Ethnicity+Smoking+healthDrinking+Healthy.physical.activity+Qualification+Townsend.deprivation.index+urban+CHD+diabet+Hype	spink5	-0.0100877	-0.688979	0.490842	80198.2	25910.2	29632	0.736316
PHQ.2~dner+Age+Sex+BMI+Race.Ethnicity+Smoking+healthDrinking+Healthy.physical.activity+Qualification+Townsend.deprivation.index+urban+CHD+diabet+Hype	dner	-0.0101908	-0.530798	0.595563	80022.3	25833.8	29580	0.797191
PHQ.2~pcdh1+Age+Sex+BMI+Race.Ethnicity+Smoking+healthDrinking+Healthy.physical.activity+Qualification+Townsend.deprivation.index+urban+CHD+diabet+Hype	pcdh1	-0.0103062	-0.441846	0.658604	80666.4	26009.8	29840	0.84005
PHQ.2~septin9+Age+Sex+BMI+Race.Ethnicity+Smoking+healthDrinking+Healthy.physical.activity+Qualification+Townsend.deprivation.index+urban+CHD+diabet+Hype	septin9	-0.0103515	-0.615037	0.538535	79799.9	25764.4	29496	0.764085
PHQ.2~fcrl2+Age+Sex+BMI+Race.Ethnicity+Smoking+healthDrinking+Healthy.physical.activity+Qualification+Townsend.deprivation.index+urban+CHD+diabet+Hype	fcrl2	-0.0104453	-1.048	0.294647	80595.2	25992.2	29810	0.566449
PHQ.2~sez6l2+Age+Sex+BMI+Race.Ethnicity+Smoking+healthDrinking+Healthy.physical.activity+Qualification+Townsend.deprivation.index+urban+CHD+diabet+Hype	sez6l2	-0.0105039	-0.50503	0.613542	79800	25764.6	29496	0.805106
PHQ.2~plau+Age+Sex+BMI+Race.Ethnicity+Smoking+healthDrinking+Healthy.physical.activity+Qualification+Townsend.deprivation.index+urban+CHD+diabet+Hype	plau	-0.0105099	-0.623014	0.53328	80198.3	25910.2	29632	0.761903
PHQ.2~cdh15+Age+Sex+BMI+Race.Ethnicity+Smoking+healthDrinking+Healthy.physical.activity+Qualification+Townsend.deprivation.index+urban+CHD+diabet+Hype	cdh15	-0.0105505	-1.25575	0.209217	80755.4	26053.3	29863	0.475287
PHQ.2~il10ra+Age+Sex+BMI+Race.Ethnicity+Smoking+healthDrinking+Healthy.physical.activity+Qualification+Townsend.deprivation.index+urban+CHD+diabet+Hype	il10ra	-0.0106111	-1.24846	0.211873	78607	25381.3	29053	0.476734
PHQ.2~il12b+Age+Sex+BMI+Race.Ethnicity+Smoking+healthDrinking+Healthy.physical.activity+Qualification+Townsend.deprivation.index+urban+CHD+diabet+Hype	il12b	-0.0108904	-1.20465	0.228349	80931.7	26088.4	29943	0.499897
PHQ.2~ca9+Age+Sex+BMI+Race.Ethnicity+Smoking+healthDrinking+Healthy.physical.activity+Qualification+Townsend.deprivation.index+urban+CHD+diabet+Hype	ca9	-0.0109496	-1.00755	0.313678	80776.1	26027	29893	0.583217
PHQ.2~lxn+Age+Sex+BMI+Race.Ethnicity+Smoking+healthDrinking+Healthy.physical.activity+Qualification+Townsend.deprivation.index+urban+CHD+diabet+Hype	lxn	-0.0109858	-1.52742	0.126667	79270.7	25611.6	29288	0.349999
PHQ.2~itga6+Age+Sex+BMI+Race.Ethnicity+Smoking+healthDrinking+Healthy.physical.activity+Qualification+Townsend.deprivation.index+urban+CHD+diabet+Hype	itga6	-0.0111181	-1.20941	0.226517	80028.4	25830.2	29586	0.498965
PHQ.2~efemp1+Age+Sex+BMI+Race.Ethnicity+Smoking+healthDrinking+Healthy.physical.activity+Qualification+Townsend.deprivation.index+urban+CHD+diabet+Hype	efemp1	-0.0113518	-0.705323	0.480615	80335	25928.5	29700	0.729718
PHQ.2~fes+Age+Sex+BMI+Race.Ethnicity+Smoking+healthDrinking+Healthy.physical.activity+Qualification+Townsend.deprivation.index+urban+CHD+diabet+Hype	fes	-0.0113543	-1.07577	0.282041	78383.7	25346.9	28945	0.550167
PHQ.2~cd300lg+Age+Sex+BMI+Race.Ethnicity+Smoking+healthDrinking+Healthy.physical.activity+Qualification+Townsend.deprivation.index+urban+CHD+diabet+Hype	cd300lg	-0.0114119	-0.861426	0.389011	80198	25909.9	29632	0.654345
PHQ.2~chrdl2+Age+Sex+BMI+Race.Ethnicity+Smoking+healthDrinking+Healthy.physical.activity+Qualification+Townsend.deprivation.index+urban+CHD+diabet+Hype	chrdl2	-0.0114376	-1.27125	0.203649	79965.1	25717.5	29625	0.468456
PHQ.2~prtg+Age+Sex+BMI+Race.Ethnicity+Smoking+healthDrinking+Healthy.physical.activity+Qualification+Townsend.deprivation.index+urban+CHD+diabet+Hype	prtg	-0.0118755	-0.609938	0.541908	80776.8	26027.5	29893	0.764085
PHQ.2~ptprm+Age+Sex+BMI+Race.Ethnicity+Smoking+healthDrinking+Healthy.physical.activity+Qualification+Townsend.deprivation.index+urban+CHD+diabet+Hype	ptprm	-0.0118989	-0.592668	0.553408	79887.3	25790.2	29530	0.771082
PHQ.2~npm1+Age+Sex+BMI+Race.Ethnicity+Smoking+healthDrinking+Healthy.physical.activity+Qualification+Townsend.deprivation.index+urban+CHD+diabet+Hype	npm1	-0.0120603	-0.825958	0.408853	21587.5	7006.64	7919	0.67459
PHQ.2~adam22+Age+Sex+BMI+Race.Ethnicity+Smoking+healthDrinking+Healthy.physical.activity+Qualification+Townsend.deprivation.index+urban+CHD+diabet+Hype	adam22	-0.012133	-0.847575	0.396681	79602.3	25697.5	29425	0.663251
PHQ.2~obp2b+Age+Sex+BMI+Race.Ethnicity+Smoking+healthDrinking+Healthy.physical.activity+Qualification+Townsend.deprivation.index+urban+CHD+diabet+Hype	obp2b	-0.0121607	-1.52912	0.126245	79298.2	25577.6	29327	0.349999
PHQ.2~bmp4+Age+Sex+BMI+Race.Ethnicity+Smoking+healthDrinking+Healthy.physical.activity+Qualification+Townsend.deprivation.index+urban+CHD+diabet+Hype	bmp4	-0.0122425	-1.17346	0.24062	79438.2	25627	29376	0.508709
PHQ.2~wfikkn2+Age+Sex+BMI+Race.Ethnicity+Smoking+healthDrinking+Healthy.physical.activity+Qualification+Townsend.deprivation.index+urban+CHD+diabet+Hype	wfikkn2	-0.0123251	-0.84441	0.398447	80296.2	25931.8	29675	0.663927
PHQ.2~atp5po+Age+Sex+BMI+Race.Ethnicity+Smoking+healthDrinking+Healthy.physical.activity+Qualification+Townsend.deprivation.index+urban+CHD+diabet+Hype	atp5po	-0.0123341	-1.04847	0.294429	78375.6	25354.8	28935	0.566449
PHQ.2~ntf4+Age+Sex+BMI+Race.Ethnicity+Smoking+healthDrinking+Healthy.physical.activity+Qualification+Townsend.deprivation.index+urban+CHD+diabet+Hype	ntf4	-0.0123755	-0.948098	0.343088	78383.9	25347.1	28945	0.60451
PHQ.2~igfbp3+Age+Sex+BMI+Race.Ethnicity+Smoking+healthDrinking+Healthy.physical.activity+Qualification+Townsend.deprivation.index+urban+CHD+diabet+Hype	igfbp3	-0.012381	-0.73046	0.465115	80466.7	25967.7	29751	0.717782
PHQ.2~clul1+Age+Sex+BMI+Race.Ethnicity+Smoking+healthDrinking+Healthy.physical.activity+Qualification+Townsend.deprivation.index+urban+CHD+diabet+Hype	clul1	-0.0124639	-1.15182	0.249403	79804.5	25647.3	29578	0.519089
PHQ.2~adgre5+Age+Sex+BMI+Race.Ethnicity+Smoking+healthDrinking+Healthy.physical.activity+Qualification+Townsend.deprivation.index+urban+CHD+diabet+Hype	adgre5	-0.0124914	-0.766885	0.443156	80630.2	25941.4	29865	0.705481
PHQ.2~pcolce+Age+Sex+BMI+Race.Ethnicity+Smoking+healthDrinking+Healthy.physical.activity+Qualification+Townsend.deprivation.index+urban+CHD+diabet+Hype	pcolce	-0.0125958	-0.67728	0.498243	29752.6	9505.46	11035	0.739279
PHQ.2~tnfsf12+Age+Sex+BMI+Race.Ethnicity+Smoking+healthDrinking+Healthy.physical.activity+Qualification+Townsend.deprivation.index+urban+CHD+diabet+Hype	tnfsf12	-0.0126013	-0.745329	0.456079	80932.6	26089.2	29943	0.713404
PHQ.2~frzb+Age+Sex+BMI+Race.Ethnicity+Smoking+healthDrinking+Healthy.physical.activity+Qualification+Townsend.deprivation.index+urban+CHD+diabet+Hype	frzb	-0.0126858	-0.662006	0.507972	79309.8	25578.9	29333	0.747796
PHQ.2~krt14+Age+Sex+BMI+Race.Ethnicity+Smoking+healthDrinking+Healthy.physical.activity+Qualification+Townsend.deprivation.index+urban+CHD+diabet+Hype	krt14	-0.0127426	-0.727306	0.467044	76124.2	24693	28058	0.719248
PHQ.2~umod+Age+Sex+BMI+Race.Ethnicity+Smoking+healthDrinking+Healthy.physical.activity+Qualification+Townsend.deprivation.index+urban+CHD+diabet+Hype	umod	-0.0128	-1.40142	0.161098	80706.1	25939.6	29911	0.412006
PHQ.2~ncam2+Age+Sex+BMI+Race.Ethnicity+Smoking+healthDrinking+Healthy.physical.activity+Qualification+Townsend.deprivation.index+urban+CHD+diabet+Hype	ncam2	-0.012816	-0.706346	0.479978	80198.2	25910.1	29632	0.729718
PHQ.2~odam+Age+Sex+BMI+Race.Ethnicity+Smoking+healthDrinking+Healthy.physical.activity+Qualification+Townsend.deprivation.index+urban+CHD+diabet+Hype	odam	-0.0128696	-1.38607	0.165735	78268.5	25325.2	28892	0.416387
PHQ.2~cst5+Age+Sex+BMI+Race.Ethnicity+Smoking+healthDrinking+Healthy.physical.activity+Qualification+Townsend.deprivation.index+urban+CHD+diabet+Hype	cst5	-0.0130475	-1.45033	0.146978	78823.6	25493.3	29105	0.391675
PHQ.2~siglec6+Age+Sex+BMI+Race.Ethnicity+Smoking+healthDrinking+Healthy.physical.activity+Qualification+Townsend.deprivation.index+urban+CHD+diabet+Hype	siglec6	-0.013088	-0.889527	0.373727	80776.4	26027.2	29893	0.639922
PHQ.2~nampt+Age+Sex+BMI+Race.Ethnicity+Smoking+healthDrinking+Healthy.physical.activity+Qualification+Townsend.deprivation.index+urban+CHD+diabet+Hype	nampt	-0.0131062	-1.40885	0.15889	78382.8	25346.2	28945	0.409975
PHQ.2~dpp6+Age+Sex+BMI+Race.Ethnicity+Smoking+healthDrinking+Healthy.physical.activity+Qualification+Townsend.deprivation.index+urban+CHD+diabet+Hype	dpp6	-0.0131365	-0.885819	0.375722	79799.5	25764.1	29496	0.641402
PHQ.2~gpc5+Age+Sex+BMI+Race.Ethnicity+Smoking+healthDrinking+Healthy.physical.activity+Qualification+Townsend.deprivation.index+urban+CHD+diabet+Hype	gpc5	-0.0133206	-1.50682	0.131867	79600.8	25696.2	29425	0.360601
PHQ.2~cep164+Age+Sex+BMI+Race.Ethnicity+Smoking+healthDrinking+Healthy.physical.activity+Qualification+Townsend.deprivation.index+urban+CHD+diabet+Hype	cep164	-0.0134678	-1.70526	0.0881561	78605.6	25380.1	29053	0.269817
PHQ.2~tnfrsf13c+Age+Sex+BMI+Race.Ethnicity+Smoking+healthDrinking+Healthy.physical.activity+Qualification+Townsend.deprivation.index+urban+CHD+diabet+Hype	tnfrsf13c	-0.0137034	-1.1425	0.253254	78607.2	25381.5	29053	0.521283
PHQ.2~cdh5+Age+Sex+BMI+Race.Ethnicity+Smoking+healthDrinking+Healthy.physical.activity+Qualification+Townsend.deprivation.index+urban+CHD+diabet+Hype	cdh5	-0.0138474	-0.86123	0.389118	80957.9	26027.1	30000	0.654345
PHQ.2~fcrl5+Age+Sex+BMI+Race.Ethnicity+Smoking+healthDrinking+Healthy.physical.activity+Qualification+Townsend.deprivation.index+urban+CHD+diabet+Hype	fcrl5	-0.0139385	-1.63754	0.101528	80196	25908.2	29632	0.298914
PHQ.2~edar+Age+Sex+BMI+Race.Ethnicity+Smoking+healthDrinking+Healthy.physical.activity+Qualification+Townsend.deprivation.index+urban+CHD+diabet+Hype	edar	-0.0141653	-2.67746	0.00742245	80022.7	25825.2	29586	0.0470796
PHQ.2~dusp3+Age+Sex+BMI+Race.Ethnicity+Smoking+healthDrinking+Healthy.physical.activity+Qualification+Townsend.deprivation.index+urban+CHD+diabet+Hype	dusp3	-0.0142937	-2.48463	0.0129741	78370.5	25350.3	28935	0.0732863
PHQ.2~prdx6+Age+Sex+BMI+Race.Ethnicity+Smoking+healthDrinking+Healthy.physical.activity+Qualification+Townsend.deprivation.index+urban+CHD+diabet+Hype	prdx6	-0.0145024	-1.86281	0.0624989	80773.7	26024.8	29893	0.215143
PHQ.2~ret+Age+Sex+BMI+Race.Ethnicity+Smoking+healthDrinking+Healthy.physical.activity+Qualification+Townsend.deprivation.index+urban+CHD+diabet+Hype	ret	-0.014517	-1.1384	0.254963	79798.9	25763.6	29496	0.523157
PHQ.2~il1rap+Age+Sex+BMI+Race.Ethnicity+Smoking+healthDrinking+Healthy.physical.activity+Qualification+Townsend.deprivation.index+urban+CHD+diabet+Hype	il1rap	-0.0145769	-1.31532	0.188414	80197	25909.1	29632	0.446588
PHQ.2~pspn+Age+Sex+BMI+Race.Ethnicity+Smoking+healthDrinking+Healthy.physical.activity+Qualification+Townsend.deprivation.index+urban+CHD+diabet+Hype	pspn	-0.0146062	-2.8245	0.0047386	80021.9	25824.5	29586	0.0351907
PHQ.2~sh2d1a+Age+Sex+BMI+Race.Ethnicity+Smoking+healthDrinking+Healthy.physical.activity+Qualification+Townsend.deprivation.index+urban+CHD+diabet+Hype	sh2d1a	-0.0148991	-1.77637	0.0756819	80026.7	25828.7	29586	0.245505
PHQ.2~tpt1+Age+Sex+BMI+Race.Ethnicity+Smoking+healthDrinking+Healthy.physical.activity+Qualification+Townsend.deprivation.index+urban+CHD+diabet+Hype	tpt1	-0.0152403	-2.01976	0.0434176	78604.5	25379.1	29053	0.168139
PHQ.2~itgb7+Age+Sex+BMI+Race.Ethnicity+Smoking+healthDrinking+Healthy.physical.activity+Qualification+Townsend.deprivation.index+urban+CHD+diabet+Hype	itgb7	-0.0153373	-1.44526	0.148397	80775.1	26026	29893	0.394018
PHQ.2~crisp2+Age+Sex+BMI+Race.Ethnicity+Smoking+healthDrinking+Healthy.physical.activity+Qualification+Townsend.deprivation.index+urban+CHD+diabet+Hype	crisp2	-0.0154505	-1.82088	0.0686355	80773.8	26025	29893	0.230307
PHQ.2~cd84+Age+Sex+BMI+Race.Ethnicity+Smoking+healthDrinking+Healthy.physical.activity+Qualification+Townsend.deprivation.index+urban+CHD+diabet+Hype	cd84	-0.0157256	-1.01929	0.308073	80028.8	25830.6	29586	0.576889
PHQ.2~adam23+Age+Sex+BMI+Race.Ethnicity+Smoking+healthDrinking+Healthy.physical.activity+Qualification+Townsend.deprivation.index+urban+CHD+diabet+Hype	adam23	-0.0160505	-1.16268	0.244969	80931.8	26088.5	29943	0.51381
PHQ.2~prelp+Age+Sex+BMI+Race.Ethnicity+Smoking+healthDrinking+Healthy.physical.activity+Qualification+Townsend.deprivation.index+urban+CHD+diabet+Hype	prelp	-0.0162529	-0.752172	0.451953	80195.7	25910.9	29630	0.70869
PHQ.2~lilrb5+Age+Sex+BMI+Race.Ethnicity+Smoking+healthDrinking+Healthy.physical.activity+Qualification+Townsend.deprivation.index+urban+CHD+diabet+Hype	lilrb5	-0.0164111	-2.39689	0.0165408	80952.9	26022.8	30000	0.0864259
PHQ.2~arid4b+Age+Sex+BMI+Race.Ethnicity+Smoking+healthDrinking+Healthy.physical.activity+Qualification+Townsend.deprivation.index+urban+CHD+diabet+Hype	arid4b	-0.0165703	-1.39911	0.16179	78374.7	25354	28935	0.412006
PHQ.2~dpt+Age+Sex+BMI+Race.Ethnicity+Smoking+healthDrinking+Healthy.physical.activity+Qualification+Townsend.deprivation.index+urban+CHD+diabet+Hype	dpt	-0.0166916	-0.913015	0.361242	80957.8	26027	30000	0.626182
PHQ.2~rgma+Age+Sex+BMI+Race.Ethnicity+Smoking+healthDrinking+Healthy.physical.activity+Qualification+Townsend.deprivation.index+urban+CHD+diabet+Hype	rgma	-0.0175345	-1.11484	0.264929	80886.6	26096.6	29911	0.533139
PHQ.2~nadk+Age+Sex+BMI+Race.Ethnicity+Smoking+healthDrinking+Healthy.physical.activity+Qualification+Townsend.deprivation.index+urban+CHD+diabet+Hype	nadk	-0.0175994	-2.04902	0.0404689	79962.5	25715.3	29625	0.162314
PHQ.2~omd+Age+Sex+BMI+Race.Ethnicity+Smoking+healthDrinking+Healthy.physical.activity+Qualification+Townsend.deprivation.index+urban+CHD+diabet+Hype	omd	-0.017756	-1.53841	0.123959	80554.1	26030.6	29760	0.347418
PHQ.2~clc+Age+Sex+BMI+Race.Ethnicity+Smoking+healthDrinking+Healthy.physical.activity+Qualification+Townsend.deprivation.index+urban+CHD+diabet+Hype	clc	-0.0181428	-2.56499	0.0103226	79827.6	25664.5	29580	0.0601673
PHQ.2~galnt2+Age+Sex+BMI+Race.Ethnicity+Smoking+healthDrinking+Healthy.physical.activity+Qualification+Townsend.deprivation.index+urban+CHD+diabet+Hype	galnt2	-0.0185763	-0.993489	0.32048	80776.2	26027	29893	0.585602
PHQ.2~bcan+Age+Sex+BMI+Race.Ethnicity+Smoking+healthDrinking+Healthy.physical.activity+Qualification+Townsend.deprivation.index+urban+CHD+diabet+Hype	bcan	-0.0186026	-1.27255	0.203189	79601.4	25696.7	29425	0.468135
PHQ.2~cdhr1+Age+Sex+BMI+Race.Ethnicity+Smoking+healthDrinking+Healthy.physical.activity+Qualification+Townsend.deprivation.index+urban+CHD+diabet+Hype	cdhr1	-0.018622	-1.58339	0.113343	78374.2	25353.5	28935	0.323239
PHQ.2~nrp1+Age+Sex+BMI+Race.Ethnicity+Smoking+healthDrinking+Healthy.physical.activity+Qualification+Townsend.deprivation.index+urban+CHD+diabet+Hype	nrp1	-0.0186965	-1.03975	0.298465	80576.6	25992.4	29799	0.569527
PHQ.2~lama4+Age+Sex+BMI+Race.Ethnicity+Smoking+healthDrinking+Healthy.physical.activity+Qualification+Townsend.deprivation.index+urban+CHD+diabet+Hype	lama4	-0.0190562	-1.29623	0.194906	80554.8	26031.2	29760	0.454056
PHQ.2~ptprs+Age+Sex+BMI+Race.Ethnicity+Smoking+healthDrinking+Healthy.physical.activity+Qualification+Townsend.deprivation.index+urban+CHD+diabet+Hype	ptprs	-0.0190721	-0.947546	0.343368	80957.7	26027	30000	0.60451
PHQ.2~il16+Age+Sex+BMI+Race.Ethnicity+Smoking+healthDrinking+Healthy.physical.activity+Qualification+Townsend.deprivation.index+urban+CHD+diabet+Hype	il16	-0.0191446	-1.66493	0.0959379	80930.4	26087.3	29943	0.288801
PHQ.2~ntrk3+Age+Sex+BMI+Race.Ethnicity+Smoking+healthDrinking+Healthy.physical.activity+Qualification+Townsend.deprivation.index+urban+CHD+diabet+Hype	ntrk3	-0.0191994	-0.851309	0.394604	80887.1	26097	29911	0.662048
PHQ.2~klk13+Age+Sex+BMI+Race.Ethnicity+Smoking+healthDrinking+Healthy.physical.activity+Qualification+Townsend.deprivation.index+urban+CHD+diabet+Hype	klk13	-0.0192773	-1.67516	0.0939146	78463.3	25355.5	28986	0.283878
PHQ.2~arhgap25+Age+Sex+BMI+Race.Ethnicity+Smoking+healthDrinking+Healthy.physical.activity+Qualification+Townsend.deprivation.index+urban+CHD+diabet+Hype	arhgap25	-0.0196034	-2.38697	0.0169943	78379.1	25342.9	28945	0.0881654
PHQ.2~sdc4+Age+Sex+BMI+Race.Ethnicity+Smoking+healthDrinking+Healthy.physical.activity+Qualification+Townsend.deprivation.index+urban+CHD+diabet+Hype	sdc4	-0.0198912	-1.88967	0.0588121	79963.1	25715.8	29625	0.206336
PHQ.2~clec4g+Age+Sex+BMI+Race.Ethnicity+Smoking+healthDrinking+Healthy.physical.activity+Qualification+Townsend.deprivation.index+urban+CHD+diabet+Hype	clec4g	-0.0202868	-1.37156	0.170211	80028	25829.9	29586	0.424946
PHQ.2~fcgr2b+Age+Sex+BMI+Race.Ethnicity+Smoking+healthDrinking+Healthy.physical.activity+Qualification+Townsend.deprivation.index+urban+CHD+diabet+Hype	fcgr2b	-0.0203404	-2.36832	0.0178754	78379.2	25343	28945	0.0911212
PHQ.2~mfap5+Age+Sex+BMI+Race.Ethnicity+Smoking+healthDrinking+Healthy.physical.activity+Qualification+Townsend.deprivation.index+urban+CHD+diabet+Hype	mfap5	-0.0208977	-1.74696	0.0806547	80955.6	26025.1	30000	0.254855
PHQ.2~wfikkn1+Age+Sex+BMI+Race.Ethnicity+Smoking+healthDrinking+Healthy.physical.activity+Qualification+Townsend.deprivation.index+urban+CHD+diabet+Hype	wfikkn1	-0.0211917	-1.73517	0.0827207	79300.4	25573.6	29331	0.259144
PHQ.2~pam+Age+Sex+BMI+Race.Ethnicity+Smoking+healthDrinking+Healthy.physical.activity+Qualification+Townsend.deprivation.index+urban+CHD+diabet+Hype	pam	-0.0212556	-1.21801	0.223229	80628.7	25947.6	29860	0.494077
PHQ.2~tshb+Age+Sex+BMI+Race.Ethnicity+Smoking+healthDrinking+Healthy.physical.activity+Qualification+Townsend.deprivation.index+urban+CHD+diabet+Hype	tshb	-0.0216126	-3.35004	0.000809009	79955.4	25709.2	29625	0.00970148
PHQ.2~ntf3+Age+Sex+BMI+Race.Ethnicity+Smoking+healthDrinking+Healthy.physical.activity+Qualification+Townsend.deprivation.index+urban+CHD+diabet+Hype	ntf3	-0.0217065	-1.55959	0.118867	80027.4	25829.4	29586	0.336369
PHQ.2~lyar+Age+Sex+BMI+Race.Ethnicity+Smoking+healthDrinking+Healthy.physical.activity+Qualification+Townsend.deprivation.index+urban+CHD+diabet+Hype	lyar	-0.0223338	-2.41876	0.0155796	78379	25342.8	28945	0.0827687
PHQ.2~ptprf+Age+Sex+BMI+Race.Ethnicity+Smoking+healthDrinking+Healthy.physical.activity+Qualification+Townsend.deprivation.index+urban+CHD+diabet+Hype	ptprf	-0.0223403	-1.32255	0.185994	80956.9	26026.3	30000	0.444972
PHQ.2~lsp1+Age+Sex+BMI+Race.Ethnicity+Smoking+healthDrinking+Healthy.physical.activity+Qualification+Townsend.deprivation.index+urban+CHD+diabet+Hype	lsp1	-0.0223706	-1.85802	0.0631765	80026.4	25828.5	29586	0.216457
PHQ.2~itgb1bp1+Age+Sex+BMI+Race.Ethnicity+Smoking+healthDrinking+Healthy.physical.activity+Qualification+Townsend.deprivation.index+urban+CHD+diabet+Hype	itgb1bp1	-0.0228547	-1.8798	0.0601458	78381.3	25344.8	28945	0.208828
PHQ.2~lag3+Age+Sex+BMI+Race.Ethnicity+Smoking+healthDrinking+Healthy.physical.activity+Qualification+Townsend.deprivation.index+urban+CHD+diabet+Hype	lag3	-0.0229559	-1.87913	0.0602362	79796.7	25761.7	29496	0.208828
PHQ.2~clec4c+Age+Sex+BMI+Race.Ethnicity+Smoking+healthDrinking+Healthy.physical.activity+Qualification+Townsend.deprivation.index+urban+CHD+diabet+Hype	clec4c	-0.0230243	-2.2157	0.0267195	80024.9	25827.2	29586	0.122927
PHQ.2~gpnmb+Age+Sex+BMI+Race.Ethnicity+Smoking+healthDrinking+Healthy.physical.activity+Qualification+Townsend.deprivation.index+urban+CHD+diabet+Hype	gpnmb	-0.0232446	-1.31824	0.187433	77878.3	25044.4	28852	0.446588
PHQ.2~podxl+Age+Sex+BMI+Race.Ethnicity+Smoking+healthDrinking+Healthy.physical.activity+Qualification+Townsend.deprivation.index+urban+CHD+diabet+Hype	podxl	-0.0238251	-0.73993	0.459348	79799.7	25764.3	29496	0.713404
PHQ.2~gpc1+Age+Sex+BMI+Race.Ethnicity+Smoking+healthDrinking+Healthy.physical.activity+Qualification+Townsend.deprivation.index+urban+CHD+diabet+Hype	gpc1	-0.0239808	-1.4268	0.153647	80775.1	26026.1	29893	0.401011
PHQ.2~megf10+Age+Sex+BMI+Race.Ethnicity+Smoking+healthDrinking+Healthy.physical.activity+Qualification+Townsend.deprivation.index+urban+CHD+diabet+Hype	megf10	-0.0240391	-1.94523	0.0517565	80192.5	25908.1	29630	0.19025
PHQ.2~plxdc1+Age+Sex+BMI+Race.Ethnicity+Smoking+healthDrinking+Healthy.physical.activity+Qualification+Townsend.deprivation.index+urban+CHD+diabet+Hype	plxdc1	-0.0240561	-1.59472	0.110787	78382.3	25345.7	28945	0.318297
PHQ.2~enpp5+Age+Sex+BMI+Race.Ethnicity+Smoking+healthDrinking+Healthy.physical.activity+Qualification+Townsend.deprivation.index+urban+CHD+diabet+Hype	enpp5	-0.0240803	-2.12784	0.0333585	80551.9	26028.7	29760	0.142361
PHQ.2~dlk1+Age+Sex+BMI+Race.Ethnicity+Smoking+healthDrinking+Healthy.physical.activity+Qualification+Townsend.deprivation.index+urban+CHD+diabet+Hype	dlk1	-0.0246439	-2.81056	0.00494871	80950.7	26020.9	30000	0.0358414
PHQ.2~cxcl14+Age+Sex+BMI+Race.Ethnicity+Smoking+healthDrinking+Healthy.physical.activity+Qualification+Townsend.deprivation.index+urban+CHD+diabet+Hype	cxcl14	-0.0246528	-3.02742	0.00246863	78599.4	25374.7	29053	0.0216264
PHQ.2~ntrk2+Age+Sex+BMI+Race.Ethnicity+Smoking+healthDrinking+Healthy.physical.activity+Qualification+Townsend.deprivation.index+urban+CHD+diabet+Hype	ntrk2	-0.02487	-1.30765	0.191002	79965	25717.4	29625	0.448194
PHQ.2~faslg+Age+Sex+BMI+Race.Ethnicity+Smoking+healthDrinking+Healthy.physical.activity+Qualification+Townsend.deprivation.index+urban+CHD+diabet+Hype	faslg	-0.0250497	-1.91061	0.0560648	80929.5	26086.5	29943	0.200725
PHQ.2~adgrg2+Age+Sex+BMI+Race.Ethnicity+Smoking+healthDrinking+Healthy.physical.activity+Qualification+Townsend.deprivation.index+urban+CHD+diabet+Hype	adgrg2	-0.0251722	-1.37267	0.169864	79964.8	25717.3	29625	0.424806
PHQ.2~gzmb+Age+Sex+BMI+Race.Ethnicity+Smoking+healthDrinking+Healthy.physical.activity+Qualification+Townsend.deprivation.index+urban+CHD+diabet+Hype	gzmb	-0.0251849	-3.42726	0.000610524	80018.1	25821.2	29586	0.00797497
PHQ.2~krt5+Age+Sex+BMI+Race.Ethnicity+Smoking+healthDrinking+Healthy.physical.activity+Qualification+Townsend.deprivation.index+urban+CHD+diabet+Hype	krt5	-0.0261514	-2.65116	0.00802606	78369.7	25349.6	28935	0.0497361
PHQ.2~mstn+Age+Sex+BMI+Race.Ethnicity+Smoking+healthDrinking+Healthy.physical.activity+Qualification+Townsend.deprivation.index+urban+CHD+diabet+Hype	mstn	-0.0262825	-2.76043	0.00577606	78713	25369.9	29123	0.0389418
PHQ.2~pltp+Age+Sex+BMI+Race.Ethnicity+Smoking+healthDrinking+Healthy.physical.activity+Qualification+Townsend.deprivation.index+urban+CHD+diabet+Hype	pltp	-0.0265344	-1.93755	0.0526873	80726.8	25963.5	29907	0.192223
PHQ.2~selplg+Age+Sex+BMI+Race.Ethnicity+Smoking+healthDrinking+Healthy.physical.activity+Qualification+Townsend.deprivation.index+urban+CHD+diabet+Hype	selplg	-0.0265559	-1.49422	0.135129	80027.6	25829.5	29586	0.366779
PHQ.2~notch3+Age+Sex+BMI+Race.Ethnicity+Smoking+healthDrinking+Healthy.physical.activity+Qualification+Townsend.deprivation.index+urban+CHD+diabet+Hype	notch3	-0.0269379	-1.88011	0.0601024	80955.1	26024.7	30000	0.208828
PHQ.2~itgb1+Age+Sex+BMI+Race.Ethnicity+Smoking+healthDrinking+Healthy.physical.activity+Qualification+Townsend.deprivation.index+urban+CHD+diabet+Hype	itgb1	-0.0270736	-1.19325	0.23278	80128.1	25869.8	29618	0.501556
PHQ.2~ca11+Age+Sex+BMI+Race.Ethnicity+Smoking+healthDrinking+Healthy.physical.activity+Qualification+Townsend.deprivation.index+urban+CHD+diabet+Hype	ca11	-0.0274296	-1.77053	0.0766497	78381.7	25345.2	28945	0.246458
PHQ.2~cntn4+Age+Sex+BMI+Race.Ethnicity+Smoking+healthDrinking+Healthy.physical.activity+Qualification+Townsend.deprivation.index+urban+CHD+diabet+Hype	cntn4	-0.0278295	-1.36168	0.173309	80196.9	25908.9	29632	0.428295
PHQ.2~cntn5+Age+Sex+BMI+Race.Ethnicity+Smoking+healthDrinking+Healthy.physical.activity+Qualification+Townsend.deprivation.index+urban+CHD+diabet+Hype	cntn5	-0.028007	-2.1053	0.035274	80430.4	25983.5	29719	0.147025
PHQ.2~cbln4+Age+Sex+BMI+Race.Ethnicity+Smoking+healthDrinking+Healthy.physical.activity+Qualification+Townsend.deprivation.index+urban+CHD+diabet+Hype	cbln4	-0.0292583	-1.89854	0.0576345	80773.5	26024.7	29893	0.203179
PHQ.2~nell1+Age+Sex+BMI+Race.Ethnicity+Smoking+healthDrinking+Healthy.physical.activity+Qualification+Townsend.deprivation.index+urban+CHD+diabet+Hype	nell1	-0.0293745	-2.49693	0.0125328	80422.6	25981.2	29716	0.071068
PHQ.2~ca6+Age+Sex+BMI+Race.Ethnicity+Smoking+healthDrinking+Healthy.physical.activity+Qualification+Townsend.deprivation.index+urban+CHD+diabet+Hype	ca6	-0.029694	-3.81095	0.000138715	79918.2	25796.4	29544	0.00289914
PHQ.2~smoc2+Age+Sex+BMI+Race.Ethnicity+Smoking+healthDrinking+Healthy.physical.activity+Qualification+Townsend.deprivation.index+urban+CHD+diabet+Hype	smoc2	-0.0298125	-2.32404	0.0201302	80551.1	26028	29760	0.101204
PHQ.2~mepe+Age+Sex+BMI+Race.Ethnicity+Smoking+healthDrinking+Healthy.physical.activity+Qualification+Townsend.deprivation.index+urban+CHD+diabet+Hype	mepe	-0.0304184	-1.53394	0.125055	80193.9	25909.4	29630	0.349152
PHQ.2~crlf1+Age+Sex+BMI+Race.Ethnicity+Smoking+healthDrinking+Healthy.physical.activity+Qualification+Townsend.deprivation.index+urban+CHD+diabet+Hype	crlf1	-0.030788	-1.62169	0.10488	80553.8	26030.4	29760	0.307493
PHQ.2~myoc+Age+Sex+BMI+Race.Ethnicity+Smoking+healthDrinking+Healthy.physical.activity+Qualification+Townsend.deprivation.index+urban+CHD+diabet+Hype	myoc	-0.0311943	-2.90853	0.00363399	80190.3	25903.2	29632	0.0288942
PHQ.2~crtac1+Age+Sex+BMI+Race.Ethnicity+Smoking+healthDrinking+Healthy.physical.activity+Qualification+Townsend.deprivation.index+urban+CHD+diabet+Hype	crtac1	-0.0316703	-1.97168	0.0486553	80954.7	26024.4	30000	0.182431
PHQ.2~rasa1+Age+Sex+BMI+Race.Ethnicity+Smoking+healthDrinking+Healthy.physical.activity+Qualification+Townsend.deprivation.index+urban+CHD+diabet+Hype	rasa1	-0.0316974	-2.08503	0.0370755	78372.3	25351.9	28935	0.152364
PHQ.2~setmar+Age+Sex+BMI+Race.Ethnicity+Smoking+healthDrinking+Healthy.physical.activity+Qualification+Townsend.deprivation.index+urban+CHD+diabet+Hype	setmar	-0.0317221	-1.93133	0.053452	79299.6	25573	29331	0.194528
PHQ.2~tnfsf11+Age+Sex+BMI+Race.Ethnicity+Smoking+healthDrinking+Healthy.physical.activity+Qualification+Townsend.deprivation.index+urban+CHD+diabet+Hype	tnfsf11	-0.0317543	-3.96764	7.27579e-05	80014.1	25817.8	29586	0.00180415
PHQ.2~itgb5+Age+Sex+BMI+Race.Ethnicity+Smoking+healthDrinking+Healthy.physical.activity+Qualification+Townsend.deprivation.index+urban+CHD+diabet+Hype	itgb5	-0.0317883	-2.45996	0.0139008	80422.7	25981.3	29716	0.0759515
PHQ.2~rab6a+Age+Sex+BMI+Race.Ethnicity+Smoking+healthDrinking+Healthy.physical.activity+Qualification+Townsend.deprivation.index+urban+CHD+diabet+Hype	rab6a	-0.0320637	-3.03551	0.0024034	80020.6	25823.5	29586	0.0211818
PHQ.2~cd200r1+Age+Sex+BMI+Race.Ethnicity+Smoking+healthDrinking+Healthy.physical.activity+Qualification+Townsend.deprivation.index+urban+CHD+diabet+Hype	cd200r1	-0.0322187	-2.28103	0.0225537	79785.7	25756.5	29493	0.109621
PHQ.2~thbs4+Age+Sex+BMI+Race.Ethnicity+Smoking+healthDrinking+Healthy.physical.activity+Qualification+Townsend.deprivation.index+urban+CHD+diabet+Hype	thbs4	-0.0323697	-2.96874	0.00299265	80191.3	25887.8	29643	0.0250186
PHQ.2~fgfbp1+Age+Sex+BMI+Race.Ethnicity+Smoking+healthDrinking+Healthy.physical.activity+Qualification+Townsend.deprivation.index+urban+CHD+diabet+Hype	fgfbp1	-0.0325356	-2.12792	0.0333516	80424.3	25982.7	29716	0.142361
PHQ.2~cdon+Age+Sex+BMI+Race.Ethnicity+Smoking+healthDrinking+Healthy.physical.activity+Qualification+Townsend.deprivation.index+urban+CHD+diabet+Hype	cdon	-0.0329622	-1.79878	0.072063	80293.7	25929.6	29675	0.236386
PHQ.2~kitlg+Age+Sex+BMI+Race.Ethnicity+Smoking+healthDrinking+Healthy.physical.activity+Qualification+Townsend.deprivation.index+urban+CHD+diabet+Hype	kitlg	-0.0339026	-2.52363	0.0116201	79960.3	25713.4	29625	0.0672037
PHQ.2~adgre2+Age+Sex+BMI+Race.Ethnicity+Smoking+healthDrinking+Healthy.physical.activity+Qualification+Townsend.deprivation.index+urban+CHD+diabet+Hype	adgre2	-0.0342384	-1.96342	0.0496063	80552.6	26029.3	29760	0.184667
PHQ.2~pon3+Age+Sex+BMI+Race.Ethnicity+Smoking+healthDrinking+Healthy.physical.activity+Qualification+Townsend.deprivation.index+urban+CHD+diabet+Hype	pon3	-0.0348763	-1.99863	0.0456579	80552.5	26029.2	29760	0.173952
PHQ.2~clec10a+Age+Sex+BMI+Race.Ethnicity+Smoking+healthDrinking+Healthy.physical.activity+Qualification+Townsend.deprivation.index+urban+CHD+diabet+Hype	clec10a	-0.0355684	-2.59167	0.00955591	79596.3	25692.3	29425	0.0570624
PHQ.2~tnr+Age+Sex+BMI+Race.Ethnicity+Smoking+healthDrinking+Healthy.physical.activity+Qualification+Townsend.deprivation.index+urban+CHD+diabet+Hype	tnr	-0.0367652	-3.13848	0.00169993	79593.2	25689.5	29425	0.0162549
PHQ.2~l1cam+Age+Sex+BMI+Race.Ethnicity+Smoking+healthDrinking+Healthy.physical.activity+Qualification+Townsend.deprivation.index+urban+CHD+diabet+Hype	l1cam	-0.0376342	-2.23788	0.0252365	80423.8	25982.2	29716	0.117959
PHQ.2~cd34+Age+Sex+BMI+Race.Ethnicity+Smoking+healthDrinking+Healthy.physical.activity+Qualification+Townsend.deprivation.index+urban+CHD+diabet+Hype	cd34	-0.0385309	-1.90969	0.0561827	80653.6	26038.7	29813	0.200725
PHQ.2~cndp1+Age+Sex+BMI+Race.Ethnicity+Smoking+healthDrinking+Healthy.physical.activity+Qualification+Townsend.deprivation.index+urban+CHD+diabet+Hype	cndp1	-0.0388052	-3.60977	0.000306973	80454.2	25956.8	29751	0.00527723
PHQ.2~rgmb+Age+Sex+BMI+Race.Ethnicity+Smoking+healthDrinking+Healthy.physical.activity+Qualification+Townsend.deprivation.index+urban+CHD+diabet+Hype	rgmb	-0.0393399	-2.11569	0.0343795	80883.4	26093.7	29911	0.145263
PHQ.2~lrrn1+Age+Sex+BMI+Race.Ethnicity+Smoking+healthDrinking+Healthy.physical.activity+Qualification+Townsend.deprivation.index+urban+CHD+diabet+Hype	lrrn1	-0.0404439	-3.15701	0.00159559	78598.6	25374	29053	0.0159396
PHQ.2~cd209+Age+Sex+BMI+Race.Ethnicity+Smoking+healthDrinking+Healthy.physical.activity+Qualification+Townsend.deprivation.index+urban+CHD+diabet+Hype	cd209	-0.040535	-3.24575	0.0011727	80167.5	25790.1	29695	0.0132744
PHQ.2~clec4a+Age+Sex+BMI+Race.Ethnicity+Smoking+healthDrinking+Healthy.physical.activity+Qualification+Townsend.deprivation.index+urban+CHD+diabet+Hype	clec4a	-0.041165	-2.94002	0.00328442	80021.2	25824	29586	0.0273017
PHQ.2~stc2+Age+Sex+BMI+Race.Ethnicity+Smoking+healthDrinking+Healthy.physical.activity+Qualification+Townsend.deprivation.index+urban+CHD+diabet+Hype	stc2	-0.0419982	-2.19788	0.0279653	80110.2	25891.3	29593	0.126666
PHQ.2~cd93+Age+Sex+BMI+Race.Ethnicity+Smoking+healthDrinking+Healthy.physical.activity+Qualification+Townsend.deprivation.index+urban+CHD+diabet+Hype	cd93	-0.0427692	-2.57064	0.0101561	77163.1	24944	28499	0.0594334
PHQ.2~boc+Age+Sex+BMI+Race.Ethnicity+Smoking+healthDrinking+Healthy.physical.activity+Qualification+Townsend.deprivation.index+urban+CHD+diabet+Hype	boc	-0.0453157	-2.14135	0.0322539	78716	25372.6	29123	0.140439
PHQ.2~vat1+Age+Sex+BMI+Race.Ethnicity+Smoking+healthDrinking+Healthy.physical.activity+Qualification+Townsend.deprivation.index+urban+CHD+diabet+Hype	vat1	-0.0499752	-2.0086	0.0445882	79796.2	25761.3	29496	0.171665
PHQ.2~cntn1+Age+Sex+BMI+Race.Ethnicity+Smoking+healthDrinking+Healthy.physical.activity+Qualification+Townsend.deprivation.index+urban+CHD+diabet+Hype	cntn1	-0.0500931	-2.79367	0.00521464	80950.8	26021	30000	0.036678
PHQ.2~hpgds+Age+Sex+BMI+Race.Ethnicity+Smoking+healthDrinking+Healthy.physical.activity+Qualification+Townsend.deprivation.index+urban+CHD+diabet+Hype	hpgds	-0.0524255	-3.93005	8.51263e-05	78369.4	25334.4	28945	0.00202545
PHQ.2~tnxb+Age+Sex+BMI+Race.Ethnicity+Smoking+healthDrinking+Healthy.physical.activity+Qualification+Townsend.deprivation.index+urban+CHD+diabet+Hype	tnxb	-0.0532877	-2.79641	0.00517077	80190.9	25903.7	29632	0.036678
PHQ.2~met+Age+Sex+BMI+Race.Ethnicity+Smoking+healthDrinking+Healthy.physical.activity+Qualification+Townsend.deprivation.index+urban+CHD+diabet+Hype	met	-0.0557669	-2.26256	0.02367	80194.9	25786	29714	0.112764
PHQ.2~gfra3+Age+Sex+BMI+Race.Ethnicity+Smoking+healthDrinking+Healthy.physical.activity+Qualification+Townsend.deprivation.index+urban+CHD+diabet+Hype	gfra3	-0.0565401	-3.19125	0.00141808	79311.3	25580.2	29333	0.0148741
PHQ.2~itgb2+Age+Sex+BMI+Race.Ethnicity+Smoking+healthDrinking+Healthy.physical.activity+Qualification+Townsend.deprivation.index+urban+CHD+diabet+Hype	itgb2	-0.0569358	-3.27643	0.0010525	79613.6	25621.5	29483	0.0120297
PHQ.2~kit+Age+Sex+BMI+Race.Ethnicity+Smoking+healthDrinking+Healthy.physical.activity+Qualification+Townsend.deprivation.index+urban+CHD+diabet+Hype	kit	-0.0588592	-3.50973	0.000449227	80318.3	25921.3	29695	0.00650712
PHQ.2~adamts8+Age+Sex+BMI+Race.Ethnicity+Smoking+healthDrinking+Healthy.physical.activity+Qualification+Townsend.deprivation.index+urban+CHD+diabet+Hype	adamts8	-0.0643741	-5.9673	2.43935e-09	80393.2	25955.5	29716	7.13754e-07
PHQ.2~ids+Age+Sex+BMI+Race.Ethnicity+Smoking+healthDrinking+Healthy.physical.activity+Qualification+Townsend.deprivation.index+urban+CHD+diabet+Hype	ids	-0.0678698	-1.25861	0.20818	80931.6	26088.3	29943	0.473667
PHQ.2~comp+Age+Sex+BMI+Race.Ethnicity+Smoking+healthDrinking+Healthy.physical.activity+Qualification+Townsend.deprivation.index+urban+CHD+diabet+Hype	comp	-0.0694837	-4.71203	2.4638e-06	79192.7	25494.7	29321	0.000133501
PHQ.2~ca14+Age+Sex+BMI+Race.Ethnicity+Smoking+healthDrinking+Healthy.physical.activity+Qualification+Townsend.deprivation.index+urban+CHD+diabet+Hype	ca14	-0.0716613	-5.17812	2.25583e-07	80750.3	26004.5	29893	1.94134e-05
PHQ.2~itgam+Age+Sex+BMI+Race.Ethnicity+Smoking+healthDrinking+Healthy.physical.activity+Qualification+Townsend.deprivation.index+urban+CHD+diabet+Hype	itgam	-0.0810007	-5.21035	1.8974e-07	80171.6	25886.9	29632	1.73494e-05
PHQ.2~itga11+Age+Sex+BMI+Race.Ethnicity+Smoking+healthDrinking+Healthy.physical.activity+Qualification+Townsend.deprivation.index+urban+CHD+diabet+Hype	itga11	-0.0883963	-6.13268	8.75061e-10	79992.2	25798.7	29586	4.6335e-07
PHQ.2~egfr+Age+Sex+BMI+Race.Ethnicity+Smoking+healthDrinking+Healthy.physical.activity+Qualification+Townsend.deprivation.index+urban+CHD+diabet+Hype	egfr	-0.0934273	-3.15071	0.00163034	80948.7	26019.2	30000	0.0159396
PHQ.2~fap+Age+Sex+BMI+Race.Ethnicity+Smoking+healthDrinking+Healthy.physical.activity+Qualification+Townsend.deprivation.index+urban+CHD+diabet+Hype	fap	-0.100042	-5.56564	2.63429e-08	80927.6	26000.9	30000	4.46778e-06
PHQ.2~itgav+Age+Sex+BMI+Race.Ethnicity+Smoking+healthDrinking+Healthy.physical.activity+Qualification+Townsend.deprivation.index+urban+CHD+diabet+Hype	itgav	-0.193458	-6.46817	1.00726e-10	80735.3	25991.5	29893	1.47363e-07
X denotes the PHQ2 at Recruitment. The results are based on the following covariates model: Age, Sex, Body Mass Index (BMI), Race/Ethnicity, Smoking status, Health Drinking status, Healthy physical activity, Qualification, Townsend deprivation index, urban/rural classification, Coronary Heart Disease (CHD), Diabetes, Hypertension.Estimate provides the estimated association between proteins and th…
