# Supplementary material for: Proteomic Biomarkers as Mediators in the Association Between Air Pollution and Incident Depression and Anxiety: Evidence From the UK Biobank
Source: Depress Anxiety. 2025 Jun 26;2025:3984517. doi: 10.1155/da/3984517 (PMC12226169; doi:10.1155/da/3984517)
Supplement: Supporting Information 4 — TableS1c_Protein-Incident depression multivariable cox regression results. [file 3984517.f4.xlsx]

## Sheet: Sheet1
Table S1c. Protein-Incident_Depression Multivariable Cox Regression Analysis
formula	X(Proteins)	Coef	exp_coef	se	zValue	pValue	fdr_p_value
Surv(depICD_Day, Out_depICD)~aarsd1+Age+Sex+BMI+Race_Ethnicity+Smoking+healthDrinking+Healthy_physical_activity+Qualification+Townsend_deprivation_index+urban+CHD+diabet+Hype	aarsd1	0.100242	1.10544	0.0370882	2.7028	0.00687578	0.0449666
Surv(depICD_Day, Out_depICD)~abhd14b+Age+Sex+BMI+Race_Ethnicity+Smoking+healthDrinking+Healthy_physical_activity+Qualification+Townsend_deprivation_index+urban+CHD+diabet+Hype	abhd14b	0.0755409	1.07847	0.036773	2.05425	0.0399514	0.12305
Surv(depICD_Day, Out_depICD)~abl1+Age+Sex+BMI+Race_Ethnicity+Smoking+healthDrinking+Healthy_physical_activity+Qualification+Townsend_deprivation_index+urban+CHD+diabet+Hype	abl1	0.0748347	1.07771	0.0300975	2.48641	0.012904	0.0655505
Surv(depICD_Day, Out_depICD)~acaa1+Age+Sex+BMI+Race_Ethnicity+Smoking+healthDrinking+Healthy_physical_activity+Qualification+Townsend_deprivation_index+urban+CHD+diabet+Hype	acaa1	0.0684352	1.07083	0.0257189	2.66089	0.00779337	0.0485179
Surv(depICD_Day, Out_depICD)~acan+Age+Sex+BMI+Race_Ethnicity+Smoking+healthDrinking+Healthy_physical_activity+Qualification+Townsend_deprivation_index+urban+CHD+diabet+Hype	acan	0.0100894	1.01014	0.0764687	0.131941	0.895031	0.937316
Surv(depICD_Day, Out_depICD)~ace2+Age+Sex+BMI+Race_Ethnicity+Smoking+healthDrinking+Healthy_physical_activity+Qualification+Townsend_deprivation_index+urban+CHD+diabet+Hype	ace2	0.178448	1.19536	0.0391187	4.5617	5.07423e-06	0.000494907
Surv(depICD_Day, Out_depICD)~acox1+Age+Sex+BMI+Race_Ethnicity+Smoking+healthDrinking+Healthy_physical_activity+Qualification+Townsend_deprivation_index+urban+CHD+diabet+Hype	acox1	0.0820646	1.08553	0.0417502	1.96561	0.0493436	0.13703
Surv(depICD_Day, Out_depICD)~acp5+Age+Sex+BMI+Race_Ethnicity+Smoking+healthDrinking+Healthy_physical_activity+Qualification+Townsend_deprivation_index+urban+CHD+diabet+Hype	acp5	0.1454	1.1565	0.0646469	2.24915	0.0245031	0.0908039
Surv(depICD_Day, Out_depICD)~acp6+Age+Sex+BMI+Race_Ethnicity+Smoking+healthDrinking+Healthy_physical_activity+Qualification+Townsend_deprivation_index+urban+CHD+diabet+Hype	acp6	0.0185249	1.0187	0.0321283	0.576591	0.564216	0.687301
Surv(depICD_Day, Out_depICD)~acta2+Age+Sex+BMI+Race_Ethnicity+Smoking+healthDrinking+Healthy_physical_activity+Qualification+Townsend_deprivation_index+urban+CHD+diabet+Hype	acta2	0.0663782	1.06863	0.046351	1.43208	0.152122	0.280649
Surv(depICD_Day, Out_depICD)~actn4+Age+Sex+BMI+Race_Ethnicity+Smoking+healthDrinking+Healthy_physical_activity+Qualification+Townsend_deprivation_index+urban+CHD+diabet+Hype	actn4	0.0484561	1.04965	0.0654623	0.740215	0.45917	0.594483
Surv(depICD_Day, Out_depICD)~acvrl1+Age+Sex+BMI+Race_Ethnicity+Smoking+healthDrinking+Healthy_physical_activity+Qualification+Townsend_deprivation_index+urban+CHD+diabet+Hype	acvrl1	0.120184	1.1277	0.0837477	1.43507	0.151267	0.279777
Surv(depICD_Day, Out_depICD)~acy1+Age+Sex+BMI+Race_Ethnicity+Smoking+healthDrinking+Healthy_physical_activity+Qualification+Townsend_deprivation_index+urban+CHD+diabet+Hype	acy1	0.0620267	1.06399	0.0342001	1.81364	0.0697333	0.172331
Surv(depICD_Day, Out_depICD)~ada+Age+Sex+BMI+Race_Ethnicity+Smoking+healthDrinking+Healthy_physical_activity+Qualification+Townsend_deprivation_index+urban+CHD+diabet+Hype	ada	0.0329632	1.03351	0.0590185	0.558523	0.576487	0.697065
Surv(depICD_Day, Out_depICD)~ada2+Age+Sex+BMI+Race_Ethnicity+Smoking+healthDrinking+Healthy_physical_activity+Qualification+Townsend_deprivation_index+urban+CHD+diabet+Hype	ada2	0.108662	1.11479	0.0502621	2.16191	0.0306252	0.103236
Surv(depICD_Day, Out_depICD)~adam15+Age+Sex+BMI+Race_Ethnicity+Smoking+healthDrinking+Healthy_physical_activity+Qualification+Townsend_deprivation_index+urban+CHD+diabet+Hype	adam15	0.134421	1.14387	0.0697604	1.9269	0.0539926	0.14207
Surv(depICD_Day, Out_depICD)~adam22+Age+Sex+BMI+Race_Ethnicity+Smoking+healthDrinking+Healthy_physical_activity+Qualification+Townsend_deprivation_index+urban+CHD+diabet+Hype	adam22	-0.0288682	0.971544	0.0609263	-0.473822	0.635627	0.743938
Surv(depICD_Day, Out_depICD)~adam23+Age+Sex+BMI+Race_Ethnicity+Smoking+healthDrinking+Healthy_physical_activity+Qualification+Townsend_deprivation_index+urban+CHD+diabet+Hype	adam23	-0.0417468	0.959113	0.0593876	-0.702956	0.482083	0.612229
Surv(depICD_Day, Out_depICD)~adam8+Age+Sex+BMI+Race_Ethnicity+Smoking+healthDrinking+Healthy_physical_activity+Qualification+Townsend_deprivation_index+urban+CHD+diabet+Hype	adam8	0.0858052	1.08959	0.0736902	1.1644	0.24426	0.385078
Surv(depICD_Day, Out_depICD)~adamts13+Age+Sex+BMI+Race_Ethnicity+Smoking+healthDrinking+Healthy_physical_activity+Qualification+Townsend_deprivation_index+urban+CHD+diabet+Hype	adamts13	-0.273582	0.76065	0.0888877	-3.07783	0.00208512	0.0211766
Surv(depICD_Day, Out_depICD)~adamts15+Age+Sex+BMI+Race_Ethnicity+Smoking+healthDrinking+Healthy_physical_activity+Qualification+Townsend_deprivation_index+urban+CHD+diabet+Hype	adamts15	0.0545042	1.05602	0.0484918	1.12399	0.261018	0.39861
Surv(depICD_Day, Out_depICD)~adamts16+Age+Sex+BMI+Race_Ethnicity+Smoking+healthDrinking+Healthy_physical_activity+Qualification+Townsend_deprivation_index+urban+CHD+diabet+Hype	adamts16	0.0124531	1.01253	0.0676141	0.184179	0.853873	0.909182
Surv(depICD_Day, Out_depICD)~adamts8+Age+Sex+BMI+Race_Ethnicity+Smoking+healthDrinking+Healthy_physical_activity+Qualification+Townsend_deprivation_index+urban+CHD+diabet+Hype	adamts8	-0.220212	0.802348	0.0464979	-4.73597	2.18014e-06	0.000354394
Surv(depICD_Day, Out_depICD)~adcyap1r1+Age+Sex+BMI+Race_Ethnicity+Smoking+healthDrinking+Healthy_physical_activity+Qualification+Townsend_deprivation_index+urban+CHD+diabet+Hype	adcyap1r1	-0.113072	0.893087	0.0690611	-1.63727	0.101574	0.21325
Surv(depICD_Day, Out_depICD)~adgrb3+Age+Sex+BMI+Race_Ethnicity+Smoking+healthDrinking+Healthy_physical_activity+Qualification+Townsend_deprivation_index+urban+CHD+diabet+Hype	adgrb3	0.000126524	1.00013	0.0636107	0.00198904	0.998413	0.998413
Surv(depICD_Day, Out_depICD)~adgre2+Age+Sex+BMI+Race_Ethnicity+Smoking+healthDrinking+Healthy_physical_activity+Qualification+Townsend_deprivation_index+urban+CHD+diabet+Hype	adgre2	-0.024619	0.975682	0.0749696	-0.328386	0.74262	0.8262
Surv(depICD_Day, Out_depICD)~adgre5+Age+Sex+BMI+Race_Ethnicity+Smoking+healthDrinking+Healthy_physical_activity+Qualification+Townsend_deprivation_index+urban+CHD+diabet+Hype	adgre5	0.0125187	1.0126	0.0696823	0.179654	0.857424	0.911636
Surv(depICD_Day, Out_depICD)~adgrg1+Age+Sex+BMI+Race_Ethnicity+Smoking+healthDrinking+Healthy_physical_activity+Qualification+Townsend_deprivation_index+urban+CHD+diabet+Hype	adgrg1	0.0474388	1.04858	0.0289762	1.63716	0.101596	0.21325
Surv(depICD_Day, Out_depICD)~adgrg2+Age+Sex+BMI+Race_Ethnicity+Smoking+healthDrinking+Healthy_physical_activity+Qualification+Townsend_deprivation_index+urban+CHD+diabet+Hype	adgrg2	-0.0679697	0.934289	0.079651	-0.853344	0.393469	0.536481
Surv(depICD_Day, Out_depICD)~adh4+Age+Sex+BMI+Race_Ethnicity+Smoking+healthDrinking+Healthy_physical_activity+Qualification+Townsend_deprivation_index+urban+CHD+diabet+Hype	adh4	0.0145291	1.01464	0.025668	0.56604	0.571367	0.693701
Surv(depICD_Day, Out_depICD)~adm+Age+Sex+BMI+Race_Ethnicity+Smoking+healthDrinking+Healthy_physical_activity+Qualification+Townsend_deprivation_index+urban+CHD+diabet+Hype	adm	0.22179	1.24831	0.0811395	2.73345	0.00626755	0.042242
Surv(depICD_Day, Out_depICD)~afp+Age+Sex+BMI+Race_Ethnicity+Smoking+healthDrinking+Healthy_physical_activity+Qualification+Townsend_deprivation_index+urban+CHD+diabet+Hype	afp	-0.0744236	0.928278	0.0324464	-2.29374	0.0218055	0.0855267
Surv(depICD_Day, Out_depICD)~ager+Age+Sex+BMI+Race_Ethnicity+Smoking+healthDrinking+Healthy_physical_activity+Qualification+Townsend_deprivation_index+urban+CHD+diabet+Hype	ager	-0.180237	0.835073	0.052692	-3.42057	0.000624911	0.0100466
Surv(depICD_Day, Out_depICD)~agr2+Age+Sex+BMI+Race_Ethnicity+Smoking+healthDrinking+Healthy_physical_activity+Qualification+Townsend_deprivation_index+urban+CHD+diabet+Hype	agr2	0.0793705	1.08261	0.0216071	3.67335	0.000239393	0.00515046
Surv(depICD_Day, Out_depICD)~agr3+Age+Sex+BMI+Race_Ethnicity+Smoking+healthDrinking+Healthy_physical_activity+Qualification+Townsend_deprivation_index+urban+CHD+diabet+Hype	agr3	0.102571	1.10802	0.0358727	2.85931	0.00424558	0.0343165
Surv(depICD_Day, Out_depICD)~agrn+Age+Sex+BMI+Race_Ethnicity+Smoking+healthDrinking+Healthy_physical_activity+Qualification+Townsend_deprivation_index+urban+CHD+diabet+Hype	agrn	0.149231	1.16094	0.0602378	2.47737	0.0132355	0.0665412
Surv(depICD_Day, Out_depICD)~agrp+Age+Sex+BMI+Race_Ethnicity+Smoking+healthDrinking+Healthy_physical_activity+Qualification+Townsend_deprivation_index+urban+CHD+diabet+Hype	agrp	0.0289118	1.02933	0.0396922	0.728399	0.466369	0.597459
Surv(depICD_Day, Out_depICD)~agxt+Age+Sex+BMI+Race_Ethnicity+Smoking+healthDrinking+Healthy_physical_activity+Qualification+Townsend_deprivation_index+urban+CHD+diabet+Hype	agxt	0.0418125	1.0427	0.0272965	1.53179	0.125574	0.24301
Surv(depICD_Day, Out_depICD)~ahcy+Age+Sex+BMI+Race_Ethnicity+Smoking+healthDrinking+Healthy_physical_activity+Qualification+Townsend_deprivation_index+urban+CHD+diabet+Hype	ahcy	0.068732	1.07115	0.0306401	2.2432	0.0248836	0.0916996
Surv(depICD_Day, Out_depICD)~ahsp+Age+Sex+BMI+Race_Ethnicity+Smoking+healthDrinking+Healthy_physical_activity+Qualification+Townsend_deprivation_index+urban+CHD+diabet+Hype	ahsp	-0.0130637	0.987021	0.0245755	-0.531574	0.595021	0.712953
Surv(depICD_Day, Out_depICD)~aif1+Age+Sex+BMI+Race_Ethnicity+Smoking+healthDrinking+Healthy_physical_activity+Qualification+Townsend_deprivation_index+urban+CHD+diabet+Hype	aif1	0.0428942	1.04383	0.0412577	1.03966	0.298496	0.438894
Surv(depICD_Day, Out_depICD)~aifm1+Age+Sex+BMI+Race_Ethnicity+Smoking+healthDrinking+Healthy_physical_activity+Qualification+Townsend_deprivation_index+urban+CHD+diabet+Hype	aifm1	0.0649874	1.06715	0.0200006	3.24928	0.00115699	0.0143862
Surv(depICD_Day, Out_depICD)~ak1+Age+Sex+BMI+Race_Ethnicity+Smoking+healthDrinking+Healthy_physical_activity+Qualification+Townsend_deprivation_index+urban+CHD+diabet+Hype	ak1	0.0393152	1.0401	0.0324595	1.21121	0.225816	0.366262
Surv(depICD_Day, Out_depICD)~akr1b1+Age+Sex+BMI+Race_Ethnicity+Smoking+healthDrinking+Healthy_physical_activity+Qualification+Townsend_deprivation_index+urban+CHD+diabet+Hype	akr1b1	0.0587715	1.06053	0.0285742	2.0568	0.0397054	0.122601
Surv(depICD_Day, Out_depICD)~akr1c4+Age+Sex+BMI+Race_Ethnicity+Smoking+healthDrinking+Healthy_physical_activity+Qualification+Townsend_deprivation_index+urban+CHD+diabet+Hype	akr1c4	-0.0065912	0.99343	0.0408545	-0.161334	0.871831	0.919275
Surv(depICD_Day, Out_depICD)~akt1s1+Age+Sex+BMI+Race_Ethnicity+Smoking+healthDrinking+Healthy_physical_activity+Qualification+Townsend_deprivation_index+urban+CHD+diabet+Hype	akt1s1	0.0786122	1.08178	0.0320001	2.45662	0.0140249	0.0674018
Surv(depICD_Day, Out_depICD)~akt3+Age+Sex+BMI+Race_Ethnicity+Smoking+healthDrinking+Healthy_physical_activity+Qualification+Townsend_deprivation_index+urban+CHD+diabet+Hype	akt3	0.0284145	1.02882	0.0375268	0.75718	0.448942	0.584344
Surv(depICD_Day, Out_depICD)~alcam+Age+Sex+BMI+Race_Ethnicity+Smoking+healthDrinking+Healthy_physical_activity+Qualification+Townsend_deprivation_index+urban+CHD+diabet+Hype	alcam	0.086279	1.09011	0.107578	0.802012	0.422546	0.561986
Surv(depICD_Day, Out_depICD)~aldh1a1+Age+Sex+BMI+Race_Ethnicity+Smoking+healthDrinking+Healthy_physical_activity+Qualification+Townsend_deprivation_index+urban+CHD+diabet+Hype	aldh1a1	0.0247284	1.02504	0.0378049	0.654105	0.513044	0.642073
Surv(depICD_Day, Out_depICD)~aldh3a1+Age+Sex+BMI+Race_Ethnicity+Smoking+healthDrinking+Healthy_physical_activity+Qualification+Townsend_deprivation_index+urban+CHD+diabet+Hype	aldh3a1	0.0831164	1.08667	0.0297553	2.79333	0.00521687	0.0374131
Surv(depICD_Day, Out_depICD)~alpp+Age+Sex+BMI+Race_Ethnicity+Smoking+healthDrinking+Healthy_physical_activity+Qualification+Townsend_deprivation_index+urban+CHD+diabet+Hype	alpp	0.0539151	1.05539	0.019962	2.70088	0.00691558	0.0449666
Surv(depICD_Day, Out_depICD)~ambn+Age+Sex+BMI+Race_Ethnicity+Smoking+healthDrinking+Healthy_physical_activity+Qualification+Townsend_deprivation_index+urban+CHD+diabet+Hype	ambn	-0.211755	0.809163	0.0858833	-2.46561	0.013678	0.0672075
Surv(depICD_Day, Out_depICD)~ambp+Age+Sex+BMI+Race_Ethnicity+Smoking+healthDrinking+Healthy_physical_activity+Qualification+Townsend_deprivation_index+urban+CHD+diabet+Hype	ambp	0.267829	1.30712	0.10534	2.54251	0.0110058	0.0608997
Surv(depICD_Day, Out_depICD)~amfr+Age+Sex+BMI+Race_Ethnicity+Smoking+healthDrinking+Healthy_physical_activity+Qualification+Townsend_deprivation_index+urban+CHD+diabet+Hype	amfr	-0.0155294	0.984591	0.0338126	-0.459277	0.646035	0.751909
Surv(depICD_Day, Out_depICD)~amigo2+Age+Sex+BMI+Race_Ethnicity+Smoking+healthDrinking+Healthy_physical_activity+Qualification+Townsend_deprivation_index+urban+CHD+diabet+Hype	amigo2	0.0115725	1.01164	0.0927038	0.124834	0.900655	0.941858
Surv(depICD_Day, Out_depICD)~amn+Age+Sex+BMI+Race_Ethnicity+Smoking+healthDrinking+Healthy_physical_activity+Qualification+Townsend_deprivation_index+urban+CHD+diabet+Hype	amn	0.128301	1.1369	0.0443254	2.89454	0.00379717	0.0320992
Surv(depICD_Day, Out_depICD)~amy2a+Age+Sex+BMI+Race_Ethnicity+Smoking+healthDrinking+Healthy_physical_activity+Qualification+Townsend_deprivation_index+urban+CHD+diabet+Hype	amy2a	-0.0175047	0.982648	0.0458553	-0.381739	0.702655	0.796887
Surv(depICD_Day, Out_depICD)~amy2b+Age+Sex+BMI+Race_Ethnicity+Smoking+healthDrinking+Healthy_physical_activity+Qualification+Townsend_deprivation_index+urban+CHD+diabet+Hype	amy2b	-0.0445878	0.956392	0.0462282	-0.964515	0.334788	0.476547
Surv(depICD_Day, Out_depICD)~ang+Age+Sex+BMI+Race_Ethnicity+Smoking+healthDrinking+Healthy_physical_activity+Qualification+Townsend_deprivation_index+urban+CHD+diabet+Hype	ang	-0.0307168	0.96975	0.0631242	-0.486609	0.626535	0.73802
Surv(depICD_Day, Out_depICD)~angpt2+Age+Sex+BMI+Race_Ethnicity+Smoking+healthDrinking+Healthy_physical_activity+Qualification+Townsend_deprivation_index+urban+CHD+diabet+Hype	angpt2	0.0991493	1.10423	0.0547198	1.81195	0.0699946	0.172394
Surv(depICD_Day, Out_depICD)~angpt1+Age+Sex+BMI+Race_Ethnicity+Smoking+healthDrinking+Healthy_physical_activity+Qualification+Townsend_deprivation_index+urban+CHD+diabet+Hype	angpt1	0.01163	1.0117	0.0252726	0.460183	0.645385	0.7518
Surv(depICD_Day, Out_depICD)~angptl1+Age+Sex+BMI+Race_Ethnicity+Smoking+healthDrinking+Healthy_physical_activity+Qualification+Townsend_deprivation_index+urban+CHD+diabet+Hype	angptl1	0.156861	1.16983	0.0734619	2.13528	0.0327385	0.108446
Surv(depICD_Day, Out_depICD)~angptl2+Age+Sex+BMI+Race_Ethnicity+Smoking+healthDrinking+Healthy_physical_activity+Qualification+Townsend_deprivation_index+urban+CHD+diabet+Hype	angptl2	0.138418	1.14846	0.0524531	2.63889	0.00831785	0.0511303
Surv(depICD_Day, Out_depICD)~angptl3+Age+Sex+BMI+Race_Ethnicity+Smoking+healthDrinking+Healthy_physical_activity+Qualification+Townsend_deprivation_index+urban+CHD+diabet+Hype	angptl3	-0.00516055	0.994853	0.0598421	-0.0862361	0.931279	0.95651
Surv(depICD_Day, Out_depICD)~angptl4+Age+Sex+BMI+Race_Ethnicity+Smoking+healthDrinking+Healthy_physical_activity+Qualification+Townsend_deprivation_index+urban+CHD+diabet+Hype	angptl4	0.0477132	1.04887	0.0470384	1.01434	0.310418	0.451982
Surv(depICD_Day, Out_depICD)~angptl7+Age+Sex+BMI+Race_Ethnicity+Smoking+healthDrinking+Healthy_physical_activity+Qualification+Townsend_deprivation_index+urban+CHD+diabet+Hype	angptl7	0.191401	1.21094	0.0563192	3.39851	0.000677548	0.0102883
Surv(depICD_Day, Out_depICD)~ankrd54+Age+Sex+BMI+Race_Ethnicity+Smoking+healthDrinking+Healthy_physical_activity+Qualification+Townsend_deprivation_index+urban+CHD+diabet+Hype	ankrd54	0.0364015	1.03707	0.0364821	0.997791	0.318381	0.460723
Surv(depICD_Day, Out_depICD)~anpep+Age+Sex+BMI+Race_Ethnicity+Smoking+healthDrinking+Healthy_physical_activity+Qualification+Townsend_deprivation_index+urban+CHD+diabet+Hype	anpep	0.153122	1.16547	0.0736025	2.0804	0.0374892	0.11795
Surv(depICD_Day, Out_depICD)~anxa10+Age+Sex+BMI+Race_Ethnicity+Smoking+healthDrinking+Healthy_physical_activity+Qualification+Townsend_deprivation_index+urban+CHD+diabet+Hype	anxa10	0.115749	1.12271	0.0251991	4.59337	4.36154e-06	0.00046221
Surv(depICD_Day, Out_depICD)~anxa11+Age+Sex+BMI+Race_Ethnicity+Smoking+healthDrinking+Healthy_physical_activity+Qualification+Townsend_deprivation_index+urban+CHD+diabet+Hype	anxa11	0.071839	1.07448	0.0326808	2.1982	0.0279346	0.0993601
Surv(depICD_Day, Out_depICD)~anxa3+Age+Sex+BMI+Race_Ethnicity+Smoking+healthDrinking+Healthy_physical_activity+Qualification+Townsend_deprivation_index+urban+CHD+diabet+Hype	anxa3	0.0567015	1.05834	0.0295954	1.91589	0.0553794	0.144763
Surv(depICD_Day, Out_depICD)~anxa4+Age+Sex+BMI+Race_Ethnicity+Smoking+healthDrinking+Healthy_physical_activity+Qualification+Townsend_deprivation_index+urban+CHD+diabet+Hype	anxa4	0.0688362	1.07126	0.0288419	2.38667	0.0170017	0.0739716
Surv(depICD_Day, Out_depICD)~anxa5+Age+Sex+BMI+Race_Ethnicity+Smoking+healthDrinking+Healthy_physical_activity+Qualification+Townsend_deprivation_index+urban+CHD+diabet+Hype	anxa5	0.0831312	1.08668	0.0712061	1.16747	0.243019	0.383597
Surv(depICD_Day, Out_depICD)~aoc1+Age+Sex+BMI+Race_Ethnicity+Smoking+healthDrinking+Healthy_physical_activity+Qualification+Townsend_deprivation_index+urban+CHD+diabet+Hype	aoc1	0.0658909	1.06811	0.0362209	1.81914	0.06889	0.171114
Surv(depICD_Day, Out_depICD)~aoc3+Age+Sex+BMI+Race_Ethnicity+Smoking+healthDrinking+Healthy_physical_activity+Qualification+Townsend_deprivation_index+urban+CHD+diabet+Hype	aoc3	-0.0383303	0.962395	0.0700274	-0.547362	0.58413	0.70394
Surv(depICD_Day, Out_depICD)~apbb1ip+Age+Sex+BMI+Race_Ethnicity+Smoking+healthDrinking+Healthy_physical_activity+Qualification+Townsend_deprivation_index+urban+CHD+diabet+Hype	apbb1ip	0.0961447	1.10092	0.0443028	2.17017	0.0299937	0.102048
Surv(depICD_Day, Out_depICD)~apex1+Age+Sex+BMI+Race_Ethnicity+Smoking+healthDrinking+Healthy_physical_activity+Qualification+Townsend_deprivation_index+urban+CHD+diabet+Hype	apex1	0.0855604	1.08933	0.0346679	2.468	0.0135869	0.0672075
Surv(depICD_Day, Out_depICD)~aplp1+Age+Sex+BMI+Race_Ethnicity+Smoking+healthDrinking+Healthy_physical_activity+Qualification+Townsend_deprivation_index+urban+CHD+diabet+Hype	aplp1	-0.0588554	0.942843	0.0420496	-1.39967	0.161614	0.292625
Surv(depICD_Day, Out_depICD)~apoh+Age+Sex+BMI+Race_Ethnicity+Smoking+healthDrinking+Healthy_physical_activity+Qualification+Townsend_deprivation_index+urban+CHD+diabet+Hype	apoh	-0.0110938	0.988967	0.0590956	-0.187727	0.851091	0.907541
Surv(depICD_Day, Out_depICD)~apom+Age+Sex+BMI+Race_Ethnicity+Smoking+healthDrinking+Healthy_physical_activity+Qualification+Townsend_deprivation_index+urban+CHD+diabet+Hype	apom	-0.0825872	0.920731	0.0786332	-1.05028	0.293588	0.433378
Surv(depICD_Day, Out_depICD)~app+Age+Sex+BMI+Race_Ethnicity+Smoking+healthDrinking+Healthy_physical_activity+Qualification+Townsend_deprivation_index+urban+CHD+diabet+Hype	app	0.0554083	1.05697	0.0316671	1.74971	0.0801678	0.18307
Surv(depICD_Day, Out_depICD)~aprt+Age+Sex+BMI+Race_Ethnicity+Smoking+healthDrinking+Healthy_physical_activity+Qualification+Townsend_deprivation_index+urban+CHD+diabet+Hype	aprt	0.086595	1.09045	0.0446838	1.93795	0.0526293	0.140136
Surv(depICD_Day, Out_depICD)~areg+Age+Sex+BMI+Race_Ethnicity+Smoking+healthDrinking+Healthy_physical_activity+Qualification+Townsend_deprivation_index+urban+CHD+diabet+Hype	areg	0.145778	1.15694	0.0441786	3.29975	0.000967708	0.0129886
Surv(depICD_Day, Out_depICD)~arg1+Age+Sex+BMI+Race_Ethnicity+Smoking+healthDrinking+Healthy_physical_activity+Qualification+Townsend_deprivation_index+urban+CHD+diabet+Hype	arg1	-0.0350446	0.965562	0.0396264	-0.884377	0.376493	0.5216
Surv(depICD_Day, Out_depICD)~arhgap1+Age+Sex+BMI+Race_Ethnicity+Smoking+healthDrinking+Healthy_physical_activity+Qualification+Townsend_deprivation_index+urban+CHD+diabet+Hype	arhgap1	0.0379651	1.0387	0.0468856	0.80974	0.41809	0.558089
Surv(depICD_Day, Out_depICD)~arhgef12+Age+Sex+BMI+Race_Ethnicity+Smoking+healthDrinking+Healthy_physical_activity+Qualification+Townsend_deprivation_index+urban+CHD+diabet+Hype	arhgef12	0.0318765	1.03239	0.0202382	1.57507	0.115241	0.230011
Surv(depICD_Day, Out_depICD)~arhgap25+Age+Sex+BMI+Race_Ethnicity+Smoking+healthDrinking+Healthy_physical_activity+Qualification+Townsend_deprivation_index+urban+CHD+diabet+Hype	arhgap25	0.0188096	1.01899	0.0357617	0.52597	0.598909	0.717025
Surv(depICD_Day, Out_depICD)~arid4b+Age+Sex+BMI+Race_Ethnicity+Smoking+healthDrinking+Healthy_physical_activity+Qualification+Townsend_deprivation_index+urban+CHD+diabet+Hype	arid4b	0.0120671	1.01214	0.049671	0.24294	0.808052	0.873747
Surv(depICD_Day, Out_depICD)~arnt+Age+Sex+BMI+Race_Ethnicity+Smoking+healthDrinking+Healthy_physical_activity+Qualification+Townsend_deprivation_index+urban+CHD+diabet+Hype	arnt	0.0673586	1.06968	0.0571454	1.17872	0.238508	0.380106
Surv(depICD_Day, Out_depICD)~arsa+Age+Sex+BMI+Race_Ethnicity+Smoking+healthDrinking+Healthy_physical_activity+Qualification+Townsend_deprivation_index+urban+CHD+diabet+Hype	arsa	0.0597182	1.06154	0.046792	1.27625	0.201868	0.339854
Surv(depICD_Day, Out_depICD)~arsb+Age+Sex+BMI+Race_Ethnicity+Smoking+healthDrinking+Healthy_physical_activity+Qualification+Townsend_deprivation_index+urban+CHD+diabet+Hype	arsb	0.115705	1.12266	0.037708	3.06843	0.00215184	0.0215626
Surv(depICD_Day, Out_depICD)~art3+Age+Sex+BMI+Race_Ethnicity+Smoking+healthDrinking+Healthy_physical_activity+Qualification+Townsend_deprivation_index+urban+CHD+diabet+Hype	art3	-0.0472546	0.953845	0.0619233	-0.763115	0.445395	0.580931
Surv(depICD_Day, Out_depICD)~artn+Age+Sex+BMI+Race_Ethnicity+Smoking+healthDrinking+Healthy_physical_activity+Qualification+Townsend_deprivation_index+urban+CHD+diabet+Hype	artn	-0.0498084	0.951412	0.0503317	-0.989602	0.322369	0.464524
Surv(depICD_Day, Out_depICD)~asah2+Age+Sex+BMI+Race_Ethnicity+Smoking+healthDrinking+Healthy_physical_activity+Qualification+Townsend_deprivation_index+urban+CHD+diabet+Hype	asah2	0.0403334	1.04116	0.0412479	0.977828	0.32816	0.470038
Surv(depICD_Day, Out_depICD)~asgr1+Age+Sex+BMI+Race_Ethnicity+Smoking+healthDrinking+Healthy_physical_activity+Qualification+Townsend_deprivation_index+urban+CHD+diabet+Hype	asgr1	0.322584	1.38069	0.0702729	4.59044	4.42306e-06	0.00046221
Surv(depICD_Day, Out_depICD)~atf2+Age+Sex+BMI+Race_Ethnicity+Smoking+healthDrinking+Healthy_physical_activity+Qualification+Townsend_deprivation_index+urban+CHD+diabet+Hype	atf2	0.0682868	1.07067	0.0287945	2.37153	0.0177148	0.0753393
Surv(depICD_Day, Out_depICD)~atg4a+Age+Sex+BMI+Race_Ethnicity+Smoking+healthDrinking+Healthy_physical_activity+Qualification+Townsend_deprivation_index+urban+CHD+diabet+Hype	atg4a	0.061753	1.0637	0.0350918	1.75975	0.0784495	0.181854
Surv(depICD_Day, Out_depICD)~atox1+Age+Sex+BMI+Race_Ethnicity+Smoking+healthDrinking+Healthy_physical_activity+Qualification+Townsend_deprivation_index+urban+CHD+diabet+Hype	atox1	0.0838446	1.08746	0.030232	2.77337	0.00554788	0.0382856
Surv(depICD_Day, Out_depICD)~atp5if1+Age+Sex+BMI+Race_Ethnicity+Smoking+healthDrinking+Healthy_physical_activity+Qualification+Townsend_deprivation_index+urban+CHD+diabet+Hype	atp5if1	0.0329538	1.0335	0.0192627	1.71076	0.0871251	0.193714
Surv(depICD_Day, Out_depICD)~atp5po+Age+Sex+BMI+Race_Ethnicity+Smoking+healthDrinking+Healthy_physical_activity+Qualification+Townsend_deprivation_index+urban+CHD+diabet+Hype	atp5po	0.0586813	1.06044	0.050698	1.15747	0.247081	0.387854
Surv(depICD_Day, Out_depICD)~atp6ap2+Age+Sex+BMI+Race_Ethnicity+Smoking+healthDrinking+Healthy_physical_activity+Qualification+Townsend_deprivation_index+urban+CHD+diabet+Hype	atp6ap2	-0.0400924	0.960701	0.055402	-0.723665	0.469272	0.600256
Surv(depICD_Day, Out_depICD)~atp6v1d+Age+Sex+BMI+Race_Ethnicity+Smoking+healthDrinking+Healthy_physical_activity+Qualification+Townsend_deprivation_index+urban+CHD+diabet+Hype	atp6v1d	0.180838	1.19822	0.0723138	2.50074	0.0123933	0.0643241
Surv(depICD_Day, Out_depICD)~atp6v1f+Age+Sex+BMI+Race_Ethnicity+Smoking+healthDrinking+Healthy_physical_activity+Qualification+Townsend_deprivation_index+urban+CHD+diabet+Hype	atp6v1f	-0.0107761	0.989282	0.0324381	-0.332205	0.739735	0.824872
Surv(depICD_Day, Out_depICD)~atxn10+Age+Sex+BMI+Race_Ethnicity+Smoking+healthDrinking+Healthy_physical_activity+Qualification+Townsend_deprivation_index+urban+CHD+diabet+Hype	atxn10	0.0366143	1.03729	0.0299914	1.22083	0.222151	0.362327
Surv(depICD_Day, Out_depICD)~axin1+Age+Sex+BMI+Race_Ethnicity+Smoking+healthDrinking+Healthy_physical_activity+Qualification+Townsend_deprivation_index+urban+CHD+diabet+Hype	axin1	0.044161	1.04515	0.0219114	2.01543	0.0438592	0.129107
Surv(depICD_Day, Out_depICD)~axl+Age+Sex+BMI+Race_Ethnicity+Smoking+healthDrinking+Healthy_physical_activity+Qualification+Townsend_deprivation_index+urban+CHD+diabet+Hype	axl	0.053593	1.05506	0.0769464	0.696499	0.486117	0.614683
Surv(depICD_Day, Out_depICD)~azu1+Age+Sex+BMI+Race_Ethnicity+Smoking+healthDrinking+Healthy_physical_activity+Qualification+Townsend_deprivation_index+urban+CHD+diabet+Hype	azu1	0.0260064	1.02635	0.0269272	0.965804	0.334142	0.476547
Surv(depICD_Day, Out_depICD)~b4galt1+Age+Sex+BMI+Race_Ethnicity+Smoking+healthDrinking+Healthy_physical_activity+Qualification+Townsend_deprivation_index+urban+CHD+diabet+Hype	b4galt1	0.170528	1.18593	0.0758099	2.24941	0.0244864	0.0908039
Surv(depICD_Day, Out_depICD)~b4gat1+Age+Sex+BMI+Race_Ethnicity+Smoking+healthDrinking+Healthy_physical_activity+Qualification+Townsend_deprivation_index+urban+CHD+diabet+Hype	b4gat1	-0.118772	0.888011	0.0877093	-1.35415	0.175689	0.308933
Surv(depICD_Day, Out_depICD)~bach1+Age+Sex+BMI+Race_Ethnicity+Smoking+healthDrinking+Healthy_physical_activity+Qualification+Townsend_deprivation_index+urban+CHD+diabet+Hype	bach1	0.0494292	1.05067	0.0282544	1.74943	0.0802161	0.18307
Surv(depICD_Day, Out_depICD)~bag3+Age+Sex+BMI+Race_Ethnicity+Smoking+healthDrinking+Healthy_physical_activity+Qualification+Townsend_deprivation_index+urban+CHD+diabet+Hype	bag3	0.0585633	1.06031	0.0536734	1.0911	0.275227	0.412558
Surv(depICD_Day, Out_depICD)~bag6+Age+Sex+BMI+Race_Ethnicity+Smoking+healthDrinking+Healthy_physical_activity+Qualification+Townsend_deprivation_index+urban+CHD+diabet+Hype	bag6	0.0883446	1.09236	0.0577066	1.53093	0.125788	0.243101
Surv(depICD_Day, Out_depICD)~baiap2+Age+Sex+BMI+Race_Ethnicity+Smoking+healthDrinking+Healthy_physical_activity+Qualification+Townsend_deprivation_index+urban+CHD+diabet+Hype	baiap2	0.0853132	1.08906	0.0334386	2.55134	0.010731	0.0599214
Surv(depICD_Day, Out_depICD)~bambi+Age+Sex+BMI+Race_Ethnicity+Smoking+healthDrinking+Healthy_physical_activity+Qualification+Townsend_deprivation_index+urban+CHD+diabet+Hype	bambi	-0.00172072	0.998281	0.0715807	-0.0240389	0.980822	0.985007
Surv(depICD_Day, Out_depICD)~bank1+Age+Sex+BMI+Race_Ethnicity+Smoking+healthDrinking+Healthy_physical_activity+Qualification+Townsend_deprivation_index+urban+CHD+diabet+Hype	bank1	0.0357878	1.03644	0.0200039	1.78905	0.0736075	0.176827
Surv(depICD_Day, Out_depICD)~bax+Age+Sex+BMI+Race_Ethnicity+Smoking+healthDrinking+Healthy_physical_activity+Qualification+Townsend_deprivation_index+urban+CHD+diabet+Hype	bax	0.0607165	1.0626	0.023888	2.54171	0.011031	0.0608997
Surv(depICD_Day, Out_depICD)~bcam+Age+Sex+BMI+Race_Ethnicity+Smoking+healthDrinking+Healthy_physical_activity+Qualification+Townsend_deprivation_index+urban+CHD+diabet+Hype	bcam	0.160931	1.1746	0.0871382	1.84685	0.0647694	0.163612
Surv(depICD_Day, Out_depICD)~bcan+Age+Sex+BMI+Race_Ethnicity+Smoking+healthDrinking+Healthy_physical_activity+Qualification+Townsend_deprivation_index+urban+CHD+diabet+Hype	bcan	-0.173799	0.840466	0.0626227	-2.77533	0.00551454	0.0382359
Surv(depICD_Day, Out_depICD)~bcl2l11+Age+Sex+BMI+Race_Ethnicity+Smoking+healthDrinking+Healthy_physical_activity+Qualification+Townsend_deprivation_index+urban+CHD+diabet+Hype	bcl2l11	0.145827	1.157	0.050511	2.88704	0.00388887	0.0323019
Surv(depICD_Day, Out_depICD)~bcr+Age+Sex+BMI+Race_Ethnicity+Smoking+healthDrinking+Healthy_physical_activity+Qualification+Townsend_deprivation_index+urban+CHD+diabet+Hype	bcr	0.0457752	1.04684	0.0229963	1.99054	0.046531	0.13348
Surv(depICD_Day, Out_depICD)~bgn+Age+Sex+BMI+Race_Ethnicity+Smoking+healthDrinking+Healthy_physical_activity+Qualification+Townsend_deprivation_index+urban+CHD+diabet+Hype	bgn	-0.00403436	0.995974	0.0183627	-0.219703	0.826102	0.886061
Surv(depICD_Day, Out_depICD)~bid+Age+Sex+BMI+Race_Ethnicity+Smoking+healthDrinking+Healthy_physical_activity+Qualification+Townsend_deprivation_index+urban+CHD+diabet+Hype	bid	0.0873217	1.09125	0.0302402	2.8876	0.00388194	0.0323019
Surv(depICD_Day, Out_depICD)~bin2+Age+Sex+BMI+Race_Ethnicity+Smoking+healthDrinking+Healthy_physical_activity+Qualification+Townsend_deprivation_index+urban+CHD+diabet+Hype	bin2	0.0188271	1.01901	0.0230219	0.817792	0.413476	0.553372
Surv(depICD_Day, Out_depICD)~birc2+Age+Sex+BMI+Race_Ethnicity+Smoking+healthDrinking+Healthy_physical_activity+Qualification+Townsend_deprivation_index+urban+CHD+diabet+Hype	birc2	0.0649371	1.06709	0.0336089	1.93214	0.0533423	0.140866
Surv(depICD_Day, Out_depICD)~blmh+Age+Sex+BMI+Race_Ethnicity+Smoking+healthDrinking+Healthy_physical_activity+Qualification+Townsend_deprivation_index+urban+CHD+diabet+Hype	blmh	0.135948	1.14562	0.0648529	2.09625	0.0360596	0.114591
Surv(depICD_Day, Out_depICD)~blvrb+Age+Sex+BMI+Race_Ethnicity+Smoking+healthDrinking+Healthy_physical_activity+Qualification+Townsend_deprivation_index+urban+CHD+diabet+Hype	blvrb	0.00443654	1.00445	0.0313291	0.141611	0.887387	0.93198
Surv(depICD_Day, Out_depICD)~bmp4+Age+Sex+BMI+Race_Ethnicity+Smoking+healthDrinking+Healthy_physical_activity+Qualification+Townsend_deprivation_index+urban+CHD+diabet+Hype	bmp4	-0.0542934	0.947154	0.0464969	-1.16768	0.242936	0.383597
Surv(depICD_Day, Out_depICD)~bmp6+Age+Sex+BMI+Race_Ethnicity+Smoking+healthDrinking+Healthy_physical_activity+Qualification+Townsend_deprivation_index+urban+CHD+diabet+Hype	bmp6	0.021991	1.02223	0.0521283	0.421863	0.673125	0.773592
Surv(depICD_Day, Out_depICD)~boc+Age+Sex+BMI+Race_Ethnicity+Smoking+healthDrinking+Healthy_physical_activity+Qualification+Townsend_deprivation_index+urban+CHD+diabet+Hype	boc	-0.0367564	0.963911	0.0923218	-0.398133	0.690532	0.789256
Surv(depICD_Day, Out_depICD)~bpifb1+Age+Sex+BMI+Race_Ethnicity+Smoking+healthDrinking+Healthy_physical_activity+Qualification+Townsend_deprivation_index+urban+CHD+diabet+Hype	bpifb1	-0.0954735	0.908942	0.0335171	-2.8485	0.00439262	0.0348917
Surv(depICD_Day, Out_depICD)~brk1+Age+Sex+BMI+Race_Ethnicity+Smoking+healthDrinking+Healthy_physical_activity+Qualification+Townsend_deprivation_index+urban+CHD+diabet+Hype	brk1	0.153427	1.16582	0.0472657	3.24605	0.00117017	0.0143862
Surv(depICD_Day, Out_depICD)~bsg+Age+Sex+BMI+Race_Ethnicity+Smoking+healthDrinking+Healthy_physical_activity+Qualification+Townsend_deprivation_index+urban+CHD+diabet+Hype	bsg	0.216279	1.24145	0.103452	2.09063	0.0365614	0.115279
Surv(depICD_Day, Out_depICD)~bst1+Age+Sex+BMI+Race_Ethnicity+Smoking+healthDrinking+Healthy_physical_activity+Qualification+Townsend_deprivation_index+urban+CHD+diabet+Hype	bst1	0.0868561	1.09074	0.047962	1.81093	0.0701509	0.172489
Surv(depICD_Day, Out_depICD)~bst2+Age+Sex+BMI+Race_Ethnicity+Smoking+healthDrinking+Healthy_physical_activity+Qualification+Townsend_deprivation_index+urban+CHD+diabet+Hype	bst2	0.145606	1.15674	0.0367568	3.96134	7.45294e-05	0.00253573
Surv(depICD_Day, Out_depICD)~btc+Age+Sex+BMI+Race_Ethnicity+Smoking+healthDrinking+Healthy_physical_activity+Qualification+Townsend_deprivation_index+urban+CHD+diabet+Hype	btc	0.00241896	1.00242	0.02938	0.0823336	0.934381	0.956945
Surv(depICD_Day, Out_depICD)~btn2a1+Age+Sex+BMI+Race_Ethnicity+Smoking+healthDrinking+Healthy_physical_activity+Qualification+Townsend_deprivation_index+urban+CHD+diabet+Hype	btn2a1	0.0777806	1.08089	0.0805533	0.96558	0.334254	0.476547
Surv(depICD_Day, Out_depICD)~btn3a2+Age+Sex+BMI+Race_Ethnicity+Smoking+healthDrinking+Healthy_physical_activity+Qualification+Townsend_deprivation_index+urban+CHD+diabet+Hype	btn3a2	0.229264	1.25767	0.0539628	4.24855	2.15156e-05	0.00116583
Surv(depICD_Day, Out_depICD)~c2+Age+Sex+BMI+Race_Ethnicity+Smoking+healthDrinking+Healthy_physical_activity+Qualification+Townsend_deprivation_index+urban+CHD+diabet+Hype	c2	-0.0618745	0.940001	0.0913702	-0.677185	0.498289	0.627904
Surv(depICD_Day, Out_depICD)~c19orf12+Age+Sex+BMI+Race_Ethnicity+Smoking+healthDrinking+Healthy_physical_activity+Qualification+Townsend_deprivation_index+urban+CHD+diabet+Hype	c19orf12	0.0553236	1.05688	0.0315648	1.7527	0.0796536	0.182941
Surv(depICD_Day, Out_depICD)~c1qtnf1+Age+Sex+BMI+Race_Ethnicity+Smoking+healthDrinking+Healthy_physical_activity+Qualification+Townsend_deprivation_index+urban+CHD+diabet+Hype	c1qtnf1	0.00490554	1.00492	0.0492619	0.0995808	0.920677	0.949225
Surv(depICD_Day, Out_depICD)~c1qa+Age+Sex+BMI+Race_Ethnicity+Smoking+healthDrinking+Healthy_physical_activity+Qualification+Townsend_deprivation_index+urban+CHD+diabet+Hype	c1qa	0.152683	1.16496	0.0929735	1.64223	0.100543	0.211952
Surv(depICD_Day, Out_depICD)~c2cd2l+Age+Sex+BMI+Race_Ethnicity+Smoking+healthDrinking+Healthy_physical_activity+Qualification+Townsend_deprivation_index+urban+CHD+diabet+Hype	c2cd2l	0.0581288	1.05985	0.0489619	1.18723	0.235139	0.377202
Surv(depICD_Day, Out_depICD)~c4bpb+Age+Sex+BMI+Race_Ethnicity+Smoking+healthDrinking+Healthy_physical_activity+Qualification+Townsend_deprivation_index+urban+CHD+diabet+Hype	c4bpb	0.0648875	1.06704	0.0537003	1.20833	0.226921	0.366431
Surv(depICD_Day, Out_depICD)~ca1+Age+Sex+BMI+Race_Ethnicity+Smoking+healthDrinking+Healthy_physical_activity+Qualification+Townsend_deprivation_index+urban+CHD+diabet+Hype	ca1	-0.00864289	0.991394	0.0348941	-0.247689	0.804375	0.871059
Surv(depICD_Day, Out_depICD)~ca11+Age+Sex+BMI+Race_Ethnicity+Smoking+healthDrinking+Healthy_physical_activity+Qualification+Townsend_deprivation_index+urban+CHD+diabet+Hype	ca11	0.0166877	1.01683	0.0670773	0.248783	0.803528	0.871059
Surv(depICD_Day, Out_depICD)~ca12+Age+Sex+BMI+Race_Ethnicity+Smoking+healthDrinking+Healthy_physical_activity+Qualification+Townsend_deprivation_index+urban+CHD+diabet+Hype	ca12	0.101157	1.10645	0.0633	1.59806	0.110029	0.224196
Surv(depICD_Day, Out_depICD)~ca13+Age+Sex+BMI+Race_Ethnicity+Smoking+healthDrinking+Healthy_physical_activity+Qualification+Townsend_deprivation_index+urban+CHD+diabet+Hype	ca13	0.036927	1.03762	0.0207938	1.77586	0.0757556	0.179186
Surv(depICD_Day, Out_depICD)~ca14+Age+Sex+BMI+Race_Ethnicity+Smoking+healthDrinking+Healthy_physical_activity+Qualification+Townsend_deprivation_index+urban+CHD+diabet+Hype	ca14	-0.168108	0.845263	0.059928	-2.80516	0.0050291	0.037142
Surv(depICD_Day, Out_depICD)~ca2+Age+Sex+BMI+Race_Ethnicity+Smoking+healthDrinking+Healthy_physical_activity+Qualification+Townsend_deprivation_index+urban+CHD+diabet+Hype	ca2	0.0101179	1.01017	0.0298086	0.339431	0.734285	0.820045
Surv(depICD_Day, Out_depICD)~ca4+Age+Sex+BMI+Race_Ethnicity+Smoking+healthDrinking+Healthy_physical_activity+Qualification+Townsend_deprivation_index+urban+CHD+diabet+Hype	ca4	0.147346	1.15875	0.0879168	1.67597	0.0937435	0.202544
Surv(depICD_Day, Out_depICD)~ca3+Age+Sex+BMI+Race_Ethnicity+Smoking+healthDrinking+Healthy_physical_activity+Qualification+Townsend_deprivation_index+urban+CHD+diabet+Hype	ca3	0.00398663	1.00399	0.0342235	0.116488	0.907266	0.944749
Surv(depICD_Day, Out_depICD)~ca5a+Age+Sex+BMI+Race_Ethnicity+Smoking+healthDrinking+Healthy_physical_activity+Qualification+Townsend_deprivation_index+urban+CHD+diabet+Hype	ca5a	0.0126917	1.01277	0.0236224	0.537273	0.591079	0.710035
Surv(depICD_Day, Out_depICD)~ca6+Age+Sex+BMI+Race_Ethnicity+Smoking+healthDrinking+Healthy_physical_activity+Qualification+Townsend_deprivation_index+urban+CHD+diabet+Hype	ca6	-0.125504	0.882053	0.0337597	-3.71756	0.000201155	0.00467126
Surv(depICD_Day, Out_depICD)~ca9+Age+Sex+BMI+Race_Ethnicity+Smoking+healthDrinking+Healthy_physical_activity+Qualification+Townsend_deprivation_index+urban+CHD+diabet+Hype	ca9	0.0496504	1.0509	0.0450968	1.10097	0.270908	0.40842
Surv(depICD_Day, Out_depICD)~calb1+Age+Sex+BMI+Race_Ethnicity+Smoking+healthDrinking+Healthy_physical_activity+Qualification+Townsend_deprivation_index+urban+CHD+diabet+Hype	calb1	-0.00185635	0.998145	0.0488051	-0.038036	0.969659	0.979528
Surv(depICD_Day, Out_depICD)~calb2+Age+Sex+BMI+Race_Ethnicity+Smoking+healthDrinking+Healthy_physical_activity+Qualification+Townsend_deprivation_index+urban+CHD+diabet+Hype	calb2	-0.00258132	0.997422	0.0705772	-0.0365744	0.970824	0.979528
Surv(depICD_Day, Out_depICD)~calca+Age+Sex+BMI+Race_Ethnicity+Smoking+healthDrinking+Healthy_physical_activity+Qualification+Townsend_deprivation_index+urban+CHD+diabet+Hype	calca	0.0497981	1.05106	0.0338036	1.47316	0.140708	0.265202
Surv(depICD_Day, Out_depICD)~calcoco1+Age+Sex+BMI+Race_Ethnicity+Smoking+healthDrinking+Healthy_physical_activity+Qualification+Townsend_deprivation_index+urban+CHD+diabet+Hype	calcoco1	0.0122823	1.01236	0.0198761	0.617945	0.536611	0.6625
Surv(depICD_Day, Out_depICD)~camkk1+Age+Sex+BMI+Race_Ethnicity+Smoking+healthDrinking+Healthy_physical_activity+Qualification+Townsend_deprivation_index+urban+CHD+diabet+Hype	camkk1	0.0768929	1.07993	0.0474423	1.62077	0.105068	0.216804
Surv(depICD_Day, Out_depICD)~cant1+Age+Sex+BMI+Race_Ethnicity+Smoking+healthDrinking+Healthy_physical_activity+Qualification+Townsend_deprivation_index+urban+CHD+diabet+Hype	cant1	0.252215	1.28687	0.105262	2.39607	0.0165719	0.0730117
Surv(depICD_Day, Out_depICD)~capg+Age+Sex+BMI+Race_Ethnicity+Smoking+healthDrinking+Healthy_physical_activity+Qualification+Townsend_deprivation_index+urban+CHD+diabet+Hype	capg	0.043975	1.04496	0.0357893	1.22872	0.219177	0.359077
Surv(depICD_Day, Out_depICD)~carhsp1+Age+Sex+BMI+Race_Ethnicity+Smoking+healthDrinking+Healthy_physical_activity+Qualification+Townsend_deprivation_index+urban+CHD+diabet+Hype	carhsp1	0.0225949	1.02285	0.0409332	0.551995	0.580952	0.700686
Surv(depICD_Day, Out_depICD)~casp1+Age+Sex+BMI+Race_Ethnicity+Smoking+healthDrinking+Healthy_physical_activity+Qualification+Townsend_deprivation_index+urban+CHD+diabet+Hype	casp1	0.0165485	1.01669	0.0304296	0.543828	0.58656	0.706285
Surv(depICD_Day, Out_depICD)~casp10+Age+Sex+BMI+Race_Ethnicity+Smoking+healthDrinking+Healthy_physical_activity+Qualification+Townsend_deprivation_index+urban+CHD+diabet+Hype	casp10	0.0772534	1.08032	0.0299774	2.57706	0.00996452	0.0579481
Surv(depICD_Day, Out_depICD)~casp2+Age+Sex+BMI+Race_Ethnicity+Smoking+healthDrinking+Healthy_physical_activity+Qualification+Townsend_deprivation_index+urban+CHD+diabet+Hype	casp2	0.0744976	1.07734	0.0301912	2.46752	0.0136051	0.0672075
Surv(depICD_Day, Out_depICD)~casp3+Age+Sex+BMI+Race_Ethnicity+Smoking+healthDrinking+Healthy_physical_activity+Qualification+Townsend_deprivation_index+urban+CHD+diabet+Hype	casp3	0.0476785	1.04883	0.0238118	2.00231	0.0452515	0.132142
Surv(depICD_Day, Out_depICD)~casp8+Age+Sex+BMI+Race_Ethnicity+Smoking+healthDrinking+Healthy_physical_activity+Qualification+Townsend_deprivation_index+urban+CHD+diabet+Hype	casp8	0.0992584	1.10435	0.0322371	3.07901	0.00207689	0.0211766
Surv(depICD_Day, Out_depICD)~cblif+Age+Sex+BMI+Race_Ethnicity+Smoking+healthDrinking+Healthy_physical_activity+Qualification+Townsend_deprivation_index+urban+CHD+diabet+Hype	cblif	0.0348785	1.03549	0.0287711	1.21228	0.225406	0.366004
Surv(depICD_Day, Out_depICD)~cbln4+Age+Sex+BMI+Race_Ethnicity+Smoking+healthDrinking+Healthy_physical_activity+Qualification+Townsend_deprivation_index+urban+CHD+diabet+Hype	cbln4	-0.218274	0.803905	0.0664745	-3.28358	0.00102498	0.0136323
Surv(depICD_Day, Out_depICD)~cc2d1a+Age+Sex+BMI+Race_Ethnicity+Smoking+healthDrinking+Healthy_physical_activity+Qualification+Townsend_deprivation_index+urban+CHD+diabet+Hype	cc2d1a	0.0416016	1.04248	0.0277448	1.49944	0.13376	0.254805
Surv(depICD_Day, Out_depICD)~ccdc80+Age+Sex+BMI+Race_Ethnicity+Smoking+healthDrinking+Healthy_physical_activity+Qualification+Townsend_deprivation_index+urban+CHD+diabet+Hype	ccdc80	0.206357	1.22919	0.0586817	3.51654	0.000437206	0.00761467
Surv(depICD_Day, Out_depICD)~ccl11+Age+Sex+BMI+Race_Ethnicity+Smoking+healthDrinking+Healthy_physical_activity+Qualification+Townsend_deprivation_index+urban+CHD+diabet+Hype	ccl11	-0.00579598	0.994221	0.0555688	-0.104303	0.916929	0.946695
Surv(depICD_Day, Out_depICD)~ccl13+Age+Sex+BMI+Race_Ethnicity+Smoking+healthDrinking+Healthy_physical_activity+Qualification+Townsend_deprivation_index+urban+CHD+diabet+Hype	ccl13	0.0781787	1.08132	0.0303943	2.57215	0.0101069	0.0582142
Surv(depICD_Day, Out_depICD)~ccl14+Age+Sex+BMI+Race_Ethnicity+Smoking+healthDrinking+Healthy_physical_activity+Qualification+Townsend_deprivation_index+urban+CHD+diabet+Hype	ccl14	0.0743293	1.07716	0.0523369	1.42021	0.155547	0.284457
Surv(depICD_Day, Out_depICD)~ccl15+Age+Sex+BMI+Race_Ethnicity+Smoking+healthDrinking+Healthy_physical_activity+Qualification+Townsend_deprivation_index+urban+CHD+diabet+Hype	ccl15	0.094323	1.09891	0.0472798	1.995	0.0460433	0.133389
Surv(depICD_Day, Out_depICD)~ccl16+Age+Sex+BMI+Race_Ethnicity+Smoking+healthDrinking+Healthy_physical_activity+Qualification+Townsend_deprivation_index+urban+CHD+diabet+Hype	ccl16	0.0587044	1.06046	0.0411482	1.42666	0.153679	0.283164
Surv(depICD_Day, Out_depICD)~ccl17+Age+Sex+BMI+Race_Ethnicity+Smoking+healthDrinking+Healthy_physical_activity+Qualification+Townsend_deprivation_index+urban+CHD+diabet+Hype	ccl17	0.0419212	1.04281	0.0233004	1.79916	0.0719934	0.174667
Surv(depICD_Day, Out_depICD)~ccl18+Age+Sex+BMI+Race_Ethnicity+Smoking+healthDrinking+Healthy_physical_activity+Qualification+Townsend_deprivation_index+urban+CHD+diabet+Hype	ccl18	-0.00526315	0.994751	0.0307103	-0.17138	0.863925	0.915885
Surv(depICD_Day, Out_depICD)~ccl19+Age+Sex+BMI+Race_Ethnicity+Smoking+healthDrinking+Healthy_physical_activity+Qualification+Townsend_deprivation_index+urban+CHD+diabet+Hype	ccl19	0.0320779	1.0326	0.0163724	1.95926	0.0500822	0.137821
Surv(depICD_Day, Out_depICD)~ccl2+Age+Sex+BMI+Race_Ethnicity+Smoking+healthDrinking+Healthy_physical_activity+Qualification+Townsend_deprivation_index+urban+CHD+diabet+Hype	ccl2	0.023605	1.02389	0.0399458	0.590927	0.554569	0.678941
Surv(depICD_Day, Out_depICD)~ccl20+Age+Sex+BMI+Race_Ethnicity+Smoking+healthDrinking+Healthy_physical_activity+Qualification+Townsend_deprivation_index+urban+CHD+diabet+Hype	ccl20	0.0515202	1.05287	0.0231169	2.22868	0.0258353	0.0947293
Surv(depICD_Day, Out_depICD)~ccl21+Age+Sex+BMI+Race_Ethnicity+Smoking+healthDrinking+Healthy_physical_activity+Qualification+Townsend_deprivation_index+urban+CHD+diabet+Hype	ccl21	0.171433	1.187	0.046805	3.66271	0.00024956	0.00520287
Surv(depICD_Day, Out_depICD)~ccl22+Age+Sex+BMI+Race_Ethnicity+Smoking+healthDrinking+Healthy_physical_activity+Qualification+Townsend_deprivation_index+urban+CHD+diabet+Hype	ccl22	-0.0276431	0.972735	0.0415297	-0.665622	0.505653	0.635013
Surv(depICD_Day, Out_depICD)~ccl23+Age+Sex+BMI+Race_Ethnicity+Smoking+healthDrinking+Healthy_physical_activity+Qualification+Townsend_deprivation_index+urban+CHD+diabet+Hype	ccl23	0.0991317	1.10421	0.0505062	1.96276	0.0496736	0.137118
Surv(depICD_Day, Out_depICD)~ccl24+Age+Sex+BMI+Race_Ethnicity+Smoking+healthDrinking+Healthy_physical_activity+Qualification+Townsend_deprivation_index+urban+CHD+diabet+Hype	ccl24	0.00297853	1.00298	0.0254654	0.116964	0.906889	0.944749
Surv(depICD_Day, Out_depICD)~ccl25+Age+Sex+BMI+Race_Ethnicity+Smoking+healthDrinking+Healthy_physical_activity+Qualification+Townsend_deprivation_index+urban+CHD+diabet+Hype	ccl25	0.0288326	1.02925	0.0427835	0.67392	0.500362	0.629592
Surv(depICD_Day, Out_depICD)~ccl26+Age+Sex+BMI+Race_Ethnicity+Smoking+healthDrinking+Healthy_physical_activity+Qualification+Townsend_deprivation_index+urban+CHD+diabet+Hype	ccl26	0.00979831	1.00985	0.0232034	0.422278	0.672822	0.773592
Surv(depICD_Day, Out_depICD)~ccl27+Age+Sex+BMI+Race_Ethnicity+Smoking+healthDrinking+Healthy_physical_activity+Qualification+Townsend_deprivation_index+urban+CHD+diabet+Hype	ccl27	0.0712468	1.07385	0.0350075	2.03519	0.0418318	0.125361
Surv(depICD_Day, Out_depICD)~ccl28+Age+Sex+BMI+Race_Ethnicity+Smoking+healthDrinking+Healthy_physical_activity+Qualification+Townsend_deprivation_index+urban+CHD+diabet+Hype	ccl28	0.0406526	1.04149	0.0361149	1.12564	0.260316	0.397954
Surv(depICD_Day, Out_depICD)~ccl3+Age+Sex+BMI+Race_Ethnicity+Smoking+healthDrinking+Healthy_physical_activity+Qualification+Townsend_deprivation_index+urban+CHD+diabet+Hype	ccl3	0.126169	1.13447	0.0295709	4.26665	1.98431e-05	0.00111655
Surv(depICD_Day, Out_depICD)~ccl4+Age+Sex+BMI+Race_Ethnicity+Smoking+healthDrinking+Healthy_physical_activity+Qualification+Townsend_deprivation_index+urban+CHD+diabet+Hype	ccl4	0.0984419	1.10345	0.0289579	3.39948	0.000675143	0.0102883
Surv(depICD_Day, Out_depICD)~ccl5+Age+Sex+BMI+Race_Ethnicity+Smoking+healthDrinking+Healthy_physical_activity+Qualification+Townsend_deprivation_index+urban+CHD+diabet+Hype	ccl5	0.0280822	1.02848	0.0209612	1.33973	0.180334	0.314831
Surv(depICD_Day, Out_depICD)~ccl7+Age+Sex+BMI+Race_Ethnicity+Smoking+healthDrinking+Healthy_physical_activity+Qualification+Townsend_deprivation_index+urban+CHD+diabet+Hype	ccl7	0.154191	1.16671	0.0332276	4.64044	3.47666e-06	0.000423863
Surv(depICD_Day, Out_depICD)~ccl8+Age+Sex+BMI+Race_Ethnicity+Smoking+healthDrinking+Healthy_physical_activity+Qualification+Townsend_deprivation_index+urban+CHD+diabet+Hype	ccl8	0.0991241	1.1042	0.0352807	2.80958	0.00496061	0.0368395
Surv(depICD_Day, Out_depICD)~ccn1+Age+Sex+BMI+Race_Ethnicity+Smoking+healthDrinking+Healthy_physical_activity+Qualification+Townsend_deprivation_index+urban+CHD+diabet+Hype	ccn1	0.0469964	1.04812	0.0284208	1.65359	0.0982107	0.208448
Surv(depICD_Day, Out_depICD)~ccn3+Age+Sex+BMI+Race_Ethnicity+Smoking+healthDrinking+Healthy_physical_activity+Qualification+Townsend_deprivation_index+urban+CHD+diabet+Hype	ccn3	0.0970914	1.10196	0.0599867	1.61855	0.105545	0.217481
Surv(depICD_Day, Out_depICD)~ccn2+Age+Sex+BMI+Race_Ethnicity+Smoking+healthDrinking+Healthy_physical_activity+Qualification+Townsend_deprivation_index+urban+CHD+diabet+Hype	ccn2	0.0425046	1.04342	0.0372984	1.13958	0.254461	0.394718
Surv(depICD_Day, Out_depICD)~ccn4+Age+Sex+BMI+Race_Ethnicity+Smoking+healthDrinking+Healthy_physical_activity+Qualification+Townsend_deprivation_index+urban+CHD+diabet+Hype	ccn4	0.086766	1.09064	0.051626	1.68066	0.0928281	0.201593
Surv(depICD_Day, Out_depICD)~ccn5+Age+Sex+BMI+Race_Ethnicity+Smoking+healthDrinking+Healthy_physical_activity+Qualification+Townsend_deprivation_index+urban+CHD+diabet+Hype	ccn5	0.0732848	1.07604	0.0540149	1.35675	0.17486	0.307847
Surv(depICD_Day, Out_depICD)~ccs+Age+Sex+BMI+Race_Ethnicity+Smoking+healthDrinking+Healthy_physical_activity+Qualification+Townsend_deprivation_index+urban+CHD+diabet+Hype	ccs	-0.00543445	0.99458	0.0440875	-0.123265	0.901897	0.942483
Surv(depICD_Day, Out_depICD)~cct5+Age+Sex+BMI+Race_Ethnicity+Smoking+healthDrinking+Healthy_physical_activity+Qualification+Townsend_deprivation_index+urban+CHD+diabet+Hype	cct5	-0.000558003	0.999442	0.046788	-0.0119262	0.990485	0.99252
Surv(depICD_Day, Out_depICD)~cd109+Age+Sex+BMI+Race_Ethnicity+Smoking+healthDrinking+Healthy_physical_activity+Qualification+Townsend_deprivation_index+urban+CHD+diabet+Hype	cd109	0.0802931	1.0836	0.0638676	1.25718	0.208688	0.345571
Surv(depICD_Day, Out_depICD)~cd14+Age+Sex+BMI+Race_Ethnicity+Smoking+healthDrinking+Healthy_physical_activity+Qualification+Townsend_deprivation_index+urban+CHD+diabet+Hype	cd14	0.10224	1.10765	0.0523012	1.95484	0.0506022	0.13786
Surv(depICD_Day, Out_depICD)~cd160+Age+Sex+BMI+Race_Ethnicity+Smoking+healthDrinking+Healthy_physical_activity+Qualification+Townsend_deprivation_index+urban+CHD+diabet+Hype	cd160	0.00383055	1.00384	0.0449726	0.0851753	0.932122	0.95651
Surv(depICD_Day, Out_depICD)~cd163+Age+Sex+BMI+Race_Ethnicity+Smoking+healthDrinking+Healthy_physical_activity+Qualification+Townsend_deprivation_index+urban+CHD+diabet+Hype	cd163	0.116931	1.12404	0.0493589	2.369	0.0178364	0.0756368
Surv(depICD_Day, Out_depICD)~cd164+Age+Sex+BMI+Race_Ethnicity+Smoking+healthDrinking+Healthy_physical_activity+Qualification+Townsend_deprivation_index+urban+CHD+diabet+Hype	cd164	0.0698398	1.07234	0.0730908	0.955521	0.339314	0.482033
Surv(depICD_Day, Out_depICD)~cd177+Age+Sex+BMI+Race_Ethnicity+Smoking+healthDrinking+Healthy_physical_activity+Qualification+Townsend_deprivation_index+urban+CHD+diabet+Hype	cd177	0.0144608	1.01457	0.0166264	0.86975	0.384437	0.529098
Surv(depICD_Day, Out_depICD)~cd1c+Age+Sex+BMI+Race_Ethnicity+Smoking+healthDrinking+Healthy_physical_activity+Qualification+Townsend_deprivation_index+urban+CHD+diabet+Hype	cd1c	-0.1198	0.887098	0.0861978	-1.38982	0.164583	0.296168
Surv(depICD_Day, Out_depICD)~cd200+Age+Sex+BMI+Race_Ethnicity+Smoking+healthDrinking+Healthy_physical_activity+Qualification+Townsend_deprivation_index+urban+CHD+diabet+Hype	cd200	-0.0649247	0.937138	0.0808399	-0.803127	0.421901	0.561639
Surv(depICD_Day, Out_depICD)~cd200r1+Age+Sex+BMI+Race_Ethnicity+Smoking+healthDrinking+Healthy_physical_activity+Qualification+Townsend_deprivation_index+urban+CHD+diabet+Hype	cd200r1	0.0229629	1.02323	0.0614488	0.373692	0.708633	0.800564
Surv(depICD_Day, Out_depICD)~cd207+Age+Sex+BMI+Race_Ethnicity+Smoking+healthDrinking+Healthy_physical_activity+Qualification+Townsend_deprivation_index+urban+CHD+diabet+Hype	cd207	0.0886589	1.09271	0.0559418	1.58484	0.113002	0.226469
Surv(depICD_Day, Out_depICD)~cd209+Age+Sex+BMI+Race_Ethnicity+Smoking+healthDrinking+Healthy_physical_activity+Qualification+Townsend_deprivation_index+urban+CHD+diabet+Hype	cd209	-0.125096	0.882412	0.055462	-2.25552	0.0241005	0.0905664
Surv(depICD_Day, Out_depICD)~cd22+Age+Sex+BMI+Race_Ethnicity+Smoking+healthDrinking+Healthy_physical_activity+Qualification+Townsend_deprivation_index+urban+CHD+diabet+Hype	cd22	0.0199314	1.02013	0.0506631	0.39341	0.694016	0.791384
Surv(depICD_Day, Out_depICD)~cd244+Age+Sex+BMI+Race_Ethnicity+Smoking+healthDrinking+Healthy_physical_activity+Qualification+Townsend_deprivation_index+urban+CHD+diabet+Hype	cd244	0.0369426	1.03763	0.0777699	0.475024	0.63477	0.743938
Surv(depICD_Day, Out_depICD)~cd27+Age+Sex+BMI+Race_Ethnicity+Smoking+healthDrinking+Healthy_physical_activity+Qualification+Townsend_deprivation_index+urban+CHD+diabet+Hype	cd27	0.12683	1.13522	0.0509331	2.49013	0.0127696	0.0653212
Surv(depICD_Day, Out_depICD)~cd274+Age+Sex+BMI+Race_Ethnicity+Smoking+healthDrinking+Healthy_physical_activity+Qualification+Townsend_deprivation_index+urban+CHD+diabet+Hype	cd274	0.212521	1.23679	0.0595206	3.57055	0.000356235	0.00661427
Surv(depICD_Day, Out_depICD)~cd28+Age+Sex+BMI+Race_Ethnicity+Smoking+healthDrinking+Healthy_physical_activity+Qualification+Townsend_deprivation_index+urban+CHD+diabet+Hype	cd28	0.0803776	1.0837	0.0587281	1.36864	0.171111	0.303407
Surv(depICD_Day, Out_depICD)~cd276+Age+Sex+BMI+Race_Ethnicity+Smoking+healthDrinking+Healthy_physical_activity+Qualification+Townsend_deprivation_index+urban+CHD+diabet+Hype	cd276	0.156625	1.16956	0.0594891	2.63284	0.00846744	0.0513256
Surv(depICD_Day, Out_depICD)~cd2ap+Age+Sex+BMI+Race_Ethnicity+Smoking+healthDrinking+Healthy_physical_activity+Qualification+Townsend_deprivation_index+urban+CHD+diabet+Hype	cd2ap	0.0439146	1.04489	0.0320251	1.37126	0.170294	0.303214
Surv(depICD_Day, Out_depICD)~cd300c+Age+Sex+BMI+Race_Ethnicity+Smoking+healthDrinking+Healthy_physical_activity+Qualification+Townsend_deprivation_index+urban+CHD+diabet+Hype	cd300c	0.15591	1.16872	0.0609147	2.55947	0.0104832	0.0594452
Surv(depICD_Day, Out_depICD)~cd300e+Age+Sex+BMI+Race_Ethnicity+Smoking+healthDrinking+Healthy_physical_activity+Qualification+Townsend_deprivation_index+urban+CHD+diabet+Hype	cd300e	0.15966	1.17311	0.0512432	3.11574	0.00183485	0.0195941
Surv(depICD_Day, Out_depICD)~cd300lf+Age+Sex+BMI+Race_Ethnicity+Smoking+healthDrinking+Healthy_physical_activity+Qualification+Townsend_deprivation_index+urban+CHD+diabet+Hype	cd300lf	0.0543403	1.05584	0.0353631	1.53664	0.124382	0.241983
Surv(depICD_Day, Out_depICD)~cd300lg+Age+Sex+BMI+Race_Ethnicity+Smoking+healthDrinking+Healthy_physical_activity+Qualification+Townsend_deprivation_index+urban+CHD+diabet+Hype	cd300lg	-0.0668376	0.935347	0.0564504	-1.184	0.236411	0.378413
Surv(depICD_Day, Out_depICD)~cd302+Age+Sex+BMI+Race_Ethnicity+Smoking+healthDrinking+Healthy_physical_activity+Qualification+Townsend_deprivation_index+urban+CHD+diabet+Hype	cd302	0.271283	1.31165	0.0665249	4.07792	4.54407e-05	0.00195528
Surv(depICD_Day, Out_depICD)~cd34+Age+Sex+BMI+Race_Ethnicity+Smoking+healthDrinking+Healthy_physical_activity+Qualification+Townsend_deprivation_index+urban+CHD+diabet+Hype	cd34	-0.149463	0.861171	0.0869672	-1.71861	0.0856858	0.191387
Surv(depICD_Day, Out_depICD)~cd33+Age+Sex+BMI+Race_Ethnicity+Smoking+healthDrinking+Healthy_physical_activity+Qualification+Townsend_deprivation_index+urban+CHD+diabet+Hype	cd33	0.00713018	1.00716	0.0266927	0.267121	0.789376	0.860549
Surv(depICD_Day, Out_depICD)~cd38+Age+Sex+BMI+Race_Ethnicity+Smoking+healthDrinking+Healthy_physical_activity+Qualification+Townsend_deprivation_index+urban+CHD+diabet+Hype	cd38	0.0428924	1.04383	0.0667901	0.642197	0.520745	0.647281
Surv(depICD_Day, Out_depICD)~cd4+Age+Sex+BMI+Race_Ethnicity+Smoking+healthDrinking+Healthy_physical_activity+Qualification+Townsend_deprivation_index+urban+CHD+diabet+Hype	cd4	0.27863	1.32132	0.0645905	4.31379	1.60476e-05	0.000978235
Surv(depICD_Day, Out_depICD)~cd40+Age+Sex+BMI+Race_Ethnicity+Smoking+healthDrinking+Healthy_physical_activity+Qualification+Townsend_deprivation_index+urban+CHD+diabet+Hype	cd40	0.0833572	1.08693	0.0413771	2.01457	0.0439496	0.129113
Surv(depICD_Day, Out_depICD)~cd40lg+Age+Sex+BMI+Race_Ethnicity+Smoking+healthDrinking+Healthy_physical_activity+Qualification+Townsend_deprivation_index+urban+CHD+diabet+Hype	cd40lg	0.0443906	1.04539	0.027154	1.63478	0.102096	0.21336
Surv(depICD_Day, Out_depICD)~cd46+Age+Sex+BMI+Race_Ethnicity+Smoking+healthDrinking+Healthy_physical_activity+Qualification+Townsend_deprivation_index+urban+CHD+diabet+Hype	cd46	0.139085	1.14922	0.0732104	1.8998	0.0574598	0.148785
Surv(depICD_Day, Out_depICD)~cd48+Age+Sex+BMI+Race_Ethnicity+Smoking+healthDrinking+Healthy_physical_activity+Qualification+Townsend_deprivation_index+urban+CHD+diabet+Hype	cd48	0.111917	1.11842	0.0714423	1.56654	0.117223	0.231752
Surv(depICD_Day, Out_depICD)~cd5+Age+Sex+BMI+Race_Ethnicity+Smoking+healthDrinking+Healthy_physical_activity+Qualification+Townsend_deprivation_index+urban+CHD+diabet+Hype	cd5	0.141947	1.15252	0.0615841	2.30493	0.0211707	0.0839369
Surv(depICD_Day, Out_depICD)~cd55+Age+Sex+BMI+Race_Ethnicity+Smoking+healthDrinking+Healthy_physical_activity+Qualification+Townsend_deprivation_index+urban+CHD+diabet+Hype	cd55	0.138622	1.14869	0.0809334	1.7128	0.0867499	0.193174
Surv(depICD_Day, Out_depICD)~cd58+Age+Sex+BMI+Race_Ethnicity+Smoking+healthDrinking+Healthy_physical_activity+Qualification+Townsend_deprivation_index+urban+CHD+diabet+Hype	cd58	-0.0620847	0.939803	0.11986	-0.517978	0.604474	0.721914
Surv(depICD_Day, Out_depICD)~cd59+Age+Sex+BMI+Race_Ethnicity+Smoking+healthDrinking+Healthy_physical_activity+Qualification+Townsend_deprivation_index+urban+CHD+diabet+Hype	cd59	0.144839	1.15585	0.0927287	1.56197	0.118296	0.232984
Surv(depICD_Day, Out_depICD)~cd6+Age+Sex+BMI+Race_Ethnicity+Smoking+healthDrinking+Healthy_physical_activity+Qualification+Townsend_deprivation_index+urban+CHD+diabet+Hype	cd6	0.0394967	1.04029	0.0399286	0.989184	0.322573	0.464524
Surv(depICD_Day, Out_depICD)~cd63+Age+Sex+BMI+Race_Ethnicity+Smoking+healthDrinking+Healthy_physical_activity+Qualification+Townsend_deprivation_index+urban+CHD+diabet+Hype	cd63	0.0686492	1.07106	0.0420999	1.63063	0.102969	0.213983
Surv(depICD_Day, Out_depICD)~cd69+Age+Sex+BMI+Race_Ethnicity+Smoking+healthDrinking+Healthy_physical_activity+Qualification+Townsend_deprivation_index+urban+CHD+diabet+Hype	cd69	0.052148	1.05353	0.0245077	2.12782	0.0333518	0.10983
Surv(depICD_Day, Out_depICD)~cd70+Age+Sex+BMI+Race_Ethnicity+Smoking+healthDrinking+Healthy_physical_activity+Qualification+Townsend_deprivation_index+urban+CHD+diabet+Hype	cd70	0.133735	1.14309	0.0498785	2.68122	0.00733539	0.0467253
Surv(depICD_Day, Out_depICD)~cd74+Age+Sex+BMI+Race_Ethnicity+Smoking+healthDrinking+Healthy_physical_activity+Qualification+Townsend_deprivation_index+urban+CHD+diabet+Hype	cd74	0.167606	1.18247	0.0608264	2.75549	0.00586047	0.0402529
Surv(depICD_Day, Out_depICD)~cd79b+Age+Sex+BMI+Race_Ethnicity+Smoking+healthDrinking+Healthy_physical_activity+Qualification+Townsend_deprivation_index+urban+CHD+diabet+Hype	cd79b	0.100065	1.10524	0.0468413	2.13625	0.0326591	0.108446
Surv(depICD_Day, Out_depICD)~cd83+Age+Sex+BMI+Race_Ethnicity+Smoking+healthDrinking+Healthy_physical_activity+Qualification+Townsend_deprivation_index+urban+CHD+diabet+Hype	cd83	0.219251	1.24514	0.0614173	3.56987	0.000357162	0.00661427
Surv(depICD_Day, Out_depICD)~cd84+Age+Sex+BMI+Race_Ethnicity+Smoking+healthDrinking+Healthy_physical_activity+Qualification+Townsend_deprivation_index+urban+CHD+diabet+Hype	cd84	0.113551	1.12025	0.0680232	1.66929	0.0950595	0.203641
Surv(depICD_Day, Out_depICD)~cd8a+Age+Sex+BMI+Race_Ethnicity+Smoking+healthDrinking+Healthy_physical_activity+Qualification+Townsend_deprivation_index+urban+CHD+diabet+Hype	cd8a	0.0207804	1.021	0.0426056	0.487739	0.625735	0.737671
Surv(depICD_Day, Out_depICD)~cd93+Age+Sex+BMI+Race_Ethnicity+Smoking+healthDrinking+Healthy_physical_activity+Qualification+Townsend_deprivation_index+urban+CHD+diabet+Hype	cd93	-0.0683126	0.933968	0.0704288	-0.969953	0.33207	0.474895
Surv(depICD_Day, Out_depICD)~cd99+Age+Sex+BMI+Race_Ethnicity+Smoking+healthDrinking+Healthy_physical_activity+Qualification+Townsend_deprivation_index+urban+CHD+diabet+Hype	cd99	-0.0297387	0.970699	0.106725	-0.278648	0.780515	0.854072
Surv(depICD_Day, Out_depICD)~cd99l2+Age+Sex+BMI+Race_Ethnicity+Smoking+healthDrinking+Healthy_physical_activity+Qualification+Townsend_deprivation_index+urban+CHD+diabet+Hype	cd99l2	0.148828	1.16047	0.0879239	1.69269	0.0905148	0.199723
Surv(depICD_Day, Out_depICD)~cdc27+Age+Sex+BMI+Race_Ethnicity+Smoking+healthDrinking+Healthy_physical_activity+Qualification+Townsend_deprivation_index+urban+CHD+diabet+Hype	cdc27	0.0432794	1.04423	0.0340251	1.27198	0.203379	0.341483
Surv(depICD_Day, Out_depICD)~cdc37+Age+Sex+BMI+Race_Ethnicity+Smoking+healthDrinking+Healthy_physical_activity+Qualification+Townsend_deprivation_index+urban+CHD+diabet+Hype	cdc37	0.058664	1.06042	0.0249631	2.35003	0.0187718	0.0782427
Surv(depICD_Day, Out_depICD)~cdh1+Age+Sex+BMI+Race_Ethnicity+Smoking+healthDrinking+Healthy_physical_activity+Qualification+Townsend_deprivation_index+urban+CHD+diabet+Hype	cdh1	-0.0180976	0.982065	0.0559435	-0.323498	0.746318	0.827169
Surv(depICD_Day, Out_depICD)~cdcp1+Age+Sex+BMI+Race_Ethnicity+Smoking+healthDrinking+Healthy_physical_activity+Qualification+Townsend_deprivation_index+urban+CHD+diabet+Hype	cdcp1	0.177208	1.19388	0.0396997	4.46372	8.0547e-06	0.000620866
Surv(depICD_Day, Out_depICD)~cdh15+Age+Sex+BMI+Race_Ethnicity+Smoking+healthDrinking+Healthy_physical_activity+Qualification+Townsend_deprivation_index+urban+CHD+diabet+Hype	cdh15	-0.030789	0.96968	0.0365021	-0.843485	0.398957	0.54044
Surv(depICD_Day, Out_depICD)~cdh17+Age+Sex+BMI+Race_Ethnicity+Smoking+healthDrinking+Healthy_physical_activity+Qualification+Townsend_deprivation_index+urban+CHD+diabet+Hype	cdh17	-0.0269656	0.973395	0.032064	-0.840991	0.400353	0.540828
Surv(depICD_Day, Out_depICD)~cdh2+Age+Sex+BMI+Race_Ethnicity+Smoking+healthDrinking+Healthy_physical_activity+Qualification+Townsend_deprivation_index+urban+CHD+diabet+Hype	cdh2	0.102523	1.10796	0.0602618	1.70129	0.0888887	0.197037
Surv(depICD_Day, Out_depICD)~cdh3+Age+Sex+BMI+Race_Ethnicity+Smoking+healthDrinking+Healthy_physical_activity+Qualification+Townsend_deprivation_index+urban+CHD+diabet+Hype	cdh3	-0.0768668	0.926013	0.0582514	-1.31957	0.186979	0.322963
Surv(depICD_Day, Out_depICD)~cdh5+Age+Sex+BMI+Race_Ethnicity+Smoking+healthDrinking+Healthy_physical_activity+Qualification+Townsend_deprivation_index+urban+CHD+diabet+Hype	cdh5	-0.0562359	0.945316	0.0702021	-0.801057	0.423098	0.56221
Surv(depICD_Day, Out_depICD)~cdh6+Age+Sex+BMI+Race_Ethnicity+Smoking+healthDrinking+Healthy_physical_activity+Qualification+Townsend_deprivation_index+urban+CHD+diabet+Hype	cdh6	-0.0165303	0.983606	0.0550494	-0.300281	0.763963	0.84353
Surv(depICD_Day, Out_depICD)~cdhr1+Age+Sex+BMI+Race_Ethnicity+Smoking+healthDrinking+Healthy_physical_activity+Qualification+Townsend_deprivation_index+urban+CHD+diabet+Hype	cdhr1	-0.058046	0.943607	0.0521193	-1.11371	0.265402	0.402784
Surv(depICD_Day, Out_depICD)~cdhr2+Age+Sex+BMI+Race_Ethnicity+Smoking+healthDrinking+Healthy_physical_activity+Qualification+Townsend_deprivation_index+urban+CHD+diabet+Hype	cdhr2	0.0300935	1.03055	0.0294962	1.02025	0.307609	0.449134
Surv(depICD_Day, Out_depICD)~cdhr5+Age+Sex+BMI+Race_Ethnicity+Smoking+healthDrinking+Healthy_physical_activity+Qualification+Townsend_deprivation_index+urban+CHD+diabet+Hype	cdhr5	0.0133746	1.01346	0.0566389	0.236138	0.813326	0.874923
Surv(depICD_Day, Out_depICD)~cdkn1a+Age+Sex+BMI+Race_Ethnicity+Smoking+healthDrinking+Healthy_physical_activity+Qualification+Townsend_deprivation_index+urban+CHD+diabet+Hype	cdkn1a	0.040784	1.04163	0.0198832	2.05118	0.0402499	0.12345
Surv(depICD_Day, Out_depICD)~cdkn2d+Age+Sex+BMI+Race_Ethnicity+Smoking+healthDrinking+Healthy_physical_activity+Qualification+Townsend_deprivation_index+urban+CHD+diabet+Hype	cdkn2d	0.0413124	1.04218	0.0229166	1.80272	0.0714314	0.174185
Surv(depICD_Day, Out_depICD)~cdnf+Age+Sex+BMI+Race_Ethnicity+Smoking+healthDrinking+Healthy_physical_activity+Qualification+Townsend_deprivation_index+urban+CHD+diabet+Hype	cdnf	0.128143	1.13672	0.0643426	1.99157	0.0464178	0.13348
Surv(depICD_Day, Out_depICD)~cdon+Age+Sex+BMI+Race_Ethnicity+Smoking+healthDrinking+Healthy_physical_activity+Qualification+Townsend_deprivation_index+urban+CHD+diabet+Hype	cdon	-0.0675773	0.934655	0.0784051	-0.8619	0.388743	0.532021
Surv(depICD_Day, Out_depICD)~cdsn+Age+Sex+BMI+Race_Ethnicity+Smoking+healthDrinking+Healthy_physical_activity+Qualification+Townsend_deprivation_index+urban+CHD+diabet+Hype	cdsn	0.0668938	1.06918	0.04838	1.38268	0.166765	0.299358
Surv(depICD_Day, Out_depICD)~ceacam1+Age+Sex+BMI+Race_Ethnicity+Smoking+healthDrinking+Healthy_physical_activity+Qualification+Townsend_deprivation_index+urban+CHD+diabet+Hype	ceacam1	0.180852	1.19824	0.0950977	1.90175	0.0572037	0.148385
Surv(depICD_Day, Out_depICD)~ceacam21+Age+Sex+BMI+Race_Ethnicity+Smoking+healthDrinking+Healthy_physical_activity+Qualification+Townsend_deprivation_index+urban+CHD+diabet+Hype	ceacam21	-0.0175509	0.982602	0.0251304	-0.698393	0.484932	0.613716
Surv(depICD_Day, Out_depICD)~ceacam3+Age+Sex+BMI+Race_Ethnicity+Smoking+healthDrinking+Healthy_physical_activity+Qualification+Townsend_deprivation_index+urban+CHD+diabet+Hype	ceacam3	0.0648942	1.06705	0.0442606	1.46618	0.142599	0.26678
Surv(depICD_Day, Out_depICD)~ceacam5+Age+Sex+BMI+Race_Ethnicity+Smoking+healthDrinking+Healthy_physical_activity+Qualification+Townsend_deprivation_index+urban+CHD+diabet+Hype	ceacam5	0.0942935	1.09888	0.0331193	2.84709	0.00441214	0.0348917
Surv(depICD_Day, Out_depICD)~ceacam8+Age+Sex+BMI+Race_Ethnicity+Smoking+healthDrinking+Healthy_physical_activity+Qualification+Townsend_deprivation_index+urban+CHD+diabet+Hype	ceacam8	0.0824767	1.08597	0.0422471	1.95225	0.0509088	0.138438
Surv(depICD_Day, Out_depICD)~cebpb+Age+Sex+BMI+Race_Ethnicity+Smoking+healthDrinking+Healthy_physical_activity+Qualification+Townsend_deprivation_index+urban+CHD+diabet+Hype	cebpb	0.0312792	1.03177	0.0557094	0.561471	0.574477	0.696321
Surv(depICD_Day, Out_depICD)~cela3a+Age+Sex+BMI+Race_Ethnicity+Smoking+healthDrinking+Healthy_physical_activity+Qualification+Townsend_deprivation_index+urban+CHD+diabet+Hype	cela3a	-0.0430256	0.957887	0.0359631	-1.19638	0.231547	0.372666
Surv(depICD_Day, Out_depICD)~cep164+Age+Sex+BMI+Race_Ethnicity+Smoking+healthDrinking+Healthy_physical_activity+Qualification+Townsend_deprivation_index+urban+CHD+diabet+Hype	cep164	0.0585217	1.06027	0.0314691	1.85966	0.0629339	0.16001
Surv(depICD_Day, Out_depICD)~cep20+Age+Sex+BMI+Race_Ethnicity+Smoking+healthDrinking+Healthy_physical_activity+Qualification+Townsend_deprivation_index+urban+CHD+diabet+Hype	cep20	0.0556429	1.05722	0.0285801	1.94691	0.0515454	0.139909
Surv(depICD_Day, Out_depICD)~cep43+Age+Sex+BMI+Race_Ethnicity+Smoking+healthDrinking+Healthy_physical_activity+Qualification+Townsend_deprivation_index+urban+CHD+diabet+Hype	cep43	0.0718914	1.07454	0.0306858	2.34282	0.0191384	0.0795441
Surv(depICD_Day, Out_depICD)~cep85+Age+Sex+BMI+Race_Ethnicity+Smoking+healthDrinking+Healthy_physical_activity+Qualification+Townsend_deprivation_index+urban+CHD+diabet+Hype	cep85	0.0344478	1.03505	0.0328168	1.0497	0.293856	0.433378
Surv(depICD_Day, Out_depICD)~cert+Age+Sex+BMI+Race_Ethnicity+Smoking+healthDrinking+Healthy_physical_activity+Qualification+Townsend_deprivation_index+urban+CHD+diabet+Hype	cert	0.0593365	1.06113	0.0350689	1.692	0.0906466	0.199723
Surv(depICD_Day, Out_depICD)~ces1+Age+Sex+BMI+Race_Ethnicity+Smoking+healthDrinking+Healthy_physical_activity+Qualification+Townsend_deprivation_index+urban+CHD+diabet+Hype	ces1	0.0407506	1.04159	0.0255602	1.5943	0.110869	0.224488
Surv(depICD_Day, Out_depICD)~ces2+Age+Sex+BMI+Race_Ethnicity+Smoking+healthDrinking+Healthy_physical_activity+Qualification+Townsend_deprivation_index+urban+CHD+diabet+Hype	ces2	0.0854749	1.08923	0.0378664	2.25727	0.023991	0.0904607
Surv(depICD_Day, Out_depICD)~ces3+Age+Sex+BMI+Race_Ethnicity+Smoking+healthDrinking+Healthy_physical_activity+Qualification+Townsend_deprivation_index+urban+CHD+diabet+Hype	ces3	-0.0345555	0.966035	0.0308277	-1.12093	0.262319	0.399347
Surv(depICD_Day, Out_depICD)~cetn2+Age+Sex+BMI+Race_Ethnicity+Smoking+healthDrinking+Healthy_physical_activity+Qualification+Townsend_deprivation_index+urban+CHD+diabet+Hype	cetn2	0.0713865	1.074	0.0312727	2.28271	0.0224473	0.0868648
Surv(depICD_Day, Out_depICD)~cfc1+Age+Sex+BMI+Race_Ethnicity+Smoking+healthDrinking+Healthy_physical_activity+Qualification+Townsend_deprivation_index+urban+CHD+diabet+Hype	cfc1	0.0517608	1.05312	0.0458602	1.12867	0.259039	0.397247
Surv(depICD_Day, Out_depICD)~cga+Age+Sex+BMI+Race_Ethnicity+Smoking+healthDrinking+Healthy_physical_activity+Qualification+Townsend_deprivation_index+urban+CHD+diabet+Hype	cga	-0.0258761	0.974456	0.0263147	-0.983335	0.325443	0.467245
Surv(depICD_Day, Out_depICD)~cgref1+Age+Sex+BMI+Race_Ethnicity+Smoking+healthDrinking+Healthy_physical_activity+Qualification+Townsend_deprivation_index+urban+CHD+diabet+Hype	cgref1	0.0964365	1.10124	0.0490547	1.9659	0.0493104	0.13703
Surv(depICD_Day, Out_depICD)~chac2+Age+Sex+BMI+Race_Ethnicity+Smoking+healthDrinking+Healthy_physical_activity+Qualification+Townsend_deprivation_index+urban+CHD+diabet+Hype	chac2	0.0452561	1.0463	0.0348556	1.29839	0.194154	0.331568
Surv(depICD_Day, Out_depICD)~chek2+Age+Sex+BMI+Race_Ethnicity+Smoking+healthDrinking+Healthy_physical_activity+Qualification+Townsend_deprivation_index+urban+CHD+diabet+Hype	chek2	0.0150015	1.01511	0.0647126	0.231818	0.816679	0.877241
Surv(depICD_Day, Out_depICD)~chgb+Age+Sex+BMI+Race_Ethnicity+Smoking+healthDrinking+Healthy_physical_activity+Qualification+Townsend_deprivation_index+urban+CHD+diabet+Hype	chgb	-0.172137	0.841864	0.0520685	-3.30596	0.000946501	0.0128652
Surv(depICD_Day, Out_depICD)~chi3l1+Age+Sex+BMI+Race_Ethnicity+Smoking+healthDrinking+Healthy_physical_activity+Qualification+Townsend_deprivation_index+urban+CHD+diabet+Hype	chi3l1	0.12533	1.13352	0.0268435	4.66892	3.02784e-06	0.000402703
Surv(depICD_Day, Out_depICD)~chit1+Age+Sex+BMI+Race_Ethnicity+Smoking+healthDrinking+Healthy_physical_activity+Qualification+Townsend_deprivation_index+urban+CHD+diabet+Hype	chit1	-0.0208783	0.979338	0.0133133	-1.56824	0.116826	0.231471
Surv(depICD_Day, Out_depICD)~chl1+Age+Sex+BMI+Race_Ethnicity+Smoking+healthDrinking+Healthy_physical_activity+Qualification+Townsend_deprivation_index+urban+CHD+diabet+Hype	chl1	-0.138952	0.87027	0.0703126	-1.9762	0.0481316	0.135851
Surv(depICD_Day, Out_depICD)~chmp1a+Age+Sex+BMI+Race_Ethnicity+Smoking+healthDrinking+Healthy_physical_activity+Qualification+Townsend_deprivation_index+urban+CHD+diabet+Hype	chmp1a	0.0786194	1.08179	0.0273386	2.87576	0.00403051	0.0329421
Surv(depICD_Day, Out_depICD)~chrdl1+Age+Sex+BMI+Race_Ethnicity+Smoking+healthDrinking+Healthy_physical_activity+Qualification+Townsend_deprivation_index+urban+CHD+diabet+Hype	chrdl1	0.0470955	1.04822	0.067172	0.701118	0.483229	0.612642
Surv(depICD_Day, Out_depICD)~chrdl2+Age+Sex+BMI+Race_Ethnicity+Smoking+healthDrinking+Healthy_physical_activity+Qualification+Townsend_deprivation_index+urban+CHD+diabet+Hype	chrdl2	0.0166284	1.01677	0.0386148	0.430622	0.666744	0.768636
Surv(depICD_Day, Out_depICD)~ciapin1+Age+Sex+BMI+Race_Ethnicity+Smoking+healthDrinking+Healthy_physical_activity+Qualification+Townsend_deprivation_index+urban+CHD+diabet+Hype	ciapin1	0.0720686	1.07473	0.033149	2.17408	0.0296994	0.101485
Surv(depICD_Day, Out_depICD)~ckap4+Age+Sex+BMI+Race_Ethnicity+Smoking+healthDrinking+Healthy_physical_activity+Qualification+Townsend_deprivation_index+urban+CHD+diabet+Hype	ckap4	0.273409	1.31444	0.0723935	3.7767	0.000158919	0.00406371
Surv(depICD_Day, Out_depICD)~ckmt1a_ckmt1b+Age+Sex+BMI+Race_Ethnicity+Smoking+healthDrinking+Healthy_physical_activity+Qualification+Townsend_deprivation_index+urban+CHD+diabet+Hype	ckmt1a_ckmt1b	-0.0463938	0.954666	0.0300618	-1.54328	0.122763	0.239469
Surv(depICD_Day, Out_depICD)~clc+Age+Sex+BMI+Race_Ethnicity+Smoking+healthDrinking+Healthy_physical_activity+Qualification+Townsend_deprivation_index+urban+CHD+diabet+Hype	clc	-0.0242934	0.975999	0.0317137	-0.766023	0.443663	0.579975
Surv(depICD_Day, Out_depICD)~clec10a+Age+Sex+BMI+Race_Ethnicity+Smoking+healthDrinking+Healthy_physical_activity+Qualification+Townsend_deprivation_index+urban+CHD+diabet+Hype	clec10a	-0.0520351	0.949296	0.0599427	-0.868082	0.385349	0.529358
Surv(depICD_Day, Out_depICD)~clec11a+Age+Sex+BMI+Race_Ethnicity+Smoking+healthDrinking+Healthy_physical_activity+Qualification+Townsend_deprivation_index+urban+CHD+diabet+Hype	clec11a	0.0521695	1.05355	0.0446124	1.1694	0.242244	0.383553
Surv(depICD_Day, Out_depICD)~clec14a+Age+Sex+BMI+Race_Ethnicity+Smoking+healthDrinking+Healthy_physical_activity+Qualification+Townsend_deprivation_index+urban+CHD+diabet+Hype	clec14a	0.0158386	1.01596	0.0665207	0.2381	0.811804	0.874923
Surv(depICD_Day, Out_depICD)~clec1a+Age+Sex+BMI+Race_Ethnicity+Smoking+healthDrinking+Healthy_physical_activity+Qualification+Townsend_deprivation_index+urban+CHD+diabet+Hype	clec1a	0.0502454	1.05153	0.063787	0.787706	0.430869	0.568918
Surv(depICD_Day, Out_depICD)~clec1b+Age+Sex+BMI+Race_Ethnicity+Smoking+healthDrinking+Healthy_physical_activity+Qualification+Townsend_deprivation_index+urban+CHD+diabet+Hype	clec1b	0.0508537	1.05217	0.0218823	2.32397	0.0201272	0.0820224
Surv(depICD_Day, Out_depICD)~clec4a+Age+Sex+BMI+Race_Ethnicity+Smoking+healthDrinking+Healthy_physical_activity+Qualification+Townsend_deprivation_index+urban+CHD+diabet+Hype	clec4a	-0.0543619	0.947089	0.0607034	-0.895533	0.370502	0.51604
Surv(depICD_Day, Out_depICD)~clec4c+Age+Sex+BMI+Race_Ethnicity+Smoking+healthDrinking+Healthy_physical_activity+Qualification+Townsend_deprivation_index+urban+CHD+diabet+Hype	clec4c	-0.0110288	0.989032	0.0451431	-0.244307	0.806993	0.873248
Surv(depICD_Day, Out_depICD)~clec4d+Age+Sex+BMI+Race_Ethnicity+Smoking+healthDrinking+Healthy_physical_activity+Qualification+Townsend_deprivation_index+urban+CHD+diabet+Hype	clec4d	0.122222	1.13	0.0342074	3.57297	0.00035296	0.00661427
Surv(depICD_Day, Out_depICD)~clec4g+Age+Sex+BMI+Race_Ethnicity+Smoking+healthDrinking+Healthy_physical_activity+Qualification+Townsend_deprivation_index+urban+CHD+diabet+Hype	clec4g	0.0835841	1.08718	0.0641185	1.30359	0.192374	0.329559
Surv(depICD_Day, Out_depICD)~clec5a+Age+Sex+BMI+Race_Ethnicity+Smoking+healthDrinking+Healthy_physical_activity+Qualification+Townsend_deprivation_index+urban+CHD+diabet+Hype	clec5a	0.0931395	1.09761	0.0709635	1.3125	0.189352	0.325477
Surv(depICD_Day, Out_depICD)~clec6a+Age+Sex+BMI+Race_Ethnicity+Smoking+healthDrinking+Healthy_physical_activity+Qualification+Townsend_deprivation_index+urban+CHD+diabet+Hype	clec6a	0.125459	1.13367	0.0460687	2.72331	0.00646318	0.0431764
Surv(depICD_Day, Out_depICD)~clec7a+Age+Sex+BMI+Race_Ethnicity+Smoking+healthDrinking+Healthy_physical_activity+Qualification+Townsend_deprivation_index+urban+CHD+diabet+Hype	clec7a	0.0428452	1.04378	0.0377926	1.13369	0.256924	0.396497
Surv(depICD_Day, Out_depICD)~clip2+Age+Sex+BMI+Race_Ethnicity+Smoking+healthDrinking+Healthy_physical_activity+Qualification+Townsend_deprivation_index+urban+CHD+diabet+Hype	clip2	0.0223228	1.02257	0.0186741	1.19539	0.231935	0.37288
Surv(depICD_Day, Out_depICD)~clmp+Age+Sex+BMI+Race_Ethnicity+Smoking+healthDrinking+Healthy_physical_activity+Qualification+Townsend_deprivation_index+urban+CHD+diabet+Hype	clmp	0.224635	1.25187	0.0989602	2.26996	0.0232102	0.0886593
Surv(depICD_Day, Out_depICD)~clpp+Age+Sex+BMI+Race_Ethnicity+Smoking+healthDrinking+Healthy_physical_activity+Qualification+Townsend_deprivation_index+urban+CHD+diabet+Hype	clpp	0.0485774	1.04978	0.022097	2.19837	0.0279227	0.0993601
Surv(depICD_Day, Out_depICD)~clps+Age+Sex+BMI+Race_Ethnicity+Smoking+healthDrinking+Healthy_physical_activity+Qualification+Townsend_deprivation_index+urban+CHD+diabet+Hype	clps	0.0111433	1.01121	0.0298171	0.373721	0.708612	0.800564
Surv(depICD_Day, Out_depICD)~clspn+Age+Sex+BMI+Race_Ethnicity+Smoking+healthDrinking+Healthy_physical_activity+Qualification+Townsend_deprivation_index+urban+CHD+diabet+Hype	clspn	-0.00711651	0.992909	0.0620023	-0.114778	0.908621	0.944749
Surv(depICD_Day, Out_depICD)~clstn1+Age+Sex+BMI+Race_Ethnicity+Smoking+healthDrinking+Healthy_physical_activity+Qualification+Townsend_deprivation_index+urban+CHD+diabet+Hype	clstn1	-0.105077	0.900255	0.044114	-2.38194	0.0172216	0.0741035
Surv(depICD_Day, Out_depICD)~clstn2+Age+Sex+BMI+Race_Ethnicity+Smoking+healthDrinking+Healthy_physical_activity+Qualification+Townsend_deprivation_index+urban+CHD+diabet+Hype	clstn2	-0.0916941	0.912384	0.0541711	-1.69267	0.0905174	0.199723
Surv(depICD_Day, Out_depICD)~clta+Age+Sex+BMI+Race_Ethnicity+Smoking+healthDrinking+Healthy_physical_activity+Qualification+Townsend_deprivation_index+urban+CHD+diabet+Hype	clta	0.14309	1.15383	0.0422399	3.38755	0.000705194	0.0105275
Surv(depICD_Day, Out_depICD)~clul1+Age+Sex+BMI+Race_Ethnicity+Smoking+healthDrinking+Healthy_physical_activity+Qualification+Townsend_deprivation_index+urban+CHD+diabet+Hype	clul1	-0.0755636	0.927221	0.0473529	-1.59575	0.110544	0.224488
Surv(depICD_Day, Out_depICD)~cndp1+Age+Sex+BMI+Race_Ethnicity+Smoking+healthDrinking+Healthy_physical_activity+Qualification+Townsend_deprivation_index+urban+CHD+diabet+Hype	cndp1	-0.0802407	0.922894	0.0451931	-1.77551	0.0758142	0.179186
Surv(depICD_Day, Out_depICD)~cnpy2+Age+Sex+BMI+Race_Ethnicity+Smoking+healthDrinking+Healthy_physical_activity+Qualification+Townsend_deprivation_index+urban+CHD+diabet+Hype	cnpy2	0.0037872	1.00379	0.0352356	0.107482	0.914406	0.945425
Surv(depICD_Day, Out_depICD)~cnst+Age+Sex+BMI+Race_Ethnicity+Smoking+healthDrinking+Healthy_physical_activity+Qualification+Townsend_deprivation_index+urban+CHD+diabet+Hype	cnst	0.02467	1.02498	0.019492	1.26565	0.20564	0.343437
Surv(depICD_Day, Out_depICD)~cnpy4+Age+Sex+BMI+Race_Ethnicity+Smoking+healthDrinking+Healthy_physical_activity+Qualification+Townsend_deprivation_index+urban+CHD+diabet+Hype	cnpy4	0.068024	1.07039	0.0281768	2.41419	0.0157704	0.0714307
Surv(depICD_Day, Out_depICD)~cntn1+Age+Sex+BMI+Race_Ethnicity+Smoking+healthDrinking+Healthy_physical_activity+Qualification+Townsend_deprivation_index+urban+CHD+diabet+Hype	cntn1	-0.306001	0.736386	0.0763414	-4.00832	6.11523e-05	0.00229399
Surv(depICD_Day, Out_depICD)~cntn2+Age+Sex+BMI+Race_Ethnicity+Smoking+healthDrinking+Healthy_physical_activity+Qualification+Townsend_deprivation_index+urban+CHD+diabet+Hype	cntn2	-0.0527574	0.94861	0.0471949	-1.11786	0.263625	0.400503
Surv(depICD_Day, Out_depICD)~cntn3+Age+Sex+BMI+Race_Ethnicity+Smoking+healthDrinking+Healthy_physical_activity+Qualification+Townsend_deprivation_index+urban+CHD+diabet+Hype	cntn3	0.0695018	1.07197	0.065847	1.0555	0.291195	0.431192
Surv(depICD_Day, Out_depICD)~cntn4+Age+Sex+BMI+Race_Ethnicity+Smoking+healthDrinking+Healthy_physical_activity+Qualification+Townsend_deprivation_index+urban+CHD+diabet+Hype	cntn4	-0.26971	0.763601	0.0882285	-3.05695	0.00223602	0.0219882
Surv(depICD_Day, Out_depICD)~cntn5+Age+Sex+BMI+Race_Ethnicity+Smoking+healthDrinking+Healthy_physical_activity+Qualification+Townsend_deprivation_index+urban+CHD+diabet+Hype	cntn5	-0.227578	0.79646	0.0580464	-3.92062	8.83213e-05	0.00274924
Surv(depICD_Day, Out_depICD)~cntnap2+Age+Sex+BMI+Race_Ethnicity+Smoking+healthDrinking+Healthy_physical_activity+Qualification+Townsend_deprivation_index+urban+CHD+diabet+Hype	cntnap2	0.00152208	1.00152	0.050813	0.0299545	0.976103	0.9822
Surv(depICD_Day, Out_depICD)~col18a1+Age+Sex+BMI+Race_Ethnicity+Smoking+healthDrinking+Healthy_physical_activity+Qualification+Townsend_deprivation_index+urban+CHD+diabet+Hype	col18a1	0.231973	1.26109	0.0904351	2.56508	0.0103152	0.0587204
Surv(depICD_Day, Out_depICD)~col1a1+Age+Sex+BMI+Race_Ethnicity+Smoking+healthDrinking+Healthy_physical_activity+Qualification+Townsend_deprivation_index+urban+CHD+diabet+Hype	col1a1	-0.022291	0.977956	0.0847314	-0.263078	0.79249	0.862021
Surv(depICD_Day, Out_depICD)~col4a1+Age+Sex+BMI+Race_Ethnicity+Smoking+healthDrinking+Healthy_physical_activity+Qualification+Townsend_deprivation_index+urban+CHD+diabet+Hype	col4a1	0.0542443	1.05574	0.0526156	1.03095	0.302562	0.443535
Surv(depICD_Day, Out_depICD)~col6a3+Age+Sex+BMI+Race_Ethnicity+Smoking+healthDrinking+Healthy_physical_activity+Qualification+Townsend_deprivation_index+urban+CHD+diabet+Hype	col6a3	0.201508	1.22325	0.0577054	3.49201	0.000479397	0.00818687
Surv(depICD_Day, Out_depICD)~col9a1+Age+Sex+BMI+Race_Ethnicity+Smoking+healthDrinking+Healthy_physical_activity+Qualification+Townsend_deprivation_index+urban+CHD+diabet+Hype	col9a1	0.104127	1.10974	0.0441152	2.36034	0.018258	0.0763183
Surv(depICD_Day, Out_depICD)~colec12+Age+Sex+BMI+Race_Ethnicity+Smoking+healthDrinking+Healthy_physical_activity+Qualification+Townsend_deprivation_index+urban+CHD+diabet+Hype	colec12	0.123158	1.13106	0.0805075	1.52977	0.126074	0.243332
Surv(depICD_Day, Out_depICD)~comp+Age+Sex+BMI+Race_Ethnicity+Smoking+healthDrinking+Healthy_physical_activity+Qualification+Townsend_deprivation_index+urban+CHD+diabet+Hype	comp	0.00151787	1.00152	0.0636272	0.0238557	0.980968	0.985007
Surv(depICD_Day, Out_depICD)~comt+Age+Sex+BMI+Race_Ethnicity+Smoking+healthDrinking+Healthy_physical_activity+Qualification+Townsend_deprivation_index+urban+CHD+diabet+Hype	comt	0.0695872	1.07207	0.0256735	2.71047	0.00671878	0.0446799
Surv(depICD_Day, Out_depICD)~cope+Age+Sex+BMI+Race_Ethnicity+Smoking+healthDrinking+Healthy_physical_activity+Qualification+Townsend_deprivation_index+urban+CHD+diabet+Hype	cope	-0.0284404	0.97196	0.0472343	-0.602113	0.547099	0.670919
Surv(depICD_Day, Out_depICD)~coro1a+Age+Sex+BMI+Race_Ethnicity+Smoking+healthDrinking+Healthy_physical_activity+Qualification+Townsend_deprivation_index+urban+CHD+diabet+Hype	coro1a	0.0320542	1.03257	0.0229315	1.39782	0.162167	0.292901
Surv(depICD_Day, Out_depICD)~cox5b+Age+Sex+BMI+Race_Ethnicity+Smoking+healthDrinking+Healthy_physical_activity+Qualification+Townsend_deprivation_index+urban+CHD+diabet+Hype	cox5b	0.0971452	1.10202	0.0296322	3.27837	0.0010441	0.0137614
Surv(depICD_Day, Out_depICD)~cpa1+Age+Sex+BMI+Race_Ethnicity+Smoking+healthDrinking+Healthy_physical_activity+Qualification+Townsend_deprivation_index+urban+CHD+diabet+Hype	cpa1	-0.0244664	0.975831	0.0340525	-0.718491	0.472455	0.603143
Surv(depICD_Day, Out_depICD)~cpa2+Age+Sex+BMI+Race_Ethnicity+Smoking+healthDrinking+Healthy_physical_activity+Qualification+Townsend_deprivation_index+urban+CHD+diabet+Hype	cpa2	-0.0707852	0.931662	0.0320669	-2.20742	0.0272848	0.0987958
Surv(depICD_Day, Out_depICD)~cpb1+Age+Sex+BMI+Race_Ethnicity+Smoking+healthDrinking+Healthy_physical_activity+Qualification+Townsend_deprivation_index+urban+CHD+diabet+Hype	cpb1	-0.0402353	0.960563	0.0353453	-1.13835	0.254974	0.394718
Surv(depICD_Day, Out_depICD)~cpe+Age+Sex+BMI+Race_Ethnicity+Smoking+healthDrinking+Healthy_physical_activity+Qualification+Townsend_deprivation_index+urban+CHD+diabet+Hype	cpe	-0.000904023	0.999096	0.0543566	-0.0166313	0.986731	0.989436
Surv(depICD_Day, Out_depICD)~cpped1+Age+Sex+BMI+Race_Ethnicity+Smoking+healthDrinking+Healthy_physical_activity+Qualification+Townsend_deprivation_index+urban+CHD+diabet+Hype	cpped1	0.0936778	1.09821	0.0312032	3.00219	0.00268044	0.0249776
Surv(depICD_Day, Out_depICD)~cpm+Age+Sex+BMI+Race_Ethnicity+Smoking+healthDrinking+Healthy_physical_activity+Qualification+Townsend_deprivation_index+urban+CHD+diabet+Hype	cpm	0.270011	1.30998	0.0613107	4.40398	1.06284e-05	0.000740442
Surv(depICD_Day, Out_depICD)~cpvl+Age+Sex+BMI+Race_Ethnicity+Smoking+healthDrinking+Healthy_physical_activity+Qualification+Townsend_deprivation_index+urban+CHD+diabet+Hype	cpvl	0.0305387	1.03101	0.0522947	0.583973	0.559239	0.684065
Surv(depICD_Day, Out_depICD)~cpxm1+Age+Sex+BMI+Race_Ethnicity+Smoking+healthDrinking+Healthy_physical_activity+Qualification+Townsend_deprivation_index+urban+CHD+diabet+Hype	cpxm1	0.060934	1.06283	0.0305998	1.99132	0.0464456	0.13348
Surv(depICD_Day, Out_depICD)~cr2+Age+Sex+BMI+Race_Ethnicity+Smoking+healthDrinking+Healthy_physical_activity+Qualification+Townsend_deprivation_index+urban+CHD+diabet+Hype	cr2	-0.0439034	0.957046	0.0455248	-0.964385	0.334853	0.476547
Surv(depICD_Day, Out_depICD)~cracr2a+Age+Sex+BMI+Race_Ethnicity+Smoking+healthDrinking+Healthy_physical_activity+Qualification+Townsend_deprivation_index+urban+CHD+diabet+Hype	cracr2a	0.0278816	1.02827	0.0243071	1.14706	0.251358	0.392882
Surv(depICD_Day, Out_depICD)~cradd+Age+Sex+BMI+Race_Ethnicity+Smoking+healthDrinking+Healthy_physical_activity+Qualification+Townsend_deprivation_index+urban+CHD+diabet+Hype	cradd	0.0588479	1.06061	0.0280979	2.09439	0.0362254	0.114714
Surv(depICD_Day, Out_depICD)~creg1+Age+Sex+BMI+Race_Ethnicity+Smoking+healthDrinking+Healthy_physical_activity+Qualification+Townsend_deprivation_index+urban+CHD+diabet+Hype	creg1	0.19128	1.2108	0.0543857	3.51711	0.000436281	0.00761467
Surv(depICD_Day, Out_depICD)~creld2+Age+Sex+BMI+Race_Ethnicity+Smoking+healthDrinking+Healthy_physical_activity+Qualification+Townsend_deprivation_index+urban+CHD+diabet+Hype	creld2	0.0665421	1.06881	0.0400034	1.66341	0.0962302	0.205525
Surv(depICD_Day, Out_depICD)~crh+Age+Sex+BMI+Race_Ethnicity+Smoking+healthDrinking+Healthy_physical_activity+Qualification+Townsend_deprivation_index+urban+CHD+diabet+Hype	crh	-0.0318553	0.968647	0.025272	-1.2605	0.20749	0.344398
Surv(depICD_Day, Out_depICD)~crhbp+Age+Sex+BMI+Race_Ethnicity+Smoking+healthDrinking+Healthy_physical_activity+Qualification+Townsend_deprivation_index+urban+CHD+diabet+Hype	crhbp	0.0873049	1.09123	0.0767104	1.13811	0.255074	0.394718
Surv(depICD_Day, Out_depICD)~crim1+Age+Sex+BMI+Race_Ethnicity+Smoking+healthDrinking+Healthy_physical_activity+Qualification+Townsend_deprivation_index+urban+CHD+diabet+Hype	crim1	0.178946	1.19596	0.101419	1.76443	0.0776596	0.181495
Surv(depICD_Day, Out_depICD)~crhr1+Age+Sex+BMI+Race_Ethnicity+Smoking+healthDrinking+Healthy_physical_activity+Qualification+Townsend_deprivation_index+urban+CHD+diabet+Hype	crhr1	-0.0117019	0.988366	0.035375	-0.330797	0.740798	0.825428
Surv(depICD_Day, Out_depICD)~crip2+Age+Sex+BMI+Race_Ethnicity+Smoking+healthDrinking+Healthy_physical_activity+Qualification+Townsend_deprivation_index+urban+CHD+diabet+Hype	crip2	0.0155688	1.01569	0.0591805	0.263074	0.792494	0.862021
Surv(depICD_Day, Out_depICD)~crisp2+Age+Sex+BMI+Race_Ethnicity+Smoking+healthDrinking+Healthy_physical_activity+Qualification+Townsend_deprivation_index+urban+CHD+diabet+Hype	crisp2	-0.0539228	0.947505	0.035589	-1.51516	0.129733	0.250065
Surv(depICD_Day, Out_depICD)~crkl+Age+Sex+BMI+Race_Ethnicity+Smoking+healthDrinking+Healthy_physical_activity+Qualification+Townsend_deprivation_index+urban+CHD+diabet+Hype	crkl	0.043279	1.04423	0.0199763	2.16652	0.0302718	0.102281
Surv(depICD_Day, Out_depICD)~crlf1+Age+Sex+BMI+Race_Ethnicity+Smoking+healthDrinking+Healthy_physical_activity+Qualification+Townsend_deprivation_index+urban+CHD+diabet+Hype	crlf1	0.0556629	1.05724	0.0817417	0.680961	0.495896	0.625428
Surv(depICD_Day, Out_depICD)~crnn+Age+Sex+BMI+Race_Ethnicity+Smoking+healthDrinking+Healthy_physical_activity+Qualification+Townsend_deprivation_index+urban+CHD+diabet+Hype	crnn	0.0368664	1.03755	0.032481	1.13501	0.25637	0.39606
Surv(depICD_Day, Out_depICD)~crtac1+Age+Sex+BMI+Race_Ethnicity+Smoking+healthDrinking+Healthy_physical_activity+Qualification+Townsend_deprivation_index+urban+CHD+diabet+Hype	crtac1	-0.00364619	0.99636	0.070031	-0.0520653	0.958477	0.970645
Surv(depICD_Day, Out_depICD)~crtam+Age+Sex+BMI+Race_Ethnicity+Smoking+healthDrinking+Healthy_physical_activity+Qualification+Townsend_deprivation_index+urban+CHD+diabet+Hype	crtam	0.0611125	1.06302	0.0424432	1.43987	0.149905	0.27767
Surv(depICD_Day, Out_depICD)~csf1+Age+Sex+BMI+Race_Ethnicity+Smoking+healthDrinking+Healthy_physical_activity+Qualification+Townsend_deprivation_index+urban+CHD+diabet+Hype	csf1	0.265932	1.30465	0.0773737	3.43698	0.000588242	0.00966964
Surv(depICD_Day, Out_depICD)~crx+Age+Sex+BMI+Race_Ethnicity+Smoking+healthDrinking+Healthy_physical_activity+Qualification+Townsend_deprivation_index+urban+CHD+diabet+Hype	crx	0.0287364	1.02915	0.0195166	1.47241	0.140911	0.265202
Surv(depICD_Day, Out_depICD)~csf2ra+Age+Sex+BMI+Race_Ethnicity+Smoking+healthDrinking+Healthy_physical_activity+Qualification+Townsend_deprivation_index+urban+CHD+diabet+Hype	csf2ra	-0.0106663	0.98939	0.0350085	-0.304678	0.760611	0.840464
Surv(depICD_Day, Out_depICD)~csf3+Age+Sex+BMI+Race_Ethnicity+Smoking+healthDrinking+Healthy_physical_activity+Qualification+Townsend_deprivation_index+urban+CHD+diabet+Hype	csf3	0.0173431	1.01749	0.0446708	0.388242	0.697837	0.793884
Surv(depICD_Day, Out_depICD)~cst3+Age+Sex+BMI+Race_Ethnicity+Smoking+healthDrinking+Healthy_physical_activity+Qualification+Townsend_deprivation_index+urban+CHD+diabet+Hype	cst3	0.178934	1.19594	0.0731741	2.44532	0.0144726	0.0680815
Surv(depICD_Day, Out_depICD)~cst6+Age+Sex+BMI+Race_Ethnicity+Smoking+healthDrinking+Healthy_physical_activity+Qualification+Townsend_deprivation_index+urban+CHD+diabet+Hype	cst6	-0.0258871	0.974445	0.0443803	-0.583303	0.55969	0.684065
Surv(depICD_Day, Out_depICD)~cst5+Age+Sex+BMI+Race_Ethnicity+Smoking+healthDrinking+Healthy_physical_activity+Qualification+Townsend_deprivation_index+urban+CHD+diabet+Hype	cst5	-0.0761059	0.926718	0.0394105	-1.93111	0.0534697	0.140948
Surv(depICD_Day, Out_depICD)~cst7+Age+Sex+BMI+Race_Ethnicity+Smoking+healthDrinking+Healthy_physical_activity+Qualification+Townsend_deprivation_index+urban+CHD+diabet+Hype	cst7	0.0415629	1.04244	0.0216967	1.91564	0.0554115	0.144763
Surv(depICD_Day, Out_depICD)~cstb+Age+Sex+BMI+Race_Ethnicity+Smoking+healthDrinking+Healthy_physical_activity+Qualification+Townsend_deprivation_index+urban+CHD+diabet+Hype	cstb	0.112031	1.11855	0.0490568	2.2837	0.0223893	0.0868648
Surv(depICD_Day, Out_depICD)~ctf1+Age+Sex+BMI+Race_Ethnicity+Smoking+healthDrinking+Healthy_physical_activity+Qualification+Townsend_deprivation_index+urban+CHD+diabet+Hype	ctf1	0.0290519	1.02948	0.0253633	1.14543	0.252029	0.39351
Surv(depICD_Day, Out_depICD)~ctrc+Age+Sex+BMI+Race_Ethnicity+Smoking+healthDrinking+Healthy_physical_activity+Qualification+Townsend_deprivation_index+urban+CHD+diabet+Hype	ctrc	-0.0496008	0.951609	0.0329658	-1.50461	0.132423	0.253249
Surv(depICD_Day, Out_depICD)~ctrb1+Age+Sex+BMI+Race_Ethnicity+Smoking+healthDrinking+Healthy_physical_activity+Qualification+Townsend_deprivation_index+urban+CHD+diabet+Hype	ctrb1	-0.0453075	0.955704	0.0374843	-1.20871	0.226776	0.366431
Surv(depICD_Day, Out_depICD)~ctsb+Age+Sex+BMI+Race_Ethnicity+Smoking+healthDrinking+Healthy_physical_activity+Qualification+Townsend_deprivation_index+urban+CHD+diabet+Hype	ctsb	-0.0202452	0.979958	0.0404373	-0.500656	0.616613	0.730449
Surv(depICD_Day, Out_depICD)~ctsc+Age+Sex+BMI+Race_Ethnicity+Smoking+healthDrinking+Healthy_physical_activity+Qualification+Townsend_deprivation_index+urban+CHD+diabet+Hype	ctsc	0.123345	1.13127	0.0479895	2.57025	0.0101624	0.0583044
Surv(depICD_Day, Out_depICD)~ctsd+Age+Sex+BMI+Race_Ethnicity+Smoking+healthDrinking+Healthy_physical_activity+Qualification+Townsend_deprivation_index+urban+CHD+diabet+Hype	ctsd	0.127472	1.13595	0.0529322	2.4082	0.0160313	0.071944
Surv(depICD_Day, Out_depICD)~ctsf+Age+Sex+BMI+Race_Ethnicity+Smoking+healthDrinking+Healthy_physical_activity+Qualification+Townsend_deprivation_index+urban+CHD+diabet+Hype	ctsf	0.191136	1.21062	0.0528937	3.61359	0.000301989	0.0059704
Surv(depICD_Day, Out_depICD)~ctsh+Age+Sex+BMI+Race_Ethnicity+Smoking+healthDrinking+Healthy_physical_activity+Qualification+Townsend_deprivation_index+urban+CHD+diabet+Hype	ctsh	0.0748558	1.07773	0.0297203	2.51867	0.0117798	0.0626685
Surv(depICD_Day, Out_depICD)~ctsl+Age+Sex+BMI+Race_Ethnicity+Smoking+healthDrinking+Healthy_physical_activity+Qualification+Townsend_deprivation_index+urban+CHD+diabet+Hype	ctsl	0.277793	1.32021	0.0878689	3.16145	0.00156986	0.0176253
Surv(depICD_Day, Out_depICD)~ctso+Age+Sex+BMI+Race_Ethnicity+Smoking+healthDrinking+Healthy_physical_activity+Qualification+Townsend_deprivation_index+urban+CHD+diabet+Hype	ctso	0.10446	1.11011	0.0693857	1.5055	0.132195	0.253144
Surv(depICD_Day, Out_depICD)~ctss+Age+Sex+BMI+Race_Ethnicity+Smoking+healthDrinking+Healthy_physical_activity+Qualification+Townsend_deprivation_index+urban+CHD+diabet+Hype	ctss	-0.112773	0.893354	0.110427	-1.02124	0.30714	0.448897
Surv(depICD_Day, Out_depICD)~ctsv+Age+Sex+BMI+Race_Ethnicity+Smoking+healthDrinking+Healthy_physical_activity+Qualification+Townsend_deprivation_index+urban+CHD+diabet+Hype	ctsv	-0.0408547	0.959969	0.0505427	-0.808321	0.418906	0.558668
Surv(depICD_Day, Out_depICD)~ctsz+Age+Sex+BMI+Race_Ethnicity+Smoking+healthDrinking+Healthy_physical_activity+Qualification+Townsend_deprivation_index+urban+CHD+diabet+Hype	ctsz	0.195193	1.21555	0.0670951	2.90921	0.00362349	0.0311833
Surv(depICD_Day, Out_depICD)~cx3cl1+Age+Sex+BMI+Race_Ethnicity+Smoking+healthDrinking+Healthy_physical_activity+Qualification+Townsend_deprivation_index+urban+CHD+diabet+Hype	cx3cl1	0.0495071	1.05075	0.0620365	0.798031	0.424852	0.563517
Surv(depICD_Day, Out_depICD)~cxadr+Age+Sex+BMI+Race_Ethnicity+Smoking+healthDrinking+Healthy_physical_activity+Qualification+Townsend_deprivation_index+urban+CHD+diabet+Hype	cxadr	0.196566	1.21722	0.0399798	4.91663	8.8047e-07	0.000184018
Surv(depICD_Day, Out_depICD)~cxcl1+Age+Sex+BMI+Race_Ethnicity+Smoking+healthDrinking+Healthy_physical_activity+Qualification+Townsend_deprivation_index+urban+CHD+diabet+Hype	cxcl1	0.00139927	1.0014	0.0222685	0.0628363	0.949897	0.967084
Surv(depICD_Day, Out_depICD)~cxcl10+Age+Sex+BMI+Race_Ethnicity+Smoking+healthDrinking+Healthy_physical_activity+Qualification+Townsend_deprivation_index+urban+CHD+diabet+Hype	cxcl10	0.113052	1.11969	0.0300628	3.76054	0.000169548	0.00406636
Surv(depICD_Day, Out_depICD)~cxcl11+Age+Sex+BMI+Race_Ethnicity+Smoking+healthDrinking+Healthy_physical_activity+Qualification+Townsend_deprivation_index+urban+CHD+diabet+Hype	cxcl11	0.0757483	1.07869	0.0255231	2.96783	0.00299909	0.0267541
Surv(depICD_Day, Out_depICD)~cxcl12+Age+Sex+BMI+Race_Ethnicity+Smoking+healthDrinking+Healthy_physical_activity+Qualification+Townsend_deprivation_index+urban+CHD+diabet+Hype	cxcl12	0.0617881	1.06374	0.053322	1.15877	0.246549	0.387851
Surv(depICD_Day, Out_depICD)~cxcl13+Age+Sex+BMI+Race_Ethnicity+Smoking+healthDrinking+Healthy_physical_activity+Qualification+Townsend_deprivation_index+urban+CHD+diabet+Hype	cxcl13	0.0533953	1.05485	0.0325528	1.64027	0.100949	0.212501
Surv(depICD_Day, Out_depICD)~cxcl14+Age+Sex+BMI+Race_Ethnicity+Smoking+healthDrinking+Healthy_physical_activity+Qualification+Townsend_deprivation_index+urban+CHD+diabet+Hype	cxcl14	-0.060832	0.940981	0.0375268	-1.62103	0.105011	0.216804
Surv(depICD_Day, Out_depICD)~cxcl16+Age+Sex+BMI+Race_Ethnicity+Smoking+healthDrinking+Healthy_physical_activity+Qualification+Townsend_deprivation_index+urban+CHD+diabet+Hype	cxcl16	0.0396064	1.0404	0.0892992	0.443525	0.657386	0.760883
Surv(depICD_Day, Out_depICD)~cxcl17+Age+Sex+BMI+Race_Ethnicity+Smoking+healthDrinking+Healthy_physical_activity+Qualification+Townsend_deprivation_index+urban+CHD+diabet+Hype	cxcl17	0.0403958	1.04122	0.0481064	0.839718	0.401067	0.541098
Surv(depICD_Day, Out_depICD)~cxcl3+Age+Sex+BMI+Race_Ethnicity+Smoking+healthDrinking+Healthy_physical_activity+Qualification+Townsend_deprivation_index+urban+CHD+diabet+Hype	cxcl3	0.0292804	1.02971	0.022833	1.28237	0.199712	0.337389
Surv(depICD_Day, Out_depICD)~cxcl5+Age+Sex+BMI+Race_Ethnicity+Smoking+healthDrinking+Healthy_physical_activity+Qualification+Townsend_deprivation_index+urban+CHD+diabet+Hype	cxcl5	0.0219951	1.02224	0.0186547	1.17906	0.238373	0.380106
Surv(depICD_Day, Out_depICD)~cxcl6+Age+Sex+BMI+Race_Ethnicity+Smoking+healthDrinking+Healthy_physical_activity+Qualification+Townsend_deprivation_index+urban+CHD+diabet+Hype	cxcl6	0.0677084	1.07005	0.0271106	2.49749	0.0125077	0.0644322
Surv(depICD_Day, Out_depICD)~cxcl8+Age+Sex+BMI+Race_Ethnicity+Smoking+healthDrinking+Healthy_physical_activity+Qualification+Townsend_deprivation_index+urban+CHD+diabet+Hype	cxcl8	0.0814268	1.08483	0.0289302	2.81459	0.00488391	0.0366798
Surv(depICD_Day, Out_depICD)~cxcl9+Age+Sex+BMI+Race_Ethnicity+Smoking+healthDrinking+Healthy_physical_activity+Qualification+Townsend_deprivation_index+urban+CHD+diabet+Hype	cxcl9	0.133176	1.14245	0.0298366	4.4635	8.06319e-06	0.000620866
Surv(depICD_Day, Out_depICD)~dab2+Age+Sex+BMI+Race_Ethnicity+Smoking+healthDrinking+Healthy_physical_activity+Qualification+Townsend_deprivation_index+urban+CHD+diabet+Hype	dab2	0.0464518	1.04755	0.0190229	2.44189	0.0146105	0.0684837
Surv(depICD_Day, Out_depICD)~dag1+Age+Sex+BMI+Race_Ethnicity+Smoking+healthDrinking+Healthy_physical_activity+Qualification+Townsend_deprivation_index+urban+CHD+diabet+Hype	dag1	0.0878055	1.09178	0.0445375	1.9715	0.0486673	0.136661
Surv(depICD_Day, Out_depICD)~dapp1+Age+Sex+BMI+Race_Ethnicity+Smoking+healthDrinking+Healthy_physical_activity+Qualification+Townsend_deprivation_index+urban+CHD+diabet+Hype	dapp1	0.0351404	1.03577	0.0180852	1.94305	0.0520101	0.140136
Surv(depICD_Day, Out_depICD)~dars1+Age+Sex+BMI+Race_Ethnicity+Smoking+healthDrinking+Healthy_physical_activity+Qualification+Townsend_deprivation_index+urban+CHD+diabet+Hype	dars1	0.0482535	1.04944	0.0291898	1.6531	0.0983111	0.208448
Surv(depICD_Day, Out_depICD)~dbi+Age+Sex+BMI+Race_Ethnicity+Smoking+healthDrinking+Healthy_physical_activity+Qualification+Townsend_deprivation_index+urban+CHD+diabet+Hype	dbi	0.0822109	1.08568	0.026964	3.04891	0.0022967	0.0224005
Surv(depICD_Day, Out_depICD)~dbnl+Age+Sex+BMI+Race_Ethnicity+Smoking+healthDrinking+Healthy_physical_activity+Qualification+Townsend_deprivation_index+urban+CHD+diabet+Hype	dbnl	0.0556923	1.05727	0.0227101	2.45232	0.014194	0.0676413
Surv(depICD_Day, Out_depICD)~dcbld2+Age+Sex+BMI+Race_Ethnicity+Smoking+healthDrinking+Healthy_physical_activity+Qualification+Townsend_deprivation_index+urban+CHD+diabet+Hype	dcbld2	0.179389	1.19649	0.0612562	2.9285	0.00340605	0.0298386
Surv(depICD_Day, Out_depICD)~dcn+Age+Sex+BMI+Race_Ethnicity+Smoking+healthDrinking+Healthy_physical_activity+Qualification+Townsend_deprivation_index+urban+CHD+diabet+Hype	dcn	0.163207	1.17728	0.0933774	1.74782	0.0804959	0.18307
Surv(depICD_Day, Out_depICD)~dctn1+Age+Sex+BMI+Race_Ethnicity+Smoking+healthDrinking+Healthy_physical_activity+Qualification+Townsend_deprivation_index+urban+CHD+diabet+Hype	dctn1	0.053346	1.05479	0.0318006	1.67751	0.093442	0.202227
Surv(depICD_Day, Out_depICD)~dctn2+Age+Sex+BMI+Race_Ethnicity+Smoking+healthDrinking+Healthy_physical_activity+Qualification+Townsend_deprivation_index+urban+CHD+diabet+Hype	dctn2	0.0335556	1.03412	0.0222488	1.5082	0.131504	0.25215
Surv(depICD_Day, Out_depICD)~dctn6+Age+Sex+BMI+Race_Ethnicity+Smoking+healthDrinking+Healthy_physical_activity+Qualification+Townsend_deprivation_index+urban+CHD+diabet+Hype	dctn6	0.0411611	1.04202	0.0291859	1.41031	0.158448	0.287962
Surv(depICD_Day, Out_depICD)~dctpp1+Age+Sex+BMI+Race_Ethnicity+Smoking+healthDrinking+Healthy_physical_activity+Qualification+Townsend_deprivation_index+urban+CHD+diabet+Hype	dctpp1	0.164642	1.17897	0.0668881	2.46145	0.0138375	0.0674018
Surv(depICD_Day, Out_depICD)~dcxr+Age+Sex+BMI+Race_Ethnicity+Smoking+healthDrinking+Healthy_physical_activity+Qualification+Townsend_deprivation_index+urban+CHD+diabet+Hype	dcxr	0.0251909	1.02551	0.0389828	0.646204	0.518147	0.645299
Surv(depICD_Day, Out_depICD)~ddah1+Age+Sex+BMI+Race_Ethnicity+Smoking+healthDrinking+Healthy_physical_activity+Qualification+Townsend_deprivation_index+urban+CHD+diabet+Hype	ddah1	0.171392	1.18696	0.045566	3.76141	0.000168955	0.00406636
Surv(depICD_Day, Out_depICD)~ddc+Age+Sex+BMI+Race_Ethnicity+Smoking+healthDrinking+Healthy_physical_activity+Qualification+Townsend_deprivation_index+urban+CHD+diabet+Hype	ddc	0.0504372	1.05173	0.043573	1.15753	0.247055	0.387854
Surv(depICD_Day, Out_depICD)~ddr1+Age+Sex+BMI+Race_Ethnicity+Smoking+healthDrinking+Healthy_physical_activity+Qualification+Townsend_deprivation_index+urban+CHD+diabet+Hype	ddr1	0.0761585	1.07913	0.089602	0.849964	0.395345	0.538356
Surv(depICD_Day, Out_depICD)~ddx58+Age+Sex+BMI+Race_Ethnicity+Smoking+healthDrinking+Healthy_physical_activity+Qualification+Townsend_deprivation_index+urban+CHD+diabet+Hype	ddx58	0.0843345	1.08799	0.0346079	2.43686	0.0148156	0.0690294
Surv(depICD_Day, Out_depICD)~decr1+Age+Sex+BMI+Race_Ethnicity+Smoking+healthDrinking+Healthy_physical_activity+Qualification+Townsend_deprivation_index+urban+CHD+diabet+Hype	decr1	0.0589748	1.06075	0.0220944	2.66922	0.00760275	0.0477375
Surv(depICD_Day, Out_depICD)~defa1_defa1b+Age+Sex+BMI+Race_Ethnicity+Smoking+healthDrinking+Healthy_physical_activity+Qualification+Townsend_deprivation_index+urban+CHD+diabet+Hype	defa1_defa1b	0.0672791	1.06959	0.0383462	1.75452	0.0793422	0.18257
Surv(depICD_Day, Out_depICD)~defb4a_defb4b+Age+Sex+BMI+Race_Ethnicity+Smoking+healthDrinking+Healthy_physical_activity+Qualification+Townsend_deprivation_index+urban+CHD+diabet+Hype	defb4a_defb4b	0.0441966	1.04519	0.014419	3.06516	0.00217554	0.0216518
Surv(depICD_Day, Out_depICD)~dffa+Age+Sex+BMI+Race_Ethnicity+Smoking+healthDrinking+Healthy_physical_activity+Qualification+Townsend_deprivation_index+urban+CHD+diabet+Hype	dffa	0.111283	1.11771	0.0302258	3.68173	0.000231661	0.0050585
Surv(depICD_Day, Out_depICD)~dgkz+Age+Sex+BMI+Race_Ethnicity+Smoking+healthDrinking+Healthy_physical_activity+Qualification+Townsend_deprivation_index+urban+CHD+diabet+Hype	dgkz	0.0983515	1.10335	0.060172	1.63451	0.102153	0.21336
Surv(depICD_Day, Out_depICD)~diablo+Age+Sex+BMI+Race_Ethnicity+Smoking+healthDrinking+Healthy_physical_activity+Qualification+Townsend_deprivation_index+urban+CHD+diabet+Hype	diablo	0.0244872	1.02479	0.0193734	1.26396	0.206246	0.344016
Surv(depICD_Day, Out_depICD)~dkk1+Age+Sex+BMI+Race_Ethnicity+Smoking+healthDrinking+Healthy_physical_activity+Qualification+Townsend_deprivation_index+urban+CHD+diabet+Hype	dkk1	0.0403128	1.04114	0.0353971	1.13887	0.254756	0.394718
Surv(depICD_Day, Out_depICD)~dkk3+Age+Sex+BMI+Race_Ethnicity+Smoking+healthDrinking+Healthy_physical_activity+Qualification+Townsend_deprivation_index+urban+CHD+diabet+Hype	dkk3	0.0279043	1.0283	0.0712479	0.391651	0.695316	0.792159
Surv(depICD_Day, Out_depICD)~dkk4+Age+Sex+BMI+Race_Ethnicity+Smoking+healthDrinking+Healthy_physical_activity+Qualification+Townsend_deprivation_index+urban+CHD+diabet+Hype	dkk4	-0.0419125	0.958954	0.0467232	-0.897038	0.369699	0.516031
Surv(depICD_Day, Out_depICD)~dkkl1+Age+Sex+BMI+Race_Ethnicity+Smoking+healthDrinking+Healthy_physical_activity+Qualification+Townsend_deprivation_index+urban+CHD+diabet+Hype	dkkl1	-0.0408139	0.960008	0.024298	-1.67972	0.093011	0.201593
Surv(depICD_Day, Out_depICD)~dlk1+Age+Sex+BMI+Race_Ethnicity+Smoking+healthDrinking+Healthy_physical_activity+Qualification+Townsend_deprivation_index+urban+CHD+diabet+Hype	dlk1	-0.0854015	0.918144	0.0377912	-2.25982	0.0238322	0.0900943
Surv(depICD_Day, Out_depICD)~dll1+Age+Sex+BMI+Race_Ethnicity+Smoking+healthDrinking+Healthy_physical_activity+Qualification+Townsend_deprivation_index+urban+CHD+diabet+Hype	dll1	0.126979	1.13539	0.0712388	1.78244	0.0746777	0.17736
Surv(depICD_Day, Out_depICD)~dnaja2+Age+Sex+BMI+Race_Ethnicity+Smoking+healthDrinking+Healthy_physical_activity+Qualification+Townsend_deprivation_index+urban+CHD+diabet+Hype	dnaja2	0.0593361	1.06113	0.0256107	2.31685	0.020512	0.0822165
Surv(depICD_Day, Out_depICD)~dnajb1+Age+Sex+BMI+Race_Ethnicity+Smoking+healthDrinking+Healthy_physical_activity+Qualification+Townsend_deprivation_index+urban+CHD+diabet+Hype	dnajb1	0.0718098	1.07445	0.0241204	2.97713	0.00290957	0.0262759
Surv(depICD_Day, Out_depICD)~dnajb8+Age+Sex+BMI+Race_Ethnicity+Smoking+healthDrinking+Healthy_physical_activity+Qualification+Townsend_deprivation_index+urban+CHD+diabet+Hype	dnajb8	0.089225	1.09333	0.03497	2.55147	0.010727	0.0599214
Surv(depICD_Day, Out_depICD)~dner+Age+Sex+BMI+Race_Ethnicity+Smoking+healthDrinking+Healthy_physical_activity+Qualification+Townsend_deprivation_index+urban+CHD+diabet+Hype	dner	-0.148809	0.861733	0.0833315	-1.78575	0.0741393	0.176936
Surv(depICD_Day, Out_depICD)~dnmbp+Age+Sex+BMI+Race_Ethnicity+Smoking+healthDrinking+Healthy_physical_activity+Qualification+Townsend_deprivation_index+urban+CHD+diabet+Hype	dnmbp	0.0433023	1.04425	0.0333732	1.29752	0.194453	0.331568
Surv(depICD_Day, Out_depICD)~dnph1+Age+Sex+BMI+Race_Ethnicity+Smoking+healthDrinking+Healthy_physical_activity+Qualification+Townsend_deprivation_index+urban+CHD+diabet+Hype	dnph1	0.0275738	1.02796	0.04005	0.688484	0.491148	0.619973
Surv(depICD_Day, Out_depICD)~dok2+Age+Sex+BMI+Race_Ethnicity+Smoking+healthDrinking+Healthy_physical_activity+Qualification+Townsend_deprivation_index+urban+CHD+diabet+Hype	dok2	0.0381759	1.03891	0.0172806	2.20918	0.0271625	0.0986072
Surv(depICD_Day, Out_depICD)~dpep1+Age+Sex+BMI+Race_Ethnicity+Smoking+healthDrinking+Healthy_physical_activity+Qualification+Townsend_deprivation_index+urban+CHD+diabet+Hype	dpep1	-0.0245007	0.975797	0.0434785	-0.563513	0.573085	0.69521
Surv(depICD_Day, Out_depICD)~dpep2+Age+Sex+BMI+Race_Ethnicity+Smoking+healthDrinking+Healthy_physical_activity+Qualification+Townsend_deprivation_index+urban+CHD+diabet+Hype	dpep2	0.0369773	1.03767	0.0733191	0.504334	0.614027	0.728565
Surv(depICD_Day, Out_depICD)~dpp10+Age+Sex+BMI+Race_Ethnicity+Smoking+healthDrinking+Healthy_physical_activity+Qualification+Townsend_deprivation_index+urban+CHD+diabet+Hype	dpp10	-0.0515075	0.949797	0.059484	-0.865904	0.386543	0.530002
Surv(depICD_Day, Out_depICD)~dpp4+Age+Sex+BMI+Race_Ethnicity+Smoking+healthDrinking+Healthy_physical_activity+Qualification+Townsend_deprivation_index+urban+CHD+diabet+Hype	dpp4	0.0200899	1.02029	0.0716831	0.28026	0.779278	0.853356
Surv(depICD_Day, Out_depICD)~dpp6+Age+Sex+BMI+Race_Ethnicity+Smoking+healthDrinking+Healthy_physical_activity+Qualification+Townsend_deprivation_index+urban+CHD+diabet+Hype	dpp6	-0.138468	0.870691	0.063375	-2.18489	0.0288967	0.100657
Surv(depICD_Day, Out_depICD)~dpp7+Age+Sex+BMI+Race_Ethnicity+Smoking+healthDrinking+Healthy_physical_activity+Qualification+Townsend_deprivation_index+urban+CHD+diabet+Hype	dpp7	0.14301	1.15374	0.0353644	4.0439	5.257e-05	0.00213639
Surv(depICD_Day, Out_depICD)~dpt+Age+Sex+BMI+Race_Ethnicity+Smoking+healthDrinking+Healthy_physical_activity+Qualification+Townsend_deprivation_index+urban+CHD+diabet+Hype	dpt	0.113926	1.12067	0.0814378	1.39894	0.161832	0.292658
Surv(depICD_Day, Out_depICD)~dpy30+Age+Sex+BMI+Race_Ethnicity+Smoking+healthDrinking+Healthy_physical_activity+Qualification+Townsend_deprivation_index+urban+CHD+diabet+Hype	dpy30	0.118955	1.12632	0.0335647	3.54404	0.000394047	0.00711718
Surv(depICD_Day, Out_depICD)~draxin+Age+Sex+BMI+Race_Ethnicity+Smoking+healthDrinking+Healthy_physical_activity+Qualification+Townsend_deprivation_index+urban+CHD+diabet+Hype	draxin	0.0247438	1.02505	0.0496204	0.498661	0.618018	0.731521
Surv(depICD_Day, Out_depICD)~drg2+Age+Sex+BMI+Race_Ethnicity+Smoking+healthDrinking+Healthy_physical_activity+Qualification+Townsend_deprivation_index+urban+CHD+diabet+Hype	drg2	0.080893	1.08425	0.036822	2.19687	0.02803	0.0993601
Surv(depICD_Day, Out_depICD)~dsc2+Age+Sex+BMI+Race_Ethnicity+Smoking+healthDrinking+Healthy_physical_activity+Qualification+Townsend_deprivation_index+urban+CHD+diabet+Hype	dsc2	0.0597684	1.06159	0.0634749	0.941606	0.346395	0.489638
Surv(depICD_Day, Out_depICD)~dsg2+Age+Sex+BMI+Race_Ethnicity+Smoking+healthDrinking+Healthy_physical_activity+Qualification+Townsend_deprivation_index+urban+CHD+diabet+Hype	dsg2	-0.0089242	0.991116	0.0782779	-0.114007	0.909233	0.944749
Surv(depICD_Day, Out_depICD)~dsg3+Age+Sex+BMI+Race_Ethnicity+Smoking+healthDrinking+Healthy_physical_activity+Qualification+Townsend_deprivation_index+urban+CHD+diabet+Hype	dsg3	0.022947	1.02321	0.061337	0.374113	0.70832	0.800564
Surv(depICD_Day, Out_depICD)~dsg4+Age+Sex+BMI+Race_Ethnicity+Smoking+healthDrinking+Healthy_physical_activity+Qualification+Townsend_deprivation_index+urban+CHD+diabet+Hype	dsg4	-0.0335489	0.967008	0.0429726	-0.780704	0.434976	0.572276
Surv(depICD_Day, Out_depICD)~dtx3+Age+Sex+BMI+Race_Ethnicity+Smoking+healthDrinking+Healthy_physical_activity+Qualification+Townsend_deprivation_index+urban+CHD+diabet+Hype	dtx3	0.216723	1.242	0.0834888	2.59583	0.00943621	0.055666
Surv(depICD_Day, Out_depICD)~duox2+Age+Sex+BMI+Race_Ethnicity+Smoking+healthDrinking+Healthy_physical_activity+Qualification+Townsend_deprivation_index+urban+CHD+diabet+Hype	duox2	-0.0167591	0.983381	0.0300432	-0.557833	0.576959	0.697065
Surv(depICD_Day, Out_depICD)~dusp3+Age+Sex+BMI+Race_Ethnicity+Smoking+healthDrinking+Healthy_physical_activity+Qualification+Townsend_deprivation_index+urban+CHD+diabet+Hype	dusp3	0.0344924	1.03509	0.0242299	1.42355	0.154578	0.284105
Surv(depICD_Day, Out_depICD)~ebag9+Age+Sex+BMI+Race_Ethnicity+Smoking+healthDrinking+Healthy_physical_activity+Qualification+Townsend_deprivation_index+urban+CHD+diabet+Hype	ebag9	0.0431114	1.04405	0.0223843	1.92597	0.0541085	0.14212
Surv(depICD_Day, Out_depICD)~ebi3_il27+Age+Sex+BMI+Race_Ethnicity+Smoking+healthDrinking+Healthy_physical_activity+Qualification+Townsend_deprivation_index+urban+CHD+diabet+Hype	ebi3_il27	0.100921	1.10619	0.0672405	1.50089	0.133384	0.25442
Surv(depICD_Day, Out_depICD)~ece1+Age+Sex+BMI+Race_Ethnicity+Smoking+healthDrinking+Healthy_physical_activity+Qualification+Townsend_deprivation_index+urban+CHD+diabet+Hype	ece1	0.0454652	1.04651	0.0606564	0.749553	0.453524	0.588214
Surv(depICD_Day, Out_depICD)~eda2r+Age+Sex+BMI+Race_Ethnicity+Smoking+healthDrinking+Healthy_physical_activity+Qualification+Townsend_deprivation_index+urban+CHD+diabet+Hype	eda2r	0.140062	1.15035	0.0545883	2.5658	0.0102939	0.0587204
Surv(depICD_Day, Out_depICD)~edar+Age+Sex+BMI+Race_Ethnicity+Smoking+healthDrinking+Healthy_physical_activity+Qualification+Townsend_deprivation_index+urban+CHD+diabet+Hype	edar	-0.0134681	0.986622	0.0233204	-0.577525	0.563585	0.687104
Surv(depICD_Day, Out_depICD)~edil3+Age+Sex+BMI+Race_Ethnicity+Smoking+healthDrinking+Healthy_physical_activity+Qualification+Townsend_deprivation_index+urban+CHD+diabet+Hype	edil3	-0.0176342	0.98252	0.0612178	-0.288057	0.773303	0.84885
Surv(depICD_Day, Out_depICD)~efemp1+Age+Sex+BMI+Race_Ethnicity+Smoking+healthDrinking+Healthy_physical_activity+Qualification+Townsend_deprivation_index+urban+CHD+diabet+Hype	efemp1	0.0392702	1.04005	0.0679044	0.578316	0.563051	0.687025
Surv(depICD_Day, Out_depICD)~efna1+Age+Sex+BMI+Race_Ethnicity+Smoking+healthDrinking+Healthy_physical_activity+Qualification+Townsend_deprivation_index+urban+CHD+diabet+Hype	efna1	0.162421	1.17636	0.0741508	2.19042	0.0284939	0.0998046
Surv(depICD_Day, Out_depICD)~efna4+Age+Sex+BMI+Race_Ethnicity+Smoking+healthDrinking+Healthy_physical_activity+Qualification+Townsend_deprivation_index+urban+CHD+diabet+Hype	efna4	0.228526	1.25675	0.0677188	3.37463	0.000739139	0.0108136
Surv(depICD_Day, Out_depICD)~egf+Age+Sex+BMI+Race_Ethnicity+Smoking+healthDrinking+Healthy_physical_activity+Qualification+Townsend_deprivation_index+urban+CHD+diabet+Hype	egf	0.0473492	1.04849	0.0207178	2.28544	0.0222871	0.0868648
Surv(depICD_Day, Out_depICD)~egfl7+Age+Sex+BMI+Race_Ethnicity+Smoking+healthDrinking+Healthy_physical_activity+Qualification+Townsend_deprivation_index+urban+CHD+diabet+Hype	egfl7	0.0720816	1.07474	0.053796	1.33991	0.180276	0.314831
Surv(depICD_Day, Out_depICD)~egfr+Age+Sex+BMI+Race_Ethnicity+Smoking+healthDrinking+Healthy_physical_activity+Qualification+Townsend_deprivation_index+urban+CHD+diabet+Hype	egfr	-0.466651	0.627099	0.128369	-3.63523	0.00027773	0.005566
Surv(depICD_Day, Out_depICD)~egln1+Age+Sex+BMI+Race_Ethnicity+Smoking+healthDrinking+Healthy_physical_activity+Qualification+Townsend_deprivation_index+urban+CHD+diabet+Hype	egln1	0.127296	1.13575	0.0323808	3.93121	8.452e-05	0.00274924
Surv(depICD_Day, Out_depICD)~eif4b+Age+Sex+BMI+Race_Ethnicity+Smoking+healthDrinking+Healthy_physical_activity+Qualification+Townsend_deprivation_index+urban+CHD+diabet+Hype	eif4b	0.100123	1.10531	0.0370651	2.70128	0.00690725	0.0449666
Surv(depICD_Day, Out_depICD)~eif4ebp1+Age+Sex+BMI+Race_Ethnicity+Smoking+healthDrinking+Healthy_physical_activity+Qualification+Townsend_deprivation_index+urban+CHD+diabet+Hype	eif4ebp1	0.0847755	1.08847	0.0314922	2.69195	0.0071035	0.0457816
Surv(depICD_Day, Out_depICD)~eif4g1+Age+Sex+BMI+Race_Ethnicity+Smoking+healthDrinking+Healthy_physical_activity+Qualification+Townsend_deprivation_index+urban+CHD+diabet+Hype	eif4g1	0.0480522	1.04923	0.0211853	2.26818	0.023318	0.088839
Surv(depICD_Day, Out_depICD)~eif5a+Age+Sex+BMI+Race_Ethnicity+Smoking+healthDrinking+Healthy_physical_activity+Qualification+Townsend_deprivation_index+urban+CHD+diabet+Hype	eif5a	0.0852645	1.08901	0.0714842	1.19277	0.232958	0.374114
Surv(depICD_Day, Out_depICD)~eloa+Age+Sex+BMI+Race_Ethnicity+Smoking+healthDrinking+Healthy_physical_activity+Qualification+Townsend_deprivation_index+urban+CHD+diabet+Hype	eloa	0.11719	1.12433	0.034011	3.44565	0.000569687	0.00951569
Surv(depICD_Day, Out_depICD)~enah+Age+Sex+BMI+Race_Ethnicity+Smoking+healthDrinking+Healthy_physical_activity+Qualification+Townsend_deprivation_index+urban+CHD+diabet+Hype	enah	0.136293	1.14602	0.0436489	3.12248	0.00179333	0.0194467
Surv(depICD_Day, Out_depICD)~eng+Age+Sex+BMI+Race_Ethnicity+Smoking+healthDrinking+Healthy_physical_activity+Qualification+Townsend_deprivation_index+urban+CHD+diabet+Hype	eng	-0.227428	0.79658	0.121365	-1.87392	0.0609412	0.156142
Surv(depICD_Day, Out_depICD)~eno1+Age+Sex+BMI+Race_Ethnicity+Smoking+healthDrinking+Healthy_physical_activity+Qualification+Townsend_deprivation_index+urban+CHD+diabet+Hype	eno1	0.0685312	1.07093	0.027052	2.53331	0.0112991	0.0616046
Surv(depICD_Day, Out_depICD)~eno2+Age+Sex+BMI+Race_Ethnicity+Smoking+healthDrinking+Healthy_physical_activity+Qualification+Townsend_deprivation_index+urban+CHD+diabet+Hype	eno2	0.0665542	1.06882	0.0317311	2.09745	0.035954	0.114591
Surv(depICD_Day, Out_depICD)~enpp2+Age+Sex+BMI+Race_Ethnicity+Smoking+healthDrinking+Healthy_physical_activity+Qualification+Townsend_deprivation_index+urban+CHD+diabet+Hype	enpp2	-0.237791	0.788367	0.0773085	-3.07588	0.00209884	0.0211766
Surv(depICD_Day, Out_depICD)~enpp5+Age+Sex+BMI+Race_Ethnicity+Smoking+healthDrinking+Healthy_physical_activity+Qualification+Townsend_deprivation_index+urban+CHD+diabet+Hype	enpp5	-0.068599	0.933701	0.0476465	-1.43975	0.149938	0.27767
Surv(depICD_Day, Out_depICD)~enpp7+Age+Sex+BMI+Race_Ethnicity+Smoking+healthDrinking+Healthy_physical_activity+Qualification+Townsend_deprivation_index+urban+CHD+diabet+Hype	enpp7	0.110422	1.11675	0.0252101	4.38006	1.18649e-05	0.000789016
Surv(depICD_Day, Out_depICD)~entpd2+Age+Sex+BMI+Race_Ethnicity+Smoking+healthDrinking+Healthy_physical_activity+Qualification+Townsend_deprivation_index+urban+CHD+diabet+Hype	entpd2	0.0879263	1.09191	0.0486292	1.8081	0.0705913	0.17328
Surv(depICD_Day, Out_depICD)~entpd5+Age+Sex+BMI+Race_Ethnicity+Smoking+healthDrinking+Healthy_physical_activity+Qualification+Townsend_deprivation_index+urban+CHD+diabet+Hype	entpd5	0.0461824	1.04727	0.10093	0.457569	0.647262	0.75266
Surv(depICD_Day, Out_depICD)~entpd6+Age+Sex+BMI+Race_Ethnicity+Smoking+healthDrinking+Healthy_physical_activity+Qualification+Townsend_deprivation_index+urban+CHD+diabet+Hype	entpd6	0.158571	1.17183	0.0818755	1.93673	0.0527784	0.140136
Surv(depICD_Day, Out_depICD)~epcam+Age+Sex+BMI+Race_Ethnicity+Smoking+healthDrinking+Healthy_physical_activity+Qualification+Townsend_deprivation_index+urban+CHD+diabet+Hype	epcam	0.0431324	1.04408	0.0220568	1.95552	0.0505223	0.13786
Surv(depICD_Day, Out_depICD)~epha1+Age+Sex+BMI+Race_Ethnicity+Smoking+healthDrinking+Healthy_physical_activity+Qualification+Townsend_deprivation_index+urban+CHD+diabet+Hype	epha1	0.102559	1.108	0.0641542	1.59863	0.109902	0.224196
Surv(depICD_Day, Out_depICD)~epha10+Age+Sex+BMI+Race_Ethnicity+Smoking+healthDrinking+Healthy_physical_activity+Qualification+Townsend_deprivation_index+urban+CHD+diabet+Hype	epha10	0.016066	1.0162	0.0331417	0.484766	0.627842	0.738965
Surv(depICD_Day, Out_depICD)~epha2+Age+Sex+BMI+Race_Ethnicity+Smoking+healthDrinking+Healthy_physical_activity+Qualification+Townsend_deprivation_index+urban+CHD+diabet+Hype	epha2	0.247015	1.2802	0.0670557	3.68373	0.000229841	0.0050585
Surv(depICD_Day, Out_depICD)~ephb4+Age+Sex+BMI+Race_Ethnicity+Smoking+healthDrinking+Healthy_physical_activity+Qualification+Townsend_deprivation_index+urban+CHD+diabet+Hype	ephb4	0.160452	1.17404	0.0811092	1.97823	0.0479032	0.135819
Surv(depICD_Day, Out_depICD)~ephb6+Age+Sex+BMI+Race_Ethnicity+Smoking+healthDrinking+Healthy_physical_activity+Qualification+Townsend_deprivation_index+urban+CHD+diabet+Hype	ephb6	0.117547	1.12473	0.0673011	1.74658	0.0807108	0.18307
Surv(depICD_Day, Out_depICD)~ephx2+Age+Sex+BMI+Race_Ethnicity+Smoking+healthDrinking+Healthy_physical_activity+Qualification+Townsend_deprivation_index+urban+CHD+diabet+Hype	ephx2	0.0102927	1.01035	0.0345223	0.298146	0.765592	0.844202
Surv(depICD_Day, Out_depICD)~epo+Age+Sex+BMI+Race_Ethnicity+Smoking+healthDrinking+Healthy_physical_activity+Qualification+Townsend_deprivation_index+urban+CHD+diabet+Hype	epo	0.0333535	1.03392	0.0268617	1.24168	0.214356	0.352429
Surv(depICD_Day, Out_depICD)~eps8l2+Age+Sex+BMI+Race_Ethnicity+Smoking+healthDrinking+Healthy_physical_activity+Qualification+Townsend_deprivation_index+urban+CHD+diabet+Hype	eps8l2	0.11494	1.12181	0.0687923	1.67082	0.0947569	0.203567
Surv(depICD_Day, Out_depICD)~erbb2+Age+Sex+BMI+Race_Ethnicity+Smoking+healthDrinking+Healthy_physical_activity+Qualification+Townsend_deprivation_index+urban+CHD+diabet+Hype	erbb2	-0.0151004	0.985013	0.0848483	-0.177969	0.858747	0.91238
Surv(depICD_Day, Out_depICD)~erbb3+Age+Sex+BMI+Race_Ethnicity+Smoking+healthDrinking+Healthy_physical_activity+Qualification+Townsend_deprivation_index+urban+CHD+diabet+Hype	erbb3	0.00718679	1.00721	0.110539	0.0650157	0.948162	0.965989
Surv(depICD_Day, Out_depICD)~erbb4+Age+Sex+BMI+Race_Ethnicity+Smoking+healthDrinking+Healthy_physical_activity+Qualification+Townsend_deprivation_index+urban+CHD+diabet+Hype	erbb4	-0.070568	0.931864	0.0869925	-0.811196	0.417253	0.55748
Surv(depICD_Day, Out_depICD)~erbin+Age+Sex+BMI+Race_Ethnicity+Smoking+healthDrinking+Healthy_physical_activity+Qualification+Townsend_deprivation_index+urban+CHD+diabet+Hype	erbin	0.0433735	1.04433	0.0207414	2.09115	0.0365143	0.115279
Surv(depICD_Day, Out_depICD)~ereg+Age+Sex+BMI+Race_Ethnicity+Smoking+healthDrinking+Healthy_physical_activity+Qualification+Townsend_deprivation_index+urban+CHD+diabet+Hype	ereg	0.0192875	1.01947	0.0264479	0.729266	0.465839	0.597459
Surv(depICD_Day, Out_depICD)~erp44+Age+Sex+BMI+Race_Ethnicity+Smoking+healthDrinking+Healthy_physical_activity+Qualification+Townsend_deprivation_index+urban+CHD+diabet+Hype	erp44	0.0777354	1.08084	0.0821173	0.946638	0.343823	0.486843
Surv(depICD_Day, Out_depICD)~esam+Age+Sex+BMI+Race_Ethnicity+Smoking+healthDrinking+Healthy_physical_activity+Qualification+Townsend_deprivation_index+urban+CHD+diabet+Hype	esam	0.100691	1.10593	0.0648372	1.55298	0.120428	0.235858
Surv(depICD_Day, Out_depICD)~esm1+Age+Sex+BMI+Race_Ethnicity+Smoking+healthDrinking+Healthy_physical_activity+Qualification+Townsend_deprivation_index+urban+CHD+diabet+Hype	esm1	-0.0774612	0.925463	0.0617341	-1.25475	0.209568	0.346047
Surv(depICD_Day, Out_depICD)~ezr+Age+Sex+BMI+Race_Ethnicity+Smoking+healthDrinking+Healthy_physical_activity+Qualification+Townsend_deprivation_index+urban+CHD+diabet+Hype	ezr	0.186572	1.20511	0.0845558	2.20649	0.0273495	0.0987958
Surv(depICD_Day, Out_depICD)~f11r+Age+Sex+BMI+Race_Ethnicity+Smoking+healthDrinking+Healthy_physical_activity+Qualification+Townsend_deprivation_index+urban+CHD+diabet+Hype	f11r	0.0691263	1.07157	0.0371805	1.85921	0.0629978	0.16001
Surv(depICD_Day, Out_depICD)~f2r+Age+Sex+BMI+Race_Ethnicity+Smoking+healthDrinking+Healthy_physical_activity+Qualification+Townsend_deprivation_index+urban+CHD+diabet+Hype	f2r	0.0879422	1.09193	0.0367353	2.39394	0.0166684	0.0730117
Surv(depICD_Day, Out_depICD)~f3+Age+Sex+BMI+Race_Ethnicity+Smoking+healthDrinking+Healthy_physical_activity+Qualification+Townsend_deprivation_index+urban+CHD+diabet+Hype	f3	0.0672368	1.06955	0.0770884	0.872204	0.383097	0.527751
Surv(depICD_Day, Out_depICD)~f7+Age+Sex+BMI+Race_Ethnicity+Smoking+healthDrinking+Healthy_physical_activity+Qualification+Townsend_deprivation_index+urban+CHD+diabet+Hype	f7	0.103514	1.10906	0.0699622	1.47956	0.138989	0.262715
Surv(depICD_Day, Out_depICD)~f9+Age+Sex+BMI+Race_Ethnicity+Smoking+healthDrinking+Healthy_physical_activity+Qualification+Townsend_deprivation_index+urban+CHD+diabet+Hype	f9	0.2603	1.29732	0.118553	2.19565	0.0281169	0.0993601
Surv(depICD_Day, Out_depICD)~fabp1+Age+Sex+BMI+Race_Ethnicity+Smoking+healthDrinking+Healthy_physical_activity+Qualification+Townsend_deprivation_index+urban+CHD+diabet+Hype	fabp1	0.0366562	1.03734	0.0224896	1.62992	0.103119	0.21399
Surv(depICD_Day, Out_depICD)~fabp2+Age+Sex+BMI+Race_Ethnicity+Smoking+healthDrinking+Healthy_physical_activity+Qualification+Townsend_deprivation_index+urban+CHD+diabet+Hype	fabp2	0.00847044	1.00851	0.0265719	0.318775	0.749897	0.829653
Surv(depICD_Day, Out_depICD)~fabp4+Age+Sex+BMI+Race_Ethnicity+Smoking+healthDrinking+Healthy_physical_activity+Qualification+Townsend_deprivation_index+urban+CHD+diabet+Hype	fabp4	0.0898084	1.09396	0.0412538	2.17697	0.0294825	0.101485
Surv(depICD_Day, Out_depICD)~fabp5+Age+Sex+BMI+Race_Ethnicity+Smoking+healthDrinking+Healthy_physical_activity+Qualification+Townsend_deprivation_index+urban+CHD+diabet+Hype	fabp5	0.0712002	1.0738	0.030487	2.33542	0.0195213	0.08036
Surv(depICD_Day, Out_depICD)~fabp6+Age+Sex+BMI+Race_Ethnicity+Smoking+healthDrinking+Healthy_physical_activity+Qualification+Townsend_deprivation_index+urban+CHD+diabet+Hype	fabp6	-0.0436659	0.957274	0.0390248	-1.11893	0.263171	0.400228
Surv(depICD_Day, Out_depICD)~fabp9+Age+Sex+BMI+Race_Ethnicity+Smoking+healthDrinking+Healthy_physical_activity+Qualification+Townsend_deprivation_index+urban+CHD+diabet+Hype	fabp9	-0.0139716	0.986126	0.0384404	-0.363461	0.716261	0.805449
Surv(depICD_Day, Out_depICD)~fadd+Age+Sex+BMI+Race_Ethnicity+Smoking+healthDrinking+Healthy_physical_activity+Qualification+Townsend_deprivation_index+urban+CHD+diabet+Hype	fadd	0.0599813	1.06182	0.0274238	2.1872	0.0287279	0.100308
Surv(depICD_Day, Out_depICD)~fam3b+Age+Sex+BMI+Race_Ethnicity+Smoking+healthDrinking+Healthy_physical_activity+Qualification+Townsend_deprivation_index+urban+CHD+diabet+Hype	fam3b	0.106265	1.11212	0.0600448	1.76977	0.0767657	0.18061
Surv(depICD_Day, Out_depICD)~fam3c+Age+Sex+BMI+Race_Ethnicity+Smoking+healthDrinking+Healthy_physical_activity+Qualification+Townsend_deprivation_index+urban+CHD+diabet+Hype	fam3c	0.141831	1.15238	0.0699711	2.02699	0.0426631	0.12712
Surv(depICD_Day, Out_depICD)~fap+Age+Sex+BMI+Race_Ethnicity+Smoking+healthDrinking+Healthy_physical_activity+Qualification+Townsend_deprivation_index+urban+CHD+diabet+Hype	fap	-0.186709	0.829685	0.0760397	-2.45542	0.0140722	0.0674018
Surv(depICD_Day, Out_depICD)~fas+Age+Sex+BMI+Race_Ethnicity+Smoking+healthDrinking+Healthy_physical_activity+Qualification+Townsend_deprivation_index+urban+CHD+diabet+Hype	fas	0.123665	1.13164	0.0601299	2.05663	0.0397216	0.122601
Surv(depICD_Day, Out_depICD)~faslg+Age+Sex+BMI+Race_Ethnicity+Smoking+healthDrinking+Healthy_physical_activity+Qualification+Townsend_deprivation_index+urban+CHD+diabet+Hype	faslg	0.00790562	1.00794	0.0570889	0.138479	0.889862	0.933239
Surv(depICD_Day, Out_depICD)~fbp1+Age+Sex+BMI+Race_Ethnicity+Smoking+healthDrinking+Healthy_physical_activity+Qualification+Townsend_deprivation_index+urban+CHD+diabet+Hype	fbp1	0.0237738	1.02406	0.0287795	0.826066	0.408767	0.549151
Surv(depICD_Day, Out_depICD)~fcar+Age+Sex+BMI+Race_Ethnicity+Smoking+healthDrinking+Healthy_physical_activity+Qualification+Townsend_deprivation_index+urban+CHD+diabet+Hype	fcar	0.0970985	1.10197	0.0446601	2.17417	0.0296925	0.101485
Surv(depICD_Day, Out_depICD)~fcer2+Age+Sex+BMI+Race_Ethnicity+Smoking+healthDrinking+Healthy_physical_activity+Qualification+Townsend_deprivation_index+urban+CHD+diabet+Hype	fcer2	-0.0164475	0.983687	0.0428352	-0.383973	0.700999	0.795642
Surv(depICD_Day, Out_depICD)~fcgr2a+Age+Sex+BMI+Race_Ethnicity+Smoking+healthDrinking+Healthy_physical_activity+Qualification+Townsend_deprivation_index+urban+CHD+diabet+Hype	fcgr2a	0.0702668	1.07279	0.0371124	1.89335	0.058311	0.150413
Surv(depICD_Day, Out_depICD)~fcgr2b+Age+Sex+BMI+Race_Ethnicity+Smoking+healthDrinking+Healthy_physical_activity+Qualification+Townsend_deprivation_index+urban+CHD+diabet+Hype	fcgr2b	-0.00419606	0.995813	0.0373444	-0.112361	0.910537	0.945029
Surv(depICD_Day, Out_depICD)~fcgr3b+Age+Sex+BMI+Race_Ethnicity+Smoking+healthDrinking+Healthy_physical_activity+Qualification+Townsend_deprivation_index+urban+CHD+diabet+Hype	fcgr3b	0.0215454	1.02178	0.0433376	0.497153	0.619081	0.731596
Surv(depICD_Day, Out_depICD)~fcn2+Age+Sex+BMI+Race_Ethnicity+Smoking+healthDrinking+Healthy_physical_activity+Qualification+Townsend_deprivation_index+urban+CHD+diabet+Hype	fcn2	0.0656023	1.0678	0.0528839	1.2405	0.214791	0.352682
Surv(depICD_Day, Out_depICD)~fcrl1+Age+Sex+BMI+Race_Ethnicity+Smoking+healthDrinking+Healthy_physical_activity+Qualification+Townsend_deprivation_index+urban+CHD+diabet+Hype	fcrl1	-0.0347881	0.96581	0.0477375	-0.728738	0.466162	0.597459
Surv(depICD_Day, Out_depICD)~fcrl2+Age+Sex+BMI+Race_Ethnicity+Smoking+healthDrinking+Healthy_physical_activity+Qualification+Townsend_deprivation_index+urban+CHD+diabet+Hype	fcrl2	-0.0278565	0.972528	0.0438573	-0.635164	0.525321	0.65131
Surv(depICD_Day, Out_depICD)~fcrl3+Age+Sex+BMI+Race_Ethnicity+Smoking+healthDrinking+Healthy_physical_activity+Qualification+Townsend_deprivation_index+urban+CHD+diabet+Hype	fcrl3	-0.0189257	0.981252	0.0402518	-0.470183	0.638224	0.745189
Surv(depICD_Day, Out_depICD)~fcrl5+Age+Sex+BMI+Race_Ethnicity+Smoking+healthDrinking+Healthy_physical_activity+Qualification+Townsend_deprivation_index+urban+CHD+diabet+Hype	fcrl5	-0.00345323	0.996553	0.0369591	-0.0934338	0.925559	0.952525
Surv(depICD_Day, Out_depICD)~fcrl6+Age+Sex+BMI+Race_Ethnicity+Smoking+healthDrinking+Healthy_physical_activity+Qualification+Townsend_deprivation_index+urban+CHD+diabet+Hype	fcrl6	0.0574701	1.05915	0.0314001	1.83025	0.0672125	0.167802
Surv(depICD_Day, Out_depICD)~fcrlb+Age+Sex+BMI+Race_Ethnicity+Smoking+healthDrinking+Healthy_physical_activity+Qualification+Townsend_deprivation_index+urban+CHD+diabet+Hype	fcrlb	0.0198036	1.02	0.035776	0.553543	0.579891	0.699985
Surv(depICD_Day, Out_depICD)~fen1+Age+Sex+BMI+Race_Ethnicity+Smoking+healthDrinking+Healthy_physical_activity+Qualification+Townsend_deprivation_index+urban+CHD+diabet+Hype	fen1	0.0357246	1.03637	0.0307513	1.16173	0.245347	0.386375
Surv(depICD_Day, Out_depICD)~fes+Age+Sex+BMI+Race_Ethnicity+Smoking+healthDrinking+Healthy_physical_activity+Qualification+Townsend_deprivation_index+urban+CHD+diabet+Hype	fes	-0.0050339	0.994979	0.045577	-0.110448	0.912054	0.945029
Surv(depICD_Day, Out_depICD)~fetub+Age+Sex+BMI+Race_Ethnicity+Smoking+healthDrinking+Healthy_physical_activity+Qualification+Townsend_deprivation_index+urban+CHD+diabet+Hype	fetub	0.254486	1.2898	0.0675382	3.76803	0.00016454	0.00406636
Surv(depICD_Day, Out_depICD)~fgf19+Age+Sex+BMI+Race_Ethnicity+Smoking+healthDrinking+Healthy_physical_activity+Qualification+Townsend_deprivation_index+urban+CHD+diabet+Hype	fgf19	0.0564465	1.05807	0.0271555	2.07864	0.0376507	0.117951
Surv(depICD_Day, Out_depICD)~fgf2+Age+Sex+BMI+Race_Ethnicity+Smoking+healthDrinking+Healthy_physical_activity+Qualification+Townsend_deprivation_index+urban+CHD+diabet+Hype	fgf2	0.0621949	1.06417	0.0310054	2.00594	0.0448627	0.131268
Surv(depICD_Day, Out_depICD)~fgf21+Age+Sex+BMI+Race_Ethnicity+Smoking+healthDrinking+Healthy_physical_activity+Qualification+Townsend_deprivation_index+urban+CHD+diabet+Hype	fgf21	0.0667019	1.06898	0.0176291	3.78362	0.000154561	0.0040379
Surv(depICD_Day, Out_depICD)~fgf23+Age+Sex+BMI+Race_Ethnicity+Smoking+healthDrinking+Healthy_physical_activity+Qualification+Townsend_deprivation_index+urban+CHD+diabet+Hype	fgf23	0.028372	1.02878	0.0352885	0.803999	0.421397	0.561479
Surv(depICD_Day, Out_depICD)~fgf5+Age+Sex+BMI+Race_Ethnicity+Smoking+healthDrinking+Healthy_physical_activity+Qualification+Townsend_deprivation_index+urban+CHD+diabet+Hype	fgf5	0.0761912	1.07917	0.0649941	1.17228	0.241085	0.382546
Surv(depICD_Day, Out_depICD)~fgfbp1+Age+Sex+BMI+Race_Ethnicity+Smoking+healthDrinking+Healthy_physical_activity+Qualification+Townsend_deprivation_index+urban+CHD+diabet+Hype	fgfbp1	-0.106316	0.89914	0.065973	-1.61151	0.107068	0.21927
Surv(depICD_Day, Out_depICD)~fgfr2+Age+Sex+BMI+Race_Ethnicity+Smoking+healthDrinking+Healthy_physical_activity+Qualification+Townsend_deprivation_index+urban+CHD+diabet+Hype	fgfr2	0.229852	1.25841	0.0941677	2.44088	0.0146517	0.0684837
Surv(depICD_Day, Out_depICD)~fgr+Age+Sex+BMI+Race_Ethnicity+Smoking+healthDrinking+Healthy_physical_activity+Qualification+Townsend_deprivation_index+urban+CHD+diabet+Hype	fgr	0.0653857	1.06757	0.0330366	1.97919	0.0477946	0.135779
Surv(depICD_Day, Out_depICD)~fhit+Age+Sex+BMI+Race_Ethnicity+Smoking+healthDrinking+Healthy_physical_activity+Qualification+Townsend_deprivation_index+urban+CHD+diabet+Hype	fhit	0.0812847	1.08468	0.0290979	2.79349	0.00521434	0.0374131
Surv(depICD_Day, Out_depICD)~fis1+Age+Sex+BMI+Race_Ethnicity+Smoking+healthDrinking+Healthy_physical_activity+Qualification+Townsend_deprivation_index+urban+CHD+diabet+Hype	fis1	0.0484427	1.04964	0.0268067	1.80711	0.0707448	0.173366
Surv(depICD_Day, Out_depICD)~fkbp1b+Age+Sex+BMI+Race_Ethnicity+Smoking+healthDrinking+Healthy_physical_activity+Qualification+Townsend_deprivation_index+urban+CHD+diabet+Hype	fkbp1b	0.0365386	1.03721	0.0186798	1.95605	0.0504591	0.13786
Surv(depICD_Day, Out_depICD)~fkbp4+Age+Sex+BMI+Race_Ethnicity+Smoking+healthDrinking+Healthy_physical_activity+Qualification+Townsend_deprivation_index+urban+CHD+diabet+Hype	fkbp4	0.19092	1.21036	0.0486386	3.92528	8.663e-05	0.00274924
Surv(depICD_Day, Out_depICD)~fkbp5+Age+Sex+BMI+Race_Ethnicity+Smoking+healthDrinking+Healthy_physical_activity+Qualification+Townsend_deprivation_index+urban+CHD+diabet+Hype	fkbp5	0.0621824	1.06416	0.0227322	2.73543	0.00622982	0.0421955
Surv(depICD_Day, Out_depICD)~fkbp7+Age+Sex+BMI+Race_Ethnicity+Smoking+healthDrinking+Healthy_physical_activity+Qualification+Townsend_deprivation_index+urban+CHD+diabet+Hype	fkbp7	0.0728364	1.07555	0.043255	1.68389	0.0922038	0.201314
Surv(depICD_Day, Out_depICD)~fli1+Age+Sex+BMI+Race_Ethnicity+Smoking+healthDrinking+Healthy_physical_activity+Qualification+Townsend_deprivation_index+urban+CHD+diabet+Hype	fli1	0.0421154	1.04301	0.0193745	2.17375	0.0297238	0.101485
Surv(depICD_Day, Out_depICD)~flrt2+Age+Sex+BMI+Race_Ethnicity+Smoking+healthDrinking+Healthy_physical_activity+Qualification+Townsend_deprivation_index+urban+CHD+diabet+Hype	flrt2	0.0636136	1.06568	0.0750238	0.847912	0.396487	0.538786
Surv(depICD_Day, Out_depICD)~flt1+Age+Sex+BMI+Race_Ethnicity+Smoking+healthDrinking+Healthy_physical_activity+Qualification+Townsend_deprivation_index+urban+CHD+diabet+Hype	flt1	0.108883	1.11503	0.0918775	1.18509	0.235981	0.378139
Surv(depICD_Day, Out_depICD)~flt3+Age+Sex+BMI+Race_Ethnicity+Smoking+healthDrinking+Healthy_physical_activity+Qualification+Townsend_deprivation_index+urban+CHD+diabet+Hype	flt3	-0.142388	0.867285	0.0734645	-1.93819	0.0526006	0.140136
Surv(depICD_Day, Out_depICD)~flt3lg+Age+Sex+BMI+Race_Ethnicity+Smoking+healthDrinking+Healthy_physical_activity+Qualification+Townsend_deprivation_index+urban+CHD+diabet+Hype	flt3lg	0.0960743	1.10084	0.0623336	1.54129	0.123245	0.240091
Surv(depICD_Day, Out_depICD)~flt4+Age+Sex+BMI+Race_Ethnicity+Smoking+healthDrinking+Healthy_physical_activity+Qualification+Townsend_deprivation_index+urban+CHD+diabet+Hype	flt4	0.0836032	1.0872	0.0633063	1.32061	0.18663	0.322742
Surv(depICD_Day, Out_depICD)~fmnl1+Age+Sex+BMI+Race_Ethnicity+Smoking+healthDrinking+Healthy_physical_activity+Qualification+Townsend_deprivation_index+urban+CHD+diabet+Hype	fmnl1	0.0551043	1.05665	0.0307228	1.7936	0.0728778	0.176232
Surv(depICD_Day, Out_depICD)~fmr1+Age+Sex+BMI+Race_Ethnicity+Smoking+healthDrinking+Healthy_physical_activity+Qualification+Townsend_deprivation_index+urban+CHD+diabet+Hype	fmr1	-0.0049811	0.995031	0.0612046	-0.0813843	0.935136	0.956945
Surv(depICD_Day, Out_depICD)~folr1+Age+Sex+BMI+Race_Ethnicity+Smoking+healthDrinking+Healthy_physical_activity+Qualification+Townsend_deprivation_index+urban+CHD+diabet+Hype	folr1	0.13961	1.14982	0.0733853	1.90242	0.0571161	0.148385
Surv(depICD_Day, Out_depICD)~folr2+Age+Sex+BMI+Race_Ethnicity+Smoking+healthDrinking+Healthy_physical_activity+Qualification+Townsend_deprivation_index+urban+CHD+diabet+Hype	folr2	0.121651	1.12936	0.0723968	1.68034	0.0928921	0.201593
Surv(depICD_Day, Out_depICD)~folr3+Age+Sex+BMI+Race_Ethnicity+Smoking+healthDrinking+Healthy_physical_activity+Qualification+Townsend_deprivation_index+urban+CHD+diabet+Hype	folr3	0.0115772	1.01164	0.0109926	1.05318	0.292257	0.431891
Surv(depICD_Day, Out_depICD)~fosb+Age+Sex+BMI+Race_Ethnicity+Smoking+healthDrinking+Healthy_physical_activity+Qualification+Townsend_deprivation_index+urban+CHD+diabet+Hype	fosb	0.0776406	1.08073	0.0547106	1.41912	0.155865	0.284683
Surv(depICD_Day, Out_depICD)~foxo1+Age+Sex+BMI+Race_Ethnicity+Smoking+healthDrinking+Healthy_physical_activity+Qualification+Townsend_deprivation_index+urban+CHD+diabet+Hype	foxo1	0.0532957	1.05474	0.0246927	2.15836	0.0309	0.103448
Surv(depICD_Day, Out_depICD)~foxo3+Age+Sex+BMI+Race_Ethnicity+Smoking+healthDrinking+Healthy_physical_activity+Qualification+Townsend_deprivation_index+urban+CHD+diabet+Hype	foxo3	0.0389894	1.03976	0.0222242	1.75437	0.0793675	0.18257
Surv(depICD_Day, Out_depICD)~frzb+Age+Sex+BMI+Race_Ethnicity+Smoking+healthDrinking+Healthy_physical_activity+Qualification+Townsend_deprivation_index+urban+CHD+diabet+Hype	frzb	-0.159761	0.852347	0.0823291	-1.94052	0.0523166	0.140136
Surv(depICD_Day, Out_depICD)~fst+Age+Sex+BMI+Race_Ethnicity+Smoking+healthDrinking+Healthy_physical_activity+Qualification+Townsend_deprivation_index+urban+CHD+diabet+Hype	fst	0.0756692	1.07861	0.0420603	1.79907	0.0720082	0.174667
Surv(depICD_Day, Out_depICD)~fstl3+Age+Sex+BMI+Race_Ethnicity+Smoking+healthDrinking+Healthy_physical_activity+Qualification+Townsend_deprivation_index+urban+CHD+diabet+Hype	fstl3	0.162596	1.17656	0.0651909	2.49416	0.0126256	0.0648115
Surv(depICD_Day, Out_depICD)~fuca1+Age+Sex+BMI+Race_Ethnicity+Smoking+healthDrinking+Healthy_physical_activity+Qualification+Townsend_deprivation_index+urban+CHD+diabet+Hype	fuca1	-0.0127258	0.987355	0.0255589	-0.497902	0.618553	0.731563
Surv(depICD_Day, Out_depICD)~furin+Age+Sex+BMI+Race_Ethnicity+Smoking+healthDrinking+Healthy_physical_activity+Qualification+Townsend_deprivation_index+urban+CHD+diabet+Hype	furin	0.146155	1.15738	0.0630139	2.31941	0.0203729	0.082205
Surv(depICD_Day, Out_depICD)~fus+Age+Sex+BMI+Race_Ethnicity+Smoking+healthDrinking+Healthy_physical_activity+Qualification+Townsend_deprivation_index+urban+CHD+diabet+Hype	fus	0.159707	1.17317	0.0516621	3.09138	0.00199226	0.0207227
Surv(depICD_Day, Out_depICD)~fut3_fut5+Age+Sex+BMI+Race_Ethnicity+Smoking+healthDrinking+Healthy_physical_activity+Qualification+Townsend_deprivation_index+urban+CHD+diabet+Hype	fut3_fut5	0.0397554	1.04056	0.0458483	0.867108	0.385883	0.529593
Surv(depICD_Day, Out_depICD)~fut8+Age+Sex+BMI+Race_Ethnicity+Smoking+healthDrinking+Healthy_physical_activity+Qualification+Townsend_deprivation_index+urban+CHD+diabet+Hype	fut8	-0.0104789	0.989576	0.0367228	-0.285351	0.775375	0.849916
Surv(depICD_Day, Out_depICD)~fxn+Age+Sex+BMI+Race_Ethnicity+Smoking+healthDrinking+Healthy_physical_activity+Qualification+Townsend_deprivation_index+urban+CHD+diabet+Hype	fxn	0.0802144	1.08352	0.028408	2.82365	0.00474797	0.036545
Surv(depICD_Day, Out_depICD)~fyb1+Age+Sex+BMI+Race_Ethnicity+Smoking+healthDrinking+Healthy_physical_activity+Qualification+Townsend_deprivation_index+urban+CHD+diabet+Hype	fyb1	0.050128	1.05141	0.0229805	2.18133	0.0291592	0.10109
Surv(depICD_Day, Out_depICD)~fxyd5+Age+Sex+BMI+Race_Ethnicity+Smoking+healthDrinking+Healthy_physical_activity+Qualification+Townsend_deprivation_index+urban+CHD+diabet+Hype	fxyd5	0.079415	1.08265	0.0323406	2.45559	0.0140655	0.0674018
Surv(depICD_Day, Out_depICD)~gal+Age+Sex+BMI+Race_Ethnicity+Smoking+healthDrinking+Healthy_physical_activity+Qualification+Townsend_deprivation_index+urban+CHD+diabet+Hype	gal	-0.0446325	0.956349	0.0328157	-1.3601	0.173799	0.307087
Surv(depICD_Day, Out_depICD)~galnt10+Age+Sex+BMI+Race_Ethnicity+Smoking+healthDrinking+Healthy_physical_activity+Qualification+Townsend_deprivation_index+urban+CHD+diabet+Hype	galnt10	0.162677	1.17666	0.0765735	2.12445	0.0336322	0.10983
Surv(depICD_Day, Out_depICD)~galnt2+Age+Sex+BMI+Race_Ethnicity+Smoking+healthDrinking+Healthy_physical_activity+Qualification+Townsend_deprivation_index+urban+CHD+diabet+Hype	galnt2	-0.180681	0.834702	0.0805089	-2.24424	0.0248171	0.0916852
Surv(depICD_Day, Out_depICD)~galnt3+Age+Sex+BMI+Race_Ethnicity+Smoking+healthDrinking+Healthy_physical_activity+Qualification+Townsend_deprivation_index+urban+CHD+diabet+Hype	galnt3	-0.0468513	0.954229	0.0511003	-0.916849	0.359222	0.505022
Surv(depICD_Day, Out_depICD)~galnt7+Age+Sex+BMI+Race_Ethnicity+Smoking+healthDrinking+Healthy_physical_activity+Qualification+Townsend_deprivation_index+urban+CHD+diabet+Hype	galnt7	-0.0804562	0.922695	0.102364	-0.785985	0.431876	0.569221
Surv(depICD_Day, Out_depICD)~gas6+Age+Sex+BMI+Race_Ethnicity+Smoking+healthDrinking+Healthy_physical_activity+Qualification+Townsend_deprivation_index+urban+CHD+diabet+Hype	gas6	0.0771116	1.08016	0.0827067	0.93235	0.351156	0.49541
Surv(depICD_Day, Out_depICD)~gbp2+Age+Sex+BMI+Race_Ethnicity+Smoking+healthDrinking+Healthy_physical_activity+Qualification+Townsend_deprivation_index+urban+CHD+diabet+Hype	gbp2	0.074462	1.0773	0.0352287	2.11368	0.0345429	0.111806
Surv(depICD_Day, Out_depICD)~gbp4+Age+Sex+BMI+Race_Ethnicity+Smoking+healthDrinking+Healthy_physical_activity+Qualification+Townsend_deprivation_index+urban+CHD+diabet+Hype	gbp4	0.0574125	1.05909	0.0434369	1.32175	0.186253	0.322471
Surv(depICD_Day, Out_depICD)~gcg+Age+Sex+BMI+Race_Ethnicity+Smoking+healthDrinking+Healthy_physical_activity+Qualification+Townsend_deprivation_index+urban+CHD+diabet+Hype	gcg	0.0130993	1.01319	0.0171705	0.762895	0.445526	0.580931
Surv(depICD_Day, Out_depICD)~gcnt1+Age+Sex+BMI+Race_Ethnicity+Smoking+healthDrinking+Healthy_physical_activity+Qualification+Townsend_deprivation_index+urban+CHD+diabet+Hype	gcnt1	0.111988	1.1185	0.0616798	1.81564	0.069426	0.172127
Surv(depICD_Day, Out_depICD)~gdf15+Age+Sex+BMI+Race_Ethnicity+Smoking+healthDrinking+Healthy_physical_activity+Qualification+Townsend_deprivation_index+urban+CHD+diabet+Hype	gdf15	0.221656	1.24814	0.0428513	5.17268	2.30766e-07	0.000112537
Surv(depICD_Day, Out_depICD)~gdf2+Age+Sex+BMI+Race_Ethnicity+Smoking+healthDrinking+Healthy_physical_activity+Qualification+Townsend_deprivation_index+urban+CHD+diabet+Hype	gdf2	-0.0455447	0.955477	0.0595	-0.765457	0.444	0.579975
Surv(depICD_Day, Out_depICD)~gdnf+Age+Sex+BMI+Race_Ethnicity+Smoking+healthDrinking+Healthy_physical_activity+Qualification+Townsend_deprivation_index+urban+CHD+diabet+Hype	gdnf	0.00802358	1.00806	0.0565683	0.141839	0.887207	0.93198
Surv(depICD_Day, Out_depICD)~gfap+Age+Sex+BMI+Race_Ethnicity+Smoking+healthDrinking+Healthy_physical_activity+Qualification+Townsend_deprivation_index+urban+CHD+diabet+Hype	gfap	0.0403057	1.04113	0.0471671	0.85453	0.392812	0.536085
Surv(depICD_Day, Out_depICD)~gfer+Age+Sex+BMI+Race_Ethnicity+Smoking+healthDrinking+Healthy_physical_activity+Qualification+Townsend_deprivation_index+urban+CHD+diabet+Hype	gfer	0.0948992	1.09955	0.0328048	2.89285	0.00381768	0.0320992
Surv(depICD_Day, Out_depICD)~gfod2+Age+Sex+BMI+Race_Ethnicity+Smoking+healthDrinking+Healthy_physical_activity+Qualification+Townsend_deprivation_index+urban+CHD+diabet+Hype	gfod2	0.00113094	1.00113	0.0171199	0.0660598	0.94733	0.965989
Surv(depICD_Day, Out_depICD)~gfra1+Age+Sex+BMI+Race_Ethnicity+Smoking+healthDrinking+Healthy_physical_activity+Qualification+Townsend_deprivation_index+urban+CHD+diabet+Hype	gfra1	0.307633	1.3602	0.0735065	4.18511	2.85025e-05	0.0014379
Surv(depICD_Day, Out_depICD)~gfra2+Age+Sex+BMI+Race_Ethnicity+Smoking+healthDrinking+Healthy_physical_activity+Qualification+Townsend_deprivation_index+urban+CHD+diabet+Hype	gfra2	0.0364692	1.03714	0.101991	0.357572	0.720664	0.809156
Surv(depICD_Day, Out_depICD)~gfra3+Age+Sex+BMI+Race_Ethnicity+Smoking+healthDrinking+Healthy_physical_activity+Qualification+Townsend_deprivation_index+urban+CHD+diabet+Hype	gfra3	-0.13456	0.8741	0.0764934	-1.75911	0.0785591	0.181854
Surv(depICD_Day, Out_depICD)~gga1+Age+Sex+BMI+Race_Ethnicity+Smoking+healthDrinking+Healthy_physical_activity+Qualification+Townsend_deprivation_index+urban+CHD+diabet+Hype	gga1	-0.0579953	0.943654	0.0333064	-1.74127	0.0816366	0.184625
Surv(depICD_Day, Out_depICD)~ggh+Age+Sex+BMI+Race_Ethnicity+Smoking+healthDrinking+Healthy_physical_activity+Qualification+Townsend_deprivation_index+urban+CHD+diabet+Hype	ggh	0.0457097	1.04677	0.064214	0.711833	0.476568	0.606277
Surv(depICD_Day, Out_depICD)~ggt1+Age+Sex+BMI+Race_Ethnicity+Smoking+healthDrinking+Healthy_physical_activity+Qualification+Townsend_deprivation_index+urban+CHD+diabet+Hype	ggt1	0.133234	1.14252	0.0411501	3.23776	0.00120473	0.0146876
Surv(depICD_Day, Out_depICD)~ggt5+Age+Sex+BMI+Race_Ethnicity+Smoking+healthDrinking+Healthy_physical_activity+Qualification+Townsend_deprivation_index+urban+CHD+diabet+Hype	ggt5	0.0117513	1.01182	0.0904044	0.129986	0.896577	0.938264
Surv(depICD_Day, Out_depICD)~gh1+Age+Sex+BMI+Race_Ethnicity+Smoking+healthDrinking+Healthy_physical_activity+Qualification+Townsend_deprivation_index+urban+CHD+diabet+Hype	gh1	0.0068876	1.00691	0.0120687	0.570697	0.568205	0.690701
Surv(depICD_Day, Out_depICD)~gh2+Age+Sex+BMI+Race_Ethnicity+Smoking+healthDrinking+Healthy_physical_activity+Qualification+Townsend_deprivation_index+urban+CHD+diabet+Hype	gh2	-0.00811941	0.991913	0.0132015	-0.615036	0.538531	0.663219
Surv(depICD_Day, Out_depICD)~ghrhr+Age+Sex+BMI+Race_Ethnicity+Smoking+healthDrinking+Healthy_physical_activity+Qualification+Townsend_deprivation_index+urban+CHD+diabet+Hype	ghrhr	-0.0527524	0.948615	0.0410858	-1.28396	0.199157	0.33723
Surv(depICD_Day, Out_depICD)~ghrl+Age+Sex+BMI+Race_Ethnicity+Smoking+healthDrinking+Healthy_physical_activity+Qualification+Townsend_deprivation_index+urban+CHD+diabet+Hype	ghrl	0.0364839	1.03716	0.0265017	1.37666	0.168616	0.301572
Surv(depICD_Day, Out_depICD)~gkn1+Age+Sex+BMI+Race_Ethnicity+Smoking+healthDrinking+Healthy_physical_activity+Qualification+Townsend_deprivation_index+urban+CHD+diabet+Hype	gkn1	0.170323	1.18569	0.0790287	2.15521	0.0311455	0.104032
Surv(depICD_Day, Out_depICD)~glb1+Age+Sex+BMI+Race_Ethnicity+Smoking+healthDrinking+Healthy_physical_activity+Qualification+Townsend_deprivation_index+urban+CHD+diabet+Hype	glb1	0.159954	1.17346	0.0504041	3.17343	0.00150649	0.0173543
Surv(depICD_Day, Out_depICD)~glo1+Age+Sex+BMI+Race_Ethnicity+Smoking+healthDrinking+Healthy_physical_activity+Qualification+Townsend_deprivation_index+urban+CHD+diabet+Hype	glo1	0.0486235	1.04983	0.0363387	1.33806	0.180876	0.315401
Surv(depICD_Day, Out_depICD)~glod4+Age+Sex+BMI+Race_Ethnicity+Smoking+healthDrinking+Healthy_physical_activity+Qualification+Townsend_deprivation_index+urban+CHD+diabet+Hype	glod4	0.142536	1.15319	0.0587802	2.4249	0.0153126	0.0702269
Surv(depICD_Day, Out_depICD)~glrx+Age+Sex+BMI+Race_Ethnicity+Smoking+healthDrinking+Healthy_physical_activity+Qualification+Townsend_deprivation_index+urban+CHD+diabet+Hype	glrx	0.0396294	1.04043	0.03676	1.07806	0.281008	0.419077
Surv(depICD_Day, Out_depICD)~glt8d2+Age+Sex+BMI+Race_Ethnicity+Smoking+healthDrinking+Healthy_physical_activity+Qualification+Townsend_deprivation_index+urban+CHD+diabet+Hype	glt8d2	-0.0154447	0.984674	0.0472541	-0.326843	0.743786	0.826869
Surv(depICD_Day, Out_depICD)~gmpr+Age+Sex+BMI+Race_Ethnicity+Smoking+healthDrinking+Healthy_physical_activity+Qualification+Townsend_deprivation_index+urban+CHD+diabet+Hype	gmpr	0.0553671	1.05693	0.0420776	1.31583	0.18823	0.324741
Surv(depICD_Day, Out_depICD)~gne+Age+Sex+BMI+Race_Ethnicity+Smoking+healthDrinking+Healthy_physical_activity+Qualification+Townsend_deprivation_index+urban+CHD+diabet+Hype	gne	0.0412137	1.04207	0.0326813	1.26108	0.20728	0.344398
Surv(depICD_Day, Out_depICD)~gnly+Age+Sex+BMI+Race_Ethnicity+Smoking+healthDrinking+Healthy_physical_activity+Qualification+Townsend_deprivation_index+urban+CHD+diabet+Hype	gnly	0.0578127	1.05952	0.0403694	1.43209	0.152118	0.280649
Surv(depICD_Day, Out_depICD)~golm2+Age+Sex+BMI+Race_Ethnicity+Smoking+healthDrinking+Healthy_physical_activity+Qualification+Townsend_deprivation_index+urban+CHD+diabet+Hype	golm2	0.255068	1.29055	0.0915895	2.7849	0.00535437	0.0378427
Surv(depICD_Day, Out_depICD)~gopc+Age+Sex+BMI+Race_Ethnicity+Smoking+healthDrinking+Healthy_physical_activity+Qualification+Townsend_deprivation_index+urban+CHD+diabet+Hype	gopc	0.0490251	1.05025	0.0209976	2.33479	0.0195545	0.08036
Surv(depICD_Day, Out_depICD)~gp1ba+Age+Sex+BMI+Race_Ethnicity+Smoking+healthDrinking+Healthy_physical_activity+Qualification+Townsend_deprivation_index+urban+CHD+diabet+Hype	gp1ba	0.11619	1.12321	0.064505	1.80126	0.0716623	0.174446
Surv(depICD_Day, Out_depICD)~gp2+Age+Sex+BMI+Race_Ethnicity+Smoking+healthDrinking+Healthy_physical_activity+Qualification+Townsend_deprivation_index+urban+CHD+diabet+Hype	gp2	-0.0185801	0.981591	0.0256808	-0.7235	0.469373	0.600256
Surv(depICD_Day, Out_depICD)~gp6+Age+Sex+BMI+Race_Ethnicity+Smoking+healthDrinking+Healthy_physical_activity+Qualification+Townsend_deprivation_index+urban+CHD+diabet+Hype	gp6	0.0649703	1.06713	0.0242795	2.67593	0.00745217	0.0469936
Surv(depICD_Day, Out_depICD)~gpa33+Age+Sex+BMI+Race_Ethnicity+Smoking+healthDrinking+Healthy_physical_activity+Qualification+Townsend_deprivation_index+urban+CHD+diabet+Hype	gpa33	0.0330495	1.0336	0.0159944	2.06632	0.0387982	0.120513
Surv(depICD_Day, Out_depICD)~gpc1+Age+Sex+BMI+Race_Ethnicity+Smoking+healthDrinking+Healthy_physical_activity+Qualification+Townsend_deprivation_index+urban+CHD+diabet+Hype	gpc1	0.0116597	1.01173	0.0722929	0.161285	0.871869	0.919275
Surv(depICD_Day, Out_depICD)~gpc5+Age+Sex+BMI+Race_Ethnicity+Smoking+healthDrinking+Healthy_physical_activity+Qualification+Townsend_deprivation_index+urban+CHD+diabet+Hype	gpc5	-0.0400436	0.960748	0.0382373	-1.04724	0.294989	0.434612
Surv(depICD_Day, Out_depICD)~gpkow+Age+Sex+BMI+Race_Ethnicity+Smoking+healthDrinking+Healthy_physical_activity+Qualification+Townsend_deprivation_index+urban+CHD+diabet+Hype	gpkow	0.242894	1.27493	0.0602198	4.03346	5.49624e-05	0.00217324
Surv(depICD_Day, Out_depICD)~gpnmb+Age+Sex+BMI+Race_Ethnicity+Smoking+healthDrinking+Healthy_physical_activity+Qualification+Townsend_deprivation_index+urban+CHD+diabet+Hype	gpnmb	0.126838	1.13523	0.0768518	1.65042	0.0988573	0.209303
Surv(depICD_Day, Out_depICD)~gpr37+Age+Sex+BMI+Race_Ethnicity+Smoking+healthDrinking+Healthy_physical_activity+Qualification+Townsend_deprivation_index+urban+CHD+diabet+Hype	gpr37	0.0787091	1.08189	0.0327313	2.4047	0.0161857	0.0722586
Surv(depICD_Day, Out_depICD)~grk5+Age+Sex+BMI+Race_Ethnicity+Smoking+healthDrinking+Healthy_physical_activity+Qualification+Townsend_deprivation_index+urban+CHD+diabet+Hype	grk5	0.0516784	1.05304	0.040343	1.28097	0.200203	0.337827
Surv(depICD_Day, Out_depICD)~grap2+Age+Sex+BMI+Race_Ethnicity+Smoking+healthDrinking+Healthy_physical_activity+Qualification+Townsend_deprivation_index+urban+CHD+diabet+Hype	grap2	0.0335335	1.0341	0.0166321	2.01619	0.0437803	0.129107
Surv(depICD_Day, Out_depICD)~grn+Age+Sex+BMI+Race_Ethnicity+Smoking+healthDrinking+Healthy_physical_activity+Qualification+Townsend_deprivation_index+urban+CHD+diabet+Hype	grn	0.130022	1.13885	0.086945	1.49545	0.134796	0.25545
Surv(depICD_Day, Out_depICD)~grpel1+Age+Sex+BMI+Race_Ethnicity+Smoking+healthDrinking+Healthy_physical_activity+Qualification+Townsend_deprivation_index+urban+CHD+diabet+Hype	grpel1	0.151178	1.1632	0.0333713	4.53018	5.89333e-06	0.000538872
Surv(depICD_Day, Out_depICD)~gsap+Age+Sex+BMI+Race_Ethnicity+Smoking+healthDrinking+Healthy_physical_activity+Qualification+Townsend_deprivation_index+urban+CHD+diabet+Hype	gsap	0.0108183	1.01088	0.0246958	0.438064	0.66134	0.763646
Surv(depICD_Day, Out_depICD)~gsta1+Age+Sex+BMI+Race_Ethnicity+Smoking+healthDrinking+Healthy_physical_activity+Qualification+Townsend_deprivation_index+urban+CHD+diabet+Hype	gsta1	0.0128838	1.01297	0.0252294	0.510667	0.609584	0.724814
Surv(depICD_Day, Out_depICD)~gsta3+Age+Sex+BMI+Race_Ethnicity+Smoking+healthDrinking+Healthy_physical_activity+Qualification+Townsend_deprivation_index+urban+CHD+diabet+Hype	gsta3	-0.00184464	0.998157	0.0280423	-0.0657804	0.947553	0.965989
Surv(depICD_Day, Out_depICD)~gstp1+Age+Sex+BMI+Race_Ethnicity+Smoking+healthDrinking+Healthy_physical_activity+Qualification+Townsend_deprivation_index+urban+CHD+diabet+Hype	gstp1	0.0334081	1.03397	0.0311655	1.07196	0.283739	0.42272
Surv(depICD_Day, Out_depICD)~guca2a+Age+Sex+BMI+Race_Ethnicity+Smoking+healthDrinking+Healthy_physical_activity+Qualification+Townsend_deprivation_index+urban+CHD+diabet+Hype	guca2a	0.00951063	1.00956	0.061429	0.154823	0.876961	0.923017
Surv(depICD_Day, Out_depICD)~gusb+Age+Sex+BMI+Race_Ethnicity+Smoking+healthDrinking+Healthy_physical_activity+Qualification+Townsend_deprivation_index+urban+CHD+diabet+Hype	gusb	0.145002	1.15604	0.034398	4.21543	2.49297e-05	0.00130258
Surv(depICD_Day, Out_depICD)~gys1+Age+Sex+BMI+Race_Ethnicity+Smoking+healthDrinking+Healthy_physical_activity+Qualification+Townsend_deprivation_index+urban+CHD+diabet+Hype	gys1	0.0579574	1.05967	0.0230509	2.51432	0.0119262	0.0629891
Surv(depICD_Day, Out_depICD)~gzma+Age+Sex+BMI+Race_Ethnicity+Smoking+healthDrinking+Healthy_physical_activity+Qualification+Townsend_deprivation_index+urban+CHD+diabet+Hype	gzma	0.156958	1.16995	0.0595419	2.63609	0.00838677	0.0513256
Surv(depICD_Day, Out_depICD)~gzmb+Age+Sex+BMI+Race_Ethnicity+Smoking+healthDrinking+Healthy_physical_activity+Qualification+Townsend_deprivation_index+urban+CHD+diabet+Hype	gzmb	0.00521274	1.00523	0.0323078	0.161346	0.871821	0.919275
Surv(depICD_Day, Out_depICD)~gzmh+Age+Sex+BMI+Race_Ethnicity+Smoking+healthDrinking+Healthy_physical_activity+Qualification+Townsend_deprivation_index+urban+CHD+diabet+Hype	gzmh	0.0540577	1.05555	0.0265204	2.03834	0.0415155	0.124917
Surv(depICD_Day, Out_depICD)~hagh+Age+Sex+BMI+Race_Ethnicity+Smoking+healthDrinking+Healthy_physical_activity+Qualification+Townsend_deprivation_index+urban+CHD+diabet+Hype	hagh	-0.00595245	0.994065	0.0285941	-0.208171	0.835096	0.893742
Surv(depICD_Day, Out_depICD)~hao1+Age+Sex+BMI+Race_Ethnicity+Smoking+healthDrinking+Healthy_physical_activity+Qualification+Townsend_deprivation_index+urban+CHD+diabet+Hype	hao1	0.0120279	1.0121	0.0164779	0.729942	0.465425	0.597459
Surv(depICD_Day, Out_depICD)~hars1+Age+Sex+BMI+Race_Ethnicity+Smoking+healthDrinking+Healthy_physical_activity+Qualification+Townsend_deprivation_index+urban+CHD+diabet+Hype	hars1	0.0782025	1.08134	0.0272707	2.86764	0.00413546	0.0336121
Surv(depICD_Day, Out_depICD)~havcr1+Age+Sex+BMI+Race_Ethnicity+Smoking+healthDrinking+Healthy_physical_activity+Qualification+Townsend_deprivation_index+urban+CHD+diabet+Hype	havcr1	0.0919968	1.09636	0.0330854	2.78059	0.00542608	0.0381652
Surv(depICD_Day, Out_depICD)~havcr2+Age+Sex+BMI+Race_Ethnicity+Smoking+healthDrinking+Healthy_physical_activity+Qualification+Townsend_deprivation_index+urban+CHD+diabet+Hype	havcr2	0.225591	1.25306	0.0597862	3.7733	0.000161104	0.00406371
Surv(depICD_Day, Out_depICD)~hbegf+Age+Sex+BMI+Race_Ethnicity+Smoking+healthDrinking+Healthy_physical_activity+Qualification+Townsend_deprivation_index+urban+CHD+diabet+Hype	hbegf	0.0423603	1.04327	0.0290207	1.45966	0.144385	0.269776
Surv(depICD_Day, Out_depICD)~hbq1+Age+Sex+BMI+Race_Ethnicity+Smoking+healthDrinking+Healthy_physical_activity+Qualification+Townsend_deprivation_index+urban+CHD+diabet+Hype	hbq1	-0.0598413	0.941914	0.0347899	-1.72008	0.0854182	0.191081
Surv(depICD_Day, Out_depICD)~hcls1+Age+Sex+BMI+Race_Ethnicity+Smoking+healthDrinking+Healthy_physical_activity+Qualification+Townsend_deprivation_index+urban+CHD+diabet+Hype	hcls1	0.0901596	1.09435	0.037913	2.37807	0.0174037	0.0744491
Surv(depICD_Day, Out_depICD)~hdgf+Age+Sex+BMI+Race_Ethnicity+Smoking+healthDrinking+Healthy_physical_activity+Qualification+Townsend_deprivation_index+urban+CHD+diabet+Hype	hdgf	0.0927173	1.09715	0.0223266	4.15276	3.28484e-05	0.00158061
Surv(depICD_Day, Out_depICD)~hebp1+Age+Sex+BMI+Race_Ethnicity+Smoking+healthDrinking+Healthy_physical_activity+Qualification+Townsend_deprivation_index+urban+CHD+diabet+Hype	hebp1	-0.054035	0.947399	0.0408172	-1.32383	0.185559	0.321651
Surv(depICD_Day, Out_depICD)~hexim1+Age+Sex+BMI+Race_Ethnicity+Smoking+healthDrinking+Healthy_physical_activity+Qualification+Townsend_deprivation_index+urban+CHD+diabet+Hype	hexim1	0.0669755	1.06927	0.025626	2.61358	0.00895989	0.0535034
Surv(depICD_Day, Out_depICD)~hgf+Age+Sex+BMI+Race_Ethnicity+Smoking+healthDrinking+Healthy_physical_activity+Qualification+Townsend_deprivation_index+urban+CHD+diabet+Hype	hgf	0.141693	1.15222	0.0599106	2.36507	0.0180266	0.0757842
Surv(depICD_Day, Out_depICD)~hgs+Age+Sex+BMI+Race_Ethnicity+Smoking+healthDrinking+Healthy_physical_activity+Qualification+Townsend_deprivation_index+urban+CHD+diabet+Hype	hgs	0.0350757	1.0357	0.0273486	1.28254	0.199653	0.337389
Surv(depICD_Day, Out_depICD)~hk2+Age+Sex+BMI+Race_Ethnicity+Smoking+healthDrinking+Healthy_physical_activity+Qualification+Townsend_deprivation_index+urban+CHD+diabet+Hype	hk2	-0.107959	0.897665	0.0788838	-1.36858	0.171131	0.303407
Surv(depICD_Day, Out_depICD)~hla_dra+Age+Sex+BMI+Race_Ethnicity+Smoking+healthDrinking+Healthy_physical_activity+Qualification+Townsend_deprivation_index+urban+CHD+diabet+Hype	hla_dra	0.0756813	1.07862	0.0588297	1.28645	0.198287	0.336536
Surv(depICD_Day, Out_depICD)~hla_e+Age+Sex+BMI+Race_Ethnicity+Smoking+healthDrinking+Healthy_physical_activity+Qualification+Townsend_deprivation_index+urban+CHD+diabet+Hype	hla_e	0.124692	1.1328	0.0716385	1.74057	0.0817592	0.184625
Surv(depICD_Day, Out_depICD)~hmbs+Age+Sex+BMI+Race_Ethnicity+Smoking+healthDrinking+Healthy_physical_activity+Qualification+Townsend_deprivation_index+urban+CHD+diabet+Hype	hmbs	-0.0369723	0.963703	0.047746	-0.774354	0.438721	0.576167
Surv(depICD_Day, Out_depICD)~hmox2+Age+Sex+BMI+Race_Ethnicity+Smoking+healthDrinking+Healthy_physical_activity+Qualification+Townsend_deprivation_index+urban+CHD+diabet+Hype	hmox2	0.165997	1.18057	0.0417448	3.97646	6.99492e-05	0.00243657
Surv(depICD_Day, Out_depICD)~hmox1+Age+Sex+BMI+Race_Ethnicity+Smoking+healthDrinking+Healthy_physical_activity+Qualification+Townsend_deprivation_index+urban+CHD+diabet+Hype	hmox1	0.0527629	1.05418	0.0447444	1.17921	0.238316	0.380106
Surv(depICD_Day, Out_depICD)~hnmt+Age+Sex+BMI+Race_Ethnicity+Smoking+healthDrinking+Healthy_physical_activity+Qualification+Townsend_deprivation_index+urban+CHD+diabet+Hype	hnmt	0.0876985	1.09166	0.0447678	1.95897	0.0501167	0.137821
Surv(depICD_Day, Out_depICD)~hnrnpk+Age+Sex+BMI+Race_Ethnicity+Smoking+healthDrinking+Healthy_physical_activity+Qualification+Townsend_deprivation_index+urban+CHD+diabet+Hype	hnrnpk	0.0587005	1.06046	0.02701	2.17329	0.0297587	0.101485
Surv(depICD_Day, Out_depICD)~hpcal1+Age+Sex+BMI+Race_Ethnicity+Smoking+healthDrinking+Healthy_physical_activity+Qualification+Townsend_deprivation_index+urban+CHD+diabet+Hype	hpcal1	0.0737705	1.07656	0.0290459	2.53979	0.0110918	0.061005
Surv(depICD_Day, Out_depICD)~hpgds+Age+Sex+BMI+Race_Ethnicity+Smoking+healthDrinking+Healthy_physical_activity+Qualification+Townsend_deprivation_index+urban+CHD+diabet+Hype	hpgds	-0.181684	0.833865	0.058219	-3.12069	0.00180425	0.0194467
Surv(depICD_Day, Out_depICD)~hs3st3b1+Age+Sex+BMI+Race_Ethnicity+Smoking+healthDrinking+Healthy_physical_activity+Qualification+Townsend_deprivation_index+urban+CHD+diabet+Hype	hs3st3b1	0.114326	1.12112	0.0562548	2.03229	0.042124	0.12577
Surv(depICD_Day, Out_depICD)~hs6st1+Age+Sex+BMI+Race_Ethnicity+Smoking+healthDrinking+Healthy_physical_activity+Qualification+Townsend_deprivation_index+urban+CHD+diabet+Hype	hs6st1	0.0467941	1.04791	0.0607863	0.769813	0.441411	0.578142
Surv(depICD_Day, Out_depICD)~hsd11b1+Age+Sex+BMI+Race_Ethnicity+Smoking+healthDrinking+Healthy_physical_activity+Qualification+Townsend_deprivation_index+urban+CHD+diabet+Hype	hsd11b1	0.0964139	1.10121	0.053449	1.80385	0.071255	0.174185
Surv(depICD_Day, Out_depICD)~hsp90b1+Age+Sex+BMI+Race_Ethnicity+Smoking+healthDrinking+Healthy_physical_activity+Qualification+Townsend_deprivation_index+urban+CHD+diabet+Hype	hsp90b1	-0.0540604	0.947375	0.034893	-1.54932	0.121305	0.236941
Surv(depICD_Day, Out_depICD)~hspa1a+Age+Sex+BMI+Race_Ethnicity+Smoking+healthDrinking+Healthy_physical_activity+Qualification+Townsend_deprivation_index+urban+CHD+diabet+Hype	hspa1a	0.0859868	1.08979	0.0284919	3.01794	0.00254496	0.0243351
Surv(depICD_Day, Out_depICD)~hspb1+Age+Sex+BMI+Race_Ethnicity+Smoking+healthDrinking+Healthy_physical_activity+Qualification+Townsend_deprivation_index+urban+CHD+diabet+Hype	hspb1	0.0770719	1.08012	0.0323413	2.38308	0.0171685	0.0740929
Surv(depICD_Day, Out_depICD)~hspb6+Age+Sex+BMI+Race_Ethnicity+Smoking+healthDrinking+Healthy_physical_activity+Qualification+Townsend_deprivation_index+urban+CHD+diabet+Hype	hspb6	0.136158	1.14586	0.0537995	2.53085	0.0113787	0.0616046
Surv(depICD_Day, Out_depICD)~hspg2+Age+Sex+BMI+Race_Ethnicity+Smoking+healthDrinking+Healthy_physical_activity+Qualification+Townsend_deprivation_index+urban+CHD+diabet+Hype	hspg2	0.0884852	1.09252	0.0788126	1.12273	0.261553	0.39884
Surv(depICD_Day, Out_depICD)~htra2+Age+Sex+BMI+Race_Ethnicity+Smoking+healthDrinking+Healthy_physical_activity+Qualification+Townsend_deprivation_index+urban+CHD+diabet+Hype	htra2	0.0802766	1.08359	0.0339254	2.36627	0.0179686	0.075758
Surv(depICD_Day, Out_depICD)~hyal1+Age+Sex+BMI+Race_Ethnicity+Smoking+healthDrinking+Healthy_physical_activity+Qualification+Townsend_deprivation_index+urban+CHD+diabet+Hype	hyal1	0.208639	1.232	0.0925737	2.25377	0.0242109	0.0905898
Surv(depICD_Day, Out_depICD)~hyou1+Age+Sex+BMI+Race_Ethnicity+Smoking+healthDrinking+Healthy_physical_activity+Qualification+Townsend_deprivation_index+urban+CHD+diabet+Hype	hyou1	0.146524	1.1578	0.0933783	1.56914	0.116615	0.231471
Surv(depICD_Day, Out_depICD)~ica1+Age+Sex+BMI+Race_Ethnicity+Smoking+healthDrinking+Healthy_physical_activity+Qualification+Townsend_deprivation_index+urban+CHD+diabet+Hype	ica1	0.0477051	1.04886	0.0266267	1.79163	0.0731926	0.176425
Surv(depICD_Day, Out_depICD)~icam1+Age+Sex+BMI+Race_Ethnicity+Smoking+healthDrinking+Healthy_physical_activity+Qualification+Townsend_deprivation_index+urban+CHD+diabet+Hype	icam1	0.226463	1.25416	0.072147	3.13892	0.00169574	0.0186532
Surv(depICD_Day, Out_depICD)~icam2+Age+Sex+BMI+Race_Ethnicity+Smoking+healthDrinking+Healthy_physical_activity+Qualification+Townsend_deprivation_index+urban+CHD+diabet+Hype	icam2	0.114834	1.12169	0.066287	1.73237	0.0832078	0.187281
Surv(depICD_Day, Out_depICD)~icam3+Age+Sex+BMI+Race_Ethnicity+Smoking+healthDrinking+Healthy_physical_activity+Qualification+Townsend_deprivation_index+urban+CHD+diabet+Hype	icam3	0.0136571	1.01375	0.0812338	0.168121	0.866488	0.916611
Surv(depICD_Day, Out_depICD)~icam4+Age+Sex+BMI+Race_Ethnicity+Smoking+healthDrinking+Healthy_physical_activity+Qualification+Townsend_deprivation_index+urban+CHD+diabet+Hype	icam4	-0.0206374	0.979574	0.0403304	-0.511708	0.608855	0.724781
Surv(depICD_Day, Out_depICD)~icam5+Age+Sex+BMI+Race_Ethnicity+Smoking+healthDrinking+Healthy_physical_activity+Qualification+Townsend_deprivation_index+urban+CHD+diabet+Hype	icam5	0.026999	1.02737	0.0473355	0.570374	0.568424	0.690701
Surv(depICD_Day, Out_depICD)~icoslg+Age+Sex+BMI+Race_Ethnicity+Smoking+healthDrinking+Healthy_physical_activity+Qualification+Townsend_deprivation_index+urban+CHD+diabet+Hype	icoslg	-0.00596412	0.994054	0.111617	-0.0534338	0.957386	0.970645
Surv(depICD_Day, Out_depICD)~idi2+Age+Sex+BMI+Race_Ethnicity+Smoking+healthDrinking+Healthy_physical_activity+Qualification+Townsend_deprivation_index+urban+CHD+diabet+Hype	idi2	0.0496646	1.05092	0.0449754	1.10426	0.269481	0.407704
Surv(depICD_Day, Out_depICD)~ids+Age+Sex+BMI+Race_Ethnicity+Smoking+healthDrinking+Healthy_physical_activity+Qualification+Townsend_deprivation_index+urban+CHD+diabet+Hype	ids	0.0662072	1.06845	0.240991	0.274729	0.783524	0.856084
Surv(depICD_Day, Out_depICD)~idua+Age+Sex+BMI+Race_Ethnicity+Smoking+healthDrinking+Healthy_physical_activity+Qualification+Townsend_deprivation_index+urban+CHD+diabet+Hype	idua	0.0876855	1.09164	0.0460597	1.90373	0.0569447	0.148239
Surv(depICD_Day, Out_depICD)~ifng+Age+Sex+BMI+Race_Ethnicity+Smoking+healthDrinking+Healthy_physical_activity+Qualification+Townsend_deprivation_index+urban+CHD+diabet+Hype	ifng	0.0321243	1.03265	0.019191	1.67392	0.0941464	0.202553
Surv(depICD_Day, Out_depICD)~ifngr1+Age+Sex+BMI+Race_Ethnicity+Smoking+healthDrinking+Healthy_physical_activity+Qualification+Townsend_deprivation_index+urban+CHD+diabet+Hype	ifngr1	0.0453243	1.04637	0.101779	0.44532	0.656089	0.760585
Surv(depICD_Day, Out_depICD)~ifngr2+Age+Sex+BMI+Race_Ethnicity+Smoking+healthDrinking+Healthy_physical_activity+Qualification+Townsend_deprivation_index+urban+CHD+diabet+Hype	ifngr2	0.0962002	1.10098	0.0403196	2.38594	0.0170355	0.0739716
Surv(depICD_Day, Out_depICD)~ifnl1+Age+Sex+BMI+Race_Ethnicity+Smoking+healthDrinking+Healthy_physical_activity+Qualification+Townsend_deprivation_index+urban+CHD+diabet+Hype	ifnl1	0.189444	1.20858	0.0458628	4.13067	3.61706e-05	0.00165367
Surv(depICD_Day, Out_depICD)~ifnlr1+Age+Sex+BMI+Race_Ethnicity+Smoking+healthDrinking+Healthy_physical_activity+Qualification+Townsend_deprivation_index+urban+CHD+diabet+Hype	ifnlr1	0.0644487	1.06657	0.0569988	1.1307	0.25818	0.396762
Surv(depICD_Day, Out_depICD)~igf1r+Age+Sex+BMI+Race_Ethnicity+Smoking+healthDrinking+Healthy_physical_activity+Qualification+Townsend_deprivation_index+urban+CHD+diabet+Hype	igf1r	0.237991	1.2687	0.0962282	2.4732	0.013391	0.0668109
Surv(depICD_Day, Out_depICD)~igf2r+Age+Sex+BMI+Race_Ethnicity+Smoking+healthDrinking+Healthy_physical_activity+Qualification+Townsend_deprivation_index+urban+CHD+diabet+Hype	igf2r	0.360107	1.43348	0.0904103	3.98303	6.8043e-05	0.00242797
Surv(depICD_Day, Out_depICD)~igfbp1+Age+Sex+BMI+Race_Ethnicity+Smoking+healthDrinking+Healthy_physical_activity+Qualification+Townsend_deprivation_index+urban+CHD+diabet+Hype	igfbp1	0.0376477	1.03837	0.0170791	2.20431	0.0275025	0.0988605
Surv(depICD_Day, Out_depICD)~igfbp2+Age+Sex+BMI+Race_Ethnicity+Smoking+healthDrinking+Healthy_physical_activity+Qualification+Townsend_deprivation_index+urban+CHD+diabet+Hype	igfbp2	0.0303334	1.0308	0.0331943	0.913812	0.360815	0.505625
Surv(depICD_Day, Out_depICD)~igfbp3+Age+Sex+BMI+Race_Ethnicity+Smoking+healthDrinking+Healthy_physical_activity+Qualification+Townsend_deprivation_index+urban+CHD+diabet+Hype	igfbp3	-0.0482233	0.952921	0.0690479	-0.698405	0.484924	0.613716
Surv(depICD_Day, Out_depICD)~igfbp4+Age+Sex+BMI+Race_Ethnicity+Smoking+healthDrinking+Healthy_physical_activity+Qualification+Townsend_deprivation_index+urban+CHD+diabet+Hype	igfbp4	0.189622	1.20879	0.0462058	4.10386	4.06318e-05	0.00180134
Surv(depICD_Day, Out_depICD)~igfbp6+Age+Sex+BMI+Race_Ethnicity+Smoking+healthDrinking+Healthy_physical_activity+Qualification+Townsend_deprivation_index+urban+CHD+diabet+Hype	igfbp6	0.00359055	1.0036	0.0702639	0.051101	0.959245	0.970645
Surv(depICD_Day, Out_depICD)~igfbp7+Age+Sex+BMI+Race_Ethnicity+Smoking+healthDrinking+Healthy_physical_activity+Qualification+Townsend_deprivation_index+urban+CHD+diabet+Hype	igfbp7	-0.00569254	0.994324	0.0676842	-0.0841043	0.932973	0.95651
Surv(depICD_Day, Out_depICD)~igfbpl1+Age+Sex+BMI+Race_Ethnicity+Smoking+healthDrinking+Healthy_physical_activity+Qualification+Townsend_deprivation_index+urban+CHD+diabet+Hype	igfbpl1	0.12972	1.13851	0.0607597	2.13497	0.0327636	0.108446
Surv(depICD_Day, Out_depICD)~igsf3+Age+Sex+BMI+Race_Ethnicity+Smoking+healthDrinking+Healthy_physical_activity+Qualification+Townsend_deprivation_index+urban+CHD+diabet+Hype	igsf3	0.0630029	1.06503	0.0573601	1.09838	0.27204	0.40946
Surv(depICD_Day, Out_depICD)~igsf8+Age+Sex+BMI+Race_Ethnicity+Smoking+healthDrinking+Healthy_physical_activity+Qualification+Townsend_deprivation_index+urban+CHD+diabet+Hype	igsf8	0.221686	1.24818	0.0670756	3.30501	0.000949717	0.0128652
Surv(depICD_Day, Out_depICD)~ikbkg+Age+Sex+BMI+Race_Ethnicity+Smoking+healthDrinking+Healthy_physical_activity+Qualification+Townsend_deprivation_index+urban+CHD+diabet+Hype	ikbkg	0.0276191	1.028	0.0227516	1.21394	0.22477	0.365376
Surv(depICD_Day, Out_depICD)~ikzf2+Age+Sex+BMI+Race_Ethnicity+Smoking+healthDrinking+Healthy_physical_activity+Qualification+Townsend_deprivation_index+urban+CHD+diabet+Hype	ikzf2	0.00580753	1.00582	0.0241338	0.240639	0.809835	0.874604
Surv(depICD_Day, Out_depICD)~il10+Age+Sex+BMI+Race_Ethnicity+Smoking+healthDrinking+Healthy_physical_activity+Qualification+Townsend_deprivation_index+urban+CHD+diabet+Hype	il10	0.0761963	1.07917	0.0245002	3.11003	0.0018707	0.0198321
Surv(depICD_Day, Out_depICD)~il10ra+Age+Sex+BMI+Race_Ethnicity+Smoking+healthDrinking+Healthy_physical_activity+Qualification+Townsend_deprivation_index+urban+CHD+diabet+Hype	il10ra	0.0133605	1.01345	0.0366176	0.364865	0.715212	0.804889
Surv(depICD_Day, Out_depICD)~il10rb+Age+Sex+BMI+Race_Ethnicity+Smoking+healthDrinking+Healthy_physical_activity+Qualification+Townsend_deprivation_index+urban+CHD+diabet+Hype	il10rb	0.159167	1.17253	0.0721694	2.20547	0.0274212	0.098811
Surv(depICD_Day, Out_depICD)~il11+Age+Sex+BMI+Race_Ethnicity+Smoking+healthDrinking+Healthy_physical_activity+Qualification+Townsend_deprivation_index+urban+CHD+diabet+Hype	il11	0.00548268	1.0055	0.0338913	0.161772	0.871485	0.919275
Surv(depICD_Day, Out_depICD)~il12a_il12b+Age+Sex+BMI+Race_Ethnicity+Smoking+healthDrinking+Healthy_physical_activity+Qualification+Townsend_deprivation_index+urban+CHD+diabet+Hype	il12a_il12b	0.0577881	1.05949	0.0271832	2.12588	0.0335134	0.10983
Surv(depICD_Day, Out_depICD)~il12b+Age+Sex+BMI+Race_Ethnicity+Smoking+healthDrinking+Healthy_physical_activity+Qualification+Townsend_deprivation_index+urban+CHD+diabet+Hype	il12b	0.0551383	1.05669	0.0386681	1.42594	0.153886	0.283188
Surv(depICD_Day, Out_depICD)~il12rb1+Age+Sex+BMI+Race_Ethnicity+Smoking+healthDrinking+Healthy_physical_activity+Qualification+Townsend_deprivation_index+urban+CHD+diabet+Hype	il12rb1	0.113865	1.1206	0.0576587	1.9748	0.0482904	0.135863
Surv(depICD_Day, Out_depICD)~il13+Age+Sex+BMI+Race_Ethnicity+Smoking+healthDrinking+Healthy_physical_activity+Qualification+Townsend_deprivation_index+urban+CHD+diabet+Hype	il13	-0.0542572	0.947188	0.0481953	-1.12578	0.26026	0.397954
Surv(depICD_Day, Out_depICD)~il13ra1+Age+Sex+BMI+Race_Ethnicity+Smoking+healthDrinking+Healthy_physical_activity+Qualification+Townsend_deprivation_index+urban+CHD+diabet+Hype	il13ra1	0.079824	1.0831	0.0968679	0.82405	0.409911	0.550183
Surv(depICD_Day, Out_depICD)~il15+Age+Sex+BMI+Race_Ethnicity+Smoking+healthDrinking+Healthy_physical_activity+Qualification+Townsend_deprivation_index+urban+CHD+diabet+Hype	il15	0.160745	1.17439	0.0635468	2.52955	0.0114208	0.0616046
Surv(depICD_Day, Out_depICD)~il15ra+Age+Sex+BMI+Race_Ethnicity+Smoking+healthDrinking+Healthy_physical_activity+Qualification+Townsend_deprivation_index+urban+CHD+diabet+Hype	il15ra	0.0916803	1.09601	0.0620703	1.47704	0.139665	0.263651
Surv(depICD_Day, Out_depICD)~il16+Age+Sex+BMI+Race_Ethnicity+Smoking+healthDrinking+Healthy_physical_activity+Qualification+Townsend_deprivation_index+urban+CHD+diabet+Hype	il16	0.0807306	1.08408	0.0479619	1.68322	0.0923321	0.201314
Surv(depICD_Day, Out_depICD)~il17a+Age+Sex+BMI+Race_Ethnicity+Smoking+healthDrinking+Healthy_physical_activity+Qualification+Townsend_deprivation_index+urban+CHD+diabet+Hype	il17a	0.0257719	1.02611	0.0495498	0.520121	0.602979	0.720718
Surv(depICD_Day, Out_depICD)~il17c+Age+Sex+BMI+Race_Ethnicity+Smoking+healthDrinking+Healthy_physical_activity+Qualification+Townsend_deprivation_index+urban+CHD+diabet+Hype	il17c	0.0798921	1.08317	0.0290695	2.74832	0.00599021	0.0409518
Surv(depICD_Day, Out_depICD)~il17d+Age+Sex+BMI+Race_Ethnicity+Smoking+healthDrinking+Healthy_physical_activity+Qualification+Townsend_deprivation_index+urban+CHD+diabet+Hype	il17d	-0.0186929	0.981481	0.0655624	-0.285116	0.775555	0.849916
Surv(depICD_Day, Out_depICD)~il17f+Age+Sex+BMI+Race_Ethnicity+Smoking+healthDrinking+Healthy_physical_activity+Qualification+Townsend_deprivation_index+urban+CHD+diabet+Hype	il17f	0.0472393	1.04837	0.0268988	1.75619	0.0790561	0.18257
Surv(depICD_Day, Out_depICD)~il17ra+Age+Sex+BMI+Race_Ethnicity+Smoking+healthDrinking+Healthy_physical_activity+Qualification+Townsend_deprivation_index+urban+CHD+diabet+Hype	il17ra	-0.00773649	0.992293	0.0481708	-0.160605	0.872404	0.919275
Surv(depICD_Day, Out_depICD)~il17rb+Age+Sex+BMI+Race_Ethnicity+Smoking+healthDrinking+Healthy_physical_activity+Qualification+Townsend_deprivation_index+urban+CHD+diabet+Hype	il17rb	-0.0557763	0.945751	0.0406818	-1.37104	0.170363	0.303214
Surv(depICD_Day, Out_depICD)~il18+Age+Sex+BMI+Race_Ethnicity+Smoking+healthDrinking+Healthy_physical_activity+Qualification+Townsend_deprivation_index+urban+CHD+diabet+Hype	il18	0.125413	1.13362	0.0447867	2.80022	0.00510679	0.037142
Surv(depICD_Day, Out_depICD)~il18bp+Age+Sex+BMI+Race_Ethnicity+Smoking+healthDrinking+Healthy_physical_activity+Qualification+Townsend_deprivation_index+urban+CHD+diabet+Hype	il18bp	0.244403	1.27686	0.0670922	3.6428	0.000269692	0.00547999
Surv(depICD_Day, Out_depICD)~il18r1+Age+Sex+BMI+Race_Ethnicity+Smoking+healthDrinking+Healthy_physical_activity+Qualification+Townsend_deprivation_index+urban+CHD+diabet+Hype	il18r1	0.281187	1.3247	0.0632975	4.44231	8.89971e-06	0.000651014
Surv(depICD_Day, Out_depICD)~il18rap+Age+Sex+BMI+Race_Ethnicity+Smoking+healthDrinking+Healthy_physical_activity+Qualification+Townsend_deprivation_index+urban+CHD+diabet+Hype	il18rap	-0.00333852	0.996667	0.0126236	-0.264467	0.79142	0.862021
Surv(depICD_Day, Out_depICD)~il19+Age+Sex+BMI+Race_Ethnicity+Smoking+healthDrinking+Healthy_physical_activity+Qualification+Townsend_deprivation_index+urban+CHD+diabet+Hype	il19	0.0803773	1.0837	0.0296839	2.70778	0.00677359	0.0448405
Surv(depICD_Day, Out_depICD)~il1a+Age+Sex+BMI+Race_Ethnicity+Smoking+healthDrinking+Healthy_physical_activity+Qualification+Townsend_deprivation_index+urban+CHD+diabet+Hype	il1a	-0.0156399	0.984482	0.0380521	-0.411013	0.681063	0.780874
Surv(depICD_Day, Out_depICD)~il1b+Age+Sex+BMI+Race_Ethnicity+Smoking+healthDrinking+Healthy_physical_activity+Qualification+Townsend_deprivation_index+urban+CHD+diabet+Hype	il1b	0.0324731	1.03301	0.0368562	0.881077	0.378276	0.522585
Surv(depICD_Day, Out_depICD)~il1r1+Age+Sex+BMI+Race_Ethnicity+Smoking+healthDrinking+Healthy_physical_activity+Qualification+Townsend_deprivation_index+urban+CHD+diabet+Hype	il1r1	0.0756867	1.07862	0.0922626	0.820341	0.412022	0.552004
Surv(depICD_Day, Out_depICD)~il1r2+Age+Sex+BMI+Race_Ethnicity+Smoking+healthDrinking+Healthy_physical_activity+Qualification+Townsend_deprivation_index+urban+CHD+diabet+Hype	il1r2	-0.0712959	0.931186	0.107115	-0.6656	0.505667	0.635013
Surv(depICD_Day, Out_depICD)~il1rap+Age+Sex+BMI+Race_Ethnicity+Smoking+healthDrinking+Healthy_physical_activity+Qualification+Townsend_deprivation_index+urban+CHD+diabet+Hype	il1rap	-0.0939608	0.910318	0.0485103	-1.93692	0.0527548	0.140136
Surv(depICD_Day, Out_depICD)~il1rl1+Age+Sex+BMI+Race_Ethnicity+Smoking+healthDrinking+Healthy_physical_activity+Qualification+Townsend_deprivation_index+urban+CHD+diabet+Hype	il1rl1	0.0769633	1.08	0.0461261	1.66854	0.0952086	0.203641
Surv(depICD_Day, Out_depICD)~il1rl2+Age+Sex+BMI+Race_Ethnicity+Smoking+healthDrinking+Healthy_physical_activity+Qualification+Townsend_deprivation_index+urban+CHD+diabet+Hype	il1rl2	-0.0249936	0.975316	0.0562767	-0.44412	0.656956	0.760883
Surv(depICD_Day, Out_depICD)~il1rn+Age+Sex+BMI+Race_Ethnicity+Smoking+healthDrinking+Healthy_physical_activity+Qualification+Townsend_deprivation_index+urban+CHD+diabet+Hype	il1rn	0.179207	1.19627	0.0353166	5.0743	3.88917e-07	0.000142246
Surv(depICD_Day, Out_depICD)~il2+Age+Sex+BMI+Race_Ethnicity+Smoking+healthDrinking+Healthy_physical_activity+Qualification+Townsend_deprivation_index+urban+CHD+diabet+Hype	il2	0.179472	1.19659	0.0696644	2.57623	0.00998836	0.0579481
Surv(depICD_Day, Out_depICD)~il20+Age+Sex+BMI+Race_Ethnicity+Smoking+healthDrinking+Healthy_physical_activity+Qualification+Townsend_deprivation_index+urban+CHD+diabet+Hype	il20	0.0414941	1.04237	0.0412106	1.00688	0.313992	0.455705
Surv(depICD_Day, Out_depICD)~il20ra+Age+Sex+BMI+Race_Ethnicity+Smoking+healthDrinking+Healthy_physical_activity+Qualification+Townsend_deprivation_index+urban+CHD+diabet+Hype	il20ra	-0.0208304	0.979385	0.0498307	-0.418023	0.675931	0.775597
Surv(depICD_Day, Out_depICD)~il22ra1+Age+Sex+BMI+Race_Ethnicity+Smoking+healthDrinking+Healthy_physical_activity+Qualification+Townsend_deprivation_index+urban+CHD+diabet+Hype	il22ra1	0.0425048	1.04342	0.0482155	0.881559	0.378015	0.522585
Surv(depICD_Day, Out_depICD)~il24+Age+Sex+BMI+Race_Ethnicity+Smoking+healthDrinking+Healthy_physical_activity+Qualification+Townsend_deprivation_index+urban+CHD+diabet+Hype	il24	0.0176328	1.01779	0.0445549	0.395755	0.692286	0.790027
Surv(depICD_Day, Out_depICD)~il2ra+Age+Sex+BMI+Race_Ethnicity+Smoking+healthDrinking+Healthy_physical_activity+Qualification+Townsend_deprivation_index+urban+CHD+diabet+Hype	il2ra	0.101771	1.10713	0.0524065	1.94195	0.0521437	0.140136
Surv(depICD_Day, Out_depICD)~il2rb+Age+Sex+BMI+Race_Ethnicity+Smoking+healthDrinking+Healthy_physical_activity+Qualification+Townsend_deprivation_index+urban+CHD+diabet+Hype	il2rb	0.0721665	1.07483	0.0552602	1.30594	0.191573	0.328571
Surv(depICD_Day, Out_depICD)~il32+Age+Sex+BMI+Race_Ethnicity+Smoking+healthDrinking+Healthy_physical_activity+Qualification+Townsend_deprivation_index+urban+CHD+diabet+Hype	il32	0.0957194	1.10045	0.0468153	2.04462	0.0408927	0.124855
Surv(depICD_Day, Out_depICD)~il33+Age+Sex+BMI+Race_Ethnicity+Smoking+healthDrinking+Healthy_physical_activity+Qualification+Townsend_deprivation_index+urban+CHD+diabet+Hype	il33	0.0105518	1.01061	0.0561252	0.188005	0.850873	0.907541
Surv(depICD_Day, Out_depICD)~il34+Age+Sex+BMI+Race_Ethnicity+Smoking+healthDrinking+Healthy_physical_activity+Qualification+Townsend_deprivation_index+urban+CHD+diabet+Hype	il34	0.0676787	1.07002	0.061102	1.10763	0.26802	0.405915
Surv(depICD_Day, Out_depICD)~il3ra+Age+Sex+BMI+Race_Ethnicity+Smoking+healthDrinking+Healthy_physical_activity+Qualification+Townsend_deprivation_index+urban+CHD+diabet+Hype	il3ra	0.0757253	1.07867	0.0669568	1.13096	0.258073	0.396762
Surv(depICD_Day, Out_depICD)~il4+Age+Sex+BMI+Race_Ethnicity+Smoking+healthDrinking+Healthy_physical_activity+Qualification+Townsend_deprivation_index+urban+CHD+diabet+Hype	il4	-0.022121	0.978122	0.0231533	-0.955417	0.339367	0.482033
Surv(depICD_Day, Out_depICD)~il4r+Age+Sex+BMI+Race_Ethnicity+Smoking+healthDrinking+Healthy_physical_activity+Qualification+Townsend_deprivation_index+urban+CHD+diabet+Hype	il4r	0.265589	1.3042	0.0559272	4.74884	2.0459e-06	0.000354394
Surv(depICD_Day, Out_depICD)~il5+Age+Sex+BMI+Race_Ethnicity+Smoking+healthDrinking+Healthy_physical_activity+Qualification+Townsend_deprivation_index+urban+CHD+diabet+Hype	il5	-0.0041579	0.995851	0.0153476	-0.270916	0.786456	0.858005
Surv(depICD_Day, Out_depICD)~il5ra+Age+Sex+BMI+Race_Ethnicity+Smoking+healthDrinking+Healthy_physical_activity+Qualification+Townsend_deprivation_index+urban+CHD+diabet+Hype	il5ra	0.0375543	1.03827	0.0379659	0.98916	0.322585	0.464524
Surv(depICD_Day, Out_depICD)~il6+Age+Sex+BMI+Race_Ethnicity+Smoking+healthDrinking+Healthy_physical_activity+Qualification+Townsend_deprivation_index+urban+CHD+diabet+Hype	il6	0.098002	1.10296	0.0264708	3.70227	0.000213683	0.0048095
Surv(depICD_Day, Out_depICD)~il6r+Age+Sex+BMI+Race_Ethnicity+Smoking+healthDrinking+Healthy_physical_activity+Qualification+Townsend_deprivation_index+urban+CHD+diabet+Hype	il6r	-0.0135368	0.986554	0.06258	-0.216311	0.828745	0.888245
Surv(depICD_Day, Out_depICD)~il6st+Age+Sex+BMI+Race_Ethnicity+Smoking+healthDrinking+Healthy_physical_activity+Qualification+Townsend_deprivation_index+urban+CHD+diabet+Hype	il6st	0.138834	1.14893	0.120418	1.15294	0.248937	0.38993
Surv(depICD_Day, Out_depICD)~il7+Age+Sex+BMI+Race_Ethnicity+Smoking+healthDrinking+Healthy_physical_activity+Qualification+Townsend_deprivation_index+urban+CHD+diabet+Hype	il7	0.0517345	1.0531	0.032981	1.56861	0.116738	0.231471
Surv(depICD_Day, Out_depICD)~il7r+Age+Sex+BMI+Race_Ethnicity+Smoking+healthDrinking+Healthy_physical_activity+Qualification+Townsend_deprivation_index+urban+CHD+diabet+Hype	il7r	-0.0271683	0.973197	0.0403257	-0.673721	0.500489	0.629592
Surv(depICD_Day, Out_depICD)~ilkap+Age+Sex+BMI+Race_Ethnicity+Smoking+healthDrinking+Healthy_physical_activity+Qualification+Townsend_deprivation_index+urban+CHD+diabet+Hype	ilkap	0.105227	1.11096	0.035741	2.94416	0.00323837	0.0287135
Surv(depICD_Day, Out_depICD)~impa1+Age+Sex+BMI+Race_Ethnicity+Smoking+healthDrinking+Healthy_physical_activity+Qualification+Townsend_deprivation_index+urban+CHD+diabet+Hype	impa1	0.0668679	1.06915	0.0344925	1.93862	0.0525475	0.140136
Surv(depICD_Day, Out_depICD)~ing1+Age+Sex+BMI+Race_Ethnicity+Smoking+healthDrinking+Healthy_physical_activity+Qualification+Townsend_deprivation_index+urban+CHD+diabet+Hype	ing1	0.131899	1.14099	0.0417414	3.15991	0.0015782	0.0176253
Surv(depICD_Day, Out_depICD)~inhbc+Age+Sex+BMI+Race_Ethnicity+Smoking+healthDrinking+Healthy_physical_activity+Qualification+Townsend_deprivation_index+urban+CHD+diabet+Hype	inhbc	0.0937544	1.09829	0.0525228	1.78502	0.0742574	0.176936
Surv(depICD_Day, Out_depICD)~inpp1+Age+Sex+BMI+Race_Ethnicity+Smoking+healthDrinking+Healthy_physical_activity+Qualification+Townsend_deprivation_index+urban+CHD+diabet+Hype	inpp1	0.0810347	1.08441	0.0382985	2.11587	0.0343558	0.111447
Surv(depICD_Day, Out_depICD)~inppl1+Age+Sex+BMI+Race_Ethnicity+Smoking+healthDrinking+Healthy_physical_activity+Qualification+Townsend_deprivation_index+urban+CHD+diabet+Hype	inppl1	0.0340715	1.03466	0.0214565	1.58793	0.112301	0.225644
Surv(depICD_Day, Out_depICD)~ipcef1+Age+Sex+BMI+Race_Ethnicity+Smoking+healthDrinking+Healthy_physical_activity+Qualification+Townsend_deprivation_index+urban+CHD+diabet+Hype	ipcef1	0.0715889	1.07421	0.0238421	3.00263	0.00267659	0.0249776
Surv(depICD_Day, Out_depICD)~iqgap2+Age+Sex+BMI+Race_Ethnicity+Smoking+healthDrinking+Healthy_physical_activity+Qualification+Townsend_deprivation_index+urban+CHD+diabet+Hype	iqgap2	0.0282641	1.02867	0.0385254	0.733648	0.463163	0.596078
Surv(depICD_Day, Out_depICD)~irag2+Age+Sex+BMI+Race_Ethnicity+Smoking+healthDrinking+Healthy_physical_activity+Qualification+Townsend_deprivation_index+urban+CHD+diabet+Hype	irag2	0.0144129	1.01452	0.0233938	0.616099	0.537829	0.663219
Surv(depICD_Day, Out_depICD)~irak1+Age+Sex+BMI+Race_Ethnicity+Smoking+healthDrinking+Healthy_physical_activity+Qualification+Townsend_deprivation_index+urban+CHD+diabet+Hype	irak1	0.0562416	1.05785	0.030372	1.85176	0.0640606	0.162147
Surv(depICD_Day, Out_depICD)~irak4+Age+Sex+BMI+Race_Ethnicity+Smoking+healthDrinking+Healthy_physical_activity+Qualification+Townsend_deprivation_index+urban+CHD+diabet+Hype	irak4	0.0557827	1.05737	0.0206311	2.70382	0.00685479	0.0449666
Surv(depICD_Day, Out_depICD)~islr2+Age+Sex+BMI+Race_Ethnicity+Smoking+healthDrinking+Healthy_physical_activity+Qualification+Townsend_deprivation_index+urban+CHD+diabet+Hype	islr2	-0.00613461	0.993884	0.0581225	-0.105546	0.915942	0.946344
Surv(depICD_Day, Out_depICD)~ism1+Age+Sex+BMI+Race_Ethnicity+Smoking+healthDrinking+Healthy_physical_activity+Qualification+Townsend_deprivation_index+urban+CHD+diabet+Hype	ism1	0.0974507	1.10236	0.0545284	1.78715	0.0739125	0.176936
Surv(depICD_Day, Out_depICD)~itga11+Age+Sex+BMI+Race_Ethnicity+Smoking+healthDrinking+Healthy_physical_activity+Qualification+Townsend_deprivation_index+urban+CHD+diabet+Hype	itga11	-0.237809	0.788353	0.0619586	-3.8382	0.000123939	0.0034212
Surv(depICD_Day, Out_depICD)~itga5+Age+Sex+BMI+Race_Ethnicity+Smoking+healthDrinking+Healthy_physical_activity+Qualification+Townsend_deprivation_index+urban+CHD+diabet+Hype	itga5	0.0623077	1.06429	0.0842676	0.739403	0.459662	0.594594
Surv(depICD_Day, Out_depICD)~itga6+Age+Sex+BMI+Race_Ethnicity+Smoking+healthDrinking+Healthy_physical_activity+Qualification+Townsend_deprivation_index+urban+CHD+diabet+Hype	itga6	0.0146444	1.01475	0.0397087	0.368797	0.712279	0.804062
Surv(depICD_Day, Out_depICD)~itgam+Age+Sex+BMI+Race_Ethnicity+Smoking+healthDrinking+Healthy_physical_activity+Qualification+Townsend_deprivation_index+urban+CHD+diabet+Hype	itgam	-0.261806	0.769661	0.0680894	-3.84503	0.00012054	0.0034212
Surv(depICD_Day, Out_depICD)~itgav+Age+Sex+BMI+Race_Ethnicity+Smoking+healthDrinking+Healthy_physical_activity+Qualification+Townsend_deprivation_index+urban+CHD+diabet+Hype	itgav	-0.481538	0.617833	0.12629	-3.81294	0.000137324	0.00372046
Surv(depICD_Day, Out_depICD)~itgb1+Age+Sex+BMI+Race_Ethnicity+Smoking+healthDrinking+Healthy_physical_activity+Qualification+Townsend_deprivation_index+urban+CHD+diabet+Hype	itgb1	-0.121149	0.885902	0.0985244	-1.22963	0.218836	0.35892
Surv(depICD_Day, Out_depICD)~itgb1bp1+Age+Sex+BMI+Race_Ethnicity+Smoking+healthDrinking+Healthy_physical_activity+Qualification+Townsend_deprivation_index+urban+CHD+diabet+Hype	itgb1bp1	0.0747257	1.07759	0.0525316	1.42249	0.154884	0.284311
Surv(depICD_Day, Out_depICD)~itgb1bp2+Age+Sex+BMI+Race_Ethnicity+Smoking+healthDrinking+Healthy_physical_activity+Qualification+Townsend_deprivation_index+urban+CHD+diabet+Hype	itgb1bp2	0.0453268	1.04637	0.0194438	2.33117	0.0197443	0.080913
Surv(depICD_Day, Out_depICD)~itgb2+Age+Sex+BMI+Race_Ethnicity+Smoking+healthDrinking+Healthy_physical_activity+Qualification+Townsend_deprivation_index+urban+CHD+diabet+Hype	itgb2	-0.139254	0.870007	0.0754502	-1.84564	0.0649449	0.163612
Surv(depICD_Day, Out_depICD)~itgb5+Age+Sex+BMI+Race_Ethnicity+Smoking+healthDrinking+Healthy_physical_activity+Qualification+Townsend_deprivation_index+urban+CHD+diabet+Hype	itgb5	0.0192356	1.01942	0.0551661	0.348685	0.727326	0.814761
Surv(depICD_Day, Out_depICD)~itgb6+Age+Sex+BMI+Race_Ethnicity+Smoking+healthDrinking+Healthy_physical_activity+Qualification+Townsend_deprivation_index+urban+CHD+diabet+Hype	itgb6	0.00132391	1.00132	0.0722086	0.0183344	0.985372	0.988751
Surv(depICD_Day, Out_depICD)~itgb7+Age+Sex+BMI+Race_Ethnicity+Smoking+healthDrinking+Healthy_physical_activity+Qualification+Townsend_deprivation_index+urban+CHD+diabet+Hype	itgb7	-0.0511771	0.95011	0.0467921	-1.09371	0.274082	0.412108
Surv(depICD_Day, Out_depICD)~itih3+Age+Sex+BMI+Race_Ethnicity+Smoking+healthDrinking+Healthy_physical_activity+Qualification+Townsend_deprivation_index+urban+CHD+diabet+Hype	itih3	0.0912661	1.09556	0.0566384	1.61138	0.107097	0.21927
Surv(depICD_Day, Out_depICD)~itm2a+Age+Sex+BMI+Race_Ethnicity+Smoking+healthDrinking+Healthy_physical_activity+Qualification+Townsend_deprivation_index+urban+CHD+diabet+Hype	itm2a	0.0878525	1.09183	0.0353558	2.48481	0.0129621	0.0656177
Surv(depICD_Day, Out_depICD)~ivd+Age+Sex+BMI+Race_Ethnicity+Smoking+healthDrinking+Healthy_physical_activity+Qualification+Townsend_deprivation_index+urban+CHD+diabet+Hype	ivd	0.0422894	1.0432	0.0427538	0.989139	0.322595	0.464524
Surv(depICD_Day, Out_depICD)~jam2+Age+Sex+BMI+Race_Ethnicity+Smoking+healthDrinking+Healthy_physical_activity+Qualification+Townsend_deprivation_index+urban+CHD+diabet+Hype	jam2	-0.12567	0.881906	0.080326	-1.5645	0.1177	0.232381
Surv(depICD_Day, Out_depICD)~jchain+Age+Sex+BMI+Race_Ethnicity+Smoking+healthDrinking+Healthy_physical_activity+Qualification+Townsend_deprivation_index+urban+CHD+diabet+Hype	jchain	0.0288702	1.02929	0.0351224	0.821987	0.411084	0.551252
Surv(depICD_Day, Out_depICD)~jun+Age+Sex+BMI+Race_Ethnicity+Smoking+healthDrinking+Healthy_physical_activity+Qualification+Townsend_deprivation_index+urban+CHD+diabet+Hype	jun	0.0597515	1.06157	0.0422655	1.41372	0.157445	0.286852
Surv(depICD_Day, Out_depICD)~kazald1+Age+Sex+BMI+Race_Ethnicity+Smoking+healthDrinking+Healthy_physical_activity+Qualification+Townsend_deprivation_index+urban+CHD+diabet+Hype	kazald1	0.0215236	1.02176	0.0471032	0.456947	0.647709	0.75266
Surv(depICD_Day, Out_depICD)~kcnip4+Age+Sex+BMI+Race_Ethnicity+Smoking+healthDrinking+Healthy_physical_activity+Qualification+Townsend_deprivation_index+urban+CHD+diabet+Hype	kcnip4	-0.0186278	0.981545	0.0433992	-0.429221	0.667763	0.768636
Surv(depICD_Day, Out_depICD)~kdr+Age+Sex+BMI+Race_Ethnicity+Smoking+healthDrinking+Healthy_physical_activity+Qualification+Townsend_deprivation_index+urban+CHD+diabet+Hype	kdr	-0.0307173	0.96975	0.0835605	-0.367605	0.713168	0.804205
Surv(depICD_Day, Out_depICD)~kel+Age+Sex+BMI+Race_Ethnicity+Smoking+healthDrinking+Healthy_physical_activity+Qualification+Townsend_deprivation_index+urban+CHD+diabet+Hype	kel	-0.00553418	0.994481	0.0599666	-0.0922877	0.926469	0.952525
Surv(depICD_Day, Out_depICD)~kifbp+Age+Sex+BMI+Race_Ethnicity+Smoking+healthDrinking+Healthy_physical_activity+Qualification+Townsend_deprivation_index+urban+CHD+diabet+Hype	kifbp	0.0532427	1.05469	0.0259811	2.04928	0.0404345	0.123757
Surv(depICD_Day, Out_depICD)~kir2dl3+Age+Sex+BMI+Race_Ethnicity+Smoking+healthDrinking+Healthy_physical_activity+Qualification+Townsend_deprivation_index+urban+CHD+diabet+Hype	kir2dl3	0.0177077	1.01787	0.0279814	0.63284	0.526838	0.652637
Surv(depICD_Day, Out_depICD)~kir3dl1+Age+Sex+BMI+Race_Ethnicity+Smoking+healthDrinking+Healthy_physical_activity+Qualification+Townsend_deprivation_index+urban+CHD+diabet+Hype	kir3dl1	0.0127988	1.01288	0.0174649	0.732831	0.463661	0.596078
Surv(depICD_Day, Out_depICD)~kirrel2+Age+Sex+BMI+Race_Ethnicity+Smoking+healthDrinking+Healthy_physical_activity+Qualification+Townsend_deprivation_index+urban+CHD+diabet+Hype	kirrel2	0.095692	1.10042	0.0534118	1.79159	0.0731988	0.176425
Surv(depICD_Day, Out_depICD)~kit+Age+Sex+BMI+Race_Ethnicity+Smoking+healthDrinking+Healthy_physical_activity+Qualification+Townsend_deprivation_index+urban+CHD+diabet+Hype	kit	-0.10174	0.903265	0.0720405	-1.41225	0.157875	0.287278
Surv(depICD_Day, Out_depICD)~kitlg+Age+Sex+BMI+Race_Ethnicity+Smoking+healthDrinking+Healthy_physical_activity+Qualification+Townsend_deprivation_index+urban+CHD+diabet+Hype	kitlg	-0.135974	0.872865	0.0560666	-2.42522	0.015299	0.0702269
Surv(depICD_Day, Out_depICD)~klb+Age+Sex+BMI+Race_Ethnicity+Smoking+healthDrinking+Healthy_physical_activity+Qualification+Townsend_deprivation_index+urban+CHD+diabet+Hype	klb	0.0156247	1.01575	0.0292948	0.53336	0.593785	0.712639
Surv(depICD_Day, Out_depICD)~klk1+Age+Sex+BMI+Race_Ethnicity+Smoking+healthDrinking+Healthy_physical_activity+Qualification+Townsend_deprivation_index+urban+CHD+diabet+Hype	klk1	0.00903105	1.00907	0.0167028	0.540691	0.58872	0.708304
Surv(depICD_Day, Out_depICD)~klk10+Age+Sex+BMI+Race_Ethnicity+Smoking+healthDrinking+Healthy_physical_activity+Qualification+Townsend_deprivation_index+urban+CHD+diabet+Hype	klk10	0.0977534	1.10269	0.0523168	1.86849	0.0616939	0.157794
Surv(depICD_Day, Out_depICD)~klk11+Age+Sex+BMI+Race_Ethnicity+Smoking+healthDrinking+Healthy_physical_activity+Qualification+Townsend_deprivation_index+urban+CHD+diabet+Hype	klk11	0.0891198	1.09321	0.0678044	1.31437	0.188723	0.325208
Surv(depICD_Day, Out_depICD)~klk12+Age+Sex+BMI+Race_Ethnicity+Smoking+healthDrinking+Healthy_physical_activity+Qualification+Townsend_deprivation_index+urban+CHD+diabet+Hype	klk12	0.017222	1.01737	0.0156359	1.10144	0.270706	0.40842
Surv(depICD_Day, Out_depICD)~klk13+Age+Sex+BMI+Race_Ethnicity+Smoking+healthDrinking+Healthy_physical_activity+Qualification+Townsend_deprivation_index+urban+CHD+diabet+Hype	klk13	0.185286	1.20356	0.0482597	3.83934	0.000123363	0.0034212
Surv(depICD_Day, Out_depICD)~klk14+Age+Sex+BMI+Race_Ethnicity+Smoking+healthDrinking+Healthy_physical_activity+Qualification+Townsend_deprivation_index+urban+CHD+diabet+Hype	klk14	0.0255853	1.02592	0.0456345	0.560657	0.575031	0.696416
Surv(depICD_Day, Out_depICD)~klk4+Age+Sex+BMI+Race_Ethnicity+Smoking+healthDrinking+Healthy_physical_activity+Qualification+Townsend_deprivation_index+urban+CHD+diabet+Hype	klk4	0.0677807	1.07013	0.0323427	2.0957	0.0361084	0.114591
Surv(depICD_Day, Out_depICD)~klk6+Age+Sex+BMI+Race_Ethnicity+Smoking+healthDrinking+Healthy_physical_activity+Qualification+Townsend_deprivation_index+urban+CHD+diabet+Hype	klk6	-0.00999255	0.990057	0.0687689	-0.145306	0.884469	0.93025
Surv(depICD_Day, Out_depICD)~klk8+Age+Sex+BMI+Race_Ethnicity+Smoking+healthDrinking+Healthy_physical_activity+Qualification+Townsend_deprivation_index+urban+CHD+diabet+Hype	klk8	-0.0109573	0.989102	0.0609034	-0.179913	0.85722	0.911636
Surv(depICD_Day, Out_depICD)~klrb1+Age+Sex+BMI+Race_Ethnicity+Smoking+healthDrinking+Healthy_physical_activity+Qualification+Townsend_deprivation_index+urban+CHD+diabet+Hype	klrb1	0.0977923	1.10273	0.0554598	1.7633	0.07785	0.181593
Surv(depICD_Day, Out_depICD)~klrd1+Age+Sex+BMI+Race_Ethnicity+Smoking+healthDrinking+Healthy_physical_activity+Qualification+Townsend_deprivation_index+urban+CHD+diabet+Hype	klrd1	0.0878667	1.09184	0.0454523	1.93316	0.0532161	0.140787
Surv(depICD_Day, Out_depICD)~krt14+Age+Sex+BMI+Race_Ethnicity+Smoking+healthDrinking+Healthy_physical_activity+Qualification+Townsend_deprivation_index+urban+CHD+diabet+Hype	krt14	0.0326814	1.03322	0.0749523	0.43603	0.662815	0.764746
Surv(depICD_Day, Out_depICD)~krt18+Age+Sex+BMI+Race_Ethnicity+Smoking+healthDrinking+Healthy_physical_activity+Qualification+Townsend_deprivation_index+urban+CHD+diabet+Hype	krt18	0.0553042	1.05686	0.0254308	2.17469	0.029653	0.101485
Surv(depICD_Day, Out_depICD)~krt19+Age+Sex+BMI+Race_Ethnicity+Smoking+healthDrinking+Healthy_physical_activity+Qualification+Townsend_deprivation_index+urban+CHD+diabet+Hype	krt19	0.0996407	1.10477	0.0306832	3.2474	0.00116465	0.0143862
Surv(depICD_Day, Out_depICD)~krt5+Age+Sex+BMI+Race_Ethnicity+Smoking+healthDrinking+Healthy_physical_activity+Qualification+Townsend_deprivation_index+urban+CHD+diabet+Hype	krt5	0.0425553	1.04347	0.0423177	1.00561	0.314601	0.455705
Surv(depICD_Day, Out_depICD)~kyat1+Age+Sex+BMI+Race_Ethnicity+Smoking+healthDrinking+Healthy_physical_activity+Qualification+Townsend_deprivation_index+urban+CHD+diabet+Hype	kyat1	0.0956437	1.10037	0.0361591	2.64508	0.00816722	0.0505127
Surv(depICD_Day, Out_depICD)~kynu+Age+Sex+BMI+Race_Ethnicity+Smoking+healthDrinking+Healthy_physical_activity+Qualification+Townsend_deprivation_index+urban+CHD+diabet+Hype	kynu	0.112315	1.11887	0.0453599	2.47609	0.0132829	0.066551
Surv(depICD_Day, Out_depICD)~l1cam+Age+Sex+BMI+Race_Ethnicity+Smoking+healthDrinking+Healthy_physical_activity+Qualification+Townsend_deprivation_index+urban+CHD+diabet+Hype	l1cam	-0.068505	0.933789	0.0729275	-0.939357	0.347548	0.490794
Surv(depICD_Day, Out_depICD)~lactb2+Age+Sex+BMI+Race_Ethnicity+Smoking+healthDrinking+Healthy_physical_activity+Qualification+Townsend_deprivation_index+urban+CHD+diabet+Hype	lactb2	0.0890744	1.09316	0.0315129	2.8266	0.00470446	0.036545
Surv(depICD_Day, Out_depICD)~lag3+Age+Sex+BMI+Race_Ethnicity+Smoking+healthDrinking+Healthy_physical_activity+Qualification+Townsend_deprivation_index+urban+CHD+diabet+Hype	lag3	-0.0137179	0.986376	0.052578	-0.260905	0.794166	0.863198
Surv(depICD_Day, Out_depICD)~lair1+Age+Sex+BMI+Race_Ethnicity+Smoking+healthDrinking+Healthy_physical_activity+Qualification+Townsend_deprivation_index+urban+CHD+diabet+Hype	lair1	0.129589	1.13836	0.0539223	2.40326	0.0162495	0.0722586
Surv(depICD_Day, Out_depICD)~lair2+Age+Sex+BMI+Race_Ethnicity+Smoking+healthDrinking+Healthy_physical_activity+Qualification+Townsend_deprivation_index+urban+CHD+diabet+Hype	lair2	0.00587364	1.00589	0.0204016	0.287901	0.773422	0.84885
Surv(depICD_Day, Out_depICD)~lama4+Age+Sex+BMI+Race_Ethnicity+Smoking+healthDrinking+Healthy_physical_activity+Qualification+Townsend_deprivation_index+urban+CHD+diabet+Hype	lama4	0.0674589	1.06979	0.0624178	1.08076	0.279802	0.418134
Surv(depICD_Day, Out_depICD)~lamp2+Age+Sex+BMI+Race_Ethnicity+Smoking+healthDrinking+Healthy_physical_activity+Qualification+Townsend_deprivation_index+urban+CHD+diabet+Hype	lamp2	0.102621	1.10807	0.112119	0.915289	0.36004	0.505022
Surv(depICD_Day, Out_depICD)~lamp3+Age+Sex+BMI+Race_Ethnicity+Smoking+healthDrinking+Healthy_physical_activity+Qualification+Townsend_deprivation_index+urban+CHD+diabet+Hype	lamp3	0.10109	1.10638	0.0404467	2.49933	0.0124427	0.0643241
Surv(depICD_Day, Out_depICD)~lap3+Age+Sex+BMI+Race_Ethnicity+Smoking+healthDrinking+Healthy_physical_activity+Qualification+Townsend_deprivation_index+urban+CHD+diabet+Hype	lap3	0.0792752	1.0825	0.0430913	1.8397	0.0658116	0.164867
Surv(depICD_Day, Out_depICD)~lat+Age+Sex+BMI+Race_Ethnicity+Smoking+healthDrinking+Healthy_physical_activity+Qualification+Townsend_deprivation_index+urban+CHD+diabet+Hype	lat	0.0540844	1.05557	0.0282311	1.91578	0.0553935	0.144763
Surv(depICD_Day, Out_depICD)~lat2+Age+Sex+BMI+Race_Ethnicity+Smoking+healthDrinking+Healthy_physical_activity+Qualification+Townsend_deprivation_index+urban+CHD+diabet+Hype	lat2	0.0311543	1.03164	0.0169166	1.84163	0.0655286	0.16444
Surv(depICD_Day, Out_depICD)~layn+Age+Sex+BMI+Race_Ethnicity+Smoking+healthDrinking+Healthy_physical_activity+Qualification+Townsend_deprivation_index+urban+CHD+diabet+Hype	layn	0.0940062	1.09857	0.0603196	1.55847	0.119122	0.233927
Surv(depICD_Day, Out_depICD)~lbp+Age+Sex+BMI+Race_Ethnicity+Smoking+healthDrinking+Healthy_physical_activity+Qualification+Townsend_deprivation_index+urban+CHD+diabet+Hype	lbp	-0.0235655	0.97671	0.0364782	-0.646017	0.518268	0.645299
Surv(depICD_Day, Out_depICD)~lbr+Age+Sex+BMI+Race_Ethnicity+Smoking+healthDrinking+Healthy_physical_activity+Qualification+Townsend_deprivation_index+urban+CHD+diabet+Hype	lbr	0.0803197	1.08363	0.0284938	2.81885	0.00481958	0.0366798
Surv(depICD_Day, Out_depICD)~lcn2+Age+Sex+BMI+Race_Ethnicity+Smoking+healthDrinking+Healthy_physical_activity+Qualification+Townsend_deprivation_index+urban+CHD+diabet+Hype	lcn2	0.112704	1.1193	0.0542139	2.07888	0.0376288	0.117951
Surv(depICD_Day, Out_depICD)~ldlr+Age+Sex+BMI+Race_Ethnicity+Smoking+healthDrinking+Healthy_physical_activity+Qualification+Townsend_deprivation_index+urban+CHD+diabet+Hype	ldlr	0.102671	1.10813	0.0402114	2.55327	0.0106716	0.0599214
Surv(depICD_Day, Out_depICD)~lefty2+Age+Sex+BMI+Race_Ethnicity+Smoking+healthDrinking+Healthy_physical_activity+Qualification+Townsend_deprivation_index+urban+CHD+diabet+Hype	lefty2	-0.0817123	0.921537	0.0404026	-2.02245	0.0431297	0.12773
Surv(depICD_Day, Out_depICD)~lep+Age+Sex+BMI+Race_Ethnicity+Smoking+healthDrinking+Healthy_physical_activity+Qualification+Townsend_deprivation_index+urban+CHD+diabet+Hype	lep	0.0807631	1.08411	0.0329719	2.44945	0.0143074	0.0679601
Surv(depICD_Day, Out_depICD)~lepr+Age+Sex+BMI+Race_Ethnicity+Smoking+healthDrinking+Healthy_physical_activity+Qualification+Townsend_deprivation_index+urban+CHD+diabet+Hype	lepr	0.0218282	1.02207	0.0674522	0.323609	0.746234	0.827169
Surv(depICD_Day, Out_depICD)~lgals1+Age+Sex+BMI+Race_Ethnicity+Smoking+healthDrinking+Healthy_physical_activity+Qualification+Townsend_deprivation_index+urban+CHD+diabet+Hype	lgals1	0.139967	1.15024	0.0606046	2.30951	0.0209153	0.0833762
Surv(depICD_Day, Out_depICD)~lgals3+Age+Sex+BMI+Race_Ethnicity+Smoking+healthDrinking+Healthy_physical_activity+Qualification+Townsend_deprivation_index+urban+CHD+diabet+Hype	lgals3	0.218381	1.24406	0.0709677	3.07719	0.0020896	0.0211766
Surv(depICD_Day, Out_depICD)~lgals4+Age+Sex+BMI+Race_Ethnicity+Smoking+healthDrinking+Healthy_physical_activity+Qualification+Townsend_deprivation_index+urban+CHD+diabet+Hype	lgals4	0.133375	1.14268	0.0394357	3.38208	0.000719382	0.0106309
Surv(depICD_Day, Out_depICD)~lgals7_lgals7b+Age+Sex+BMI+Race_Ethnicity+Smoking+healthDrinking+Healthy_physical_activity+Qualification+Townsend_deprivation_index+urban+CHD+diabet+Hype	lgals7_lgals7b	0.0629789	1.065	0.0499759	1.26019	0.207603	0.344398
Surv(depICD_Day, Out_depICD)~lgals9+Age+Sex+BMI+Race_Ethnicity+Smoking+healthDrinking+Healthy_physical_activity+Qualification+Townsend_deprivation_index+urban+CHD+diabet+Hype	lgals9	0.308622	1.36155	0.065633	4.70224	2.57324e-06	0.000376465
Surv(depICD_Day, Out_depICD)~lgals8+Age+Sex+BMI+Race_Ethnicity+Smoking+healthDrinking+Healthy_physical_activity+Qualification+Townsend_deprivation_index+urban+CHD+diabet+Hype	lgals8	0.107419	1.1134	0.0337488	3.1829	0.00145806	0.0169296
Surv(depICD_Day, Out_depICD)~lgmn+Age+Sex+BMI+Race_Ethnicity+Smoking+healthDrinking+Healthy_physical_activity+Qualification+Townsend_deprivation_index+urban+CHD+diabet+Hype	lgmn	0.137536	1.14744	0.0581061	2.36698	0.0179341	0.075758
Surv(depICD_Day, Out_depICD)~lhb+Age+Sex+BMI+Race_Ethnicity+Smoking+healthDrinking+Healthy_physical_activity+Qualification+Townsend_deprivation_index+urban+CHD+diabet+Hype	lhb	0.00296347	1.00297	0.0249216	0.118912	0.905345	0.944736
Surv(depICD_Day, Out_depICD)~lhpp+Age+Sex+BMI+Race_Ethnicity+Smoking+healthDrinking+Healthy_physical_activity+Qualification+Townsend_deprivation_index+urban+CHD+diabet+Hype	lhpp	0.0454692	1.04652	0.0346585	1.31192	0.189546	0.325477
Surv(depICD_Day, Out_depICD)~lif+Age+Sex+BMI+Race_Ethnicity+Smoking+healthDrinking+Healthy_physical_activity+Qualification+Townsend_deprivation_index+urban+CHD+diabet+Hype	lif	0.0670027	1.0693	0.0404224	1.65756	0.0974057	0.20743
Surv(depICD_Day, Out_depICD)~lifr+Age+Sex+BMI+Race_Ethnicity+Smoking+healthDrinking+Healthy_physical_activity+Qualification+Townsend_deprivation_index+urban+CHD+diabet+Hype	lifr	0.096287	1.10107	0.0873938	1.10176	0.270566	0.40842
Surv(depICD_Day, Out_depICD)~lilra2+Age+Sex+BMI+Race_Ethnicity+Smoking+healthDrinking+Healthy_physical_activity+Qualification+Townsend_deprivation_index+urban+CHD+diabet+Hype	lilra2	0.0675857	1.06992	0.0596644	1.13276	0.257313	0.396595
Surv(depICD_Day, Out_depICD)~lilra5+Age+Sex+BMI+Race_Ethnicity+Smoking+healthDrinking+Healthy_physical_activity+Qualification+Townsend_deprivation_index+urban+CHD+diabet+Hype	lilra5	0.157362	1.17042	0.0666393	2.36139	0.0182064	0.0763183
Surv(depICD_Day, Out_depICD)~lilrb1+Age+Sex+BMI+Race_Ethnicity+Smoking+healthDrinking+Healthy_physical_activity+Qualification+Townsend_deprivation_index+urban+CHD+diabet+Hype	lilrb1	0.0923192	1.09671	0.0771138	1.19718	0.231236	0.372575
Surv(depICD_Day, Out_depICD)~lilrb2+Age+Sex+BMI+Race_Ethnicity+Smoking+healthDrinking+Healthy_physical_activity+Qualification+Townsend_deprivation_index+urban+CHD+diabet+Hype	lilrb2	0.0375921	1.03831	0.0617356	0.60892	0.542577	0.667051
Surv(depICD_Day, Out_depICD)~lilrb4+Age+Sex+BMI+Race_Ethnicity+Smoking+healthDrinking+Healthy_physical_activity+Qualification+Townsend_deprivation_index+urban+CHD+diabet+Hype	lilrb4	0.142342	1.15297	0.0491879	2.89383	0.0038057	0.0320992
Surv(depICD_Day, Out_depICD)~lilrb5+Age+Sex+BMI+Race_Ethnicity+Smoking+healthDrinking+Healthy_physical_activity+Qualification+Townsend_deprivation_index+urban+CHD+diabet+Hype	lilrb5	0.0075793	1.00761	0.03019	0.251054	0.801773	0.870819
Surv(depICD_Day, Out_depICD)~lpcat2+Age+Sex+BMI+Race_Ethnicity+Smoking+healthDrinking+Healthy_physical_activity+Qualification+Townsend_deprivation_index+urban+CHD+diabet+Hype	lpcat2	0.113003	1.11963	0.0419337	2.69479	0.00704326	0.0455942
Surv(depICD_Day, Out_depICD)~lpl+Age+Sex+BMI+Race_Ethnicity+Smoking+healthDrinking+Healthy_physical_activity+Qualification+Townsend_deprivation_index+urban+CHD+diabet+Hype	lpl	-0.0352022	0.96541	0.0447868	-0.785996	0.43187	0.569221
Surv(depICD_Day, Out_depICD)~lpo+Age+Sex+BMI+Race_Ethnicity+Smoking+healthDrinking+Healthy_physical_activity+Qualification+Townsend_deprivation_index+urban+CHD+diabet+Hype	lpo	0.00199866	1.002	0.0363879	0.0549265	0.956197	0.970645
Surv(depICD_Day, Out_depICD)~lrig1+Age+Sex+BMI+Race_Ethnicity+Smoking+healthDrinking+Healthy_physical_activity+Qualification+Townsend_deprivation_index+urban+CHD+diabet+Hype	lrig1	0.178914	1.19592	0.0614333	2.91233	0.00358738	0.0310552
Surv(depICD_Day, Out_depICD)~lrp1+Age+Sex+BMI+Race_Ethnicity+Smoking+healthDrinking+Healthy_physical_activity+Qualification+Townsend_deprivation_index+urban+CHD+diabet+Hype	lrp1	0.129648	1.13843	0.0796359	1.62801	0.103522	0.214219
Surv(depICD_Day, Out_depICD)~lrp11+Age+Sex+BMI+Race_Ethnicity+Smoking+healthDrinking+Healthy_physical_activity+Qualification+Townsend_deprivation_index+urban+CHD+diabet+Hype	lrp11	0.0788417	1.08203	0.0586348	1.34462	0.178748	0.313558
Surv(depICD_Day, Out_depICD)~lrpap1+Age+Sex+BMI+Race_Ethnicity+Smoking+healthDrinking+Healthy_physical_activity+Qualification+Townsend_deprivation_index+urban+CHD+diabet+Hype	lrpap1	0.0384206	1.03917	0.0363436	1.05715	0.290444	0.430519
Surv(depICD_Day, Out_depICD)~lrrc25+Age+Sex+BMI+Race_Ethnicity+Smoking+healthDrinking+Healthy_physical_activity+Qualification+Townsend_deprivation_index+urban+CHD+diabet+Hype	lrrc25	0.12525	1.13343	0.0540353	2.31793	0.0204529	0.082205
Surv(depICD_Day, Out_depICD)~lrrn1+Age+Sex+BMI+Race_Ethnicity+Smoking+healthDrinking+Healthy_physical_activity+Qualification+Townsend_deprivation_index+urban+CHD+diabet+Hype	lrrn1	-0.306305	0.736162	0.0551432	-5.55472	2.78049e-08	4.06786e-05
Surv(depICD_Day, Out_depICD)~lsp1+Age+Sex+BMI+Race_Ethnicity+Smoking+healthDrinking+Healthy_physical_activity+Qualification+Townsend_deprivation_index+urban+CHD+diabet+Hype	lsp1	0.101191	1.10649	0.0520635	1.94361	0.0519427	0.140136
Surv(depICD_Day, Out_depICD)~lsm1+Age+Sex+BMI+Race_Ethnicity+Smoking+healthDrinking+Healthy_physical_activity+Qualification+Townsend_deprivation_index+urban+CHD+diabet+Hype	lsm1	0.0473289	1.04847	0.0375591	1.26012	0.207627	0.344398
Surv(depICD_Day, Out_depICD)~lta+Age+Sex+BMI+Race_Ethnicity+Smoking+healthDrinking+Healthy_physical_activity+Qualification+Townsend_deprivation_index+urban+CHD+diabet+Hype	lta	0.0482941	1.04948	0.052672	0.916883	0.359204	0.505022
Surv(depICD_Day, Out_depICD)~lta4h+Age+Sex+BMI+Race_Ethnicity+Smoking+healthDrinking+Healthy_physical_activity+Qualification+Townsend_deprivation_index+urban+CHD+diabet+Hype	lta4h	0.0424526	1.04337	0.0346501	1.22518	0.220508	0.360048
Surv(depICD_Day, Out_depICD)~ltbp2+Age+Sex+BMI+Race_Ethnicity+Smoking+healthDrinking+Healthy_physical_activity+Qualification+Townsend_deprivation_index+urban+CHD+diabet+Hype	ltbp2	0.108822	1.11496	0.0644355	1.68885	0.0912484	0.200445
Surv(depICD_Day, Out_depICD)~ltbp3+Age+Sex+BMI+Race_Ethnicity+Smoking+healthDrinking+Healthy_physical_activity+Qualification+Townsend_deprivation_index+urban+CHD+diabet+Hype	ltbp3	0.105188	1.11092	0.0373768	2.81426	0.00488897	0.0366798
Surv(depICD_Day, Out_depICD)~ltbr+Age+Sex+BMI+Race_Ethnicity+Smoking+healthDrinking+Healthy_physical_activity+Qualification+Townsend_deprivation_index+urban+CHD+diabet+Hype	ltbr	0.168496	1.18352	0.0725444	2.32266	0.0201977	0.0820811
Surv(depICD_Day, Out_depICD)~lto1+Age+Sex+BMI+Race_Ethnicity+Smoking+healthDrinking+Healthy_physical_activity+Qualification+Townsend_deprivation_index+urban+CHD+diabet+Hype	lto1	-0.129718	0.878343	0.0559005	-2.32052	0.0203128	0.082205
Surv(depICD_Day, Out_depICD)~lxn+Age+Sex+BMI+Race_Ethnicity+Smoking+healthDrinking+Healthy_physical_activity+Qualification+Townsend_deprivation_index+urban+CHD+diabet+Hype	lxn	0.0192613	1.01945	0.0313192	0.615002	0.538554	0.663219
Surv(depICD_Day, Out_depICD)~ly6d+Age+Sex+BMI+Race_Ethnicity+Smoking+healthDrinking+Healthy_physical_activity+Qualification+Townsend_deprivation_index+urban+CHD+diabet+Hype	ly6d	0.057042	1.0587	0.0546759	1.04327	0.296821	0.43687
Surv(depICD_Day, Out_depICD)~ly75+Age+Sex+BMI+Race_Ethnicity+Smoking+healthDrinking+Healthy_physical_activity+Qualification+Townsend_deprivation_index+urban+CHD+diabet+Hype	ly75	0.060064	1.0619	0.0549878	1.09231	0.274695	0.412558
Surv(depICD_Day, Out_depICD)~ly9+Age+Sex+BMI+Race_Ethnicity+Smoking+healthDrinking+Healthy_physical_activity+Qualification+Townsend_deprivation_index+urban+CHD+diabet+Hype	ly9	0.113679	1.12039	0.0732421	1.5521	0.120639	0.235956
Surv(depICD_Day, Out_depICD)~lyar+Age+Sex+BMI+Race_Ethnicity+Smoking+healthDrinking+Healthy_physical_activity+Qualification+Townsend_deprivation_index+urban+CHD+diabet+Hype	lyar	0.0483203	1.04951	0.0375212	1.28781	0.197811	0.336118
Surv(depICD_Day, Out_depICD)~lyn+Age+Sex+BMI+Race_Ethnicity+Smoking+healthDrinking+Healthy_physical_activity+Qualification+Townsend_deprivation_index+urban+CHD+diabet+Hype	lyn	0.0504571	1.05175	0.0252777	1.99611	0.0459219	0.133301
Surv(depICD_Day, Out_depICD)~ly96+Age+Sex+BMI+Race_Ethnicity+Smoking+healthDrinking+Healthy_physical_activity+Qualification+Townsend_deprivation_index+urban+CHD+diabet+Hype	ly96	0.0501968	1.05148	0.0593126	0.846309	0.39738	0.538802
Surv(depICD_Day, Out_depICD)~lypd1+Age+Sex+BMI+Race_Ethnicity+Smoking+healthDrinking+Healthy_physical_activity+Qualification+Townsend_deprivation_index+urban+CHD+diabet+Hype	lypd1	-0.0427399	0.958161	0.0363537	-1.17567	0.239728	0.381219
Surv(depICD_Day, Out_depICD)~lypd3+Age+Sex+BMI+Race_Ethnicity+Smoking+healthDrinking+Healthy_physical_activity+Qualification+Townsend_deprivation_index+urban+CHD+diabet+Hype	lypd3	0.0105036	1.01056	0.0622355	0.168772	0.865976	0.916611
Surv(depICD_Day, Out_depICD)~lypd8+Age+Sex+BMI+Race_Ethnicity+Smoking+healthDrinking+Healthy_physical_activity+Qualification+Townsend_deprivation_index+urban+CHD+diabet+Hype	lypd8	-0.0141459	0.985954	0.0433928	-0.325998	0.744426	0.826952
Surv(depICD_Day, Out_depICD)~mad1l1+Age+Sex+BMI+Race_Ethnicity+Smoking+healthDrinking+Healthy_physical_activity+Qualification+Townsend_deprivation_index+urban+CHD+diabet+Hype	mad1l1	0.148371	1.15994	0.0369516	4.01527	5.93781e-05	0.00228606
Surv(depICD_Day, Out_depICD)~maea+Age+Sex+BMI+Race_Ethnicity+Smoking+healthDrinking+Healthy_physical_activity+Qualification+Townsend_deprivation_index+urban+CHD+diabet+Hype	maea	-0.00333848	0.996667	0.0547537	-0.0609727	0.951381	0.967323
Surv(depICD_Day, Out_depICD)~maged1+Age+Sex+BMI+Race_Ethnicity+Smoking+healthDrinking+Healthy_physical_activity+Qualification+Townsend_deprivation_index+urban+CHD+diabet+Hype	maged1	0.0410346	1.04189	0.0443291	0.925682	0.354611	0.499804
Surv(depICD_Day, Out_depICD)~manf+Age+Sex+BMI+Race_Ethnicity+Smoking+healthDrinking+Healthy_physical_activity+Qualification+Townsend_deprivation_index+urban+CHD+diabet+Hype	manf	0.0383806	1.03913	0.018066	2.12447	0.0336311	0.10983
Surv(depICD_Day, Out_depICD)~mansc1+Age+Sex+BMI+Race_Ethnicity+Smoking+healthDrinking+Healthy_physical_activity+Qualification+Townsend_deprivation_index+urban+CHD+diabet+Hype	mansc1	0.0154349	1.01555	0.0765765	0.201562	0.840259	0.897954
Surv(depICD_Day, Out_depICD)~map2k6+Age+Sex+BMI+Race_Ethnicity+Smoking+healthDrinking+Healthy_physical_activity+Qualification+Townsend_deprivation_index+urban+CHD+diabet+Hype	map2k6	0.0415864	1.04246	0.0211418	1.96703	0.0491802	0.13703
Surv(depICD_Day, Out_depICD)~map3k5+Age+Sex+BMI+Race_Ethnicity+Smoking+healthDrinking+Healthy_physical_activity+Qualification+Townsend_deprivation_index+urban+CHD+diabet+Hype	map3k5	-0.00507495	0.994938	0.02148	-0.236264	0.813228	0.874923
Surv(depICD_Day, Out_depICD)~map4k5+Age+Sex+BMI+Race_Ethnicity+Smoking+healthDrinking+Healthy_physical_activity+Qualification+Townsend_deprivation_index+urban+CHD+diabet+Hype	map4k5	0.0384654	1.03921	0.019122	2.01158	0.0442645	0.129777
Surv(depICD_Day, Out_depICD)~mapk9+Age+Sex+BMI+Race_Ethnicity+Smoking+healthDrinking+Healthy_physical_activity+Qualification+Townsend_deprivation_index+urban+CHD+diabet+Hype	mapk9	0.0924115	1.09682	0.048825	1.89271	0.0583969	0.150413
Surv(depICD_Day, Out_depICD)~mapt+Age+Sex+BMI+Race_Ethnicity+Smoking+healthDrinking+Healthy_physical_activity+Qualification+Townsend_deprivation_index+urban+CHD+diabet+Hype	mapt	-0.0732202	0.929396	0.0407138	-1.79841	0.0721114	0.174667
Surv(depICD_Day, Out_depICD)~marco+Age+Sex+BMI+Race_Ethnicity+Smoking+healthDrinking+Healthy_physical_activity+Qualification+Townsend_deprivation_index+urban+CHD+diabet+Hype	marco	0.160913	1.17458	0.0816539	1.97067	0.0487615	0.136663
Surv(depICD_Day, Out_depICD)~masp1+Age+Sex+BMI+Race_Ethnicity+Smoking+healthDrinking+Healthy_physical_activity+Qualification+Townsend_deprivation_index+urban+CHD+diabet+Hype	masp1	-0.1213	0.885768	0.0904023	-1.34178	0.179666	0.314416
Surv(depICD_Day, Out_depICD)~matn2+Age+Sex+BMI+Race_Ethnicity+Smoking+healthDrinking+Healthy_physical_activity+Qualification+Townsend_deprivation_index+urban+CHD+diabet+Hype	matn2	0.102555	1.108	0.0710705	1.443	0.149021	0.277024
Surv(depICD_Day, Out_depICD)~matn3+Age+Sex+BMI+Race_Ethnicity+Smoking+healthDrinking+Healthy_physical_activity+Qualification+Townsend_deprivation_index+urban+CHD+diabet+Hype	matn3	0.129624	1.1384	0.066229	1.95721	0.0503231	0.13786
Surv(depICD_Day, Out_depICD)~mavs+Age+Sex+BMI+Race_Ethnicity+Smoking+healthDrinking+Healthy_physical_activity+Qualification+Townsend_deprivation_index+urban+CHD+diabet+Hype	mavs	0.0205955	1.02081	0.0230084	0.895133	0.370716	0.51604
Surv(depICD_Day, Out_depICD)~max+Age+Sex+BMI+Race_Ethnicity+Smoking+healthDrinking+Healthy_physical_activity+Qualification+Townsend_deprivation_index+urban+CHD+diabet+Hype	max	0.0492042	1.05043	0.0205221	2.39762	0.0165018	0.072937
Surv(depICD_Day, Out_depICD)~mb+Age+Sex+BMI+Race_Ethnicity+Smoking+healthDrinking+Healthy_physical_activity+Qualification+Townsend_deprivation_index+urban+CHD+diabet+Hype	mb	0.0315412	1.03204	0.0397935	0.792622	0.427998	0.56615
Surv(depICD_Day, Out_depICD)~mcam+Age+Sex+BMI+Race_Ethnicity+Smoking+healthDrinking+Healthy_physical_activity+Qualification+Townsend_deprivation_index+urban+CHD+diabet+Hype	mcam	-0.111195	0.894764	0.0633504	-1.75524	0.0792183	0.18257
Surv(depICD_Day, Out_depICD)~mcfd2+Age+Sex+BMI+Race_Ethnicity+Smoking+healthDrinking+Healthy_physical_activity+Qualification+Townsend_deprivation_index+urban+CHD+diabet+Hype	mcfd2	0.117112	1.12425	0.0478482	2.44758	0.0143819	0.068046
Surv(depICD_Day, Out_depICD)~mdga1+Age+Sex+BMI+Race_Ethnicity+Smoking+healthDrinking+Healthy_physical_activity+Qualification+Townsend_deprivation_index+urban+CHD+diabet+Hype	mdga1	-0.0119801	0.988091	0.0301955	-0.39675	0.691552	0.789805
Surv(depICD_Day, Out_depICD)~mdk+Age+Sex+BMI+Race_Ethnicity+Smoking+healthDrinking+Healthy_physical_activity+Qualification+Townsend_deprivation_index+urban+CHD+diabet+Hype	mdk	0.111281	1.11771	0.039432	2.8221	0.00477109	0.036545
Surv(depICD_Day, Out_depICD)~med18+Age+Sex+BMI+Race_Ethnicity+Smoking+healthDrinking+Healthy_physical_activity+Qualification+Townsend_deprivation_index+urban+CHD+diabet+Hype	med18	0.0460677	1.04715	0.0282073	1.63319	0.10243	0.213415
Surv(depICD_Day, Out_depICD)~megf10+Age+Sex+BMI+Race_Ethnicity+Smoking+healthDrinking+Healthy_physical_activity+Qualification+Townsend_deprivation_index+urban+CHD+diabet+Hype	megf10	-0.0172861	0.982862	0.0543083	-0.318296	0.750261	0.829653
Surv(depICD_Day, Out_depICD)~megf9+Age+Sex+BMI+Race_Ethnicity+Smoking+healthDrinking+Healthy_physical_activity+Qualification+Townsend_deprivation_index+urban+CHD+diabet+Hype	megf9	0.138602	1.14867	0.10368	1.33682	0.181282	0.315734
Surv(depICD_Day, Out_depICD)~mep1b+Age+Sex+BMI+Race_Ethnicity+Smoking+healthDrinking+Healthy_physical_activity+Qualification+Townsend_deprivation_index+urban+CHD+diabet+Hype	mep1b	-0.059751	0.941999	0.017873	-3.34308	0.000828532	0.0115714
Surv(depICD_Day, Out_depICD)~mepe+Age+Sex+BMI+Race_Ethnicity+Smoking+healthDrinking+Healthy_physical_activity+Qualification+Townsend_deprivation_index+urban+CHD+diabet+Hype	mepe	-0.0589119	0.94279	0.0825379	-0.713756	0.475378	0.605817
Surv(depICD_Day, Out_depICD)~mertk+Age+Sex+BMI+Race_Ethnicity+Smoking+healthDrinking+Healthy_physical_activity+Qualification+Townsend_deprivation_index+urban+CHD+diabet+Hype	mertk	0.337451	1.40137	0.0813465	4.14832	3.3492e-05	0.00158061
Surv(depICD_Day, Out_depICD)~mesd+Age+Sex+BMI+Race_Ethnicity+Smoking+healthDrinking+Healthy_physical_activity+Qualification+Townsend_deprivation_index+urban+CHD+diabet+Hype	mesd	0.0481212	1.0493	0.0173291	2.7769	0.00548804	0.0382334
Surv(depICD_Day, Out_depICD)~met+Age+Sex+BMI+Race_Ethnicity+Smoking+healthDrinking+Healthy_physical_activity+Qualification+Townsend_deprivation_index+urban+CHD+diabet+Hype	met	-0.186329	0.83	0.105835	-1.76056	0.0783125	0.181854
Surv(depICD_Day, Out_depICD)~metap1+Age+Sex+BMI+Race_Ethnicity+Smoking+healthDrinking+Healthy_physical_activity+Qualification+Townsend_deprivation_index+urban+CHD+diabet+Hype	metap1	0.0273977	1.02778	0.0732699	0.373928	0.708458	0.800564
Surv(depICD_Day, Out_depICD)~metap1d+Age+Sex+BMI+Race_Ethnicity+Smoking+healthDrinking+Healthy_physical_activity+Qualification+Townsend_deprivation_index+urban+CHD+diabet+Hype	metap1d	0.0737002	1.07648	0.0255416	2.88549	0.00390802	0.0323019
Surv(depICD_Day, Out_depICD)~metap2+Age+Sex+BMI+Race_Ethnicity+Smoking+healthDrinking+Healthy_physical_activity+Qualification+Townsend_deprivation_index+urban+CHD+diabet+Hype	metap2	0.112309	1.11886	0.0371435	3.02366	0.00249734	0.0240369
Surv(depICD_Day, Out_depICD)~mfap3+Age+Sex+BMI+Race_Ethnicity+Smoking+healthDrinking+Healthy_physical_activity+Qualification+Townsend_deprivation_index+urban+CHD+diabet+Hype	mfap3	-0.0345376	0.966052	0.0450482	-0.766682	0.44327	0.579975
Surv(depICD_Day, Out_depICD)~mfap5+Age+Sex+BMI+Race_Ethnicity+Smoking+healthDrinking+Healthy_physical_activity+Qualification+Townsend_deprivation_index+urban+CHD+diabet+Hype	mfap5	-0.0862829	0.917335	0.0512485	-1.68362	0.0922556	0.201314
Surv(depICD_Day, Out_depICD)~mfge8+Age+Sex+BMI+Race_Ethnicity+Smoking+healthDrinking+Healthy_physical_activity+Qualification+Townsend_deprivation_index+urban+CHD+diabet+Hype	mfge8	0.0580499	1.05977	0.0477753	1.21506	0.224343	0.365376
Surv(depICD_Day, Out_depICD)~mgll+Age+Sex+BMI+Race_Ethnicity+Smoking+healthDrinking+Healthy_physical_activity+Qualification+Townsend_deprivation_index+urban+CHD+diabet+Hype	mgll	0.0275828	1.02797	0.0244675	1.12732	0.259606	0.397701
Surv(depICD_Day, Out_depICD)~mgmt+Age+Sex+BMI+Race_Ethnicity+Smoking+healthDrinking+Healthy_physical_activity+Qualification+Townsend_deprivation_index+urban+CHD+diabet+Hype	mgmt	0.0376117	1.03833	0.0178354	2.10882	0.0349601	0.112658
Surv(depICD_Day, Out_depICD)~mia+Age+Sex+BMI+Race_Ethnicity+Smoking+healthDrinking+Healthy_physical_activity+Qualification+Townsend_deprivation_index+urban+CHD+diabet+Hype	mia	-0.0358854	0.964751	0.0577237	-0.621674	0.534156	0.660026
Surv(depICD_Day, Out_depICD)~micb_mica+Age+Sex+BMI+Race_Ethnicity+Smoking+healthDrinking+Healthy_physical_activity+Qualification+Townsend_deprivation_index+urban+CHD+diabet+Hype	micb_mica	0.00115587	1.00116	0.0142875	0.0809009	0.935521	0.956945
Surv(depICD_Day, Out_depICD)~mif+Age+Sex+BMI+Race_Ethnicity+Smoking+healthDrinking+Healthy_physical_activity+Qualification+Townsend_deprivation_index+urban+CHD+diabet+Hype	mif	0.0747745	1.07764	0.0311113	2.40345	0.0162412	0.0722586
Surv(depICD_Day, Out_depICD)~milr1+Age+Sex+BMI+Race_Ethnicity+Smoking+healthDrinking+Healthy_physical_activity+Qualification+Townsend_deprivation_index+urban+CHD+diabet+Hype	milr1	0.0542709	1.05577	0.0426219	1.27331	0.202909	0.341213
Surv(depICD_Day, Out_depICD)~mitd1+Age+Sex+BMI+Race_Ethnicity+Smoking+healthDrinking+Healthy_physical_activity+Qualification+Townsend_deprivation_index+urban+CHD+diabet+Hype	mitd1	0.0476766	1.04883	0.0220796	2.1593	0.0308266	0.103439
Surv(depICD_Day, Out_depICD)~mln+Age+Sex+BMI+Race_Ethnicity+Smoking+healthDrinking+Healthy_physical_activity+Qualification+Townsend_deprivation_index+urban+CHD+diabet+Hype	mln	0.0190735	1.01926	0.0240459	0.793213	0.427654	0.56615
Surv(depICD_Day, Out_depICD)~mme+Age+Sex+BMI+Race_Ethnicity+Smoking+healthDrinking+Healthy_physical_activity+Qualification+Townsend_deprivation_index+urban+CHD+diabet+Hype	mme	0.0659677	1.06819	0.0261024	2.52726	0.0114956	0.0616046
Surv(depICD_Day, Out_depICD)~mmp1+Age+Sex+BMI+Race_Ethnicity+Smoking+healthDrinking+Healthy_physical_activity+Qualification+Townsend_deprivation_index+urban+CHD+diabet+Hype	mmp1	0.0686056	1.07101	0.0243579	2.81657	0.00485394	0.0366798
Surv(depICD_Day, Out_depICD)~mmp10+Age+Sex+BMI+Race_Ethnicity+Smoking+healthDrinking+Healthy_physical_activity+Qualification+Townsend_deprivation_index+urban+CHD+diabet+Hype	mmp10	-0.017263	0.982885	0.0363835	-0.474473	0.635163	0.743938
Surv(depICD_Day, Out_depICD)~mmp12+Age+Sex+BMI+Race_Ethnicity+Smoking+healthDrinking+Healthy_physical_activity+Qualification+Townsend_deprivation_index+urban+CHD+diabet+Hype	mmp12	0.081405	1.08481	0.0401972	2.02514	0.042853	0.127251
Surv(depICD_Day, Out_depICD)~mmp3+Age+Sex+BMI+Race_Ethnicity+Smoking+healthDrinking+Healthy_physical_activity+Qualification+Townsend_deprivation_index+urban+CHD+diabet+Hype	mmp3	0.0714664	1.07408	0.0426755	1.67465	0.0940037	0.202544
Surv(depICD_Day, Out_depICD)~mmp13+Age+Sex+BMI+Race_Ethnicity+Smoking+healthDrinking+Healthy_physical_activity+Qualification+Townsend_deprivation_index+urban+CHD+diabet+Hype	mmp13	-0.00394952	0.996058	0.0666592	-0.0592495	0.952753	0.967971
Surv(depICD_Day, Out_depICD)~mmp7+Age+Sex+BMI+Race_Ethnicity+Smoking+healthDrinking+Healthy_physical_activity+Qualification+Townsend_deprivation_index+urban+CHD+diabet+Hype	mmp7	0.0823528	1.08584	0.0451258	1.82496	0.0680073	0.169209
Surv(depICD_Day, Out_depICD)~mmp8+Age+Sex+BMI+Race_Ethnicity+Smoking+healthDrinking+Healthy_physical_activity+Qualification+Townsend_deprivation_index+urban+CHD+diabet+Hype	mmp8	0.0287048	1.02912	0.0281775	1.01872	0.308338	0.449749
Surv(depICD_Day, Out_depICD)~mmp9+Age+Sex+BMI+Race_Ethnicity+Smoking+healthDrinking+Healthy_physical_activity+Qualification+Townsend_deprivation_index+urban+CHD+diabet+Hype	mmp9	0.0409198	1.04177	0.034877	1.17326	0.240692	0.382336
Surv(depICD_Day, Out_depICD)~mnda+Age+Sex+BMI+Race_Ethnicity+Smoking+healthDrinking+Healthy_physical_activity+Qualification+Townsend_deprivation_index+urban+CHD+diabet+Hype	mnda	0.00125369	1.00125	0.0205928	0.06088	0.951455	0.967323
Surv(depICD_Day, Out_depICD)~mog+Age+Sex+BMI+Race_Ethnicity+Smoking+healthDrinking+Healthy_physical_activity+Qualification+Townsend_deprivation_index+urban+CHD+diabet+Hype	mog	0.00301269	1.00302	0.0625106	0.0481948	0.961561	0.972193
Surv(depICD_Day, Out_depICD)~mphosph8+Age+Sex+BMI+Race_Ethnicity+Smoking+healthDrinking+Healthy_physical_activity+Qualification+Townsend_deprivation_index+urban+CHD+diabet+Hype	mphosph8	0.0777392	1.08084	0.027732	2.80323	0.0050593	0.037142
Surv(depICD_Day, Out_depICD)~mpi+Age+Sex+BMI+Race_Ethnicity+Smoking+healthDrinking+Healthy_physical_activity+Qualification+Townsend_deprivation_index+urban+CHD+diabet+Hype	mpi	0.063906	1.06599	0.0245563	2.60243	0.00925649	0.0548269
Surv(depICD_Day, Out_depICD)~mpig6b+Age+Sex+BMI+Race_Ethnicity+Smoking+healthDrinking+Healthy_physical_activity+Qualification+Townsend_deprivation_index+urban+CHD+diabet+Hype	mpig6b	0.0556752	1.05725	0.0286259	1.94492	0.0517841	0.140136
Surv(depICD_Day, Out_depICD)~mpo+Age+Sex+BMI+Race_Ethnicity+Smoking+healthDrinking+Healthy_physical_activity+Qualification+Townsend_deprivation_index+urban+CHD+diabet+Hype	mpo	0.121129	1.12877	0.0434547	2.78747	0.00531216	0.0377266
Surv(depICD_Day, Out_depICD)~mrpl46+Age+Sex+BMI+Race_Ethnicity+Smoking+healthDrinking+Healthy_physical_activity+Qualification+Townsend_deprivation_index+urban+CHD+diabet+Hype	mrpl46	0.127024	1.13544	0.0739808	1.71699	0.0859808	0.191753
Surv(depICD_Day, Out_depICD)~msln+Age+Sex+BMI+Race_Ethnicity+Smoking+healthDrinking+Healthy_physical_activity+Qualification+Townsend_deprivation_index+urban+CHD+diabet+Hype	msln	0.0469655	1.04809	0.0366968	1.27982	0.200607	0.338121
Surv(depICD_Day, Out_depICD)~msmb+Age+Sex+BMI+Race_Ethnicity+Smoking+healthDrinking+Healthy_physical_activity+Qualification+Townsend_deprivation_index+urban+CHD+diabet+Hype	msmb	0.0391082	1.03988	0.0307911	1.27011	0.204045	0.341598
Surv(depICD_Day, Out_depICD)~msr1+Age+Sex+BMI+Race_Ethnicity+Smoking+healthDrinking+Healthy_physical_activity+Qualification+Townsend_deprivation_index+urban+CHD+diabet+Hype	msr1	0.0956176	1.10034	0.0468712	2.04001	0.0413496	0.124917
Surv(depICD_Day, Out_depICD)~msra+Age+Sex+BMI+Race_Ethnicity+Smoking+healthDrinking+Healthy_physical_activity+Qualification+Townsend_deprivation_index+urban+CHD+diabet+Hype	msra	0.0634036	1.06546	0.0290416	2.1832	0.0290212	0.100851
Surv(depICD_Day, Out_depICD)~mstn+Age+Sex+BMI+Race_Ethnicity+Smoking+healthDrinking+Healthy_physical_activity+Qualification+Townsend_deprivation_index+urban+CHD+diabet+Hype	mstn	-0.00450548	0.995505	0.0411918	-0.109378	0.912903	0.945029
Surv(depICD_Day, Out_depICD)~mtpn+Age+Sex+BMI+Race_Ethnicity+Smoking+healthDrinking+Healthy_physical_activity+Qualification+Townsend_deprivation_index+urban+CHD+diabet+Hype	mtpn	0.0296764	1.03012	0.0629161	0.471683	0.637153	0.744533
Surv(depICD_Day, Out_depICD)~muc13+Age+Sex+BMI+Race_Ethnicity+Smoking+healthDrinking+Healthy_physical_activity+Qualification+Townsend_deprivation_index+urban+CHD+diabet+Hype	muc13	0.0356139	1.03626	0.0425271	0.837441	0.402345	0.542017
Surv(depICD_Day, Out_depICD)~muc16+Age+Sex+BMI+Race_Ethnicity+Smoking+healthDrinking+Healthy_physical_activity+Qualification+Townsend_deprivation_index+urban+CHD+diabet+Hype	muc16	0.0153028	1.01542	0.011536	1.32652	0.184667	0.320484
Surv(depICD_Day, Out_depICD)~mvk+Age+Sex+BMI+Race_Ethnicity+Smoking+healthDrinking+Healthy_physical_activity+Qualification+Townsend_deprivation_index+urban+CHD+diabet+Hype	mvk	0.102745	1.10821	0.0265277	3.87313	0.000107447	0.00320806
Surv(depICD_Day, Out_depICD)~myo9b+Age+Sex+BMI+Race_Ethnicity+Smoking+healthDrinking+Healthy_physical_activity+Qualification+Townsend_deprivation_index+urban+CHD+diabet+Hype	myo9b	0.0113876	1.01145	0.0317588	0.358565	0.719921	0.808943
Surv(depICD_Day, Out_depICD)~myoc+Age+Sex+BMI+Race_Ethnicity+Smoking+healthDrinking+Healthy_physical_activity+Qualification+Townsend_deprivation_index+urban+CHD+diabet+Hype	myoc	-0.00156163	0.99844	0.0465437	-0.0335519	0.973234	0.981283
Surv(depICD_Day, Out_depICD)~mzb1+Age+Sex+BMI+Race_Ethnicity+Smoking+healthDrinking+Healthy_physical_activity+Qualification+Townsend_deprivation_index+urban+CHD+diabet+Hype	mzb1	0.0714013	1.07401	0.040765	1.75153	0.079854	0.183004
Surv(depICD_Day, Out_depICD)~mzt1+Age+Sex+BMI+Race_Ethnicity+Smoking+healthDrinking+Healthy_physical_activity+Qualification+Townsend_deprivation_index+urban+CHD+diabet+Hype	mzt1	0.0075705	1.0076	0.04069	0.186053	0.852403	0.908278
Surv(depICD_Day, Out_depICD)~naaa+Age+Sex+BMI+Race_Ethnicity+Smoking+healthDrinking+Healthy_physical_activity+Qualification+Townsend_deprivation_index+urban+CHD+diabet+Hype	naaa	0.0885971	1.09264	0.0359375	2.46531	0.0136896	0.0672075
Surv(depICD_Day, Out_depICD)~nadk+Age+Sex+BMI+Race_Ethnicity+Smoking+healthDrinking+Healthy_physical_activity+Qualification+Townsend_deprivation_index+urban+CHD+diabet+Hype	nadk	0.0314671	1.03197	0.0364852	0.862462	0.388433	0.532021
Surv(depICD_Day, Out_depICD)~nampt+Age+Sex+BMI+Race_Ethnicity+Smoking+healthDrinking+Healthy_physical_activity+Qualification+Townsend_deprivation_index+urban+CHD+diabet+Hype	nampt	0.0506115	1.05191	0.0372623	1.35825	0.174385	0.30738
Surv(depICD_Day, Out_depICD)~nbn+Age+Sex+BMI+Race_Ethnicity+Smoking+healthDrinking+Healthy_physical_activity+Qualification+Townsend_deprivation_index+urban+CHD+diabet+Hype	nbn	0.0789475	1.08215	0.0362201	2.17966	0.0292825	0.101277
Surv(depICD_Day, Out_depICD)~nbl1+Age+Sex+BMI+Race_Ethnicity+Smoking+healthDrinking+Healthy_physical_activity+Qualification+Townsend_deprivation_index+urban+CHD+diabet+Hype	nbl1	0.130291	1.13916	0.078056	1.6692	0.0950785	0.203641
Surv(depICD_Day, Out_depICD)~ncam1+Age+Sex+BMI+Race_Ethnicity+Smoking+healthDrinking+Healthy_physical_activity+Qualification+Townsend_deprivation_index+urban+CHD+diabet+Hype	ncam1	-0.079571	0.923512	0.0708968	-1.12235	0.261713	0.39884
Surv(depICD_Day, Out_depICD)~ncam2+Age+Sex+BMI+Race_Ethnicity+Smoking+healthDrinking+Healthy_physical_activity+Qualification+Townsend_deprivation_index+urban+CHD+diabet+Hype	ncam2	-0.208101	0.812125	0.0791516	-2.62914	0.00856012	0.0513256
Surv(depICD_Day, Out_depICD)~ncan+Age+Sex+BMI+Race_Ethnicity+Smoking+healthDrinking+Healthy_physical_activity+Qualification+Townsend_deprivation_index+urban+CHD+diabet+Hype	ncan	-0.0821525	0.921131	0.0559418	-1.46854	0.141959	0.265922
Surv(depICD_Day, Out_depICD)~ncf2+Age+Sex+BMI+Race_Ethnicity+Smoking+healthDrinking+Healthy_physical_activity+Qualification+Townsend_deprivation_index+urban+CHD+diabet+Hype	ncf2	0.0113814	1.01145	0.0240858	0.472537	0.636544	0.744415
Surv(depICD_Day, Out_depICD)~nck2+Age+Sex+BMI+Race_Ethnicity+Smoking+healthDrinking+Healthy_physical_activity+Qualification+Townsend_deprivation_index+urban+CHD+diabet+Hype	nck2	0.0447456	1.04576	0.0198963	2.24894	0.0245164	0.0908039
Surv(depICD_Day, Out_depICD)~ncln+Age+Sex+BMI+Race_Ethnicity+Smoking+healthDrinking+Healthy_physical_activity+Qualification+Townsend_deprivation_index+urban+CHD+diabet+Hype	ncln	0.00215232	1.00215	0.0422447	0.0509489	0.959366	0.970645
Surv(depICD_Day, Out_depICD)~ncr1+Age+Sex+BMI+Race_Ethnicity+Smoking+healthDrinking+Healthy_physical_activity+Qualification+Townsend_deprivation_index+urban+CHD+diabet+Hype	ncr1	0.114168	1.12094	0.0576387	1.98076	0.0476187	0.135779
Surv(depICD_Day, Out_depICD)~ncs1+Age+Sex+BMI+Race_Ethnicity+Smoking+healthDrinking+Healthy_physical_activity+Qualification+Townsend_deprivation_index+urban+CHD+diabet+Hype	ncs1	0.294983	1.3431	0.0728096	4.05143	5.09051e-05	0.00212783
Surv(depICD_Day, Out_depICD)~ndrg1+Age+Sex+BMI+Race_Ethnicity+Smoking+healthDrinking+Healthy_physical_activity+Qualification+Townsend_deprivation_index+urban+CHD+diabet+Hype	ndrg1	-0.0277579	0.972624	0.0330721	-0.839315	0.401293	0.541098
Surv(depICD_Day, Out_depICD)~ndufs6+Age+Sex+BMI+Race_Ethnicity+Smoking+healthDrinking+Healthy_physical_activity+Qualification+Townsend_deprivation_index+urban+CHD+diabet+Hype	ndufs6	0.0504686	1.05176	0.0260552	1.93699	0.0527465	0.140136
Surv(depICD_Day, Out_depICD)~nectin2+Age+Sex+BMI+Race_Ethnicity+Smoking+healthDrinking+Healthy_physical_activity+Qualification+Townsend_deprivation_index+urban+CHD+diabet+Hype	nectin2	0.247806	1.28121	0.0693513	3.5732	0.000352648	0.00661427
Surv(depICD_Day, Out_depICD)~nectin4+Age+Sex+BMI+Race_Ethnicity+Smoking+healthDrinking+Healthy_physical_activity+Qualification+Townsend_deprivation_index+urban+CHD+diabet+Hype	nectin4	0.078256	1.0814	0.0646603	1.21026	0.226178	0.366431
Surv(depICD_Day, Out_depICD)~nefl+Age+Sex+BMI+Race_Ethnicity+Smoking+healthDrinking+Healthy_physical_activity+Qualification+Townsend_deprivation_index+urban+CHD+diabet+Hype	nefl	0.180863	1.19825	0.0475799	3.80125	0.000143969	0.00382957
Surv(depICD_Day, Out_depICD)~nell1+Age+Sex+BMI+Race_Ethnicity+Smoking+healthDrinking+Healthy_physical_activity+Qualification+Townsend_deprivation_index+urban+CHD+diabet+Hype	nell1	-0.0978993	0.90674	0.0497413	-1.96817	0.0490485	0.13703
Surv(depICD_Day, Out_depICD)~nell2+Age+Sex+BMI+Race_Ethnicity+Smoking+healthDrinking+Healthy_physical_activity+Qualification+Townsend_deprivation_index+urban+CHD+diabet+Hype	nell2	-0.11592	0.890547	0.0743599	-1.5589	0.11902	0.233927
Surv(depICD_Day, Out_depICD)~nfasc+Age+Sex+BMI+Race_Ethnicity+Smoking+healthDrinking+Healthy_physical_activity+Qualification+Townsend_deprivation_index+urban+CHD+diabet+Hype	nfasc	0.0651446	1.06731	0.07466	0.87255	0.382908	0.527751
Surv(depICD_Day, Out_depICD)~nfatc1+Age+Sex+BMI+Race_Ethnicity+Smoking+healthDrinking+Healthy_physical_activity+Qualification+Townsend_deprivation_index+urban+CHD+diabet+Hype	nfatc1	0.0220457	1.02229	0.0214732	1.02666	0.30458	0.445601
Surv(depICD_Day, Out_depICD)~nfatc3+Age+Sex+BMI+Race_Ethnicity+Smoking+healthDrinking+Healthy_physical_activity+Qualification+Townsend_deprivation_index+urban+CHD+diabet+Hype	nfatc3	0.0843347	1.08799	0.0351419	2.39983	0.0164025	0.0727176
Surv(depICD_Day, Out_depICD)~nfkbie+Age+Sex+BMI+Race_Ethnicity+Smoking+healthDrinking+Healthy_physical_activity+Qualification+Townsend_deprivation_index+urban+CHD+diabet+Hype	nfkbie	0.0932782	1.09777	0.0425905	2.19012	0.0285156	0.0998046
Surv(depICD_Day, Out_depICD)~ngf+Age+Sex+BMI+Race_Ethnicity+Smoking+healthDrinking+Healthy_physical_activity+Qualification+Townsend_deprivation_index+urban+CHD+diabet+Hype	ngf	-0.0863009	0.917318	0.179005	-0.482115	0.629724	0.740527
Surv(depICD_Day, Out_depICD)~nid1+Age+Sex+BMI+Race_Ethnicity+Smoking+healthDrinking+Healthy_physical_activity+Qualification+Townsend_deprivation_index+urban+CHD+diabet+Hype	nid1	0.170919	1.1864	0.0547797	3.12012	0.00180775	0.0194467
Surv(depICD_Day, Out_depICD)~nid2+Age+Sex+BMI+Race_Ethnicity+Smoking+healthDrinking+Healthy_physical_activity+Qualification+Townsend_deprivation_index+urban+CHD+diabet+Hype	nid2	0.0497626	1.05102	0.0284182	1.75108	0.0799314	0.183004
Surv(depICD_Day, Out_depICD)~ninj1+Age+Sex+BMI+Race_Ethnicity+Smoking+healthDrinking+Healthy_physical_activity+Qualification+Townsend_deprivation_index+urban+CHD+diabet+Hype	ninj1	0.0250906	1.02541	0.0385885	0.650208	0.515558	0.644668
Surv(depICD_Day, Out_depICD)~nme3+Age+Sex+BMI+Race_Ethnicity+Smoking+healthDrinking+Healthy_physical_activity+Qualification+Townsend_deprivation_index+urban+CHD+diabet+Hype	nme3	0.0305794	1.03105	0.0886408	0.344981	0.730108	0.816003
Surv(depICD_Day, Out_depICD)~nmnat1+Age+Sex+BMI+Race_Ethnicity+Smoking+healthDrinking+Healthy_physical_activity+Qualification+Townsend_deprivation_index+urban+CHD+diabet+Hype	nmnat1	0.0123251	1.0124	0.0279106	0.441592	0.658785	0.761297
Surv(depICD_Day, Out_depICD)~nomo1+Age+Sex+BMI+Race_Ethnicity+Smoking+healthDrinking+Healthy_physical_activity+Qualification+Townsend_deprivation_index+urban+CHD+diabet+Hype	nomo1	0.0760035	1.07897	0.0897166	0.847151	0.396911	0.538786
Surv(depICD_Day, Out_depICD)~nos1+Age+Sex+BMI+Race_Ethnicity+Smoking+healthDrinking+Healthy_physical_activity+Qualification+Townsend_deprivation_index+urban+CHD+diabet+Hype	nos1	0.0710566	1.07364	0.0401867	1.76816	0.0770337	0.180803
Surv(depICD_Day, Out_depICD)~nos3+Age+Sex+BMI+Race_Ethnicity+Smoking+healthDrinking+Healthy_physical_activity+Qualification+Townsend_deprivation_index+urban+CHD+diabet+Hype	nos3	0.062323	1.06431	0.0394282	1.58067	0.113953	0.227751
Surv(depICD_Day, Out_depICD)~notch1+Age+Sex+BMI+Race_Ethnicity+Smoking+healthDrinking+Healthy_physical_activity+Qualification+Townsend_deprivation_index+urban+CHD+diabet+Hype	notch1	-0.0397077	0.96107	0.134907	-0.294333	0.768503	0.846627
Surv(depICD_Day, Out_depICD)~notch3+Age+Sex+BMI+Race_Ethnicity+Smoking+healthDrinking+Healthy_physical_activity+Qualification+Townsend_deprivation_index+urban+CHD+diabet+Hype	notch3	-0.0759942	0.926822	0.0609365	-1.2471	0.212359	0.350261
Surv(depICD_Day, Out_depICD)~npdc1+Age+Sex+BMI+Race_Ethnicity+Smoking+healthDrinking+Healthy_physical_activity+Qualification+Townsend_deprivation_index+urban+CHD+diabet+Hype	npdc1	0.086621	1.09048	0.0640386	1.35264	0.176171	0.30941
Surv(depICD_Day, Out_depICD)~npm1+Age+Sex+BMI+Race_Ethnicity+Smoking+healthDrinking+Healthy_physical_activity+Qualification+Townsend_deprivation_index+urban+CHD+diabet+Hype	npm1	0.127213	1.13566	0.0564177	2.25485	0.0241428	0.0905664
Surv(depICD_Day, Out_depICD)~nppb+Age+Sex+BMI+Race_Ethnicity+Smoking+healthDrinking+Healthy_physical_activity+Qualification+Townsend_deprivation_index+urban+CHD+diabet+Hype	nppb	0.0199913	1.02019	0.0163004	1.22642	0.220039	0.359684
Surv(depICD_Day, Out_depICD)~nppc+Age+Sex+BMI+Race_Ethnicity+Smoking+healthDrinking+Healthy_physical_activity+Qualification+Townsend_deprivation_index+urban+CHD+diabet+Hype	nppc	0.0447113	1.04573	0.0433972	1.03028	0.302878	0.443554
Surv(depICD_Day, Out_depICD)~nptn+Age+Sex+BMI+Race_Ethnicity+Smoking+healthDrinking+Healthy_physical_activity+Qualification+Townsend_deprivation_index+urban+CHD+diabet+Hype	nptn	0.00212278	1.00213	0.0264419	0.0802809	0.936014	0.956945
Surv(depICD_Day, Out_depICD)~nptx1+Age+Sex+BMI+Race_Ethnicity+Smoking+healthDrinking+Healthy_physical_activity+Qualification+Townsend_deprivation_index+urban+CHD+diabet+Hype	nptx1	0.0167764	1.01692	0.0517471	0.3242	0.745787	0.827169
Surv(depICD_Day, Out_depICD)~nptxr+Age+Sex+BMI+Race_Ethnicity+Smoking+healthDrinking+Healthy_physical_activity+Qualification+Townsend_deprivation_index+urban+CHD+diabet+Hype	nptxr	-0.0671281	0.935075	0.0622036	-1.07917	0.280513	0.418766
Surv(depICD_Day, Out_depICD)~npy+Age+Sex+BMI+Race_Ethnicity+Smoking+healthDrinking+Healthy_physical_activity+Qualification+Townsend_deprivation_index+urban+CHD+diabet+Hype	npy	0.0103393	1.01039	0.0320495	0.322604	0.746995	0.827293
Surv(depICD_Day, Out_depICD)~nrcam+Age+Sex+BMI+Race_Ethnicity+Smoking+healthDrinking+Healthy_physical_activity+Qualification+Townsend_deprivation_index+urban+CHD+diabet+Hype	nrcam	-0.0162656	0.983866	0.0754936	-0.215457	0.829411	0.888308
Surv(depICD_Day, Out_depICD)~nrp1+Age+Sex+BMI+Race_Ethnicity+Smoking+healthDrinking+Healthy_physical_activity+Qualification+Townsend_deprivation_index+urban+CHD+diabet+Hype	nrp1	-0.0190629	0.981118	0.0769002	-0.247891	0.804219	0.871059
Surv(depICD_Day, Out_depICD)~nrp2+Age+Sex+BMI+Race_Ethnicity+Smoking+healthDrinking+Healthy_physical_activity+Qualification+Townsend_deprivation_index+urban+CHD+diabet+Hype	nrp2	0.0485809	1.04978	0.0736189	0.659897	0.50932	0.639052
Surv(depICD_Day, Out_depICD)~nrtn+Age+Sex+BMI+Race_Ethnicity+Smoking+healthDrinking+Healthy_physical_activity+Qualification+Townsend_deprivation_index+urban+CHD+diabet+Hype	nrtn	-0.11231	0.893768	0.0453272	-2.47775	0.0132214	0.0665412
Surv(depICD_Day, Out_depICD)~nsfl1c+Age+Sex+BMI+Race_Ethnicity+Smoking+healthDrinking+Healthy_physical_activity+Qualification+Townsend_deprivation_index+urban+CHD+diabet+Hype	nsfl1c	0.0480521	1.04923	0.0313006	1.53518	0.12474	0.242034
Surv(depICD_Day, Out_depICD)~nt5c3a+Age+Sex+BMI+Race_Ethnicity+Smoking+healthDrinking+Healthy_physical_activity+Qualification+Townsend_deprivation_index+urban+CHD+diabet+Hype	nt5c3a	0.0458298	1.0469	0.0243595	1.88139	0.0599188	0.153792
Surv(depICD_Day, Out_depICD)~nt5e+Age+Sex+BMI+Race_Ethnicity+Smoking+healthDrinking+Healthy_physical_activity+Qualification+Townsend_deprivation_index+urban+CHD+diabet+Hype	nt5e	0.0590581	1.06084	0.0376689	1.56782	0.116922	0.231471
Surv(depICD_Day, Out_depICD)~ntf3+Age+Sex+BMI+Race_Ethnicity+Smoking+healthDrinking+Healthy_physical_activity+Qualification+Townsend_deprivation_index+urban+CHD+diabet+Hype	ntf3	-0.16008	0.852075	0.0605349	-2.64443	0.00818285	0.0505127
Surv(depICD_Day, Out_depICD)~ntf4+Age+Sex+BMI+Race_Ethnicity+Smoking+healthDrinking+Healthy_physical_activity+Qualification+Townsend_deprivation_index+urban+CHD+diabet+Hype	ntf4	-0.0817444	0.921507	0.0587315	-1.39183	0.163973	0.295434
Surv(depICD_Day, Out_depICD)~ntprobnp+Age+Sex+BMI+Race_Ethnicity+Smoking+healthDrinking+Healthy_physical_activity+Qualification+Townsend_deprivation_index+urban+CHD+diabet+Hype	ntprobnp	0.0354713	1.03611	0.0201232	1.76271	0.0779497	0.181593
Surv(depICD_Day, Out_depICD)~ntrk2+Age+Sex+BMI+Race_Ethnicity+Smoking+healthDrinking+Healthy_physical_activity+Qualification+Townsend_deprivation_index+urban+CHD+diabet+Hype	ntrk2	-0.123766	0.883586	0.0828841	-1.49324	0.135374	0.256212
Surv(depICD_Day, Out_depICD)~ntrk3+Age+Sex+BMI+Race_Ethnicity+Smoking+healthDrinking+Healthy_physical_activity+Qualification+Townsend_deprivation_index+urban+CHD+diabet+Hype	ntrk3	-0.259756	0.77124	0.096982	-2.67839	0.00739771	0.0468522
Surv(depICD_Day, Out_depICD)~nub1+Age+Sex+BMI+Race_Ethnicity+Smoking+healthDrinking+Healthy_physical_activity+Qualification+Townsend_deprivation_index+urban+CHD+diabet+Hype	nub1	0.0694648	1.07193	0.0246006	2.8237	0.00474723	0.036545
Surv(depICD_Day, Out_depICD)~nucb2+Age+Sex+BMI+Race_Ethnicity+Smoking+healthDrinking+Healthy_physical_activity+Qualification+Townsend_deprivation_index+urban+CHD+diabet+Hype	nucb2	0.195284	1.21566	0.0554752	3.5202	0.000431223	0.00761467
Surv(depICD_Day, Out_depICD)~nudc+Age+Sex+BMI+Race_Ethnicity+Smoking+healthDrinking+Healthy_physical_activity+Qualification+Townsend_deprivation_index+urban+CHD+diabet+Hype	nudc	0.082125	1.08559	0.0334553	2.45476	0.0140977	0.0674018
Surv(depICD_Day, Out_depICD)~nudt2+Age+Sex+BMI+Race_Ethnicity+Smoking+healthDrinking+Healthy_physical_activity+Qualification+Townsend_deprivation_index+urban+CHD+diabet+Hype	nudt2	0.0576772	1.05937	0.0363358	1.58734	0.112437	0.225644
Surv(depICD_Day, Out_depICD)~nudt5+Age+Sex+BMI+Race_Ethnicity+Smoking+healthDrinking+Healthy_physical_activity+Qualification+Townsend_deprivation_index+urban+CHD+diabet+Hype	nudt5	0.114737	1.12158	0.0398004	2.88282	0.00394133	0.0323942
Surv(depICD_Day, Out_depICD)~nxph1+Age+Sex+BMI+Race_Ethnicity+Smoking+healthDrinking+Healthy_physical_activity+Qualification+Townsend_deprivation_index+urban+CHD+diabet+Hype	nxph1	-0.000614586	0.999386	0.0567837	-0.0108233	0.991364	0.992722
Surv(depICD_Day, Out_depICD)~obp2b+Age+Sex+BMI+Race_Ethnicity+Smoking+healthDrinking+Healthy_physical_activity+Qualification+Townsend_deprivation_index+urban+CHD+diabet+Hype	obp2b	-0.0478311	0.953295	0.0338309	-1.41383	0.157413	0.286852
Surv(depICD_Day, Out_depICD)~odam+Age+Sex+BMI+Race_Ethnicity+Smoking+healthDrinking+Healthy_physical_activity+Qualification+Townsend_deprivation_index+urban+CHD+diabet+Hype	odam	-0.0917623	0.912322	0.0414745	-2.2125	0.0269321	0.0980142
Surv(depICD_Day, Out_depICD)~ogfr+Age+Sex+BMI+Race_Ethnicity+Smoking+healthDrinking+Healthy_physical_activity+Qualification+Townsend_deprivation_index+urban+CHD+diabet+Hype	ogfr	0.187806	1.2066	0.0627473	2.99306	0.00276197	0.0254136
Surv(depICD_Day, Out_depICD)~ogn+Age+Sex+BMI+Race_Ethnicity+Smoking+healthDrinking+Healthy_physical_activity+Qualification+Townsend_deprivation_index+urban+CHD+diabet+Hype	ogn	0.0860624	1.08987	0.0498794	1.72541	0.0844536	0.189212
Surv(depICD_Day, Out_depICD)~olr1+Age+Sex+BMI+Race_Ethnicity+Smoking+healthDrinking+Healthy_physical_activity+Qualification+Townsend_deprivation_index+urban+CHD+diabet+Hype	olr1	0.047364	1.0485	0.0345143	1.3723	0.169969	0.303214
Surv(depICD_Day, Out_depICD)~omd+Age+Sex+BMI+Race_Ethnicity+Smoking+healthDrinking+Healthy_physical_activity+Qualification+Townsend_deprivation_index+urban+CHD+diabet+Hype	omd	-0.0233302	0.97694	0.0484785	-0.481249	0.63034	0.740527
Surv(depICD_Day, Out_depICD)~omg+Age+Sex+BMI+Race_Ethnicity+Smoking+healthDrinking+Healthy_physical_activity+Qualification+Townsend_deprivation_index+urban+CHD+diabet+Hype	omg	-0.0961354	0.908341	0.0319217	-3.0116	0.00259875	0.0245288
Surv(depICD_Day, Out_depICD)~optc+Age+Sex+BMI+Race_Ethnicity+Smoking+healthDrinking+Healthy_physical_activity+Qualification+Townsend_deprivation_index+urban+CHD+diabet+Hype	optc	-0.00520914	0.994804	0.0478869	-0.10878	0.913377	0.945029
Surv(depICD_Day, Out_depICD)~oscar+Age+Sex+BMI+Race_Ethnicity+Smoking+healthDrinking+Healthy_physical_activity+Qualification+Townsend_deprivation_index+urban+CHD+diabet+Hype	oscar	0.165016	1.17941	0.063201	2.61097	0.00902849	0.0536938
Surv(depICD_Day, Out_depICD)~osm+Age+Sex+BMI+Race_Ethnicity+Smoking+healthDrinking+Healthy_physical_activity+Qualification+Townsend_deprivation_index+urban+CHD+diabet+Hype	osm	0.0398017	1.0406	0.0298653	1.33271	0.182627	0.317698
Surv(depICD_Day, Out_depICD)~osmr+Age+Sex+BMI+Race_Ethnicity+Smoking+healthDrinking+Healthy_physical_activity+Qualification+Townsend_deprivation_index+urban+CHD+diabet+Hype	osmr	0.291377	1.33827	0.104105	2.79886	0.00512829	0.037142
Surv(depICD_Day, Out_depICD)~oxt+Age+Sex+BMI+Race_Ethnicity+Smoking+healthDrinking+Healthy_physical_activity+Qualification+Townsend_deprivation_index+urban+CHD+diabet+Hype	oxt	0.00768857	1.00772	0.0155563	0.494242	0.621135	0.732839
Surv(depICD_Day, Out_depICD)~p4hb+Age+Sex+BMI+Race_Ethnicity+Smoking+healthDrinking+Healthy_physical_activity+Qualification+Townsend_deprivation_index+urban+CHD+diabet+Hype	p4hb	0.164457	1.17875	0.0541369	3.03779	0.0023832	0.0230902
Surv(depICD_Day, Out_depICD)~padi2+Age+Sex+BMI+Race_Ethnicity+Smoking+healthDrinking+Healthy_physical_activity+Qualification+Townsend_deprivation_index+urban+CHD+diabet+Hype	padi2	0.0485005	1.0497	0.0372404	1.30236	0.192793	0.329891
Surv(depICD_Day, Out_depICD)~padi4+Age+Sex+BMI+Race_Ethnicity+Smoking+healthDrinking+Healthy_physical_activity+Qualification+Townsend_deprivation_index+urban+CHD+diabet+Hype	padi4	-0.0213151	0.978911	0.02907	-0.733231	0.463418	0.596078
Surv(depICD_Day, Out_depICD)~paep+Age+Sex+BMI+Race_Ethnicity+Smoking+healthDrinking+Healthy_physical_activity+Qualification+Townsend_deprivation_index+urban+CHD+diabet+Hype	paep	0.0144099	1.01451	0.0159789	0.901809	0.367158	0.51353
Surv(depICD_Day, Out_depICD)~pag1+Age+Sex+BMI+Race_Ethnicity+Smoking+healthDrinking+Healthy_physical_activity+Qualification+Townsend_deprivation_index+urban+CHD+diabet+Hype	pag1	0.126305	1.13463	0.0371172	3.40286	0.000666838	0.0102883
Surv(depICD_Day, Out_depICD)~pak4+Age+Sex+BMI+Race_Ethnicity+Smoking+healthDrinking+Healthy_physical_activity+Qualification+Townsend_deprivation_index+urban+CHD+diabet+Hype	pak4	0.0217908	1.02203	0.0349758	0.623025	0.533268	0.659485
Surv(depICD_Day, Out_depICD)~pam+Age+Sex+BMI+Race_Ethnicity+Smoking+healthDrinking+Healthy_physical_activity+Qualification+Townsend_deprivation_index+urban+CHD+diabet+Hype	pam	0.0393164	1.0401	0.076085	0.516743	0.605335	0.722028
Surv(depICD_Day, Out_depICD)~pamr1+Age+Sex+BMI+Race_Ethnicity+Smoking+healthDrinking+Healthy_physical_activity+Qualification+Townsend_deprivation_index+urban+CHD+diabet+Hype	pamr1	-0.0468615	0.95422	0.0770948	-0.607843	0.543292	0.667368
Surv(depICD_Day, Out_depICD)~pappa+Age+Sex+BMI+Race_Ethnicity+Smoking+healthDrinking+Healthy_physical_activity+Qualification+Townsend_deprivation_index+urban+CHD+diabet+Hype	pappa	-0.00307542	0.996929	0.0466594	-0.065912	0.947448	0.965989
Surv(depICD_Day, Out_depICD)~park7+Age+Sex+BMI+Race_Ethnicity+Smoking+healthDrinking+Healthy_physical_activity+Qualification+Townsend_deprivation_index+urban+CHD+diabet+Hype	park7	0.0941858	1.09876	0.03952	2.38325	0.0171608	0.0740929
Surv(depICD_Day, Out_depICD)~parp1+Age+Sex+BMI+Race_Ethnicity+Smoking+healthDrinking+Healthy_physical_activity+Qualification+Townsend_deprivation_index+urban+CHD+diabet+Hype	parp1	0.0599456	1.06178	0.0340464	1.7607	0.0782887	0.181854
Surv(depICD_Day, Out_depICD)~pbld+Age+Sex+BMI+Race_Ethnicity+Smoking+healthDrinking+Healthy_physical_activity+Qualification+Townsend_deprivation_index+urban+CHD+diabet+Hype	pbld	0.0646463	1.06678	0.0413908	1.56185	0.118324	0.232984
Surv(depICD_Day, Out_depICD)~pcdh1+Age+Sex+BMI+Race_Ethnicity+Smoking+healthDrinking+Healthy_physical_activity+Qualification+Townsend_deprivation_index+urban+CHD+diabet+Hype	pcdh1	-0.0624155	0.939492	0.101905	-0.612485	0.540217	0.664708
Surv(depICD_Day, Out_depICD)~pcdh17+Age+Sex+BMI+Race_Ethnicity+Smoking+healthDrinking+Healthy_physical_activity+Qualification+Townsend_deprivation_index+urban+CHD+diabet+Hype	pcdh17	0.0103484	1.0104	0.0590665	0.175199	0.860923	0.914028
Surv(depICD_Day, Out_depICD)~pcolce+Age+Sex+BMI+Race_Ethnicity+Smoking+healthDrinking+Healthy_physical_activity+Qualification+Townsend_deprivation_index+urban+CHD+diabet+Hype	pcolce	-0.0580218	0.943629	0.0776067	-0.747639	0.454678	0.589189
Surv(depICD_Day, Out_depICD)~pcsk9+Age+Sex+BMI+Race_Ethnicity+Smoking+healthDrinking+Healthy_physical_activity+Qualification+Townsend_deprivation_index+urban+CHD+diabet+Hype	pcsk9	0.100492	1.10572	0.0539541	1.86255	0.0625258	0.159643
Surv(depICD_Day, Out_depICD)~pdcd1+Age+Sex+BMI+Race_Ethnicity+Smoking+healthDrinking+Healthy_physical_activity+Qualification+Townsend_deprivation_index+urban+CHD+diabet+Hype	pdcd1	0.153079	1.16542	0.0484309	3.16077	0.00157354	0.0176253
Surv(depICD_Day, Out_depICD)~pdcd1lg2+Age+Sex+BMI+Race_Ethnicity+Smoking+healthDrinking+Healthy_physical_activity+Qualification+Townsend_deprivation_index+urban+CHD+diabet+Hype	pdcd1lg2	0.163707	1.17787	0.0675862	2.4222	0.015427	0.0703106
Surv(depICD_Day, Out_depICD)~pdcd5+Age+Sex+BMI+Race_Ethnicity+Smoking+healthDrinking+Healthy_physical_activity+Qualification+Townsend_deprivation_index+urban+CHD+diabet+Hype	pdcd5	0.089337	1.09345	0.0353476	2.52739	0.0114915	0.0616046
Surv(depICD_Day, Out_depICD)~pdcd6+Age+Sex+BMI+Race_Ethnicity+Smoking+healthDrinking+Healthy_physical_activity+Qualification+Townsend_deprivation_index+urban+CHD+diabet+Hype	pdcd6	-0.0191707	0.981012	0.0296086	-0.647471	0.517327	0.645299
Surv(depICD_Day, Out_depICD)~pdgfa+Age+Sex+BMI+Race_Ethnicity+Smoking+healthDrinking+Healthy_physical_activity+Qualification+Townsend_deprivation_index+urban+CHD+diabet+Hype	pdgfa	0.0208276	1.02105	0.0292191	0.71281	0.475964	0.606035
Surv(depICD_Day, Out_depICD)~pdgfb+Age+Sex+BMI+Race_Ethnicity+Smoking+healthDrinking+Healthy_physical_activity+Qualification+Townsend_deprivation_index+urban+CHD+diabet+Hype	pdgfb	0.0219981	1.02224	0.0247465	0.888938	0.374037	0.51918
Surv(depICD_Day, Out_depICD)~pdgfc+Age+Sex+BMI+Race_Ethnicity+Smoking+healthDrinking+Healthy_physical_activity+Qualification+Townsend_deprivation_index+urban+CHD+diabet+Hype	pdgfc	0.0744348	1.07728	0.0737739	1.00896	0.312995	0.454728
Surv(depICD_Day, Out_depICD)~pdgfra+Age+Sex+BMI+Race_Ethnicity+Smoking+healthDrinking+Healthy_physical_activity+Qualification+Townsend_deprivation_index+urban+CHD+diabet+Hype	pdgfra	0.0221583	1.02241	0.0743641	0.297971	0.765725	0.844202
Surv(depICD_Day, Out_depICD)~pdgfrb+Age+Sex+BMI+Race_Ethnicity+Smoking+healthDrinking+Healthy_physical_activity+Qualification+Townsend_deprivation_index+urban+CHD+diabet+Hype	pdgfrb	0.0279367	1.02833	0.0607157	0.460123	0.645428	0.7518
Surv(depICD_Day, Out_depICD)~pdlim7+Age+Sex+BMI+Race_Ethnicity+Smoking+healthDrinking+Healthy_physical_activity+Qualification+Townsend_deprivation_index+urban+CHD+diabet+Hype	pdlim7	0.0259057	1.02624	0.0164553	1.57431	0.115417	0.230047
Surv(depICD_Day, Out_depICD)~pdp1+Age+Sex+BMI+Race_Ethnicity+Smoking+healthDrinking+Healthy_physical_activity+Qualification+Townsend_deprivation_index+urban+CHD+diabet+Hype	pdp1	0.0218965	1.02214	0.0423999	0.516428	0.605556	0.722028
Surv(depICD_Day, Out_depICD)~pear1+Age+Sex+BMI+Race_Ethnicity+Smoking+healthDrinking+Healthy_physical_activity+Qualification+Townsend_deprivation_index+urban+CHD+diabet+Hype	pear1	-0.0349931	0.965612	0.0924845	-0.378367	0.705158	0.799106
Surv(depICD_Day, Out_depICD)~pebp1+Age+Sex+BMI+Race_Ethnicity+Smoking+healthDrinking+Healthy_physical_activity+Qualification+Townsend_deprivation_index+urban+CHD+diabet+Hype	pebp1	0.0722089	1.07488	0.0353717	2.04143	0.0412079	0.124917
Surv(depICD_Day, Out_depICD)~pecam1+Age+Sex+BMI+Race_Ethnicity+Smoking+healthDrinking+Healthy_physical_activity+Qualification+Townsend_deprivation_index+urban+CHD+diabet+Hype	pecam1	0.0697898	1.07228	0.0693868	1.00581	0.314508	0.455705
Surv(depICD_Day, Out_depICD)~pfdn2+Age+Sex+BMI+Race_Ethnicity+Smoking+healthDrinking+Healthy_physical_activity+Qualification+Townsend_deprivation_index+urban+CHD+diabet+Hype	pfdn2	0.0883746	1.0924	0.0387807	2.27883	0.0226773	0.0868648
Surv(depICD_Day, Out_depICD)~pfkfb2+Age+Sex+BMI+Race_Ethnicity+Smoking+healthDrinking+Healthy_physical_activity+Qualification+Townsend_deprivation_index+urban+CHD+diabet+Hype	pfkfb2	0.0653963	1.06758	0.0271244	2.41098	0.0159099	0.0717463
Surv(depICD_Day, Out_depICD)~pgf+Age+Sex+BMI+Race_Ethnicity+Smoking+healthDrinking+Healthy_physical_activity+Qualification+Townsend_deprivation_index+urban+CHD+diabet+Hype	pgf	0.224282	1.25142	0.0747788	2.99927	0.00270627	0.0250587
Surv(depICD_Day, Out_depICD)~pglyrp1+Age+Sex+BMI+Race_Ethnicity+Smoking+healthDrinking+Healthy_physical_activity+Qualification+Townsend_deprivation_index+urban+CHD+diabet+Hype	pglyrp1	0.0477666	1.04893	0.0485729	0.983401	0.32541	0.467245
Surv(depICD_Day, Out_depICD)~phospho1+Age+Sex+BMI+Race_Ethnicity+Smoking+healthDrinking+Healthy_physical_activity+Qualification+Townsend_deprivation_index+urban+CHD+diabet+Hype	phospho1	0.207132	1.23014	0.0736456	2.81255	0.00491508	0.0366876
Surv(depICD_Day, Out_depICD)~pi3+Age+Sex+BMI+Race_Ethnicity+Smoking+healthDrinking+Healthy_physical_activity+Qualification+Townsend_deprivation_index+urban+CHD+diabet+Hype	pi3	0.0910016	1.09527	0.0377549	2.41033	0.0159382	0.0717463
Surv(depICD_Day, Out_depICD)~pigr+Age+Sex+BMI+Race_Ethnicity+Smoking+healthDrinking+Healthy_physical_activity+Qualification+Townsend_deprivation_index+urban+CHD+diabet+Hype	pigr	0.198641	1.21974	0.0578979	3.43088	0.000601631	0.00977985
Surv(depICD_Day, Out_depICD)~pik3ap1+Age+Sex+BMI+Race_Ethnicity+Smoking+healthDrinking+Healthy_physical_activity+Qualification+Townsend_deprivation_index+urban+CHD+diabet+Hype	pik3ap1	0.0679695	1.07033	0.0332549	2.04389	0.0409641	0.124855
Surv(depICD_Day, Out_depICD)~pik3ip1+Age+Sex+BMI+Race_Ethnicity+Smoking+healthDrinking+Healthy_physical_activity+Qualification+Townsend_deprivation_index+urban+CHD+diabet+Hype	pik3ip1	0.0597622	1.06158	0.0767005	0.779163	0.435884	0.572954
Surv(depICD_Day, Out_depICD)~pilra+Age+Sex+BMI+Race_Ethnicity+Smoking+healthDrinking+Healthy_physical_activity+Qualification+Townsend_deprivation_index+urban+CHD+diabet+Hype	pilra	0.0860124	1.08982	0.0509223	1.68909	0.0912016	0.200445
Surv(depICD_Day, Out_depICD)~pilrb+Age+Sex+BMI+Race_Ethnicity+Smoking+healthDrinking+Healthy_physical_activity+Qualification+Townsend_deprivation_index+urban+CHD+diabet+Hype	pilrb	0.0739189	1.07672	0.0377879	1.95615	0.0504473	0.13786
Surv(depICD_Day, Out_depICD)~pklr+Age+Sex+BMI+Race_Ethnicity+Smoking+healthDrinking+Healthy_physical_activity+Qualification+Townsend_deprivation_index+urban+CHD+diabet+Hype	pklr	-0.00751816	0.99251	0.0315634	-0.238193	0.811732	0.874923
Surv(depICD_Day, Out_depICD)~pla2g10+Age+Sex+BMI+Race_Ethnicity+Smoking+healthDrinking+Healthy_physical_activity+Qualification+Townsend_deprivation_index+urban+CHD+diabet+Hype	pla2g10	0.0128756	1.01296	0.0362009	0.355672	0.722087	0.810132
Surv(depICD_Day, Out_depICD)~pla2g1b+Age+Sex+BMI+Race_Ethnicity+Smoking+healthDrinking+Healthy_physical_activity+Qualification+Townsend_deprivation_index+urban+CHD+diabet+Hype	pla2g1b	-0.0950185	0.909356	0.0479763	-1.98053	0.047644	0.135779
Surv(depICD_Day, Out_depICD)~pla2g15+Age+Sex+BMI+Race_Ethnicity+Smoking+healthDrinking+Healthy_physical_activity+Qualification+Townsend_deprivation_index+urban+CHD+diabet+Hype	pla2g15	0.384259	1.46853	0.0776716	4.94722	7.52809e-07	0.000184018
Surv(depICD_Day, Out_depICD)~pla2g2a+Age+Sex+BMI+Race_Ethnicity+Smoking+healthDrinking+Healthy_physical_activity+Qualification+Townsend_deprivation_index+urban+CHD+diabet+Hype	pla2g2a	-0.00517352	0.99484	0.0375894	-0.137632	0.890531	0.933271
Surv(depICD_Day, Out_depICD)~pla2g4a+Age+Sex+BMI+Race_Ethnicity+Smoking+healthDrinking+Healthy_physical_activity+Qualification+Townsend_deprivation_index+urban+CHD+diabet+Hype	pla2g4a	0.0462937	1.04738	0.0239312	1.93445	0.0530581	0.140623
Surv(depICD_Day, Out_depICD)~pla2g7+Age+Sex+BMI+Race_Ethnicity+Smoking+healthDrinking+Healthy_physical_activity+Qualification+Townsend_deprivation_index+urban+CHD+diabet+Hype	pla2g7	-0.0644362	0.937596	0.0681054	-0.946125	0.344085	0.486843
Surv(depICD_Day, Out_depICD)~plat+Age+Sex+BMI+Race_Ethnicity+Smoking+healthDrinking+Healthy_physical_activity+Qualification+Townsend_deprivation_index+urban+CHD+diabet+Hype	plat	0.00990825	1.00996	0.0412201	0.240374	0.81004	0.874604
Surv(depICD_Day, Out_depICD)~plau+Age+Sex+BMI+Race_Ethnicity+Smoking+healthDrinking+Healthy_physical_activity+Qualification+Townsend_deprivation_index+urban+CHD+diabet+Hype	plau	-0.0335742	0.966983	0.0726102	-0.46239	0.643802	0.751102
Surv(depICD_Day, Out_depICD)~plaur+Age+Sex+BMI+Race_Ethnicity+Smoking+healthDrinking+Healthy_physical_activity+Qualification+Townsend_deprivation_index+urban+CHD+diabet+Hype	plaur	0.373513	1.45283	0.0755904	4.94128	7.76109e-07	0.000184018
Surv(depICD_Day, Out_depICD)~plin1+Age+Sex+BMI+Race_Ethnicity+Smoking+healthDrinking+Healthy_physical_activity+Qualification+Townsend_deprivation_index+urban+CHD+diabet+Hype	plin1	0.14281	1.15351	0.0580782	2.45893	0.0139352	0.0674018
Surv(depICD_Day, Out_depICD)~plin3+Age+Sex+BMI+Race_Ethnicity+Smoking+healthDrinking+Healthy_physical_activity+Qualification+Townsend_deprivation_index+urban+CHD+diabet+Hype	plin3	0.15711	1.17012	0.0473871	3.31547	0.00091489	0.0126272
Surv(depICD_Day, Out_depICD)~plpbp+Age+Sex+BMI+Race_Ethnicity+Smoking+healthDrinking+Healthy_physical_activity+Qualification+Townsend_deprivation_index+urban+CHD+diabet+Hype	plpbp	0.0702709	1.0728	0.0307002	2.28894	0.0220831	0.086384
Surv(depICD_Day, Out_depICD)~pltp+Age+Sex+BMI+Race_Ethnicity+Smoking+healthDrinking+Healthy_physical_activity+Qualification+Townsend_deprivation_index+urban+CHD+diabet+Hype	pltp	-0.0720142	0.930518	0.0578621	-1.24458	0.213285	0.351392
Surv(depICD_Day, Out_depICD)~plxdc1+Age+Sex+BMI+Race_Ethnicity+Smoking+healthDrinking+Healthy_physical_activity+Qualification+Townsend_deprivation_index+urban+CHD+diabet+Hype	plxdc1	-0.204864	0.814758	0.0724806	-2.82647	0.00470643	0.036545
Surv(depICD_Day, Out_depICD)~plxna4+Age+Sex+BMI+Race_Ethnicity+Smoking+healthDrinking+Healthy_physical_activity+Qualification+Townsend_deprivation_index+urban+CHD+diabet+Hype	plxna4	0.0419563	1.04285	0.0260213	1.61238	0.106879	0.21927
Surv(depICD_Day, Out_depICD)~plxnb2+Age+Sex+BMI+Race_Ethnicity+Smoking+healthDrinking+Healthy_physical_activity+Qualification+Townsend_deprivation_index+urban+CHD+diabet+Hype	plxnb2	0.206466	1.22933	0.0886584	2.32879	0.0198704	0.0812021
Surv(depICD_Day, Out_depICD)~plxnb3+Age+Sex+BMI+Race_Ethnicity+Smoking+healthDrinking+Healthy_physical_activity+Qualification+Townsend_deprivation_index+urban+CHD+diabet+Hype	plxnb3	0.102293	1.10771	0.0445419	2.29655	0.0216444	0.0853423
Surv(depICD_Day, Out_depICD)~pm20d1+Age+Sex+BMI+Race_Ethnicity+Smoking+healthDrinking+Healthy_physical_activity+Qualification+Townsend_deprivation_index+urban+CHD+diabet+Hype	pm20d1	-0.00273026	0.997273	0.0115376	-0.236639	0.812937	0.874923
Surv(depICD_Day, Out_depICD)~pmvk+Age+Sex+BMI+Race_Ethnicity+Smoking+healthDrinking+Healthy_physical_activity+Qualification+Townsend_deprivation_index+urban+CHD+diabet+Hype	pmvk	0.0351893	1.03582	0.0203479	1.72939	0.08374	0.18819
Surv(depICD_Day, Out_depICD)~pnliprp2+Age+Sex+BMI+Race_Ethnicity+Smoking+healthDrinking+Healthy_physical_activity+Qualification+Townsend_deprivation_index+urban+CHD+diabet+Hype	pnliprp2	0.00834312	1.00838	0.00736862	1.13225	0.257529	0.396595
Surv(depICD_Day, Out_depICD)~pnpt1+Age+Sex+BMI+Race_Ethnicity+Smoking+healthDrinking+Healthy_physical_activity+Qualification+Townsend_deprivation_index+urban+CHD+diabet+Hype	pnpt1	-0.0324051	0.968114	0.0190385	-1.70209	0.0887392	0.197004
Surv(depICD_Day, Out_depICD)~podxl+Age+Sex+BMI+Race_Ethnicity+Smoking+healthDrinking+Healthy_physical_activity+Qualification+Townsend_deprivation_index+urban+CHD+diabet+Hype	podxl	-0.0888314	0.915	0.139569	-0.636471	0.52447	0.650805
Surv(depICD_Day, Out_depICD)~podxl2+Age+Sex+BMI+Race_Ethnicity+Smoking+healthDrinking+Healthy_physical_activity+Qualification+Townsend_deprivation_index+urban+CHD+diabet+Hype	podxl2	-0.0735674	0.929074	0.0760361	-0.967533	0.333278	0.476157
Surv(depICD_Day, Out_depICD)~polr2f+Age+Sex+BMI+Race_Ethnicity+Smoking+healthDrinking+Healthy_physical_activity+Qualification+Townsend_deprivation_index+urban+CHD+diabet+Hype	polr2f	0.228242	1.25639	0.0507339	4.49881	6.8335e-06	0.000588083
Surv(depICD_Day, Out_depICD)~pon2+Age+Sex+BMI+Race_Ethnicity+Smoking+healthDrinking+Healthy_physical_activity+Qualification+Townsend_deprivation_index+urban+CHD+diabet+Hype	pon2	0.0585327	1.06028	0.061586	0.950421	0.341898	0.485157
Surv(depICD_Day, Out_depICD)~pon3+Age+Sex+BMI+Race_Ethnicity+Smoking+healthDrinking+Healthy_physical_activity+Qualification+Townsend_deprivation_index+urban+CHD+diabet+Hype	pon3	-0.202026	0.817074	0.0642536	-3.14419	0.00166545	0.0184588
Surv(depICD_Day, Out_depICD)~ppcdc+Age+Sex+BMI+Race_Ethnicity+Smoking+healthDrinking+Healthy_physical_activity+Qualification+Townsend_deprivation_index+urban+CHD+diabet+Hype	ppcdc	0.0584307	1.06017	0.0435291	1.34234	0.179486	0.314416
Surv(depICD_Day, Out_depICD)~ppib+Age+Sex+BMI+Race_Ethnicity+Smoking+healthDrinking+Healthy_physical_activity+Qualification+Townsend_deprivation_index+urban+CHD+diabet+Hype	ppib	0.0570015	1.05866	0.0224901	2.53452	0.0112603	0.0616046
Surv(depICD_Day, Out_depICD)~ppm1a+Age+Sex+BMI+Race_Ethnicity+Smoking+healthDrinking+Healthy_physical_activity+Qualification+Townsend_deprivation_index+urban+CHD+diabet+Hype	ppm1a	0.074185	1.07701	0.0651483	1.13871	0.254824	0.394718
Surv(depICD_Day, Out_depICD)~ppme1+Age+Sex+BMI+Race_Ethnicity+Smoking+healthDrinking+Healthy_physical_activity+Qualification+Townsend_deprivation_index+urban+CHD+diabet+Hype	ppme1	0.0888594	1.09293	0.0345071	2.5751	0.0100211	0.0579481
Surv(depICD_Day, Out_depICD)~ppp1r12a+Age+Sex+BMI+Race_Ethnicity+Smoking+healthDrinking+Healthy_physical_activity+Qualification+Townsend_deprivation_index+urban+CHD+diabet+Hype	ppp1r12a	0.0443802	1.04538	0.0217671	2.03887	0.0414628	0.124917
Surv(depICD_Day, Out_depICD)~ppp1r2+Age+Sex+BMI+Race_Ethnicity+Smoking+healthDrinking+Healthy_physical_activity+Qualification+Townsend_deprivation_index+urban+CHD+diabet+Hype	ppp1r2	0.0637424	1.06582	0.0261921	2.43365	0.0149475	0.0694229
Surv(depICD_Day, Out_depICD)~ppp1r9b+Age+Sex+BMI+Race_Ethnicity+Smoking+healthDrinking+Healthy_physical_activity+Qualification+Townsend_deprivation_index+urban+CHD+diabet+Hype	ppp1r9b	0.0242516	1.02455	0.0217885	1.11304	0.26569	0.402802
Surv(depICD_Day, Out_depICD)~ppp3r1+Age+Sex+BMI+Race_Ethnicity+Smoking+healthDrinking+Healthy_physical_activity+Qualification+Townsend_deprivation_index+urban+CHD+diabet+Hype	ppp3r1	0.121194	1.12884	0.0507966	2.38586	0.0170393	0.0739716
Surv(depICD_Day, Out_depICD)~ppy+Age+Sex+BMI+Race_Ethnicity+Smoking+healthDrinking+Healthy_physical_activity+Qualification+Townsend_deprivation_index+urban+CHD+diabet+Hype	ppy	-0.041343	0.9595	0.0207612	-1.99136	0.046441	0.13348
Surv(depICD_Day, Out_depICD)~pqbp1+Age+Sex+BMI+Race_Ethnicity+Smoking+healthDrinking+Healthy_physical_activity+Qualification+Townsend_deprivation_index+urban+CHD+diabet+Hype	pqbp1	0.0187444	1.01892	0.0371204	0.504963	0.613585	0.728565
Surv(depICD_Day, Out_depICD)~prcp+Age+Sex+BMI+Race_Ethnicity+Smoking+healthDrinking+Healthy_physical_activity+Qualification+Townsend_deprivation_index+urban+CHD+diabet+Hype	prcp	0.144713	1.15571	0.0667243	2.16883	0.0300959	0.102158
Surv(depICD_Day, Out_depICD)~prdx1+Age+Sex+BMI+Race_Ethnicity+Smoking+healthDrinking+Healthy_physical_activity+Qualification+Townsend_deprivation_index+urban+CHD+diabet+Hype	prdx1	0.0276905	1.02808	0.0237203	1.16738	0.243058	0.383597
Surv(depICD_Day, Out_depICD)~prdx3+Age+Sex+BMI+Race_Ethnicity+Smoking+healthDrinking+Healthy_physical_activity+Qualification+Townsend_deprivation_index+urban+CHD+diabet+Hype	prdx3	0.0680419	1.07041	0.0296404	2.29558	0.0217002	0.0853423
Surv(depICD_Day, Out_depICD)~prdx5+Age+Sex+BMI+Race_Ethnicity+Smoking+healthDrinking+Healthy_physical_activity+Qualification+Townsend_deprivation_index+urban+CHD+diabet+Hype	prdx5	0.102403	1.10783	0.0320344	3.19668	0.00139021	0.0163903
Surv(depICD_Day, Out_depICD)~prdx6+Age+Sex+BMI+Race_Ethnicity+Smoking+healthDrinking+Healthy_physical_activity+Qualification+Townsend_deprivation_index+urban+CHD+diabet+Hype	prdx6	-0.0183673	0.9818	0.0341907	-0.5372	0.59113	0.710035
Surv(depICD_Day, Out_depICD)~preb+Age+Sex+BMI+Race_Ethnicity+Smoking+healthDrinking+Healthy_physical_activity+Qualification+Townsend_deprivation_index+urban+CHD+diabet+Hype	preb	0.278841	1.3216	0.0641938	4.34373	1.40081e-05	0.000891034
Surv(depICD_Day, Out_depICD)~prelp+Age+Sex+BMI+Race_Ethnicity+Smoking+healthDrinking+Healthy_physical_activity+Qualification+Townsend_deprivation_index+urban+CHD+diabet+Hype	prelp	0.165927	1.18049	0.093506	1.7745	0.0759801	0.179289
Surv(depICD_Day, Out_depICD)~prkab1+Age+Sex+BMI+Race_Ethnicity+Smoking+healthDrinking+Healthy_physical_activity+Qualification+Townsend_deprivation_index+urban+CHD+diabet+Hype	prkab1	0.0715865	1.07421	0.0385309	1.8579	0.0631832	0.160203
Surv(depICD_Day, Out_depICD)~prkar1a+Age+Sex+BMI+Race_Ethnicity+Smoking+healthDrinking+Healthy_physical_activity+Qualification+Townsend_deprivation_index+urban+CHD+diabet+Hype	prkar1a	0.0535511	1.05501	0.0254666	2.1028	0.0354835	0.113843
Surv(depICD_Day, Out_depICD)~prkcq+Age+Sex+BMI+Race_Ethnicity+Smoking+healthDrinking+Healthy_physical_activity+Qualification+Townsend_deprivation_index+urban+CHD+diabet+Hype	prkcq	0.00545926	1.00547	0.0496571	0.109939	0.912458	0.945029
Surv(depICD_Day, Out_depICD)~prkra+Age+Sex+BMI+Race_Ethnicity+Smoking+healthDrinking+Healthy_physical_activity+Qualification+Townsend_deprivation_index+urban+CHD+diabet+Hype	prkra	0.0575559	1.05924	0.0314774	1.82849	0.0674767	0.168175
Surv(depICD_Day, Out_depICD)~prl+Age+Sex+BMI+Race_Ethnicity+Smoking+healthDrinking+Healthy_physical_activity+Qualification+Townsend_deprivation_index+urban+CHD+diabet+Hype	prl	0.0569178	1.05857	0.0279326	2.03768	0.041582	0.124917
Surv(depICD_Day, Out_depICD)~proc+Age+Sex+BMI+Race_Ethnicity+Smoking+healthDrinking+Healthy_physical_activity+Qualification+Townsend_deprivation_index+urban+CHD+diabet+Hype	proc	-0.0874846	0.916233	0.0830378	-1.05355	0.292088	0.431891
Surv(depICD_Day, Out_depICD)~prok1+Age+Sex+BMI+Race_Ethnicity+Smoking+healthDrinking+Healthy_physical_activity+Qualification+Townsend_deprivation_index+urban+CHD+diabet+Hype	prok1	0.0261492	1.02649	0.033838	0.772776	0.439655	0.576358
Surv(depICD_Day, Out_depICD)~prss2+Age+Sex+BMI+Race_Ethnicity+Smoking+healthDrinking+Healthy_physical_activity+Qualification+Townsend_deprivation_index+urban+CHD+diabet+Hype	prss2	0.0245472	1.02485	0.0384081	0.639117	0.522747	0.649218
Surv(depICD_Day, Out_depICD)~prss27+Age+Sex+BMI+Race_Ethnicity+Smoking+healthDrinking+Healthy_physical_activity+Qualification+Townsend_deprivation_index+urban+CHD+diabet+Hype	prss27	0.0572531	1.05892	0.0529749	1.08076	0.279804	0.418134
Surv(depICD_Day, Out_depICD)~prss8+Age+Sex+BMI+Race_Ethnicity+Smoking+healthDrinking+Healthy_physical_activity+Qualification+Townsend_deprivation_index+urban+CHD+diabet+Hype	prss8	0.192311	1.21205	0.051919	3.70407	0.000212171	0.0048095
Surv(depICD_Day, Out_depICD)~prtfdc1+Age+Sex+BMI+Race_Ethnicity+Smoking+healthDrinking+Healthy_physical_activity+Qualification+Townsend_deprivation_index+urban+CHD+diabet+Hype	prtfdc1	0.0330644	1.03362	0.0195967	1.68724	0.0915572	0.200822
Surv(depICD_Day, Out_depICD)~prtg+Age+Sex+BMI+Race_Ethnicity+Smoking+healthDrinking+Healthy_physical_activity+Qualification+Townsend_deprivation_index+urban+CHD+diabet+Hype	prtg	-0.127698	0.880119	0.0831441	-1.53586	0.124572	0.24203
Surv(depICD_Day, Out_depICD)~prtn3+Age+Sex+BMI+Race_Ethnicity+Smoking+healthDrinking+Healthy_physical_activity+Qualification+Townsend_deprivation_index+urban+CHD+diabet+Hype	prtn3	0.132666	1.14187	0.0412491	3.21623	0.00129887	0.0157045
Surv(depICD_Day, Out_depICD)~psg1+Age+Sex+BMI+Race_Ethnicity+Smoking+healthDrinking+Healthy_physical_activity+Qualification+Townsend_deprivation_index+urban+CHD+diabet+Hype	psg1	0.0191031	1.01929	0.0189025	1.01061	0.312203	0.454029
Surv(depICD_Day, Out_depICD)~psip1+Age+Sex+BMI+Race_Ethnicity+Smoking+healthDrinking+Healthy_physical_activity+Qualification+Townsend_deprivation_index+urban+CHD+diabet+Hype	psip1	0.114146	1.12092	0.0291074	3.92154	8.79863e-05	0.00274924
Surv(depICD_Day, Out_depICD)~psma1+Age+Sex+BMI+Race_Ethnicity+Smoking+healthDrinking+Healthy_physical_activity+Qualification+Townsend_deprivation_index+urban+CHD+diabet+Hype	psma1	-0.0384629	0.962267	0.0486735	-0.790223	0.429398	0.567488
Surv(depICD_Day, Out_depICD)~psmd9+Age+Sex+BMI+Race_Ethnicity+Smoking+healthDrinking+Healthy_physical_activity+Qualification+Townsend_deprivation_index+urban+CHD+diabet+Hype	psmd9	0.047278	1.04841	0.0368088	1.28442	0.198995	0.33723
Surv(depICD_Day, Out_depICD)~psme1+Age+Sex+BMI+Race_Ethnicity+Smoking+healthDrinking+Healthy_physical_activity+Qualification+Townsend_deprivation_index+urban+CHD+diabet+Hype	psme1	0.122032	1.12979	0.0556732	2.19193	0.0283846	0.0998046
Surv(depICD_Day, Out_depICD)~psme2+Age+Sex+BMI+Race_Ethnicity+Smoking+healthDrinking+Healthy_physical_activity+Qualification+Townsend_deprivation_index+urban+CHD+diabet+Hype	psme2	0.0689007	1.07133	0.0571993	1.20457	0.228368	0.36836
Surv(depICD_Day, Out_depICD)~psmg3+Age+Sex+BMI+Race_Ethnicity+Smoking+healthDrinking+Healthy_physical_activity+Qualification+Townsend_deprivation_index+urban+CHD+diabet+Hype	psmg3	0.0604902	1.06236	0.0403861	1.4978	0.134186	0.254953
Surv(depICD_Day, Out_depICD)~pspn+Age+Sex+BMI+Race_Ethnicity+Smoking+healthDrinking+Healthy_physical_activity+Qualification+Townsend_deprivation_index+urban+CHD+diabet+Hype	pspn	-0.0159684	0.984158	0.0221324	-0.721498	0.470603	0.601304
Surv(depICD_Day, Out_depICD)~psrc1+Age+Sex+BMI+Race_Ethnicity+Smoking+healthDrinking+Healthy_physical_activity+Qualification+Townsend_deprivation_index+urban+CHD+diabet+Hype	psrc1	0.0160714	1.0162	0.0359604	0.446918	0.654934	0.759848
Surv(depICD_Day, Out_depICD)~pten+Age+Sex+BMI+Race_Ethnicity+Smoking+healthDrinking+Healthy_physical_activity+Qualification+Townsend_deprivation_index+urban+CHD+diabet+Hype	pten	0.0973029	1.10219	0.071105	1.36844	0.171175	0.303407
Surv(depICD_Day, Out_depICD)~ptgds+Age+Sex+BMI+Race_Ethnicity+Smoking+healthDrinking+Healthy_physical_activity+Qualification+Townsend_deprivation_index+urban+CHD+diabet+Hype	ptgds	0.115907	1.12289	0.0691841	1.67534	0.0938679	0.202544
Surv(depICD_Day, Out_depICD)~pth1r+Age+Sex+BMI+Race_Ethnicity+Smoking+healthDrinking+Healthy_physical_activity+Qualification+Townsend_deprivation_index+urban+CHD+diabet+Hype	pth1r	0.0614249	1.06335	0.0521973	1.17678	0.239282	0.380924
Surv(depICD_Day, Out_depICD)~ptk7+Age+Sex+BMI+Race_Ethnicity+Smoking+healthDrinking+Healthy_physical_activity+Qualification+Townsend_deprivation_index+urban+CHD+diabet+Hype	ptk7	0.0718641	1.07451	0.0568829	1.26337	0.206457	0.344016
Surv(depICD_Day, Out_depICD)~ptn+Age+Sex+BMI+Race_Ethnicity+Smoking+healthDrinking+Healthy_physical_activity+Qualification+Townsend_deprivation_index+urban+CHD+diabet+Hype	ptn	0.0997719	1.10492	0.0426708	2.33818	0.0193782	0.0800854
Surv(depICD_Day, Out_depICD)~ptpn1+Age+Sex+BMI+Race_Ethnicity+Smoking+healthDrinking+Healthy_physical_activity+Qualification+Townsend_deprivation_index+urban+CHD+diabet+Hype	ptpn1	0.0529145	1.05434	0.0264605	1.99975	0.045527	0.132681
Surv(depICD_Day, Out_depICD)~ptpn6+Age+Sex+BMI+Race_Ethnicity+Smoking+healthDrinking+Healthy_physical_activity+Qualification+Townsend_deprivation_index+urban+CHD+diabet+Hype	ptpn6	0.025424	1.02575	0.0240497	1.05714	0.290446	0.430519
Surv(depICD_Day, Out_depICD)~ptprf+Age+Sex+BMI+Race_Ethnicity+Smoking+healthDrinking+Healthy_physical_activity+Qualification+Townsend_deprivation_index+urban+CHD+diabet+Hype	ptprf	-0.176109	0.838526	0.0729309	-2.41474	0.0157463	0.0714307
Surv(depICD_Day, Out_depICD)~ptprm+Age+Sex+BMI+Race_Ethnicity+Smoking+healthDrinking+Healthy_physical_activity+Qualification+Townsend_deprivation_index+urban+CHD+diabet+Hype	ptprm	0.0798113	1.08308	0.0871456	0.915839	0.359751	0.505022
Surv(depICD_Day, Out_depICD)~ptprn2+Age+Sex+BMI+Race_Ethnicity+Smoking+healthDrinking+Healthy_physical_activity+Qualification+Townsend_deprivation_index+urban+CHD+diabet+Hype	ptprn2	-0.00190631	0.998096	0.0637844	-0.0298868	0.976157	0.9822
Surv(depICD_Day, Out_depICD)~ptprs+Age+Sex+BMI+Race_Ethnicity+Smoking+healthDrinking+Healthy_physical_activity+Qualification+Townsend_deprivation_index+urban+CHD+diabet+Hype	ptprs	-0.227463	0.796552	0.0865143	-2.62919	0.00855888	0.0513256
Surv(depICD_Day, Out_depICD)~pts+Age+Sex+BMI+Race_Ethnicity+Smoking+healthDrinking+Healthy_physical_activity+Qualification+Townsend_deprivation_index+urban+CHD+diabet+Hype	pts	0.0676497	1.06999	0.037527	1.80269	0.0714362	0.174185
Surv(depICD_Day, Out_depICD)~ptx3+Age+Sex+BMI+Race_Ethnicity+Smoking+healthDrinking+Healthy_physical_activity+Qualification+Townsend_deprivation_index+urban+CHD+diabet+Hype	ptx3	0.0876635	1.09162	0.044629	1.96427	0.0494984	0.137067
Surv(depICD_Day, Out_depICD)~pvalb+Age+Sex+BMI+Race_Ethnicity+Smoking+healthDrinking+Healthy_physical_activity+Qualification+Townsend_deprivation_index+urban+CHD+diabet+Hype	pvalb	0.0401025	1.04092	0.0190249	2.10789	0.0350401	0.112667
Surv(depICD_Day, Out_depICD)~pvr+Age+Sex+BMI+Race_Ethnicity+Smoking+healthDrinking+Healthy_physical_activity+Qualification+Townsend_deprivation_index+urban+CHD+diabet+Hype	pvr	0.136733	1.14652	0.0556679	2.45623	0.0140405	0.0674018
Surv(depICD_Day, Out_depICD)~pxn+Age+Sex+BMI+Race_Ethnicity+Smoking+healthDrinking+Healthy_physical_activity+Qualification+Townsend_deprivation_index+urban+CHD+diabet+Hype	pxn	0.0679363	1.0703	0.0400569	1.69599	0.089887	0.198948
Surv(depICD_Day, Out_depICD)~qdpr+Age+Sex+BMI+Race_Ethnicity+Smoking+healthDrinking+Healthy_physical_activity+Qualification+Townsend_deprivation_index+urban+CHD+diabet+Hype	qdpr	0.121659	1.12937	0.0485055	2.50814	0.0121368	0.0636419
Surv(depICD_Day, Out_depICD)~qpct+Age+Sex+BMI+Race_Ethnicity+Smoking+healthDrinking+Healthy_physical_activity+Qualification+Townsend_deprivation_index+urban+CHD+diabet+Hype	qpct	0.083408	1.08699	0.0804444	1.03684	0.29981	0.440384
Surv(depICD_Day, Out_depICD)~rab37+Age+Sex+BMI+Race_Ethnicity+Smoking+healthDrinking+Healthy_physical_activity+Qualification+Townsend_deprivation_index+urban+CHD+diabet+Hype	rab37	-0.0292987	0.971126	0.026851	-1.09116	0.275203	0.412558
Surv(depICD_Day, Out_depICD)~rab6a+Age+Sex+BMI+Race_Ethnicity+Smoking+healthDrinking+Healthy_physical_activity+Qualification+Townsend_deprivation_index+urban+CHD+diabet+Hype	rab6a	-0.0945823	0.909753	0.0460766	-2.05272	0.0400997	0.123247
Surv(depICD_Day, Out_depICD)~rab6b+Age+Sex+BMI+Race_Ethnicity+Smoking+healthDrinking+Healthy_physical_activity+Qualification+Townsend_deprivation_index+urban+CHD+diabet+Hype	rab6b	0.0324129	1.03294	0.0441481	0.734185	0.462836	0.596078
Surv(depICD_Day, Out_depICD)~rabepk+Age+Sex+BMI+Race_Ethnicity+Smoking+healthDrinking+Healthy_physical_activity+Qualification+Townsend_deprivation_index+urban+CHD+diabet+Hype	rabepk	0.0122412	1.01232	0.0361962	0.33819	0.73522	0.820463
Surv(depICD_Day, Out_depICD)~rabgap1l+Age+Sex+BMI+Race_Ethnicity+Smoking+healthDrinking+Healthy_physical_activity+Qualification+Townsend_deprivation_index+urban+CHD+diabet+Hype	rabgap1l	0.0833486	1.08692	0.0343607	2.42569	0.0152791	0.0702269
Surv(depICD_Day, Out_depICD)~rad23b+Age+Sex+BMI+Race_Ethnicity+Smoking+healthDrinking+Healthy_physical_activity+Qualification+Townsend_deprivation_index+urban+CHD+diabet+Hype	rad23b	0.0354722	1.03611	0.0458735	0.773261	0.439368	0.576358
Surv(depICD_Day, Out_depICD)~rangap1+Age+Sex+BMI+Race_Ethnicity+Smoking+healthDrinking+Healthy_physical_activity+Qualification+Townsend_deprivation_index+urban+CHD+diabet+Hype	rangap1	0.0213347	1.02156	0.044574	0.478636	0.632198	0.741704
Surv(depICD_Day, Out_depICD)~rarres1+Age+Sex+BMI+Race_Ethnicity+Smoking+healthDrinking+Healthy_physical_activity+Qualification+Townsend_deprivation_index+urban+CHD+diabet+Hype	rarres1	0.0646678	1.0668	0.0626596	1.03205	0.302049	0.443228
Surv(depICD_Day, Out_depICD)~rarres2+Age+Sex+BMI+Race_Ethnicity+Smoking+healthDrinking+Healthy_physical_activity+Qualification+Townsend_deprivation_index+urban+CHD+diabet+Hype	rarres2	0.146204	1.15743	0.043738	3.34273	0.0008296	0.0115714
Surv(depICD_Day, Out_depICD)~rasa1+Age+Sex+BMI+Race_Ethnicity+Smoking+healthDrinking+Healthy_physical_activity+Qualification+Townsend_deprivation_index+urban+CHD+diabet+Hype	rasa1	0.106109	1.11194	0.0648407	1.63646	0.101743	0.213252
Surv(depICD_Day, Out_depICD)~rassf2+Age+Sex+BMI+Race_Ethnicity+Smoking+healthDrinking+Healthy_physical_activity+Qualification+Townsend_deprivation_index+urban+CHD+diabet+Hype	rassf2	0.0582957	1.06003	0.0350903	1.66131	0.096652	0.206125
Surv(depICD_Day, Out_depICD)~rbks+Age+Sex+BMI+Race_Ethnicity+Smoking+healthDrinking+Healthy_physical_activity+Qualification+Townsend_deprivation_index+urban+CHD+diabet+Hype	rbks	0.0290463	1.02947	0.0418608	0.693878	0.487759	0.616227
Surv(depICD_Day, Out_depICD)~rbp2+Age+Sex+BMI+Race_Ethnicity+Smoking+healthDrinking+Healthy_physical_activity+Qualification+Townsend_deprivation_index+urban+CHD+diabet+Hype	rbp2	0.014497	1.0146	0.0272487	0.532027	0.594707	0.712953
Surv(depICD_Day, Out_depICD)~rbp5+Age+Sex+BMI+Race_Ethnicity+Smoking+healthDrinking+Healthy_physical_activity+Qualification+Townsend_deprivation_index+urban+CHD+diabet+Hype	rbp5	0.0849328	1.08864	0.0372064	2.28275	0.0224453	0.0868648
Surv(depICD_Day, Out_depICD)~rcor1+Age+Sex+BMI+Race_Ethnicity+Smoking+healthDrinking+Healthy_physical_activity+Qualification+Townsend_deprivation_index+urban+CHD+diabet+Hype	rcor1	0.057114	1.05878	0.0454421	1.25685	0.208807	0.345571
Surv(depICD_Day, Out_depICD)~reg1a+Age+Sex+BMI+Race_Ethnicity+Smoking+healthDrinking+Healthy_physical_activity+Qualification+Townsend_deprivation_index+urban+CHD+diabet+Hype	reg1a	0.0671878	1.0695	0.042169	1.5933	0.111093	0.224488
Surv(depICD_Day, Out_depICD)~reg1b+Age+Sex+BMI+Race_Ethnicity+Smoking+healthDrinking+Healthy_physical_activity+Qualification+Townsend_deprivation_index+urban+CHD+diabet+Hype	reg1b	0.0662693	1.06851	0.0359153	1.84516	0.0650148	0.163612
Surv(depICD_Day, Out_depICD)~reg3a+Age+Sex+BMI+Race_Ethnicity+Smoking+healthDrinking+Healthy_physical_activity+Qualification+Townsend_deprivation_index+urban+CHD+diabet+Hype	reg3a	0.0550143	1.05656	0.0332477	1.65468	0.097989	0.208369
Surv(depICD_Day, Out_depICD)~reg4+Age+Sex+BMI+Race_Ethnicity+Smoking+healthDrinking+Healthy_physical_activity+Qualification+Townsend_deprivation_index+urban+CHD+diabet+Hype	reg4	0.0704075	1.07295	0.0432364	1.62843	0.103433	0.214219
Surv(depICD_Day, Out_depICD)~relt+Age+Sex+BMI+Race_Ethnicity+Smoking+healthDrinking+Healthy_physical_activity+Qualification+Townsend_deprivation_index+urban+CHD+diabet+Hype	relt	0.0390437	1.03982	0.0746767	0.522837	0.601088	0.719044
Surv(depICD_Day, Out_depICD)~ren+Age+Sex+BMI+Race_Ethnicity+Smoking+healthDrinking+Healthy_physical_activity+Qualification+Townsend_deprivation_index+urban+CHD+diabet+Hype	ren	0.0221448	1.02239	0.0276891	0.799764	0.423848	0.562694
Surv(depICD_Day, Out_depICD)~ret+Age+Sex+BMI+Race_Ethnicity+Smoking+healthDrinking+Healthy_physical_activity+Qualification+Townsend_deprivation_index+urban+CHD+diabet+Hype	ret	-0.0155936	0.984527	0.0533764	-0.292145	0.770176	0.847831
Surv(depICD_Day, Out_depICD)~retn+Age+Sex+BMI+Race_Ethnicity+Smoking+healthDrinking+Healthy_physical_activity+Qualification+Townsend_deprivation_index+urban+CHD+diabet+Hype	retn	0.0787077	1.08189	0.0495076	1.58981	0.111878	0.22526
Surv(depICD_Day, Out_depICD)~rgma+Age+Sex+BMI+Race_Ethnicity+Smoking+healthDrinking+Healthy_physical_activity+Qualification+Townsend_deprivation_index+urban+CHD+diabet+Hype	rgma	-0.221417	0.801382	0.0679219	-3.25988	0.0011146	0.0143862
Surv(depICD_Day, Out_depICD)~rgmb+Age+Sex+BMI+Race_Ethnicity+Smoking+healthDrinking+Healthy_physical_activity+Qualification+Townsend_deprivation_index+urban+CHD+diabet+Hype	rgmb	-0.0595809	0.942159	0.0791324	-0.752926	0.451494	0.586622
Surv(depICD_Day, Out_depICD)~rgs8+Age+Sex+BMI+Race_Ethnicity+Smoking+healthDrinking+Healthy_physical_activity+Qualification+Townsend_deprivation_index+urban+CHD+diabet+Hype	rgs8	0.00951248	1.00956	0.0328968	0.289161	0.772458	0.84885
Surv(depICD_Day, Out_depICD)~rhoc+Age+Sex+BMI+Race_Ethnicity+Smoking+healthDrinking+Healthy_physical_activity+Qualification+Townsend_deprivation_index+urban+CHD+diabet+Hype	rhoc	0.0407341	1.04158	0.0185409	2.19698	0.0280219	0.0993601
Surv(depICD_Day, Out_depICD)~rilp+Age+Sex+BMI+Race_Ethnicity+Smoking+healthDrinking+Healthy_physical_activity+Qualification+Townsend_deprivation_index+urban+CHD+diabet+Hype	rilp	0.0851951	1.08893	0.0342541	2.48715	0.0128773	0.0655505
Surv(depICD_Day, Out_depICD)~rnase3+Age+Sex+BMI+Race_Ethnicity+Smoking+healthDrinking+Healthy_physical_activity+Qualification+Townsend_deprivation_index+urban+CHD+diabet+Hype	rnase3	0.00319172	1.0032	0.0187663	0.170077	0.86495	0.916308
Surv(depICD_Day, Out_depICD)~rnaset2+Age+Sex+BMI+Race_Ethnicity+Smoking+healthDrinking+Healthy_physical_activity+Qualification+Townsend_deprivation_index+urban+CHD+diabet+Hype	rnaset2	0.173842	1.18987	0.0783183	2.21968	0.0264403	0.0964644
Surv(depICD_Day, Out_depICD)~rnf41+Age+Sex+BMI+Race_Ethnicity+Smoking+healthDrinking+Healthy_physical_activity+Qualification+Townsend_deprivation_index+urban+CHD+diabet+Hype	rnf41	0.0662206	1.06846	0.0312905	2.11631	0.0343181	0.111447
Surv(depICD_Day, Out_depICD)~robo1+Age+Sex+BMI+Race_Ethnicity+Smoking+healthDrinking+Healthy_physical_activity+Qualification+Townsend_deprivation_index+urban+CHD+diabet+Hype	robo1	0.0852488	1.08899	0.0855766	0.99617	0.319168	0.461405
Surv(depICD_Day, Out_depICD)~robo2+Age+Sex+BMI+Race_Ethnicity+Smoking+healthDrinking+Healthy_physical_activity+Qualification+Townsend_deprivation_index+urban+CHD+diabet+Hype	robo2	-0.294018	0.745263	0.0915414	-3.21186	0.00131879	0.0157714
Surv(depICD_Day, Out_depICD)~ror1+Age+Sex+BMI+Race_Ethnicity+Smoking+healthDrinking+Healthy_physical_activity+Qualification+Townsend_deprivation_index+urban+CHD+diabet+Hype	ror1	-0.0192491	0.980935	0.0667649	-0.288312	0.773108	0.84885
Surv(depICD_Day, Out_depICD)~rp2+Age+Sex+BMI+Race_Ethnicity+Smoking+healthDrinking+Healthy_physical_activity+Qualification+Townsend_deprivation_index+urban+CHD+diabet+Hype	rp2	0.119108	1.12649	0.0486816	2.44666	0.0144185	0.068046
Surv(depICD_Day, Out_depICD)~rrm2+Age+Sex+BMI+Race_Ethnicity+Smoking+healthDrinking+Healthy_physical_activity+Qualification+Townsend_deprivation_index+urban+CHD+diabet+Hype	rrm2	0.0966344	1.10146	0.0378979	2.54986	0.0107765	0.0599467
Surv(depICD_Day, Out_depICD)~rrm2b+Age+Sex+BMI+Race_Ethnicity+Smoking+healthDrinking+Healthy_physical_activity+Qualification+Townsend_deprivation_index+urban+CHD+diabet+Hype	rrm2b	0.00736424	1.00739	0.0319831	0.230254	0.817894	0.877901
Surv(depICD_Day, Out_depICD)~rspo1+Age+Sex+BMI+Race_Ethnicity+Smoking+healthDrinking+Healthy_physical_activity+Qualification+Townsend_deprivation_index+urban+CHD+diabet+Hype	rspo1	0.0391031	1.03988	0.0603542	0.647894	0.517054	0.645299
Surv(depICD_Day, Out_depICD)~rspo3+Age+Sex+BMI+Race_Ethnicity+Smoking+healthDrinking+Healthy_physical_activity+Qualification+Townsend_deprivation_index+urban+CHD+diabet+Hype	rspo3	0.146112	1.15733	0.072159	2.02487	0.0428809	0.127251
Surv(depICD_Day, Out_depICD)~rtbdn+Age+Sex+BMI+Race_Ethnicity+Smoking+healthDrinking+Healthy_physical_activity+Qualification+Townsend_deprivation_index+urban+CHD+diabet+Hype	rtbdn	0.062439	1.06443	0.0701638	0.889903	0.373518	0.518953
Surv(depICD_Day, Out_depICD)~rtn4r+Age+Sex+BMI+Race_Ethnicity+Smoking+healthDrinking+Healthy_physical_activity+Qualification+Townsend_deprivation_index+urban+CHD+diabet+Hype	rtn4r	0.0795234	1.08277	0.0633448	1.25541	0.209332	0.346047
Surv(depICD_Day, Out_depICD)~ruvbl1+Age+Sex+BMI+Race_Ethnicity+Smoking+healthDrinking+Healthy_physical_activity+Qualification+Townsend_deprivation_index+urban+CHD+diabet+Hype	ruvbl1	0.00568866	1.0057	0.0209189	0.271939	0.785669	0.857787
Surv(depICD_Day, Out_depICD)~rwdd1+Age+Sex+BMI+Race_Ethnicity+Smoking+healthDrinking+Healthy_physical_activity+Qualification+Townsend_deprivation_index+urban+CHD+diabet+Hype	rwdd1	0.0697983	1.07229	0.032741	2.13183	0.0330205	0.10905
Surv(depICD_Day, Out_depICD)~s100a11+Age+Sex+BMI+Race_Ethnicity+Smoking+healthDrinking+Healthy_physical_activity+Qualification+Townsend_deprivation_index+urban+CHD+diabet+Hype	s100a11	0.0731399	1.07588	0.0413765	1.76767	0.0771161	0.180803
Surv(depICD_Day, Out_depICD)~s100a12+Age+Sex+BMI+Race_Ethnicity+Smoking+healthDrinking+Healthy_physical_activity+Qualification+Townsend_deprivation_index+urban+CHD+diabet+Hype	s100a12	0.026611	1.02697	0.0281065	0.946792	0.343745	0.486843
Surv(depICD_Day, Out_depICD)~s100a16+Age+Sex+BMI+Race_Ethnicity+Smoking+healthDrinking+Healthy_physical_activity+Qualification+Townsend_deprivation_index+urban+CHD+diabet+Hype	s100a16	0.0565313	1.05816	0.0345941	1.63413	0.102232	0.21336
Surv(depICD_Day, Out_depICD)~s100a4+Age+Sex+BMI+Race_Ethnicity+Smoking+healthDrinking+Healthy_physical_activity+Qualification+Townsend_deprivation_index+urban+CHD+diabet+Hype	s100a4	0.0425226	1.04344	0.0369063	1.15218	0.249248	0.39
Surv(depICD_Day, Out_depICD)~s100p+Age+Sex+BMI+Race_Ethnicity+Smoking+healthDrinking+Healthy_physical_activity+Qualification+Townsend_deprivation_index+urban+CHD+diabet+Hype	s100p	0.069246	1.0717	0.0365819	1.8929	0.0583707	0.150413
Surv(depICD_Day, Out_depICD)~samd9l+Age+Sex+BMI+Race_Ethnicity+Smoking+healthDrinking+Healthy_physical_activity+Qualification+Townsend_deprivation_index+urban+CHD+diabet+Hype	samd9l	0.0844145	1.08808	0.0284301	2.96919	0.00298582	0.0267541
Surv(depICD_Day, Out_depICD)~scamp3+Age+Sex+BMI+Race_Ethnicity+Smoking+healthDrinking+Healthy_physical_activity+Qualification+Townsend_deprivation_index+urban+CHD+diabet+Hype	scamp3	0.0587973	1.06056	0.0245515	2.39485	0.0166271	0.0730117
Surv(depICD_Day, Out_depICD)~scara5+Age+Sex+BMI+Race_Ethnicity+Smoking+healthDrinking+Healthy_physical_activity+Qualification+Townsend_deprivation_index+urban+CHD+diabet+Hype	scara5	0.0254417	1.02577	0.0696358	0.365354	0.714847	0.804889
Surv(depICD_Day, Out_depICD)~scarb1+Age+Sex+BMI+Race_Ethnicity+Smoking+healthDrinking+Healthy_physical_activity+Qualification+Townsend_deprivation_index+urban+CHD+diabet+Hype	scarb1	0.0180812	1.01825	0.0376097	0.480759	0.630688	0.740527
Surv(depICD_Day, Out_depICD)~scarb2+Age+Sex+BMI+Race_Ethnicity+Smoking+healthDrinking+Healthy_physical_activity+Qualification+Townsend_deprivation_index+urban+CHD+diabet+Hype	scarb2	0.220628	1.24686	0.0649545	3.39666	0.000682137	0.0102883
Surv(depICD_Day, Out_depICD)~scarf1+Age+Sex+BMI+Race_Ethnicity+Smoking+healthDrinking+Healthy_physical_activity+Qualification+Townsend_deprivation_index+urban+CHD+diabet+Hype	scarf1	0.128635	1.13728	0.0488763	2.63186	0.00849199	0.0513256
Surv(depICD_Day, Out_depICD)~scarf2+Age+Sex+BMI+Race_Ethnicity+Smoking+healthDrinking+Healthy_physical_activity+Qualification+Townsend_deprivation_index+urban+CHD+diabet+Hype	scarf2	-0.0889704	0.914873	0.0724591	-1.22787	0.219496	0.359197
Surv(depICD_Day, Out_depICD)~scg2+Age+Sex+BMI+Race_Ethnicity+Smoking+healthDrinking+Healthy_physical_activity+Qualification+Townsend_deprivation_index+urban+CHD+diabet+Hype	scg2	0.00464897	1.00466	0.063795	0.0728736	0.941907	0.962297
Surv(depICD_Day, Out_depICD)~scg3+Age+Sex+BMI+Race_Ethnicity+Smoking+healthDrinking+Healthy_physical_activity+Qualification+Townsend_deprivation_index+urban+CHD+diabet+Hype	scg3	0.0475379	1.04869	0.0632377	0.751733	0.452211	0.587032
Surv(depICD_Day, Out_depICD)~scgb1a1+Age+Sex+BMI+Race_Ethnicity+Smoking+healthDrinking+Healthy_physical_activity+Qualification+Townsend_deprivation_index+urban+CHD+diabet+Hype	scgb1a1	-0.110858	0.895066	0.0371361	-2.98519	0.00283401	0.0259135
Surv(depICD_Day, Out_depICD)~scgb3a2+Age+Sex+BMI+Race_Ethnicity+Smoking+healthDrinking+Healthy_physical_activity+Qualification+Townsend_deprivation_index+urban+CHD+diabet+Hype	scgb3a2	-0.0227342	0.977522	0.0257358	-0.883367	0.377038	0.52186
Surv(depICD_Day, Out_depICD)~scgn+Age+Sex+BMI+Race_Ethnicity+Smoking+healthDrinking+Healthy_physical_activity+Qualification+Townsend_deprivation_index+urban+CHD+diabet+Hype	scgn	0.0735106	1.07628	0.0486811	1.51004	0.131032	0.251575
Surv(depICD_Day, Out_depICD)~scly+Age+Sex+BMI+Race_Ethnicity+Smoking+healthDrinking+Healthy_physical_activity+Qualification+Townsend_deprivation_index+urban+CHD+diabet+Hype	scly	0.128963	1.13765	0.0432801	2.97973	0.00288499	0.0262158
Surv(depICD_Day, Out_depICD)~scp2+Age+Sex+BMI+Race_Ethnicity+Smoking+healthDrinking+Healthy_physical_activity+Qualification+Townsend_deprivation_index+urban+CHD+diabet+Hype	scp2	-0.0329193	0.967617	0.0291571	-1.12903	0.258885	0.397247
Surv(depICD_Day, Out_depICD)~scrn1+Age+Sex+BMI+Race_Ethnicity+Smoking+healthDrinking+Healthy_physical_activity+Qualification+Townsend_deprivation_index+urban+CHD+diabet+Hype	scrn1	0.0790566	1.08227	0.0368931	2.14286	0.0321246	0.107058
Surv(depICD_Day, Out_depICD)~sdc1+Age+Sex+BMI+Race_Ethnicity+Smoking+healthDrinking+Healthy_physical_activity+Qualification+Townsend_deprivation_index+urban+CHD+diabet+Hype	sdc1	0.0420477	1.04294	0.0529561	0.79401	0.42719	0.566104
Surv(depICD_Day, Out_depICD)~sdc4+Age+Sex+BMI+Race_Ethnicity+Smoking+healthDrinking+Healthy_physical_activity+Qualification+Townsend_deprivation_index+urban+CHD+diabet+Hype	sdc4	-0.0321346	0.968376	0.0456836	-0.703416	0.481796	0.612229
Surv(depICD_Day, Out_depICD)~sele+Age+Sex+BMI+Race_Ethnicity+Smoking+healthDrinking+Healthy_physical_activity+Qualification+Townsend_deprivation_index+urban+CHD+diabet+Hype	sele	0.0590179	1.06079	0.0415516	1.42035	0.155505	0.284457
Surv(depICD_Day, Out_depICD)~selp+Age+Sex+BMI+Race_Ethnicity+Smoking+healthDrinking+Healthy_physical_activity+Qualification+Townsend_deprivation_index+urban+CHD+diabet+Hype	selp	0.0586328	1.06039	0.0368443	1.59137	0.111527	0.225055
Surv(depICD_Day, Out_depICD)~selplg+Age+Sex+BMI+Race_Ethnicity+Smoking+healthDrinking+Healthy_physical_activity+Qualification+Townsend_deprivation_index+urban+CHD+diabet+Hype	selplg	0.101233	1.10653	0.0782798	1.29322	0.195934	0.333654
Surv(depICD_Day, Out_depICD)~sema3f+Age+Sex+BMI+Race_Ethnicity+Smoking+healthDrinking+Healthy_physical_activity+Qualification+Townsend_deprivation_index+urban+CHD+diabet+Hype	sema3f	0.177526	1.19426	0.0806535	2.20109	0.0277296	0.0993601
Surv(depICD_Day, Out_depICD)~sema4c+Age+Sex+BMI+Race_Ethnicity+Smoking+healthDrinking+Healthy_physical_activity+Qualification+Townsend_deprivation_index+urban+CHD+diabet+Hype	sema4c	0.0299478	1.0304	0.0742976	0.403078	0.68689	0.786323
Surv(depICD_Day, Out_depICD)~sema4d+Age+Sex+BMI+Race_Ethnicity+Smoking+healthDrinking+Healthy_physical_activity+Qualification+Townsend_deprivation_index+urban+CHD+diabet+Hype	sema4d	0.150027	1.16187	0.0715595	2.09653	0.036035	0.114591
Surv(depICD_Day, Out_depICD)~sema7a+Age+Sex+BMI+Race_Ethnicity+Smoking+healthDrinking+Healthy_physical_activity+Qualification+Townsend_deprivation_index+urban+CHD+diabet+Hype	sema7a	0.0433404	1.04429	0.0759547	0.570608	0.568266	0.690701
Surv(depICD_Day, Out_depICD)~septin9+Age+Sex+BMI+Race_Ethnicity+Smoking+healthDrinking+Healthy_physical_activity+Qualification+Townsend_deprivation_index+urban+CHD+diabet+Hype	septin9	0.107131	1.11308	0.0707792	1.51359	0.13013	0.250171
Surv(depICD_Day, Out_depICD)~serpina11+Age+Sex+BMI+Race_Ethnicity+Smoking+healthDrinking+Healthy_physical_activity+Qualification+Townsend_deprivation_index+urban+CHD+diabet+Hype	serpina11	0.0803492	1.08367	0.0516486	1.55569	0.119782	0.234907
Surv(depICD_Day, Out_depICD)~serpina12+Age+Sex+BMI+Race_Ethnicity+Smoking+healthDrinking+Healthy_physical_activity+Qualification+Townsend_deprivation_index+urban+CHD+diabet+Hype	serpina12	-0.00694228	0.993082	0.0199671	-0.347686	0.728076	0.814977
Surv(depICD_Day, Out_depICD)~serpina9+Age+Sex+BMI+Race_Ethnicity+Smoking+healthDrinking+Healthy_physical_activity+Qualification+Townsend_deprivation_index+urban+CHD+diabet+Hype	serpina9	0.0475833	1.04873	0.0294948	1.61328	0.106685	0.21927
Surv(depICD_Day, Out_depICD)~serpinb1+Age+Sex+BMI+Race_Ethnicity+Smoking+healthDrinking+Healthy_physical_activity+Qualification+Townsend_deprivation_index+urban+CHD+diabet+Hype	serpinb1	0.049833	1.0511	0.0230763	2.15949	0.030812	0.103439
Surv(depICD_Day, Out_depICD)~serpinb5+Age+Sex+BMI+Race_Ethnicity+Smoking+healthDrinking+Healthy_physical_activity+Qualification+Townsend_deprivation_index+urban+CHD+diabet+Hype	serpinb5	-0.0615192	0.940335	0.044181	-1.39244	0.163791	0.295434
Surv(depICD_Day, Out_depICD)~serpinb6+Age+Sex+BMI+Race_Ethnicity+Smoking+healthDrinking+Healthy_physical_activity+Qualification+Townsend_deprivation_index+urban+CHD+diabet+Hype	serpinb6	0.0701768	1.0727	0.0351546	1.99623	0.0459086	0.133301
Surv(depICD_Day, Out_depICD)~serpinb8+Age+Sex+BMI+Race_Ethnicity+Smoking+healthDrinking+Healthy_physical_activity+Qualification+Townsend_deprivation_index+urban+CHD+diabet+Hype	serpinb8	0.118346	1.12563	0.031529	3.75356	0.000174341	0.00411388
Surv(depICD_Day, Out_depICD)~serpinb9+Age+Sex+BMI+Race_Ethnicity+Smoking+healthDrinking+Healthy_physical_activity+Qualification+Townsend_deprivation_index+urban+CHD+diabet+Hype	serpinb9	0.0966995	1.10153	0.0646052	1.49677	0.134452	0.255127
Surv(depICD_Day, Out_depICD)~serpine1+Age+Sex+BMI+Race_Ethnicity+Smoking+healthDrinking+Healthy_physical_activity+Qualification+Townsend_deprivation_index+urban+CHD+diabet+Hype	serpine1	0.0367117	1.03739	0.0317721	1.15547	0.247899	0.38872
Surv(depICD_Day, Out_depICD)~sestd1+Age+Sex+BMI+Race_Ethnicity+Smoking+healthDrinking+Healthy_physical_activity+Qualification+Townsend_deprivation_index+urban+CHD+diabet+Hype	sestd1	0.00384419	1.00385	0.033497	0.114762	0.908634	0.944749
Surv(depICD_Day, Out_depICD)~setmar+Age+Sex+BMI+Race_Ethnicity+Smoking+healthDrinking+Healthy_physical_activity+Qualification+Townsend_deprivation_index+urban+CHD+diabet+Hype	setmar	0.110129	1.11642	0.0691109	1.59352	0.111044	0.224488
Surv(depICD_Day, Out_depICD)~sez6l+Age+Sex+BMI+Race_Ethnicity+Smoking+healthDrinking+Healthy_physical_activity+Qualification+Townsend_deprivation_index+urban+CHD+diabet+Hype	sez6l	-0.104846	0.900463	0.0771728	-1.35859	0.174276	0.30738
Surv(depICD_Day, Out_depICD)~sez6l2+Age+Sex+BMI+Race_Ethnicity+Smoking+healthDrinking+Healthy_physical_activity+Qualification+Townsend_deprivation_index+urban+CHD+diabet+Hype	sez6l2	0.0755641	1.07849	0.0878572	0.860079	0.389746	0.532867
Surv(depICD_Day, Out_depICD)~sf3b4+Age+Sex+BMI+Race_Ethnicity+Smoking+healthDrinking+Healthy_physical_activity+Qualification+Townsend_deprivation_index+urban+CHD+diabet+Hype	sf3b4	0.0516255	1.05298	0.0279864	1.84466	0.065087	0.163612
Surv(depICD_Day, Out_depICD)~sfrp1+Age+Sex+BMI+Race_Ethnicity+Smoking+healthDrinking+Healthy_physical_activity+Qualification+Townsend_deprivation_index+urban+CHD+diabet+Hype	sfrp1	0.0732758	1.07603	0.0487558	1.50291	0.132861	0.253755
Surv(depICD_Day, Out_depICD)~sftpa1+Age+Sex+BMI+Race_Ethnicity+Smoking+healthDrinking+Healthy_physical_activity+Qualification+Townsend_deprivation_index+urban+CHD+diabet+Hype	sftpa1	-0.0462247	0.954827	0.0394631	-1.17134	0.241462	0.38273
Surv(depICD_Day, Out_depICD)~sftpa2+Age+Sex+BMI+Race_Ethnicity+Smoking+healthDrinking+Healthy_physical_activity+Qualification+Townsend_deprivation_index+urban+CHD+diabet+Hype	sftpa2	0.0505198	1.05182	0.0416116	1.21408	0.224717	0.365376
Surv(depICD_Day, Out_depICD)~sftpd+Age+Sex+BMI+Race_Ethnicity+Smoking+healthDrinking+Healthy_physical_activity+Qualification+Townsend_deprivation_index+urban+CHD+diabet+Hype	sftpd	-0.0671763	0.93503	0.0319771	-2.10076	0.035662	0.114165
Surv(depICD_Day, Out_depICD)~sh2b3+Age+Sex+BMI+Race_Ethnicity+Smoking+healthDrinking+Healthy_physical_activity+Qualification+Townsend_deprivation_index+urban+CHD+diabet+Hype	sh2b3	0.0251524	1.02547	0.0220161	1.14245	0.253266	0.394718
Surv(depICD_Day, Out_depICD)~sh2d1a+Age+Sex+BMI+Race_Ethnicity+Smoking+healthDrinking+Healthy_physical_activity+Qualification+Townsend_deprivation_index+urban+CHD+diabet+Hype	sh2d1a	0.0776138	1.08071	0.0343408	2.2601	0.0238149	0.0900943
Surv(depICD_Day, Out_depICD)~shmt1+Age+Sex+BMI+Race_Ethnicity+Smoking+healthDrinking+Healthy_physical_activity+Qualification+Townsend_deprivation_index+urban+CHD+diabet+Hype	shmt1	0.0466623	1.04777	0.0244188	1.91092	0.0560151	0.146079
Surv(depICD_Day, Out_depICD)~siae+Age+Sex+BMI+Race_Ethnicity+Smoking+healthDrinking+Healthy_physical_activity+Qualification+Townsend_deprivation_index+urban+CHD+diabet+Hype	siae	0.164507	1.17881	0.0449508	3.65971	0.000252497	0.00520287
Surv(depICD_Day, Out_depICD)~siglec1+Age+Sex+BMI+Race_Ethnicity+Smoking+healthDrinking+Healthy_physical_activity+Qualification+Townsend_deprivation_index+urban+CHD+diabet+Hype	siglec1	0.135099	1.14465	0.0502344	2.68938	0.00715859	0.0459343
Surv(depICD_Day, Out_depICD)~siglec10+Age+Sex+BMI+Race_Ethnicity+Smoking+healthDrinking+Healthy_physical_activity+Qualification+Townsend_deprivation_index+urban+CHD+diabet+Hype	siglec10	0.150875	1.16285	0.062266	2.42307	0.0153899	0.0703106
Surv(depICD_Day, Out_depICD)~siglec15+Age+Sex+BMI+Race_Ethnicity+Smoking+healthDrinking+Healthy_physical_activity+Qualification+Townsend_deprivation_index+urban+CHD+diabet+Hype	siglec15	-0.0236668	0.976611	0.0281351	-0.841184	0.400245	0.540828
Surv(depICD_Day, Out_depICD)~siglec5+Age+Sex+BMI+Race_Ethnicity+Smoking+healthDrinking+Healthy_physical_activity+Qualification+Townsend_deprivation_index+urban+CHD+diabet+Hype	siglec5	0.0154721	1.01559	0.0183817	0.841711	0.39995	0.540828
Surv(depICD_Day, Out_depICD)~siglec6+Age+Sex+BMI+Race_Ethnicity+Smoking+healthDrinking+Healthy_physical_activity+Qualification+Townsend_deprivation_index+urban+CHD+diabet+Hype	siglec6	0.0926057	1.09703	0.062913	1.47197	0.14103	0.265202
Surv(depICD_Day, Out_depICD)~siglec7+Age+Sex+BMI+Race_Ethnicity+Smoking+healthDrinking+Healthy_physical_activity+Qualification+Townsend_deprivation_index+urban+CHD+diabet+Hype	siglec7	0.0581963	1.05992	0.0764647	0.761087	0.446605	0.581819
Surv(depICD_Day, Out_depICD)~siglec9+Age+Sex+BMI+Race_Ethnicity+Smoking+healthDrinking+Healthy_physical_activity+Qualification+Townsend_deprivation_index+urban+CHD+diabet+Hype	siglec9	0.0272554	1.02763	0.0709865	0.383952	0.701014	0.795642
Surv(depICD_Day, Out_depICD)~sirpa+Age+Sex+BMI+Race_Ethnicity+Smoking+healthDrinking+Healthy_physical_activity+Qualification+Townsend_deprivation_index+urban+CHD+diabet+Hype	sirpa	0.0380912	1.03883	0.0375578	1.0142	0.310486	0.451982
Surv(depICD_Day, Out_depICD)~sirpb1+Age+Sex+BMI+Race_Ethnicity+Smoking+healthDrinking+Healthy_physical_activity+Qualification+Townsend_deprivation_index+urban+CHD+diabet+Hype	sirpb1	0.0746996	1.07756	0.046386	1.61039	0.107312	0.21927
Surv(depICD_Day, Out_depICD)~sirt2+Age+Sex+BMI+Race_Ethnicity+Smoking+healthDrinking+Healthy_physical_activity+Qualification+Townsend_deprivation_index+urban+CHD+diabet+Hype	sirt2	0.0667212	1.069	0.0239078	2.79077	0.00525829	0.0375262
Surv(depICD_Day, Out_depICD)~sirt5+Age+Sex+BMI+Race_Ethnicity+Smoking+healthDrinking+Healthy_physical_activity+Qualification+Townsend_deprivation_index+urban+CHD+diabet+Hype	sirt5	-0.00336126	0.996644	0.039772	-0.0845133	0.932648	0.95651
Surv(depICD_Day, Out_depICD)~sit1+Age+Sex+BMI+Race_Ethnicity+Smoking+healthDrinking+Healthy_physical_activity+Qualification+Townsend_deprivation_index+urban+CHD+diabet+Hype	sit1	0.106334	1.11219	0.038921	2.73204	0.00629444	0.042242
Surv(depICD_Day, Out_depICD)~skap1+Age+Sex+BMI+Race_Ethnicity+Smoking+healthDrinking+Healthy_physical_activity+Qualification+Townsend_deprivation_index+urban+CHD+diabet+Hype	skap1	0.0502692	1.05155	0.0287648	1.74759	0.0805344	0.18307
Surv(depICD_Day, Out_depICD)~skap2+Age+Sex+BMI+Race_Ethnicity+Smoking+healthDrinking+Healthy_physical_activity+Qualification+Townsend_deprivation_index+urban+CHD+diabet+Hype	skap2	0.023649	1.02393	0.0200321	1.18055	0.23778	0.380106
Surv(depICD_Day, Out_depICD)~slamf1+Age+Sex+BMI+Race_Ethnicity+Smoking+healthDrinking+Healthy_physical_activity+Qualification+Townsend_deprivation_index+urban+CHD+diabet+Hype	slamf1	0.0528411	1.05426	0.0366471	1.44189	0.149333	0.277252
Surv(depICD_Day, Out_depICD)~slamf7+Age+Sex+BMI+Race_Ethnicity+Smoking+healthDrinking+Healthy_physical_activity+Qualification+Townsend_deprivation_index+urban+CHD+diabet+Hype	slamf7	0.0748204	1.07769	0.0361223	2.07131	0.0383299	0.119822
Surv(depICD_Day, Out_depICD)~slamf6+Age+Sex+BMI+Race_Ethnicity+Smoking+healthDrinking+Healthy_physical_activity+Qualification+Townsend_deprivation_index+urban+CHD+diabet+Hype	slamf6	0.0656336	1.06784	0.0575035	1.14138	0.25371	0.394718
Surv(depICD_Day, Out_depICD)~slamf8+Age+Sex+BMI+Race_Ethnicity+Smoking+healthDrinking+Healthy_physical_activity+Qualification+Townsend_deprivation_index+urban+CHD+diabet+Hype	slamf8	0.146702	1.15801	0.0413556	3.54732	0.000389169	0.00711694
Surv(depICD_Day, Out_depICD)~slc16a1+Age+Sex+BMI+Race_Ethnicity+Smoking+healthDrinking+Healthy_physical_activity+Qualification+Townsend_deprivation_index+urban+CHD+diabet+Hype	slc16a1	0.0122889	1.01236	0.0373097	0.329374	0.741873	0.825997
Surv(depICD_Day, Out_depICD)~slc27a4+Age+Sex+BMI+Race_Ethnicity+Smoking+healthDrinking+Healthy_physical_activity+Qualification+Townsend_deprivation_index+urban+CHD+diabet+Hype	slc27a4	0.062436	1.06443	0.0302873	2.06146	0.0392592	0.121687
Surv(depICD_Day, Out_depICD)~slc39a14+Age+Sex+BMI+Race_Ethnicity+Smoking+healthDrinking+Healthy_physical_activity+Qualification+Townsend_deprivation_index+urban+CHD+diabet+Hype	slc39a14	0.0260914	1.02643	0.0649247	0.401872	0.687778	0.786724
Surv(depICD_Day, Out_depICD)~slc39a5+Age+Sex+BMI+Race_Ethnicity+Smoking+healthDrinking+Healthy_physical_activity+Qualification+Townsend_deprivation_index+urban+CHD+diabet+Hype	slc39a5	0.0161858	1.01632	0.0397398	0.407295	0.683791	0.783388
Surv(depICD_Day, Out_depICD)~slit2+Age+Sex+BMI+Race_Ethnicity+Smoking+healthDrinking+Healthy_physical_activity+Qualification+Townsend_deprivation_index+urban+CHD+diabet+Hype	slit2	0.0290188	1.02944	0.0405815	0.715073	0.474564	0.605307
Surv(depICD_Day, Out_depICD)~slitrk2+Age+Sex+BMI+Race_Ethnicity+Smoking+healthDrinking+Healthy_physical_activity+Qualification+Townsend_deprivation_index+urban+CHD+diabet+Hype	slitrk2	-0.0076302	0.992399	0.0543712	-0.140335	0.888395	0.932369
Surv(depICD_Day, Out_depICD)~slitrk6+Age+Sex+BMI+Race_Ethnicity+Smoking+healthDrinking+Healthy_physical_activity+Qualification+Townsend_deprivation_index+urban+CHD+diabet+Hype	slitrk6	-0.143786	0.866073	0.0634947	-2.26454	0.0235409	0.0894556
Surv(depICD_Day, Out_depICD)~smad1+Age+Sex+BMI+Race_Ethnicity+Smoking+healthDrinking+Healthy_physical_activity+Qualification+Townsend_deprivation_index+urban+CHD+diabet+Hype	smad1	0.0387576	1.03952	0.0258751	1.49788	0.134166	0.254953
Surv(depICD_Day, Out_depICD)~smad5+Age+Sex+BMI+Race_Ethnicity+Smoking+healthDrinking+Healthy_physical_activity+Qualification+Townsend_deprivation_index+urban+CHD+diabet+Hype	smad5	0.0293895	1.02983	0.106787	0.275217	0.78315	0.856084
Surv(depICD_Day, Out_depICD)~smarca2+Age+Sex+BMI+Race_Ethnicity+Smoking+healthDrinking+Healthy_physical_activity+Qualification+Townsend_deprivation_index+urban+CHD+diabet+Hype	smarca2	0.0240607	1.02435	0.0294419	0.817225	0.4138	0.553372
Surv(depICD_Day, Out_depICD)~smoc1+Age+Sex+BMI+Race_Ethnicity+Smoking+healthDrinking+Healthy_physical_activity+Qualification+Townsend_deprivation_index+urban+CHD+diabet+Hype	smoc1	0.116429	1.12348	0.0642289	1.81271	0.069876	0.172392
Surv(depICD_Day, Out_depICD)~smoc2+Age+Sex+BMI+Race_Ethnicity+Smoking+healthDrinking+Healthy_physical_activity+Qualification+Townsend_deprivation_index+urban+CHD+diabet+Hype	smoc2	0.0526854	1.0541	0.0539015	0.977439	0.328352	0.470038
Surv(depICD_Day, Out_depICD)~smpd1+Age+Sex+BMI+Race_Ethnicity+Smoking+healthDrinking+Healthy_physical_activity+Qualification+Townsend_deprivation_index+urban+CHD+diabet+Hype	smpd1	0.119492	1.12692	0.042664	2.80076	0.00509817	0.037142
Surv(depICD_Day, Out_depICD)~snap23+Age+Sex+BMI+Race_Ethnicity+Smoking+healthDrinking+Healthy_physical_activity+Qualification+Townsend_deprivation_index+urban+CHD+diabet+Hype	snap23	0.0506058	1.05191	0.0248738	2.0345	0.0419013	0.125361
Surv(depICD_Day, Out_depICD)~smpdl3a+Age+Sex+BMI+Race_Ethnicity+Smoking+healthDrinking+Healthy_physical_activity+Qualification+Townsend_deprivation_index+urban+CHD+diabet+Hype	smpdl3a	0.0589686	1.06074	0.0331085	1.78107	0.0749007	0.177601
Surv(depICD_Day, Out_depICD)~snap29+Age+Sex+BMI+Race_Ethnicity+Smoking+healthDrinking+Healthy_physical_activity+Qualification+Townsend_deprivation_index+urban+CHD+diabet+Hype	snap29	0.0555272	1.0571	0.0233361	2.37945	0.0173383	0.0743868
Surv(depICD_Day, Out_depICD)~sncg+Age+Sex+BMI+Race_Ethnicity+Smoking+healthDrinking+Healthy_physical_activity+Qualification+Townsend_deprivation_index+urban+CHD+diabet+Hype	sncg	0.0528475	1.05427	0.0320872	1.647	0.0995588	0.21018
Surv(depICD_Day, Out_depICD)~snx9+Age+Sex+BMI+Race_Ethnicity+Smoking+healthDrinking+Healthy_physical_activity+Qualification+Townsend_deprivation_index+urban+CHD+diabet+Hype	snx9	0.0687559	1.07117	0.0301447	2.28087	0.0225564	0.0868648
Surv(depICD_Day, Out_depICD)~sod1+Age+Sex+BMI+Race_Ethnicity+Smoking+healthDrinking+Healthy_physical_activity+Qualification+Townsend_deprivation_index+urban+CHD+diabet+Hype	sod1	0.068423	1.07082	0.0430456	1.58955	0.111937	0.22526
Surv(depICD_Day, Out_depICD)~sod2+Age+Sex+BMI+Race_Ethnicity+Smoking+healthDrinking+Healthy_physical_activity+Qualification+Townsend_deprivation_index+urban+CHD+diabet+Hype	sod2	0.181876	1.19947	0.0520989	3.49098	0.000481251	0.00818687
Surv(depICD_Day, Out_depICD)~sorcs2+Age+Sex+BMI+Race_Ethnicity+Smoking+healthDrinking+Healthy_physical_activity+Qualification+Townsend_deprivation_index+urban+CHD+diabet+Hype	sorcs2	0.123743	1.13173	0.0597852	2.0698	0.0384713	0.120008
Surv(depICD_Day, Out_depICD)~sord+Age+Sex+BMI+Race_Ethnicity+Smoking+healthDrinking+Healthy_physical_activity+Qualification+Townsend_deprivation_index+urban+CHD+diabet+Hype	sord	0.0856181	1.08939	0.0312912	2.73617	0.00621588	0.0421955
Surv(depICD_Day, Out_depICD)~sort1+Age+Sex+BMI+Race_Ethnicity+Smoking+healthDrinking+Healthy_physical_activity+Qualification+Townsend_deprivation_index+urban+CHD+diabet+Hype	sort1	0.0953404	1.10003	0.0566968	1.68158	0.0926494	0.201593
Surv(depICD_Day, Out_depICD)~sost+Age+Sex+BMI+Race_Ethnicity+Smoking+healthDrinking+Healthy_physical_activity+Qualification+Townsend_deprivation_index+urban+CHD+diabet+Hype	sost	-0.0112526	0.98881	0.0545138	-0.206418	0.836464	0.894552
Surv(depICD_Day, Out_depICD)~sparc+Age+Sex+BMI+Race_Ethnicity+Smoking+healthDrinking+Healthy_physical_activity+Qualification+Townsend_deprivation_index+urban+CHD+diabet+Hype	sparc	0.0497207	1.05098	0.0304546	1.63261	0.10255	0.213415
Surv(depICD_Day, Out_depICD)~sparcl1+Age+Sex+BMI+Race_Ethnicity+Smoking+healthDrinking+Healthy_physical_activity+Qualification+Townsend_deprivation_index+urban+CHD+diabet+Hype	sparcl1	-0.0506218	0.950638	0.0769939	-0.657477	0.510874	0.640453
Surv(depICD_Day, Out_depICD)~spink1+Age+Sex+BMI+Race_Ethnicity+Smoking+healthDrinking+Healthy_physical_activity+Qualification+Townsend_deprivation_index+urban+CHD+diabet+Hype	spink1	0.100784	1.10604	0.0477155	2.11218	0.0346709	0.111972
Surv(depICD_Day, Out_depICD)~spink4+Age+Sex+BMI+Race_Ethnicity+Smoking+healthDrinking+Healthy_physical_activity+Qualification+Townsend_deprivation_index+urban+CHD+diabet+Hype	spink4	0.0672065	1.06952	0.0324956	2.06817	0.0386241	0.120228
Surv(depICD_Day, Out_depICD)~spink5+Age+Sex+BMI+Race_Ethnicity+Smoking+healthDrinking+Healthy_physical_activity+Qualification+Townsend_deprivation_index+urban+CHD+diabet+Hype	spink5	-0.00232299	0.99768	0.063033	-0.0368536	0.970602	0.979528
Surv(depICD_Day, Out_depICD)~spink6+Age+Sex+BMI+Race_Ethnicity+Smoking+healthDrinking+Healthy_physical_activity+Qualification+Townsend_deprivation_index+urban+CHD+diabet+Hype	spink6	-0.0200129	0.980186	0.0392216	-0.510253	0.609874	0.724814
Surv(depICD_Day, Out_depICD)~spint1+Age+Sex+BMI+Race_Ethnicity+Smoking+healthDrinking+Healthy_physical_activity+Qualification+Townsend_deprivation_index+urban+CHD+diabet+Hype	spint1	0.078933	1.08213	0.0802262	0.98388	0.325174	0.467245
Surv(depICD_Day, Out_depICD)~spint2+Age+Sex+BMI+Race_Ethnicity+Smoking+healthDrinking+Healthy_physical_activity+Qualification+Townsend_deprivation_index+urban+CHD+diabet+Hype	spint2	0.101949	1.10733	0.0515998	1.97575	0.0481826	0.135851
Surv(depICD_Day, Out_depICD)~spock1+Age+Sex+BMI+Race_Ethnicity+Smoking+healthDrinking+Healthy_physical_activity+Qualification+Townsend_deprivation_index+urban+CHD+diabet+Hype	spock1	-0.1532	0.857958	0.0823065	-1.86133	0.0626971	0.159801
Surv(depICD_Day, Out_depICD)~spon1+Age+Sex+BMI+Race_Ethnicity+Smoking+healthDrinking+Healthy_physical_activity+Qualification+Townsend_deprivation_index+urban+CHD+diabet+Hype	spon1	-0.0103122	0.989741	0.0643984	-0.160132	0.872777	0.919275
Surv(depICD_Day, Out_depICD)~spon2+Age+Sex+BMI+Race_Ethnicity+Smoking+healthDrinking+Healthy_physical_activity+Qualification+Townsend_deprivation_index+urban+CHD+diabet+Hype	spon2	0.135543	1.14516	0.0607849	2.22987	0.0257558	0.0946753
Surv(depICD_Day, Out_depICD)~spp1+Age+Sex+BMI+Race_Ethnicity+Smoking+healthDrinking+Healthy_physical_activity+Qualification+Townsend_deprivation_index+urban+CHD+diabet+Hype	spp1	0.100243	1.10544	0.0445696	2.24912	0.0245048	0.0908039
Surv(depICD_Day, Out_depICD)~spry2+Age+Sex+BMI+Race_Ethnicity+Smoking+healthDrinking+Healthy_physical_activity+Qualification+Townsend_deprivation_index+urban+CHD+diabet+Hype	spry2	0.0721294	1.07479	0.0227652	3.16841	0.00153274	0.0175188
Surv(depICD_Day, Out_depICD)~src+Age+Sex+BMI+Race_Ethnicity+Smoking+healthDrinking+Healthy_physical_activity+Qualification+Townsend_deprivation_index+urban+CHD+diabet+Hype	src	0.0186876	1.01886	0.0176514	1.0587	0.289734	0.430336
Surv(depICD_Day, Out_depICD)~srp14+Age+Sex+BMI+Race_Ethnicity+Smoking+healthDrinking+Healthy_physical_activity+Qualification+Townsend_deprivation_index+urban+CHD+diabet+Hype	srp14	0.104163	1.10978	0.0336057	3.09958	0.00193796	0.0203974
Surv(depICD_Day, Out_depICD)~srpk2+Age+Sex+BMI+Race_Ethnicity+Smoking+healthDrinking+Healthy_physical_activity+Qualification+Townsend_deprivation_index+urban+CHD+diabet+Hype	srpk2	0.0608065	1.06269	0.024158	2.51704	0.0118347	0.0627325
Surv(depICD_Day, Out_depICD)~ssb+Age+Sex+BMI+Race_Ethnicity+Smoking+healthDrinking+Healthy_physical_activity+Qualification+Townsend_deprivation_index+urban+CHD+diabet+Hype	ssb	-0.0527629	0.948605	0.0396595	-1.3304	0.183387	0.31864
Surv(depICD_Day, Out_depICD)~ssc4d+Age+Sex+BMI+Race_Ethnicity+Smoking+healthDrinking+Healthy_physical_activity+Qualification+Townsend_deprivation_index+urban+CHD+diabet+Hype	ssc4d	-0.0370211	0.963656	0.0188524	-1.96373	0.0495613	0.137067
Surv(depICD_Day, Out_depICD)~ssc5d+Age+Sex+BMI+Race_Ethnicity+Smoking+healthDrinking+Healthy_physical_activity+Qualification+Townsend_deprivation_index+urban+CHD+diabet+Hype	ssc5d	0.214512	1.23926	0.0501472	4.27764	1.88889e-05	0.00110538
Surv(depICD_Day, Out_depICD)~st3gal1+Age+Sex+BMI+Race_Ethnicity+Smoking+healthDrinking+Healthy_physical_activity+Qualification+Townsend_deprivation_index+urban+CHD+diabet+Hype	st3gal1	0.0445112	1.04552	0.0502202	0.88632	0.375445	0.520641
Surv(depICD_Day, Out_depICD)~st6gal1+Age+Sex+BMI+Race_Ethnicity+Smoking+healthDrinking+Healthy_physical_activity+Qualification+Townsend_deprivation_index+urban+CHD+diabet+Hype	st6gal1	0.140197	1.1505	0.0709621	1.97566	0.0481933	0.135851
Surv(depICD_Day, Out_depICD)~stambp+Age+Sex+BMI+Race_Ethnicity+Smoking+healthDrinking+Healthy_physical_activity+Qualification+Townsend_deprivation_index+urban+CHD+diabet+Hype	stambp	0.0648563	1.06701	0.0327694	1.97917	0.0477965	0.135779
Surv(depICD_Day, Out_depICD)~stat5b+Age+Sex+BMI+Race_Ethnicity+Smoking+healthDrinking+Healthy_physical_activity+Qualification+Townsend_deprivation_index+urban+CHD+diabet+Hype	stat5b	0.0306755	1.03115	0.0154606	1.98411	0.0472434	0.135258
Surv(depICD_Day, Out_depICD)~stc1+Age+Sex+BMI+Race_Ethnicity+Smoking+healthDrinking+Healthy_physical_activity+Qualification+Townsend_deprivation_index+urban+CHD+diabet+Hype	stc1	0.0271877	1.02756	0.048743	0.557777	0.576996	0.697065
Surv(depICD_Day, Out_depICD)~stc2+Age+Sex+BMI+Race_Ethnicity+Smoking+healthDrinking+Healthy_physical_activity+Qualification+Townsend_deprivation_index+urban+CHD+diabet+Hype	stc2	0.0201501	1.02035	0.0813077	0.247826	0.804269	0.871059
Surv(depICD_Day, Out_depICD)~stip1+Age+Sex+BMI+Race_Ethnicity+Smoking+healthDrinking+Healthy_physical_activity+Qualification+Townsend_deprivation_index+urban+CHD+diabet+Hype	stip1	0.0744073	1.07725	0.0313731	2.37169	0.0177069	0.0753393
Surv(depICD_Day, Out_depICD)~stk11+Age+Sex+BMI+Race_Ethnicity+Smoking+healthDrinking+Healthy_physical_activity+Qualification+Townsend_deprivation_index+urban+CHD+diabet+Hype	stk11	0.0733272	1.07608	0.0289753	2.53068	0.0113842	0.0616046
Surv(depICD_Day, Out_depICD)~stk24+Age+Sex+BMI+Race_Ethnicity+Smoking+healthDrinking+Healthy_physical_activity+Qualification+Townsend_deprivation_index+urban+CHD+diabet+Hype	stk24	0.0691456	1.07159	0.0346846	1.99355	0.046201	0.13348
Surv(depICD_Day, Out_depICD)~stk4+Age+Sex+BMI+Race_Ethnicity+Smoking+healthDrinking+Healthy_physical_activity+Qualification+Townsend_deprivation_index+urban+CHD+diabet+Hype	stk4	0.0563846	1.058	0.0244456	2.30653	0.021081	0.0838083
Surv(depICD_Day, Out_depICD)~stx16+Age+Sex+BMI+Race_Ethnicity+Smoking+healthDrinking+Healthy_physical_activity+Qualification+Townsend_deprivation_index+urban+CHD+diabet+Hype	stx16	0.0164497	1.01659	0.0367454	0.447665	0.654395	0.759825
Surv(depICD_Day, Out_depICD)~stx4+Age+Sex+BMI+Race_Ethnicity+Smoking+healthDrinking+Healthy_physical_activity+Qualification+Townsend_deprivation_index+urban+CHD+diabet+Hype	stx4	0.0587312	1.06049	0.0329225	1.78392	0.074436	0.177073
Surv(depICD_Day, Out_depICD)~stx6+Age+Sex+BMI+Race_Ethnicity+Smoking+healthDrinking+Healthy_physical_activity+Qualification+Townsend_deprivation_index+urban+CHD+diabet+Hype	stx6	0.0249983	1.02531	0.0319684	0.781968	0.434233	0.571812
Surv(depICD_Day, Out_depICD)~stx8+Age+Sex+BMI+Race_Ethnicity+Smoking+healthDrinking+Healthy_physical_activity+Qualification+Townsend_deprivation_index+urban+CHD+diabet+Hype	stx8	0.104226	1.10985	0.041489	2.51213	0.0120004	0.0631533
Surv(depICD_Day, Out_depICD)~stxbp3+Age+Sex+BMI+Race_Ethnicity+Smoking+healthDrinking+Healthy_physical_activity+Qualification+Townsend_deprivation_index+urban+CHD+diabet+Hype	stxbp3	0.0446071	1.04562	0.0486683	0.916553	0.359377	0.505022
Surv(depICD_Day, Out_depICD)~sugt1+Age+Sex+BMI+Race_Ethnicity+Smoking+healthDrinking+Healthy_physical_activity+Qualification+Townsend_deprivation_index+urban+CHD+diabet+Hype	sugt1	0.0672067	1.06952	0.0268418	2.5038	0.0122866	0.0641975
Surv(depICD_Day, Out_depICD)~sult1a1+Age+Sex+BMI+Race_Ethnicity+Smoking+healthDrinking+Healthy_physical_activity+Qualification+Townsend_deprivation_index+urban+CHD+diabet+Hype	sult1a1	0.0149054	1.01502	0.0164358	0.906885	0.364468	0.510255
Surv(depICD_Day, Out_depICD)~sult2a1+Age+Sex+BMI+Race_Ethnicity+Smoking+healthDrinking+Healthy_physical_activity+Qualification+Townsend_deprivation_index+urban+CHD+diabet+Hype	sult2a1	0.0498992	1.05117	0.036359	1.37241	0.169937	0.303214
Surv(depICD_Day, Out_depICD)~sumf2+Age+Sex+BMI+Race_Ethnicity+Smoking+healthDrinking+Healthy_physical_activity+Qualification+Townsend_deprivation_index+urban+CHD+diabet+Hype	sumf2	0.0533026	1.05475	0.0406167	1.31233	0.189408	0.325477
Surv(depICD_Day, Out_depICD)~susd1+Age+Sex+BMI+Race_Ethnicity+Smoking+healthDrinking+Healthy_physical_activity+Qualification+Townsend_deprivation_index+urban+CHD+diabet+Hype	susd1	0.105385	1.11114	0.0450089	2.34142	0.0192105	0.0796175
Surv(depICD_Day, Out_depICD)~susd2+Age+Sex+BMI+Race_Ethnicity+Smoking+healthDrinking+Healthy_physical_activity+Qualification+Townsend_deprivation_index+urban+CHD+diabet+Hype	susd2	-0.0067451	0.993278	0.0731	-0.0922722	0.926482	0.952525
Surv(depICD_Day, Out_depICD)~tacc3+Age+Sex+BMI+Race_Ethnicity+Smoking+healthDrinking+Healthy_physical_activity+Qualification+Townsend_deprivation_index+urban+CHD+diabet+Hype	tacc3	0.0326862	1.03323	0.0182622	1.78983	0.073481	0.176814
Surv(depICD_Day, Out_depICD)~tacstd2+Age+Sex+BMI+Race_Ethnicity+Smoking+healthDrinking+Healthy_physical_activity+Qualification+Townsend_deprivation_index+urban+CHD+diabet+Hype	tacstd2	-0.0830396	0.920315	0.0779402	-1.06543	0.286682	0.42667
Surv(depICD_Day, Out_depICD)~tafa5+Age+Sex+BMI+Race_Ethnicity+Smoking+healthDrinking+Healthy_physical_activity+Qualification+Townsend_deprivation_index+urban+CHD+diabet+Hype	tafa5	0.0499848	1.05126	0.0581587	0.859455	0.39009	0.532867
Surv(depICD_Day, Out_depICD)~tank+Age+Sex+BMI+Race_Ethnicity+Smoking+healthDrinking+Healthy_physical_activity+Qualification+Townsend_deprivation_index+urban+CHD+diabet+Hype	tank	0.0112271	1.01129	0.030579	0.367152	0.713506	0.804205
Surv(depICD_Day, Out_depICD)~tarbp2+Age+Sex+BMI+Race_Ethnicity+Smoking+healthDrinking+Healthy_physical_activity+Qualification+Townsend_deprivation_index+urban+CHD+diabet+Hype	tarbp2	0.0548402	1.05637	0.0268766	2.04045	0.0413058	0.124917
Surv(depICD_Day, Out_depICD)~tbc1d17+Age+Sex+BMI+Race_Ethnicity+Smoking+healthDrinking+Healthy_physical_activity+Qualification+Townsend_deprivation_index+urban+CHD+diabet+Hype	tbc1d17	0.0416726	1.04255	0.0465932	0.894392	0.371112	0.5161
Surv(depICD_Day, Out_depICD)~tbc1d23+Age+Sex+BMI+Race_Ethnicity+Smoking+healthDrinking+Healthy_physical_activity+Qualification+Townsend_deprivation_index+urban+CHD+diabet+Hype	tbc1d23	0.0391423	1.03992	0.0232235	1.68546	0.0918999	0.201272
Surv(depICD_Day, Out_depICD)~tbc1d5+Age+Sex+BMI+Race_Ethnicity+Smoking+healthDrinking+Healthy_physical_activity+Qualification+Townsend_deprivation_index+urban+CHD+diabet+Hype	tbc1d5	0.0218192	1.02206	0.0256835	0.849543	0.395579	0.538356
Surv(depICD_Day, Out_depICD)~tbcb+Age+Sex+BMI+Race_Ethnicity+Smoking+healthDrinking+Healthy_physical_activity+Qualification+Townsend_deprivation_index+urban+CHD+diabet+Hype	tbcb	0.0496969	1.05095	0.0214812	2.3135	0.020695	0.0827233
Surv(depICD_Day, Out_depICD)~tbcc+Age+Sex+BMI+Race_Ethnicity+Smoking+healthDrinking+Healthy_physical_activity+Qualification+Townsend_deprivation_index+urban+CHD+diabet+Hype	tbcc	0.0557804	1.05737	0.0262428	2.12555	0.0335404	0.10983
Surv(depICD_Day, Out_depICD)~tbl1x+Age+Sex+BMI+Race_Ethnicity+Smoking+healthDrinking+Healthy_physical_activity+Qualification+Townsend_deprivation_index+urban+CHD+diabet+Hype	tbl1x	0.0222204	1.02247	0.0254142	0.874328	0.38194	0.527149
Surv(depICD_Day, Out_depICD)~tcl1a+Age+Sex+BMI+Race_Ethnicity+Smoking+healthDrinking+Healthy_physical_activity+Qualification+Townsend_deprivation_index+urban+CHD+diabet+Hype	tcl1a	-0.0107145	0.989343	0.0216715	-0.494405	0.62102	0.732839
Surv(depICD_Day, Out_depICD)~tcl1b+Age+Sex+BMI+Race_Ethnicity+Smoking+healthDrinking+Healthy_physical_activity+Qualification+Townsend_deprivation_index+urban+CHD+diabet+Hype	tcl1b	0.00324895	1.00325	0.0272889	0.119057	0.90523	0.944736
Surv(depICD_Day, Out_depICD)~tcn2+Age+Sex+BMI+Race_Ethnicity+Smoking+healthDrinking+Healthy_physical_activity+Qualification+Townsend_deprivation_index+urban+CHD+diabet+Hype	tcn2	-0.0429862	0.957925	0.0713483	-0.602484	0.546852	0.670919
Surv(depICD_Day, Out_depICD)~tdgf1+Age+Sex+BMI+Race_Ethnicity+Smoking+healthDrinking+Healthy_physical_activity+Qualification+Townsend_deprivation_index+urban+CHD+diabet+Hype	tdgf1	-0.0110847	0.988977	0.0150963	-0.734266	0.462786	0.596078
Surv(depICD_Day, Out_depICD)~tdrkh+Age+Sex+BMI+Race_Ethnicity+Smoking+healthDrinking+Healthy_physical_activity+Qualification+Townsend_deprivation_index+urban+CHD+diabet+Hype	tdrkh	0.0562412	1.05785	0.0246806	2.27877	0.022681	0.0868648
Surv(depICD_Day, Out_depICD)~tek+Age+Sex+BMI+Race_Ethnicity+Smoking+healthDrinking+Healthy_physical_activity+Qualification+Townsend_deprivation_index+urban+CHD+diabet+Hype	tek	0.0111401	1.0112	0.0973967	0.114378	0.908938	0.944749
Surv(depICD_Day, Out_depICD)~tff1+Age+Sex+BMI+Race_Ethnicity+Smoking+healthDrinking+Healthy_physical_activity+Qualification+Townsend_deprivation_index+urban+CHD+diabet+Hype	tff1	0.0701574	1.07268	0.0263256	2.66499	0.00769913	0.048136
Surv(depICD_Day, Out_depICD)~tff2+Age+Sex+BMI+Race_Ethnicity+Smoking+healthDrinking+Healthy_physical_activity+Qualification+Townsend_deprivation_index+urban+CHD+diabet+Hype	tff2	0.109717	1.11596	0.0358963	3.0565	0.0022394	0.0219882
Surv(depICD_Day, Out_depICD)~tff3+Age+Sex+BMI+Race_Ethnicity+Smoking+healthDrinking+Healthy_physical_activity+Qualification+Townsend_deprivation_index+urban+CHD+diabet+Hype	tff3	0.147546	1.15899	0.0402642	3.66445	0.000247871	0.00520287
Surv(depICD_Day, Out_depICD)~tfpi+Age+Sex+BMI+Race_Ethnicity+Smoking+healthDrinking+Healthy_physical_activity+Qualification+Townsend_deprivation_index+urban+CHD+diabet+Hype	tfpi	0.115348	1.12226	0.0667502	1.72805	0.0839795	0.188439
Surv(depICD_Day, Out_depICD)~tfpi2+Age+Sex+BMI+Race_Ethnicity+Smoking+healthDrinking+Healthy_physical_activity+Qualification+Townsend_deprivation_index+urban+CHD+diabet+Hype	tfpi2	0.076559	1.07957	0.0499556	1.53254	0.125389	0.242973
Surv(depICD_Day, Out_depICD)~tfrc+Age+Sex+BMI+Race_Ethnicity+Smoking+healthDrinking+Healthy_physical_activity+Qualification+Townsend_deprivation_index+urban+CHD+diabet+Hype	tfrc	0.0686756	1.07109	0.0540737	1.27004	0.204072	0.341598
Surv(depICD_Day, Out_depICD)~tgfa+Age+Sex+BMI+Race_Ethnicity+Smoking+healthDrinking+Healthy_physical_activity+Qualification+Townsend_deprivation_index+urban+CHD+diabet+Hype	tgfa	0.149523	1.16128	0.0434106	3.44438	0.000572372	0.00951569
Surv(depICD_Day, Out_depICD)~tgfb1+Age+Sex+BMI+Race_Ethnicity+Smoking+healthDrinking+Healthy_physical_activity+Qualification+Townsend_deprivation_index+urban+CHD+diabet+Hype	tgfb1	0.182881	1.20067	0.0536749	3.4072	0.000656326	0.0102883
Surv(depICD_Day, Out_depICD)~tgfbi+Age+Sex+BMI+Race_Ethnicity+Smoking+healthDrinking+Healthy_physical_activity+Qualification+Townsend_deprivation_index+urban+CHD+diabet+Hype	tgfbi	0.0338632	1.03444	0.0787774	0.429859	0.667298	0.768636
Surv(depICD_Day, Out_depICD)~tgfbr2+Age+Sex+BMI+Race_Ethnicity+Smoking+healthDrinking+Healthy_physical_activity+Qualification+Townsend_deprivation_index+urban+CHD+diabet+Hype	tgfbr2	0.137552	1.14746	0.0626303	2.19625	0.0280738	0.0993601
Surv(depICD_Day, Out_depICD)~tgfbr3+Age+Sex+BMI+Race_Ethnicity+Smoking+healthDrinking+Healthy_physical_activity+Qualification+Townsend_deprivation_index+urban+CHD+diabet+Hype	tgfbr3	0.0287842	1.0292	0.0651794	0.441615	0.658768	0.761297
Surv(depICD_Day, Out_depICD)~tgm2+Age+Sex+BMI+Race_Ethnicity+Smoking+healthDrinking+Healthy_physical_activity+Qualification+Townsend_deprivation_index+urban+CHD+diabet+Hype	tgm2	0.0097651	1.00981	0.0277623	0.351739	0.725034	0.812816
Surv(depICD_Day, Out_depICD)~thbd+Age+Sex+BMI+Race_Ethnicity+Smoking+healthDrinking+Healthy_physical_activity+Qualification+Townsend_deprivation_index+urban+CHD+diabet+Hype	thbd	0.129964	1.13879	0.0735887	1.76608	0.0773822	0.181136
Surv(depICD_Day, Out_depICD)~thbs2+Age+Sex+BMI+Race_Ethnicity+Smoking+healthDrinking+Healthy_physical_activity+Qualification+Townsend_deprivation_index+urban+CHD+diabet+Hype	thbs2	0.106455	1.11233	0.0528146	2.01563	0.0438388	0.129107
Surv(depICD_Day, Out_depICD)~thbs4+Age+Sex+BMI+Race_Ethnicity+Smoking+healthDrinking+Healthy_physical_activity+Qualification+Townsend_deprivation_index+urban+CHD+diabet+Hype	thbs4	0.0901952	1.09439	0.0464277	1.9427	0.0520522	0.140136
Surv(depICD_Day, Out_depICD)~thop1+Age+Sex+BMI+Race_Ethnicity+Smoking+healthDrinking+Healthy_physical_activity+Qualification+Townsend_deprivation_index+urban+CHD+diabet+Hype	thop1	0.16467	1.179	0.0658595	2.50032	0.0124082	0.0643241
Surv(depICD_Day, Out_depICD)~thpo+Age+Sex+BMI+Race_Ethnicity+Smoking+healthDrinking+Healthy_physical_activity+Qualification+Townsend_deprivation_index+urban+CHD+diabet+Hype	thpo	0.121303	1.12897	0.0553234	2.19262	0.0283345	0.0998046
Surv(depICD_Day, Out_depICD)~thy1+Age+Sex+BMI+Race_Ethnicity+Smoking+healthDrinking+Healthy_physical_activity+Qualification+Townsend_deprivation_index+urban+CHD+diabet+Hype	thy1	-0.0372937	0.963393	0.0744399	-0.50099	0.616378	0.730449
Surv(depICD_Day, Out_depICD)~tia1+Age+Sex+BMI+Race_Ethnicity+Smoking+healthDrinking+Healthy_physical_activity+Qualification+Townsend_deprivation_index+urban+CHD+diabet+Hype	tia1	0.0532179	1.05466	0.0176664	3.01238	0.0025921	0.0245288
Surv(depICD_Day, Out_depICD)~tie1+Age+Sex+BMI+Race_Ethnicity+Smoking+healthDrinking+Healthy_physical_activity+Qualification+Townsend_deprivation_index+urban+CHD+diabet+Hype	tie1	0.0741492	1.07697	0.0521807	1.42101	0.155314	0.284457
Surv(depICD_Day, Out_depICD)~tigar+Age+Sex+BMI+Race_Ethnicity+Smoking+healthDrinking+Healthy_physical_activity+Qualification+Townsend_deprivation_index+urban+CHD+diabet+Hype	tigar	0.146621	1.15792	0.0438667	3.34243	0.000830485	0.0115714
Surv(depICD_Day, Out_depICD)~timd4+Age+Sex+BMI+Race_Ethnicity+Smoking+healthDrinking+Healthy_physical_activity+Qualification+Townsend_deprivation_index+urban+CHD+diabet+Hype	timd4	0.0357108	1.03636	0.0485635	0.735343	0.462131	0.596078
Surv(depICD_Day, Out_depICD)~timp1+Age+Sex+BMI+Race_Ethnicity+Smoking+healthDrinking+Healthy_physical_activity+Qualification+Townsend_deprivation_index+urban+CHD+diabet+Hype	timp1	0.228546	1.25677	0.0715422	3.19457	0.0014004	0.0163903
Surv(depICD_Day, Out_depICD)~timp3+Age+Sex+BMI+Race_Ethnicity+Smoking+healthDrinking+Healthy_physical_activity+Qualification+Townsend_deprivation_index+urban+CHD+diabet+Hype	timp3	-0.00177668	0.998225	0.0160543	-0.110667	0.91188	0.945029
Surv(depICD_Day, Out_depICD)~timp4+Age+Sex+BMI+Race_Ethnicity+Smoking+healthDrinking+Healthy_physical_activity+Qualification+Townsend_deprivation_index+urban+CHD+diabet+Hype	timp4	0.0825529	1.08606	0.0522207	1.58085	0.113913	0.227751
Surv(depICD_Day, Out_depICD)~tinagl1+Age+Sex+BMI+Race_Ethnicity+Smoking+healthDrinking+Healthy_physical_activity+Qualification+Townsend_deprivation_index+urban+CHD+diabet+Hype	tinagl1	0.170134	1.18546	0.0951615	1.78784	0.0738011	0.176936
Surv(depICD_Day, Out_depICD)~tjap1+Age+Sex+BMI+Race_Ethnicity+Smoking+healthDrinking+Healthy_physical_activity+Qualification+Townsend_deprivation_index+urban+CHD+diabet+Hype	tjap1	0.0245045	1.02481	0.0250252	0.979192	0.327485	0.469716
Surv(depICD_Day, Out_depICD)~tlr3+Age+Sex+BMI+Race_Ethnicity+Smoking+healthDrinking+Healthy_physical_activity+Qualification+Townsend_deprivation_index+urban+CHD+diabet+Hype	tlr3	-0.00345359	0.996552	0.0340822	-0.101331	0.919288	0.948461
Surv(depICD_Day, Out_depICD)~tmprss15+Age+Sex+BMI+Race_Ethnicity+Smoking+healthDrinking+Healthy_physical_activity+Qualification+Townsend_deprivation_index+urban+CHD+diabet+Hype	tmprss15	0.0418969	1.04279	0.0234552	1.78625	0.0740587	0.176936
Surv(depICD_Day, Out_depICD)~tmprss5+Age+Sex+BMI+Race_Ethnicity+Smoking+healthDrinking+Healthy_physical_activity+Qualification+Townsend_deprivation_index+urban+CHD+diabet+Hype	tmprss5	-0.0896693	0.914234	0.0562309	-1.59466	0.110788	0.224488
Surv(depICD_Day, Out_depICD)~tmsb10+Age+Sex+BMI+Race_Ethnicity+Smoking+healthDrinking+Healthy_physical_activity+Qualification+Townsend_deprivation_index+urban+CHD+diabet+Hype	tmsb10	0.0908024	1.09505	0.0279035	3.25416	0.00113727	0.0143862
Surv(depICD_Day, Out_depICD)~tnc+Age+Sex+BMI+Race_Ethnicity+Smoking+healthDrinking+Healthy_physical_activity+Qualification+Townsend_deprivation_index+urban+CHD+diabet+Hype	tnc	0.0775125	1.0806	0.0438013	1.76964	0.0767871	0.18061
Surv(depICD_Day, Out_depICD)~tnf+Age+Sex+BMI+Race_Ethnicity+Smoking+healthDrinking+Healthy_physical_activity+Qualification+Townsend_deprivation_index+urban+CHD+diabet+Hype	tnf	0.184609	1.20275	0.0461447	4.00065	6.31693e-05	0.00231042
Surv(depICD_Day, Out_depICD)~tnfaip8+Age+Sex+BMI+Race_Ethnicity+Smoking+healthDrinking+Healthy_physical_activity+Qualification+Townsend_deprivation_index+urban+CHD+diabet+Hype	tnfaip8	0.0202568	1.02046	0.0586394	0.345448	0.729758	0.816003
Surv(depICD_Day, Out_depICD)~tnfrsf10a+Age+Sex+BMI+Race_Ethnicity+Smoking+healthDrinking+Healthy_physical_activity+Qualification+Townsend_deprivation_index+urban+CHD+diabet+Hype	tnfrsf10a	0.238893	1.26984	0.0613645	3.89302	9.90027e-05	0.00301752
Surv(depICD_Day, Out_depICD)~tnfrsf10b+Age+Sex+BMI+Race_Ethnicity+Smoking+healthDrinking+Healthy_physical_activity+Qualification+Townsend_deprivation_index+urban+CHD+diabet+Hype	tnfrsf10b	0.188799	1.2078	0.0361226	5.22661	1.72648e-07	0.000112537
Surv(depICD_Day, Out_depICD)~tnfrsf10c+Age+Sex+BMI+Race_Ethnicity+Smoking+healthDrinking+Healthy_physical_activity+Qualification+Townsend_deprivation_index+urban+CHD+diabet+Hype	tnfrsf10c	0.0561211	1.05773	0.0434157	1.29265	0.196133	0.333654
Surv(depICD_Day, Out_depICD)~tnfrsf11a+Age+Sex+BMI+Race_Ethnicity+Smoking+healthDrinking+Healthy_physical_activity+Qualification+Townsend_deprivation_index+urban+CHD+diabet+Hype	tnfrsf11a	0.132225	1.14137	0.0537929	2.45804	0.0139697	0.0674018
Surv(depICD_Day, Out_depICD)~tnfrsf11b+Age+Sex+BMI+Race_Ethnicity+Smoking+healthDrinking+Healthy_physical_activity+Qualification+Townsend_deprivation_index+urban+CHD+diabet+Hype	tnfrsf11b	0.152586	1.16484	0.0704273	2.16658	0.030267	0.102281
Surv(depICD_Day, Out_depICD)~tnfrsf12a+Age+Sex+BMI+Race_Ethnicity+Smoking+healthDrinking+Healthy_physical_activity+Qualification+Townsend_deprivation_index+urban+CHD+diabet+Hype	tnfrsf12a	0.170653	1.18608	0.0581823	2.93307	0.00335633	0.0295802
Surv(depICD_Day, Out_depICD)~tnfrsf13b+Age+Sex+BMI+Race_Ethnicity+Smoking+healthDrinking+Healthy_physical_activity+Qualification+Townsend_deprivation_index+urban+CHD+diabet+Hype	tnfrsf13b	0.0846521	1.08834	0.0613755	1.37925	0.167818	0.300879
Surv(depICD_Day, Out_depICD)~tnfrsf13c+Age+Sex+BMI+Race_Ethnicity+Smoking+healthDrinking+Healthy_physical_activity+Qualification+Townsend_deprivation_index+urban+CHD+diabet+Hype	tnfrsf13c	-0.0340408	0.966532	0.0518745	-0.656214	0.511686	0.640922
Surv(depICD_Day, Out_depICD)~tnfrsf14+Age+Sex+BMI+Race_Ethnicity+Smoking+healthDrinking+Healthy_physical_activity+Qualification+Townsend_deprivation_index+urban+CHD+diabet+Hype	tnfrsf14	0.221006	1.24733	0.0678728	3.25618	0.00112921	0.0143862
Surv(depICD_Day, Out_depICD)~tnfrsf19+Age+Sex+BMI+Race_Ethnicity+Smoking+healthDrinking+Healthy_physical_activity+Qualification+Townsend_deprivation_index+urban+CHD+diabet+Hype	tnfrsf19	0.110779	1.11715	0.0636487	1.74048	0.0817752	0.184625
Surv(depICD_Day, Out_depICD)~tnfrsf1a+Age+Sex+BMI+Race_Ethnicity+Smoking+healthDrinking+Healthy_physical_activity+Qualification+Townsend_deprivation_index+urban+CHD+diabet+Hype	tnfrsf1a	0.181567	1.19909	0.0700273	2.5928	0.00951972	0.0559332
Surv(depICD_Day, Out_depICD)~tnfrsf1b+Age+Sex+BMI+Race_Ethnicity+Smoking+healthDrinking+Healthy_physical_activity+Qualification+Townsend_deprivation_index+urban+CHD+diabet+Hype	tnfrsf1b	0.191938	1.21159	0.0498532	3.85006	0.000118091	0.0034212
Surv(depICD_Day, Out_depICD)~tnfrsf21+Age+Sex+BMI+Race_Ethnicity+Smoking+healthDrinking+Healthy_physical_activity+Qualification+Townsend_deprivation_index+urban+CHD+diabet+Hype	tnfrsf21	-0.0455957	0.955428	0.0763136	-0.597478	0.550188	0.674142
Surv(depICD_Day, Out_depICD)~tnfrsf6b+Age+Sex+BMI+Race_Ethnicity+Smoking+healthDrinking+Healthy_physical_activity+Qualification+Townsend_deprivation_index+urban+CHD+diabet+Hype	tnfrsf6b	0.106223	1.11207	0.0371745	2.85743	0.0042709	0.0343315
Surv(depICD_Day, Out_depICD)~tnfrsf4+Age+Sex+BMI+Race_Ethnicity+Smoking+healthDrinking+Healthy_physical_activity+Qualification+Townsend_deprivation_index+urban+CHD+diabet+Hype	tnfrsf4	0.0615087	1.06344	0.0558865	1.1006	0.27107	0.40842
Surv(depICD_Day, Out_depICD)~tnfrsf8+Age+Sex+BMI+Race_Ethnicity+Smoking+healthDrinking+Healthy_physical_activity+Qualification+Townsend_deprivation_index+urban+CHD+diabet+Hype	tnfrsf8	0.0806742	1.08402	0.046393	1.73893	0.0820468	0.184953
Surv(depICD_Day, Out_depICD)~tnfrsf9+Age+Sex+BMI+Race_Ethnicity+Smoking+healthDrinking+Healthy_physical_activity+Qualification+Townsend_deprivation_index+urban+CHD+diabet+Hype	tnfrsf9	0.0892387	1.09334	0.0510802	1.74703	0.0806319	0.18307
Surv(depICD_Day, Out_depICD)~tnfsf10+Age+Sex+BMI+Race_Ethnicity+Smoking+healthDrinking+Healthy_physical_activity+Qualification+Townsend_deprivation_index+urban+CHD+diabet+Hype	tnfsf10	-0.0866575	0.916991	0.0815644	-1.06244	0.288035	0.428246
Surv(depICD_Day, Out_depICD)~tnfsf11+Age+Sex+BMI+Race_Ethnicity+Smoking+healthDrinking+Healthy_physical_activity+Qualification+Townsend_deprivation_index+urban+CHD+diabet+Hype	tnfsf11	-0.0990856	0.905665	0.0349893	-2.83188	0.00462749	0.036398
Surv(depICD_Day, Out_depICD)~tnfsf12+Age+Sex+BMI+Race_Ethnicity+Smoking+healthDrinking+Healthy_physical_activity+Qualification+Townsend_deprivation_index+urban+CHD+diabet+Hype	tnfsf12	-0.0656008	0.936505	0.0731772	-0.896465	0.370004	0.516031
Surv(depICD_Day, Out_depICD)~tnfsf13+Age+Sex+BMI+Race_Ethnicity+Smoking+healthDrinking+Healthy_physical_activity+Qualification+Townsend_deprivation_index+urban+CHD+diabet+Hype	tnfsf13	0.254451	1.28975	0.0777009	3.27475	0.00105756	0.0138144
Surv(depICD_Day, Out_depICD)~tnfsf13b+Age+Sex+BMI+Race_Ethnicity+Smoking+healthDrinking+Healthy_physical_activity+Qualification+Townsend_deprivation_index+urban+CHD+diabet+Hype	tnfsf13b	0.189411	1.20854	0.0741063	2.55593	0.0105903	0.0598208
Surv(depICD_Day, Out_depICD)~tnfsf14+Age+Sex+BMI+Race_Ethnicity+Smoking+healthDrinking+Healthy_physical_activity+Qualification+Townsend_deprivation_index+urban+CHD+diabet+Hype	tnfsf14	0.0607341	1.06262	0.0368617	1.64762	0.0994305	0.21018
Surv(depICD_Day, Out_depICD)~tnni3+Age+Sex+BMI+Race_Ethnicity+Smoking+healthDrinking+Healthy_physical_activity+Qualification+Townsend_deprivation_index+urban+CHD+diabet+Hype	tnni3	0.0166165	1.01676	0.0258467	0.642885	0.520299	0.647276
Surv(depICD_Day, Out_depICD)~tnr+Age+Sex+BMI+Race_Ethnicity+Smoking+healthDrinking+Healthy_physical_activity+Qualification+Townsend_deprivation_index+urban+CHD+diabet+Hype	tnr	-0.162034	0.850412	0.0504732	-3.2103	0.00132596	0.0157714
Surv(depICD_Day, Out_depICD)~tnxb+Age+Sex+BMI+Race_Ethnicity+Smoking+healthDrinking+Healthy_physical_activity+Qualification+Townsend_deprivation_index+urban+CHD+diabet+Hype	tnxb	-0.11913	0.887692	0.0822539	-1.44832	0.147527	0.274945
Surv(depICD_Day, Out_depICD)~tp53+Age+Sex+BMI+Race_Ethnicity+Smoking+healthDrinking+Healthy_physical_activity+Qualification+Townsend_deprivation_index+urban+CHD+diabet+Hype	tp53	0.0416236	1.0425	0.0501117	0.830617	0.40619	0.546191
Surv(depICD_Day, Out_depICD)~tp53inp1+Age+Sex+BMI+Race_Ethnicity+Smoking+healthDrinking+Healthy_physical_activity+Qualification+Townsend_deprivation_index+urban+CHD+diabet+Hype	tp53inp1	-0.0863468	0.917276	0.0714372	-1.20871	0.226774	0.366431
Surv(depICD_Day, Out_depICD)~tpmt+Age+Sex+BMI+Race_Ethnicity+Smoking+healthDrinking+Healthy_physical_activity+Qualification+Townsend_deprivation_index+urban+CHD+diabet+Hype	tpmt	0.0328023	1.03335	0.0288313	1.13774	0.255231	0.394718
Surv(depICD_Day, Out_depICD)~tpp1+Age+Sex+BMI+Race_Ethnicity+Smoking+healthDrinking+Healthy_physical_activity+Qualification+Townsend_deprivation_index+urban+CHD+diabet+Hype	tpp1	0.158165	1.17136	0.0438499	3.60697	0.000309791	0.00604299
Surv(depICD_Day, Out_depICD)~tppp3+Age+Sex+BMI+Race_Ethnicity+Smoking+healthDrinking+Healthy_physical_activity+Qualification+Townsend_deprivation_index+urban+CHD+diabet+Hype	tppp3	0.0479346	1.0491	0.0533423	0.898623	0.368854	0.515409
Surv(depICD_Day, Out_depICD)~tpsab1+Age+Sex+BMI+Race_Ethnicity+Smoking+healthDrinking+Healthy_physical_activity+Qualification+Townsend_deprivation_index+urban+CHD+diabet+Hype	tpsab1	0.0159221	1.01605	0.0407188	0.391025	0.695779	0.792159
Surv(depICD_Day, Out_depICD)~tpt1+Age+Sex+BMI+Race_Ethnicity+Smoking+healthDrinking+Healthy_physical_activity+Qualification+Townsend_deprivation_index+urban+CHD+diabet+Hype	tpt1	-0.0696581	0.932713	0.0354411	-1.96546	0.0493608	0.13703
Surv(depICD_Day, Out_depICD)~traf2+Age+Sex+BMI+Race_Ethnicity+Smoking+healthDrinking+Healthy_physical_activity+Qualification+Townsend_deprivation_index+urban+CHD+diabet+Hype	traf2	0.0526415	1.05405	0.0290046	1.81494	0.0695332	0.172127
Surv(depICD_Day, Out_depICD)~trem2+Age+Sex+BMI+Race_Ethnicity+Smoking+healthDrinking+Healthy_physical_activity+Qualification+Townsend_deprivation_index+urban+CHD+diabet+Hype	trem2	0.123913	1.13192	0.0400928	3.09065	0.0019972	0.0207227
Surv(depICD_Day, Out_depICD)~treml2+Age+Sex+BMI+Race_Ethnicity+Smoking+healthDrinking+Healthy_physical_activity+Qualification+Townsend_deprivation_index+urban+CHD+diabet+Hype	treml2	0.00190069	1.0019	0.063511	0.0299269	0.976125	0.9822
Surv(depICD_Day, Out_depICD)~triap1+Age+Sex+BMI+Race_Ethnicity+Smoking+healthDrinking+Healthy_physical_activity+Qualification+Townsend_deprivation_index+urban+CHD+diabet+Hype	triap1	0.0873185	1.09124	0.0331612	2.63315	0.00845976	0.0513256
Surv(depICD_Day, Out_depICD)~trim21+Age+Sex+BMI+Race_Ethnicity+Smoking+healthDrinking+Healthy_physical_activity+Qualification+Townsend_deprivation_index+urban+CHD+diabet+Hype	trim21	-0.0054089	0.994606	0.0272935	-0.198176	0.842908	0.900127
Surv(depICD_Day, Out_depICD)~trim5+Age+Sex+BMI+Race_Ethnicity+Smoking+healthDrinking+Healthy_physical_activity+Qualification+Townsend_deprivation_index+urban+CHD+diabet+Hype	trim5	0.0498592	1.05112	0.0244309	2.04082	0.0412684	0.124917
Surv(depICD_Day, Out_depICD)~tshb+Age+Sex+BMI+Race_Ethnicity+Smoking+healthDrinking+Healthy_physical_activity+Qualification+Townsend_deprivation_index+urban+CHD+diabet+Hype	tshb	-0.0374189	0.963273	0.0273523	-1.36803	0.171301	0.303407
Surv(depICD_Day, Out_depICD)~tslp+Age+Sex+BMI+Race_Ethnicity+Smoking+healthDrinking+Healthy_physical_activity+Qualification+Townsend_deprivation_index+urban+CHD+diabet+Hype	tslp	0.0547933	1.05632	0.0343756	1.59396	0.110945	0.224488
Surv(depICD_Day, Out_depICD)~tspan1+Age+Sex+BMI+Race_Ethnicity+Smoking+healthDrinking+Healthy_physical_activity+Qualification+Townsend_deprivation_index+urban+CHD+diabet+Hype	tspan1	0.0530243	1.05446	0.0382021	1.38799	0.165139	0.296804
Surv(depICD_Day, Out_depICD)~tst+Age+Sex+BMI+Race_Ethnicity+Smoking+healthDrinking+Healthy_physical_activity+Qualification+Townsend_deprivation_index+urban+CHD+diabet+Hype	tst	0.0433018	1.04425	0.0285968	1.51422	0.12997	0.250171
Surv(depICD_Day, Out_depICD)~txlna+Age+Sex+BMI+Race_Ethnicity+Smoking+healthDrinking+Healthy_physical_activity+Qualification+Townsend_deprivation_index+urban+CHD+diabet+Hype	txlna	0.0581142	1.05984	0.0239048	2.43107	0.0150543	0.0696976
Surv(depICD_Day, Out_depICD)~txndc15+Age+Sex+BMI+Race_Ethnicity+Smoking+healthDrinking+Healthy_physical_activity+Qualification+Townsend_deprivation_index+urban+CHD+diabet+Hype	txndc15	0.0444962	1.0455	0.0769029	0.578602	0.562858	0.687025
Surv(depICD_Day, Out_depICD)~txndc5+Age+Sex+BMI+Race_Ethnicity+Smoking+healthDrinking+Healthy_physical_activity+Qualification+Townsend_deprivation_index+urban+CHD+diabet+Hype	txndc5	0.0766454	1.07966	0.0303468	2.52565	0.0115484	0.0616615
Surv(depICD_Day, Out_depICD)~txnrd1+Age+Sex+BMI+Race_Ethnicity+Smoking+healthDrinking+Healthy_physical_activity+Qualification+Townsend_deprivation_index+urban+CHD+diabet+Hype	txnrd1	0.0943521	1.09895	0.0444496	2.12267	0.0337811	0.110071
Surv(depICD_Day, Out_depICD)~tymp+Age+Sex+BMI+Race_Ethnicity+Smoking+healthDrinking+Healthy_physical_activity+Qualification+Townsend_deprivation_index+urban+CHD+diabet+Hype	tymp	0.0887275	1.09278	0.0319468	2.77735	0.00548039	0.0382334
Surv(depICD_Day, Out_depICD)~tyro3+Age+Sex+BMI+Race_Ethnicity+Smoking+healthDrinking+Healthy_physical_activity+Qualification+Townsend_deprivation_index+urban+CHD+diabet+Hype	tyro3	-0.0174788	0.982673	0.0749162	-0.233311	0.81552	0.876639
Surv(depICD_Day, Out_depICD)~ubac1+Age+Sex+BMI+Race_Ethnicity+Smoking+healthDrinking+Healthy_physical_activity+Qualification+Townsend_deprivation_index+urban+CHD+diabet+Hype	ubac1	0.0827496	1.08627	0.0600909	1.37708	0.168489	0.301572
Surv(depICD_Day, Out_depICD)~ulbp2+Age+Sex+BMI+Race_Ethnicity+Smoking+healthDrinking+Healthy_physical_activity+Qualification+Townsend_deprivation_index+urban+CHD+diabet+Hype	ulbp2	0.0823048	1.08579	0.0559489	1.47107	0.141272	0.265315
Surv(depICD_Day, Out_depICD)~umod+Age+Sex+BMI+Race_Ethnicity+Smoking+healthDrinking+Healthy_physical_activity+Qualification+Townsend_deprivation_index+urban+CHD+diabet+Hype	umod	-0.11115	0.894804	0.0382355	-2.90699	0.00364926	0.0312214
Surv(depICD_Day, Out_depICD)~uso1+Age+Sex+BMI+Race_Ethnicity+Smoking+healthDrinking+Healthy_physical_activity+Qualification+Townsend_deprivation_index+urban+CHD+diabet+Hype	uso1	0.034015	1.0346	0.0234705	1.44927	0.147263	0.274804
Surv(depICD_Day, Out_depICD)~usp8+Age+Sex+BMI+Race_Ethnicity+Smoking+healthDrinking+Healthy_physical_activity+Qualification+Townsend_deprivation_index+urban+CHD+diabet+Hype	usp8	0.0417171	1.0426	0.0220795	1.88941	0.0588371	0.151281
Surv(depICD_Day, Out_depICD)~uxs1+Age+Sex+BMI+Race_Ethnicity+Smoking+healthDrinking+Healthy_physical_activity+Qualification+Townsend_deprivation_index+urban+CHD+diabet+Hype	uxs1	0.0954572	1.10016	0.0386113	2.47226	0.0134261	0.0668109
Surv(depICD_Day, Out_depICD)~vamp5+Age+Sex+BMI+Race_Ethnicity+Smoking+healthDrinking+Healthy_physical_activity+Qualification+Townsend_deprivation_index+urban+CHD+diabet+Hype	vamp5	0.055076	1.05662	0.038156	1.44344	0.148895	0.277024
Surv(depICD_Day, Out_depICD)~vash1+Age+Sex+BMI+Race_Ethnicity+Smoking+healthDrinking+Healthy_physical_activity+Qualification+Townsend_deprivation_index+urban+CHD+diabet+Hype	vash1	0.0733154	1.07607	0.0257197	2.85055	0.00436432	0.0348907
Surv(depICD_Day, Out_depICD)~vasn+Age+Sex+BMI+Race_Ethnicity+Smoking+healthDrinking+Healthy_physical_activity+Qualification+Townsend_deprivation_index+urban+CHD+diabet+Hype	vasn	-0.0332207	0.967325	0.0793609	-0.418602	0.675507	0.775597
Surv(depICD_Day, Out_depICD)~vat1+Age+Sex+BMI+Race_Ethnicity+Smoking+healthDrinking+Healthy_physical_activity+Qualification+Townsend_deprivation_index+urban+CHD+diabet+Hype	vat1	0.018331	1.0185	0.106753	0.171715	0.863662	0.915885
Surv(depICD_Day, Out_depICD)~vcam1+Age+Sex+BMI+Race_Ethnicity+Smoking+healthDrinking+Healthy_physical_activity+Qualification+Townsend_deprivation_index+urban+CHD+diabet+Hype	vcam1	0.199168	1.22039	0.0770175	2.58601	0.0097094	0.0568194
Surv(depICD_Day, Out_depICD)~vcan+Age+Sex+BMI+Race_Ethnicity+Smoking+healthDrinking+Healthy_physical_activity+Qualification+Townsend_deprivation_index+urban+CHD+diabet+Hype	vcan	0.0608812	1.06277	0.0700796	0.868743	0.384988	0.529358
Surv(depICD_Day, Out_depICD)~vegfa+Age+Sex+BMI+Race_Ethnicity+Smoking+healthDrinking+Healthy_physical_activity+Qualification+Townsend_deprivation_index+urban+CHD+diabet+Hype	vegfa	0.0964144	1.10122	0.0359655	2.68075	0.00734574	0.0467253
Surv(depICD_Day, Out_depICD)~vegfc+Age+Sex+BMI+Race_Ethnicity+Smoking+healthDrinking+Healthy_physical_activity+Qualification+Townsend_deprivation_index+urban+CHD+diabet+Hype	vegfc	0.0245699	1.02487	0.037979	0.646934	0.517675	0.645299
Surv(depICD_Day, Out_depICD)~vegfd+Age+Sex+BMI+Race_Ethnicity+Smoking+healthDrinking+Healthy_physical_activity+Qualification+Townsend_deprivation_index+urban+CHD+diabet+Hype	vegfd	-0.0427559	0.958145	0.058128	-0.735546	0.462007	0.596078
Surv(depICD_Day, Out_depICD)~vim+Age+Sex+BMI+Race_Ethnicity+Smoking+healthDrinking+Healthy_physical_activity+Qualification+Townsend_deprivation_index+urban+CHD+diabet+Hype	vim	0.0239122	1.0242	0.0188057	1.27154	0.203536	0.341483
Surv(depICD_Day, Out_depICD)~vmo1+Age+Sex+BMI+Race_Ethnicity+Smoking+healthDrinking+Healthy_physical_activity+Qualification+Townsend_deprivation_index+urban+CHD+diabet+Hype	vmo1	0.0221862	1.02243	0.0316452	0.701091	0.483246	0.612642
Surv(depICD_Day, Out_depICD)~vnn2+Age+Sex+BMI+Race_Ethnicity+Smoking+healthDrinking+Healthy_physical_activity+Qualification+Townsend_deprivation_index+urban+CHD+diabet+Hype	vnn2	0.154702	1.16731	0.0476302	3.24797	0.0011623	0.0143862
Surv(depICD_Day, Out_depICD)~vps37a+Age+Sex+BMI+Race_Ethnicity+Smoking+healthDrinking+Healthy_physical_activity+Qualification+Townsend_deprivation_index+urban+CHD+diabet+Hype	vps37a	0.0356832	1.03633	0.0261201	1.36612	0.171901	0.3041
Surv(depICD_Day, Out_depICD)~vps53+Age+Sex+BMI+Race_Ethnicity+Smoking+healthDrinking+Healthy_physical_activity+Qualification+Townsend_deprivation_index+urban+CHD+diabet+Hype	vps53	0.037836	1.03856	0.0269094	1.40605	0.159708	0.289892
Surv(depICD_Day, Out_depICD)~vsig4+Age+Sex+BMI+Race_Ethnicity+Smoking+healthDrinking+Healthy_physical_activity+Qualification+Townsend_deprivation_index+urban+CHD+diabet+Hype	vsig4	0.171909	1.18757	0.0513846	3.34554	0.000821238	0.0115714
Surv(depICD_Day, Out_depICD)~vsir+Age+Sex+BMI+Race_Ethnicity+Smoking+healthDrinking+Healthy_physical_activity+Qualification+Townsend_deprivation_index+urban+CHD+diabet+Hype	vsir	0.0762261	1.07921	0.033446	2.27908	0.0226622	0.0868648
Surv(depICD_Day, Out_depICD)~vstm1+Age+Sex+BMI+Race_Ethnicity+Smoking+healthDrinking+Healthy_physical_activity+Qualification+Townsend_deprivation_index+urban+CHD+diabet+Hype	vstm1	0.0955543	1.10027	0.0429928	2.22257	0.0262449	0.0959909
Surv(depICD_Day, Out_depICD)~vstm2l+Age+Sex+BMI+Race_Ethnicity+Smoking+healthDrinking+Healthy_physical_activity+Qualification+Townsend_deprivation_index+urban+CHD+diabet+Hype	vstm2l	-0.028669	0.971738	0.0380695	-0.75307	0.451408	0.586622
Surv(depICD_Day, Out_depICD)~vta1+Age+Sex+BMI+Race_Ethnicity+Smoking+healthDrinking+Healthy_physical_activity+Qualification+Townsend_deprivation_index+urban+CHD+diabet+Hype	vta1	0.0318873	1.0324	0.0292462	1.09031	0.275578	0.412662
Surv(depICD_Day, Out_depICD)~vtcn1+Age+Sex+BMI+Race_Ethnicity+Smoking+healthDrinking+Healthy_physical_activity+Qualification+Townsend_deprivation_index+urban+CHD+diabet+Hype	vtcn1	-0.0426341	0.958262	0.06772	-0.629564	0.52898	0.654736
Surv(depICD_Day, Out_depICD)~vwa1+Age+Sex+BMI+Race_Ethnicity+Smoking+healthDrinking+Healthy_physical_activity+Qualification+Townsend_deprivation_index+urban+CHD+diabet+Hype	vwa1	0.117401	1.12457	0.0506303	2.31879	0.0204066	0.082205
Surv(depICD_Day, Out_depICD)~vwc2+Age+Sex+BMI+Race_Ethnicity+Smoking+healthDrinking+Healthy_physical_activity+Qualification+Townsend_deprivation_index+urban+CHD+diabet+Hype	vwc2	0.0462251	1.04731	0.0545756	0.846991	0.397	0.538786
Surv(depICD_Day, Out_depICD)~vwf+Age+Sex+BMI+Race_Ethnicity+Smoking+healthDrinking+Healthy_physical_activity+Qualification+Townsend_deprivation_index+urban+CHD+diabet+Hype	vwf	0.0452002	1.04624	0.0287639	1.57142	0.116084	0.231063
Surv(depICD_Day, Out_depICD)~wars+Age+Sex+BMI+Race_Ethnicity+Smoking+healthDrinking+Healthy_physical_activity+Qualification+Townsend_deprivation_index+urban+CHD+diabet+Hype	wars	0.0906377	1.09487	0.056277	1.61056	0.107275	0.21927
Surv(depICD_Day, Out_depICD)~was+Age+Sex+BMI+Race_Ethnicity+Smoking+healthDrinking+Healthy_physical_activity+Qualification+Townsend_deprivation_index+urban+CHD+diabet+Hype	was	9.60832e-05	1.0001	0.0320514	0.00299778	0.997608	0.99829
Surv(depICD_Day, Out_depICD)~wasf1+Age+Sex+BMI+Race_Ethnicity+Smoking+healthDrinking+Healthy_physical_activity+Qualification+Townsend_deprivation_index+urban+CHD+diabet+Hype	wasf1	0.0293613	1.0298	0.0226233	1.29784	0.194343	0.331568
Surv(depICD_Day, Out_depICD)~wasf3+Age+Sex+BMI+Race_Ethnicity+Smoking+healthDrinking+Healthy_physical_activity+Qualification+Townsend_deprivation_index+urban+CHD+diabet+Hype	wasf3	0.0013817	1.00138	0.0256741	0.0538171	0.957081	0.970645
Surv(depICD_Day, Out_depICD)~wfdc12+Age+Sex+BMI+Race_Ethnicity+Smoking+healthDrinking+Healthy_physical_activity+Qualification+Townsend_deprivation_index+urban+CHD+diabet+Hype	wfdc12	0.0370608	1.03776	0.0324913	1.14064	0.254021	0.394718
Surv(depICD_Day, Out_depICD)~wfdc2+Age+Sex+BMI+Race_Ethnicity+Smoking+healthDrinking+Healthy_physical_activity+Qualification+Townsend_deprivation_index+urban+CHD+diabet+Hype	wfdc2	0.177278	1.19396	0.0525901	3.37093	0.000749142	0.0108514
Surv(depICD_Day, Out_depICD)~wfikkn1+Age+Sex+BMI+Race_Ethnicity+Smoking+healthDrinking+Healthy_physical_activity+Qualification+Townsend_deprivation_index+urban+CHD+diabet+Hype	wfikkn1	-0.180173	0.835126	0.0527193	-3.41759	0.000631781	0.0100467
Surv(depICD_Day, Out_depICD)~wfikkn2+Age+Sex+BMI+Race_Ethnicity+Smoking+healthDrinking+Healthy_physical_activity+Qualification+Townsend_deprivation_index+urban+CHD+diabet+Hype	wfikkn2	-0.0870782	0.916605	0.062109	-1.40202	0.160909	0.291709
Surv(depICD_Day, Out_depICD)~wif1+Age+Sex+BMI+Race_Ethnicity+Smoking+healthDrinking+Healthy_physical_activity+Qualification+Townsend_deprivation_index+urban+CHD+diabet+Hype	wif1	-0.00167012	0.998331	0.0617783	-0.027034	0.978433	0.983812
Surv(depICD_Day, Out_depICD)~wnt9a+Age+Sex+BMI+Race_Ethnicity+Smoking+healthDrinking+Healthy_physical_activity+Qualification+Townsend_deprivation_index+urban+CHD+diabet+Hype	wnt9a	0.133516	1.14284	0.0726793	1.83705	0.0662021	0.165562
Surv(depICD_Day, Out_depICD)~wwp2+Age+Sex+BMI+Race_Ethnicity+Smoking+healthDrinking+Healthy_physical_activity+Qualification+Townsend_deprivation_index+urban+CHD+diabet+Hype	wwp2	0.0490972	1.05032	0.038721	1.26798	0.204807	0.342437
Surv(depICD_Day, Out_depICD)~xcl1+Age+Sex+BMI+Race_Ethnicity+Smoking+healthDrinking+Healthy_physical_activity+Qualification+Townsend_deprivation_index+urban+CHD+diabet+Hype	xcl1	0.0145871	1.01469	0.037924	0.384641	0.700503	0.795642
Surv(depICD_Day, Out_depICD)~xg+Age+Sex+BMI+Race_Ethnicity+Smoking+healthDrinking+Healthy_physical_activity+Qualification+Townsend_deprivation_index+urban+CHD+diabet+Hype	xg	0.00607116	1.00609	0.0647116	0.0938187	0.925253	0.952525
Surv(depICD_Day, Out_depICD)~xpnpep2+Age+Sex+BMI+Race_Ethnicity+Smoking+healthDrinking+Healthy_physical_activity+Qualification+Townsend_deprivation_index+urban+CHD+diabet+Hype	xpnpep2	-0.0112646	0.988799	0.0219319	-0.513619	0.607518	0.723778
Surv(depICD_Day, Out_depICD)~xrcc4+Age+Sex+BMI+Race_Ethnicity+Smoking+healthDrinking+Healthy_physical_activity+Qualification+Townsend_deprivation_index+urban+CHD+diabet+Hype	xrcc4	0.0704693	1.07301	0.0567583	1.24157	0.214396	0.352429
Surv(depICD_Day, Out_depICD)~yes1+Age+Sex+BMI+Race_Ethnicity+Smoking+healthDrinking+Healthy_physical_activity+Qualification+Townsend_deprivation_index+urban+CHD+diabet+Hype	yes1	0.0426464	1.04357	0.0185494	2.29907	0.0215011	0.0850164
Surv(depICD_Day, Out_depICD)~ythdf3+Age+Sex+BMI+Race_Ethnicity+Smoking+healthDrinking+Healthy_physical_activity+Qualification+Townsend_deprivation_index+urban+CHD+diabet+Hype	ythdf3	0.0372515	1.03795	0.0253508	1.46944	0.141713	0.265803
Surv(depICD_Day, Out_depICD)~zbtb16+Age+Sex+BMI+Race_Ethnicity+Smoking+healthDrinking+Healthy_physical_activity+Qualification+Townsend_deprivation_index+urban+CHD+diabet+Hype	zbtb16	0.0246288	1.02493	0.0295107	0.834572	0.403959	0.54369
Surv(depICD_Day, Out_depICD)~zbtb17+Age+Sex+BMI+Race_Ethnicity+Smoking+healthDrinking+Healthy_physical_activity+Qualification+Townsend_deprivation_index+urban+CHD+diabet+Hype	zbtb17	0.133303	1.1426	0.0455908	2.92389	0.00345683	0.0301032
Surv(depICD_Day, Out_depICD): Represents the survival function, typically in the form “Surv(time, event)”, where “time” denotes the time until the event (in this case, time until depression diagnosis), and “event” indicates whether the event (diagnosis of depression) occurred or not. X(Proteins): 1463 proteins being analyzed in each row. Coef: Coefficient of the protein variable in the Cox regres…
