# Supplementary material for: Proteomic Biomarkers as Mediators in the Association Between Air Pollution and Incident Depression and Anxiety: Evidence From the UK Biobank
Source: Depress Anxiety. 2025 Jun 26;2025:3984517. doi: 10.1155/da/3984517 (PMC12226169; doi:10.1155/da/3984517)
Supplement: Supporting Information 5 — TableS1d_PHQ9 at 7y-protein multivariable regression analysis results. [file 3984517.f5.xlsx]

## Sheet: Sheet1
Table S1d. PHQ9_7y-Protein Multivariable Regression Analysis Results
formula	X	Estimate	tValue	pValue	aic	deviance	dfResidual	fdr_p_value
Dep7y~aarsd1+Age+Sex+BMI+Race_Ethnicity+Smoking+healthDrinking+Healthy_physical_activity+Qualification+Townsend_deprivation_index+urban+CHD+diabet+Hype	aarsd1	0.0167983	0.358204	0.720197	63023.8	126630	12131	0.999226
Dep7y~abhd14b+Age+Sex+BMI+Race_Ethnicity+Smoking+healthDrinking+Healthy_physical_activity+Qualification+Townsend_deprivation_index+urban+CHD+diabet+Hype	abhd14b	0.0196318	0.424523	0.671192	62763.7	125924	12085	0.999226
Dep7y~abl1+Age+Sex+BMI+Race_Ethnicity+Smoking+healthDrinking+Healthy_physical_activity+Qualification+Townsend_deprivation_index+urban+CHD+diabet+Hype	abl1	0.0138216	0.360369	0.718577	63023.8	126630	12131	0.999226
Dep7y~acaa1+Age+Sex+BMI+Race_Ethnicity+Smoking+healthDrinking+Healthy_physical_activity+Qualification+Townsend_deprivation_index+urban+CHD+diabet+Hype	acaa1	-0.00409023	-0.120771	0.903874	61940.8	124451	11922	0.999226
Dep7y~acan+Age+Sex+BMI+Race_Ethnicity+Smoking+healthDrinking+Healthy_physical_activity+Qualification+Townsend_deprivation_index+urban+CHD+diabet+Hype	acan	-0.186369	-1.92794	0.0538856	62787.3	125909	12091	0.394173
Dep7y~ace2+Age+Sex+BMI+Race_Ethnicity+Smoking+healthDrinking+Healthy_physical_activity+Qualification+Townsend_deprivation_index+urban+CHD+diabet+Hype	ace2	0.0654868	1.09752	0.272438	62183.1	124841	11971	0.847697
Dep7y~acox1+Age+Sex+BMI+Race_Ethnicity+Smoking+healthDrinking+Healthy_physical_activity+Qualification+Townsend_deprivation_index+urban+CHD+diabet+Hype	acox1	0.00970175	0.181564	0.855928	63481	127734	12215	0.999226
Dep7y~acp5+Age+Sex+BMI+Race_Ethnicity+Smoking+healthDrinking+Healthy_physical_activity+Qualification+Townsend_deprivation_index+urban+CHD+diabet+Hype	acp5	0.0511281	0.615732	0.538083	63672.6	128031	12254	0.98279
Dep7y~acp6+Age+Sex+BMI+Race_Ethnicity+Smoking+healthDrinking+Healthy_physical_activity+Qualification+Townsend_deprivation_index+urban+CHD+diabet+Hype	acp6	0.0129425	0.331704	0.740118	63939.8	128505	12307	0.999226
Dep7y~acta2+Age+Sex+BMI+Race_Ethnicity+Smoking+healthDrinking+Healthy_physical_activity+Qualification+Townsend_deprivation_index+urban+CHD+diabet+Hype	acta2	-0.0279095	-0.446087	0.655543	62184.1	124852	11971	0.999226
Dep7y~actn4+Age+Sex+BMI+Race_Ethnicity+Smoking+healthDrinking+Healthy_physical_activity+Qualification+Townsend_deprivation_index+urban+CHD+diabet+Hype	actn4	-0.143527	-1.70949	0.0873863	62284.9	126479	11958	0.511466
Dep7y~acvrl1+Age+Sex+BMI+Race_Ethnicity+Smoking+healthDrinking+Healthy_physical_activity+Qualification+Townsend_deprivation_index+urban+CHD+diabet+Hype	acvrl1	0.216695	1.87436	0.060905	62972	126787	12115	0.420302
Dep7y~acy1+Age+Sex+BMI+Race_Ethnicity+Smoking+healthDrinking+Healthy_physical_activity+Qualification+Townsend_deprivation_index+urban+CHD+diabet+Hype	acy1	-0.0325217	-0.709881	0.477791	63480.5	127729	12215	0.969756
Dep7y~ada+Age+Sex+BMI+Race_Ethnicity+Smoking+healthDrinking+Healthy_physical_activity+Qualification+Townsend_deprivation_index+urban+CHD+diabet+Hype	ada	-0.0305713	-0.409996	0.681816	64165.3	129507	12338	0.999226
Dep7y~ada2+Age+Sex+BMI+Race_Ethnicity+Smoking+healthDrinking+Healthy_physical_activity+Qualification+Townsend_deprivation_index+urban+CHD+diabet+Hype	ada2	0.102816	1.55018	0.121124	63007.4	126459	12131	0.586148
Dep7y~adam15+Age+Sex+BMI+Race_Ethnicity+Smoking+healthDrinking+Healthy_physical_activity+Qualification+Townsend_deprivation_index+urban+CHD+diabet+Hype	adam15	-0.205476	-2.33181	0.0197273	62178.9	124797	11971	0.229056
Dep7y~adam22+Age+Sex+BMI+Race_Ethnicity+Smoking+healthDrinking+Healthy_physical_activity+Qualification+Townsend_deprivation_index+urban+CHD+diabet+Hype	adam22	-0.0486431	-0.613864	0.539317	63041.3	126900	12129	0.98279
Dep7y~adam23+Age+Sex+BMI+Race_Ethnicity+Smoking+healthDrinking+Healthy_physical_activity+Qualification+Townsend_deprivation_index+urban+CHD+diabet+Hype	adam23	-0.0171032	-0.228077	0.819591	64165.4	129508	12338	0.999226
Dep7y~adam8+Age+Sex+BMI+Race_Ethnicity+Smoking+healthDrinking+Healthy_physical_activity+Qualification+Townsend_deprivation_index+urban+CHD+diabet+Hype	adam8	0.00963351	0.102557	0.918316	64120	129339	12331	0.999226
Dep7y~adamts13+Age+Sex+BMI+Race_Ethnicity+Smoking+healthDrinking+Healthy_physical_activity+Qualification+Townsend_deprivation_index+urban+CHD+diabet+Hype	adamts13	-0.437516	-3.75048	0.000177299	64250.1	129082	12368	0.0288209
Dep7y~adamts15+Age+Sex+BMI+Race_Ethnicity+Smoking+healthDrinking+Healthy_physical_activity+Qualification+Townsend_deprivation_index+urban+CHD+diabet+Hype	adamts15	0.0128418	0.205395	0.837267	63023.9	126631	12131	0.999226
Dep7y~adamts16+Age+Sex+BMI+Race_Ethnicity+Smoking+healthDrinking+Healthy_physical_activity+Qualification+Townsend_deprivation_index+urban+CHD+diabet+Hype	adamts16	0.0384891	0.451467	0.651661	62184.1	124852	11971	0.999226
Dep7y~adamts8+Age+Sex+BMI+Race_Ethnicity+Smoking+healthDrinking+Healthy_physical_activity+Qualification+Townsend_deprivation_index+urban+CHD+diabet+Hype	adamts8	-0.166226	-2.80312	0.00506906	63695.9	127925	12262	0.126642
Dep7y~adcyap1r1+Age+Sex+BMI+Race_Ethnicity+Smoking+healthDrinking+Healthy_physical_activity+Qualification+Townsend_deprivation_index+urban+CHD+diabet+Hype	adcyap1r1	0.108259	1.40653	0.159593	61938.8	124431	11922	0.668795
Dep7y~adgrb3+Age+Sex+BMI+Race_Ethnicity+Smoking+healthDrinking+Healthy_physical_activity+Qualification+Townsend_deprivation_index+urban+CHD+diabet+Hype	adgrb3	0.00628464	0.0771807	0.938481	62975.5	126824	12115	0.999226
Dep7y~adgre2+Age+Sex+BMI+Race_Ethnicity+Smoking+healthDrinking+Healthy_physical_activity+Qualification+Townsend_deprivation_index+urban+CHD+diabet+Hype	adgre2	-0.234461	-2.44755	0.0143969	63854	129229	12270	0.198874
Dep7y~adgre5+Age+Sex+BMI+Race_Ethnicity+Smoking+healthDrinking+Healthy_physical_activity+Qualification+Townsend_deprivation_index+urban+CHD+diabet+Hype	adgre5	-0.253336	-2.83272	0.00462288	63929.9	128142	12313	0.126642
Dep7y~adgrg1+Age+Sex+BMI+Race_Ethnicity+Smoking+healthDrinking+Healthy_physical_activity+Qualification+Townsend_deprivation_index+urban+CHD+diabet+Hype	adgrg1	0.157553	3.53211	0.000413791	63011.5	126501	12131	0.0364394
Dep7y~adgrg2+Age+Sex+BMI+Race_Ethnicity+Smoking+healthDrinking+Healthy_physical_activity+Qualification+Townsend_deprivation_index+urban+CHD+diabet+Hype	adgrg2	-0.242298	-2.3986	0.0164728	63475.3	127674	12215	0.208496
Dep7y~adh4+Age+Sex+BMI+Race_Ethnicity+Smoking+healthDrinking+Healthy_physical_activity+Qualification+Townsend_deprivation_index+urban+CHD+diabet+Hype	adh4	-0.0297722	-0.913419	0.36104	62183.5	124845	11971	0.905938
Dep7y~adm+Age+Sex+BMI+Race_Ethnicity+Smoking+healthDrinking+Healthy_physical_activity+Qualification+Townsend_deprivation_index+urban+CHD+diabet+Hype	adm	0.292282	2.8559	0.00429864	63982.9	128563	12316	0.123166
Dep7y~afp+Age+Sex+BMI+Race_Ethnicity+Smoking+healthDrinking+Healthy_physical_activity+Qualification+Townsend_deprivation_index+urban+CHD+diabet+Hype	afp	0.0126974	0.32626	0.744233	62906.4	126758	12100	0.999226
Dep7y~ager+Age+Sex+BMI+Race_Ethnicity+Smoking+healthDrinking+Healthy_physical_activity+Qualification+Townsend_deprivation_index+urban+CHD+diabet+Hype	ager	0.0142872	0.208245	0.835041	63428.7	127844	12200	0.999226
Dep7y~agr2+Age+Sex+BMI+Race_Ethnicity+Smoking+healthDrinking+Healthy_physical_activity+Qualification+Townsend_deprivation_index+urban+CHD+diabet+Hype	agr2	0.034356	1.239	0.215372	61409	123398	11819	0.770891
Dep7y~agr3+Age+Sex+BMI+Race_Ethnicity+Smoking+healthDrinking+Healthy_physical_activity+Qualification+Townsend_deprivation_index+urban+CHD+diabet+Hype	agr3	0.00362338	0.079544	0.936601	61858.1	124331	11905	0.999226
Dep7y~agrn+Age+Sex+BMI+Race_Ethnicity+Smoking+healthDrinking+Healthy_physical_activity+Qualification+Townsend_deprivation_index+urban+CHD+diabet+Hype	agrn	0.316683	3.75162	0.000176507	63845.9	129144	12270	0.0288209
Dep7y~agrp+Age+Sex+BMI+Race_Ethnicity+Smoking+healthDrinking+Healthy_physical_activity+Qualification+Townsend_deprivation_index+urban+CHD+diabet+Hype	agrp	-0.073196	-1.47206	0.141029	64163.3	129486	12338	0.63878
Dep7y~agxt+Age+Sex+BMI+Race_Ethnicity+Smoking+healthDrinking+Healthy_physical_activity+Qualification+Townsend_deprivation_index+urban+CHD+diabet+Hype	agxt	-0.0029831	-0.0842669	0.932846	63481	127734	12215	0.999226
Dep7y~ahcy+Age+Sex+BMI+Race_Ethnicity+Smoking+healthDrinking+Healthy_physical_activity+Qualification+Townsend_deprivation_index+urban+CHD+diabet+Hype	ahcy	-0.0156123	-0.404302	0.685998	63480.9	127733	12215	0.999226
Dep7y~ahsp+Age+Sex+BMI+Race_Ethnicity+Smoking+healthDrinking+Healthy_physical_activity+Qualification+Townsend_deprivation_index+urban+CHD+diabet+Hype	ahsp	0.0343995	1.12612	0.260136	63329.7	127552	12183	0.839287
Dep7y~aif1+Age+Sex+BMI+Race_Ethnicity+Smoking+healthDrinking+Healthy_physical_activity+Qualification+Townsend_deprivation_index+urban+CHD+diabet+Hype	aif1	-0.0260345	-0.510674	0.609589	61940.5	124449	11922	0.987629
Dep7y~aifm1+Age+Sex+BMI+Race_Ethnicity+Smoking+healthDrinking+Healthy_physical_activity+Qualification+Townsend_deprivation_index+urban+CHD+diabet+Hype	aifm1	0.0137857	0.533909	0.593415	62904.8	126479	12106	0.983256
Dep7y~ak1+Age+Sex+BMI+Race_Ethnicity+Smoking+healthDrinking+Healthy_physical_activity+Qualification+Townsend_deprivation_index+urban+CHD+diabet+Hype	ak1	-0.0335916	-0.832538	0.405122	63480.3	127727	12215	0.934847
Dep7y~akr1b1+Age+Sex+BMI+Race_Ethnicity+Smoking+healthDrinking+Healthy_physical_activity+Qualification+Townsend_deprivation_index+urban+CHD+diabet+Hype	akr1b1	-0.0222873	-0.616077	0.537855	61940.4	124448	11922	0.98279
Dep7y~akr1c4+Age+Sex+BMI+Race_Ethnicity+Smoking+healthDrinking+Healthy_physical_activity+Qualification+Townsend_deprivation_index+urban+CHD+diabet+Hype	akr1c4	-0.0370307	-0.754262	0.450707	62183.7	124848	11971	0.959802
Dep7y~akt1s1+Age+Sex+BMI+Race_Ethnicity+Smoking+healthDrinking+Healthy_physical_activity+Qualification+Townsend_deprivation_index+urban+CHD+diabet+Hype	akt1s1	0.00429065	0.106803	0.914947	61973.3	124791	11922	0.999226
Dep7y~akt3+Age+Sex+BMI+Race_Ethnicity+Smoking+healthDrinking+Healthy_physical_activity+Qualification+Townsend_deprivation_index+urban+CHD+diabet+Hype	akt3	-0.0113756	-0.24512	0.806368	61655.5	123832	11868	0.999226
Dep7y~alcam+Age+Sex+BMI+Race_Ethnicity+Smoking+healthDrinking+Healthy_physical_activity+Qualification+Townsend_deprivation_index+urban+CHD+diabet+Hype	alcam	0.0809955	0.568199	0.56991	64263.9	129225	12368	0.983256
Dep7y~aldh1a1+Age+Sex+BMI+Race_Ethnicity+Smoking+healthDrinking+Healthy_physical_activity+Qualification+Townsend_deprivation_index+urban+CHD+diabet+Hype	aldh1a1	-0.00164714	-0.0326575	0.973948	63419.9	127620	12203	0.999226
Dep7y~aldh3a1+Age+Sex+BMI+Race_Ethnicity+Smoking+healthDrinking+Healthy_physical_activity+Qualification+Townsend_deprivation_index+urban+CHD+diabet+Hype	aldh3a1	0.0319361	0.743323	0.457301	63217.8	127301	12162	0.964021
Dep7y~alpp+Age+Sex+BMI+Race_Ethnicity+Smoking+healthDrinking+Healthy_physical_activity+Qualification+Townsend_deprivation_index+urban+CHD+diabet+Hype	alpp	0.0683901	2.56512	0.0103259	63017.4	126563	12131	0.18302
Dep7y~ambn+Age+Sex+BMI+Race_Ethnicity+Smoking+healthDrinking+Healthy_physical_activity+Qualification+Townsend_deprivation_index+urban+CHD+diabet+Hype	ambn	0.0124088	0.121513	0.903287	62287.8	126510	11958	0.999226
Dep7y~ambp+Age+Sex+BMI+Race_Ethnicity+Smoking+healthDrinking+Healthy_physical_activity+Qualification+Townsend_deprivation_index+urban+CHD+diabet+Hype	ambp	0.350214	2.52939	0.0114384	63894.5	128383	12299	0.189355
Dep7y~amfr+Age+Sex+BMI+Race_Ethnicity+Smoking+healthDrinking+Healthy_physical_activity+Qualification+Townsend_deprivation_index+urban+CHD+diabet+Hype	amfr	0.0310832	0.764662	0.444488	61972.8	124785	11922	0.955316
Dep7y~amigo2+Age+Sex+BMI+Race_Ethnicity+Smoking+healthDrinking+Healthy_physical_activity+Qualification+Townsend_deprivation_index+urban+CHD+diabet+Hype	amigo2	-0.0730301	-0.618559	0.536219	63023.6	126627	12131	0.98279
Dep7y~amn+Age+Sex+BMI+Race_Ethnicity+Smoking+healthDrinking+Healthy_physical_activity+Qualification+Townsend_deprivation_index+urban+CHD+diabet+Hype	amn	0.0834427	1.44972	0.147164	62285.7	126488	11958	0.654411
Dep7y~amy2a+Age+Sex+BMI+Race_Ethnicity+Smoking+healthDrinking+Healthy_physical_activity+Qualification+Townsend_deprivation_index+urban+CHD+diabet+Hype	amy2a	-0.0610761	-1.04541	0.295856	61053.9	122227	11761	0.864319
Dep7y~amy2b+Age+Sex+BMI+Race_Ethnicity+Smoking+healthDrinking+Healthy_physical_activity+Qualification+Townsend_deprivation_index+urban+CHD+diabet+Hype	amy2b	-0.0948107	-1.61777	0.105739	59192.6	118561	11400	0.552486
Dep7y~ang+Age+Sex+BMI+Race_Ethnicity+Smoking+healthDrinking+Healthy_physical_activity+Qualification+Townsend_deprivation_index+urban+CHD+diabet+Hype	ang	0.190882	2.40414	0.0162256	63221.3	126685	12177	0.208496
Dep7y~angpt2+Age+Sex+BMI+Race_Ethnicity+Smoking+healthDrinking+Healthy_physical_activity+Qualification+Townsend_deprivation_index+urban+CHD+diabet+Hype	angpt2	0.0894021	1.29376	0.195773	63989.4	128631	12316	0.740094
Dep7y~angpt1+Age+Sex+BMI+Race_Ethnicity+Smoking+healthDrinking+Healthy_physical_activity+Qualification+Townsend_deprivation_index+urban+CHD+diabet+Hype	angpt1	0.0132783	0.424872	0.670937	63465.5	128537	12193	0.999226
Dep7y~angptl1+Age+Sex+BMI+Race_Ethnicity+Smoking+healthDrinking+Healthy_physical_activity+Qualification+Townsend_deprivation_index+urban+CHD+diabet+Hype	angptl1	-0.0621966	-0.666005	0.50542	62571.8	125798	12042	0.977602
Dep7y~angptl2+Age+Sex+BMI+Race_Ethnicity+Smoking+healthDrinking+Healthy_physical_activity+Qualification+Townsend_deprivation_index+urban+CHD+diabet+Hype	angptl2	-0.00881589	-0.129924	0.896629	63716.1	129057	12241	0.999226
Dep7y~angptl3+Age+Sex+BMI+Race_Ethnicity+Smoking+healthDrinking+Healthy_physical_activity+Qualification+Townsend_deprivation_index+urban+CHD+diabet+Hype	angptl3	0.0016169	0.0210387	0.983215	63404.7	127070	12212	0.999226
Dep7y~angptl4+Age+Sex+BMI+Race_Ethnicity+Smoking+healthDrinking+Healthy_physical_activity+Qualification+Townsend_deprivation_index+urban+CHD+diabet+Hype	angptl4	0.0722829	1.21596	0.224024	63745.9	128974	12250	0.78227
Dep7y~angptl7+Age+Sex+BMI+Race_Ethnicity+Smoking+healthDrinking+Healthy_physical_activity+Qualification+Townsend_deprivation_index+urban+CHD+diabet+Hype	angptl7	0.0927912	1.22351	0.221159	63989.6	128632	12316	0.780882
Dep7y~ankrd54+Age+Sex+BMI+Race_Ethnicity+Smoking+healthDrinking+Healthy_physical_activity+Qualification+Townsend_deprivation_index+urban+CHD+diabet+Hype	ankrd54	-0.00817748	-0.181073	0.856313	61940.8	124451	11922	0.999226
Dep7y~anpep+Age+Sex+BMI+Race_Ethnicity+Smoking+healthDrinking+Healthy_physical_activity+Qualification+Townsend_deprivation_index+urban+CHD+diabet+Hype	anpep	-0.0857176	-0.89997	0.368154	63523.1	127302	12235	0.913636
Dep7y~anxa10+Age+Sex+BMI+Race_Ethnicity+Smoking+healthDrinking+Healthy_physical_activity+Qualification+Townsend_deprivation_index+urban+CHD+diabet+Hype	anxa10	0.035559	1.02222	0.306698	61972.3	124780	11922	0.864319
Dep7y~anxa11+Age+Sex+BMI+Race_Ethnicity+Smoking+healthDrinking+Healthy_physical_activity+Qualification+Townsend_deprivation_index+urban+CHD+diabet+Hype	anxa11	-0.051548	-1.30308	0.192571	63227.6	127447	12161	0.739131
Dep7y~anxa3+Age+Sex+BMI+Race_Ethnicity+Smoking+healthDrinking+Healthy_physical_activity+Qualification+Townsend_deprivation_index+urban+CHD+diabet+Hype	anxa3	-0.0251278	-0.671434	0.501957	64119.6	129335	12331	0.977602
Dep7y~anxa4+Age+Sex+BMI+Race_Ethnicity+Smoking+healthDrinking+Healthy_physical_activity+Qualification+Townsend_deprivation_index+urban+CHD+diabet+Hype	anxa4	-0.0161076	-0.441568	0.65881	63156.6	126793	12159	0.999226
Dep7y~anxa5+Age+Sex+BMI+Race_Ethnicity+Smoking+healthDrinking+Healthy_physical_activity+Qualification+Townsend_deprivation_index+urban+CHD+diabet+Hype	anxa5	0.0672465	0.762512	0.44577	61808.2	124334	11893	0.956248
Dep7y~aoc1+Age+Sex+BMI+Race_Ethnicity+Smoking+healthDrinking+Healthy_physical_activity+Qualification+Townsend_deprivation_index+urban+CHD+diabet+Hype	aoc1	-0.0322911	-0.680255	0.496356	62287.3	126505	11958	0.977602
Dep7y~aoc3+Age+Sex+BMI+Race_Ethnicity+Smoking+healthDrinking+Healthy_physical_activity+Qualification+Townsend_deprivation_index+urban+CHD+diabet+Hype	aoc3	-0.0629194	-0.708847	0.478433	63634.8	127420	12259	0.969756
Dep7y~apbb1ip+Age+Sex+BMI+Race_Ethnicity+Smoking+healthDrinking+Healthy_physical_activity+Qualification+Townsend_deprivation_index+urban+CHD+diabet+Hype	apbb1ip	0.0132204	0.228863	0.818979	63023.9	126631	12131	0.999226
Dep7y~apex1+Age+Sex+BMI+Race_Ethnicity+Smoking+healthDrinking+Healthy_physical_activity+Qualification+Townsend_deprivation_index+urban+CHD+diabet+Hype	apex1	0.0430168	0.969982	0.332075	63799	128128	12282	0.875361
Dep7y~aplp1+Age+Sex+BMI+Race_Ethnicity+Smoking+healthDrinking+Healthy_physical_activity+Qualification+Townsend_deprivation_index+urban+CHD+diabet+Hype	aplp1	-0.0497201	-0.951931	0.341151	63480.1	127725	12215	0.883369
Dep7y~apoh+Age+Sex+BMI+Race_Ethnicity+Smoking+healthDrinking+Healthy_physical_activity+Qualification+Townsend_deprivation_index+urban+CHD+diabet+Hype	apoh	0.00351834	0.0470095	0.962506	63419.9	127620	12203	0.999226
Dep7y~apom+Age+Sex+BMI+Race_Ethnicity+Smoking+healthDrinking+Healthy_physical_activity+Qualification+Townsend_deprivation_index+urban+CHD+diabet+Hype	apom	-0.00434173	-0.0429394	0.965751	63540	127260	12240	0.999226
Dep7y~app+Age+Sex+BMI+Race_Ethnicity+Smoking+healthDrinking+Healthy_physical_activity+Qualification+Townsend_deprivation_index+urban+CHD+diabet+Hype	app	0.0234193	0.588575	0.556157	63336.4	127491	12186	0.983256
Dep7y~aprt+Age+Sex+BMI+Race_Ethnicity+Smoking+healthDrinking+Healthy_physical_activity+Qualification+Townsend_deprivation_index+urban+CHD+diabet+Hype	aprt	0.0198304	0.358618	0.719887	62982.2	126763	12118	0.999226
Dep7y~areg+Age+Sex+BMI+Race_Ethnicity+Smoking+healthDrinking+Healthy_physical_activity+Qualification+Townsend_deprivation_index+urban+CHD+diabet+Hype	areg	0.179563	2.96713	0.00301184	63015.1	126540	12131	0.102473
Dep7y~arg1+Age+Sex+BMI+Race_Ethnicity+Smoking+healthDrinking+Healthy_physical_activity+Qualification+Townsend_deprivation_index+urban+CHD+diabet+Hype	arg1	0.00559626	0.112693	0.910276	63094.9	126369	12154	0.999226
Dep7y~arhgap1+Age+Sex+BMI+Race_Ethnicity+Smoking+healthDrinking+Healthy_physical_activity+Qualification+Townsend_deprivation_index+urban+CHD+diabet+Hype	arhgap1	0.018388	0.316893	0.75133	61940.7	124451	11922	0.999226
Dep7y~arhgef12+Age+Sex+BMI+Race_Ethnicity+Smoking+healthDrinking+Healthy_physical_activity+Qualification+Townsend_deprivation_index+urban+CHD+diabet+Hype	arhgef12	0.00816109	0.325356	0.744917	63330.4	127646	12181	0.999226
Dep7y~arhgap25+Age+Sex+BMI+Race_Ethnicity+Smoking+healthDrinking+Healthy_physical_activity+Qualification+Townsend_deprivation_index+urban+CHD+diabet+Hype	arhgap25	-0.0768646	-1.72345	0.084834	61937.8	124421	11922	0.511466
Dep7y~arid4b+Age+Sex+BMI+Race_Ethnicity+Smoking+healthDrinking+Healthy_physical_activity+Qualification+Townsend_deprivation_index+urban+CHD+diabet+Hype	arid4b	-0.0448801	-0.722836	0.469795	61972.8	124786	11922	0.969629
Dep7y~arnt+Age+Sex+BMI+Race_Ethnicity+Smoking+healthDrinking+Healthy_physical_activity+Qualification+Townsend_deprivation_index+urban+CHD+diabet+Hype	arnt	0.0581115	0.826259	0.408674	62287.1	126503	11958	0.940078
Dep7y~arsa+Age+Sex+BMI+Race_Ethnicity+Smoking+healthDrinking+Healthy_physical_activity+Qualification+Townsend_deprivation_index+urban+CHD+diabet+Hype	arsa	0.00941275	0.153314	0.878153	63419.8	127620	12203	0.999226
Dep7y~arsb+Age+Sex+BMI+Race_Ethnicity+Smoking+healthDrinking+Healthy_physical_activity+Qualification+Townsend_deprivation_index+urban+CHD+diabet+Hype	arsb	0.0252185	0.517079	0.60511	63023.7	126629	12131	0.984789
Dep7y~art3+Age+Sex+BMI+Race_Ethnicity+Smoking+healthDrinking+Healthy_physical_activity+Qualification+Townsend_deprivation_index+urban+CHD+diabet+Hype	art3	-0.165091	-2.02662	0.0427227	63631.2	127383	12259	0.344898
Dep7y~artn+Age+Sex+BMI+Race_Ethnicity+Smoking+healthDrinking+Healthy_physical_activity+Qualification+Townsend_deprivation_index+urban+CHD+diabet+Hype	artn	-0.0454457	-0.777035	0.437154	62287.2	126504	11958	0.951299
Dep7y~asah2+Age+Sex+BMI+Race_Ethnicity+Smoking+healthDrinking+Healthy_physical_activity+Qualification+Townsend_deprivation_index+urban+CHD+diabet+Hype	asah2	-0.0191661	-0.386618	0.699046	63041.5	126902	12129	0.999226
Dep7y~asgr1+Age+Sex+BMI+Race_Ethnicity+Smoking+healthDrinking+Healthy_physical_activity+Qualification+Townsend_deprivation_index+urban+CHD+diabet+Hype	asgr1	0.370225	3.92335	8.78074e-05	63026.3	126743	12129	0.0214104
Dep7y~atf2+Age+Sex+BMI+Race_Ethnicity+Smoking+healthDrinking+Healthy_physical_activity+Qualification+Townsend_deprivation_index+urban+CHD+diabet+Hype	atf2	-0.0694366	-1.8115	0.070089	61970.1	124757	11922	0.453718
Dep7y~atg4a+Age+Sex+BMI+Race_Ethnicity+Smoking+healthDrinking+Healthy_physical_activity+Qualification+Townsend_deprivation_index+urban+CHD+diabet+Hype	atg4a	0.015944	0.357049	0.721061	61940.7	124450	11922	0.999226
Dep7y~atox1+Age+Sex+BMI+Race_Ethnicity+Smoking+healthDrinking+Healthy_physical_activity+Qualification+Townsend_deprivation_index+urban+CHD+diabet+Hype	atox1	0.0083723	0.229517	0.818471	63703.7	128007	12262	0.999226
Dep7y~atp5if1+Age+Sex+BMI+Race_Ethnicity+Smoking+healthDrinking+Healthy_physical_activity+Qualification+Townsend_deprivation_index+urban+CHD+diabet+Hype	atp5if1	-0.013945	-0.583799	0.559366	63859.6	129288	12270	0.983256
Dep7y~atp5po+Age+Sex+BMI+Race_Ethnicity+Smoking+healthDrinking+Healthy_physical_activity+Qualification+Townsend_deprivation_index+urban+CHD+diabet+Hype	atp5po	0.0933531	1.43083	0.152505	61971.3	124770	11922	0.667219
Dep7y~atp6ap2+Age+Sex+BMI+Race_Ethnicity+Smoking+healthDrinking+Healthy_physical_activity+Qualification+Townsend_deprivation_index+urban+CHD+diabet+Hype	atp6ap2	-0.0970222	-1.4916	0.13583	61938.6	124428	11922	0.625142
Dep7y~atp6v1d+Age+Sex+BMI+Race_Ethnicity+Smoking+healthDrinking+Healthy_physical_activity+Qualification+Townsend_deprivation_index+urban+CHD+diabet+Hype	atp6v1d	0.0607504	0.607501	0.54353	63023.6	126628	12131	0.98279
Dep7y~atp6v1f+Age+Sex+BMI+Race_Ethnicity+Smoking+healthDrinking+Healthy_physical_activity+Qualification+Townsend_deprivation_index+urban+CHD+diabet+Hype	atp6v1f	0.0126774	0.322606	0.746999	61862.2	124286	11907	0.999226
Dep7y~atxn10+Age+Sex+BMI+Race_Ethnicity+Smoking+healthDrinking+Healthy_physical_activity+Qualification+Townsend_deprivation_index+urban+CHD+diabet+Hype	atxn10	0.00496774	0.135213	0.892446	61973.3	124791	11922	0.999226
Dep7y~axin1+Age+Sex+BMI+Race_Ethnicity+Smoking+healthDrinking+Healthy_physical_activity+Qualification+Townsend_deprivation_index+urban+CHD+diabet+Hype	axin1	0.00497294	0.18299	0.854809	63330.4	127647	12181	0.999226
Dep7y~axl+Age+Sex+BMI+Race_Ethnicity+Smoking+healthDrinking+Healthy_physical_activity+Qualification+Townsend_deprivation_index+urban+CHD+diabet+Hype	axl	0.00822416	0.0840035	0.933055	63635.3	127425	12259	0.999226
Dep7y~azu1+Age+Sex+BMI+Race_Ethnicity+Smoking+healthDrinking+Healthy_physical_activity+Qualification+Townsend_deprivation_index+urban+CHD+diabet+Hype	azu1	0.0198653	0.587877	0.556626	61638.7	124093	11858	0.983256
Dep7y~b4galt1+Age+Sex+BMI+Race_Ethnicity+Smoking+healthDrinking+Healthy_physical_activity+Qualification+Townsend_deprivation_index+urban+CHD+diabet+Hype	b4galt1	0.129451	1.2989	0.194003	63858.3	129274	12270	0.739131
Dep7y~b4gat1+Age+Sex+BMI+Race_Ethnicity+Smoking+healthDrinking+Healthy_physical_activity+Qualification+Townsend_deprivation_index+urban+CHD+diabet+Hype	b4gat1	-0.0054536	-0.0501101	0.960035	63419.9	127620	12203	0.999226
Dep7y~bach1+Age+Sex+BMI+Race_Ethnicity+Smoking+healthDrinking+Healthy_physical_activity+Qualification+Townsend_deprivation_index+urban+CHD+diabet+Hype	bach1	0.0261899	0.737803	0.460649	63329.9	127642	12181	0.964936
Dep7y~bag3+Age+Sex+BMI+Race_Ethnicity+Smoking+healthDrinking+Healthy_physical_activity+Qualification+Townsend_deprivation_index+urban+CHD+diabet+Hype	bag3	-0.0467967	-0.696891	0.485884	62975	126819	12115	0.973765
Dep7y~bag6+Age+Sex+BMI+Race_Ethnicity+Smoking+healthDrinking+Healthy_physical_activity+Qualification+Townsend_deprivation_index+urban+CHD+diabet+Hype	bag6	-0.094391	-1.30606	0.191557	62182.6	124836	11971	0.739131
Dep7y~baiap2+Age+Sex+BMI+Race_Ethnicity+Smoking+healthDrinking+Healthy_physical_activity+Qualification+Townsend_deprivation_index+urban+CHD+diabet+Hype	baiap2	0.026691	0.603064	0.546477	61940.4	124448	11922	0.98279
Dep7y~bambi+Age+Sex+BMI+Race_Ethnicity+Smoking+healthDrinking+Healthy_physical_activity+Qualification+Townsend_deprivation_index+urban+CHD+diabet+Hype	bambi	0.196332	2.08299	0.0372738	61936.4	124406	11922	0.320774
Dep7y~bank1+Age+Sex+BMI+Race_Ethnicity+Smoking+healthDrinking+Healthy_physical_activity+Qualification+Townsend_deprivation_index+urban+CHD+diabet+Hype	bank1	0.00865274	0.351619	0.72513	63330.3	127646	12181	0.999226
Dep7y~bax+Age+Sex+BMI+Race_Ethnicity+Smoking+healthDrinking+Healthy_physical_activity+Qualification+Townsend_deprivation_index+urban+CHD+diabet+Hype	bax	0.0251329	0.843558	0.398933	61903.9	124677	11908	0.929362
Dep7y~bcam+Age+Sex+BMI+Race_Ethnicity+Smoking+healthDrinking+Healthy_physical_activity+Qualification+Townsend_deprivation_index+urban+CHD+diabet+Hype	bcam	0.0637492	0.568697	0.569572	63419.5	127617	12203	0.983256
Dep7y~bcan+Age+Sex+BMI+Race_Ethnicity+Smoking+healthDrinking+Healthy_physical_activity+Qualification+Townsend_deprivation_index+urban+CHD+diabet+Hype	bcan	-0.132443	-1.64984	0.0990019	63039	126875	12129	0.528055
Dep7y~bcl2l11+Age+Sex+BMI+Race_Ethnicity+Smoking+healthDrinking+Healthy_physical_activity+Qualification+Townsend_deprivation_index+urban+CHD+diabet+Hype	bcl2l11	0.0799964	1.33493	0.181924	63328.7	127629	12181	0.7174
Dep7y~bcr+Age+Sex+BMI+Race_Ethnicity+Smoking+healthDrinking+Healthy_physical_activity+Qualification+Townsend_deprivation_index+urban+CHD+diabet+Hype	bcr	0.000694091	0.0242118	0.980684	63330.5	127648	12181	0.999226
Dep7y~bgn+Age+Sex+BMI+Race_Ethnicity+Smoking+healthDrinking+Healthy_physical_activity+Qualification+Townsend_deprivation_index+urban+CHD+diabet+Hype	bgn	0.00284186	0.126954	0.898979	61835.5	124226	11902	0.999226
Dep7y~bid+Age+Sex+BMI+Race_Ethnicity+Smoking+healthDrinking+Healthy_physical_activity+Qualification+Townsend_deprivation_index+urban+CHD+diabet+Hype	bid	0.036497	0.931028	0.351858	63329.6	127639	12181	0.893694
Dep7y~bin2+Age+Sex+BMI+Race_Ethnicity+Smoking+healthDrinking+Healthy_physical_activity+Qualification+Townsend_deprivation_index+urban+CHD+diabet+Hype	bin2	0.00652265	0.229265	0.818667	63419.8	127619	12203	0.999226
Dep7y~birc2+Age+Sex+BMI+Race_Ethnicity+Smoking+healthDrinking+Healthy_physical_activity+Qualification+Townsend_deprivation_index+urban+CHD+diabet+Hype	birc2	-0.0494915	-1.18701	0.235246	61939.4	124437	11922	0.798526
Dep7y~blmh+Age+Sex+BMI+Race_Ethnicity+Smoking+healthDrinking+Healthy_physical_activity+Qualification+Townsend_deprivation_index+urban+CHD+diabet+Hype	blmh	-0.1307	-1.56618	0.117331	64261.8	129203	12368	0.574065
Dep7y~blvrb+Age+Sex+BMI+Race_Ethnicity+Smoking+healthDrinking+Healthy_physical_activity+Qualification+Townsend_deprivation_index+urban+CHD+diabet+Hype	blvrb	-0.0159423	-0.410504	0.681443	63419.7	127618	12203	0.999226
Dep7y~bmp4+Age+Sex+BMI+Race_Ethnicity+Smoking+healthDrinking+Healthy_physical_activity+Qualification+Townsend_deprivation_index+urban+CHD+diabet+Hype	bmp4	-0.0444725	-0.793074	0.42775	62974.8	126817	12115	0.949619
Dep7y~bmp6+Age+Sex+BMI+Race_Ethnicity+Smoking+healthDrinking+Healthy_physical_activity+Qualification+Townsend_deprivation_index+urban+CHD+diabet+Hype	bmp6	-0.00887671	-0.134742	0.892818	62088.6	124641	11953	0.999226
Dep7y~boc+Age+Sex+BMI+Race_Ethnicity+Smoking+healthDrinking+Healthy_physical_activity+Qualification+Townsend_deprivation_index+urban+CHD+diabet+Hype	boc	-0.109605	-0.954571	0.339814	62183.4	124844	11971	0.883369
Dep7y~bpifb1+Age+Sex+BMI+Race_Ethnicity+Smoking+healthDrinking+Healthy_physical_activity+Qualification+Townsend_deprivation_index+urban+CHD+diabet+Hype	bpifb1	-0.0157645	-0.376684	0.706415	63226.3	126520	12182	0.999226
Dep7y~brk1+Age+Sex+BMI+Race_Ethnicity+Smoking+healthDrinking+Healthy_physical_activity+Qualification+Townsend_deprivation_index+urban+CHD+diabet+Hype	brk1	-0.0501096	-0.816707	0.414112	61972.7	124784	11922	0.940829
Dep7y~bsg+Age+Sex+BMI+Race_Ethnicity+Smoking+healthDrinking+Healthy_physical_activity+Qualification+Townsend_deprivation_index+urban+CHD+diabet+Hype	bsg	0.151767	1.07089	0.284238	64083.8	129399	12321	0.855761
Dep7y~bst1+Age+Sex+BMI+Race_Ethnicity+Smoking+healthDrinking+Healthy_physical_activity+Qualification+Townsend_deprivation_index+urban+CHD+diabet+Hype	bst1	-0.00636575	-0.115657	0.907926	64177.8	129374	12344	0.999226
Dep7y~bst2+Age+Sex+BMI+Race_Ethnicity+Smoking+healthDrinking+Healthy_physical_activity+Qualification+Townsend_deprivation_index+urban+CHD+diabet+Hype	bst2	0.0531999	0.999045	0.317792	64176.8	129364	12344	0.870331
Dep7y~btc+Age+Sex+BMI+Race_Ethnicity+Smoking+healthDrinking+Healthy_physical_activity+Qualification+Townsend_deprivation_index+urban+CHD+diabet+Hype	btc	-0.0657557	-1.85451	0.0636904	61937.4	124416	11922	0.431646
Dep7y~btn2a1+Age+Sex+BMI+Race_Ethnicity+Smoking+healthDrinking+Healthy_physical_activity+Qualification+Townsend_deprivation_index+urban+CHD+diabet+Hype	btn2a1	0.164802	1.50395	0.13262	63857.7	129268	12270	0.617922
Dep7y~btn3a2+Age+Sex+BMI+Race_Ethnicity+Smoking+healthDrinking+Healthy_physical_activity+Qualification+Townsend_deprivation_index+urban+CHD+diabet+Hype	btn3a2	0.121631	1.7053	0.0881647	63327.5	127617	12181	0.511466
Dep7y~c2+Age+Sex+BMI+Race_Ethnicity+Smoking+healthDrinking+Healthy_physical_activity+Qualification+Townsend_deprivation_index+urban+CHD+diabet+Hype	c2	0.0518721	0.455582	0.648699	63539.7	127258	12240	0.998996
Dep7y~c19orf12+Age+Sex+BMI+Race_Ethnicity+Smoking+healthDrinking+Healthy_physical_activity+Qualification+Townsend_deprivation_index+urban+CHD+diabet+Hype	c19orf12	0.0308423	0.704344	0.481232	61972.9	124786	11922	0.969756
Dep7y~c1qtnf1+Age+Sex+BMI+Race_Ethnicity+Smoking+healthDrinking+Healthy_physical_activity+Qualification+Townsend_deprivation_index+urban+CHD+diabet+Hype	c1qtnf1	-0.0449574	-0.705858	0.48029	63634.8	127420	12259	0.969756
Dep7y~c1qa+Age+Sex+BMI+Race_Ethnicity+Smoking+healthDrinking+Healthy_physical_activity+Qualification+Townsend_deprivation_index+urban+CHD+diabet+Hype	c1qa	-0.0294723	-0.250863	0.801924	63864.8	129079	12276	0.999226
Dep7y~c2cd2l+Age+Sex+BMI+Race_Ethnicity+Smoking+healthDrinking+Healthy_physical_activity+Qualification+Townsend_deprivation_index+urban+CHD+diabet+Hype	c2cd2l	0.0542467	0.875375	0.381387	61861.5	124279	11907	0.923464
Dep7y~c4bpb+Age+Sex+BMI+Race_Ethnicity+Smoking+healthDrinking+Healthy_physical_activity+Qualification+Townsend_deprivation_index+urban+CHD+diabet+Hype	c4bpb	0.00626101	0.0902719	0.928073	63703.8	128007	12262	0.999226
Dep7y~ca1+Age+Sex+BMI+Race_Ethnicity+Smoking+healthDrinking+Healthy_physical_activity+Qualification+Townsend_deprivation_index+urban+CHD+diabet+Hype	ca1	0.0158101	0.364504	0.715488	61982.5	124233	11937	0.999226
Dep7y~ca11+Age+Sex+BMI+Race_Ethnicity+Smoking+healthDrinking+Healthy_physical_activity+Qualification+Townsend_deprivation_index+urban+CHD+diabet+Hype	ca11	0.0906207	1.03065	0.302724	61939.7	124441	11922	0.864319
Dep7y~ca12+Age+Sex+BMI+Race_Ethnicity+Smoking+healthDrinking+Healthy_physical_activity+Qualification+Townsend_deprivation_index+urban+CHD+diabet+Hype	ca12	0.0560679	0.657117	0.511118	63023.5	126627	12131	0.979551
Dep7y~ca13+Age+Sex+BMI+Race_Ethnicity+Smoking+healthDrinking+Healthy_physical_activity+Qualification+Townsend_deprivation_index+urban+CHD+diabet+Hype	ca13	-0.0144937	-0.56808	0.569991	62659.6	125711	12065	0.983256
Dep7y~ca14+Age+Sex+BMI+Race_Ethnicity+Smoking+healthDrinking+Healthy_physical_activity+Qualification+Townsend_deprivation_index+urban+CHD+diabet+Hype	ca14	-0.281023	-3.68186	0.000232532	63977.5	128507	12316	0.0305735
Dep7y~ca2+Age+Sex+BMI+Race_Ethnicity+Smoking+healthDrinking+Healthy_physical_activity+Qualification+Townsend_deprivation_index+urban+CHD+diabet+Hype	ca2	0.0234509	0.633311	0.526542	63216.9	127466	12158	0.98279
Dep7y~ca4+Age+Sex+BMI+Race_Ethnicity+Smoking+healthDrinking+Healthy_physical_activity+Qualification+Townsend_deprivation_index+urban+CHD+diabet+Hype	ca4	-0.156652	-1.37804	0.168215	64262.3	129209	12368	0.685735
Dep7y~ca3+Age+Sex+BMI+Race_Ethnicity+Smoking+healthDrinking+Healthy_physical_activity+Qualification+Townsend_deprivation_index+urban+CHD+diabet+Hype	ca3	0.0214159	0.500591	0.616668	64166.9	129086	12348	0.989239
Dep7y~ca5a+Age+Sex+BMI+Race_Ethnicity+Smoking+healthDrinking+Healthy_physical_activity+Qualification+Townsend_deprivation_index+urban+CHD+diabet+Hype	ca5a	-0.029046	-0.961733	0.336203	62183.4	124844	11971	0.882674
Dep7y~ca6+Age+Sex+BMI+Race_Ethnicity+Smoking+healthDrinking+Healthy_physical_activity+Qualification+Townsend_deprivation_index+urban+CHD+diabet+Hype	ca6	-0.192101	-4.54694	5.49576e-06	63234.4	127169	12169	0.0042319
Dep7y~ca9+Age+Sex+BMI+Race_Ethnicity+Smoking+healthDrinking+Healthy_physical_activity+Qualification+Townsend_deprivation_index+urban+CHD+diabet+Hype	ca9	0.0430473	0.690709	0.489761	63990.6	128643	12316	0.975018
Dep7y~calb1+Age+Sex+BMI+Race_Ethnicity+Smoking+healthDrinking+Healthy_physical_activity+Qualification+Townsend_deprivation_index+urban+CHD+diabet+Hype	calb1	0.0650306	1.0243	0.305714	63022.9	126621	12131	0.864319
Dep7y~calb2+Age+Sex+BMI+Race_Ethnicity+Smoking+healthDrinking+Healthy_physical_activity+Qualification+Townsend_deprivation_index+urban+CHD+diabet+Hype	calb2	0.078875	0.859805	0.389914	61972.6	124784	11922	0.923464
Dep7y~calca+Age+Sex+BMI+Race_Ethnicity+Smoking+healthDrinking+Healthy_physical_activity+Qualification+Townsend_deprivation_index+urban+CHD+diabet+Hype	calca	-0.0101256	-0.232289	0.816318	62930.5	126398	12114	0.999226
Dep7y~calcoco1+Age+Sex+BMI+Race_Ethnicity+Smoking+healthDrinking+Healthy_physical_activity+Qualification+Townsend_deprivation_index+urban+CHD+diabet+Hype	calcoco1	0.00480424	0.196266	0.844405	63784	127972	12282	0.999226
Dep7y~camkk1+Age+Sex+BMI+Race_Ethnicity+Smoking+healthDrinking+Healthy_physical_activity+Qualification+Townsend_deprivation_index+urban+CHD+diabet+Hype	camkk1	0.0914817	1.5266	0.126886	61938.5	124427	11922	0.598626
Dep7y~cant1+Age+Sex+BMI+Race_Ethnicity+Smoking+healthDrinking+Healthy_physical_activity+Qualification+Townsend_deprivation_index+urban+CHD+diabet+Hype	cant1	0.0991386	0.7389	0.459982	63206.6	127184	12162	0.964936
Dep7y~capg+Age+Sex+BMI+Race_Ethnicity+Smoking+healthDrinking+Healthy_physical_activity+Qualification+Townsend_deprivation_index+urban+CHD+diabet+Hype	capg	0.0477857	1.06859	0.285274	62885.3	126015	12112	0.855761
Dep7y~carhsp1+Age+Sex+BMI+Race_Ethnicity+Smoking+healthDrinking+Healthy_physical_activity+Qualification+Townsend_deprivation_index+urban+CHD+diabet+Hype	carhsp1	-0.0807107	-1.58898	0.11209	61970.8	124765	11922	0.564979
Dep7y~casp1+Age+Sex+BMI+Race_Ethnicity+Smoking+healthDrinking+Healthy_physical_activity+Qualification+Townsend_deprivation_index+urban+CHD+diabet+Hype	casp1	-0.00640549	-0.165096	0.868872	61973.3	124791	11922	0.999226
Dep7y~casp10+Age+Sex+BMI+Race_Ethnicity+Smoking+healthDrinking+Healthy_physical_activity+Qualification+Townsend_deprivation_index+urban+CHD+diabet+Hype	casp10	-0.0339882	-0.908382	0.363695	61972.5	124783	11922	0.907996
Dep7y~casp2+Age+Sex+BMI+Race_Ethnicity+Smoking+healthDrinking+Healthy_physical_activity+Qualification+Townsend_deprivation_index+urban+CHD+diabet+Hype	casp2	-0.00926457	-0.24353	0.807599	63330.4	127647	12181	0.999226
Dep7y~casp3+Age+Sex+BMI+Race_Ethnicity+Smoking+healthDrinking+Healthy_physical_activity+Qualification+Townsend_deprivation_index+urban+CHD+diabet+Hype	casp3	-0.0105584	-0.357731	0.720551	64264.1	129227	12368	0.999226
Dep7y~casp8+Age+Sex+BMI+Race_Ethnicity+Smoking+healthDrinking+Healthy_physical_activity+Qualification+Townsend_deprivation_index+urban+CHD+diabet+Hype	casp8	0.0157017	0.377197	0.706034	63849.6	128307	12290	0.999226
Dep7y~cblif+Age+Sex+BMI+Race_Ethnicity+Smoking+healthDrinking+Healthy_physical_activity+Qualification+Townsend_deprivation_index+urban+CHD+diabet+Hype	cblif	0.0347545	0.888792	0.374132	63389.1	127561	12197	0.921474
Dep7y~cbln4+Age+Sex+BMI+Race_Ethnicity+Smoking+healthDrinking+Healthy_physical_activity+Qualification+Townsend_deprivation_index+urban+CHD+diabet+Hype	cbln4	-0.162465	-1.89743	0.0577952	63987.5	128610	12316	0.410198
Dep7y~cc2d1a+Age+Sex+BMI+Race_Ethnicity+Smoking+healthDrinking+Healthy_physical_activity+Qualification+Townsend_deprivation_index+urban+CHD+diabet+Hype	cc2d1a	0.0138651	0.398079	0.690579	63041.5	126902	12129	0.999226
Dep7y~ccdc80+Age+Sex+BMI+Race_Ethnicity+Smoking+healthDrinking+Healthy_physical_activity+Qualification+Townsend_deprivation_index+urban+CHD+diabet+Hype	ccdc80	0.0935175	1.17453	0.240205	63479.7	127720	12215	0.806615
Dep7y~ccl11+Age+Sex+BMI+Race_Ethnicity+Smoking+healthDrinking+Healthy_physical_activity+Qualification+Townsend_deprivation_index+urban+CHD+diabet+Hype	ccl11	0.0262199	0.378553	0.705026	64165.3	129507	12338	0.999226
Dep7y~ccl13+Age+Sex+BMI+Race_Ethnicity+Smoking+healthDrinking+Healthy_physical_activity+Qualification+Townsend_deprivation_index+urban+CHD+diabet+Hype	ccl13	0.0444931	1.16242	0.245087	64044.2	129291	12314	0.81677
Dep7y~ccl14+Age+Sex+BMI+Race_Ethnicity+Smoking+healthDrinking+Healthy_physical_activity+Qualification+Townsend_deprivation_index+urban+CHD+diabet+Hype	ccl14	0.096272	1.41703	0.156498	63225.1	126724	12177	0.667219
Dep7y~ccl15+Age+Sex+BMI+Race_Ethnicity+Smoking+healthDrinking+Healthy_physical_activity+Qualification+Townsend_deprivation_index+urban+CHD+diabet+Hype	ccl15	0.0847147	1.36697	0.171661	64262.4	129209	12368	0.692452
Dep7y~ccl16+Age+Sex+BMI+Race_Ethnicity+Smoking+healthDrinking+Healthy_physical_activity+Qualification+Townsend_deprivation_index+urban+CHD+diabet+Hype	ccl16	-0.0153063	-0.294218	0.768596	64264.1	129228	12368	0.999226
Dep7y~ccl17+Age+Sex+BMI+Race_Ethnicity+Smoking+healthDrinking+Healthy_physical_activity+Qualification+Townsend_deprivation_index+urban+CHD+diabet+Hype	ccl17	0.0425473	1.45252	0.146382	63419.6	127880	12197	0.654411
Dep7y~ccl18+Age+Sex+BMI+Race_Ethnicity+Smoking+healthDrinking+Healthy_physical_activity+Qualification+Townsend_deprivation_index+urban+CHD+diabet+Hype	ccl18	0.0286306	0.744881	0.456358	62575.7	125708	12045	0.963423
Dep7y~ccl19+Age+Sex+BMI+Race_Ethnicity+Smoking+healthDrinking+Healthy_physical_activity+Qualification+Townsend_deprivation_index+urban+CHD+diabet+Hype	ccl19	0.0511538	2.30524	0.0211694	64172.5	129319	12344	0.235095
Dep7y~ccl2+Age+Sex+BMI+Race_Ethnicity+Smoking+healthDrinking+Healthy_physical_activity+Qualification+Townsend_deprivation_index+urban+CHD+diabet+Hype	ccl2	0.0204094	0.406745	0.684202	62975.3	126822	12115	0.999226
Dep7y~ccl20+Age+Sex+BMI+Race_Ethnicity+Smoking+healthDrinking+Healthy_physical_activity+Qualification+Townsend_deprivation_index+urban+CHD+diabet+Hype	ccl20	0.0250653	0.805099	0.420778	64164.8	129502	12338	0.943116
Dep7y~ccl21+Age+Sex+BMI+Race_Ethnicity+Smoking+healthDrinking+Healthy_physical_activity+Qualification+Townsend_deprivation_index+urban+CHD+diabet+Hype	ccl21	0.168345	2.52595	0.0115512	63853.6	129225	12270	0.189355
Dep7y~ccl22+Age+Sex+BMI+Race_Ethnicity+Smoking+healthDrinking+Healthy_physical_activity+Qualification+Townsend_deprivation_index+urban+CHD+diabet+Hype	ccl22	0.0552127	1.03618	0.30014	62906.9	126938	12096	0.864319
Dep7y~ccl23+Age+Sex+BMI+Race_Ethnicity+Smoking+healthDrinking+Healthy_physical_activity+Qualification+Townsend_deprivation_index+urban+CHD+diabet+Hype	ccl23	0.045911	0.702943	0.482105	63859.5	129287	12270	0.970177
Dep7y~ccl24+Age+Sex+BMI+Race_Ethnicity+Smoking+healthDrinking+Healthy_physical_activity+Qualification+Townsend_deprivation_index+urban+CHD+diabet+Hype	ccl24	0.0344728	1.08203	0.27926	63746.2	128977	12250	0.855761
Dep7y~ccl25+Age+Sex+BMI+Race_Ethnicity+Smoking+healthDrinking+Healthy_physical_activity+Qualification+Townsend_deprivation_index+urban+CHD+diabet+Hype	ccl25	0.0666517	1.2368	0.216186	64163.9	129492	12338	0.771415
Dep7y~ccl26+Age+Sex+BMI+Race_Ethnicity+Smoking+healthDrinking+Healthy_physical_activity+Qualification+Townsend_deprivation_index+urban+CHD+diabet+Hype	ccl26	0.0230631	0.787489	0.431011	63329.8	127641	12181	0.951084
Dep7y~ccl27+Age+Sex+BMI+Race_Ethnicity+Smoking+healthDrinking+Healthy_physical_activity+Qualification+Townsend_deprivation_index+urban+CHD+diabet+Hype	ccl27	-0.0232102	-0.534676	0.592884	63480.7	127731	12215	0.983256
Dep7y~ccl28+Age+Sex+BMI+Race_Ethnicity+Smoking+healthDrinking+Healthy_physical_activity+Qualification+Townsend_deprivation_index+urban+CHD+diabet+Hype	ccl28	0.0132214	0.289455	0.772238	63154.1	127204	12149	0.999226
Dep7y~ccl3+Age+Sex+BMI+Race_Ethnicity+Smoking+healthDrinking+Healthy_physical_activity+Qualification+Townsend_deprivation_index+urban+CHD+diabet+Hype	ccl3	0.179407	3.62982	0.000284783	63317.3	127510	12181	0.0305735
Dep7y~ccl4+Age+Sex+BMI+Race_Ethnicity+Smoking+healthDrinking+Healthy_physical_activity+Qualification+Townsend_deprivation_index+urban+CHD+diabet+Hype	ccl4	0.0462817	1.14513	0.25218	63681	128952	12235	0.830863
Dep7y~ccl5+Age+Sex+BMI+Race_Ethnicity+Smoking+healthDrinking+Healthy_physical_activity+Qualification+Townsend_deprivation_index+urban+CHD+diabet+Hype	ccl5	0.0582907	2.26212	0.0237073	63630.2	127372	12259	0.251092
Dep7y~ccl7+Age+Sex+BMI+Race_Ethnicity+Smoking+healthDrinking+Healthy_physical_activity+Qualification+Townsend_deprivation_index+urban+CHD+diabet+Hype	ccl7	0.0789458	1.72001	0.0854568	63327.5	127617	12181	0.511466
Dep7y~ccl8+Age+Sex+BMI+Race_Ethnicity+Smoking+healthDrinking+Healthy_physical_activity+Qualification+Townsend_deprivation_index+urban+CHD+diabet+Hype	ccl8	0.0865082	2.00431	0.0450589	63896.9	128407	12299	0.35633
Dep7y~ccn1+Age+Sex+BMI+Race_Ethnicity+Smoking+healthDrinking+Healthy_physical_activity+Qualification+Townsend_deprivation_index+urban+CHD+diabet+Hype	ccn1	-0.0195176	-0.562153	0.574022	62914.1	126402	12110	0.983256
Dep7y~ccn3+Age+Sex+BMI+Race_Ethnicity+Smoking+healthDrinking+Healthy_physical_activity+Qualification+Townsend_deprivation_index+urban+CHD+diabet+Hype	ccn3	0.118103	1.40362	0.160456	64169.1	129109	12348	0.668795
Dep7y~ccn2+Age+Sex+BMI+Race_Ethnicity+Smoking+healthDrinking+Healthy_physical_activity+Qualification+Townsend_deprivation_index+urban+CHD+diabet+Hype	ccn2	0.0366481	0.801449	0.422887	63525.8	128599	12206	0.943116
Dep7y~ccn4+Age+Sex+BMI+Race_Ethnicity+Smoking+healthDrinking+Healthy_physical_activity+Qualification+Townsend_deprivation_index+urban+CHD+diabet+Hype	ccn4	0.0797447	1.21183	0.2256	63989.6	128633	12316	0.78227
Dep7y~ccn5+Age+Sex+BMI+Race_Ethnicity+Smoking+healthDrinking+Healthy_physical_activity+Qualification+Townsend_deprivation_index+urban+CHD+diabet+Hype	ccn5	0.0634667	0.92225	0.356416	63419	127611	12203	0.899029
Dep7y~ccs+Age+Sex+BMI+Race_Ethnicity+Smoking+healthDrinking+Healthy_physical_activity+Qualification+Townsend_deprivation_index+urban+CHD+diabet+Hype	ccs	-0.0503558	-0.918623	0.358311	63040.8	126895	12129	0.902254
Dep7y~cct5+Age+Sex+BMI+Race_Ethnicity+Smoking+healthDrinking+Healthy_physical_activity+Qualification+Townsend_deprivation_index+urban+CHD+diabet+Hype	cct5	0.0255952	0.438644	0.660927	61940.6	124450	11922	0.999226
Dep7y~cd109+Age+Sex+BMI+Race_Ethnicity+Smoking+healthDrinking+Healthy_physical_activity+Qualification+Townsend_deprivation_index+urban+CHD+diabet+Hype	cd109	-0.0422837	-0.519311	0.603553	63419.6	127617	12203	0.98439
Dep7y~cd14+Age+Sex+BMI+Race_Ethnicity+Smoking+healthDrinking+Healthy_physical_activity+Qualification+Townsend_deprivation_index+urban+CHD+diabet+Hype	cd14	0.159789	2.38793	0.016959	62110.9	124265	11967	0.208496
Dep7y~cd160+Age+Sex+BMI+Race_Ethnicity+Smoking+healthDrinking+Healthy_physical_activity+Qualification+Townsend_deprivation_index+urban+CHD+diabet+Hype	cd160	0.0422386	0.720008	0.471534	64164.9	129503	12338	0.969756
Dep7y~cd163+Age+Sex+BMI+Race_Ethnicity+Smoking+healthDrinking+Healthy_physical_activity+Qualification+Townsend_deprivation_index+urban+CHD+diabet+Hype	cd163	-0.0243516	-0.384537	0.700587	63635.1	127424	12259	0.999226
Dep7y~cd164+Age+Sex+BMI+Race_Ethnicity+Smoking+healthDrinking+Healthy_physical_activity+Qualification+Townsend_deprivation_index+urban+CHD+diabet+Hype	cd164	-0.0139151	-0.135015	0.892602	63419.9	127620	12203	0.999226
Dep7y~cd177+Age+Sex+BMI+Race_Ethnicity+Smoking+healthDrinking+Healthy_physical_activity+Qualification+Townsend_deprivation_index+urban+CHD+diabet+Hype	cd177	-0.0357822	-1.73771	0.0822868	63296.1	127158	12184	0.511466
Dep7y~cd1c+Age+Sex+BMI+Race_Ethnicity+Smoking+healthDrinking+Healthy_physical_activity+Qualification+Townsend_deprivation_index+urban+CHD+diabet+Hype	cd1c	-0.0659207	-0.595814	0.551311	63703.4	128004	12262	0.98279
Dep7y~cd200+Age+Sex+BMI+Race_Ethnicity+Smoking+healthDrinking+Healthy_physical_activity+Qualification+Townsend_deprivation_index+urban+CHD+diabet+Hype	cd200	-0.0117435	-0.115093	0.908373	63330.4	127647	12181	0.999226
Dep7y~cd200r1+Age+Sex+BMI+Race_Ethnicity+Smoking+healthDrinking+Healthy_physical_activity+Qualification+Townsend_deprivation_index+urban+CHD+diabet+Hype	cd200r1	-0.0825034	-1.07485	0.282464	63061.2	126671	12139	0.855761
Dep7y~cd207+Age+Sex+BMI+Race_Ethnicity+Smoking+healthDrinking+Healthy_physical_activity+Qualification+Townsend_deprivation_index+urban+CHD+diabet+Hype	cd207	0.0389196	0.543709	0.586652	61877	124005	11917	0.983256
Dep7y~cd209+Age+Sex+BMI+Race_Ethnicity+Smoking+healthDrinking+Healthy_physical_activity+Qualification+Townsend_deprivation_index+urban+CHD+diabet+Hype	cd209	-0.11397	-1.68853	0.0913342	63636.8	127572	12256	0.514528
Dep7y~cd22+Age+Sex+BMI+Race_Ethnicity+Smoking+healthDrinking+Healthy_physical_activity+Qualification+Townsend_deprivation_index+urban+CHD+diabet+Hype	cd22	-0.00193487	-0.0295069	0.976461	64165.5	129508	12338	0.999226
Dep7y~cd244+Age+Sex+BMI+Race_Ethnicity+Smoking+healthDrinking+Healthy_physical_activity+Qualification+Townsend_deprivation_index+urban+CHD+diabet+Hype	cd244	-0.0638118	-0.64714	0.517553	64165	129504	12338	0.98279
Dep7y~cd27+Age+Sex+BMI+Race_Ethnicity+Smoking+healthDrinking+Healthy_physical_activity+Qualification+Townsend_deprivation_index+urban+CHD+diabet+Hype	cd27	0.159131	2.33628	0.0194927	63698.3	127950	12262	0.229056
Dep7y~cd274+Age+Sex+BMI+Race_Ethnicity+Smoking+healthDrinking+Healthy_physical_activity+Qualification+Townsend_deprivation_index+urban+CHD+diabet+Hype	cd274	0.116326	1.43278	0.151947	63039.6	126882	12129	0.667219
Dep7y~cd28+Age+Sex+BMI+Race_Ethnicity+Smoking+healthDrinking+Healthy_physical_activity+Qualification+Townsend_deprivation_index+urban+CHD+diabet+Hype	cd28	0.0368114	0.48166	0.630056	61940.6	124449	11922	0.996331
Dep7y~cd276+Age+Sex+BMI+Race_Ethnicity+Smoking+healthDrinking+Healthy_physical_activity+Qualification+Townsend_deprivation_index+urban+CHD+diabet+Hype	cd276	0.108465	1.41908	0.155901	63494.2	127872	12215	0.667219
Dep7y~cd2ap+Age+Sex+BMI+Race_Ethnicity+Smoking+healthDrinking+Healthy_physical_activity+Qualification+Townsend_deprivation_index+urban+CHD+diabet+Hype	cd2ap	-0.01278	-0.315434	0.752438	63480.9	127733	12215	0.999226
Dep7y~cd300c+Age+Sex+BMI+Race_Ethnicity+Smoking+healthDrinking+Healthy_physical_activity+Qualification+Townsend_deprivation_index+urban+CHD+diabet+Hype	cd300c	0.0832322	1.04125	0.29778	64176.7	129363	12344	0.864319
Dep7y~cd300e+Age+Sex+BMI+Race_Ethnicity+Smoking+healthDrinking+Healthy_physical_activity+Qualification+Townsend_deprivation_index+urban+CHD+diabet+Hype	cd300e	0.210323	3.07806	0.00208812	63815.5	128388	12280	0.0825652
Dep7y~cd300lf+Age+Sex+BMI+Race_Ethnicity+Smoking+healthDrinking+Healthy_physical_activity+Qualification+Townsend_deprivation_index+urban+CHD+diabet+Hype	cd300lf	0.0612785	1.36465	0.172387	63989.2	128629	12316	0.692452
Dep7y~cd300lg+Age+Sex+BMI+Race_Ethnicity+Smoking+healthDrinking+Healthy_physical_activity+Qualification+Townsend_deprivation_index+urban+CHD+diabet+Hype	cd300lg	0.0387467	0.534205	0.593209	63419.6	127617	12203	0.983256
Dep7y~cd302+Age+Sex+BMI+Race_Ethnicity+Smoking+healthDrinking+Healthy_physical_activity+Qualification+Townsend_deprivation_index+urban+CHD+diabet+Hype	cd302	0.266088	2.82537	0.00473034	63016	126548	12131	0.126642
Dep7y~cd34+Age+Sex+BMI+Race_Ethnicity+Smoking+healthDrinking+Healthy_physical_activity+Qualification+Townsend_deprivation_index+urban+CHD+diabet+Hype	cd34	-0.129229	-1.17658	0.239384	63908.1	128611	12297	0.806615
Dep7y~cd33+Age+Sex+BMI+Race_Ethnicity+Smoking+healthDrinking+Healthy_physical_activity+Qualification+Townsend_deprivation_index+urban+CHD+diabet+Hype	cd33	-0.017879	-0.544228	0.586295	63703.5	128004	12262	0.983256
Dep7y~cd38+Age+Sex+BMI+Race_Ethnicity+Smoking+healthDrinking+Healthy_physical_activity+Qualification+Townsend_deprivation_index+urban+CHD+diabet+Hype	cd38	0.00413993	0.0472461	0.962318	63023.9	126631	12131	0.999226
Dep7y~cd4+Age+Sex+BMI+Race_Ethnicity+Smoking+healthDrinking+Healthy_physical_activity+Qualification+Townsend_deprivation_index+urban+CHD+diabet+Hype	cd4	0.135232	1.46722	0.142341	63264.1	127523	12168	0.642731
Dep7y~cd40+Age+Sex+BMI+Race_Ethnicity+Smoking+healthDrinking+Healthy_physical_activity+Qualification+Townsend_deprivation_index+urban+CHD+diabet+Hype	cd40	0.0177861	0.332686	0.739377	63569.6	128662	12215	0.999226
Dep7y~cd40lg+Age+Sex+BMI+Race_Ethnicity+Smoking+healthDrinking+Healthy_physical_activity+Qualification+Townsend_deprivation_index+urban+CHD+diabet+Hype	cd40lg	0.01023	0.30411	0.76105	64165.4	129507	12338	0.999226
Dep7y~cd46+Age+Sex+BMI+Race_Ethnicity+Smoking+healthDrinking+Healthy_physical_activity+Qualification+Townsend_deprivation_index+urban+CHD+diabet+Hype	cd46	0.0568355	0.59619	0.55106	62954.9	126217	12124	0.98279
Dep7y~cd48+Age+Sex+BMI+Race_Ethnicity+Smoking+healthDrinking+Healthy_physical_activity+Qualification+Townsend_deprivation_index+urban+CHD+diabet+Hype	cd48	0.0778782	0.856202	0.391903	63746.7	128982	12250	0.923464
Dep7y~cd5+Age+Sex+BMI+Race_Ethnicity+Smoking+healthDrinking+Healthy_physical_activity+Qualification+Townsend_deprivation_index+urban+CHD+diabet+Hype	cd5	0.112361	1.4051	0.160017	63898.9	128429	12299	0.668795
Dep7y~cd55+Age+Sex+BMI+Race_Ethnicity+Smoking+healthDrinking+Healthy_physical_activity+Qualification+Townsend_deprivation_index+urban+CHD+diabet+Hype	cd55	-0.101266	-0.95843	0.337866	61193	122760	11782	0.882674
Dep7y~cd58+Age+Sex+BMI+Race_Ethnicity+Smoking+healthDrinking+Healthy_physical_activity+Qualification+Townsend_deprivation_index+urban+CHD+diabet+Hype	cd58	-0.162387	-1.06804	0.285522	63370.9	127677	12190	0.855761
Dep7y~cd59+Age+Sex+BMI+Race_Ethnicity+Smoking+healthDrinking+Healthy_physical_activity+Qualification+Townsend_deprivation_index+urban+CHD+diabet+Hype	cd59	-0.0686624	-0.525002	0.599591	60959.3	121594	11753	0.983256
Dep7y~cd6+Age+Sex+BMI+Race_Ethnicity+Smoking+healthDrinking+Healthy_physical_activity+Qualification+Townsend_deprivation_index+urban+CHD+diabet+Hype	cd6	0.0306188	0.618745	0.536096	64084.6	129407	12321	0.98279
Dep7y~cd63+Age+Sex+BMI+Race_Ethnicity+Smoking+healthDrinking+Healthy_physical_activity+Qualification+Townsend_deprivation_index+urban+CHD+diabet+Hype	cd63	-0.0269648	-0.521964	0.601705	62975.2	126821	12115	0.983256
Dep7y~cd69+Age+Sex+BMI+Race_Ethnicity+Smoking+healthDrinking+Healthy_physical_activity+Qualification+Townsend_deprivation_index+urban+CHD+diabet+Hype	cd69	-0.0255576	-0.845027	0.398112	63205	127167	12162	0.929362
Dep7y~cd70+Age+Sex+BMI+Race_Ethnicity+Smoking+healthDrinking+Healthy_physical_activity+Qualification+Townsend_deprivation_index+urban+CHD+diabet+Hype	cd70	-0.0182245	-0.29709	0.766403	63330.4	127647	12181	0.999226
Dep7y~cd74+Age+Sex+BMI+Race_Ethnicity+Smoking+healthDrinking+Healthy_physical_activity+Qualification+Townsend_deprivation_index+urban+CHD+diabet+Hype	cd74	0.0119891	0.152859	0.878512	64177.7	129374	12344	0.999226
Dep7y~cd79b+Age+Sex+BMI+Race_Ethnicity+Smoking+healthDrinking+Healthy_physical_activity+Qualification+Townsend_deprivation_index+urban+CHD+diabet+Hype	cd79b	0.123257	2.00038	0.0454806	64161.4	129466	12338	0.357732
Dep7y~cd83+Age+Sex+BMI+Race_Ethnicity+Smoking+healthDrinking+Healthy_physical_activity+Qualification+Townsend_deprivation_index+urban+CHD+diabet+Hype	cd83	0.227841	2.71396	0.00665785	63323.1	127570	12181	0.14538
Dep7y~cd84+Age+Sex+BMI+Race_Ethnicity+Smoking+healthDrinking+Healthy_physical_activity+Qualification+Townsend_deprivation_index+urban+CHD+diabet+Hype	cd84	-0.0825813	-0.983147	0.325554	63329.5	127637	12181	0.872319
Dep7y~cd8a+Age+Sex+BMI+Race_Ethnicity+Smoking+healthDrinking+Healthy_physical_activity+Qualification+Townsend_deprivation_index+urban+CHD+diabet+Hype	cd8a	-0.00385568	-0.0721381	0.942493	64177.8	129374	12344	0.999226
Dep7y~cd93+Age+Sex+BMI+Race_Ethnicity+Smoking+healthDrinking+Healthy_physical_activity+Qualification+Townsend_deprivation_index+urban+CHD+diabet+Hype	cd93	0.0540318	0.596324	0.55097	60816.6	121240	11727	0.98279
Dep7y~cd99+Age+Sex+BMI+Race_Ethnicity+Smoking+healthDrinking+Healthy_physical_activity+Qualification+Townsend_deprivation_index+urban+CHD+diabet+Hype	cd99	-0.0259676	-0.187623	0.851176	63419.8	127620	12203	0.999226
Dep7y~cd99l2+Age+Sex+BMI+Race_Ethnicity+Smoking+healthDrinking+Healthy_physical_activity+Qualification+Townsend_deprivation_index+urban+CHD+diabet+Hype	cd99l2	0.277738	2.46445	0.0137362	63413.8	127557	12203	0.198874
Dep7y~cdc27+Age+Sex+BMI+Race_Ethnicity+Smoking+healthDrinking+Healthy_physical_activity+Qualification+Townsend_deprivation_index+urban+CHD+diabet+Hype	cdc27	0.00552466	0.125813	0.899882	61940.8	124451	11922	0.999226
Dep7y~cdc37+Age+Sex+BMI+Race_Ethnicity+Smoking+healthDrinking+Healthy_physical_activity+Qualification+Townsend_deprivation_index+urban+CHD+diabet+Hype	cdc37	-0.00754833	-0.241942	0.808829	63703.7	128007	12262	0.999226
Dep7y~cdh1+Age+Sex+BMI+Race_Ethnicity+Smoking+healthDrinking+Healthy_physical_activity+Qualification+Townsend_deprivation_index+urban+CHD+diabet+Hype	cdh1	-0.0116418	-0.164873	0.869047	61413.1	122963	11830	0.999226
Dep7y~cdcp1+Age+Sex+BMI+Race_Ethnicity+Smoking+healthDrinking+Healthy_physical_activity+Qualification+Townsend_deprivation_index+urban+CHD+diabet+Hype	cdcp1	0.1465	2.64815	0.00810375	63034.7	126831	12129	0.159534
Dep7y~cdh15+Age+Sex+BMI+Race_Ethnicity+Smoking+healthDrinking+Healthy_physical_activity+Qualification+Townsend_deprivation_index+urban+CHD+diabet+Hype	cdh15	-0.128168	-2.74394	0.00607951	64059.2	128792	12329	0.137419
Dep7y~cdh17+Age+Sex+BMI+Race_Ethnicity+Smoking+healthDrinking+Healthy_physical_activity+Qualification+Townsend_deprivation_index+urban+CHD+diabet+Hype	cdh17	-0.0522036	-1.2997	0.193728	63479.3	127717	12215	0.739131
Dep7y~cdh2+Age+Sex+BMI+Race_Ethnicity+Smoking+healthDrinking+Healthy_physical_activity+Qualification+Townsend_deprivation_index+urban+CHD+diabet+Hype	cdh2	0.029709	0.384075	0.70093	63480.9	127733	12215	0.999226
Dep7y~cdh3+Age+Sex+BMI+Race_Ethnicity+Smoking+healthDrinking+Healthy_physical_activity+Qualification+Townsend_deprivation_index+urban+CHD+diabet+Hype	cdh3	-0.0188077	-0.245353	0.806187	64177.7	129374	12344	0.999226
Dep7y~cdh5+Age+Sex+BMI+Race_Ethnicity+Smoking+healthDrinking+Healthy_physical_activity+Qualification+Townsend_deprivation_index+urban+CHD+diabet+Hype	cdh5	-0.00703374	-0.0798768	0.936337	64264.2	129229	12368	0.999226
Dep7y~cdh6+Age+Sex+BMI+Race_Ethnicity+Smoking+healthDrinking+Healthy_physical_activity+Qualification+Townsend_deprivation_index+urban+CHD+diabet+Hype	cdh6	-0.0482264	-0.67519	0.499568	63480.6	127730	12215	0.977602
Dep7y~cdhr1+Age+Sex+BMI+Race_Ethnicity+Smoking+healthDrinking+Healthy_physical_activity+Qualification+Townsend_deprivation_index+urban+CHD+diabet+Hype	cdhr1	-0.0743987	-1.17408	0.240386	61972	124777	11922	0.806615
Dep7y~cdhr2+Age+Sex+BMI+Race_Ethnicity+Smoking+healthDrinking+Healthy_physical_activity+Qualification+Townsend_deprivation_index+urban+CHD+diabet+Hype	cdhr2	0.0375919	0.991806	0.321312	63023	126621	12131	0.872319
Dep7y~cdhr5+Age+Sex+BMI+Race_Ethnicity+Smoking+healthDrinking+Healthy_physical_activity+Qualification+Townsend_deprivation_index+urban+CHD+diabet+Hype	cdhr5	-0.0217934	-0.313199	0.754135	63480.9	127733	12215	0.999226
Dep7y~cdkn1a+Age+Sex+BMI+Race_Ethnicity+Smoking+healthDrinking+Healthy_physical_activity+Qualification+Townsend_deprivation_index+urban+CHD+diabet+Hype	cdkn1a	0.014392	0.579546	0.562232	63023.6	126628	12131	0.983256
Dep7y~cdkn2d+Age+Sex+BMI+Race_Ethnicity+Smoking+healthDrinking+Healthy_physical_activity+Qualification+Townsend_deprivation_index+urban+CHD+diabet+Hype	cdkn2d	-0.000374847	-0.0133444	0.989353	63023.9	126631	12131	0.999226
Dep7y~cdnf+Age+Sex+BMI+Race_Ethnicity+Smoking+healthDrinking+Healthy_physical_activity+Qualification+Townsend_deprivation_index+urban+CHD+diabet+Hype	cdnf	-0.0233747	-0.269628	0.787451	63023.9	126631	12131	0.999226
Dep7y~cdon+Age+Sex+BMI+Race_Ethnicity+Smoking+healthDrinking+Healthy_physical_activity+Qualification+Townsend_deprivation_index+urban+CHD+diabet+Hype	cdon	-0.188151	-1.88926	0.0588802	63595.8	128190	12232	0.410198
Dep7y~cdsn+Age+Sex+BMI+Race_Ethnicity+Smoking+healthDrinking+Healthy_physical_activity+Qualification+Townsend_deprivation_index+urban+CHD+diabet+Hype	cdsn	0.0243513	0.393666	0.693835	63940.5	128863	12299	0.999226
Dep7y~ceacam1+Age+Sex+BMI+Race_Ethnicity+Smoking+healthDrinking+Healthy_physical_activity+Qualification+Townsend_deprivation_index+urban+CHD+diabet+Hype	ceacam1	0.01998	0.158415	0.874132	63626.3	127853	12247	0.999226
Dep7y~ceacam21+Age+Sex+BMI+Race_Ethnicity+Smoking+healthDrinking+Healthy_physical_activity+Qualification+Townsend_deprivation_index+urban+CHD+diabet+Hype	ceacam21	0.0392593	1.25471	0.209607	63328.9	127631	12181	0.769431
Dep7y~ceacam3+Age+Sex+BMI+Race_Ethnicity+Smoking+healthDrinking+Healthy_physical_activity+Qualification+Townsend_deprivation_index+urban+CHD+diabet+Hype	ceacam3	-0.00989837	-0.173867	0.861973	61940.8	124451	11922	0.999226
Dep7y~ceacam5+Age+Sex+BMI+Race_Ethnicity+Smoking+healthDrinking+Healthy_physical_activity+Qualification+Townsend_deprivation_index+urban+CHD+diabet+Hype	ceacam5	0.0294031	0.658791	0.510043	61195	123304	11770	0.979551
Dep7y~ceacam8+Age+Sex+BMI+Race_Ethnicity+Smoking+healthDrinking+Healthy_physical_activity+Qualification+Townsend_deprivation_index+urban+CHD+diabet+Hype	ceacam8	0.0186904	0.345515	0.729713	62184.2	124853	11971	0.999226
Dep7y~cebpb+Age+Sex+BMI+Race_Ethnicity+Smoking+healthDrinking+Healthy_physical_activity+Qualification+Townsend_deprivation_index+urban+CHD+diabet+Hype	cebpb	-0.0121822	-0.177543	0.859085	62184.3	124854	11971	0.999226
Dep7y~cela3a+Age+Sex+BMI+Race_Ethnicity+Smoking+healthDrinking+Healthy_physical_activity+Qualification+Townsend_deprivation_index+urban+CHD+diabet+Hype	cela3a	-0.0351496	-0.749404	0.453628	64171.7	129005	12351	0.960431
Dep7y~cep164+Age+Sex+BMI+Race_Ethnicity+Smoking+healthDrinking+Healthy_physical_activity+Qualification+Townsend_deprivation_index+urban+CHD+diabet+Hype	cep164	-0.0206484	-0.489504	0.624494	62287.6	126507	11958	0.993383
Dep7y~cep20+Age+Sex+BMI+Race_Ethnicity+Smoking+healthDrinking+Healthy_physical_activity+Qualification+Townsend_deprivation_index+urban+CHD+diabet+Hype	cep20	0.0464097	1.28279	0.199591	61939.1	124434	11922	0.750648
Dep7y~cep43+Age+Sex+BMI+Race_Ethnicity+Smoking+healthDrinking+Healthy_physical_activity+Qualification+Townsend_deprivation_index+urban+CHD+diabet+Hype	cep43	-0.0183954	-0.473025	0.636204	61752.5	124276	11881	0.996331
Dep7y~cep85+Age+Sex+BMI+Race_Ethnicity+Smoking+healthDrinking+Healthy_physical_activity+Qualification+Townsend_deprivation_index+urban+CHD+diabet+Hype	cep85	0.0335061	0.808669	0.418722	61940.1	124445	11922	0.943116
Dep7y~cert+Age+Sex+BMI+Race_Ethnicity+Smoking+healthDrinking+Healthy_physical_activity+Qualification+Townsend_deprivation_index+urban+CHD+diabet+Hype	cert	-0.0200765	-0.458557	0.646561	61973.1	124789	11922	0.996753
Dep7y~ces1+Age+Sex+BMI+Race_Ethnicity+Smoking+healthDrinking+Healthy_physical_activity+Qualification+Townsend_deprivation_index+urban+CHD+diabet+Hype	ces1	0.0360042	1.01128	0.311902	63672.3	127030	12277	0.864319
Dep7y~ces2+Age+Sex+BMI+Race_Ethnicity+Smoking+healthDrinking+Healthy_physical_activity+Qualification+Townsend_deprivation_index+urban+CHD+diabet+Hype	ces2	0.0127231	0.258461	0.796056	63023.9	126631	12131	0.999226
Dep7y~ces3+Age+Sex+BMI+Race_Ethnicity+Smoking+healthDrinking+Healthy_physical_activity+Qualification+Townsend_deprivation_index+urban+CHD+diabet+Hype	ces3	-0.0376342	-1.02126	0.307152	63022.9	126621	12131	0.864319
Dep7y~cetn2+Age+Sex+BMI+Race_Ethnicity+Smoking+healthDrinking+Healthy_physical_activity+Qualification+Townsend_deprivation_index+urban+CHD+diabet+Hype	cetn2	0.000211305	0.00529559	0.995775	61973.4	124791	11922	0.999226
Dep7y~cfc1+Age+Sex+BMI+Race_Ethnicity+Smoking+healthDrinking+Healthy_physical_activity+Qualification+Townsend_deprivation_index+urban+CHD+diabet+Hype	cfc1	0.141582	2.40997	0.015969	61935	124391	11922	0.208496
Dep7y~cga+Age+Sex+BMI+Race_Ethnicity+Smoking+healthDrinking+Healthy_physical_activity+Qualification+Townsend_deprivation_index+urban+CHD+diabet+Hype	cga	-0.0513541	-1.57735	0.114741	63417.4	127594	12203	0.569036
Dep7y~cgref1+Age+Sex+BMI+Race_Ethnicity+Smoking+healthDrinking+Healthy_physical_activity+Qualification+Townsend_deprivation_index+urban+CHD+diabet+Hype	cgref1	0.0277043	0.438142	0.661291	63480.8	127732	12215	0.999226
Dep7y~chac2+Age+Sex+BMI+Race_Ethnicity+Smoking+healthDrinking+Healthy_physical_activity+Qualification+Townsend_deprivation_index+urban+CHD+diabet+Hype	chac2	-0.0101188	-0.228006	0.819646	61940.7	124451	11922	0.999226
Dep7y~chek2+Age+Sex+BMI+Race_Ethnicity+Smoking+healthDrinking+Healthy_physical_activity+Qualification+Townsend_deprivation_index+urban+CHD+diabet+Hype	chek2	-0.0407807	-0.527466	0.597879	62184	124851	11971	0.983256
Dep7y~chgb+Age+Sex+BMI+Race_Ethnicity+Smoking+healthDrinking+Healthy_physical_activity+Qualification+Townsend_deprivation_index+urban+CHD+diabet+Hype	chgb	-0.0459372	-0.679657	0.496734	63952.7	128640	12307	0.977602
Dep7y~chi3l1+Age+Sex+BMI+Race_Ethnicity+Smoking+healthDrinking+Healthy_physical_activity+Qualification+Townsend_deprivation_index+urban+CHD+diabet+Hype	chi3l1	0.125911	3.24955	0.0011591	62023.5	124660	11937	0.0642239
Dep7y~chit1+Age+Sex+BMI+Race_Ethnicity+Smoking+healthDrinking+Healthy_physical_activity+Qualification+Townsend_deprivation_index+urban+CHD+diabet+Hype	chit1	0.00495285	0.284893	0.775731	63696.3	127538	12271	0.999226
Dep7y~chl1+Age+Sex+BMI+Race_Ethnicity+Smoking+healthDrinking+Healthy_physical_activity+Qualification+Townsend_deprivation_index+urban+CHD+diabet+Hype	chl1	0.0099761	0.116173	0.907517	63536.7	127313	12238	0.999226
Dep7y~chmp1a+Age+Sex+BMI+Race_Ethnicity+Smoking+healthDrinking+Healthy_physical_activity+Qualification+Townsend_deprivation_index+urban+CHD+diabet+Hype	chmp1a	0.00412322	0.122805	0.902263	63041.7	126904	12129	0.999226
Dep7y~chrdl1+Age+Sex+BMI+Race_Ethnicity+Smoking+healthDrinking+Healthy_physical_activity+Qualification+Townsend_deprivation_index+urban+CHD+diabet+Hype	chrdl1	0.184545	2.07303	0.0381908	63743.1	128944	12250	0.326743
Dep7y~chrdl2+Age+Sex+BMI+Race_Ethnicity+Smoking+healthDrinking+Healthy_physical_activity+Qualification+Townsend_deprivation_index+urban+CHD+diabet+Hype	chrdl2	-0.0127613	-0.263671	0.792038	63481	127734	12215	0.999226
Dep7y~ciapin1+Age+Sex+BMI+Race_Ethnicity+Smoking+healthDrinking+Healthy_physical_activity+Qualification+Townsend_deprivation_index+urban+CHD+diabet+Hype	ciapin1	0.00892239	0.217703	0.827664	63703.7	128007	12262	0.999226
Dep7y~ckap4+Age+Sex+BMI+Race_Ethnicity+Smoking+healthDrinking+Healthy_physical_activity+Qualification+Townsend_deprivation_index+urban+CHD+diabet+Hype	ckap4	0.181526	1.74925	0.0802734	63904.3	129054	12286	0.506207
Dep7y~ckmt1a_ckmt1b+Age+Sex+BMI+Race_Ethnicity+Smoking+healthDrinking+Healthy_physical_activity+Qualification+Townsend_deprivation_index+urban+CHD+diabet+Hype	ckmt1a_ckmt1b	-0.0103223	-0.267992	0.78871	63342.4	128124	12173	0.999226
Dep7y~clc+Age+Sex+BMI+Race_Ethnicity+Smoking+healthDrinking+Healthy_physical_activity+Qualification+Townsend_deprivation_index+urban+CHD+diabet+Hype	clc	-0.0519113	-1.33775	0.181002	63330.4	127473	12185	0.715692
Dep7y~clec10a+Age+Sex+BMI+Race_Ethnicity+Smoking+healthDrinking+Healthy_physical_activity+Qualification+Townsend_deprivation_index+urban+CHD+diabet+Hype	clec10a	0.0370058	0.493134	0.621927	63041.5	126901	12129	0.992705
Dep7y~clec11a+Age+Sex+BMI+Race_Ethnicity+Smoking+healthDrinking+Healthy_physical_activity+Qualification+Townsend_deprivation_index+urban+CHD+diabet+Hype	clec11a	-0.00995305	-0.178345	0.858455	63308.7	127115	12188	0.999226
Dep7y~clec14a+Age+Sex+BMI+Race_Ethnicity+Smoking+healthDrinking+Healthy_physical_activity+Qualification+Townsend_deprivation_index+urban+CHD+diabet+Hype	clec14a	0.0853408	0.973283	0.330432	63418.9	127610	12203	0.875361
Dep7y~clec1a+Age+Sex+BMI+Race_Ethnicity+Smoking+healthDrinking+Healthy_physical_activity+Qualification+Townsend_deprivation_index+urban+CHD+diabet+Hype	clec1a	-0.0354014	-0.423546	0.671905	62184.1	124852	11971	0.999226
Dep7y~clec1b+Age+Sex+BMI+Race_Ethnicity+Smoking+healthDrinking+Healthy_physical_activity+Qualification+Townsend_deprivation_index+urban+CHD+diabet+Hype	clec1b	-0.0101498	-0.373738	0.708605	64177.6	129373	12344	0.999226
Dep7y~clec4a+Age+Sex+BMI+Race_Ethnicity+Smoking+healthDrinking+Healthy_physical_activity+Qualification+Townsend_deprivation_index+urban+CHD+diabet+Hype	clec4a	-0.19666	-2.58603	0.00972046	63323.8	127578	12181	0.175746
Dep7y~clec4c+Age+Sex+BMI+Race_Ethnicity+Smoking+healthDrinking+Healthy_physical_activity+Qualification+Townsend_deprivation_index+urban+CHD+diabet+Hype	clec4c	0.0018386	0.0325774	0.974012	63330.5	127648	12181	0.999226
Dep7y~clec4d+Age+Sex+BMI+Race_Ethnicity+Smoking+healthDrinking+Healthy_physical_activity+Qualification+Townsend_deprivation_index+urban+CHD+diabet+Hype	clec4d	0.0903946	2.01855	0.0435563	63326.4	127605	12181	0.34632
Dep7y~clec4g+Age+Sex+BMI+Race_Ethnicity+Smoking+healthDrinking+Healthy_physical_activity+Qualification+Townsend_deprivation_index+urban+CHD+diabet+Hype	clec4g	-0.0313507	-0.389587	0.696849	63330.3	127646	12181	0.999226
Dep7y~clec5a+Age+Sex+BMI+Race_Ethnicity+Smoking+healthDrinking+Healthy_physical_activity+Qualification+Townsend_deprivation_index+urban+CHD+diabet+Hype	clec5a	0.0683484	0.737352	0.460923	63303	127404	12180	0.964936
Dep7y~clec6a+Age+Sex+BMI+Race_Ethnicity+Smoking+healthDrinking+Healthy_physical_activity+Qualification+Townsend_deprivation_index+urban+CHD+diabet+Hype	clec6a	0.00913604	0.156009	0.876029	61940.8	124451	11922	0.999226
Dep7y~clec7a+Age+Sex+BMI+Race_Ethnicity+Smoking+healthDrinking+Healthy_physical_activity+Qualification+Townsend_deprivation_index+urban+CHD+diabet+Hype	clec7a	0.0360167	0.813621	0.415878	64164.8	129501	12338	0.943116
Dep7y~clip2+Age+Sex+BMI+Race_Ethnicity+Smoking+healthDrinking+Healthy_physical_activity+Qualification+Townsend_deprivation_index+urban+CHD+diabet+Hype	clip2	0.00498176	0.21592	0.829054	63330.4	127647	12181	0.999226
Dep7y~clmp+Age+Sex+BMI+Race_Ethnicity+Smoking+healthDrinking+Healthy_physical_activity+Qualification+Townsend_deprivation_index+urban+CHD+diabet+Hype	clmp	0.242384	1.83336	0.0667733	63987.7	128613	12316	0.441449
Dep7y~clpp+Age+Sex+BMI+Race_Ethnicity+Smoking+healthDrinking+Healthy_physical_activity+Qualification+Townsend_deprivation_index+urban+CHD+diabet+Hype	clpp	0.0281317	1.01753	0.308923	62929.5	126388	12114	0.864319
Dep7y~clps+Age+Sex+BMI+Race_Ethnicity+Smoking+healthDrinking+Healthy_physical_activity+Qualification+Townsend_deprivation_index+urban+CHD+diabet+Hype	clps	-0.0287933	-0.749443	0.453605	63330.4	127559	12183	0.960431
Dep7y~clspn+Age+Sex+BMI+Race_Ethnicity+Smoking+healthDrinking+Healthy_physical_activity+Qualification+Townsend_deprivation_index+urban+CHD+diabet+Hype	clspn	-0.0378788	-0.513868	0.607354	61862	124284	11907	0.986368
Dep7y~clstn1+Age+Sex+BMI+Race_Ethnicity+Smoking+healthDrinking+Healthy_physical_activity+Qualification+Townsend_deprivation_index+urban+CHD+diabet+Hype	clstn1	-0.0602689	-1.17701	0.239216	61972	124777	11922	0.806615
Dep7y~clstn2+Age+Sex+BMI+Race_Ethnicity+Smoking+healthDrinking+Healthy_physical_activity+Qualification+Townsend_deprivation_index+urban+CHD+diabet+Hype	clstn2	-0.116627	-1.70402	0.0884017	64162.5	129478	12338	0.511466
Dep7y~clta+Age+Sex+BMI+Race_Ethnicity+Smoking+healthDrinking+Healthy_physical_activity+Qualification+Townsend_deprivation_index+urban+CHD+diabet+Hype	clta	-0.032832	-0.596052	0.551152	62183.9	124850	11971	0.98279
Dep7y~clul1+Age+Sex+BMI+Race_Ethnicity+Smoking+healthDrinking+Healthy_physical_activity+Qualification+Townsend_deprivation_index+urban+CHD+diabet+Hype	clul1	-0.095703	-1.60731	0.108013	63358.8	127028	12202	0.558383
Dep7y~cndp1+Age+Sex+BMI+Race_Ethnicity+Smoking+healthDrinking+Healthy_physical_activity+Qualification+Townsend_deprivation_index+urban+CHD+diabet+Hype	cndp1	-0.170223	-2.90437	0.00368648	63626.8	127338	12259	0.110068
Dep7y~cnpy2+Age+Sex+BMI+Race_Ethnicity+Smoking+healthDrinking+Healthy_physical_activity+Qualification+Townsend_deprivation_index+urban+CHD+diabet+Hype	cnpy2	0.00382423	0.0887492	0.929283	62184.3	124854	11971	0.999226
Dep7y~cnst+Age+Sex+BMI+Race_Ethnicity+Smoking+healthDrinking+Healthy_physical_activity+Qualification+Townsend_deprivation_index+urban+CHD+diabet+Hype	cnst	-0.0205792	-0.847106	0.396953	63480.3	127727	12215	0.929362
Dep7y~cnpy4+Age+Sex+BMI+Race_Ethnicity+Smoking+healthDrinking+Healthy_physical_activity+Qualification+Townsend_deprivation_index+urban+CHD+diabet+Hype	cnpy4	0.00169157	0.0483006	0.961477	63023.9	126631	12131	0.999226
Dep7y~cntn1+Age+Sex+BMI+Race_Ethnicity+Smoking+healthDrinking+Healthy_physical_activity+Qualification+Townsend_deprivation_index+urban+CHD+diabet+Hype	cntn1	-0.262438	-2.64504	0.00817844	64257.2	129156	12368	0.159534
Dep7y~cntn2+Age+Sex+BMI+Race_Ethnicity+Smoking+healthDrinking+Healthy_physical_activity+Qualification+Townsend_deprivation_index+urban+CHD+diabet+Hype	cntn2	-0.0198553	-0.335826	0.737007	63991	128647	12316	0.999226
Dep7y~cntn3+Age+Sex+BMI+Race_Ethnicity+Smoking+healthDrinking+Healthy_physical_activity+Qualification+Townsend_deprivation_index+urban+CHD+diabet+Hype	cntn3	-0.0873433	-1.03508	0.300653	63418.8	127609	12203	0.864319
Dep7y~cntn4+Age+Sex+BMI+Race_Ethnicity+Smoking+healthDrinking+Healthy_physical_activity+Qualification+Townsend_deprivation_index+urban+CHD+diabet+Hype	cntn4	-0.392954	-3.52601	0.000423424	63407.4	127490	12203	0.0364394
Dep7y~cntn5+Age+Sex+BMI+Race_Ethnicity+Smoking+healthDrinking+Healthy_physical_activity+Qualification+Townsend_deprivation_index+urban+CHD+diabet+Hype	cntn5	-0.223908	-3.0521	0.00227731	63585.9	127477	12246	0.0837359
Dep7y~cntnap2+Age+Sex+BMI+Race_Ethnicity+Smoking+healthDrinking+Healthy_physical_activity+Qualification+Townsend_deprivation_index+urban+CHD+diabet+Hype	cntnap2	-0.0857132	-1.31151	0.189711	63328.7	127630	12181	0.738156
Dep7y~col18a1+Age+Sex+BMI+Race_Ethnicity+Smoking+healthDrinking+Healthy_physical_activity+Qualification+Townsend_deprivation_index+urban+CHD+diabet+Hype	col18a1	0.298333	2.51525	0.0119075	63723.1	127644	12275	0.189355
Dep7y~col1a1+Age+Sex+BMI+Race_Ethnicity+Smoking+healthDrinking+Healthy_physical_activity+Qualification+Townsend_deprivation_index+urban+CHD+diabet+Hype	col1a1	-0.134479	-1.26883	0.204526	64262.6	129212	12368	0.763321
Dep7y~col4a1+Age+Sex+BMI+Race_Ethnicity+Smoking+healthDrinking+Healthy_physical_activity+Qualification+Townsend_deprivation_index+urban+CHD+diabet+Hype	col4a1	0.0232015	0.333507	0.738757	63480.9	127733	12215	0.999226
Dep7y~col6a3+Age+Sex+BMI+Race_Ethnicity+Smoking+healthDrinking+Healthy_physical_activity+Qualification+Townsend_deprivation_index+urban+CHD+diabet+Hype	col6a3	0.219933	2.61445	0.00894806	64257.4	129157	12368	0.169401
Dep7y~col9a1+Age+Sex+BMI+Race_Ethnicity+Smoking+healthDrinking+Healthy_physical_activity+Qualification+Townsend_deprivation_index+urban+CHD+diabet+Hype	col9a1	-0.100731	-1.70158	0.0888601	63327.6	127617	12181	0.511466
Dep7y~colec12+Age+Sex+BMI+Race_Ethnicity+Smoking+healthDrinking+Healthy_physical_activity+Qualification+Townsend_deprivation_index+urban+CHD+diabet+Hype	colec12	0.300521	2.73752	0.00619934	63488.7	127815	12215	0.137419
Dep7y~comp+Age+Sex+BMI+Race_Ethnicity+Smoking+healthDrinking+Healthy_physical_activity+Qualification+Townsend_deprivation_index+urban+CHD+diabet+Hype	comp	-0.237887	-2.94425	0.00324355	62738.4	125835	12081	0.107848
Dep7y~comt+Age+Sex+BMI+Race_Ethnicity+Smoking+healthDrinking+Healthy_physical_activity+Qualification+Townsend_deprivation_index+urban+CHD+diabet+Hype	comt	-0.0142072	-0.442787	0.657928	61603.4	123899	11854	0.999226
Dep7y~cope+Age+Sex+BMI+Race_Ethnicity+Smoking+healthDrinking+Healthy_physical_activity+Qualification+Townsend_deprivation_index+urban+CHD+diabet+Hype	cope	0.0433252	0.760004	0.447267	61972.8	124785	11922	0.958055
Dep7y~coro1a+Age+Sex+BMI+Race_Ethnicity+Smoking+healthDrinking+Healthy_physical_activity+Qualification+Townsend_deprivation_index+urban+CHD+diabet+Hype	coro1a	0.0275927	0.953182	0.340517	62158.1	124019	11984	0.883369
Dep7y~cox5b+Age+Sex+BMI+Race_Ethnicity+Smoking+healthDrinking+Healthy_physical_activity+Qualification+Townsend_deprivation_index+urban+CHD+diabet+Hype	cox5b	0.0541438	1.41405	0.157373	63021.9	126611	12131	0.667219
Dep7y~cpa1+Age+Sex+BMI+Race_Ethnicity+Smoking+healthDrinking+Healthy_physical_activity+Qualification+Townsend_deprivation_index+urban+CHD+diabet+Hype	cpa1	-0.00336932	-0.0756733	0.93968	64264.2	129229	12368	0.999226
Dep7y~cpa2+Age+Sex+BMI+Race_Ethnicity+Smoking+healthDrinking+Healthy_physical_activity+Qualification+Townsend_deprivation_index+urban+CHD+diabet+Hype	cpa2	-0.0930949	-2.28736	0.0221917	63983.5	128744	12312	0.241253
Dep7y~cpb1+Age+Sex+BMI+Race_Ethnicity+Smoking+healthDrinking+Healthy_physical_activity+Qualification+Townsend_deprivation_index+urban+CHD+diabet+Hype	cpb1	-0.0200552	-0.439191	0.660531	64264	129227	12368	0.999226
Dep7y~cpe+Age+Sex+BMI+Race_Ethnicity+Smoking+healthDrinking+Healthy_physical_activity+Qualification+Townsend_deprivation_index+urban+CHD+diabet+Hype	cpe	0.0476968	0.698872	0.484645	63491.3	127798	12216	0.972615
Dep7y~cpped1+Age+Sex+BMI+Race_Ethnicity+Smoking+healthDrinking+Healthy_physical_activity+Qualification+Townsend_deprivation_index+urban+CHD+diabet+Hype	cpped1	0.013948	0.359695	0.719081	64177.6	129373	12344	0.999226
Dep7y~cpm+Age+Sex+BMI+Race_Ethnicity+Smoking+healthDrinking+Healthy_physical_activity+Qualification+Townsend_deprivation_index+urban+CHD+diabet+Hype	cpm	0.0657715	0.822326	0.410907	63885.9	128773	12288	0.940778
Dep7y~cpvl+Age+Sex+BMI+Race_Ethnicity+Smoking+healthDrinking+Healthy_physical_activity+Qualification+Townsend_deprivation_index+urban+CHD+diabet+Hype	cpvl	0.0301648	0.469529	0.6387	63889	128543	12294	0.996331
Dep7y~cpxm1+Age+Sex+BMI+Race_Ethnicity+Smoking+healthDrinking+Healthy_physical_activity+Qualification+Townsend_deprivation_index+urban+CHD+diabet+Hype	cpxm1	0.01704	0.447555	0.654483	63703.6	128005	12262	0.999226
Dep7y~cr2+Age+Sex+BMI+Race_Ethnicity+Smoking+healthDrinking+Healthy_physical_activity+Qualification+Townsend_deprivation_index+urban+CHD+diabet+Hype	cr2	-0.00270801	-0.0471652	0.962382	63635.3	127425	12259	0.999226
Dep7y~cracr2a+Age+Sex+BMI+Race_Ethnicity+Smoking+healthDrinking+Healthy_physical_activity+Qualification+Townsend_deprivation_index+urban+CHD+diabet+Hype	cracr2a	0.00137347	0.0452279	0.963926	61940.8	124452	11922	0.999226
Dep7y~cradd+Age+Sex+BMI+Race_Ethnicity+Smoking+healthDrinking+Healthy_physical_activity+Qualification+Townsend_deprivation_index+urban+CHD+diabet+Hype	cradd	-0.0044702	-0.127797	0.898312	62930.5	126398	12114	0.999226
Dep7y~creg1+Age+Sex+BMI+Race_Ethnicity+Smoking+healthDrinking+Healthy_physical_activity+Qualification+Townsend_deprivation_index+urban+CHD+diabet+Hype	creg1	0.0877483	1.21172	0.225645	62549.7	125307	12048	0.78227
Dep7y~creld2+Age+Sex+BMI+Race_Ethnicity+Smoking+healthDrinking+Healthy_physical_activity+Qualification+Townsend_deprivation_index+urban+CHD+diabet+Hype	creld2	0.0140919	0.27664	0.782061	63747.3	128989	12250	0.999226
Dep7y~crh+Age+Sex+BMI+Race_Ethnicity+Smoking+healthDrinking+Healthy_physical_activity+Qualification+Townsend_deprivation_index+urban+CHD+diabet+Hype	crh	-0.0126114	-0.406639	0.68428	61805.5	124262	11894	0.999226
Dep7y~crhbp+Age+Sex+BMI+Race_Ethnicity+Smoking+healthDrinking+Healthy_physical_activity+Qualification+Townsend_deprivation_index+urban+CHD+diabet+Hype	crhbp	0.101577	1.04628	0.295451	63495.2	127882	12215	0.864319
Dep7y~crim1+Age+Sex+BMI+Race_Ethnicity+Smoking+healthDrinking+Healthy_physical_activity+Qualification+Townsend_deprivation_index+urban+CHD+diabet+Hype	crim1	0.13264	0.983613	0.325325	63859	129282	12270	0.872319
Dep7y~crhr1+Age+Sex+BMI+Race_Ethnicity+Smoking+healthDrinking+Healthy_physical_activity+Qualification+Townsend_deprivation_index+urban+CHD+diabet+Hype	crhr1	0.0737248	1.7112	0.0870697	62181.4	124823	11971	0.511466
Dep7y~crip2+Age+Sex+BMI+Race_Ethnicity+Smoking+healthDrinking+Healthy_physical_activity+Qualification+Townsend_deprivation_index+urban+CHD+diabet+Hype	crip2	-0.028148	-0.382981	0.701741	63041.5	126902	12129	0.999226
Dep7y~crisp2+Age+Sex+BMI+Race_Ethnicity+Smoking+healthDrinking+Healthy_physical_activity+Qualification+Townsend_deprivation_index+urban+CHD+diabet+Hype	crisp2	0.00164161	0.0354357	0.971733	63991.1	128648	12316	0.999226
Dep7y~crkl+Age+Sex+BMI+Race_Ethnicity+Smoking+healthDrinking+Healthy_physical_activity+Qualification+Townsend_deprivation_index+urban+CHD+diabet+Hype	crkl	-0.000692389	-0.0280547	0.977619	63623.2	128785	12225	0.999226
Dep7y~crlf1+Age+Sex+BMI+Race_Ethnicity+Smoking+healthDrinking+Healthy_physical_activity+Qualification+Townsend_deprivation_index+urban+CHD+diabet+Hype	crlf1	-0.0222424	-0.215565	0.82933	63859.9	129292	12270	0.999226
Dep7y~crnn+Age+Sex+BMI+Race_Ethnicity+Smoking+healthDrinking+Healthy_physical_activity+Qualification+Townsend_deprivation_index+urban+CHD+diabet+Hype	crnn	0.0439975	1.0798	0.280252	61489.9	123545	11835	0.855761
Dep7y~crtac1+Age+Sex+BMI+Race_Ethnicity+Smoking+healthDrinking+Healthy_physical_activity+Qualification+Townsend_deprivation_index+urban+CHD+diabet+Hype	crtac1	-0.129181	-1.47593	0.139989	64262.1	129206	12368	0.636036
Dep7y~crtam+Age+Sex+BMI+Race_Ethnicity+Smoking+healthDrinking+Healthy_physical_activity+Qualification+Townsend_deprivation_index+urban+CHD+diabet+Hype	crtam	0.0741799	1.38235	0.166888	63039.8	126884	12129	0.683915
Dep7y~csf1+Age+Sex+BMI+Race_Ethnicity+Smoking+healthDrinking+Healthy_physical_activity+Qualification+Townsend_deprivation_index+urban+CHD+diabet+Hype	csf1	0.217737	2.0689	0.0385764	63855.7	129247	12270	0.328124
Dep7y~crx+Age+Sex+BMI+Race_Ethnicity+Smoking+healthDrinking+Healthy_physical_activity+Qualification+Townsend_deprivation_index+urban+CHD+diabet+Hype	crx	0.038171	1.54447	0.122502	62181.9	124829	11971	0.586562
Dep7y~csf2ra+Age+Sex+BMI+Race_Ethnicity+Smoking+healthDrinking+Healthy_physical_activity+Qualification+Townsend_deprivation_index+urban+CHD+diabet+Hype	csf2ra	0.00356774	0.083993	0.933063	63041.7	126904	12129	0.999226
Dep7y~csf3+Age+Sex+BMI+Race_Ethnicity+Smoking+healthDrinking+Healthy_physical_activity+Qualification+Townsend_deprivation_index+urban+CHD+diabet+Hype	csf3	0.00959473	0.170687	0.864472	62287.8	126510	11958	0.999226
Dep7y~cst3+Age+Sex+BMI+Race_Ethnicity+Smoking+healthDrinking+Healthy_physical_activity+Qualification+Townsend_deprivation_index+urban+CHD+diabet+Hype	cst3	0.248914	2.44561	0.0144746	63543	127248	12241	0.198874
Dep7y~cst6+Age+Sex+BMI+Race_Ethnicity+Smoking+healthDrinking+Healthy_physical_activity+Qualification+Townsend_deprivation_index+urban+CHD+diabet+Hype	cst6	-0.0297198	-0.522215	0.60153	61750.2	123513	11898	0.983256
Dep7y~cst5+Age+Sex+BMI+Race_Ethnicity+Smoking+healthDrinking+Healthy_physical_activity+Qualification+Townsend_deprivation_index+urban+CHD+diabet+Hype	cst5	-0.0331319	-0.670188	0.502751	62400.3	126149	11993	0.977602
Dep7y~cst7+Age+Sex+BMI+Race_Ethnicity+Smoking+healthDrinking+Healthy_physical_activity+Qualification+Townsend_deprivation_index+urban+CHD+diabet+Hype	cst7	0.022677	0.79136	0.428749	63681.7	128959	12235	0.950394
Dep7y~cstb+Age+Sex+BMI+Race_Ethnicity+Smoking+healthDrinking+Healthy_physical_activity+Qualification+Townsend_deprivation_index+urban+CHD+diabet+Hype	cstb	0.10751	1.71953	0.0855432	62554.4	124708	12063	0.511466
Dep7y~ctf1+Age+Sex+BMI+Race_Ethnicity+Smoking+healthDrinking+Healthy_physical_activity+Qualification+Townsend_deprivation_index+urban+CHD+diabet+Hype	ctf1	-0.00219015	-0.0692663	0.944779	62184.3	124854	11971	0.999226
Dep7y~ctrc+Age+Sex+BMI+Race_Ethnicity+Smoking+healthDrinking+Healthy_physical_activity+Qualification+Townsend_deprivation_index+urban+CHD+diabet+Hype	ctrc	-0.0599744	-1.39332	0.163547	63473.4	127873	12210	0.677816
Dep7y~ctrb1+Age+Sex+BMI+Race_Ethnicity+Smoking+healthDrinking+Healthy_physical_activity+Qualification+Townsend_deprivation_index+urban+CHD+diabet+Hype	ctrb1	-0.0700767	-1.43126	0.152382	63417.8	127599	12203	0.667219
Dep7y~ctsb+Age+Sex+BMI+Race_Ethnicity+Smoking+healthDrinking+Healthy_physical_activity+Qualification+Townsend_deprivation_index+urban+CHD+diabet+Hype	ctsb	0.0431147	0.859098	0.390303	63461.5	127182	12223	0.923464
Dep7y~ctsc+Age+Sex+BMI+Race_Ethnicity+Smoking+healthDrinking+Healthy_physical_activity+Qualification+Townsend_deprivation_index+urban+CHD+diabet+Hype	ctsc	0.0820833	1.35826	0.174406	63385.8	128536	12174	0.695329
Dep7y~ctsd+Age+Sex+BMI+Race_Ethnicity+Smoking+healthDrinking+Healthy_physical_activity+Qualification+Townsend_deprivation_index+urban+CHD+diabet+Hype	ctsd	0.130944	1.71888	0.0856624	59432.8	119016	11447	0.511466
Dep7y~ctsf+Age+Sex+BMI+Race_Ethnicity+Smoking+healthDrinking+Healthy_physical_activity+Qualification+Townsend_deprivation_index+urban+CHD+diabet+Hype	ctsf	0.0941724	1.4161	0.156772	63701.8	127986	12262	0.667219
Dep7y~ctsh+Age+Sex+BMI+Race_Ethnicity+Smoking+healthDrinking+Healthy_physical_activity+Qualification+Townsend_deprivation_index+urban+CHD+diabet+Hype	ctsh	0.00329636	0.0897245	0.928508	62005.3	124601	11934	0.999226
Dep7y~ctsl+Age+Sex+BMI+Race_Ethnicity+Smoking+healthDrinking+Healthy_physical_activity+Qualification+Townsend_deprivation_index+urban+CHD+diabet+Hype	ctsl	0.072825	0.638314	0.523281	63480.6	127730	12215	0.98279
Dep7y~ctso+Age+Sex+BMI+Race_Ethnicity+Smoking+healthDrinking+Healthy_physical_activity+Qualification+Townsend_deprivation_index+urban+CHD+diabet+Hype	ctso	0.0217569	0.244991	0.806467	64165.4	129508	12338	0.999226
Dep7y~ctss+Age+Sex+BMI+Race_Ethnicity+Smoking+healthDrinking+Healthy_physical_activity+Qualification+Townsend_deprivation_index+urban+CHD+diabet+Hype	ctss	0.0491812	0.360999	0.718108	49787.2	99814.7	9581	0.999226
Dep7y~ctsv+Age+Sex+BMI+Race_Ethnicity+Smoking+healthDrinking+Healthy_physical_activity+Qualification+Townsend_deprivation_index+urban+CHD+diabet+Hype	ctsv	-0.0803716	-1.24154	0.214431	63809.5	128369	12279	0.770891
Dep7y~ctsz+Age+Sex+BMI+Race_Ethnicity+Smoking+healthDrinking+Healthy_physical_activity+Qualification+Townsend_deprivation_index+urban+CHD+diabet+Hype	ctsz	0.197448	2.2815	0.0225362	63394.6	126835	12215	0.241253
Dep7y~cx3cl1+Age+Sex+BMI+Race_Ethnicity+Smoking+healthDrinking+Healthy_physical_activity+Qualification+Townsend_deprivation_index+urban+CHD+diabet+Hype	cx3cl1	0.149577	1.85424	0.0637289	63038.3	126868	12129	0.431646
Dep7y~cxadr+Age+Sex+BMI+Race_Ethnicity+Smoking+healthDrinking+Healthy_physical_activity+Qualification+Townsend_deprivation_index+urban+CHD+diabet+Hype	cxadr	0.0882963	1.66557	0.0958248	63327.7	127619	12181	0.525062
Dep7y~cxcl1+Age+Sex+BMI+Race_Ethnicity+Smoking+healthDrinking+Healthy_physical_activity+Qualification+Townsend_deprivation_index+urban+CHD+diabet+Hype	cxcl1	-0.0130006	-0.471832	0.637055	63406.6	128623	12177	0.996331
Dep7y~cxcl10+Age+Sex+BMI+Race_Ethnicity+Smoking+healthDrinking+Healthy_physical_activity+Qualification+Townsend_deprivation_index+urban+CHD+diabet+Hype	cxcl10	0.0819066	2.02938	0.0424416	63855.9	129249	12270	0.344898
Dep7y~cxcl11+Age+Sex+BMI+Race_Ethnicity+Smoking+healthDrinking+Healthy_physical_activity+Qualification+Townsend_deprivation_index+urban+CHD+diabet+Hype	cxcl11	0.0468362	1.38899	0.164861	64175.8	129354	12344	0.680607
Dep7y~cxcl12+Age+Sex+BMI+Race_Ethnicity+Smoking+healthDrinking+Healthy_physical_activity+Qualification+Townsend_deprivation_index+urban+CHD+diabet+Hype	cxcl12	0.058364	0.857723	0.391063	62287.1	126502	11958	0.923464
Dep7y~cxcl13+Age+Sex+BMI+Race_Ethnicity+Smoking+healthDrinking+Healthy_physical_activity+Qualification+Townsend_deprivation_index+urban+CHD+diabet+Hype	cxcl13	0.0395902	0.903536	0.366259	64177	129366	12344	0.91284
Dep7y~cxcl14+Age+Sex+BMI+Race_Ethnicity+Smoking+healthDrinking+Healthy_physical_activity+Qualification+Townsend_deprivation_index+urban+CHD+diabet+Hype	cxcl14	-0.113266	-2.58569	0.00973027	62281.1	126439	11958	0.175746
Dep7y~cxcl16+Age+Sex+BMI+Race_Ethnicity+Smoking+healthDrinking+Healthy_physical_activity+Qualification+Townsend_deprivation_index+urban+CHD+diabet+Hype	cxcl16	0.0639866	0.555228	0.578749	64164	129012	12349	0.983256
Dep7y~cxcl17+Age+Sex+BMI+Race_Ethnicity+Smoking+healthDrinking+Healthy_physical_activity+Qualification+Townsend_deprivation_index+urban+CHD+diabet+Hype	cxcl17	0.059229	0.897067	0.369701	64164.6	129500	12338	0.913636
Dep7y~cxcl3+Age+Sex+BMI+Race_Ethnicity+Smoking+healthDrinking+Healthy_physical_activity+Qualification+Townsend_deprivation_index+urban+CHD+diabet+Hype	cxcl3	-0.00578022	-0.207461	0.835654	63569.7	128663	12215	0.999226
Dep7y~cxcl5+Age+Sex+BMI+Race_Ethnicity+Smoking+healthDrinking+Healthy_physical_activity+Qualification+Townsend_deprivation_index+urban+CHD+diabet+Hype	cxcl5	0.0214084	0.913029	0.361246	63252.5	127270	12171	0.905938
Dep7y~cxcl6+Age+Sex+BMI+Race_Ethnicity+Smoking+healthDrinking+Healthy_physical_activity+Qualification+Townsend_deprivation_index+urban+CHD+diabet+Hype	cxcl6	0.0507995	1.48653	0.137164	64163.2	129485	12338	0.625142
Dep7y~cxcl8+Age+Sex+BMI+Race_Ethnicity+Smoking+healthDrinking+Healthy_physical_activity+Qualification+Townsend_deprivation_index+urban+CHD+diabet+Hype	cxcl8	0.024717	0.638381	0.523238	62849.6	126253	12098	0.98279
Dep7y~cxcl9+Age+Sex+BMI+Race_Ethnicity+Smoking+healthDrinking+Healthy_physical_activity+Qualification+Townsend_deprivation_index+urban+CHD+diabet+Hype	cxcl9	0.0677911	1.68798	0.0914403	63857.1	129262	12270	0.514528
Dep7y~dab2+Age+Sex+BMI+Race_Ethnicity+Smoking+healthDrinking+Healthy_physical_activity+Qualification+Townsend_deprivation_index+urban+CHD+diabet+Hype	dab2	-0.00644708	-0.274539	0.783675	63991	128647	12316	0.999226
Dep7y~dag1+Age+Sex+BMI+Race_Ethnicity+Smoking+healthDrinking+Healthy_physical_activity+Qualification+Townsend_deprivation_index+urban+CHD+diabet+Hype	dag1	0.0098338	0.178219	0.858554	63860	129292	12270	0.999226
Dep7y~dapp1+Age+Sex+BMI+Race_Ethnicity+Smoking+healthDrinking+Healthy_physical_activity+Qualification+Townsend_deprivation_index+urban+CHD+diabet+Hype	dapp1	-0.013704	-0.627275	0.530491	63330.1	127643	12181	0.98279
Dep7y~dars1+Age+Sex+BMI+Race_Ethnicity+Smoking+healthDrinking+Healthy_physical_activity+Qualification+Townsend_deprivation_index+urban+CHD+diabet+Hype	dars1	-0.00432188	-0.120578	0.904027	62930.5	126398	12114	0.999226
Dep7y~dbi+Age+Sex+BMI+Race_Ethnicity+Smoking+healthDrinking+Healthy_physical_activity+Qualification+Townsend_deprivation_index+urban+CHD+diabet+Hype	dbi	0.017818	0.534127	0.593263	63128.1	127020	12147	0.983256
Dep7y~dbnl+Age+Sex+BMI+Race_Ethnicity+Smoking+healthDrinking+Healthy_physical_activity+Qualification+Townsend_deprivation_index+urban+CHD+diabet+Hype	dbnl	0.0142501	0.504398	0.61399	63859.7	129289	12270	0.988365
Dep7y~dcbld2+Age+Sex+BMI+Race_Ethnicity+Smoking+healthDrinking+Healthy_physical_activity+Qualification+Townsend_deprivation_index+urban+CHD+diabet+Hype	dcbld2	0.106152	1.36508	0.172252	63701.9	127988	12262	0.692452
Dep7y~dcn+Age+Sex+BMI+Race_Ethnicity+Smoking+healthDrinking+Healthy_physical_activity+Qualification+Townsend_deprivation_index+urban+CHD+diabet+Hype	dcn	-0.0275733	-0.226794	0.820588	62184.2	124853	11971	0.999226
Dep7y~dctn1+Age+Sex+BMI+Race_Ethnicity+Smoking+healthDrinking+Healthy_physical_activity+Qualification+Townsend_deprivation_index+urban+CHD+diabet+Hype	dctn1	0.0148328	0.375076	0.70761	63990.9	128647	12316	0.999226
Dep7y~dctn2+Age+Sex+BMI+Race_Ethnicity+Smoking+healthDrinking+Healthy_physical_activity+Qualification+Townsend_deprivation_index+urban+CHD+diabet+Hype	dctn2	0.00725668	0.263268	0.792348	63023.9	126631	12131	0.999226
Dep7y~dctn6+Age+Sex+BMI+Race_Ethnicity+Smoking+healthDrinking+Healthy_physical_activity+Qualification+Townsend_deprivation_index+urban+CHD+diabet+Hype	dctn6	-0.006042	-0.160644	0.872377	61973.3	124791	11922	0.999226
Dep7y~dctpp1+Age+Sex+BMI+Race_Ethnicity+Smoking+healthDrinking+Healthy_physical_activity+Qualification+Townsend_deprivation_index+urban+CHD+diabet+Hype	dctpp1	-0.0256637	-0.303438	0.761561	63480.9	127733	12215	0.999226
Dep7y~dcxr+Age+Sex+BMI+Race_Ethnicity+Smoking+healthDrinking+Healthy_physical_activity+Qualification+Townsend_deprivation_index+urban+CHD+diabet+Hype	dcxr	-0.0632731	-1.25493	0.209528	63702.2	127991	12262	0.769431
Dep7y~ddah1+Age+Sex+BMI+Race_Ethnicity+Smoking+healthDrinking+Healthy_physical_activity+Qualification+Townsend_deprivation_index+urban+CHD+diabet+Hype	ddah1	0.0398833	0.661842	0.508085	63023.5	126627	12131	0.979352
Dep7y~ddc+Age+Sex+BMI+Race_Ethnicity+Smoking+healthDrinking+Healthy_physical_activity+Qualification+Townsend_deprivation_index+urban+CHD+diabet+Hype	ddc	-0.0900453	-1.586	0.112764	63387.4	127543	12197	0.564979
Dep7y~ddr1+Age+Sex+BMI+Race_Ethnicity+Smoking+healthDrinking+Healthy_physical_activity+Qualification+Townsend_deprivation_index+urban+CHD+diabet+Hype	ddr1	-0.0245209	-0.209797	0.833829	64177.7	129374	12344	0.999226
Dep7y~ddx58+Age+Sex+BMI+Race_Ethnicity+Smoking+healthDrinking+Healthy_physical_activity+Qualification+Townsend_deprivation_index+urban+CHD+diabet+Hype	ddx58	0.0428988	0.911118	0.362251	61940	124443	11922	0.905938
Dep7y~decr1+Age+Sex+BMI+Race_Ethnicity+Smoking+healthDrinking+Healthy_physical_activity+Qualification+Townsend_deprivation_index+urban+CHD+diabet+Hype	decr1	0.0239115	0.870211	0.384202	63329.7	127640	12181	0.923464
Dep7y~defa1_defa1b+Age+Sex+BMI+Race_Ethnicity+Smoking+healthDrinking+Healthy_physical_activity+Qualification+Townsend_deprivation_index+urban+CHD+diabet+Hype	defa1_defa1b	0.0302267	0.588187	0.556418	61985.3	124349	11935	0.983256
Dep7y~defb4a_defb4b+Age+Sex+BMI+Race_Ethnicity+Smoking+healthDrinking+Healthy_physical_activity+Qualification+Townsend_deprivation_index+urban+CHD+diabet+Hype	defb4a_defb4b	0.021585	1.16617	0.243569	62262.9	124585	11996	0.813566
Dep7y~dffa+Age+Sex+BMI+Race_Ethnicity+Smoking+healthDrinking+Healthy_physical_activity+Qualification+Townsend_deprivation_index+urban+CHD+diabet+Hype	dffa	0.0207725	0.540595	0.588797	64165.2	129505	12338	0.983256
Dep7y~dgkz+Age+Sex+BMI+Race_Ethnicity+Smoking+healthDrinking+Healthy_physical_activity+Qualification+Townsend_deprivation_index+urban+CHD+diabet+Hype	dgkz	0.0918371	1.22259	0.221508	62286.3	126494	11958	0.780882
Dep7y~diablo+Age+Sex+BMI+Race_Ethnicity+Smoking+healthDrinking+Healthy_physical_activity+Qualification+Townsend_deprivation_index+urban+CHD+diabet+Hype	diablo	-0.0162352	-0.676961	0.498443	63303	127405	12180	0.977602
Dep7y~dkk1+Age+Sex+BMI+Race_Ethnicity+Smoking+healthDrinking+Healthy_physical_activity+Qualification+Townsend_deprivation_index+urban+CHD+diabet+Hype	dkk1	-0.0117725	-0.266755	0.789663	64177.7	129374	12344	0.999226
Dep7y~dkk3+Age+Sex+BMI+Race_Ethnicity+Smoking+healthDrinking+Healthy_physical_activity+Qualification+Townsend_deprivation_index+urban+CHD+diabet+Hype	dkk3	0.0496919	0.541417	0.58823	64263.9	129226	12368	0.983256
Dep7y~dkk4+Age+Sex+BMI+Race_Ethnicity+Smoking+healthDrinking+Healthy_physical_activity+Qualification+Townsend_deprivation_index+urban+CHD+diabet+Hype	dkk4	-0.0136885	-0.234246	0.814798	62941.5	126776	12108	0.999226
Dep7y~dkkl1+Age+Sex+BMI+Race_Ethnicity+Smoking+healthDrinking+Healthy_physical_activity+Qualification+Townsend_deprivation_index+urban+CHD+diabet+Hype	dkkl1	-0.00787259	-0.254871	0.798827	63023.9	126631	12131	0.999226
Dep7y~dlk1+Age+Sex+BMI+Race_Ethnicity+Smoking+healthDrinking+Healthy_physical_activity+Qualification+Townsend_deprivation_index+urban+CHD+diabet+Hype	dlk1	-0.130373	-2.69435	0.00706211	64257	129153	12368	0.149737
Dep7y~dll1+Age+Sex+BMI+Race_Ethnicity+Smoking+healthDrinking+Healthy_physical_activity+Qualification+Townsend_deprivation_index+urban+CHD+diabet+Hype	dll1	0.172039	1.83193	0.0669868	63700.4	127972	12262	0.441449
Dep7y~dnaja2+Age+Sex+BMI+Race_Ethnicity+Smoking+healthDrinking+Healthy_physical_activity+Qualification+Townsend_deprivation_index+urban+CHD+diabet+Hype	dnaja2	-0.00190782	-0.0600927	0.952083	63987.9	129183	12303	0.999226
Dep7y~dnajb1+Age+Sex+BMI+Race_Ethnicity+Smoking+healthDrinking+Healthy_physical_activity+Qualification+Townsend_deprivation_index+urban+CHD+diabet+Hype	dnajb1	-0.0124018	-0.409301	0.682326	63023.8	126630	12131	0.999226
Dep7y~dnajb8+Age+Sex+BMI+Race_Ethnicity+Smoking+healthDrinking+Healthy_physical_activity+Qualification+Townsend_deprivation_index+urban+CHD+diabet+Hype	dnajb8	0.0297282	0.630888	0.528126	62183.9	124850	11971	0.98279
Dep7y~dner+Age+Sex+BMI+Race_Ethnicity+Smoking+healthDrinking+Healthy_physical_activity+Qualification+Townsend_deprivation_index+urban+CHD+diabet+Hype	dner	-0.384761	-3.662	0.000251315	63379	127500	12196	0.0305735
Dep7y~dnmbp+Age+Sex+BMI+Race_Ethnicity+Smoking+healthDrinking+Healthy_physical_activity+Qualification+Townsend_deprivation_index+urban+CHD+diabet+Hype	dnmbp	0.0200453	0.480723	0.630722	63041.5	126901	12129	0.996331
Dep7y~dnph1+Age+Sex+BMI+Race_Ethnicity+Smoking+healthDrinking+Healthy_physical_activity+Qualification+Townsend_deprivation_index+urban+CHD+diabet+Hype	dnph1	0.0401771	0.803262	0.421839	63735.2	129081	12245	0.943116
Dep7y~dok2+Age+Sex+BMI+Race_Ethnicity+Smoking+healthDrinking+Healthy_physical_activity+Qualification+Townsend_deprivation_index+urban+CHD+diabet+Hype	dok2	-0.010775	-0.502325	0.615448	63480.8	127732	12215	0.988365
Dep7y~dpep1+Age+Sex+BMI+Race_Ethnicity+Smoking+healthDrinking+Healthy_physical_activity+Qualification+Townsend_deprivation_index+urban+CHD+diabet+Hype	dpep1	0.0101203	0.18163	0.855876	62930.5	126398	12114	0.999226
Dep7y~dpep2+Age+Sex+BMI+Race_Ethnicity+Smoking+healthDrinking+Healthy_physical_activity+Qualification+Townsend_deprivation_index+urban+CHD+diabet+Hype	dpep2	-0.0877153	-0.972119	0.331011	63023	126622	12131	0.875361
Dep7y~dpp10+Age+Sex+BMI+Race_Ethnicity+Smoking+healthDrinking+Healthy_physical_activity+Qualification+Townsend_deprivation_index+urban+CHD+diabet+Hype	dpp10	-0.0722412	-0.88046	0.378627	63329.7	127639	12181	0.923464
Dep7y~dpp4+Age+Sex+BMI+Race_Ethnicity+Smoking+healthDrinking+Healthy_physical_activity+Qualification+Townsend_deprivation_index+urban+CHD+diabet+Hype	dpp4	-0.283161	-3.05052	0.00228943	62006.4	124525	11936	0.0837359
Dep7y~dpp6+Age+Sex+BMI+Race_Ethnicity+Smoking+healthDrinking+Healthy_physical_activity+Qualification+Townsend_deprivation_index+urban+CHD+diabet+Hype	dpp6	-0.204184	-2.49354	0.012661	63017.7	126567	12131	0.197054
Dep7y~dpp7+Age+Sex+BMI+Race_Ethnicity+Smoking+healthDrinking+Healthy_physical_activity+Qualification+Townsend_deprivation_index+urban+CHD+diabet+Hype	dpp7	-0.0103717	-0.230694	0.817556	62913.4	126307	12112	0.999226
Dep7y~dpt+Age+Sex+BMI+Race_Ethnicity+Smoking+healthDrinking+Healthy_physical_activity+Qualification+Townsend_deprivation_index+urban+CHD+diabet+Hype	dpt	-0.228365	-2.30449	0.0212116	64258.9	129173	12368	0.235095
Dep7y~dpy30+Age+Sex+BMI+Race_Ethnicity+Smoking+healthDrinking+Healthy_physical_activity+Qualification+Townsend_deprivation_index+urban+CHD+diabet+Hype	dpy30	0.0202794	0.459	0.646242	63799.8	128136	12282	0.996753
Dep7y~draxin+Age+Sex+BMI+Race_Ethnicity+Smoking+healthDrinking+Healthy_physical_activity+Qualification+Townsend_deprivation_index+urban+CHD+diabet+Hype	draxin	0.126337	1.97972	0.0477572	63037.8	126863	12129	0.367071
Dep7y~drg2+Age+Sex+BMI+Race_Ethnicity+Smoking+healthDrinking+Healthy_physical_activity+Qualification+Townsend_deprivation_index+urban+CHD+diabet+Hype	drg2	0.0090155	0.193836	0.846307	63023.9	126631	12131	0.999226
Dep7y~dsc2+Age+Sex+BMI+Race_Ethnicity+Smoking+healthDrinking+Healthy_physical_activity+Qualification+Townsend_deprivation_index+urban+CHD+diabet+Hype	dsc2	0.106131	1.25225	0.210504	62672.3	126280	12055	0.769431
Dep7y~dsg2+Age+Sex+BMI+Race_Ethnicity+Smoking+healthDrinking+Healthy_physical_activity+Qualification+Townsend_deprivation_index+urban+CHD+diabet+Hype	dsg2	-0.0527044	-0.521274	0.602185	63419.6	127617	12203	0.983256
Dep7y~dsg3+Age+Sex+BMI+Race_Ethnicity+Smoking+healthDrinking+Healthy_physical_activity+Qualification+Townsend_deprivation_index+urban+CHD+diabet+Hype	dsg3	-0.0179217	-0.227259	0.820226	63695.3	127745	12266	0.999226
Dep7y~dsg4+Age+Sex+BMI+Race_Ethnicity+Smoking+healthDrinking+Healthy_physical_activity+Qualification+Townsend_deprivation_index+urban+CHD+diabet+Hype	dsg4	0.0419999	0.775913	0.437815	62834.4	126355	12092	0.951299
Dep7y~dtx3+Age+Sex+BMI+Race_Ethnicity+Smoking+healthDrinking+Healthy_physical_activity+Qualification+Townsend_deprivation_index+urban+CHD+diabet+Hype	dtx3	0.195238	1.70251	0.0886851	63021	126601	12131	0.511466
Dep7y~duox2+Age+Sex+BMI+Race_Ethnicity+Smoking+healthDrinking+Healthy_physical_activity+Qualification+Townsend_deprivation_index+urban+CHD+diabet+Hype	duox2	0.0184747	0.504207	0.614125	62184	124851	11971	0.988365
Dep7y~dusp3+Age+Sex+BMI+Race_Ethnicity+Smoking+healthDrinking+Healthy_physical_activity+Qualification+Townsend_deprivation_index+urban+CHD+diabet+Hype	dusp3	0.0343486	1.1197	0.262866	61972.1	124778	11922	0.839287
Dep7y~ebag9+Age+Sex+BMI+Race_Ethnicity+Smoking+healthDrinking+Healthy_physical_activity+Qualification+Townsend_deprivation_index+urban+CHD+diabet+Hype	ebag9	0.000391847	0.0140055	0.988826	63041.7	126904	12129	0.999226
Dep7y~ebi3_il27+Age+Sex+BMI+Race_Ethnicity+Smoking+healthDrinking+Healthy_physical_activity+Qualification+Townsend_deprivation_index+urban+CHD+diabet+Hype	ebi3_il27	0.0282387	0.325643	0.7447	63939.8	128506	12307	0.999226
Dep7y~ece1+Age+Sex+BMI+Race_Ethnicity+Smoking+healthDrinking+Healthy_physical_activity+Qualification+Townsend_deprivation_index+urban+CHD+diabet+Hype	ece1	-0.113722	-1.50147	0.13326	61971.1	124768	11922	0.617922
Dep7y~eda2r+Age+Sex+BMI+Race_Ethnicity+Smoking+healthDrinking+Healthy_physical_activity+Qualification+Townsend_deprivation_index+urban+CHD+diabet+Hype	eda2r	0.241001	3.23278	0.00122917	63980.6	128539	12316	0.0642239
Dep7y~edar+Age+Sex+BMI+Race_Ethnicity+Smoking+healthDrinking+Healthy_physical_activity+Qualification+Townsend_deprivation_index+urban+CHD+diabet+Hype	edar	-0.0567568	-1.97413	0.0483898	63326.6	127607	12181	0.367071
Dep7y~edil3+Age+Sex+BMI+Race_Ethnicity+Smoking+healthDrinking+Healthy_physical_activity+Qualification+Townsend_deprivation_index+urban+CHD+diabet+Hype	edil3	-0.102579	-1.3179	0.187562	62182.6	124836	11971	0.733699
Dep7y~efemp1+Age+Sex+BMI+Race_Ethnicity+Smoking+healthDrinking+Healthy_physical_activity+Qualification+Townsend_deprivation_index+urban+CHD+diabet+Hype	efemp1	0.110122	1.24115	0.214574	63533.8	127196	12240	0.770891
Dep7y~efna1+Age+Sex+BMI+Race_Ethnicity+Smoking+healthDrinking+Healthy_physical_activity+Qualification+Townsend_deprivation_index+urban+CHD+diabet+Hype	efna1	0.225925	2.19614	0.0281004	63306.2	127438	12180	0.277905
Dep7y~efna4+Age+Sex+BMI+Race_Ethnicity+Smoking+healthDrinking+Healthy_physical_activity+Qualification+Townsend_deprivation_index+urban+CHD+diabet+Hype	efna4	0.304142	3.11096	0.00186912	62965.8	126723	12115	0.0825652
Dep7y~egf+Age+Sex+BMI+Race_Ethnicity+Smoking+healthDrinking+Healthy_physical_activity+Qualification+Townsend_deprivation_index+urban+CHD+diabet+Hype	egf	0.00574488	0.224143	0.82265	63429.5	128378	12188	0.999226
Dep7y~egfl7+Age+Sex+BMI+Race_Ethnicity+Smoking+healthDrinking+Healthy_physical_activity+Qualification+Townsend_deprivation_index+urban+CHD+diabet+Hype	egfl7	0.0561805	0.824054	0.409926	61940.1	124445	11922	0.940778
Dep7y~egfr+Age+Sex+BMI+Race_Ethnicity+Smoking+healthDrinking+Healthy_physical_activity+Qualification+Townsend_deprivation_index+urban+CHD+diabet+Hype	egfr	-0.661651	-4.09065	4.32892e-05	64247.5	129054	12368	0.01704
Dep7y~egln1+Age+Sex+BMI+Race_Ethnicity+Smoking+healthDrinking+Healthy_physical_activity+Qualification+Townsend_deprivation_index+urban+CHD+diabet+Hype	egln1	0.0489969	1.0175	0.308935	63329.4	127637	12181	0.864319
Dep7y~eif4b+Age+Sex+BMI+Race_Ethnicity+Smoking+healthDrinking+Healthy_physical_activity+Qualification+Townsend_deprivation_index+urban+CHD+diabet+Hype	eif4b	-0.00368801	-0.0801784	0.936097	63041.7	126904	12129	0.999226
Dep7y~eif4ebp1+Age+Sex+BMI+Race_Ethnicity+Smoking+healthDrinking+Healthy_physical_activity+Qualification+Townsend_deprivation_index+urban+CHD+diabet+Hype	eif4ebp1	0.0255673	0.634561	0.525727	63480.6	127730	12215	0.98279
Dep7y~eif4g1+Age+Sex+BMI+Race_Ethnicity+Smoking+healthDrinking+Healthy_physical_activity+Qualification+Townsend_deprivation_index+urban+CHD+diabet+Hype	eif4g1	0.0196634	0.758021	0.448453	64164.9	129502	12338	0.95834
Dep7y~eif5a+Age+Sex+BMI+Race_Ethnicity+Smoking+healthDrinking+Healthy_physical_activity+Qualification+Townsend_deprivation_index+urban+CHD+diabet+Hype	eif5a	0.00268051	0.0298062	0.976222	62287.8	126510	11958	0.999226
Dep7y~eloa+Age+Sex+BMI+Race_Ethnicity+Smoking+healthDrinking+Healthy_physical_activity+Qualification+Townsend_deprivation_index+urban+CHD+diabet+Hype	eloa	0.0156198	0.323228	0.746528	63023.8	126630	12131	0.999226
Dep7y~enah+Age+Sex+BMI+Race_Ethnicity+Smoking+healthDrinking+Healthy_physical_activity+Qualification+Townsend_deprivation_index+urban+CHD+diabet+Hype	enah	0.0644913	1.12258	0.261638	62286.5	126497	11958	0.839287
Dep7y~eng+Age+Sex+BMI+Race_Ethnicity+Smoking+healthDrinking+Healthy_physical_activity+Qualification+Townsend_deprivation_index+urban+CHD+diabet+Hype	eng	-0.118412	-0.764335	0.444682	64263.6	129223	12368	0.955316
Dep7y~eno1+Age+Sex+BMI+Race_Ethnicity+Smoking+healthDrinking+Healthy_physical_activity+Qualification+Townsend_deprivation_index+urban+CHD+diabet+Hype	eno1	-0.0132812	-0.397782	0.690797	63654.5	128323	12243	0.999226
Dep7y~eno2+Age+Sex+BMI+Race_Ethnicity+Smoking+healthDrinking+Healthy_physical_activity+Qualification+Townsend_deprivation_index+urban+CHD+diabet+Hype	eno2	0.00100252	0.0252342	0.979869	64177.8	129374	12344	0.999226
Dep7y~enpp2+Age+Sex+BMI+Race_Ethnicity+Smoking+healthDrinking+Healthy_physical_activity+Qualification+Townsend_deprivation_index+urban+CHD+diabet+Hype	enpp2	-0.0724641	-0.718724	0.472325	64263.7	129223	12368	0.969756
Dep7y~enpp5+Age+Sex+BMI+Race_Ethnicity+Smoking+healthDrinking+Healthy_physical_activity+Qualification+Townsend_deprivation_index+urban+CHD+diabet+Hype	enpp5	-0.135926	-2.19625	0.0280925	63855.2	129241	12270	0.277905
Dep7y~enpp7+Age+Sex+BMI+Race_Ethnicity+Smoking+healthDrinking+Healthy_physical_activity+Qualification+Townsend_deprivation_index+urban+CHD+diabet+Hype	enpp7	0.0334558	1.02794	0.303997	61799.2	125647	11861	0.864319
Dep7y~entpd2+Age+Sex+BMI+Race_Ethnicity+Smoking+healthDrinking+Healthy_physical_activity+Qualification+Townsend_deprivation_index+urban+CHD+diabet+Hype	entpd2	-0.0294279	-0.460267	0.645333	61940.6	124449	11922	0.996753
Dep7y~entpd5+Age+Sex+BMI+Race_Ethnicity+Smoking+healthDrinking+Healthy_physical_activity+Qualification+Townsend_deprivation_index+urban+CHD+diabet+Hype	entpd5	0.14961	1.1902	0.233992	62182.9	124839	11971	0.798526
Dep7y~entpd6+Age+Sex+BMI+Race_Ethnicity+Smoking+healthDrinking+Healthy_physical_activity+Qualification+Townsend_deprivation_index+urban+CHD+diabet+Hype	entpd6	-0.000257199	-0.00268213	0.99786	62184.3	124854	11971	0.999226
Dep7y~epcam+Age+Sex+BMI+Race_Ethnicity+Smoking+healthDrinking+Healthy_physical_activity+Qualification+Townsend_deprivation_index+urban+CHD+diabet+Hype	epcam	0.0228626	0.853104	0.393618	63518.7	128085	12216	0.925826
Dep7y~epha1+Age+Sex+BMI+Race_Ethnicity+Smoking+healthDrinking+Healthy_physical_activity+Qualification+Townsend_deprivation_index+urban+CHD+diabet+Hype	epha1	0.105138	1.2831	0.199482	63734.2	129071	12245	0.750648
Dep7y~epha10+Age+Sex+BMI+Race_Ethnicity+Smoking+healthDrinking+Healthy_physical_activity+Qualification+Townsend_deprivation_index+urban+CHD+diabet+Hype	epha10	-0.0306511	-0.718143	0.472683	61972.8	124786	11922	0.969756
Dep7y~epha2+Age+Sex+BMI+Race_Ethnicity+Smoking+healthDrinking+Healthy_physical_activity+Qualification+Townsend_deprivation_index+urban+CHD+diabet+Hype	epha2	0.296235	3.09851	0.00194956	60926.9	122209	11731	0.0825652
Dep7y~ephb4+Age+Sex+BMI+Race_Ethnicity+Smoking+healthDrinking+Healthy_physical_activity+Qualification+Townsend_deprivation_index+urban+CHD+diabet+Hype	ephb4	0.275418	2.46442	0.0137372	64258.2	129165	12368	0.198874
Dep7y~ephb6+Age+Sex+BMI+Race_Ethnicity+Smoking+healthDrinking+Healthy_physical_activity+Qualification+Townsend_deprivation_index+urban+CHD+diabet+Hype	ephb6	0.14211	1.59492	0.110755	62928	126372	12114	0.564581
Dep7y~ephx2+Age+Sex+BMI+Race_Ethnicity+Smoking+healthDrinking+Healthy_physical_activity+Qualification+Townsend_deprivation_index+urban+CHD+diabet+Hype	ephx2	-0.0867862	-2.02341	0.0430536	62180.2	124811	11971	0.344898
Dep7y~epo+Age+Sex+BMI+Race_Ethnicity+Smoking+healthDrinking+Healthy_physical_activity+Qualification+Townsend_deprivation_index+urban+CHD+diabet+Hype	epo	0.00587266	0.162866	0.870627	63330.4	127647	12181	0.999226
Dep7y~eps8l2+Age+Sex+BMI+Race_Ethnicity+Smoking+healthDrinking+Healthy_physical_activity+Qualification+Townsend_deprivation_index+urban+CHD+diabet+Hype	eps8l2	0.0229597	0.252779	0.800443	63851.1	128279	12291	0.999226
Dep7y~erbb2+Age+Sex+BMI+Race_Ethnicity+Smoking+healthDrinking+Healthy_physical_activity+Qualification+Townsend_deprivation_index+urban+CHD+diabet+Hype	erbb2	-0.200337	-1.82979	0.0673051	63700.4	127972	12262	0.441557
Dep7y~erbb3+Age+Sex+BMI+Race_Ethnicity+Smoking+healthDrinking+Healthy_physical_activity+Qualification+Townsend_deprivation_index+urban+CHD+diabet+Hype	erbb3	-0.0125433	-0.0900802	0.928225	63297.5	127697	12172	0.999226
Dep7y~erbb4+Age+Sex+BMI+Race_Ethnicity+Smoking+healthDrinking+Healthy_physical_activity+Qualification+Townsend_deprivation_index+urban+CHD+diabet+Hype	erbb4	-0.0845858	-0.752678	0.451658	63703.2	128001	12262	0.960429
Dep7y~erbin+Age+Sex+BMI+Race_Ethnicity+Smoking+healthDrinking+Healthy_physical_activity+Qualification+Townsend_deprivation_index+urban+CHD+diabet+Hype	erbin	-0.00323573	-0.12597	0.899758	63023.9	126631	12131	0.999226
Dep7y~ereg+Age+Sex+BMI+Race_Ethnicity+Smoking+healthDrinking+Healthy_physical_activity+Qualification+Townsend_deprivation_index+urban+CHD+diabet+Hype	ereg	-0.00615356	-0.184438	0.853673	62930.5	126398	12114	0.999226
Dep7y~erp44+Age+Sex+BMI+Race_Ethnicity+Smoking+healthDrinking+Healthy_physical_activity+Qualification+Townsend_deprivation_index+urban+CHD+diabet+Hype	erp44	-0.0927194	-0.897337	0.369557	62913.6	126397	12110	0.913636
Dep7y~esam+Age+Sex+BMI+Race_Ethnicity+Smoking+healthDrinking+Healthy_physical_activity+Qualification+Townsend_deprivation_index+urban+CHD+diabet+Hype	esam	0.0853829	0.998721	0.317949	64263.2	129218	12368	0.870331
Dep7y~esm1+Age+Sex+BMI+Race_Ethnicity+Smoking+healthDrinking+Healthy_physical_activity+Qualification+Townsend_deprivation_index+urban+CHD+diabet+Hype	esm1	-0.116268	-1.48811	0.136749	63494	127870	12215	0.625142
Dep7y~ezr+Age+Sex+BMI+Race_Ethnicity+Smoking+healthDrinking+Healthy_physical_activity+Qualification+Townsend_deprivation_index+urban+CHD+diabet+Hype	ezr	0.0428379	0.394884	0.692935	64177.6	129373	12344	0.999226
Dep7y~f11r+Age+Sex+BMI+Race_Ethnicity+Smoking+healthDrinking+Healthy_physical_activity+Qualification+Townsend_deprivation_index+urban+CHD+diabet+Hype	f11r	0.00386809	0.0830305	0.933829	63419.9	127620	12203	0.999226
Dep7y~f2r+Age+Sex+BMI+Race_Ethnicity+Smoking+healthDrinking+Healthy_physical_activity+Qualification+Townsend_deprivation_index+urban+CHD+diabet+Hype	f2r	-0.00272039	-0.0594643	0.952583	63747.4	128989	12250	0.999226
Dep7y~f3+Age+Sex+BMI+Race_Ethnicity+Smoking+healthDrinking+Healthy_physical_activity+Qualification+Townsend_deprivation_index+urban+CHD+diabet+Hype	f3	0.0939329	0.946499	0.343913	63587.8	127410	12248	0.885818
Dep7y~f7+Age+Sex+BMI+Race_Ethnicity+Smoking+healthDrinking+Healthy_physical_activity+Qualification+Townsend_deprivation_index+urban+CHD+diabet+Hype	f7	0.156132	1.75243	0.0797245	63554.5	127281	12243	0.504922
Dep7y~f9+Age+Sex+BMI+Race_Ethnicity+Smoking+healthDrinking+Healthy_physical_activity+Qualification+Townsend_deprivation_index+urban+CHD+diabet+Hype	f9	-0.000614918	-0.00418281	0.996663	63540	127260	12240	0.999226
Dep7y~fabp1+Age+Sex+BMI+Race_Ethnicity+Smoking+healthDrinking+Healthy_physical_activity+Qualification+Townsend_deprivation_index+urban+CHD+diabet+Hype	fabp1	0.0569513	1.976	0.0481776	63492.3	127852	12215	0.367071
Dep7y~fabp2+Age+Sex+BMI+Race_Ethnicity+Smoking+healthDrinking+Healthy_physical_activity+Qualification+Townsend_deprivation_index+urban+CHD+diabet+Hype	fabp2	0.0440208	1.30583	0.191636	63479.3	127717	12215	0.739131
Dep7y~fabp4+Age+Sex+BMI+Race_Ethnicity+Smoking+healthDrinking+Healthy_physical_activity+Qualification+Townsend_deprivation_index+urban+CHD+diabet+Hype	fabp4	0.127044	2.25124	0.024388	64259.2	129176	12368	0.253047
Dep7y~fabp5+Age+Sex+BMI+Race_Ethnicity+Smoking+healthDrinking+Healthy_physical_activity+Qualification+Townsend_deprivation_index+urban+CHD+diabet+Hype	fabp5	0.0215994	0.560897	0.574878	63993.7	129069	12307	0.983256
Dep7y~fabp6+Age+Sex+BMI+Race_Ethnicity+Smoking+healthDrinking+Healthy_physical_activity+Qualification+Townsend_deprivation_index+urban+CHD+diabet+Hype	fabp6	-0.00419673	-0.0838393	0.933186	62110.8	124785	11955	0.999226
Dep7y~fabp9+Age+Sex+BMI+Race_Ethnicity+Smoking+healthDrinking+Healthy_physical_activity+Qualification+Townsend_deprivation_index+urban+CHD+diabet+Hype	fabp9	0.0595471	1.25417	0.209804	63328.9	127631	12181	0.769431
Dep7y~fadd+Age+Sex+BMI+Race_Ethnicity+Smoking+healthDrinking+Healthy_physical_activity+Qualification+Townsend_deprivation_index+urban+CHD+diabet+Hype	fadd	-0.00624594	-0.181897	0.855667	63481	127734	12215	0.999226
Dep7y~fam3b+Age+Sex+BMI+Race_Ethnicity+Smoking+healthDrinking+Healthy_physical_activity+Qualification+Townsend_deprivation_index+urban+CHD+diabet+Hype	fam3b	0.0362051	0.474414	0.635213	63023.7	126629	12131	0.996331
Dep7y~fam3c+Age+Sex+BMI+Race_Ethnicity+Smoking+healthDrinking+Healthy_physical_activity+Qualification+Townsend_deprivation_index+urban+CHD+diabet+Hype	fam3c	0.0817673	0.88691	0.375145	63389.1	127561	12197	0.922415
Dep7y~fap+Age+Sex+BMI+Race_Ethnicity+Smoking+healthDrinking+Healthy_physical_activity+Qualification+Townsend_deprivation_index+urban+CHD+diabet+Hype	fap	-0.37513	-3.70894	0.000209042	64250.5	129085	12368	0.0305735
Dep7y~fas+Age+Sex+BMI+Race_Ethnicity+Smoking+healthDrinking+Healthy_physical_activity+Qualification+Townsend_deprivation_index+urban+CHD+diabet+Hype	fas	-0.0490441	-0.593513	0.552849	64086.3	128900	12333	0.98279
Dep7y~faslg+Age+Sex+BMI+Race_Ethnicity+Smoking+healthDrinking+Healthy_physical_activity+Qualification+Townsend_deprivation_index+urban+CHD+diabet+Hype	faslg	-0.0130507	-0.183659	0.854284	64165.4	129508	12338	0.999226
Dep7y~fbp1+Age+Sex+BMI+Race_Ethnicity+Smoking+healthDrinking+Healthy_physical_activity+Qualification+Townsend_deprivation_index+urban+CHD+diabet+Hype	fbp1	0.0139164	0.384527	0.700595	63480.9	127733	12215	0.999226
Dep7y~fcar+Age+Sex+BMI+Race_Ethnicity+Smoking+healthDrinking+Healthy_physical_activity+Qualification+Townsend_deprivation_index+urban+CHD+diabet+Hype	fcar	-0.0351814	-0.621178	0.534494	63330.1	127644	12181	0.98279
Dep7y~fcer2+Age+Sex+BMI+Race_Ethnicity+Smoking+healthDrinking+Healthy_physical_activity+Qualification+Townsend_deprivation_index+urban+CHD+diabet+Hype	fcer2	0.0947109	1.71977	0.0854995	63416.9	127589	12203	0.511466
Dep7y~fcgr2a+Age+Sex+BMI+Race_Ethnicity+Smoking+healthDrinking+Healthy_physical_activity+Qualification+Townsend_deprivation_index+urban+CHD+diabet+Hype	fcgr2a	-0.0203435	-0.46095	0.644843	63163	126556	12166	0.996753
Dep7y~fcgr2b+Age+Sex+BMI+Race_Ethnicity+Smoking+healthDrinking+Healthy_physical_activity+Qualification+Townsend_deprivation_index+urban+CHD+diabet+Hype	fcgr2b	-0.0772137	-1.65614	0.0977205	61938	124423	11922	0.527433
Dep7y~fcgr3b+Age+Sex+BMI+Race_Ethnicity+Smoking+healthDrinking+Healthy_physical_activity+Qualification+Townsend_deprivation_index+urban+CHD+diabet+Hype	fcgr3b	-0.0158975	-0.296073	0.76718	63460.9	127220	12222	0.999226
Dep7y~fcn2+Age+Sex+BMI+Race_Ethnicity+Smoking+healthDrinking+Healthy_physical_activity+Qualification+Townsend_deprivation_index+urban+CHD+diabet+Hype	fcn2	-0.0729247	-1.12702	0.259758	63123.7	126712	12153	0.839287
Dep7y~fcrl1+Age+Sex+BMI+Race_Ethnicity+Smoking+healthDrinking+Healthy_physical_activity+Qualification+Townsend_deprivation_index+urban+CHD+diabet+Hype	fcrl1	-0.000507859	-0.00848462	0.99323	63481	127734	12215	0.999226
Dep7y~fcrl2+Age+Sex+BMI+Race_Ethnicity+Smoking+healthDrinking+Healthy_physical_activity+Qualification+Townsend_deprivation_index+urban+CHD+diabet+Hype	fcrl2	-0.0371885	-0.674533	0.499985	63934	129233	12289	0.977602
Dep7y~fcrl3+Age+Sex+BMI+Race_Ethnicity+Smoking+healthDrinking+Healthy_physical_activity+Qualification+Townsend_deprivation_index+urban+CHD+diabet+Hype	fcrl3	-0.0284473	-0.562756	0.573612	62287.5	126507	11958	0.983256
Dep7y~fcrl5+Age+Sex+BMI+Race_Ethnicity+Smoking+healthDrinking+Healthy_physical_activity+Qualification+Townsend_deprivation_index+urban+CHD+diabet+Hype	fcrl5	-0.00085878	-0.0181208	0.985543	63419.9	127620	12203	0.999226
Dep7y~fcrl6+Age+Sex+BMI+Race_Ethnicity+Smoking+healthDrinking+Healthy_physical_activity+Qualification+Townsend_deprivation_index+urban+CHD+diabet+Hype	fcrl6	0.0197766	0.505861	0.612963	63330.2	127645	12181	0.988365
Dep7y~fcrlb+Age+Sex+BMI+Race_Ethnicity+Smoking+healthDrinking+Healthy_physical_activity+Qualification+Townsend_deprivation_index+urban+CHD+diabet+Hype	fcrlb	0.0548461	1.20676	0.227547	61939.3	124436	11922	0.784595
Dep7y~fen1+Age+Sex+BMI+Race_Ethnicity+Smoking+healthDrinking+Healthy_physical_activity+Qualification+Townsend_deprivation_index+urban+CHD+diabet+Hype	fen1	-0.0262332	-0.632711	0.526935	61940.4	124447	11922	0.98279
Dep7y~fes+Age+Sex+BMI+Race_Ethnicity+Smoking+healthDrinking+Healthy_physical_activity+Qualification+Townsend_deprivation_index+urban+CHD+diabet+Hype	fes	0.0048346	0.0849119	0.932333	61940.8	124452	11922	0.999226
Dep7y~fetub+Age+Sex+BMI+Race_Ethnicity+Smoking+healthDrinking+Healthy_physical_activity+Qualification+Townsend_deprivation_index+urban+CHD+diabet+Hype	fetub	0.0682473	0.861711	0.388863	63539.2	127252	12240	0.923464
Dep7y~fgf19+Age+Sex+BMI+Race_Ethnicity+Smoking+healthDrinking+Healthy_physical_activity+Qualification+Townsend_deprivation_index+urban+CHD+diabet+Hype	fgf19	-0.016054	-0.46711	0.640429	63859.8	129290	12270	0.996753
Dep7y~fgf2+Age+Sex+BMI+Race_Ethnicity+Smoking+healthDrinking+Healthy_physical_activity+Qualification+Townsend_deprivation_index+urban+CHD+diabet+Hype	fgf2	0.000266675	0.00677172	0.994597	63330.5	127648	12181	0.999226
Dep7y~fgf21+Age+Sex+BMI+Race_Ethnicity+Smoking+healthDrinking+Healthy_physical_activity+Qualification+Townsend_deprivation_index+urban+CHD+diabet+Hype	fgf21	0.0511295	2.19596	0.0281134	63935	128456	12307	0.277905
Dep7y~fgf23+Age+Sex+BMI+Race_Ethnicity+Smoking+healthDrinking+Healthy_physical_activity+Qualification+Townsend_deprivation_index+urban+CHD+diabet+Hype	fgf23	-0.0308139	-0.621481	0.534295	63892.4	128579	12294	0.98279
Dep7y~fgf5+Age+Sex+BMI+Race_Ethnicity+Smoking+healthDrinking+Healthy_physical_activity+Qualification+Townsend_deprivation_index+urban+CHD+diabet+Hype	fgf5	-0.0458152	-0.554183	0.579464	62287.5	126507	11958	0.983256
Dep7y~fgfbp1+Age+Sex+BMI+Race_Ethnicity+Smoking+healthDrinking+Healthy_physical_activity+Qualification+Townsend_deprivation_index+urban+CHD+diabet+Hype	fgfbp1	-0.200271	-2.35628	0.0184747	63698.2	127949	12262	0.219744
Dep7y~fgfr2+Age+Sex+BMI+Race_Ethnicity+Smoking+healthDrinking+Healthy_physical_activity+Qualification+Townsend_deprivation_index+urban+CHD+diabet+Hype	fgfr2	0.258633	2.0308	0.0422964	63699.7	127964	12262	0.344898
Dep7y~fgr+Age+Sex+BMI+Race_Ethnicity+Smoking+healthDrinking+Healthy_physical_activity+Qualification+Townsend_deprivation_index+urban+CHD+diabet+Hype	fgr	-0.0248935	-0.551697	0.581166	61973	124788	11922	0.983256
Dep7y~fhit+Age+Sex+BMI+Race_Ethnicity+Smoking+healthDrinking+Healthy_physical_activity+Qualification+Townsend_deprivation_index+urban+CHD+diabet+Hype	fhit	-0.036247	-0.997026	0.318772	61972.4	124781	11922	0.870331
Dep7y~fis1+Age+Sex+BMI+Race_Ethnicity+Smoking+healthDrinking+Healthy_physical_activity+Qualification+Townsend_deprivation_index+urban+CHD+diabet+Hype	fis1	0.00707978	0.206846	0.836134	63558.1	128762	12210	0.999226
Dep7y~fkbp1b+Age+Sex+BMI+Race_Ethnicity+Smoking+healthDrinking+Healthy_physical_activity+Qualification+Townsend_deprivation_index+urban+CHD+diabet+Hype	fkbp1b	-0.00394256	-0.167812	0.866734	63701	128942	12240	0.999226
Dep7y~fkbp4+Age+Sex+BMI+Race_Ethnicity+Smoking+healthDrinking+Healthy_physical_activity+Qualification+Townsend_deprivation_index+urban+CHD+diabet+Hype	fkbp4	0.122833	2.03971	0.0414012	63037.5	126860	12129	0.344147
Dep7y~fkbp5+Age+Sex+BMI+Race_Ethnicity+Smoking+healthDrinking+Healthy_physical_activity+Qualification+Townsend_deprivation_index+urban+CHD+diabet+Hype	fkbp5	0.00636634	0.228444	0.819305	63041.6	126903	12129	0.999226
Dep7y~fkbp7+Age+Sex+BMI+Race_Ethnicity+Smoking+healthDrinking+Healthy_physical_activity+Qualification+Townsend_deprivation_index+urban+CHD+diabet+Hype	fkbp7	-0.0124542	-0.219637	0.826157	61862.2	124286	11907	0.999226
Dep7y~fli1+Age+Sex+BMI+Race_Ethnicity+Smoking+healthDrinking+Healthy_physical_activity+Qualification+Townsend_deprivation_index+urban+CHD+diabet+Hype	fli1	-0.00406205	-0.164129	0.869632	61940.8	124451	11922	0.999226
Dep7y~flrt2+Age+Sex+BMI+Race_Ethnicity+Smoking+healthDrinking+Healthy_physical_activity+Qualification+Townsend_deprivation_index+urban+CHD+diabet+Hype	flrt2	0.0893713	0.924915	0.355029	63040.8	126895	12129	0.898628
Dep7y~flt1+Age+Sex+BMI+Race_Ethnicity+Smoking+healthDrinking+Healthy_physical_activity+Qualification+Townsend_deprivation_index+urban+CHD+diabet+Hype	flt1	-0.0830106	-0.67041	0.502609	62924.4	126335	12114	0.977602
Dep7y~flt3+Age+Sex+BMI+Race_Ethnicity+Smoking+healthDrinking+Healthy_physical_activity+Qualification+Townsend_deprivation_index+urban+CHD+diabet+Hype	flt3	-0.100577	-1.18836	0.234716	61939.4	124437	11922	0.798526
Dep7y~flt3lg+Age+Sex+BMI+Race_Ethnicity+Smoking+healthDrinking+Healthy_physical_activity+Qualification+Townsend_deprivation_index+urban+CHD+diabet+Hype	flt3lg	0.07754	0.978817	0.32769	64164.5	129498	12338	0.873694
Dep7y~flt4+Age+Sex+BMI+Race_Ethnicity+Smoking+healthDrinking+Healthy_physical_activity+Qualification+Townsend_deprivation_index+urban+CHD+diabet+Hype	flt4	-0.0188394	-0.242512	0.808387	63703.7	128007	12262	0.999226
Dep7y~fmnl1+Age+Sex+BMI+Race_Ethnicity+Smoking+healthDrinking+Healthy_physical_activity+Qualification+Townsend_deprivation_index+urban+CHD+diabet+Hype	fmnl1	0.00522354	0.124013	0.901307	61973.3	124791	11922	0.999226
Dep7y~fmr1+Age+Sex+BMI+Race_Ethnicity+Smoking+healthDrinking+Healthy_physical_activity+Qualification+Townsend_deprivation_index+urban+CHD+diabet+Hype	fmr1	-0.0773369	-1.03643	0.300022	61939.7	124440	11922	0.864319
Dep7y~folr1+Age+Sex+BMI+Race_Ethnicity+Smoking+healthDrinking+Healthy_physical_activity+Qualification+Townsend_deprivation_index+urban+CHD+diabet+Hype	folr1	0.268518	2.74254	0.00610556	63394.6	127400	12202	0.137419
Dep7y~folr2+Age+Sex+BMI+Race_Ethnicity+Smoking+healthDrinking+Healthy_physical_activity+Qualification+Townsend_deprivation_index+urban+CHD+diabet+Hype	folr2	0.071941	0.778978	0.436008	64177.2	129368	12344	0.951299
Dep7y~folr3+Age+Sex+BMI+Race_Ethnicity+Smoking+healthDrinking+Healthy_physical_activity+Qualification+Townsend_deprivation_index+urban+CHD+diabet+Hype	folr3	0.00693585	0.499376	0.617524	63521	127584	12228	0.989526
Dep7y~fosb+Age+Sex+BMI+Race_Ethnicity+Smoking+healthDrinking+Healthy_physical_activity+Qualification+Townsend_deprivation_index+urban+CHD+diabet+Hype	fosb	0.208859	2.91987	0.00350835	61964.8	124702	11922	0.109207
Dep7y~foxo1+Age+Sex+BMI+Race_Ethnicity+Smoking+healthDrinking+Healthy_physical_activity+Qualification+Townsend_deprivation_index+urban+CHD+diabet+Hype	foxo1	0.015845	0.517031	0.605144	63330.2	127645	12181	0.984789
Dep7y~foxo3+Age+Sex+BMI+Race_Ethnicity+Smoking+healthDrinking+Healthy_physical_activity+Qualification+Townsend_deprivation_index+urban+CHD+diabet+Hype	foxo3	0.0544966	1.95959	0.0500666	61936.9	124412	11922	0.375628
Dep7y~frzb+Age+Sex+BMI+Race_Ethnicity+Smoking+healthDrinking+Healthy_physical_activity+Qualification+Townsend_deprivation_index+urban+CHD+diabet+Hype	frzb	-0.0152634	-0.14762	0.882646	62897.4	126752	12098	0.999226
Dep7y~fst+Age+Sex+BMI+Race_Ethnicity+Smoking+healthDrinking+Healthy_physical_activity+Qualification+Townsend_deprivation_index+urban+CHD+diabet+Hype	fst	0.11224	2.14322	0.0321151	63742.8	128941	12250	0.298925
Dep7y~fstl3+Age+Sex+BMI+Race_Ethnicity+Smoking+healthDrinking+Healthy_physical_activity+Qualification+Townsend_deprivation_index+urban+CHD+diabet+Hype	fstl3	0.259814	2.80845	0.00498599	63457.6	128014	12203	0.126642
Dep7y~fuca1+Age+Sex+BMI+Race_Ethnicity+Smoking+healthDrinking+Healthy_physical_activity+Qualification+Townsend_deprivation_index+urban+CHD+diabet+Hype	fuca1	0.0401596	1.26293	0.206639	63778	128258	12274	0.769245
Dep7y~furin+Age+Sex+BMI+Race_Ethnicity+Smoking+healthDrinking+Healthy_physical_activity+Qualification+Townsend_deprivation_index+urban+CHD+diabet+Hype	furin	0.088109	1.10051	0.271131	63702.6	127995	12262	0.846063
Dep7y~fus+Age+Sex+BMI+Race_Ethnicity+Smoking+healthDrinking+Healthy_physical_activity+Qualification+Townsend_deprivation_index+urban+CHD+diabet+Hype	fus	0.0648818	0.952379	0.340924	61841.7	124378	11900	0.883369
Dep7y~fut3_fut5+Age+Sex+BMI+Race_Ethnicity+Smoking+healthDrinking+Healthy_physical_activity+Qualification+Townsend_deprivation_index+urban+CHD+diabet+Hype	fut3_fut5	0.0734494	1.24972	0.211426	64176.2	129358	12344	0.769444
Dep7y~fut8+Age+Sex+BMI+Race_Ethnicity+Smoking+healthDrinking+Healthy_physical_activity+Qualification+Townsend_deprivation_index+urban+CHD+diabet+Hype	fut8	-0.0477107	-1.04197	0.297445	63040.6	126892	12129	0.864319
Dep7y~fxn+Age+Sex+BMI+Race_Ethnicity+Smoking+healthDrinking+Healthy_physical_activity+Qualification+Townsend_deprivation_index+urban+CHD+diabet+Hype	fxn	0.0403904	1.12306	0.261435	63989.8	128635	12316	0.839287
Dep7y~fyb1+Age+Sex+BMI+Race_Ethnicity+Smoking+healthDrinking+Healthy_physical_activity+Qualification+Townsend_deprivation_index+urban+CHD+diabet+Hype	fyb1	-0.0149923	-0.524746	0.599769	63330.7	127562	12183	0.983256
Dep7y~fxyd5+Age+Sex+BMI+Race_Ethnicity+Smoking+healthDrinking+Healthy_physical_activity+Qualification+Townsend_deprivation_index+urban+CHD+diabet+Hype	fxyd5	0.0281297	0.674591	0.499949	62287.4	126505	11958	0.977602
Dep7y~gal+Age+Sex+BMI+Race_Ethnicity+Smoking+healthDrinking+Healthy_physical_activity+Qualification+Townsend_deprivation_index+urban+CHD+diabet+Hype	gal	-0.0760791	-1.85104	0.0641873	63856.6	129256	12270	0.432747
Dep7y~galnt10+Age+Sex+BMI+Race_Ethnicity+Smoking+healthDrinking+Healthy_physical_activity+Qualification+Townsend_deprivation_index+urban+CHD+diabet+Hype	galnt10	0.0326249	0.334436	0.738056	63023.8	126630	12131	0.999226
Dep7y~galnt2+Age+Sex+BMI+Race_Ethnicity+Smoking+healthDrinking+Healthy_physical_activity+Qualification+Townsend_deprivation_index+urban+CHD+diabet+Hype	galnt2	0.0153696	0.149603	0.881081	63991	128648	12316	0.999226
Dep7y~galnt3+Age+Sex+BMI+Race_Ethnicity+Smoking+healthDrinking+Healthy_physical_activity+Qualification+Townsend_deprivation_index+urban+CHD+diabet+Hype	galnt3	-0.14535	-2.31776	0.0204789	62282.4	126453	11958	0.234068
Dep7y~galnt7+Age+Sex+BMI+Race_Ethnicity+Smoking+healthDrinking+Healthy_physical_activity+Qualification+Townsend_deprivation_index+urban+CHD+diabet+Hype	galnt7	-0.0887911	-0.693615	0.487937	63023.5	126626	12131	0.973876
Dep7y~gas6+Age+Sex+BMI+Race_Ethnicity+Smoking+healthDrinking+Healthy_physical_activity+Qualification+Townsend_deprivation_index+urban+CHD+diabet+Hype	gas6	-0.00156226	-0.0148308	0.988167	63872.5	128153	12299	0.999226
Dep7y~gbp2+Age+Sex+BMI+Race_Ethnicity+Smoking+healthDrinking+Healthy_physical_activity+Qualification+Townsend_deprivation_index+urban+CHD+diabet+Hype	gbp2	-0.0489181	-1.10217	0.270409	62286.6	126497	11958	0.846063
Dep7y~gbp4+Age+Sex+BMI+Race_Ethnicity+Smoking+healthDrinking+Healthy_physical_activity+Qualification+Townsend_deprivation_index+urban+CHD+diabet+Hype	gbp4	-0.0239016	-0.432728	0.66522	61973.2	124789	11922	0.999226
Dep7y~gcg+Age+Sex+BMI+Race_Ethnicity+Smoking+healthDrinking+Healthy_physical_activity+Qualification+Townsend_deprivation_index+urban+CHD+diabet+Hype	gcg	-0.042017	-1.95682	0.0503918	61937	124412	11922	0.375789
Dep7y~gcnt1+Age+Sex+BMI+Race_Ethnicity+Smoking+healthDrinking+Healthy_physical_activity+Qualification+Townsend_deprivation_index+urban+CHD+diabet+Hype	gcnt1	0.0503344	0.651183	0.514941	63023.5	126627	12131	0.982378
Dep7y~gdf15+Age+Sex+BMI+Race_Ethnicity+Smoking+healthDrinking+Healthy_physical_activity+Qualification+Townsend_deprivation_index+urban+CHD+diabet+Hype	gdf15	0.22531	3.14869	0.00164394	64254.3	129125	12368	0.0775835
Dep7y~gdf2+Age+Sex+BMI+Race_Ethnicity+Smoking+healthDrinking+Healthy_physical_activity+Qualification+Townsend_deprivation_index+urban+CHD+diabet+Hype	gdf2	-0.192592	-2.55903	0.0105083	63474.5	127666	12215	0.18302
Dep7y~gdnf+Age+Sex+BMI+Race_Ethnicity+Smoking+healthDrinking+Healthy_physical_activity+Qualification+Townsend_deprivation_index+urban+CHD+diabet+Hype	gdnf	0.0081911	0.113416	0.909702	61973.3	124791	11922	0.999226
Dep7y~gfap+Age+Sex+BMI+Race_Ethnicity+Smoking+healthDrinking+Healthy_physical_activity+Qualification+Townsend_deprivation_index+urban+CHD+diabet+Hype	gfap	0.012515	0.208564	0.834792	61856.6	124402	11903	0.999226
Dep7y~gfer+Age+Sex+BMI+Race_Ethnicity+Smoking+healthDrinking+Healthy_physical_activity+Qualification+Townsend_deprivation_index+urban+CHD+diabet+Hype	gfer	0.00237783	0.0568698	0.95465	61940.8	124452	11922	0.999226
Dep7y~gfod2+Age+Sex+BMI+Race_Ethnicity+Smoking+healthDrinking+Healthy_physical_activity+Qualification+Townsend_deprivation_index+urban+CHD+diabet+Hype	gfod2	-0.0355786	-1.66146	0.0966474	61938	124423	11922	0.525633
Dep7y~gfra1+Age+Sex+BMI+Race_Ethnicity+Smoking+healthDrinking+Healthy_physical_activity+Qualification+Townsend_deprivation_index+urban+CHD+diabet+Hype	gfra1	0.213993	2.09629	0.0360771	63935.5	128461	12307	0.316377
Dep7y~gfra2+Age+Sex+BMI+Race_Ethnicity+Smoking+healthDrinking+Healthy_physical_activity+Qualification+Townsend_deprivation_index+urban+CHD+diabet+Hype	gfra2	0.0673932	0.522065	0.601635	63023.7	126629	12131	0.983256
Dep7y~gfra3+Age+Sex+BMI+Race_Ethnicity+Smoking+healthDrinking+Healthy_physical_activity+Qualification+Townsend_deprivation_index+urban+CHD+diabet+Hype	gfra3	-0.00663085	-0.0692313	0.944807	62851.7	126405	12095	0.999226
Dep7y~gga1+Age+Sex+BMI+Race_Ethnicity+Smoking+healthDrinking+Healthy_physical_activity+Qualification+Townsend_deprivation_index+urban+CHD+diabet+Hype	gga1	0.0133622	0.344664	0.730353	61973.2	124790	11922	0.999226
Dep7y~ggh+Age+Sex+BMI+Race_Ethnicity+Smoking+healthDrinking+Healthy_physical_activity+Qualification+Townsend_deprivation_index+urban+CHD+diabet+Hype	ggh	0.0133244	0.164611	0.869253	62301.7	124684	12003	0.999226
Dep7y~ggt1+Age+Sex+BMI+Race_Ethnicity+Smoking+healthDrinking+Healthy_physical_activity+Qualification+Townsend_deprivation_index+urban+CHD+diabet+Hype	ggt1	-0.0387671	-0.665348	0.50584	63310.6	127484	12180	0.977602
Dep7y~ggt5+Age+Sex+BMI+Race_Ethnicity+Smoking+healthDrinking+Healthy_physical_activity+Qualification+Townsend_deprivation_index+urban+CHD+diabet+Hype	ggt5	-0.0855794	-0.712548	0.476139	63041.2	126899	12129	0.969756
Dep7y~gh1+Age+Sex+BMI+Race_Ethnicity+Smoking+healthDrinking+Healthy_physical_activity+Qualification+Townsend_deprivation_index+urban+CHD+diabet+Hype	gh1	0.0362162	2.47882	0.0131952	63383.8	127505	12197	0.198874
Dep7y~gh2+Age+Sex+BMI+Race_Ethnicity+Smoking+healthDrinking+Healthy_physical_activity+Qualification+Townsend_deprivation_index+urban+CHD+diabet+Hype	gh2	0.0204801	1.24583	0.212851	61939.2	124435	11922	0.769614
Dep7y~ghrhr+Age+Sex+BMI+Race_Ethnicity+Smoking+healthDrinking+Healthy_physical_activity+Qualification+Townsend_deprivation_index+urban+CHD+diabet+Hype	ghrhr	0.0180264	0.367822	0.713013	61973.2	124790	11922	0.999226
Dep7y~ghrl+Age+Sex+BMI+Race_Ethnicity+Smoking+healthDrinking+Healthy_physical_activity+Qualification+Townsend_deprivation_index+urban+CHD+diabet+Hype	ghrl	0.00141594	0.0414631	0.966927	63481	127734	12215	0.999226
Dep7y~gkn1+Age+Sex+BMI+Race_Ethnicity+Smoking+healthDrinking+Healthy_physical_activity+Qualification+Townsend_deprivation_index+urban+CHD+diabet+Hype	gkn1	0.155288	1.56288	0.118109	60637.4	122025	11666	0.574065
Dep7y~glb1+Age+Sex+BMI+Race_Ethnicity+Smoking+healthDrinking+Healthy_physical_activity+Qualification+Townsend_deprivation_index+urban+CHD+diabet+Hype	glb1	0.0355098	0.555939	0.578263	63041.4	126901	12129	0.983256
Dep7y~glo1+Age+Sex+BMI+Race_Ethnicity+Smoking+healthDrinking+Healthy_physical_activity+Qualification+Townsend_deprivation_index+urban+CHD+diabet+Hype	glo1	0.0478208	1.04688	0.295178	62183.2	124843	11971	0.864319
Dep7y~glod4+Age+Sex+BMI+Race_Ethnicity+Smoking+healthDrinking+Healthy_physical_activity+Qualification+Townsend_deprivation_index+urban+CHD+diabet+Hype	glod4	-0.0151887	-0.207479	0.83564	63445.5	128459	12190	0.999226
Dep7y~glrx+Age+Sex+BMI+Race_Ethnicity+Smoking+healthDrinking+Healthy_physical_activity+Qualification+Townsend_deprivation_index+urban+CHD+diabet+Hype	glrx	-0.00640435	-0.140966	0.887899	62983.5	126254	12130	0.999226
Dep7y~glt8d2+Age+Sex+BMI+Race_Ethnicity+Smoking+healthDrinking+Healthy_physical_activity+Qualification+Townsend_deprivation_index+urban+CHD+diabet+Hype	glt8d2	-0.0576345	-1.03393	0.301191	61972.3	124780	11922	0.864319
Dep7y~gmpr+Age+Sex+BMI+Race_Ethnicity+Smoking+healthDrinking+Healthy_physical_activity+Qualification+Townsend_deprivation_index+urban+CHD+diabet+Hype	gmpr	0.000935512	0.0179314	0.985694	64165.5	129508	12338	0.999226
Dep7y~gne+Age+Sex+BMI+Race_Ethnicity+Smoking+healthDrinking+Healthy_physical_activity+Qualification+Townsend_deprivation_index+urban+CHD+diabet+Hype	gne	0.017925	0.435413	0.66327	61940.6	124450	11922	0.999226
Dep7y~gnly+Age+Sex+BMI+Race_Ethnicity+Smoking+healthDrinking+Healthy_physical_activity+Qualification+Townsend_deprivation_index+urban+CHD+diabet+Hype	gnly	-0.0408412	-0.803999	0.421413	63419.2	127613	12203	0.943116
Dep7y~golm2+Age+Sex+BMI+Race_Ethnicity+Smoking+healthDrinking+Healthy_physical_activity+Qualification+Townsend_deprivation_index+urban+CHD+diabet+Hype	golm2	0.116032	0.978474	0.327859	64176.8	129364	12344	0.873694
Dep7y~gopc+Age+Sex+BMI+Race_Ethnicity+Smoking+healthDrinking+Healthy_physical_activity+Qualification+Townsend_deprivation_index+urban+CHD+diabet+Hype	gopc	-0.00233882	-0.0904344	0.927944	63330.5	127648	12181	0.999226
Dep7y~gp1ba+Age+Sex+BMI+Race_Ethnicity+Smoking+healthDrinking+Healthy_physical_activity+Qualification+Townsend_deprivation_index+urban+CHD+diabet+Hype	gp1ba	-0.0230805	-0.281576	0.778273	63108.1	126724	12149	0.999226
Dep7y~gp2+Age+Sex+BMI+Race_Ethnicity+Smoking+healthDrinking+Healthy_physical_activity+Qualification+Townsend_deprivation_index+urban+CHD+diabet+Hype	gp2	-0.0453631	-1.41339	0.157568	61479.1	123301	11838	0.667219
Dep7y~gp6+Age+Sex+BMI+Race_Ethnicity+Smoking+healthDrinking+Healthy_physical_activity+Qualification+Townsend_deprivation_index+urban+CHD+diabet+Hype	gp6	0.00108375	0.0362089	0.971116	63330.9	127565	12183	0.999226
Dep7y~gpa33+Age+Sex+BMI+Race_Ethnicity+Smoking+healthDrinking+Healthy_physical_activity+Qualification+Townsend_deprivation_index+urban+CHD+diabet+Hype	gpa33	0.00800824	0.411462	0.680741	63023.8	126630	12131	0.999226
Dep7y~gpc1+Age+Sex+BMI+Race_Ethnicity+Smoking+healthDrinking+Healthy_physical_activity+Qualification+Townsend_deprivation_index+urban+CHD+diabet+Hype	gpc1	-0.11573	-1.25117	0.210897	63989.5	128632	12316	0.769431
Dep7y~gpc5+Age+Sex+BMI+Race_Ethnicity+Smoking+healthDrinking+Healthy_physical_activity+Qualification+Townsend_deprivation_index+urban+CHD+diabet+Hype	gpc5	-0.0428292	-0.892847	0.371957	63040.9	126896	12129	0.917661
Dep7y~gpkow+Age+Sex+BMI+Race_Ethnicity+Smoking+healthDrinking+Healthy_physical_activity+Qualification+Townsend_deprivation_index+urban+CHD+diabet+Hype	gpkow	-0.0787786	-0.865848	0.386591	61972.6	124783	11922	0.923464
Dep7y~gpnmb+Age+Sex+BMI+Race_Ethnicity+Smoking+healthDrinking+Healthy_physical_activity+Qualification+Townsend_deprivation_index+urban+CHD+diabet+Hype	gpnmb	-0.107947	-1.11388	0.265354	61758.2	123813	11893	0.842109
Dep7y~gpr37+Age+Sex+BMI+Race_Ethnicity+Smoking+healthDrinking+Healthy_physical_activity+Qualification+Townsend_deprivation_index+urban+CHD+diabet+Hype	gpr37	0.0286266	0.678975	0.497167	62183.8	124849	11971	0.977602
Dep7y~grk5+Age+Sex+BMI+Race_Ethnicity+Smoking+healthDrinking+Healthy_physical_activity+Qualification+Townsend_deprivation_index+urban+CHD+diabet+Hype	grk5	0.0210851	0.414432	0.678565	62184.1	124852	11971	0.999226
Dep7y~grap2+Age+Sex+BMI+Race_Ethnicity+Smoking+healthDrinking+Healthy_physical_activity+Qualification+Townsend_deprivation_index+urban+CHD+diabet+Hype	grap2	-0.0107997	-0.525642	0.599147	63480.8	127732	12215	0.983256
Dep7y~grn+Age+Sex+BMI+Race_Ethnicity+Smoking+healthDrinking+Healthy_physical_activity+Qualification+Townsend_deprivation_index+urban+CHD+diabet+Hype	grn	0.0650952	0.58636	0.557645	63099.3	126981	12141	0.983256
Dep7y~grpel1+Age+Sex+BMI+Race_Ethnicity+Smoking+healthDrinking+Healthy_physical_activity+Qualification+Townsend_deprivation_index+urban+CHD+diabet+Hype	grpel1	0.0865421	1.90861	0.0563365	63020.3	126593	12131	0.404021
Dep7y~gsap+Age+Sex+BMI+Race_Ethnicity+Smoking+healthDrinking+Healthy_physical_activity+Qualification+Townsend_deprivation_index+urban+CHD+diabet+Hype	gsap	0.028117	0.912231	0.361666	61940	124443	11922	0.905938
Dep7y~gsta1+Age+Sex+BMI+Race_Ethnicity+Smoking+healthDrinking+Healthy_physical_activity+Qualification+Townsend_deprivation_index+urban+CHD+diabet+Hype	gsta1	-0.0448515	-1.38804	0.165151	63330.3	127471	12185	0.680607
Dep7y~gsta3+Age+Sex+BMI+Race_Ethnicity+Smoking+healthDrinking+Healthy_physical_activity+Qualification+Townsend_deprivation_index+urban+CHD+diabet+Hype	gsta3	-0.0490138	-1.34877	0.177437	61939	124433	11922	0.703498
Dep7y~gstp1+Age+Sex+BMI+Race_Ethnicity+Smoking+healthDrinking+Healthy_physical_activity+Qualification+Townsend_deprivation_index+urban+CHD+diabet+Hype	gstp1	-0.0129119	-0.337206	0.735968	61617	124347	11847	0.999226
Dep7y~guca2a+Age+Sex+BMI+Race_Ethnicity+Smoking+healthDrinking+Healthy_physical_activity+Qualification+Townsend_deprivation_index+urban+CHD+diabet+Hype	guca2a	0.0228664	0.27496	0.783352	63071.4	126777	12139	0.999226
Dep7y~gusb+Age+Sex+BMI+Race_Ethnicity+Smoking+healthDrinking+Healthy_physical_activity+Qualification+Townsend_deprivation_index+urban+CHD+diabet+Hype	gusb	0.0751832	1.62703	0.103756	63670.3	128007	12254	0.546023
Dep7y~gys1+Age+Sex+BMI+Race_Ethnicity+Smoking+healthDrinking+Healthy_physical_activity+Qualification+Townsend_deprivation_index+urban+CHD+diabet+Hype	gys1	-0.0285843	-0.98658	0.323869	62183.3	124844	11971	0.872319
Dep7y~gzma+Age+Sex+BMI+Race_Ethnicity+Smoking+healthDrinking+Healthy_physical_activity+Qualification+Townsend_deprivation_index+urban+CHD+diabet+Hype	gzma	0.123526	1.64683	0.0996195	64162.7	129480	12338	0.528055
Dep7y~gzmb+Age+Sex+BMI+Race_Ethnicity+Smoking+healthDrinking+Healthy_physical_activity+Qualification+Townsend_deprivation_index+urban+CHD+diabet+Hype	gzmb	-0.0270227	-0.687161	0.491995	63330	127643	12181	0.977602
Dep7y~gzmh+Age+Sex+BMI+Race_Ethnicity+Smoking+healthDrinking+Healthy_physical_activity+Qualification+Townsend_deprivation_index+urban+CHD+diabet+Hype	gzmh	0.0215534	0.624981	0.531995	62183.9	124850	11971	0.98279
Dep7y~hagh+Age+Sex+BMI+Race_Ethnicity+Smoking+healthDrinking+Healthy_physical_activity+Qualification+Townsend_deprivation_index+urban+CHD+diabet+Hype	hagh	0.0193822	0.549553	0.582636	63849.4	128305	12290	0.983256
Dep7y~hao1+Age+Sex+BMI+Race_Ethnicity+Smoking+healthDrinking+Healthy_physical_activity+Qualification+Townsend_deprivation_index+urban+CHD+diabet+Hype	hao1	-0.0184953	-0.876187	0.380946	63990.3	128640	12316	0.923464
Dep7y~hars1+Age+Sex+BMI+Race_Ethnicity+Smoking+healthDrinking+Healthy_physical_activity+Qualification+Townsend_deprivation_index+urban+CHD+diabet+Hype	hars1	-0.000137104	-0.00402735	0.996787	63419.9	127620	12203	0.999226
Dep7y~havcr1+Age+Sex+BMI+Race_Ethnicity+Smoking+healthDrinking+Healthy_physical_activity+Qualification+Townsend_deprivation_index+urban+CHD+diabet+Hype	havcr1	0.100217	2.21295	0.0269194	63896	128398	12299	0.271608
Dep7y~havcr2+Age+Sex+BMI+Race_Ethnicity+Smoking+healthDrinking+Healthy_physical_activity+Qualification+Townsend_deprivation_index+urban+CHD+diabet+Hype	havcr2	0.199472	2.487	0.0128957	63413.7	127555	12203	0.198594
Dep7y~hbegf+Age+Sex+BMI+Race_Ethnicity+Smoking+healthDrinking+Healthy_physical_activity+Qualification+Townsend_deprivation_index+urban+CHD+diabet+Hype	hbegf	-0.0214168	-0.593494	0.552861	63849.4	128304	12290	0.98279
Dep7y~hbq1+Age+Sex+BMI+Race_Ethnicity+Smoking+healthDrinking+Healthy_physical_activity+Qualification+Townsend_deprivation_index+urban+CHD+diabet+Hype	hbq1	0.00307278	0.0739938	0.941017	63991.1	128648	12316	0.999226
Dep7y~hcls1+Age+Sex+BMI+Race_Ethnicity+Smoking+healthDrinking+Healthy_physical_activity+Qualification+Townsend_deprivation_index+urban+CHD+diabet+Hype	hcls1	0.00612186	0.131197	0.895621	64165.4	129508	12338	0.999226
Dep7y~hdgf+Age+Sex+BMI+Race_Ethnicity+Smoking+healthDrinking+Healthy_physical_activity+Qualification+Townsend_deprivation_index+urban+CHD+diabet+Hype	hdgf	0.0404856	1.45858	0.144706	63904.2	128571	12297	0.649402
Dep7y~hebp1+Age+Sex+BMI+Race_Ethnicity+Smoking+healthDrinking+Healthy_physical_activity+Qualification+Townsend_deprivation_index+urban+CHD+diabet+Hype	hebp1	-0.0914142	-1.81307	0.0698466	62181	124820	11971	0.453718
Dep7y~hexim1+Age+Sex+BMI+Race_Ethnicity+Smoking+healthDrinking+Healthy_physical_activity+Qualification+Townsend_deprivation_index+urban+CHD+diabet+Hype	hexim1	0.0195413	0.611049	0.541179	63330.1	127644	12181	0.98279
Dep7y~hgf+Age+Sex+BMI+Race_Ethnicity+Smoking+healthDrinking+Healthy_physical_activity+Qualification+Townsend_deprivation_index+urban+CHD+diabet+Hype	hgf	0.111415	1.39938	0.161723	64163.5	129488	12338	0.672163
Dep7y~hgs+Age+Sex+BMI+Race_Ethnicity+Smoking+healthDrinking+Healthy_physical_activity+Qualification+Townsend_deprivation_index+urban+CHD+diabet+Hype	hgs	-0.0274305	-0.78829	0.430543	61940.2	124445	11922	0.951084
Dep7y~hk2+Age+Sex+BMI+Race_Ethnicity+Smoking+healthDrinking+Healthy_physical_activity+Qualification+Townsend_deprivation_index+urban+CHD+diabet+Hype	hk2	-0.0533495	-0.56332	0.573227	62184	124851	11971	0.983256
Dep7y~hla_dra+Age+Sex+BMI+Race_Ethnicity+Smoking+healthDrinking+Healthy_physical_activity+Qualification+Townsend_deprivation_index+urban+CHD+diabet+Hype	hla_dra	-0.00630614	-0.0857253	0.931686	63135.2	127356	12141	0.999226
Dep7y~hla_e+Age+Sex+BMI+Race_Ethnicity+Smoking+healthDrinking+Healthy_physical_activity+Qualification+Townsend_deprivation_index+urban+CHD+diabet+Hype	hla_e	0.122621	1.27634	0.201861	63328.8	127631	12181	0.7553
Dep7y~hmbs+Age+Sex+BMI+Race_Ethnicity+Smoking+healthDrinking+Healthy_physical_activity+Qualification+Townsend_deprivation_index+urban+CHD+diabet+Hype	hmbs	0.0396699	0.672667	0.501172	63990.6	128643	12316	0.977602
Dep7y~hmox2+Age+Sex+BMI+Race_Ethnicity+Smoking+healthDrinking+Healthy_physical_activity+Qualification+Townsend_deprivation_index+urban+CHD+diabet+Hype	hmox2	0.0212848	0.368354	0.712616	61973.2	124790	11922	0.999226
Dep7y~hmox1+Age+Sex+BMI+Race_Ethnicity+Smoking+healthDrinking+Healthy_physical_activity+Qualification+Townsend_deprivation_index+urban+CHD+diabet+Hype	hmox1	0.0582307	1.01548	0.309896	62763.2	126094	12081	0.864319
Dep7y~hnmt+Age+Sex+BMI+Race_Ethnicity+Smoking+healthDrinking+Healthy_physical_activity+Qualification+Townsend_deprivation_index+urban+CHD+diabet+Hype	hnmt	0.0709484	1.21219	0.225465	62774.8	126214	12081	0.78227
Dep7y~hnrnpk+Age+Sex+BMI+Race_Ethnicity+Smoking+healthDrinking+Healthy_physical_activity+Qualification+Townsend_deprivation_index+urban+CHD+diabet+Hype	hnrnpk	0.0136807	0.402618	0.687236	62025.4	124636	11938	0.999226
Dep7y~hpcal1+Age+Sex+BMI+Race_Ethnicity+Smoking+healthDrinking+Healthy_physical_activity+Qualification+Townsend_deprivation_index+urban+CHD+diabet+Hype	hpcal1	0.00574287	0.162554	0.870872	64165.4	129508	12338	0.999226
Dep7y~hpgds+Age+Sex+BMI+Race_Ethnicity+Smoking+healthDrinking+Healthy_physical_activity+Qualification+Townsend_deprivation_index+urban+CHD+diabet+Hype	hpgds	-0.169049	-2.28415	0.0223805	61935.6	124397	11922	0.241253
Dep7y~hs3st3b1+Age+Sex+BMI+Race_Ethnicity+Smoking+healthDrinking+Healthy_physical_activity+Qualification+Townsend_deprivation_index+urban+CHD+diabet+Hype	hs3st3b1	0.0938779	1.35666	0.174914	63022.1	126612	12131	0.695378
Dep7y~hs6st1+Age+Sex+BMI+Race_Ethnicity+Smoking+healthDrinking+Healthy_physical_activity+Qualification+Townsend_deprivation_index+urban+CHD+diabet+Hype	hs6st1	0.133267	1.67241	0.094469	63988.3	128619	12316	0.524046
Dep7y~hsd11b1+Age+Sex+BMI+Race_Ethnicity+Smoking+healthDrinking+Healthy_physical_activity+Qualification+Townsend_deprivation_index+urban+CHD+diabet+Hype	hsd11b1	0.111569	1.59831	0.110001	63327.9	127621	12181	0.564581
Dep7y~hsp90b1+Age+Sex+BMI+Race_Ethnicity+Smoking+healthDrinking+Healthy_physical_activity+Qualification+Townsend_deprivation_index+urban+CHD+diabet+Hype	hsp90b1	0.0416743	1.07681	0.281587	61723.6	124456	11870	0.855761
Dep7y~hspa1a+Age+Sex+BMI+Race_Ethnicity+Smoking+healthDrinking+Healthy_physical_activity+Qualification+Townsend_deprivation_index+urban+CHD+diabet+Hype	hspa1a	-0.0058833	-0.160971	0.872119	63735.8	129088	12245	0.999226
Dep7y~hspb1+Age+Sex+BMI+Race_Ethnicity+Smoking+healthDrinking+Healthy_physical_activity+Qualification+Townsend_deprivation_index+urban+CHD+diabet+Hype	hspb1	-0.0120506	-0.31187	0.755145	62503.7	125786	12026	0.999226
Dep7y~hspb6+Age+Sex+BMI+Race_Ethnicity+Smoking+healthDrinking+Healthy_physical_activity+Qualification+Townsend_deprivation_index+urban+CHD+diabet+Hype	hspb6	0.0514403	0.723134	0.469611	63990.5	128643	12316	0.969629
Dep7y~hspg2+Age+Sex+BMI+Race_Ethnicity+Smoking+healthDrinking+Healthy_physical_activity+Qualification+Townsend_deprivation_index+urban+CHD+diabet+Hype	hspg2	0.114293	1.01435	0.310435	62972	126265	12127	0.864319
Dep7y~htra2+Age+Sex+BMI+Race_Ethnicity+Smoking+healthDrinking+Healthy_physical_activity+Qualification+Townsend_deprivation_index+urban+CHD+diabet+Hype	htra2	0.0119542	0.281106	0.778634	63703.7	128007	12262	0.999226
Dep7y~hyal1+Age+Sex+BMI+Race_Ethnicity+Smoking+healthDrinking+Healthy_physical_activity+Qualification+Townsend_deprivation_index+urban+CHD+diabet+Hype	hyal1	0.286193	2.41223	0.0158701	63015.3	125891	12146	0.208496
Dep7y~hyou1+Age+Sex+BMI+Race_Ethnicity+Smoking+healthDrinking+Healthy_physical_activity+Qualification+Townsend_deprivation_index+urban+CHD+diabet+Hype	hyou1	0.203249	1.66156	0.0966274	64261.5	129200	12368	0.525633
Dep7y~ica1+Age+Sex+BMI+Race_Ethnicity+Smoking+healthDrinking+Healthy_physical_activity+Qualification+Townsend_deprivation_index+urban+CHD+diabet+Hype	ica1	0.000165717	0.00494054	0.996058	62287.8	126510	11958	0.999226
Dep7y~icam1+Age+Sex+BMI+Race_Ethnicity+Smoking+healthDrinking+Healthy_physical_activity+Qualification+Townsend_deprivation_index+urban+CHD+diabet+Hype	icam1	0.103687	1.07297	0.283307	63120.1	126587	12155	0.855761
Dep7y~icam2+Age+Sex+BMI+Race_Ethnicity+Smoking+healthDrinking+Healthy_physical_activity+Qualification+Townsend_deprivation_index+urban+CHD+diabet+Hype	icam2	0.0289831	0.349683	0.726582	64264.1	129227	12368	0.999226
Dep7y~icam3+Age+Sex+BMI+Race_Ethnicity+Smoking+healthDrinking+Healthy_physical_activity+Qualification+Townsend_deprivation_index+urban+CHD+diabet+Hype	icam3	-0.00257091	-0.0247372	0.980265	64264.2	129229	12368	0.999226
Dep7y~icam4+Age+Sex+BMI+Race_Ethnicity+Smoking+healthDrinking+Healthy_physical_activity+Qualification+Townsend_deprivation_index+urban+CHD+diabet+Hype	icam4	-0.0965607	-1.95503	0.0506019	63326.6	127608	12181	0.375789
Dep7y~icam5+Age+Sex+BMI+Race_Ethnicity+Smoking+healthDrinking+Healthy_physical_activity+Qualification+Townsend_deprivation_index+urban+CHD+diabet+Hype	icam5	0.0605383	1.01635	0.309483	63480	127724	12215	0.864319
Dep7y~icoslg+Age+Sex+BMI+Race_Ethnicity+Smoking+healthDrinking+Healthy_physical_activity+Qualification+Townsend_deprivation_index+urban+CHD+diabet+Hype	icoslg	0.0279144	0.197899	0.843128	63023.9	126631	12131	0.999226
Dep7y~idi2+Age+Sex+BMI+Race_Ethnicity+Smoking+healthDrinking+Healthy_physical_activity+Qualification+Townsend_deprivation_index+urban+CHD+diabet+Hype	idi2	-0.009325	-0.161833	0.87144	61973.3	124791	11922	0.999226
Dep7y~ids+Age+Sex+BMI+Race_Ethnicity+Smoking+healthDrinking+Healthy_physical_activity+Qualification+Townsend_deprivation_index+urban+CHD+diabet+Hype	ids	-0.591433	-2.05692	0.0397152	64161.2	129464	12338	0.333927
Dep7y~idua+Age+Sex+BMI+Race_Ethnicity+Smoking+healthDrinking+Healthy_physical_activity+Qualification+Townsend_deprivation_index+urban+CHD+diabet+Hype	idua	0.0903917	1.57836	0.114509	63988.6	128622	12316	0.569036
Dep7y~ifng+Age+Sex+BMI+Race_Ethnicity+Smoking+healthDrinking+Healthy_physical_activity+Qualification+Townsend_deprivation_index+urban+CHD+diabet+Hype	ifng	0.0476574	2.02255	0.0431418	62283.7	126467	11958	0.344898
Dep7y~ifngr1+Age+Sex+BMI+Race_Ethnicity+Smoking+healthDrinking+Healthy_physical_activity+Qualification+Townsend_deprivation_index+urban+CHD+diabet+Hype	ifngr1	-0.0137263	-0.101584	0.919089	63860	129292	12270	0.999226
Dep7y~ifngr2+Age+Sex+BMI+Race_Ethnicity+Smoking+healthDrinking+Healthy_physical_activity+Qualification+Townsend_deprivation_index+urban+CHD+diabet+Hype	ifngr2	-0.0623043	-1.19713	0.23128	63040.3	126889	12129	0.792417
Dep7y~ifnl1+Age+Sex+BMI+Race_Ethnicity+Smoking+healthDrinking+Healthy_physical_activity+Qualification+Townsend_deprivation_index+urban+CHD+diabet+Hype	ifnl1	0.10123	1.66598	0.0957432	61970.6	124762	11922	0.525062
Dep7y~ifnlr1+Age+Sex+BMI+Race_Ethnicity+Smoking+healthDrinking+Healthy_physical_activity+Qualification+Townsend_deprivation_index+urban+CHD+diabet+Hype	ifnlr1	0.123689	1.7895	0.0735592	63327.3	127614	12181	0.469944
Dep7y~igf1r+Age+Sex+BMI+Race_Ethnicity+Smoking+healthDrinking+Healthy_physical_activity+Qualification+Townsend_deprivation_index+urban+CHD+diabet+Hype	igf1r	-0.00504649	-0.0402804	0.96787	63023.9	126631	12131	0.999226
Dep7y~igf2r+Age+Sex+BMI+Race_Ethnicity+Smoking+healthDrinking+Healthy_physical_activity+Qualification+Townsend_deprivation_index+urban+CHD+diabet+Hype	igf2r	0.106732	0.934198	0.35022	63419	127611	12203	0.892633
Dep7y~igfbp1+Age+Sex+BMI+Race_Ethnicity+Smoking+healthDrinking+Healthy_physical_activity+Qualification+Townsend_deprivation_index+urban+CHD+diabet+Hype	igfbp1	0.0513341	2.38879	0.0169191	64161.4	129029	12348	0.208496
Dep7y~igfbp2+Age+Sex+BMI+Race_Ethnicity+Smoking+healthDrinking+Healthy_physical_activity+Qualification+Townsend_deprivation_index+urban+CHD+diabet+Hype	igfbp2	0.0378707	0.856057	0.391983	64114.8	128544	12348	0.923464
Dep7y~igfbp3+Age+Sex+BMI+Race_Ethnicity+Smoking+healthDrinking+Healthy_physical_activity+Qualification+Townsend_deprivation_index+urban+CHD+diabet+Hype	igfbp3	-0.289762	-3.00815	0.0026338	63626.2	127331	12259	0.0939817
Dep7y~igfbp4+Age+Sex+BMI+Race_Ethnicity+Smoking+healthDrinking+Healthy_physical_activity+Qualification+Townsend_deprivation_index+urban+CHD+diabet+Hype	igfbp4	0.284651	4.07359	4.65892e-05	62669.2	125985	12061	0.01704
Dep7y~igfbp6+Age+Sex+BMI+Race_Ethnicity+Smoking+healthDrinking+Healthy_physical_activity+Qualification+Townsend_deprivation_index+urban+CHD+diabet+Hype	igfbp6	0.0164501	0.167887	0.866675	63152.1	126660	12161	0.999226
Dep7y~igfbp7+Age+Sex+BMI+Race_Ethnicity+Smoking+healthDrinking+Healthy_physical_activity+Qualification+Townsend_deprivation_index+urban+CHD+diabet+Hype	igfbp7	0.0910103	0.965271	0.334428	64263.3	129219	12368	0.879978
Dep7y~igfbpl1+Age+Sex+BMI+Race_Ethnicity+Smoking+healthDrinking+Healthy_physical_activity+Qualification+Townsend_deprivation_index+urban+CHD+diabet+Hype	igfbpl1	0.0959004	1.11932	0.263024	63479.8	127721	12215	0.839287
Dep7y~igsf3+Age+Sex+BMI+Race_Ethnicity+Smoking+healthDrinking+Healthy_physical_activity+Qualification+Townsend_deprivation_index+urban+CHD+diabet+Hype	igsf3	0.0697094	0.843937	0.398721	63023.2	126624	12131	0.929362
Dep7y~igsf8+Age+Sex+BMI+Race_Ethnicity+Smoking+healthDrinking+Healthy_physical_activity+Qualification+Townsend_deprivation_index+urban+CHD+diabet+Hype	igsf8	0.0310982	0.349849	0.726458	63480.9	127733	12215	0.999226
Dep7y~ikbkg+Age+Sex+BMI+Race_Ethnicity+Smoking+healthDrinking+Healthy_physical_activity+Qualification+Townsend_deprivation_index+urban+CHD+diabet+Hype	ikbkg	-0.000441328	-0.0156672	0.9875	63330.5	127648	12181	0.999226
Dep7y~ikzf2+Age+Sex+BMI+Race_Ethnicity+Smoking+healthDrinking+Healthy_physical_activity+Qualification+Townsend_deprivation_index+urban+CHD+diabet+Hype	ikzf2	0.0704259	2.44871	0.0143511	61934.8	124389	11922	0.198874
Dep7y~il10+Age+Sex+BMI+Race_Ethnicity+Smoking+healthDrinking+Healthy_physical_activity+Qualification+Townsend_deprivation_index+urban+CHD+diabet+Hype	il10	0.0119631	0.35785	0.720462	62287.7	126509	11958	0.999226
Dep7y~il10ra+Age+Sex+BMI+Race_Ethnicity+Smoking+healthDrinking+Healthy_physical_activity+Qualification+Townsend_deprivation_index+urban+CHD+diabet+Hype	il10ra	-0.0102964	-0.222553	0.823887	62287.8	126509	11958	0.999226
Dep7y~il10rb+Age+Sex+BMI+Race_Ethnicity+Smoking+healthDrinking+Healthy_physical_activity+Qualification+Townsend_deprivation_index+urban+CHD+diabet+Hype	il10rb	0.130055	1.36347	0.172758	63858.1	129272	12270	0.692452
Dep7y~il11+Age+Sex+BMI+Race_Ethnicity+Smoking+healthDrinking+Healthy_physical_activity+Qualification+Townsend_deprivation_index+urban+CHD+diabet+Hype	il11	-0.0483136	-1.14583	0.251886	62286.5	126496	11958	0.830863
Dep7y~il12a_il12b+Age+Sex+BMI+Race_Ethnicity+Smoking+healthDrinking+Healthy_physical_activity+Qualification+Townsend_deprivation_index+urban+CHD+diabet+Hype	il12a_il12b	0.0367097	1.01365	0.310768	63022.9	126621	12131	0.864319
Dep7y~il12b+Age+Sex+BMI+Race_Ethnicity+Smoking+healthDrinking+Healthy_physical_activity+Qualification+Townsend_deprivation_index+urban+CHD+diabet+Hype	il12b	0.047801	0.948437	0.342926	64164.6	129499	12338	0.884833
Dep7y~il12rb1+Age+Sex+BMI+Race_Ethnicity+Smoking+healthDrinking+Healthy_physical_activity+Qualification+Townsend_deprivation_index+urban+CHD+diabet+Hype	il12rb1	0.0993885	1.37787	0.16827	62285.9	126490	11958	0.685735
Dep7y~il13+Age+Sex+BMI+Race_Ethnicity+Smoking+healthDrinking+Healthy_physical_activity+Qualification+Townsend_deprivation_index+urban+CHD+diabet+Hype	il13	0.0456145	0.845923	0.397613	62287.1	126502	11958	0.929362
Dep7y~il13ra1+Age+Sex+BMI+Race_Ethnicity+Smoking+healthDrinking+Healthy_physical_activity+Qualification+Townsend_deprivation_index+urban+CHD+diabet+Hype	il13ra1	0.067238	0.560543	0.575119	62693.4	125976	12067	0.983256
Dep7y~il15+Age+Sex+BMI+Race_Ethnicity+Smoking+healthDrinking+Healthy_physical_activity+Qualification+Townsend_deprivation_index+urban+CHD+diabet+Hype	il15	0.17138	2.09102	0.0365466	63326.1	127602	12181	0.316377
Dep7y~il15ra+Age+Sex+BMI+Race_Ethnicity+Smoking+healthDrinking+Healthy_physical_activity+Qualification+Townsend_deprivation_index+urban+CHD+diabet+Hype	il15ra	0.0864843	1.10536	0.269027	62286.6	126497	11958	0.846063
Dep7y~il16+Age+Sex+BMI+Race_Ethnicity+Smoking+healthDrinking+Healthy_physical_activity+Qualification+Townsend_deprivation_index+urban+CHD+diabet+Hype	il16	-0.0301743	-0.481256	0.630343	64165.2	129506	12338	0.996331
Dep7y~il17a+Age+Sex+BMI+Race_Ethnicity+Smoking+healthDrinking+Healthy_physical_activity+Qualification+Townsend_deprivation_index+urban+CHD+diabet+Hype	il17a	-0.0231963	-0.363628	0.716143	62152.7	126279	11931	0.999226
Dep7y~il17c+Age+Sex+BMI+Race_Ethnicity+Smoking+healthDrinking+Healthy_physical_activity+Qualification+Townsend_deprivation_index+urban+CHD+diabet+Hype	il17c	-0.00790708	-0.201571	0.840255	62287.8	126510	11958	0.999226
Dep7y~il17d+Age+Sex+BMI+Race_Ethnicity+Smoking+healthDrinking+Healthy_physical_activity+Qualification+Townsend_deprivation_index+urban+CHD+diabet+Hype	il17d	-0.142093	-1.70258	0.0886727	62284.9	126479	11958	0.511466
Dep7y~il17f+Age+Sex+BMI+Race_Ethnicity+Smoking+healthDrinking+Healthy_physical_activity+Qualification+Townsend_deprivation_index+urban+CHD+diabet+Hype	il17f	0.0151453	0.441588	0.658795	62287.6	126508	11958	0.999226
Dep7y~il17ra+Age+Sex+BMI+Race_Ethnicity+Smoking+healthDrinking+Healthy_physical_activity+Qualification+Townsend_deprivation_index+urban+CHD+diabet+Hype	il17ra	-0.0623851	-1.04611	0.295531	63418.8	127609	12203	0.864319
Dep7y~il17rb+Age+Sex+BMI+Race_Ethnicity+Smoking+healthDrinking+Healthy_physical_activity+Qualification+Townsend_deprivation_index+urban+CHD+diabet+Hype	il17rb	-0.0318004	-0.622089	0.533895	62373.3	124907	12015	0.98279
Dep7y~il18+Age+Sex+BMI+Race_Ethnicity+Smoking+healthDrinking+Healthy_physical_activity+Qualification+Townsend_deprivation_index+urban+CHD+diabet+Hype	il18	0.0665119	1.12194	0.261909	63241	127238	12169	0.839287
Dep7y~il18bp+Age+Sex+BMI+Race_Ethnicity+Smoking+healthDrinking+Healthy_physical_activity+Qualification+Townsend_deprivation_index+urban+CHD+diabet+Hype	il18bp	0.19583	2.17923	0.0293338	63630.5	127376	12259	0.284208
Dep7y~il18r1+Age+Sex+BMI+Race_Ethnicity+Smoking+healthDrinking+Healthy_physical_activity+Qualification+Townsend_deprivation_index+urban+CHD+diabet+Hype	il18r1	0.138444	1.67927	0.0931242	64162.6	129479	12338	0.520003
Dep7y~il18rap+Age+Sex+BMI+Race_Ethnicity+Smoking+healthDrinking+Healthy_physical_activity+Qualification+Townsend_deprivation_index+urban+CHD+diabet+Hype	il18rap	0.00297412	0.193878	0.846275	62569.8	125342	12052	0.999226
Dep7y~il19+Age+Sex+BMI+Race_Ethnicity+Smoking+healthDrinking+Healthy_physical_activity+Qualification+Townsend_deprivation_index+urban+CHD+diabet+Hype	il19	-0.0143631	-0.360011	0.718845	61996.6	124728	11929	0.999226
Dep7y~il1a+Age+Sex+BMI+Race_Ethnicity+Smoking+healthDrinking+Healthy_physical_activity+Qualification+Townsend_deprivation_index+urban+CHD+diabet+Hype	il1a	-0.00951187	-0.196854	0.843945	62287.8	126510	11958	0.999226
Dep7y~il1b+Age+Sex+BMI+Race_Ethnicity+Smoking+healthDrinking+Healthy_physical_activity+Qualification+Townsend_deprivation_index+urban+CHD+diabet+Hype	il1b	-0.00263585	-0.0545909	0.956465	62070.2	126250	11912	0.999226
Dep7y~il1r1+Age+Sex+BMI+Race_Ethnicity+Smoking+healthDrinking+Healthy_physical_activity+Qualification+Townsend_deprivation_index+urban+CHD+diabet+Hype	il1r1	0.29031	2.33324	0.0196517	63305.6	127432	12180	0.229056
Dep7y~il1r2+Age+Sex+BMI+Race_Ethnicity+Smoking+healthDrinking+Healthy_physical_activity+Qualification+Townsend_deprivation_index+urban+CHD+diabet+Hype	il1r2	-0.153902	-1.10475	0.269291	63417.3	127768	12199	0.846063
Dep7y~il1rap+Age+Sex+BMI+Race_Ethnicity+Smoking+healthDrinking+Healthy_physical_activity+Qualification+Townsend_deprivation_index+urban+CHD+diabet+Hype	il1rap	-0.064079	-1.07893	0.280642	63418.7	127608	12203	0.855761
Dep7y~il1rl1+Age+Sex+BMI+Race_Ethnicity+Smoking+healthDrinking+Healthy_physical_activity+Qualification+Townsend_deprivation_index+urban+CHD+diabet+Hype	il1rl1	0.0393947	0.70491	0.480879	64086.1	128898	12333	0.969756
Dep7y~il1rl2+Age+Sex+BMI+Race_Ethnicity+Smoking+healthDrinking+Healthy_physical_activity+Qualification+Townsend_deprivation_index+urban+CHD+diabet+Hype	il1rl2	0.0815294	1.15019	0.250088	62286.5	126496	11958	0.830863
Dep7y~il1rn+Age+Sex+BMI+Race_Ethnicity+Smoking+healthDrinking+Healthy_physical_activity+Qualification+Townsend_deprivation_index+urban+CHD+diabet+Hype	il1rn	0.096738	1.88617	0.0592958	63471.8	128471	12196	0.411137
Dep7y~il2+Age+Sex+BMI+Race_Ethnicity+Smoking+healthDrinking+Healthy_physical_activity+Qualification+Townsend_deprivation_index+urban+CHD+diabet+Hype	il2	-0.0156831	-0.18649	0.852064	62287.8	126510	11958	0.999226
Dep7y~il20+Age+Sex+BMI+Race_Ethnicity+Smoking+healthDrinking+Healthy_physical_activity+Qualification+Townsend_deprivation_index+urban+CHD+diabet+Hype	il20	-0.0635398	-1.17147	0.241431	62286.4	126495	11958	0.80827
Dep7y~il20ra+Age+Sex+BMI+Race_Ethnicity+Smoking+healthDrinking+Healthy_physical_activity+Qualification+Townsend_deprivation_index+urban+CHD+diabet+Hype	il20ra	-0.0618402	-1.07043	0.284449	62286.7	126498	11958	0.855761
Dep7y~il22ra1+Age+Sex+BMI+Race_Ethnicity+Smoking+healthDrinking+Healthy_physical_activity+Qualification+Townsend_deprivation_index+urban+CHD+diabet+Hype	il22ra1	-0.000443988	-0.00700093	0.994414	62287.8	126510	11958	0.999226
Dep7y~il24+Age+Sex+BMI+Race_Ethnicity+Smoking+healthDrinking+Healthy_physical_activity+Qualification+Townsend_deprivation_index+urban+CHD+diabet+Hype	il24	-0.020245	-0.367743	0.713071	62287.7	126509	11958	0.999226
Dep7y~il2ra+Age+Sex+BMI+Race_Ethnicity+Smoking+healthDrinking+Healthy_physical_activity+Qualification+Townsend_deprivation_index+urban+CHD+diabet+Hype	il2ra	0.106749	1.5895	0.111973	63127.7	126884	12150	0.564979
Dep7y~il2rb+Age+Sex+BMI+Race_Ethnicity+Smoking+healthDrinking+Healthy_physical_activity+Qualification+Townsend_deprivation_index+urban+CHD+diabet+Hype	il2rb	0.0752711	1.00541	0.314718	62286.8	126499	11958	0.867104
Dep7y~il32+Age+Sex+BMI+Race_Ethnicity+Smoking+healthDrinking+Healthy_physical_activity+Qualification+Townsend_deprivation_index+urban+CHD+diabet+Hype	il32	0.118988	1.85583	0.063502	63327	127612	12181	0.431646
Dep7y~il33+Age+Sex+BMI+Race_Ethnicity+Smoking+healthDrinking+Healthy_physical_activity+Qualification+Townsend_deprivation_index+urban+CHD+diabet+Hype	il33	0.0340999	0.498079	0.618438	62287.6	126507	11958	0.989906
Dep7y~il34+Age+Sex+BMI+Race_Ethnicity+Smoking+healthDrinking+Healthy_physical_activity+Qualification+Townsend_deprivation_index+urban+CHD+diabet+Hype	il34	0.0353146	0.471605	0.637217	61904.4	124682	11908	0.996331
Dep7y~il3ra+Age+Sex+BMI+Race_Ethnicity+Smoking+healthDrinking+Healthy_physical_activity+Qualification+Townsend_deprivation_index+urban+CHD+diabet+Hype	il3ra	0.0194605	0.228373	0.819361	62287.8	126509	11958	0.999226
Dep7y~il4+Age+Sex+BMI+Race_Ethnicity+Smoking+healthDrinking+Healthy_physical_activity+Qualification+Townsend_deprivation_index+urban+CHD+diabet+Hype	il4	-0.00263414	-0.0867796	0.930848	62287.8	126510	11958	0.999226
Dep7y~il4r+Age+Sex+BMI+Race_Ethnicity+Smoking+healthDrinking+Healthy_physical_activity+Qualification+Townsend_deprivation_index+urban+CHD+diabet+Hype	il4r	0.144078	1.89831	0.0576793	63326.8	127610	12181	0.410198
Dep7y~il5+Age+Sex+BMI+Race_Ethnicity+Smoking+healthDrinking+Healthy_physical_activity+Qualification+Townsend_deprivation_index+urban+CHD+diabet+Hype	il5	-0.0157097	-0.833327	0.404677	62287.1	126503	11958	0.934847
Dep7y~il5ra+Age+Sex+BMI+Race_Ethnicity+Smoking+healthDrinking+Healthy_physical_activity+Qualification+Townsend_deprivation_index+urban+CHD+diabet+Hype	il5ra	0.0461251	0.950413	0.341921	63329.6	127638	12181	0.8838
Dep7y~il6+Age+Sex+BMI+Race_Ethnicity+Smoking+healthDrinking+Healthy_physical_activity+Qualification+Townsend_deprivation_index+urban+CHD+diabet+Hype	il6	0.0411365	1.09644	0.272909	63022.7	126619	12131	0.847697
Dep7y~il6r+Age+Sex+BMI+Race_Ethnicity+Smoking+healthDrinking+Healthy_physical_activity+Qualification+Townsend_deprivation_index+urban+CHD+diabet+Hype	il6r	-0.00280977	-0.0361451	0.971167	63029.8	126518	12135	0.999226
Dep7y~il6st+Age+Sex+BMI+Race_Ethnicity+Smoking+healthDrinking+Healthy_physical_activity+Qualification+Townsend_deprivation_index+urban+CHD+diabet+Hype	il6st	-0.261887	-1.73007	0.0836435	63478	127703	12215	0.511466
Dep7y~il7+Age+Sex+BMI+Race_Ethnicity+Smoking+healthDrinking+Healthy_physical_activity+Qualification+Townsend_deprivation_index+urban+CHD+diabet+Hype	il7	0.0360578	0.877938	0.379994	63329.7	127640	12181	0.923464
Dep7y~il7r+Age+Sex+BMI+Race_Ethnicity+Smoking+healthDrinking+Healthy_physical_activity+Qualification+Townsend_deprivation_index+urban+CHD+diabet+Hype	il7r	-0.0843856	-1.64708	0.0995676	63417.2	127592	12203	0.528055
Dep7y~ilkap+Age+Sex+BMI+Race_Ethnicity+Smoking+healthDrinking+Healthy_physical_activity+Qualification+Townsend_deprivation_index+urban+CHD+diabet+Hype	ilkap	0.0302058	0.662763	0.507495	61903.9	124722	11907	0.979352
Dep7y~impa1+Age+Sex+BMI+Race_Ethnicity+Smoking+healthDrinking+Healthy_physical_activity+Qualification+Townsend_deprivation_index+urban+CHD+diabet+Hype	impa1	0.00863231	0.199697	0.841721	63041.7	126903	12129	0.999226
Dep7y~ing1+Age+Sex+BMI+Race_Ethnicity+Smoking+healthDrinking+Healthy_physical_activity+Qualification+Townsend_deprivation_index+urban+CHD+diabet+Hype	ing1	0.0612566	1.06755	0.285744	61861.1	124275	11907	0.855761
Dep7y~inhbc+Age+Sex+BMI+Race_Ethnicity+Smoking+healthDrinking+Healthy_physical_activity+Qualification+Townsend_deprivation_index+urban+CHD+diabet+Hype	inhbc	0.0457055	0.716981	0.4734	63419.4	127615	12203	0.969756
Dep7y~inpp1+Age+Sex+BMI+Race_Ethnicity+Smoking+healthDrinking+Healthy_physical_activity+Qualification+Townsend_deprivation_index+urban+CHD+diabet+Hype	inpp1	-0.00449701	-0.0915699	0.927041	63023.9	126631	12131	0.999226
Dep7y~inppl1+Age+Sex+BMI+Race_Ethnicity+Smoking+healthDrinking+Healthy_physical_activity+Qualification+Townsend_deprivation_index+urban+CHD+diabet+Hype	inppl1	-0.00422024	-0.157514	0.874842	63023.9	126631	12131	0.999226
Dep7y~ipcef1+Age+Sex+BMI+Race_Ethnicity+Smoking+healthDrinking+Healthy_physical_activity+Qualification+Townsend_deprivation_index+urban+CHD+diabet+Hype	ipcef1	0.000591017	0.0201675	0.98391	62975.5	126824	12115	0.999226
Dep7y~iqgap2+Age+Sex+BMI+Race_Ethnicity+Smoking+healthDrinking+Healthy_physical_activity+Qualification+Townsend_deprivation_index+urban+CHD+diabet+Hype	iqgap2	0.00458432	0.0968404	0.922855	63023.9	126631	12131	0.999226
Dep7y~irag2+Age+Sex+BMI+Race_Ethnicity+Smoking+healthDrinking+Healthy_physical_activity+Qualification+Townsend_deprivation_index+urban+CHD+diabet+Hype	irag2	-0.00423184	-0.146242	0.883733	62184.3	124854	11971	0.999226
Dep7y~irak1+Age+Sex+BMI+Race_Ethnicity+Smoking+healthDrinking+Healthy_physical_activity+Qualification+Townsend_deprivation_index+urban+CHD+diabet+Hype	irak1	-0.00502162	-0.13212	0.894891	62287.8	126510	11958	0.999226
Dep7y~irak4+Age+Sex+BMI+Race_Ethnicity+Smoking+healthDrinking+Healthy_physical_activity+Qualification+Townsend_deprivation_index+urban+CHD+diabet+Hype	irak4	0.00171503	0.0678974	0.945868	63330.5	127648	12181	0.999226
Dep7y~islr2+Age+Sex+BMI+Race_Ethnicity+Smoking+healthDrinking+Healthy_physical_activity+Qualification+Townsend_deprivation_index+urban+CHD+diabet+Hype	islr2	-0.0327534	-0.448233	0.653994	60975.5	122237	11742	0.999226
Dep7y~ism1+Age+Sex+BMI+Race_Ethnicity+Smoking+healthDrinking+Healthy_physical_activity+Qualification+Townsend_deprivation_index+urban+CHD+diabet+Hype	ism1	0.0898657	1.30552	0.19174	63328.8	127630	12181	0.739131
Dep7y~itga11+Age+Sex+BMI+Race_Ethnicity+Smoking+healthDrinking+Healthy_physical_activity+Qualification+Townsend_deprivation_index+urban+CHD+diabet+Hype	itga11	-0.262481	-3.33933	0.000842316	63319.3	127531	12181	0.0586814
Dep7y~itga5+Age+Sex+BMI+Race_Ethnicity+Smoking+healthDrinking+Healthy_physical_activity+Qualification+Townsend_deprivation_index+urban+CHD+diabet+Hype	itga5	-0.0271082	-0.247252	0.804717	63419.8	127619	12203	0.999226
Dep7y~itga6+Age+Sex+BMI+Race_Ethnicity+Smoking+healthDrinking+Healthy_physical_activity+Qualification+Townsend_deprivation_index+urban+CHD+diabet+Hype	itga6	-0.0497781	-0.995612	0.319458	63329.5	127637	12181	0.870331
Dep7y~itgam+Age+Sex+BMI+Race_Ethnicity+Smoking+healthDrinking+Healthy_physical_activity+Qualification+Townsend_deprivation_index+urban+CHD+diabet+Hype	itgam	-0.341453	-3.98963	6.65632e-05	63403.9	127454	12203	0.0194764
Dep7y~itgav+Age+Sex+BMI+Race_Ethnicity+Smoking+healthDrinking+Healthy_physical_activity+Qualification+Townsend_deprivation_index+urban+CHD+diabet+Hype	itgav	-0.746667	-4.53607	5.78524e-06	63970.5	128433	12316	0.0042319
Dep7y~itgb1+Age+Sex+BMI+Race_Ethnicity+Smoking+healthDrinking+Healthy_physical_activity+Qualification+Townsend_deprivation_index+urban+CHD+diabet+Hype	itgb1	-0.263322	-2.15559	0.031135	63358.2	126934	12204	0.297716
Dep7y~itgb1bp1+Age+Sex+BMI+Race_Ethnicity+Smoking+healthDrinking+Healthy_physical_activity+Qualification+Townsend_deprivation_index+urban+CHD+diabet+Hype	itgb1bp1	-0.0381292	-0.57901	0.562593	61940.5	124448	11922	0.983256
Dep7y~itgb1bp2+Age+Sex+BMI+Race_Ethnicity+Smoking+healthDrinking+Healthy_physical_activity+Qualification+Townsend_deprivation_index+urban+CHD+diabet+Hype	itgb1bp2	-0.00515991	-0.214443	0.830205	62184.3	124853	11971	0.999226
Dep7y~itgb2+Age+Sex+BMI+Race_Ethnicity+Smoking+healthDrinking+Healthy_physical_activity+Qualification+Townsend_deprivation_index+urban+CHD+diabet+Hype	itgb2	-0.345754	-3.60495	0.000313467	62982.9	125642	12144	0.0305735
Dep7y~itgb5+Age+Sex+BMI+Race_Ethnicity+Smoking+healthDrinking+Healthy_physical_activity+Qualification+Townsend_deprivation_index+urban+CHD+diabet+Hype	itgb5	-0.167701	-2.38844	0.016935	63698.1	127948	12262	0.208496
Dep7y~itgb6+Age+Sex+BMI+Race_Ethnicity+Smoking+healthDrinking+Healthy_physical_activity+Qualification+Townsend_deprivation_index+urban+CHD+diabet+Hype	itgb6	-0.168336	-1.84852	0.0645514	62284.4	126474	11958	0.433205
Dep7y~itgb7+Age+Sex+BMI+Race_Ethnicity+Smoking+healthDrinking+Healthy_physical_activity+Qualification+Townsend_deprivation_index+urban+CHD+diabet+Hype	itgb7	-0.167697	-2.89307	0.00382165	63982.7	128561	12316	0.111821
Dep7y~itih3+Age+Sex+BMI+Race_Ethnicity+Smoking+healthDrinking+Healthy_physical_activity+Qualification+Townsend_deprivation_index+urban+CHD+diabet+Hype	itih3	0.0285617	0.410614	0.681362	63635.1	127424	12259	0.999226
Dep7y~itm2a+Age+Sex+BMI+Race_Ethnicity+Smoking+healthDrinking+Healthy_physical_activity+Qualification+Townsend_deprivation_index+urban+CHD+diabet+Hype	itm2a	-0.0158465	-0.365346	0.71486	63330.3	127646	12181	0.999226
Dep7y~ivd+Age+Sex+BMI+Race_Ethnicity+Smoking+healthDrinking+Healthy_physical_activity+Qualification+Townsend_deprivation_index+urban+CHD+diabet+Hype	ivd	0.0139633	0.257416	0.796862	61973.3	124791	11922	0.999226
Dep7y~jam2+Age+Sex+BMI+Race_Ethnicity+Smoking+healthDrinking+Healthy_physical_activity+Qualification+Townsend_deprivation_index+urban+CHD+diabet+Hype	jam2	-0.064558	-0.601623	0.547436	64177.4	129371	12344	0.98279
Dep7y~jchain+Age+Sex+BMI+Race_Ethnicity+Smoking+healthDrinking+Healthy_physical_activity+Qualification+Townsend_deprivation_index+urban+CHD+diabet+Hype	jchain	-0.0490337	-1.11847	0.263387	62286.6	126497	11958	0.839287
Dep7y~jun+Age+Sex+BMI+Race_Ethnicity+Smoking+healthDrinking+Healthy_physical_activity+Qualification+Townsend_deprivation_index+urban+CHD+diabet+Hype	jun	0.128992	2.46289	0.0137963	62281.7	126446	11958	0.198874
Dep7y~kazald1+Age+Sex+BMI+Race_Ethnicity+Smoking+healthDrinking+Healthy_physical_activity+Qualification+Townsend_deprivation_index+urban+CHD+diabet+Hype	kazald1	-0.0450281	-0.757184	0.448955	63023.4	126625	12131	0.95834
Dep7y~kcnip4+Age+Sex+BMI+Race_Ethnicity+Smoking+healthDrinking+Healthy_physical_activity+Qualification+Townsend_deprivation_index+urban+CHD+diabet+Hype	kcnip4	-0.0106231	-0.205046	0.837539	61973.3	124791	11922	0.999226
Dep7y~kdr+Age+Sex+BMI+Race_Ethnicity+Smoking+healthDrinking+Healthy_physical_activity+Qualification+Townsend_deprivation_index+urban+CHD+diabet+Hype	kdr	-0.0370119	-0.364019	0.71585	63703.6	128006	12262	0.999226
Dep7y~kel+Age+Sex+BMI+Race_Ethnicity+Smoking+healthDrinking+Healthy_physical_activity+Qualification+Townsend_deprivation_index+urban+CHD+diabet+Hype	kel	-0.0719097	-0.956893	0.338641	61972.4	124782	11922	0.883122
Dep7y~kifbp+Age+Sex+BMI+Race_Ethnicity+Smoking+healthDrinking+Healthy_physical_activity+Qualification+Townsend_deprivation_index+urban+CHD+diabet+Hype	kifbp	0.00124275	0.038699	0.969131	63023.9	126631	12131	0.999226
Dep7y~kir2dl3+Age+Sex+BMI+Race_Ethnicity+Smoking+healthDrinking+Healthy_physical_activity+Qualification+Townsend_deprivation_index+urban+CHD+diabet+Hype	kir2dl3	-0.0169367	-0.475763	0.634252	61940.6	124449	11922	0.996331
Dep7y~kir3dl1+Age+Sex+BMI+Race_Ethnicity+Smoking+healthDrinking+Healthy_physical_activity+Qualification+Townsend_deprivation_index+urban+CHD+diabet+Hype	kir3dl1	0.0169204	0.779919	0.435454	61940.2	124445	11922	0.951299
Dep7y~kirrel2+Age+Sex+BMI+Race_Ethnicity+Smoking+healthDrinking+Healthy_physical_activity+Qualification+Townsend_deprivation_index+urban+CHD+diabet+Hype	kirrel2	-0.0573048	-0.840601	0.400588	61972.6	124784	11922	0.931734
Dep7y~kit+Age+Sex+BMI+Race_Ethnicity+Smoking+healthDrinking+Healthy_physical_activity+Qualification+Townsend_deprivation_index+urban+CHD+diabet+Hype	kit	-0.0739406	-0.81689	0.414007	63539.3	127253	12240	0.940829
Dep7y~kitlg+Age+Sex+BMI+Race_Ethnicity+Smoking+healthDrinking+Healthy_physical_activity+Qualification+Townsend_deprivation_index+urban+CHD+diabet+Hype	kitlg	-0.243771	-3.26121	0.00111243	63470.4	127623	12215	0.0642239
Dep7y~klb+Age+Sex+BMI+Race_Ethnicity+Smoking+healthDrinking+Healthy_physical_activity+Qualification+Townsend_deprivation_index+urban+CHD+diabet+Hype	klb	0.0132553	0.364133	0.715765	61973.2	124790	11922	0.999226
Dep7y~klk1+Age+Sex+BMI+Race_Ethnicity+Smoking+healthDrinking+Healthy_physical_activity+Qualification+Townsend_deprivation_index+urban+CHD+diabet+Hype	klk1	-0.00371009	-0.176004	0.860293	62880.2	126441	12101	0.999226
Dep7y~klk10+Age+Sex+BMI+Race_Ethnicity+Smoking+healthDrinking+Healthy_physical_activity+Qualification+Townsend_deprivation_index+urban+CHD+diabet+Hype	klk10	0.0714058	1.06691	0.286034	63408.9	127244	12209	0.855761
Dep7y~klk11+Age+Sex+BMI+Race_Ethnicity+Smoking+healthDrinking+Healthy_physical_activity+Qualification+Townsend_deprivation_index+urban+CHD+diabet+Hype	klk11	0.0608094	0.682599	0.494873	63040.5	126109	12147	0.977602
Dep7y~klk12+Age+Sex+BMI+Race_Ethnicity+Smoking+healthDrinking+Healthy_physical_activity+Qualification+Townsend_deprivation_index+urban+CHD+diabet+Hype	klk12	0.0320058	1.62078	0.105091	61938.2	124424	11922	0.55107
Dep7y~klk13+Age+Sex+BMI+Race_Ethnicity+Smoking+healthDrinking+Healthy_physical_activity+Qualification+Townsend_deprivation_index+urban+CHD+diabet+Hype	klk13	0.030424	0.480171	0.631115	61801.3	123610	11908	0.996331
Dep7y~klk14+Age+Sex+BMI+Race_Ethnicity+Smoking+healthDrinking+Healthy_physical_activity+Qualification+Townsend_deprivation_index+urban+CHD+diabet+Hype	klk14	0.0336703	0.584771	0.558712	63990.7	128644	12316	0.983256
Dep7y~klk4+Age+Sex+BMI+Race_Ethnicity+Smoking+healthDrinking+Healthy_physical_activity+Qualification+Townsend_deprivation_index+urban+CHD+diabet+Hype	klk4	0.150991	3.48294	0.000497665	63978.9	128521	12316	0.0383202
Dep7y~klk6+Age+Sex+BMI+Race_Ethnicity+Smoking+healthDrinking+Healthy_physical_activity+Qualification+Townsend_deprivation_index+urban+CHD+diabet+Hype	klk6	0.127061	1.45071	0.146886	63640.5	127914	12249	0.654411
Dep7y~klk8+Age+Sex+BMI+Race_Ethnicity+Smoking+healthDrinking+Healthy_physical_activity+Qualification+Townsend_deprivation_index+urban+CHD+diabet+Hype	klk8	-0.0877496	-1.12889	0.258968	61219.2	123207	11778	0.839287
Dep7y~klrb1+Age+Sex+BMI+Race_Ethnicity+Smoking+healthDrinking+Healthy_physical_activity+Qualification+Townsend_deprivation_index+urban+CHD+diabet+Hype	klrb1	-0.0423108	-0.579577	0.562211	64165.1	129505	12338	0.983256
Dep7y~klrd1+Age+Sex+BMI+Race_Ethnicity+Smoking+healthDrinking+Healthy_physical_activity+Qualification+Townsend_deprivation_index+urban+CHD+diabet+Hype	klrd1	0.0363957	0.638351	0.523257	64165	129504	12338	0.98279
Dep7y~krt14+Age+Sex+BMI+Race_Ethnicity+Smoking+healthDrinking+Healthy_physical_activity+Qualification+Townsend_deprivation_index+urban+CHD+diabet+Hype	krt14	0.0240181	0.258761	0.795824	60116.9	121221	11560	0.999226
Dep7y~krt18+Age+Sex+BMI+Race_Ethnicity+Smoking+healthDrinking+Healthy_physical_activity+Qualification+Townsend_deprivation_index+urban+CHD+diabet+Hype	krt18	0.0301046	0.864216	0.387487	63023.2	126624	12131	0.923464
Dep7y~krt19+Age+Sex+BMI+Race_Ethnicity+Smoking+healthDrinking+Healthy_physical_activity+Qualification+Townsend_deprivation_index+urban+CHD+diabet+Hype	krt19	0.0412245	1.00888	0.313053	63217.4	127297	12162	0.865779
Dep7y~krt5+Age+Sex+BMI+Race_Ethnicity+Smoking+healthDrinking+Healthy_physical_activity+Qualification+Townsend_deprivation_index+urban+CHD+diabet+Hype	krt5	-0.128859	-2.36262	0.0181625	61967.8	124733	11922	0.217801
Dep7y~kyat1+Age+Sex+BMI+Race_Ethnicity+Smoking+healthDrinking+Healthy_physical_activity+Qualification+Townsend_deprivation_index+urban+CHD+diabet+Hype	kyat1	-0.0122869	-0.263935	0.791834	63381.1	127521	12196	0.999226
Dep7y~kynu+Age+Sex+BMI+Race_Ethnicity+Smoking+healthDrinking+Healthy_physical_activity+Qualification+Townsend_deprivation_index+urban+CHD+diabet+Hype	kynu	0.0961245	1.60462	0.108603	64162.9	129481	12338	0.55946
Dep7y~l1cam+Age+Sex+BMI+Race_Ethnicity+Smoking+healthDrinking+Healthy_physical_activity+Qualification+Townsend_deprivation_index+urban+CHD+diabet+Hype	l1cam	-0.096372	-1.04959	0.293929	63702.7	127996	12262	0.864319
Dep7y~lactb2+Age+Sex+BMI+Race_Ethnicity+Smoking+healthDrinking+Healthy_physical_activity+Qualification+Townsend_deprivation_index+urban+CHD+diabet+Hype	lactb2	0.00261714	0.0656836	0.947631	63481	127734	12215	0.999226
Dep7y~lag3+Age+Sex+BMI+Race_Ethnicity+Smoking+healthDrinking+Healthy_physical_activity+Qualification+Townsend_deprivation_index+urban+CHD+diabet+Hype	lag3	-0.00934397	-0.141206	0.88771	63023.9	126631	12131	0.999226
Dep7y~lair1+Age+Sex+BMI+Race_Ethnicity+Smoking+healthDrinking+Healthy_physical_activity+Qualification+Townsend_deprivation_index+urban+CHD+diabet+Hype	lair1	0.150261	1.96517	0.0494175	63492.4	127853	12215	0.372669
Dep7y~lair2+Age+Sex+BMI+Race_Ethnicity+Smoking+healthDrinking+Healthy_physical_activity+Qualification+Townsend_deprivation_index+urban+CHD+diabet+Hype	lair2	0.0101876	0.404367	0.68595	63041.5	126902	12129	0.999226
Dep7y~lama4+Age+Sex+BMI+Race_Ethnicity+Smoking+healthDrinking+Healthy_physical_activity+Qualification+Townsend_deprivation_index+urban+CHD+diabet+Hype	lama4	0.0264899	0.322067	0.747407	63859.9	129291	12270	0.999226
Dep7y~lamp2+Age+Sex+BMI+Race_Ethnicity+Smoking+healthDrinking+Healthy_physical_activity+Qualification+Townsend_deprivation_index+urban+CHD+diabet+Hype	lamp2	0.0351568	0.248537	0.803723	61646	123863	11865	0.999226
Dep7y~lamp3+Age+Sex+BMI+Race_Ethnicity+Smoking+healthDrinking+Healthy_physical_activity+Qualification+Townsend_deprivation_index+urban+CHD+diabet+Hype	lamp3	0.105391	1.97831	0.0479164	64081.1	129370	12321	0.367071
Dep7y~lap3+Age+Sex+BMI+Race_Ethnicity+Smoking+healthDrinking+Healthy_physical_activity+Qualification+Townsend_deprivation_index+urban+CHD+diabet+Hype	lap3	-0.0538437	-0.973161	0.330493	62286.9	126500	11958	0.875361
Dep7y~lat+Age+Sex+BMI+Race_Ethnicity+Smoking+healthDrinking+Healthy_physical_activity+Qualification+Townsend_deprivation_index+urban+CHD+diabet+Hype	lat	-0.00904918	-0.264695	0.791249	64165.4	129508	12338	0.999226
Dep7y~lat2+Age+Sex+BMI+Race_Ethnicity+Smoking+healthDrinking+Healthy_physical_activity+Qualification+Townsend_deprivation_index+urban+CHD+diabet+Hype	lat2	-0.0121393	-0.574696	0.565508	63023.6	126628	12131	0.983256
Dep7y~layn+Age+Sex+BMI+Race_Ethnicity+Smoking+healthDrinking+Healthy_physical_activity+Qualification+Townsend_deprivation_index+urban+CHD+diabet+Hype	layn	0.161613	1.92022	0.0548533	62926.8	126360	12114	0.397279
Dep7y~lbp+Age+Sex+BMI+Race_Ethnicity+Smoking+healthDrinking+Healthy_physical_activity+Qualification+Townsend_deprivation_index+urban+CHD+diabet+Hype	lbp	-0.00111138	-0.0243532	0.980571	63635.3	127425	12259	0.999226
Dep7y~lbr+Age+Sex+BMI+Race_Ethnicity+Smoking+healthDrinking+Healthy_physical_activity+Qualification+Townsend_deprivation_index+urban+CHD+diabet+Hype	lbr	0.00167328	0.0439058	0.96498	64177.8	129374	12344	0.999226
Dep7y~lcn2+Age+Sex+BMI+Race_Ethnicity+Smoking+healthDrinking+Healthy_physical_activity+Qualification+Townsend_deprivation_index+urban+CHD+diabet+Hype	lcn2	0.0835226	1.141	0.253894	61453.3	122773	11844	0.832841
Dep7y~ldlr+Age+Sex+BMI+Race_Ethnicity+Smoking+healthDrinking+Healthy_physical_activity+Qualification+Townsend_deprivation_index+urban+CHD+diabet+Hype	ldlr	0.0312587	0.609252	0.542369	63700	127794	12266	0.98279
Dep7y~lefty2+Age+Sex+BMI+Race_Ethnicity+Smoking+healthDrinking+Healthy_physical_activity+Qualification+Townsend_deprivation_index+urban+CHD+diabet+Hype	lefty2	-0.0727657	-1.4177	0.156303	63937.9	128486	12307	0.667219
Dep7y~lep+Age+Sex+BMI+Race_Ethnicity+Smoking+healthDrinking+Healthy_physical_activity+Qualification+Townsend_deprivation_index+urban+CHD+diabet+Hype	lep	0.0453606	1.12825	0.259235	63479.8	127721	12215	0.839287
Dep7y~lepr+Age+Sex+BMI+Race_Ethnicity+Smoking+healthDrinking+Healthy_physical_activity+Qualification+Townsend_deprivation_index+urban+CHD+diabet+Hype	lepr	-0.0396628	-0.46359	0.64295	63480.8	127732	12215	0.996753
Dep7y~lgals1+Age+Sex+BMI+Race_Ethnicity+Smoking+healthDrinking+Healthy_physical_activity+Qualification+Townsend_deprivation_index+urban+CHD+diabet+Hype	lgals1	-0.00834158	-0.10516	0.916251	63481	127734	12215	0.999226
Dep7y~lgals3+Age+Sex+BMI+Race_Ethnicity+Smoking+healthDrinking+Healthy_physical_activity+Qualification+Townsend_deprivation_index+urban+CHD+diabet+Hype	lgals3	-0.0369962	-0.416675	0.676924	63627.2	127212	12262	0.999226
Dep7y~lgals4+Age+Sex+BMI+Race_Ethnicity+Smoking+healthDrinking+Healthy_physical_activity+Qualification+Townsend_deprivation_index+urban+CHD+diabet+Hype	lgals4	0.165617	3.19655	0.00139438	63486	127786	12215	0.0679991
Dep7y~lgals7_lgals7b+Age+Sex+BMI+Race_Ethnicity+Smoking+healthDrinking+Healthy_physical_activity+Qualification+Townsend_deprivation_index+urban+CHD+diabet+Hype	lgals7_lgals7b	0.0487805	0.739621	0.459544	63256.7	127227	12173	0.964936
Dep7y~lgals9+Age+Sex+BMI+Race_Ethnicity+Smoking+healthDrinking+Healthy_physical_activity+Qualification+Townsend_deprivation_index+urban+CHD+diabet+Hype	lgals9	0.248103	2.81404	0.00490013	63561.8	128580	12215	0.126642
Dep7y~lgals8+Age+Sex+BMI+Race_Ethnicity+Smoking+healthDrinking+Healthy_physical_activity+Qualification+Townsend_deprivation_index+urban+CHD+diabet+Hype	lgals8	0.0334548	0.781932	0.43427	64177.2	129368	12344	0.951299
Dep7y~lgmn+Age+Sex+BMI+Race_Ethnicity+Smoking+healthDrinking+Healthy_physical_activity+Qualification+Townsend_deprivation_index+urban+CHD+diabet+Hype	lgmn	0.0328128	0.442108	0.658419	63859.8	129290	12270	0.999226
Dep7y~lhb+Age+Sex+BMI+Race_Ethnicity+Smoking+healthDrinking+Healthy_physical_activity+Qualification+Townsend_deprivation_index+urban+CHD+diabet+Hype	lhb	-0.00415738	-0.134795	0.892776	61940.8	124451	11922	0.999226
Dep7y~lhpp+Age+Sex+BMI+Race_Ethnicity+Smoking+healthDrinking+Healthy_physical_activity+Qualification+Townsend_deprivation_index+urban+CHD+diabet+Hype	lhpp	0.0172592	0.393881	0.693676	63652.8	128832	12231	0.999226
Dep7y~lif+Age+Sex+BMI+Race_Ethnicity+Smoking+healthDrinking+Healthy_physical_activity+Qualification+Townsend_deprivation_index+urban+CHD+diabet+Hype	lif	0.00886003	0.172102	0.86336	61973.3	124791	11922	0.999226
Dep7y~lifr+Age+Sex+BMI+Race_Ethnicity+Smoking+healthDrinking+Healthy_physical_activity+Qualification+Townsend_deprivation_index+urban+CHD+diabet+Hype	lifr	-0.0596816	-0.525552	0.599209	63330.2	127645	12181	0.983256
Dep7y~lilra2+Age+Sex+BMI+Race_Ethnicity+Smoking+healthDrinking+Healthy_physical_activity+Qualification+Townsend_deprivation_index+urban+CHD+diabet+Hype	lilra2	-0.0714264	-0.970387	0.331873	63418.9	127610	12203	0.875361
Dep7y~lilra5+Age+Sex+BMI+Race_Ethnicity+Smoking+healthDrinking+Healthy_physical_activity+Qualification+Townsend_deprivation_index+urban+CHD+diabet+Hype	lilra5	-0.0358313	-0.428712	0.66814	63389.7	127567	12197	0.999226
Dep7y~lilrb1+Age+Sex+BMI+Race_Ethnicity+Smoking+healthDrinking+Healthy_physical_activity+Qualification+Townsend_deprivation_index+urban+CHD+diabet+Hype	lilrb1	-0.0511241	-0.533626	0.59361	64263.9	129226	12368	0.983256
Dep7y~lilrb2+Age+Sex+BMI+Race_Ethnicity+Smoking+healthDrinking+Healthy_physical_activity+Qualification+Townsend_deprivation_index+urban+CHD+diabet+Hype	lilrb2	-0.0133471	-0.174433	0.861528	63938	128226	12313	0.999226
Dep7y~lilrb4+Age+Sex+BMI+Race_Ethnicity+Smoking+healthDrinking+Healthy_physical_activity+Qualification+Townsend_deprivation_index+urban+CHD+diabet+Hype	lilrb4	0.0741145	1.14491	0.252268	62286.5	126496	11958	0.830863
Dep7y~lilrb5+Age+Sex+BMI+Race_Ethnicity+Smoking+healthDrinking+Healthy_physical_activity+Qualification+Townsend_deprivation_index+urban+CHD+diabet+Hype	lilrb5	0.0418569	1.13925	0.254621	64262.9	129215	12368	0.833358
Dep7y~lpcat2+Age+Sex+BMI+Race_Ethnicity+Smoking+healthDrinking+Healthy_physical_activity+Qualification+Townsend_deprivation_index+urban+CHD+diabet+Hype	lpcat2	0.0459572	0.71229	0.476299	63023.4	126626	12131	0.969756
Dep7y~lpl+Age+Sex+BMI+Race_Ethnicity+Smoking+healthDrinking+Healthy_physical_activity+Qualification+Townsend_deprivation_index+urban+CHD+diabet+Hype	lpl	-0.061147	-1.08454	0.278148	63479.9	127722	12215	0.855761
Dep7y~lpo+Age+Sex+BMI+Race_Ethnicity+Smoking+healthDrinking+Healthy_physical_activity+Qualification+Townsend_deprivation_index+urban+CHD+diabet+Hype	lpo	-0.0400432	-0.857278	0.391309	61569.3	124770	11826	0.923464
Dep7y~lrig1+Age+Sex+BMI+Race_Ethnicity+Smoking+healthDrinking+Healthy_physical_activity+Qualification+Townsend_deprivation_index+urban+CHD+diabet+Hype	lrig1	0.179337	2.29622	0.0216799	63844.4	128253	12290	0.238479
Dep7y~lrp1+Age+Sex+BMI+Race_Ethnicity+Smoking+healthDrinking+Healthy_physical_activity+Qualification+Townsend_deprivation_index+urban+CHD+diabet+Hype	lrp1	0.142054	1.41245	0.157844	63021.9	126611	12131	0.667219
Dep7y~lrp11+Age+Sex+BMI+Race_Ethnicity+Smoking+healthDrinking+Healthy_physical_activity+Qualification+Townsend_deprivation_index+urban+CHD+diabet+Hype	lrp11	0.00395429	0.0510275	0.959304	63481	127734	12215	0.999226
Dep7y~lrpap1+Age+Sex+BMI+Race_Ethnicity+Smoking+healthDrinking+Healthy_physical_activity+Qualification+Townsend_deprivation_index+urban+CHD+diabet+Hype	lrpap1	-0.00414489	-0.0920163	0.926687	64177.8	129374	12344	0.999226
Dep7y~lrrc25+Age+Sex+BMI+Race_Ethnicity+Smoking+healthDrinking+Healthy_physical_activity+Qualification+Townsend_deprivation_index+urban+CHD+diabet+Hype	lrrc25	-0.0275414	-0.39301	0.694319	63023.8	126630	12131	0.999226
Dep7y~lrrn1+Age+Sex+BMI+Race_Ethnicity+Smoking+healthDrinking+Healthy_physical_activity+Qualification+Townsend_deprivation_index+urban+CHD+diabet+Hype	lrrn1	-0.253265	-3.61002	0.000307425	62274.8	126372	11958	0.0305735
Dep7y~lsp1+Age+Sex+BMI+Race_Ethnicity+Smoking+healthDrinking+Healthy_physical_activity+Qualification+Townsend_deprivation_index+urban+CHD+diabet+Hype	lsp1	0.0133502	0.207355	0.835736	63330.4	127647	12181	0.999226
Dep7y~lsm1+Age+Sex+BMI+Race_Ethnicity+Smoking+healthDrinking+Healthy_physical_activity+Qualification+Townsend_deprivation_index+urban+CHD+diabet+Hype	lsm1	-0.0395428	-0.818618	0.413021	61940.1	124445	11922	0.940829
Dep7y~lta+Age+Sex+BMI+Race_Ethnicity+Smoking+healthDrinking+Healthy_physical_activity+Qualification+Townsend_deprivation_index+urban+CHD+diabet+Hype	lta	0.0418257	0.640703	0.521728	63330	127643	12181	0.98279
Dep7y~lta4h+Age+Sex+BMI+Race_Ethnicity+Smoking+healthDrinking+Healthy_physical_activity+Qualification+Townsend_deprivation_index+urban+CHD+diabet+Hype	lta4h	0.0290345	0.642424	0.52061	63990.7	128644	12316	0.98279
Dep7y~ltbp2+Age+Sex+BMI+Race_Ethnicity+Smoking+healthDrinking+Healthy_physical_activity+Qualification+Townsend_deprivation_index+urban+CHD+diabet+Hype	ltbp2	-0.00362771	-0.0412457	0.967101	64264.2	129229	12368	0.999226
Dep7y~ltbp3+Age+Sex+BMI+Race_Ethnicity+Smoking+healthDrinking+Healthy_physical_activity+Qualification+Townsend_deprivation_index+urban+CHD+diabet+Hype	ltbp3	0.0792724	1.56336	0.117994	61938.3	124426	11922	0.574065
Dep7y~ltbr+Age+Sex+BMI+Race_Ethnicity+Smoking+healthDrinking+Healthy_physical_activity+Qualification+Townsend_deprivation_index+urban+CHD+diabet+Hype	ltbr	0.247758	2.46554	0.0136945	63188.4	127299	12155	0.198874
Dep7y~lto1+Age+Sex+BMI+Race_Ethnicity+Smoking+healthDrinking+Healthy_physical_activity+Qualification+Townsend_deprivation_index+urban+CHD+diabet+Hype	lto1	-0.0127555	-0.200875	0.840799	62287.8	126510	11958	0.999226
Dep7y~lxn+Age+Sex+BMI+Race_Ethnicity+Smoking+healthDrinking+Healthy_physical_activity+Qualification+Townsend_deprivation_index+urban+CHD+diabet+Hype	lxn	-0.0165014	-0.432756	0.6652	62724	126077	12072	0.999226
Dep7y~ly6d+Age+Sex+BMI+Race_Ethnicity+Smoking+healthDrinking+Healthy_physical_activity+Qualification+Townsend_deprivation_index+urban+CHD+diabet+Hype	ly6d	0.000747107	0.00997531	0.992041	63264	128005	12157	0.999226
Dep7y~ly75+Age+Sex+BMI+Race_Ethnicity+Smoking+healthDrinking+Healthy_physical_activity+Qualification+Townsend_deprivation_index+urban+CHD+diabet+Hype	ly75	-0.145293	-2.15091	0.0315027	63325.8	127599	12181	0.298663
Dep7y~ly9+Age+Sex+BMI+Race_Ethnicity+Smoking+healthDrinking+Healthy_physical_activity+Qualification+Townsend_deprivation_index+urban+CHD+diabet+Hype	ly9	0.00751779	0.079819	0.936383	62781.1	127069	12063	0.999226
Dep7y~lyar+Age+Sex+BMI+Race_Ethnicity+Smoking+healthDrinking+Healthy_physical_activity+Qualification+Townsend_deprivation_index+urban+CHD+diabet+Hype	lyar	0.0365661	0.732983	0.463583	61940.3	124446	11922	0.966128
Dep7y~lyn+Age+Sex+BMI+Race_Ethnicity+Smoking+healthDrinking+Healthy_physical_activity+Qualification+Townsend_deprivation_index+urban+CHD+diabet+Hype	lyn	0.00259677	0.0831572	0.933728	63023.9	126631	12131	0.999226
Dep7y~ly96+Age+Sex+BMI+Race_Ethnicity+Smoking+healthDrinking+Healthy_physical_activity+Qualification+Townsend_deprivation_index+urban+CHD+diabet+Hype	ly96	0.115774	1.53229	0.125476	63039.3	126879	12129	0.594082
Dep7y~lypd1+Age+Sex+BMI+Race_Ethnicity+Smoking+healthDrinking+Healthy_physical_activity+Qualification+Townsend_deprivation_index+urban+CHD+diabet+Hype	lypd1	-0.000481214	-0.0115103	0.990816	61973.4	124791	11922	0.999226
Dep7y~lypd3+Age+Sex+BMI+Race_Ethnicity+Smoking+healthDrinking+Healthy_physical_activity+Qualification+Townsend_deprivation_index+urban+CHD+diabet+Hype	lypd3	-0.0513474	-0.643268	0.520062	63201.7	127090	12163	0.98279
Dep7y~lypd8+Age+Sex+BMI+Race_Ethnicity+Smoking+healthDrinking+Healthy_physical_activity+Qualification+Townsend_deprivation_index+urban+CHD+diabet+Hype	lypd8	0.00872643	0.158804	0.873826	61940.8	124451	11922	0.999226
Dep7y~mad1l1+Age+Sex+BMI+Race_Ethnicity+Smoking+healthDrinking+Healthy_physical_activity+Qualification+Townsend_deprivation_index+urban+CHD+diabet+Hype	mad1l1	0.0811737	1.46485	0.142988	62806.7	126154	12090	0.643668
Dep7y~maea+Age+Sex+BMI+Race_Ethnicity+Smoking+healthDrinking+Healthy_physical_activity+Qualification+Townsend_deprivation_index+urban+CHD+diabet+Hype	maea	-0.0519207	-0.775577	0.438014	61940.2	124445	11922	0.951299
Dep7y~maged1+Age+Sex+BMI+Race_Ethnicity+Smoking+healthDrinking+Healthy_physical_activity+Qualification+Townsend_deprivation_index+urban+CHD+diabet+Hype	maged1	-0.00953915	-0.173603	0.862181	61940.8	124451	11922	0.999226
Dep7y~manf+Age+Sex+BMI+Race_Ethnicity+Smoking+healthDrinking+Healthy_physical_activity+Qualification+Townsend_deprivation_index+urban+CHD+diabet+Hype	manf	-0.00242982	-0.110932	0.911672	63860	129292	12270	0.999226
Dep7y~mansc1+Age+Sex+BMI+Race_Ethnicity+Smoking+healthDrinking+Healthy_physical_activity+Qualification+Townsend_deprivation_index+urban+CHD+diabet+Hype	mansc1	0.14742	1.50067	0.133468	63701.5	127984	12262	0.617922
Dep7y~map2k6+Age+Sex+BMI+Race_Ethnicity+Smoking+healthDrinking+Healthy_physical_activity+Qualification+Townsend_deprivation_index+urban+CHD+diabet+Hype	map2k6	-0.00549758	-0.21079	0.833055	63330.4	127647	12181	0.999226
Dep7y~map3k5+Age+Sex+BMI+Race_Ethnicity+Smoking+healthDrinking+Healthy_physical_activity+Qualification+Townsend_deprivation_index+urban+CHD+diabet+Hype	map3k5	0.0244742	0.933017	0.35083	61939.9	124443	11922	0.892633
Dep7y~map4k5+Age+Sex+BMI+Race_Ethnicity+Smoking+healthDrinking+Healthy_physical_activity+Qualification+Townsend_deprivation_index+urban+CHD+diabet+Hype	map4k5	0.00362253	0.153075	0.878341	62930.5	126398	12114	0.999226
Dep7y~mapk9+Age+Sex+BMI+Race_Ethnicity+Smoking+healthDrinking+Healthy_physical_activity+Qualification+Townsend_deprivation_index+urban+CHD+diabet+Hype	mapk9	-0.0305953	-0.510882	0.609443	63330.2	127645	12181	0.987629
Dep7y~mapt+Age+Sex+BMI+Race_Ethnicity+Smoking+healthDrinking+Healthy_physical_activity+Qualification+Townsend_deprivation_index+urban+CHD+diabet+Hype	mapt	-0.0940478	-1.80626	0.0709034	61970.1	124757	11922	0.456968
Dep7y~marco+Age+Sex+BMI+Race_Ethnicity+Smoking+healthDrinking+Healthy_physical_activity+Qualification+Townsend_deprivation_index+urban+CHD+diabet+Hype	marco	-0.0772352	-0.756498	0.449365	63480.5	127728	12215	0.95834
Dep7y~masp1+Age+Sex+BMI+Race_Ethnicity+Smoking+healthDrinking+Healthy_physical_activity+Qualification+Townsend_deprivation_index+urban+CHD+diabet+Hype	masp1	-0.0707658	-0.615117	0.538489	62930.1	126395	12114	0.98279
Dep7y~matn2+Age+Sex+BMI+Race_Ethnicity+Smoking+healthDrinking+Healthy_physical_activity+Qualification+Townsend_deprivation_index+urban+CHD+diabet+Hype	matn2	0.0332573	0.364588	0.715425	63599.2	128226	12232	0.999226
Dep7y~matn3+Age+Sex+BMI+Race_Ethnicity+Smoking+healthDrinking+Healthy_physical_activity+Qualification+Townsend_deprivation_index+urban+CHD+diabet+Hype	matn3	0.0930087	1.10029	0.271226	62974.3	126811	12115	0.846063
Dep7y~mavs+Age+Sex+BMI+Race_Ethnicity+Smoking+healthDrinking+Healthy_physical_activity+Qualification+Townsend_deprivation_index+urban+CHD+diabet+Hype	mavs	-0.00389713	-0.137958	0.890276	61940.8	124451	11922	0.999226
Dep7y~max+Age+Sex+BMI+Race_Ethnicity+Smoking+healthDrinking+Healthy_physical_activity+Qualification+Townsend_deprivation_index+urban+CHD+diabet+Hype	max	-0.0108219	-0.419971	0.674514	61973.2	124789	11922	0.999226
Dep7y~mb+Age+Sex+BMI+Race_Ethnicity+Smoking+healthDrinking+Healthy_physical_activity+Qualification+Townsend_deprivation_index+urban+CHD+diabet+Hype	mb	-0.0630143	-1.21928	0.222759	64262.7	129213	12368	0.78227
Dep7y~mcam+Age+Sex+BMI+Race_Ethnicity+Smoking+healthDrinking+Healthy_physical_activity+Qualification+Townsend_deprivation_index+urban+CHD+diabet+Hype	mcam	-0.082281	-1.03315	0.301556	63634.2	127414	12259	0.864319
Dep7y~mcfd2+Age+Sex+BMI+Race_Ethnicity+Smoking+healthDrinking+Healthy_physical_activity+Qualification+Townsend_deprivation_index+urban+CHD+diabet+Hype	mcfd2	-0.00414353	-0.0695038	0.94459	63087.5	126510	12149	0.999226
Dep7y~mdga1+Age+Sex+BMI+Race_Ethnicity+Smoking+healthDrinking+Healthy_physical_activity+Qualification+Townsend_deprivation_index+urban+CHD+diabet+Hype	mdga1	-0.0811265	-2.11335	0.0345916	63037.2	126857	12129	0.310476
Dep7y~mdk+Age+Sex+BMI+Race_Ethnicity+Smoking+healthDrinking+Healthy_physical_activity+Qualification+Townsend_deprivation_index+urban+CHD+diabet+Hype	mdk	0.0322297	0.638768	0.522986	63419.1	127438	12207	0.98279
Dep7y~med18+Age+Sex+BMI+Race_Ethnicity+Smoking+healthDrinking+Healthy_physical_activity+Qualification+Townsend_deprivation_index+urban+CHD+diabet+Hype	med18	-0.000525367	-0.0149548	0.988068	61940.8	124452	11922	0.999226
Dep7y~megf10+Age+Sex+BMI+Race_Ethnicity+Smoking+healthDrinking+Healthy_physical_activity+Qualification+Townsend_deprivation_index+urban+CHD+diabet+Hype	megf10	-0.235499	-3.49536	0.000475097	63484	127766	12215	0.0383202
Dep7y~megf9+Age+Sex+BMI+Race_Ethnicity+Smoking+healthDrinking+Healthy_physical_activity+Qualification+Townsend_deprivation_index+urban+CHD+diabet+Hype	megf9	9.70828e-05	0.000745555	0.999405	64086.6	128903	12333	0.999405
Dep7y~mep1b+Age+Sex+BMI+Race_Ethnicity+Smoking+healthDrinking+Healthy_physical_activity+Qualification+Townsend_deprivation_index+urban+CHD+diabet+Hype	mep1b	-0.0569931	-2.52332	0.0116377	63474.7	127668	12215	0.189355
Dep7y~mepe+Age+Sex+BMI+Race_Ethnicity+Smoking+healthDrinking+Healthy_physical_activity+Qualification+Townsend_deprivation_index+urban+CHD+diabet+Hype	mepe	-0.0140185	-0.128325	0.897894	63496.2	127893	12215	0.999226
Dep7y~mertk+Age+Sex+BMI+Race_Ethnicity+Smoking+healthDrinking+Healthy_physical_activity+Qualification+Townsend_deprivation_index+urban+CHD+diabet+Hype	mertk	0.224932	2.10555	0.0352633	64161	129462	12338	0.313053
Dep7y~mesd+Age+Sex+BMI+Race_Ethnicity+Smoking+healthDrinking+Healthy_physical_activity+Qualification+Townsend_deprivation_index+urban+CHD+diabet+Hype	mesd	-0.00139759	-0.064308	0.948726	63419.9	127620	12203	0.999226
Dep7y~met+Age+Sex+BMI+Race_Ethnicity+Smoking+healthDrinking+Healthy_physical_activity+Qualification+Townsend_deprivation_index+urban+CHD+diabet+Hype	met	-0.0836717	-0.619302	0.535729	63724.5	128224	12262	0.98279
Dep7y~metap1+Age+Sex+BMI+Race_Ethnicity+Smoking+healthDrinking+Healthy_physical_activity+Qualification+Townsend_deprivation_index+urban+CHD+diabet+Hype	metap1	-0.0430989	-0.484786	0.627837	61973.1	124789	11922	0.996232
Dep7y~metap1d+Age+Sex+BMI+Race_Ethnicity+Smoking+healthDrinking+Healthy_physical_activity+Qualification+Townsend_deprivation_index+urban+CHD+diabet+Hype	metap1d	0.0262892	0.81665	0.414145	63329.8	127641	12181	0.940829
Dep7y~metap2+Age+Sex+BMI+Race_Ethnicity+Smoking+healthDrinking+Healthy_physical_activity+Qualification+Townsend_deprivation_index+urban+CHD+diabet+Hype	metap2	0.0315011	0.69536	0.486843	63939.4	128502	12307	0.973876
Dep7y~mfap3+Age+Sex+BMI+Race_Ethnicity+Smoking+healthDrinking+Healthy_physical_activity+Qualification+Townsend_deprivation_index+urban+CHD+diabet+Hype	mfap3	-0.00856193	-0.158856	0.873785	62184.3	124854	11971	0.999226
Dep7y~mfap5+Age+Sex+BMI+Race_Ethnicity+Smoking+healthDrinking+Healthy_physical_activity+Qualification+Townsend_deprivation_index+urban+CHD+diabet+Hype	mfap5	-0.0587218	-0.882494	0.377527	64263.5	129221	12368	0.923464
Dep7y~mfge8+Age+Sex+BMI+Race_Ethnicity+Smoking+healthDrinking+Healthy_physical_activity+Qualification+Townsend_deprivation_index+urban+CHD+diabet+Hype	mfge8	-0.0297069	-0.469493	0.638726	63419.7	127618	12203	0.996331
Dep7y~mgll+Age+Sex+BMI+Race_Ethnicity+Smoking+healthDrinking+Healthy_physical_activity+Qualification+Townsend_deprivation_index+urban+CHD+diabet+Hype	mgll	-0.0224779	-0.745077	0.456239	63746.8	128984	12250	0.963423
Dep7y~mgmt+Age+Sex+BMI+Race_Ethnicity+Smoking+healthDrinking+Healthy_physical_activity+Qualification+Townsend_deprivation_index+urban+CHD+diabet+Hype	mgmt	0.0127911	0.590674	0.55475	63330.1	127644	12181	0.983256
Dep7y~mia+Age+Sex+BMI+Race_Ethnicity+Smoking+healthDrinking+Healthy_physical_activity+Qualification+Townsend_deprivation_index+urban+CHD+diabet+Hype	mia	-0.0387787	-0.528545	0.597131	63703.5	128004	12262	0.983256
Dep7y~micb_mica+Age+Sex+BMI+Race_Ethnicity+Smoking+healthDrinking+Healthy_physical_activity+Qualification+Townsend_deprivation_index+urban+CHD+diabet+Hype	micb_mica	0.0306876	1.75389	0.0794739	63327.4	127615	12181	0.504922
Dep7y~mif+Age+Sex+BMI+Race_Ethnicity+Smoking+healthDrinking+Healthy_physical_activity+Qualification+Townsend_deprivation_index+urban+CHD+diabet+Hype	mif	0.023081	0.599525	0.548834	63301.4	127388	12180	0.98279
Dep7y~milr1+Age+Sex+BMI+Race_Ethnicity+Smoking+healthDrinking+Healthy_physical_activity+Qualification+Townsend_deprivation_index+urban+CHD+diabet+Hype	milr1	0.0708311	1.29739	0.194522	62286.1	126492	11958	0.739184
Dep7y~mitd1+Age+Sex+BMI+Race_Ethnicity+Smoking+healthDrinking+Healthy_physical_activity+Qualification+Townsend_deprivation_index+urban+CHD+diabet+Hype	mitd1	-0.0103464	-0.381371	0.702935	63041.5	126902	12129	0.999226
Dep7y~mln+Age+Sex+BMI+Race_Ethnicity+Smoking+healthDrinking+Healthy_physical_activity+Qualification+Townsend_deprivation_index+urban+CHD+diabet+Hype	mln	-0.029392	-0.987012	0.323656	63329.5	127637	12181	0.872319
Dep7y~mme+Age+Sex+BMI+Race_Ethnicity+Smoking+healthDrinking+Healthy_physical_activity+Qualification+Townsend_deprivation_index+urban+CHD+diabet+Hype	mme	-0.0551277	-1.59032	0.111789	63021.4	126605	12131	0.564979
Dep7y~mmp1+Age+Sex+BMI+Race_Ethnicity+Smoking+healthDrinking+Healthy_physical_activity+Qualification+Townsend_deprivation_index+urban+CHD+diabet+Hype	mmp1	0.0205398	0.694391	0.48745	61338.6	123887	11791	0.973876
Dep7y~mmp10+Age+Sex+BMI+Race_Ethnicity+Smoking+healthDrinking+Healthy_physical_activity+Qualification+Townsend_deprivation_index+urban+CHD+diabet+Hype	mmp10	0.0176642	0.390595	0.696103	63378.3	127842	12188	0.999226
Dep7y~mmp12+Age+Sex+BMI+Race_Ethnicity+Smoking+healthDrinking+Healthy_physical_activity+Qualification+Townsend_deprivation_index+urban+CHD+diabet+Hype	mmp12	0.125508	2.39112	0.0168123	63457.1	127267	12220	0.208496
Dep7y~mmp3+Age+Sex+BMI+Race_Ethnicity+Smoking+healthDrinking+Healthy_physical_activity+Qualification+Townsend_deprivation_index+urban+CHD+diabet+Hype	mmp3	-0.0639234	-1.13432	0.256682	63418.6	127607	12203	0.838227
Dep7y~mmp13+Age+Sex+BMI+Race_Ethnicity+Smoking+healthDrinking+Healthy_physical_activity+Qualification+Townsend_deprivation_index+urban+CHD+diabet+Hype	mmp13	-0.0392833	-0.471514	0.637282	61973.1	124789	11922	0.996331
Dep7y~mmp7+Age+Sex+BMI+Race_Ethnicity+Smoking+healthDrinking+Healthy_physical_activity+Qualification+Townsend_deprivation_index+urban+CHD+diabet+Hype	mmp7	0.0282222	0.504896	0.613641	62099.9	124715	11954	0.988365
Dep7y~mmp8+Age+Sex+BMI+Race_Ethnicity+Smoking+healthDrinking+Healthy_physical_activity+Qualification+Townsend_deprivation_index+urban+CHD+diabet+Hype	mmp8	0.0434187	1.20578	0.227924	64118.6	129324	12331	0.784595
Dep7y~mmp9+Age+Sex+BMI+Race_Ethnicity+Smoking+healthDrinking+Healthy_physical_activity+Qualification+Townsend_deprivation_index+urban+CHD+diabet+Hype	mmp9	-0.00580661	-0.132647	0.894475	63306.2	127525	12178	0.999226
Dep7y~mnda+Age+Sex+BMI+Race_Ethnicity+Smoking+healthDrinking+Healthy_physical_activity+Qualification+Townsend_deprivation_index+urban+CHD+diabet+Hype	mnda	-0.0130758	-0.502741	0.615156	63332	127489	12185	0.988365
Dep7y~mog+Age+Sex+BMI+Race_Ethnicity+Smoking+healthDrinking+Healthy_physical_activity+Qualification+Townsend_deprivation_index+urban+CHD+diabet+Hype	mog	0.141598	1.73229	0.0832478	63988.1	128617	12316	0.511466
Dep7y~mphosph8+Age+Sex+BMI+Race_Ethnicity+Smoking+healthDrinking+Healthy_physical_activity+Qualification+Townsend_deprivation_index+urban+CHD+diabet+Hype	mphosph8	0.00463037	0.130995	0.895782	62184.3	124854	11971	0.999226
Dep7y~mpi+Age+Sex+BMI+Race_Ethnicity+Smoking+healthDrinking+Healthy_physical_activity+Qualification+Townsend_deprivation_index+urban+CHD+diabet+Hype	mpi	-0.00627821	-0.202888	0.839226	63023.9	126631	12131	0.999226
Dep7y~mpig6b+Age+Sex+BMI+Race_Ethnicity+Smoking+healthDrinking+Healthy_physical_activity+Qualification+Townsend_deprivation_index+urban+CHD+diabet+Hype	mpig6b	-0.0115689	-0.337024	0.736105	63747.3	128988	12250	0.999226
Dep7y~mpo+Age+Sex+BMI+Race_Ethnicity+Smoking+healthDrinking+Healthy_physical_activity+Qualification+Townsend_deprivation_index+urban+CHD+diabet+Hype	mpo	0.12634	2.23209	0.0256272	63414.9	127568	12203	0.262186
Dep7y~mrpl46+Age+Sex+BMI+Race_Ethnicity+Smoking+healthDrinking+Healthy_physical_activity+Qualification+Townsend_deprivation_index+urban+CHD+diabet+Hype	mrpl46	0.0347454	0.359545	0.719194	61973.2	124790	11922	0.999226
Dep7y~msln+Age+Sex+BMI+Race_Ethnicity+Smoking+healthDrinking+Healthy_physical_activity+Qualification+Townsend_deprivation_index+urban+CHD+diabet+Hype	msln	0.11922	2.36321	0.0181332	62892.6	126265	12108	0.217801
Dep7y~msmb+Age+Sex+BMI+Race_Ethnicity+Smoking+healthDrinking+Healthy_physical_activity+Qualification+Townsend_deprivation_index+urban+CHD+diabet+Hype	msmb	-0.0278221	-0.722661	0.469902	63282.3	127145	12181	0.969629
Dep7y~msr1+Age+Sex+BMI+Race_Ethnicity+Smoking+healthDrinking+Healthy_physical_activity+Qualification+Townsend_deprivation_index+urban+CHD+diabet+Hype	msr1	0.0291732	0.495625	0.620168	64177.5	129372	12344	0.991591
Dep7y~msra+Age+Sex+BMI+Race_Ethnicity+Smoking+healthDrinking+Healthy_physical_activity+Qualification+Townsend_deprivation_index+urban+CHD+diabet+Hype	msra	-0.0106677	-0.296214	0.767071	63703.7	128006	12262	0.999226
Dep7y~mstn+Age+Sex+BMI+Race_Ethnicity+Smoking+healthDrinking+Healthy_physical_activity+Qualification+Townsend_deprivation_index+urban+CHD+diabet+Hype	mstn	-0.152593	-2.91302	0.00358614	62175.8	124766	11971	0.109303
Dep7y~mtpn+Age+Sex+BMI+Race_Ethnicity+Smoking+healthDrinking+Healthy_physical_activity+Qualification+Townsend_deprivation_index+urban+CHD+diabet+Hype	mtpn	-0.00800201	-0.0990619	0.921091	62184.3	124854	11971	0.999226
Dep7y~muc13+Age+Sex+BMI+Race_Ethnicity+Smoking+healthDrinking+Healthy_physical_activity+Qualification+Townsend_deprivation_index+urban+CHD+diabet+Hype	muc13	-0.00599886	-0.107079	0.914728	61973.3	124791	11922	0.999226
Dep7y~muc16+Age+Sex+BMI+Race_Ethnicity+Smoking+healthDrinking+Healthy_physical_activity+Qualification+Townsend_deprivation_index+urban+CHD+diabet+Hype	muc16	0.0201179	1.44685	0.147964	63021.9	126610	12131	0.655972
Dep7y~mvk+Age+Sex+BMI+Race_Ethnicity+Smoking+healthDrinking+Healthy_physical_activity+Qualification+Townsend_deprivation_index+urban+CHD+diabet+Hype	mvk	0.0164171	0.464885	0.642022	62287.6	126508	11958	0.996753
Dep7y~myo9b+Age+Sex+BMI+Race_Ethnicity+Smoking+healthDrinking+Healthy_physical_activity+Qualification+Townsend_deprivation_index+urban+CHD+diabet+Hype	myo9b	0.0492008	1.24529	0.213051	62286.3	126494	11958	0.769614
Dep7y~myoc+Age+Sex+BMI+Race_Ethnicity+Smoking+healthDrinking+Healthy_physical_activity+Qualification+Townsend_deprivation_index+urban+CHD+diabet+Hype	myoc	-0.114205	-1.94111	0.0522681	63416.1	127581	12203	0.385372
Dep7y~mzb1+Age+Sex+BMI+Race_Ethnicity+Smoking+healthDrinking+Healthy_physical_activity+Qualification+Townsend_deprivation_index+urban+CHD+diabet+Hype	mzb1	0.0331814	0.617591	0.536856	63711.6	128526	12252	0.98279
Dep7y~mzt1+Age+Sex+BMI+Race_Ethnicity+Smoking+healthDrinking+Healthy_physical_activity+Qualification+Townsend_deprivation_index+urban+CHD+diabet+Hype	mzt1	-0.0106444	-0.214643	0.83005	61940.8	124451	11922	0.999226
Dep7y~naaa+Age+Sex+BMI+Race_Ethnicity+Smoking+healthDrinking+Healthy_physical_activity+Qualification+Townsend_deprivation_index+urban+CHD+diabet+Hype	naaa	0.0628544	1.37426	0.169386	62710	126411	12061	0.688364
Dep7y~nadk+Age+Sex+BMI+Race_Ethnicity+Smoking+healthDrinking+Healthy_physical_activity+Qualification+Townsend_deprivation_index+urban+CHD+diabet+Hype	nadk	-0.0541183	-1.14381	0.252723	63479.7	127721	12215	0.830863
Dep7y~nampt+Age+Sex+BMI+Race_Ethnicity+Smoking+healthDrinking+Healthy_physical_activity+Qualification+Townsend_deprivation_index+urban+CHD+diabet+Hype	nampt	-0.0202567	-0.405208	0.685332	61940.6	124450	11922	0.999226
Dep7y~nbn+Age+Sex+BMI+Race_Ethnicity+Smoking+healthDrinking+Healthy_physical_activity+Qualification+Townsend_deprivation_index+urban+CHD+diabet+Hype	nbn	0.0633873	1.29404	0.195675	62286.1	126492	11958	0.740094
Dep7y~nbl1+Age+Sex+BMI+Race_Ethnicity+Smoking+healthDrinking+Healthy_physical_activity+Qualification+Townsend_deprivation_index+urban+CHD+diabet+Hype	nbl1	0.199722	1.92176	0.0546586	63700.1	127969	12262	0.397279
Dep7y~ncam1+Age+Sex+BMI+Race_Ethnicity+Smoking+healthDrinking+Healthy_physical_activity+Qualification+Townsend_deprivation_index+urban+CHD+diabet+Hype	ncam1	-0.114865	-1.31307	0.189186	63633.6	127408	12259	0.738076
Dep7y~ncam2+Age+Sex+BMI+Race_Ethnicity+Smoking+healthDrinking+Healthy_physical_activity+Qualification+Townsend_deprivation_index+urban+CHD+diabet+Hype	ncam2	-0.225474	-2.28056	0.0225917	63414.7	127566	12203	0.241253
Dep7y~ncan+Age+Sex+BMI+Race_Ethnicity+Smoking+healthDrinking+Healthy_physical_activity+Qualification+Townsend_deprivation_index+urban+CHD+diabet+Hype	ncan	0.0562904	0.779594	0.435645	64177.2	129368	12344	0.951299
Dep7y~ncf2+Age+Sex+BMI+Race_Ethnicity+Smoking+healthDrinking+Healthy_physical_activity+Qualification+Townsend_deprivation_index+urban+CHD+diabet+Hype	ncf2	-0.0127946	-0.420271	0.674295	63182	126884	12163	0.999226
Dep7y~nck2+Age+Sex+BMI+Race_Ethnicity+Smoking+healthDrinking+Healthy_physical_activity+Qualification+Townsend_deprivation_index+urban+CHD+diabet+Hype	nck2	0.00138712	0.0556229	0.955643	63860	129292	12270	0.999226
Dep7y~ncln+Age+Sex+BMI+Race_Ethnicity+Smoking+healthDrinking+Healthy_physical_activity+Qualification+Townsend_deprivation_index+urban+CHD+diabet+Hype	ncln	0.0685845	1.38241	0.16687	62285.9	126490	11958	0.683915
Dep7y~ncr1+Age+Sex+BMI+Race_Ethnicity+Smoking+healthDrinking+Healthy_physical_activity+Qualification+Townsend_deprivation_index+urban+CHD+diabet+Hype	ncr1	0.125778	1.66794	0.0953528	63212.6	127334	12160	0.525062
Dep7y~ncs1+Age+Sex+BMI+Race_Ethnicity+Smoking+healthDrinking+Healthy_physical_activity+Qualification+Townsend_deprivation_index+urban+CHD+diabet+Hype	ncs1	-0.0506959	-0.53063	0.595685	63990.8	128645	12316	0.983256
Dep7y~ndrg1+Age+Sex+BMI+Race_Ethnicity+Smoking+healthDrinking+Healthy_physical_activity+Qualification+Townsend_deprivation_index+urban+CHD+diabet+Hype	ndrg1	-0.0255387	-0.657547	0.510842	61972.9	124787	11922	0.979551
Dep7y~ndufs6+Age+Sex+BMI+Race_Ethnicity+Smoking+healthDrinking+Healthy_physical_activity+Qualification+Townsend_deprivation_index+urban+CHD+diabet+Hype	ndufs6	0.0299183	0.863147	0.388074	61940	124444	11922	0.923464
Dep7y~nectin2+Age+Sex+BMI+Race_Ethnicity+Smoking+healthDrinking+Healthy_physical_activity+Qualification+Townsend_deprivation_index+urban+CHD+diabet+Hype	nectin2	0.0799153	0.837331	0.402423	63389.2	127562	12197	0.933742
Dep7y~nectin4+Age+Sex+BMI+Race_Ethnicity+Smoking+healthDrinking+Healthy_physical_activity+Qualification+Townsend_deprivation_index+urban+CHD+diabet+Hype	nectin4	0.0301272	0.332986	0.73915	63703.7	128006	12262	0.999226
Dep7y~nefl+Age+Sex+BMI+Race_Ethnicity+Smoking+healthDrinking+Healthy_physical_activity+Qualification+Townsend_deprivation_index+urban+CHD+diabet+Hype	nefl	0.0524621	0.80177	0.422702	61858	124636	11898	0.943116
Dep7y~nell1+Age+Sex+BMI+Race_Ethnicity+Smoking+healthDrinking+Healthy_physical_activity+Qualification+Townsend_deprivation_index+urban+CHD+diabet+Hype	nell1	-0.138392	-2.12617	0.0335087	63699.3	127960	12262	0.304492
Dep7y~nell2+Age+Sex+BMI+Race_Ethnicity+Smoking+healthDrinking+Healthy_physical_activity+Qualification+Townsend_deprivation_index+urban+CHD+diabet+Hype	nell2	-0.204983	-2.12878	0.0332927	63855.4	129244	12270	0.304492
Dep7y~nfasc+Age+Sex+BMI+Race_Ethnicity+Smoking+healthDrinking+Healthy_physical_activity+Qualification+Townsend_deprivation_index+urban+CHD+diabet+Hype	nfasc	0.00410661	0.0408472	0.967418	64165.5	129508	12338	0.999226
Dep7y~nfatc1+Age+Sex+BMI+Race_Ethnicity+Smoking+healthDrinking+Healthy_physical_activity+Qualification+Townsend_deprivation_index+urban+CHD+diabet+Hype	nfatc1	-0.00508809	-0.191342	0.848261	63330.4	127647	12181	0.999226
Dep7y~nfatc3+Age+Sex+BMI+Race_Ethnicity+Smoking+healthDrinking+Healthy_physical_activity+Qualification+Townsend_deprivation_index+urban+CHD+diabet+Hype	nfatc3	0.0168583	0.365715	0.714584	62287.7	126509	11958	0.999226
Dep7y~nfkbie+Age+Sex+BMI+Race_Ethnicity+Smoking+healthDrinking+Healthy_physical_activity+Qualification+Townsend_deprivation_index+urban+CHD+diabet+Hype	nfkbie	-0.0303999	-0.560499	0.57515	61940.5	124448	11922	0.983256
Dep7y~ngf+Age+Sex+BMI+Race_Ethnicity+Smoking+healthDrinking+Healthy_physical_activity+Qualification+Townsend_deprivation_index+urban+CHD+diabet+Hype	ngf	0.0173775	0.0796254	0.936537	63041.7	126904	12129	0.999226
Dep7y~nid1+Age+Sex+BMI+Race_Ethnicity+Smoking+healthDrinking+Healthy_physical_activity+Qualification+Townsend_deprivation_index+urban+CHD+diabet+Hype	nid1	0.0397573	0.569639	0.568933	63404.4	127067	12212	0.983256
Dep7y~nid2+Age+Sex+BMI+Race_Ethnicity+Smoking+healthDrinking+Healthy_physical_activity+Qualification+Townsend_deprivation_index+urban+CHD+diabet+Hype	nid2	-0.0189464	-0.533814	0.59348	63419.6	127617	12203	0.983256
Dep7y~ninj1+Age+Sex+BMI+Race_Ethnicity+Smoking+healthDrinking+Healthy_physical_activity+Qualification+Townsend_deprivation_index+urban+CHD+diabet+Hype	ninj1	-0.005462	-0.116278	0.907434	61940.8	124451	11922	0.999226
Dep7y~nme3+Age+Sex+BMI+Race_Ethnicity+Smoking+healthDrinking+Healthy_physical_activity+Qualification+Townsend_deprivation_index+urban+CHD+diabet+Hype	nme3	0.0298942	0.270201	0.78701	63599.3	128227	12232	0.999226
Dep7y~nmnat1+Age+Sex+BMI+Race_Ethnicity+Smoking+healthDrinking+Healthy_physical_activity+Qualification+Townsend_deprivation_index+urban+CHD+diabet+Hype	nmnat1	0.0157815	0.435729	0.663041	63041.5	126902	12129	0.999226
Dep7y~nomo1+Age+Sex+BMI+Race_Ethnicity+Smoking+healthDrinking+Healthy_physical_activity+Qualification+Townsend_deprivation_index+urban+CHD+diabet+Hype	nomo1	0.0464159	0.410094	0.681744	63419.7	127618	12203	0.999226
Dep7y~nos1+Age+Sex+BMI+Race_Ethnicity+Smoking+healthDrinking+Healthy_physical_activity+Qualification+Townsend_deprivation_index+urban+CHD+diabet+Hype	nos1	-0.0303355	-0.596385	0.550929	61973	124788	11922	0.98279
Dep7y~nos3+Age+Sex+BMI+Race_Ethnicity+Smoking+healthDrinking+Healthy_physical_activity+Qualification+Townsend_deprivation_index+urban+CHD+diabet+Hype	nos3	0.0707122	1.3582	0.174426	61971.5	124772	11922	0.695329
Dep7y~notch1+Age+Sex+BMI+Race_Ethnicity+Smoking+healthDrinking+Healthy_physical_activity+Qualification+Townsend_deprivation_index+urban+CHD+diabet+Hype	notch1	-0.123767	-0.724121	0.469005	64263.7	129223	12368	0.969629
Dep7y~notch3+Age+Sex+BMI+Race_Ethnicity+Smoking+healthDrinking+Healthy_physical_activity+Qualification+Townsend_deprivation_index+urban+CHD+diabet+Hype	notch3	-0.167567	-2.09302	0.036368	64259.8	129183	12368	0.316377
Dep7y~npdc1+Age+Sex+BMI+Race_Ethnicity+Smoking+healthDrinking+Healthy_physical_activity+Qualification+Townsend_deprivation_index+urban+CHD+diabet+Hype	npdc1	0.14541	1.5819	0.113699	63478.5	127708	12215	0.56772
Dep7y~npm1+Age+Sex+BMI+Race_Ethnicity+Smoking+healthDrinking+Healthy_physical_activity+Qualification+Townsend_deprivation_index+urban+CHD+diabet+Hype	npm1	0.00355064	0.0479885	0.961728	16385.7	29709.5	3208	0.999226
Dep7y~nppb+Age+Sex+BMI+Race_Ethnicity+Smoking+healthDrinking+Healthy_physical_activity+Qualification+Townsend_deprivation_index+urban+CHD+diabet+Hype	nppb	-0.0096998	-0.464372	0.642389	62184.1	124852	11971	0.996753
Dep7y~nppc+Age+Sex+BMI+Race_Ethnicity+Smoking+healthDrinking+Healthy_physical_activity+Qualification+Townsend_deprivation_index+urban+CHD+diabet+Hype	nppc	-0.00835143	-0.140343	0.888391	63330.4	127647	12181	0.999226
Dep7y~nptn+Age+Sex+BMI+Race_Ethnicity+Smoking+healthDrinking+Healthy_physical_activity+Qualification+Townsend_deprivation_index+urban+CHD+diabet+Hype	nptn	-0.00206234	-0.0617719	0.950746	61940.8	124452	11922	0.999226
Dep7y~nptx1+Age+Sex+BMI+Race_Ethnicity+Smoking+healthDrinking+Healthy_physical_activity+Qualification+Townsend_deprivation_index+urban+CHD+diabet+Hype	nptx1	0.0217118	0.326335	0.744176	63419.8	127619	12203	0.999226
Dep7y~nptxr+Age+Sex+BMI+Race_Ethnicity+Smoking+healthDrinking+Healthy_physical_activity+Qualification+Townsend_deprivation_index+urban+CHD+diabet+Hype	nptxr	-0.0837418	-1.06843	0.285348	63479.9	127722	12215	0.855761
Dep7y~npy+Age+Sex+BMI+Race_Ethnicity+Smoking+healthDrinking+Healthy_physical_activity+Qualification+Townsend_deprivation_index+urban+CHD+diabet+Hype	npy	-0.0291794	-0.723331	0.46949	63990.5	128643	12316	0.969629
Dep7y~nrcam+Age+Sex+BMI+Race_Ethnicity+Smoking+healthDrinking+Healthy_physical_activity+Qualification+Townsend_deprivation_index+urban+CHD+diabet+Hype	nrcam	-0.140007	-1.43495	0.151327	63479	127713	12215	0.667219
Dep7y~nrp1+Age+Sex+BMI+Race_Ethnicity+Smoking+healthDrinking+Healthy_physical_activity+Qualification+Townsend_deprivation_index+urban+CHD+diabet+Hype	nrp1	-0.0536656	-0.551225	0.581489	63786	127993	12282	0.983256
Dep7y~nrp2+Age+Sex+BMI+Race_Ethnicity+Smoking+healthDrinking+Healthy_physical_activity+Qualification+Townsend_deprivation_index+urban+CHD+diabet+Hype	nrp2	-0.0914746	-0.97895	0.327624	63418.9	127610	12203	0.873694
Dep7y~nrtn+Age+Sex+BMI+Race_Ethnicity+Smoking+healthDrinking+Healthy_physical_activity+Qualification+Townsend_deprivation_index+urban+CHD+diabet+Hype	nrtn	-0.0143708	-0.270453	0.786817	62287.7	126509	11958	0.999226
Dep7y~nsfl1c+Age+Sex+BMI+Race_Ethnicity+Smoking+healthDrinking+Healthy_physical_activity+Qualification+Townsend_deprivation_index+urban+CHD+diabet+Hype	nsfl1c	-0.00164715	-0.0420581	0.966453	64177.8	129374	12344	0.999226
Dep7y~nt5c3a+Age+Sex+BMI+Race_Ethnicity+Smoking+healthDrinking+Healthy_physical_activity+Qualification+Townsend_deprivation_index+urban+CHD+diabet+Hype	nt5c3a	-0.00553548	-0.183358	0.85452	63229.2	127464	12161	0.999226
Dep7y~nt5e+Age+Sex+BMI+Race_Ethnicity+Smoking+healthDrinking+Healthy_physical_activity+Qualification+Townsend_deprivation_index+urban+CHD+diabet+Hype	nt5e	-0.06705	-1.4126	0.157798	63701.8	127987	12262	0.667219
Dep7y~ntf3+Age+Sex+BMI+Race_Ethnicity+Smoking+healthDrinking+Healthy_physical_activity+Qualification+Townsend_deprivation_index+urban+CHD+diabet+Hype	ntf3	-0.190603	-2.51723	0.0118409	63324.1	127581	12181	0.189355
Dep7y~ntf4+Age+Sex+BMI+Race_Ethnicity+Smoking+healthDrinking+Healthy_physical_activity+Qualification+Townsend_deprivation_index+urban+CHD+diabet+Hype	ntf4	-0.00357934	-0.0535452	0.957298	61940.8	124452	11922	0.999226
Dep7y~ntprobnp+Age+Sex+BMI+Race_Ethnicity+Smoking+healthDrinking+Healthy_physical_activity+Qualification+Townsend_deprivation_index+urban+CHD+diabet+Hype	ntprobnp	0.014644	0.529034	0.596792	63480.8	127731	12215	0.983256
Dep7y~ntrk2+Age+Sex+BMI+Race_Ethnicity+Smoking+healthDrinking+Healthy_physical_activity+Qualification+Townsend_deprivation_index+urban+CHD+diabet+Hype	ntrk2	-0.341534	-3.26657	0.0010916	63470.3	127623	12215	0.0642239
Dep7y~ntrk3+Age+Sex+BMI+Race_Ethnicity+Smoking+healthDrinking+Healthy_physical_activity+Qualification+Townsend_deprivation_index+urban+CHD+diabet+Hype	ntrk3	-0.313603	-2.53339	0.0113089	64171.3	129307	12344	0.189355
Dep7y~nub1+Age+Sex+BMI+Race_Ethnicity+Smoking+healthDrinking+Healthy_physical_activity+Qualification+Townsend_deprivation_index+urban+CHD+diabet+Hype	nub1	0.0177908	0.565854	0.571503	63330.1	127644	12181	0.983256
Dep7y~nucb2+Age+Sex+BMI+Race_Ethnicity+Smoking+healthDrinking+Healthy_physical_activity+Qualification+Townsend_deprivation_index+urban+CHD+diabet+Hype	nucb2	0.0683494	0.960781	0.336681	63911.5	128560	12299	0.882674
Dep7y~nudc+Age+Sex+BMI+Race_Ethnicity+Smoking+healthDrinking+Healthy_physical_activity+Qualification+Townsend_deprivation_index+urban+CHD+diabet+Hype	nudc	-0.00479613	-0.117304	0.906621	64165.4	129508	12338	0.999226
Dep7y~nudt2+Age+Sex+BMI+Race_Ethnicity+Smoking+healthDrinking+Healthy_physical_activity+Qualification+Townsend_deprivation_index+urban+CHD+diabet+Hype	nudt2	-0.063411	-1.36875	0.171104	63022.1	126612	12131	0.692452
Dep7y~nudt5+Age+Sex+BMI+Race_Ethnicity+Smoking+healthDrinking+Healthy_physical_activity+Qualification+Townsend_deprivation_index+urban+CHD+diabet+Hype	nudt5	0.0244978	0.47426	0.635323	63419.6	127618	12203	0.996331
Dep7y~nxph1+Age+Sex+BMI+Race_Ethnicity+Smoking+healthDrinking+Healthy_physical_activity+Qualification+Townsend_deprivation_index+urban+CHD+diabet+Hype	nxph1	-0.0325594	-0.458571	0.64655	61973.1	124789	11922	0.996753
Dep7y~obp2b+Age+Sex+BMI+Race_Ethnicity+Smoking+healthDrinking+Healthy_physical_activity+Qualification+Townsend_deprivation_index+urban+CHD+diabet+Hype	obp2b	-0.114465	-2.65829	0.00786411	62810.8	126284	12088	0.159534
Dep7y~odam+Age+Sex+BMI+Race_Ethnicity+Smoking+healthDrinking+Healthy_physical_activity+Qualification+Townsend_deprivation_index+urban+CHD+diabet+Hype	odam	-0.0107073	-0.215447	0.829423	61904.5	124684	11908	0.999226
Dep7y~ogfr+Age+Sex+BMI+Race_Ethnicity+Smoking+healthDrinking+Healthy_physical_activity+Qualification+Townsend_deprivation_index+urban+CHD+diabet+Hype	ogfr	0.000538114	0.00674322	0.99462	63023.9	126631	12131	0.999226
Dep7y~ogn+Age+Sex+BMI+Race_Ethnicity+Smoking+healthDrinking+Healthy_physical_activity+Qualification+Townsend_deprivation_index+urban+CHD+diabet+Hype	ogn	0.185887	2.76081	0.00577444	63412.2	127540	12203	0.13488
Dep7y~olr1+Age+Sex+BMI+Race_Ethnicity+Smoking+healthDrinking+Healthy_physical_activity+Qualification+Townsend_deprivation_index+urban+CHD+diabet+Hype	olr1	0.0126726	0.287263	0.773916	62921.9	126702	12105	0.999226
Dep7y~omd+Age+Sex+BMI+Race_Ethnicity+Smoking+healthDrinking+Healthy_physical_activity+Qualification+Townsend_deprivation_index+urban+CHD+diabet+Hype	omd	-0.172004	-2.70131	0.00691616	63852.7	129215	12270	0.148799
Dep7y~omg+Age+Sex+BMI+Race_Ethnicity+Smoking+healthDrinking+Healthy_physical_activity+Qualification+Townsend_deprivation_index+urban+CHD+diabet+Hype	omg	-0.0395394	-0.98625	0.32403	63023	126621	12131	0.872319
Dep7y~optc+Age+Sex+BMI+Race_Ethnicity+Smoking+healthDrinking+Healthy_physical_activity+Qualification+Townsend_deprivation_index+urban+CHD+diabet+Hype	optc	-0.0613425	-1.01712	0.309117	63022.9	126621	12131	0.864319
Dep7y~oscar+Age+Sex+BMI+Race_Ethnicity+Smoking+healthDrinking+Healthy_physical_activity+Qualification+Townsend_deprivation_index+urban+CHD+diabet+Hype	oscar	0.0687808	0.860223	0.389683	63598.6	128220	12232	0.923464
Dep7y~osm+Age+Sex+BMI+Race_Ethnicity+Smoking+healthDrinking+Healthy_physical_activity+Qualification+Townsend_deprivation_index+urban+CHD+diabet+Hype	osm	0.0235753	0.622728	0.533475	63073.5	127192	12130	0.98279
Dep7y~osmr+Age+Sex+BMI+Race_Ethnicity+Smoking+healthDrinking+Healthy_physical_activity+Qualification+Townsend_deprivation_index+urban+CHD+diabet+Hype	osmr	0.0118141	0.0905785	0.927829	63786.3	127996	12282	0.999226
Dep7y~oxt+Age+Sex+BMI+Race_Ethnicity+Smoking+healthDrinking+Healthy_physical_activity+Qualification+Townsend_deprivation_index+urban+CHD+diabet+Hype	oxt	0.0475268	2.4405	0.0146811	64171.8	129312	12344	0.198874
Dep7y~p4hb+Age+Sex+BMI+Race_Ethnicity+Smoking+healthDrinking+Healthy_physical_activity+Qualification+Townsend_deprivation_index+urban+CHD+diabet+Hype	p4hb	-0.00970938	-0.142316	0.886833	63122	126652	12154	0.999226
Dep7y~padi2+Age+Sex+BMI+Race_Ethnicity+Smoking+healthDrinking+Healthy_physical_activity+Qualification+Townsend_deprivation_index+urban+CHD+diabet+Hype	padi2	0.0275898	0.577293	0.563752	62287.5	126506	11958	0.983256
Dep7y~padi4+Age+Sex+BMI+Race_Ethnicity+Smoking+healthDrinking+Healthy_physical_activity+Qualification+Townsend_deprivation_index+urban+CHD+diabet+Hype	padi4	-0.0238639	-0.65105	0.515026	61904.2	124680	11908	0.982378
Dep7y~paep+Age+Sex+BMI+Race_Ethnicity+Smoking+healthDrinking+Healthy_physical_activity+Qualification+Townsend_deprivation_index+urban+CHD+diabet+Hype	paep	0.0118827	0.613389	0.539631	63041.3	126900	12129	0.98279
Dep7y~pag1+Age+Sex+BMI+Race_Ethnicity+Smoking+healthDrinking+Healthy_physical_activity+Qualification+Townsend_deprivation_index+urban+CHD+diabet+Hype	pag1	0.032702	0.6709	0.502297	62183.8	124849	11971	0.977602
Dep7y~pak4+Age+Sex+BMI+Race_Ethnicity+Smoking+healthDrinking+Healthy_physical_activity+Qualification+Townsend_deprivation_index+urban+CHD+diabet+Hype	pak4	-0.0216558	-0.492717	0.622222	61973.1	124789	11922	0.992705
Dep7y~pam+Age+Sex+BMI+Race_Ethnicity+Smoking+healthDrinking+Healthy_physical_activity+Qualification+Townsend_deprivation_index+urban+CHD+diabet+Hype	pam	-0.222364	-2.32093	0.020307	63895.7	127874	12311	0.233931
Dep7y~pamr1+Age+Sex+BMI+Race_Ethnicity+Smoking+healthDrinking+Healthy_physical_activity+Qualification+Townsend_deprivation_index+urban+CHD+diabet+Hype	pamr1	-0.151002	-1.54371	0.122685	63417.5	127595	12203	0.586562
Dep7y~pappa+Age+Sex+BMI+Race_Ethnicity+Smoking+healthDrinking+Healthy_physical_activity+Qualification+Townsend_deprivation_index+urban+CHD+diabet+Hype	pappa	-0.0188398	-0.325929	0.744484	62287.7	126509	11958	0.999226
Dep7y~park7+Age+Sex+BMI+Race_Ethnicity+Smoking+healthDrinking+Healthy_physical_activity+Qualification+Townsend_deprivation_index+urban+CHD+diabet+Hype	park7	0.00937503	0.188055	0.850837	63419.8	127620	12203	0.999226
Dep7y~parp1+Age+Sex+BMI+Race_Ethnicity+Smoking+healthDrinking+Healthy_physical_activity+Qualification+Townsend_deprivation_index+urban+CHD+diabet+Hype	parp1	0.0702098	1.52512	0.127254	63328.1	127623	12181	0.598626
Dep7y~pbld+Age+Sex+BMI+Race_Ethnicity+Smoking+healthDrinking+Healthy_physical_activity+Qualification+Townsend_deprivation_index+urban+CHD+diabet+Hype	pbld	-0.0390743	-0.736051	0.461714	61972.8	124786	11922	0.96496
Dep7y~pcdh1+Age+Sex+BMI+Race_Ethnicity+Smoking+healthDrinking+Healthy_physical_activity+Qualification+Townsend_deprivation_index+urban+CHD+diabet+Hype	pcdh1	-0.243023	-1.89346	0.05832	63978.6	129306	12298	0.410198
Dep7y~pcdh17+Age+Sex+BMI+Race_Ethnicity+Smoking+healthDrinking+Healthy_physical_activity+Qualification+Townsend_deprivation_index+urban+CHD+diabet+Hype	pcdh17	-0.0358405	-0.459134	0.646146	63480.8	127732	12215	0.996753
Dep7y~pcolce+Age+Sex+BMI+Race_Ethnicity+Smoking+healthDrinking+Healthy_physical_activity+Qualification+Townsend_deprivation_index+urban+CHD+diabet+Hype	pcolce	0.0890902	0.86775	0.385577	23532	46331.7	4530	0.923464
Dep7y~pcsk9+Age+Sex+BMI+Race_Ethnicity+Smoking+healthDrinking+Healthy_physical_activity+Qualification+Townsend_deprivation_index+urban+CHD+diabet+Hype	pcsk9	0.081034	1.19884	0.230613	64262.8	129214	12368	0.791988
Dep7y~pdcd1+Age+Sex+BMI+Race_Ethnicity+Smoking+healthDrinking+Healthy_physical_activity+Qualification+Townsend_deprivation_index+urban+CHD+diabet+Hype	pdcd1	0.198156	3.07807	0.00208806	63917.6	128362	12305	0.0825652
Dep7y~pdcd1lg2+Age+Sex+BMI+Race_Ethnicity+Smoking+healthDrinking+Healthy_physical_activity+Qualification+Townsend_deprivation_index+urban+CHD+diabet+Hype	pdcd1lg2	0.0749186	0.865629	0.386711	63023.2	126624	12131	0.923464
Dep7y~pdcd5+Age+Sex+BMI+Race_Ethnicity+Smoking+healthDrinking+Healthy_physical_activity+Qualification+Townsend_deprivation_index+urban+CHD+diabet+Hype	pdcd5	0.0239827	0.53839	0.590318	64177.5	129371	12344	0.983256
Dep7y~pdcd6+Age+Sex+BMI+Race_Ethnicity+Smoking+healthDrinking+Healthy_physical_activity+Qualification+Townsend_deprivation_index+urban+CHD+diabet+Hype	pdcd6	0.0564917	1.52203	0.128029	63478.7	127710	12215	0.600339
Dep7y~pdgfa+Age+Sex+BMI+Race_Ethnicity+Smoking+healthDrinking+Healthy_physical_activity+Qualification+Townsend_deprivation_index+urban+CHD+diabet+Hype	pdgfa	-0.00215522	-0.0596522	0.952434	64264.2	129229	12368	0.999226
Dep7y~pdgfb+Age+Sex+BMI+Race_Ethnicity+Smoking+healthDrinking+Healthy_physical_activity+Qualification+Townsend_deprivation_index+urban+CHD+diabet+Hype	pdgfb	0.0168154	0.55131	0.581432	63859.7	129289	12270	0.983256
Dep7y~pdgfc+Age+Sex+BMI+Race_Ethnicity+Smoking+healthDrinking+Healthy_physical_activity+Qualification+Townsend_deprivation_index+urban+CHD+diabet+Hype	pdgfc	0.117474	1.25797	0.208428	61939.2	124435	11922	0.769431
Dep7y~pdgfra+Age+Sex+BMI+Race_Ethnicity+Smoking+healthDrinking+Healthy_physical_activity+Qualification+Townsend_deprivation_index+urban+CHD+diabet+Hype	pdgfra	-0.060722	-0.634507	0.525762	63480.6	127730	12215	0.98279
Dep7y~pdgfrb+Age+Sex+BMI+Race_Ethnicity+Smoking+healthDrinking+Healthy_physical_activity+Qualification+Townsend_deprivation_index+urban+CHD+diabet+Hype	pdgfrb	-0.045664	-0.610217	0.541729	64263.9	129225	12368	0.98279
Dep7y~pdlim7+Age+Sex+BMI+Race_Ethnicity+Smoking+healthDrinking+Healthy_physical_activity+Qualification+Townsend_deprivation_index+urban+CHD+diabet+Hype	pdlim7	0.0025098	0.122317	0.90265	63860	129292	12270	0.999226
Dep7y~pdp1+Age+Sex+BMI+Race_Ethnicity+Smoking+healthDrinking+Healthy_physical_activity+Qualification+Townsend_deprivation_index+urban+CHD+diabet+Hype	pdp1	0.117992	2.25697	0.0240279	61935.7	124398	11922	0.251092
Dep7y~pear1+Age+Sex+BMI+Race_Ethnicity+Smoking+healthDrinking+Healthy_physical_activity+Qualification+Townsend_deprivation_index+urban+CHD+diabet+Hype	pear1	-0.0612404	-0.526965	0.598228	64264	129226	12368	0.983256
Dep7y~pebp1+Age+Sex+BMI+Race_Ethnicity+Smoking+healthDrinking+Healthy_physical_activity+Qualification+Townsend_deprivation_index+urban+CHD+diabet+Hype	pebp1	0.00188889	0.042147	0.966382	63419.9	127620	12203	0.999226
Dep7y~pecam1+Age+Sex+BMI+Race_Ethnicity+Smoking+healthDrinking+Healthy_physical_activity+Qualification+Townsend_deprivation_index+urban+CHD+diabet+Hype	pecam1	-0.0930191	-1.06083	0.288789	63418.7	127608	12203	0.860484
Dep7y~pfdn2+Age+Sex+BMI+Race_Ethnicity+Smoking+healthDrinking+Healthy_physical_activity+Qualification+Townsend_deprivation_index+urban+CHD+diabet+Hype	pfdn2	-0.0293811	-0.62357	0.532922	61973	124787	11922	0.98279
Dep7y~pfkfb2+Age+Sex+BMI+Race_Ethnicity+Smoking+healthDrinking+Healthy_physical_activity+Qualification+Townsend_deprivation_index+urban+CHD+diabet+Hype	pfkfb2	0.0203133	0.593504	0.552855	62914.1	126401	12110	0.98279
Dep7y~pgf+Age+Sex+BMI+Race_Ethnicity+Smoking+healthDrinking+Healthy_physical_activity+Qualification+Townsend_deprivation_index+urban+CHD+diabet+Hype	pgf	0.287384	2.66146	0.00779033	64158.4	129434	12338	0.159534
Dep7y~pglyrp1+Age+Sex+BMI+Race_Ethnicity+Smoking+healthDrinking+Healthy_physical_activity+Qualification+Townsend_deprivation_index+urban+CHD+diabet+Hype	pglyrp1	0.0878706	1.41261	0.157795	63936	128205	12313	0.667219
Dep7y~phospho1+Age+Sex+BMI+Race_Ethnicity+Smoking+healthDrinking+Healthy_physical_activity+Qualification+Townsend_deprivation_index+urban+CHD+diabet+Hype	phospho1	-0.144079	-1.56294	0.118092	63039.2	126878	12129	0.574065
Dep7y~pi3+Age+Sex+BMI+Race_Ethnicity+Smoking+healthDrinking+Healthy_physical_activity+Qualification+Townsend_deprivation_index+urban+CHD+diabet+Hype	pi3	0.0462201	0.901888	0.367135	62559.1	124886	12060	0.913466
Dep7y~pigr+Age+Sex+BMI+Race_Ethnicity+Smoking+healthDrinking+Healthy_physical_activity+Qualification+Townsend_deprivation_index+urban+CHD+diabet+Hype	pigr	0.245007	3.08778	0.00202118	62510.8	125381	12037	0.0825652
Dep7y~pik3ap1+Age+Sex+BMI+Race_Ethnicity+Smoking+healthDrinking+Healthy_physical_activity+Qualification+Townsend_deprivation_index+urban+CHD+diabet+Hype	pik3ap1	0.0891532	2.11366	0.0345642	63326	127601	12181	0.310476
Dep7y~pik3ip1+Age+Sex+BMI+Race_Ethnicity+Smoking+healthDrinking+Healthy_physical_activity+Qualification+Townsend_deprivation_index+urban+CHD+diabet+Hype	pik3ip1	0.0820064	0.770724	0.440885	63419.3	127614	12203	0.952755
Dep7y~pilra+Age+Sex+BMI+Race_Ethnicity+Smoking+healthDrinking+Healthy_physical_activity+Qualification+Townsend_deprivation_index+urban+CHD+diabet+Hype	pilra	-0.00106311	-0.0165146	0.986824	63419.9	127620	12203	0.999226
Dep7y~pilrb+Age+Sex+BMI+Race_Ethnicity+Smoking+healthDrinking+Healthy_physical_activity+Qualification+Townsend_deprivation_index+urban+CHD+diabet+Hype	pilrb	-0.0456285	-0.983194	0.325531	63480.1	127724	12215	0.872319
Dep7y~pklr+Age+Sex+BMI+Race_Ethnicity+Smoking+healthDrinking+Healthy_physical_activity+Qualification+Townsend_deprivation_index+urban+CHD+diabet+Hype	pklr	0.00118553	0.0300859	0.975999	63623.2	128785	12225	0.999226
Dep7y~pla2g10+Age+Sex+BMI+Race_Ethnicity+Smoking+healthDrinking+Healthy_physical_activity+Qualification+Townsend_deprivation_index+urban+CHD+diabet+Hype	pla2g10	-0.0191797	-0.420916	0.673824	63041.5	126902	12129	0.999226
Dep7y~pla2g1b+Age+Sex+BMI+Race_Ethnicity+Smoking+healthDrinking+Healthy_physical_activity+Qualification+Townsend_deprivation_index+urban+CHD+diabet+Hype	pla2g1b	-0.211644	-3.31666	0.000913635	64139.1	128796	12348	0.0607567
Dep7y~pla2g15+Age+Sex+BMI+Race_Ethnicity+Smoking+healthDrinking+Healthy_physical_activity+Qualification+Townsend_deprivation_index+urban+CHD+diabet+Hype	pla2g15	0.337347	3.2819	0.00103397	63693	127895	12262	0.0642239
Dep7y~pla2g2a+Age+Sex+BMI+Race_Ethnicity+Smoking+healthDrinking+Healthy_physical_activity+Qualification+Townsend_deprivation_index+urban+CHD+diabet+Hype	pla2g2a	-0.0169013	-0.352221	0.724679	63382.8	127932	12187	0.999226
Dep7y~pla2g4a+Age+Sex+BMI+Race_Ethnicity+Smoking+healthDrinking+Healthy_physical_activity+Qualification+Townsend_deprivation_index+urban+CHD+diabet+Hype	pla2g4a	0.0143463	0.478335	0.63242	63859.8	129290	12270	0.996331
Dep7y~pla2g7+Age+Sex+BMI+Race_Ethnicity+Smoking+healthDrinking+Healthy_physical_activity+Qualification+Townsend_deprivation_index+urban+CHD+diabet+Hype	pla2g7	-0.0424297	-0.489154	0.624741	63419.6	127617	12203	0.993383
Dep7y~plat+Age+Sex+BMI+Race_Ethnicity+Smoking+healthDrinking+Healthy_physical_activity+Qualification+Townsend_deprivation_index+urban+CHD+diabet+Hype	plat	0.0176117	0.327874	0.743012	64086.5	128902	12333	0.999226
Dep7y~plau+Age+Sex+BMI+Race_Ethnicity+Smoking+healthDrinking+Healthy_physical_activity+Qualification+Townsend_deprivation_index+urban+CHD+diabet+Hype	plau	-0.204098	-2.14405	0.0320484	63415.3	127572	12203	0.298925
Dep7y~plaur+Age+Sex+BMI+Race_Ethnicity+Smoking+healthDrinking+Healthy_physical_activity+Qualification+Townsend_deprivation_index+urban+CHD+diabet+Hype	plaur	0.235422	2.25895	0.0239043	63089	127311	12131	0.251092
Dep7y~plin1+Age+Sex+BMI+Race_Ethnicity+Smoking+healthDrinking+Healthy_physical_activity+Qualification+Townsend_deprivation_index+urban+CHD+diabet+Hype	plin1	-0.0735484	-0.94108	0.346683	61972.5	124782	11922	0.889342
Dep7y~plin3+Age+Sex+BMI+Race_Ethnicity+Smoking+healthDrinking+Healthy_physical_activity+Qualification+Townsend_deprivation_index+urban+CHD+diabet+Hype	plin3	-0.0174825	-0.288725	0.772796	63480.9	127734	12215	0.999226
Dep7y~plpbp+Age+Sex+BMI+Race_Ethnicity+Smoking+healthDrinking+Healthy_physical_activity+Qualification+Townsend_deprivation_index+urban+CHD+diabet+Hype	plpbp	0.00908851	0.235998	0.813438	63481	127734	12215	0.999226
Dep7y~pltp+Age+Sex+BMI+Race_Ethnicity+Smoking+healthDrinking+Healthy_physical_activity+Qualification+Townsend_deprivation_index+urban+CHD+diabet+Hype	pltp	-0.23084	-3.05575	0.00224979	63994.9	127950	12333	0.0837359
Dep7y~plxdc1+Age+Sex+BMI+Race_Ethnicity+Smoking+healthDrinking+Healthy_physical_activity+Qualification+Townsend_deprivation_index+urban+CHD+diabet+Hype	plxdc1	0.132633	1.65446	0.09806	61938.1	124423	11922	0.527433
Dep7y~plxna4+Age+Sex+BMI+Race_Ethnicity+Smoking+healthDrinking+Healthy_physical_activity+Qualification+Townsend_deprivation_index+urban+CHD+diabet+Hype	plxna4	-0.0215625	-0.667212	0.504649	63330	127643	12181	0.977602
Dep7y~plxnb2+Age+Sex+BMI+Race_Ethnicity+Smoking+healthDrinking+Healthy_physical_activity+Qualification+Townsend_deprivation_index+urban+CHD+diabet+Hype	plxnb2	-0.0773994	-0.666473	0.505121	63942.9	128320	12312	0.977602
Dep7y~plxnb3+Age+Sex+BMI+Race_Ethnicity+Smoking+healthDrinking+Healthy_physical_activity+Qualification+Townsend_deprivation_index+urban+CHD+diabet+Hype	plxnb3	-0.0274437	-0.489606	0.624421	63290.9	127366	12178	0.993383
Dep7y~pm20d1+Age+Sex+BMI+Race_Ethnicity+Smoking+healthDrinking+Healthy_physical_activity+Qualification+Townsend_deprivation_index+urban+CHD+diabet+Hype	pm20d1	-0.0232666	-1.64864	0.0992482	63179.6	127295	12153	0.528055
Dep7y~pmvk+Age+Sex+BMI+Race_Ethnicity+Smoking+healthDrinking+Healthy_physical_activity+Qualification+Townsend_deprivation_index+urban+CHD+diabet+Hype	pmvk	-0.0141229	-0.577187	0.563824	61784.8	124090	11893	0.983256
Dep7y~pnliprp2+Age+Sex+BMI+Race_Ethnicity+Smoking+healthDrinking+Healthy_physical_activity+Qualification+Townsend_deprivation_index+urban+CHD+diabet+Hype	pnliprp2	-0.000281405	-0.0316722	0.974734	63496.2	127893	12215	0.999226
Dep7y~pnpt1+Age+Sex+BMI+Race_Ethnicity+Smoking+healthDrinking+Healthy_physical_activity+Qualification+Townsend_deprivation_index+urban+CHD+diabet+Hype	pnpt1	0.0055987	0.251927	0.801102	62287.7	126509	11958	0.999226
Dep7y~podxl+Age+Sex+BMI+Race_Ethnicity+Smoking+healthDrinking+Healthy_physical_activity+Qualification+Townsend_deprivation_index+urban+CHD+diabet+Hype	podxl	0.0583476	0.331572	0.740218	63023.8	126630	12131	0.999226
Dep7y~podxl2+Age+Sex+BMI+Race_Ethnicity+Smoking+healthDrinking+Healthy_physical_activity+Qualification+Townsend_deprivation_index+urban+CHD+diabet+Hype	podxl2	0.00738744	0.0763288	0.939159	63703.8	128007	12262	0.999226
Dep7y~polr2f+Age+Sex+BMI+Race_Ethnicity+Smoking+healthDrinking+Healthy_physical_activity+Qualification+Townsend_deprivation_index+urban+CHD+diabet+Hype	polr2f	0.0461036	0.588927	0.555921	63023.6	126628	12131	0.983256
Dep7y~pon2+Age+Sex+BMI+Race_Ethnicity+Smoking+healthDrinking+Healthy_physical_activity+Qualification+Townsend_deprivation_index+urban+CHD+diabet+Hype	pon2	0.162794	2.09458	0.0362295	62179.9	124808	11971	0.316377
Dep7y~pon3+Age+Sex+BMI+Race_Ethnicity+Smoking+healthDrinking+Healthy_physical_activity+Qualification+Townsend_deprivation_index+urban+CHD+diabet+Hype	pon3	-0.188067	-1.88928	0.0588784	63856.4	129254	12270	0.410198
Dep7y~ppcdc+Age+Sex+BMI+Race_Ethnicity+Smoking+healthDrinking+Healthy_physical_activity+Qualification+Townsend_deprivation_index+urban+CHD+diabet+Hype	ppcdc	-0.0246307	-0.450578	0.652301	64177.6	129372	12344	0.999226
Dep7y~ppib+Age+Sex+BMI+Race_Ethnicity+Smoking+healthDrinking+Healthy_physical_activity+Qualification+Townsend_deprivation_index+urban+CHD+diabet+Hype	ppib	-0.00306146	-0.111318	0.911366	63565	127347	12244	0.999226
Dep7y~ppm1a+Age+Sex+BMI+Race_Ethnicity+Smoking+healthDrinking+Healthy_physical_activity+Qualification+Townsend_deprivation_index+urban+CHD+diabet+Hype	ppm1a	0.0171746	0.20276	0.839326	61940.8	124451	11922	0.999226
Dep7y~ppme1+Age+Sex+BMI+Race_Ethnicity+Smoking+healthDrinking+Healthy_physical_activity+Qualification+Townsend_deprivation_index+urban+CHD+diabet+Hype	ppme1	0.0259114	0.603622	0.546106	63023.6	126628	12131	0.98279
Dep7y~ppp1r12a+Age+Sex+BMI+Race_Ethnicity+Smoking+healthDrinking+Healthy_physical_activity+Qualification+Townsend_deprivation_index+urban+CHD+diabet+Hype	ppp1r12a	-0.00357491	-0.130963	0.895807	63703.8	128007	12262	0.999226
Dep7y~ppp1r2+Age+Sex+BMI+Race_Ethnicity+Smoking+healthDrinking+Healthy_physical_activity+Qualification+Townsend_deprivation_index+urban+CHD+diabet+Hype	ppp1r2	-0.00443609	-0.135079	0.892552	63481	127734	12215	0.999226
Dep7y~ppp1r9b+Age+Sex+BMI+Race_Ethnicity+Smoking+healthDrinking+Healthy_physical_activity+Qualification+Townsend_deprivation_index+urban+CHD+diabet+Hype	ppp1r9b	0.00843005	0.311872	0.755143	64165.4	129507	12338	0.999226
Dep7y~ppp3r1+Age+Sex+BMI+Race_Ethnicity+Smoking+healthDrinking+Healthy_physical_activity+Qualification+Townsend_deprivation_index+urban+CHD+diabet+Hype	ppp3r1	0.0207531	0.325143	0.745078	63041.6	126903	12129	0.999226
Dep7y~ppy+Age+Sex+BMI+Race_Ethnicity+Smoking+healthDrinking+Healthy_physical_activity+Qualification+Townsend_deprivation_index+urban+CHD+diabet+Hype	ppy	-0.0981833	-3.76869	0.000164878	63281.8	126488	12196	0.0288209
Dep7y~pqbp1+Age+Sex+BMI+Race_Ethnicity+Smoking+healthDrinking+Healthy_physical_activity+Qualification+Townsend_deprivation_index+urban+CHD+diabet+Hype	pqbp1	0.0129122	0.274988	0.78333	61940.7	124451	11922	0.999226
Dep7y~prcp+Age+Sex+BMI+Race_Ethnicity+Smoking+healthDrinking+Healthy_physical_activity+Qualification+Townsend_deprivation_index+urban+CHD+diabet+Hype	prcp	0.0892843	1.02397	0.30587	63735.4	128032	12269	0.864319
Dep7y~prdx1+Age+Sex+BMI+Race_Ethnicity+Smoking+healthDrinking+Healthy_physical_activity+Qualification+Townsend_deprivation_index+urban+CHD+diabet+Hype	prdx1	0.00567849	0.196606	0.844139	61785.7	124013	11895	0.999226
Dep7y~prdx3+Age+Sex+BMI+Race_Ethnicity+Smoking+healthDrinking+Healthy_physical_activity+Qualification+Townsend_deprivation_index+urban+CHD+diabet+Hype	prdx3	0.0373027	0.988814	0.322774	62286.8	126500	11958	0.872319
Dep7y~prdx5+Age+Sex+BMI+Race_Ethnicity+Smoking+healthDrinking+Healthy_physical_activity+Qualification+Townsend_deprivation_index+urban+CHD+diabet+Hype	prdx5	0.018738	0.488276	0.625363	64165.2	129506	12338	0.993383
Dep7y~prdx6+Age+Sex+BMI+Race_Ethnicity+Smoking+healthDrinking+Healthy_physical_activity+Qualification+Townsend_deprivation_index+urban+CHD+diabet+Hype	prdx6	0.0139321	0.331514	0.740262	63991	128647	12316	0.999226
Dep7y~preb+Age+Sex+BMI+Race_Ethnicity+Smoking+healthDrinking+Healthy_physical_activity+Qualification+Townsend_deprivation_index+urban+CHD+diabet+Hype	preb	-0.0351369	-0.39402	0.693573	62287.7	126508	11958	0.999226
Dep7y~prelp+Age+Sex+BMI+Race_Ethnicity+Smoking+healthDrinking+Healthy_physical_activity+Qualification+Townsend_deprivation_index+urban+CHD+diabet+Hype	prelp	0.122163	1.02998	0.303042	63495.2	127882	12215	0.864319
Dep7y~prkab1+Age+Sex+BMI+Race_Ethnicity+Smoking+healthDrinking+Healthy_physical_activity+Qualification+Townsend_deprivation_index+urban+CHD+diabet+Hype	prkab1	0.0100907	0.206959	0.836045	62287.8	126510	11958	0.999226
Dep7y~prkar1a+Age+Sex+BMI+Race_Ethnicity+Smoking+healthDrinking+Healthy_physical_activity+Qualification+Townsend_deprivation_index+urban+CHD+diabet+Hype	prkar1a	-0.0163303	-0.522242	0.601511	63480.8	127732	12215	0.983256
Dep7y~prkcq+Age+Sex+BMI+Race_Ethnicity+Smoking+healthDrinking+Healthy_physical_activity+Qualification+Townsend_deprivation_index+urban+CHD+diabet+Hype	prkcq	0.105034	1.71681	0.0860399	62284.9	126479	11958	0.511466
Dep7y~prkra+Age+Sex+BMI+Race_Ethnicity+Smoking+healthDrinking+Healthy_physical_activity+Qualification+Townsend_deprivation_index+urban+CHD+diabet+Hype	prkra	0.0115054	0.286752	0.774307	61940.7	124451	11922	0.999226
Dep7y~prl+Age+Sex+BMI+Race_Ethnicity+Smoking+healthDrinking+Healthy_physical_activity+Qualification+Townsend_deprivation_index+urban+CHD+diabet+Hype	prl	0.0262044	0.71904	0.47213	64177.3	129369	12344	0.969756
Dep7y~proc+Age+Sex+BMI+Race_Ethnicity+Smoking+healthDrinking+Healthy_physical_activity+Qualification+Townsend_deprivation_index+urban+CHD+diabet+Hype	proc	0.0332369	0.321545	0.747803	63539.9	127259	12240	0.999226
Dep7y~prok1+Age+Sex+BMI+Race_Ethnicity+Smoking+healthDrinking+Healthy_physical_activity+Qualification+Townsend_deprivation_index+urban+CHD+diabet+Hype	prok1	0.0229186	0.539665	0.589438	63330.2	127645	12181	0.983256
Dep7y~prss2+Age+Sex+BMI+Race_Ethnicity+Smoking+healthDrinking+Healthy_physical_activity+Qualification+Townsend_deprivation_index+urban+CHD+diabet+Hype	prss2	0.00992686	0.192471	0.847376	63635.2	127425	12259	0.999226
Dep7y~prss27+Age+Sex+BMI+Race_Ethnicity+Smoking+healthDrinking+Healthy_physical_activity+Qualification+Townsend_deprivation_index+urban+CHD+diabet+Hype	prss27	0.0849025	1.2772	0.201558	63301.9	127393	12180	0.7553
Dep7y~prss8+Age+Sex+BMI+Race_Ethnicity+Smoking+healthDrinking+Healthy_physical_activity+Qualification+Townsend_deprivation_index+urban+CHD+diabet+Hype	prss8	0.196162	2.8007	0.00510721	63349.5	128330	12170	0.126642
Dep7y~prtfdc1+Age+Sex+BMI+Race_Ethnicity+Smoking+healthDrinking+Healthy_physical_activity+Qualification+Townsend_deprivation_index+urban+CHD+diabet+Hype	prtfdc1	-0.00259463	-0.108268	0.913785	61973.3	124791	11922	0.999226
Dep7y~prtg+Age+Sex+BMI+Race_Ethnicity+Smoking+healthDrinking+Healthy_physical_activity+Qualification+Townsend_deprivation_index+urban+CHD+diabet+Hype	prtg	-0.215151	-1.99384	0.0461917	63987.1	128606	12316	0.361382
Dep7y~prtn3+Age+Sex+BMI+Race_Ethnicity+Smoking+healthDrinking+Healthy_physical_activity+Qualification+Townsend_deprivation_index+urban+CHD+diabet+Hype	prtn3	0.0453609	0.82285	0.41061	61855.4	124303	11905	0.940778
Dep7y~psg1+Age+Sex+BMI+Race_Ethnicity+Smoking+healthDrinking+Healthy_physical_activity+Qualification+Townsend_deprivation_index+urban+CHD+diabet+Hype	psg1	-0.00599071	-0.256396	0.797649	63041.6	126903	12129	0.999226
Dep7y~psip1+Age+Sex+BMI+Race_Ethnicity+Smoking+healthDrinking+Healthy_physical_activity+Qualification+Townsend_deprivation_index+urban+CHD+diabet+Hype	psip1	0.0364907	0.897214	0.369622	63329.7	127639	12181	0.913636
Dep7y~psma1+Age+Sex+BMI+Race_Ethnicity+Smoking+healthDrinking+Healthy_physical_activity+Qualification+Townsend_deprivation_index+urban+CHD+diabet+Hype	psma1	-0.0239109	-0.420456	0.67416	61940.6	124450	11922	0.999226
Dep7y~psmd9+Age+Sex+BMI+Race_Ethnicity+Smoking+healthDrinking+Healthy_physical_activity+Qualification+Townsend_deprivation_index+urban+CHD+diabet+Hype	psmd9	0.0015612	0.0334197	0.97334	63023.9	126631	12131	0.999226
Dep7y~psme1+Age+Sex+BMI+Race_Ethnicity+Smoking+healthDrinking+Healthy_physical_activity+Qualification+Townsend_deprivation_index+urban+CHD+diabet+Hype	psme1	0.0265586	0.382473	0.702117	62982.2	126763	12118	0.999226
Dep7y~psme2+Age+Sex+BMI+Race_Ethnicity+Smoking+healthDrinking+Healthy_physical_activity+Qualification+Townsend_deprivation_index+urban+CHD+diabet+Hype	psme2	0.0521308	0.737172	0.461032	62712.5	125783	12076	0.964936
Dep7y~psmg3+Age+Sex+BMI+Race_Ethnicity+Smoking+healthDrinking+Healthy_physical_activity+Qualification+Townsend_deprivation_index+urban+CHD+diabet+Hype	psmg3	0.0186648	0.370613	0.710932	63330.3	127646	12181	0.999226
Dep7y~pspn+Age+Sex+BMI+Race_Ethnicity+Smoking+healthDrinking+Healthy_physical_activity+Qualification+Townsend_deprivation_index+urban+CHD+diabet+Hype	pspn	-0.00224171	-0.0804051	0.935916	63330.5	127648	12181	0.999226
Dep7y~psrc1+Age+Sex+BMI+Race_Ethnicity+Smoking+healthDrinking+Healthy_physical_activity+Qualification+Townsend_deprivation_index+urban+CHD+diabet+Hype	psrc1	0.00060605	0.0133663	0.989336	61940.8	124452	11922	0.999226
Dep7y~pten+Age+Sex+BMI+Race_Ethnicity+Smoking+healthDrinking+Healthy_physical_activity+Qualification+Townsend_deprivation_index+urban+CHD+diabet+Hype	pten	-0.00537702	-0.0617933	0.950728	61973.3	124791	11922	0.999226
Dep7y~ptgds+Age+Sex+BMI+Race_Ethnicity+Smoking+healthDrinking+Healthy_physical_activity+Qualification+Townsend_deprivation_index+urban+CHD+diabet+Hype	ptgds	0.147871	1.53715	0.124283	62912.5	126342	12111	0.590343
Dep7y~pth1r+Age+Sex+BMI+Race_Ethnicity+Smoking+healthDrinking+Healthy_physical_activity+Qualification+Townsend_deprivation_index+urban+CHD+diabet+Hype	pth1r	-0.0287264	-0.420776	0.673926	63330.3	127646	12181	0.999226
Dep7y~ptk7+Age+Sex+BMI+Race_Ethnicity+Smoking+healthDrinking+Healthy_physical_activity+Qualification+Townsend_deprivation_index+urban+CHD+diabet+Hype	ptk7	0.074443	1.036	0.300225	61972.3	124780	11922	0.864319
Dep7y~ptn+Age+Sex+BMI+Race_Ethnicity+Smoking+healthDrinking+Healthy_physical_activity+Qualification+Townsend_deprivation_index+urban+CHD+diabet+Hype	ptn	0.0780416	1.41321	0.15762	62182.3	124833	11971	0.667219
Dep7y~ptpn1+Age+Sex+BMI+Race_Ethnicity+Smoking+healthDrinking+Healthy_physical_activity+Qualification+Townsend_deprivation_index+urban+CHD+diabet+Hype	ptpn1	0.00511283	0.154485	0.87723	63041.7	126904	12129	0.999226
Dep7y~ptpn6+Age+Sex+BMI+Race_Ethnicity+Smoking+healthDrinking+Healthy_physical_activity+Qualification+Townsend_deprivation_index+urban+CHD+diabet+Hype	ptpn6	-0.0128846	-0.435935	0.662891	63747.2	128987	12250	0.999226
Dep7y~ptprf+Age+Sex+BMI+Race_Ethnicity+Smoking+healthDrinking+Healthy_physical_activity+Qualification+Townsend_deprivation_index+urban+CHD+diabet+Hype	ptprf	-0.0977987	-1.04478	0.296143	64263.1	129217	12368	0.864319
Dep7y~ptprm+Age+Sex+BMI+Race_Ethnicity+Smoking+healthDrinking+Healthy_physical_activity+Qualification+Townsend_deprivation_index+urban+CHD+diabet+Hype	ptprm	0.0250468	0.228893	0.818956	63259.1	127514	12167	0.999226
Dep7y~ptprn2+Age+Sex+BMI+Race_Ethnicity+Smoking+healthDrinking+Healthy_physical_activity+Qualification+Townsend_deprivation_index+urban+CHD+diabet+Hype	ptprn2	0.148517	1.74533	0.0809525	62827.4	126239	12093	0.508298
Dep7y~ptprs+Age+Sex+BMI+Race_Ethnicity+Smoking+healthDrinking+Healthy_physical_activity+Qualification+Townsend_deprivation_index+urban+CHD+diabet+Hype	ptprs	0.00437751	0.0393328	0.968626	64264.2	129229	12368	0.999226
Dep7y~pts+Age+Sex+BMI+Race_Ethnicity+Smoking+healthDrinking+Healthy_physical_activity+Qualification+Townsend_deprivation_index+urban+CHD+diabet+Hype	pts	0.0560442	1.10149	0.270706	61758.4	124512	11877	0.846063
Dep7y~ptx3+Age+Sex+BMI+Race_Ethnicity+Smoking+healthDrinking+Healthy_physical_activity+Qualification+Townsend_deprivation_index+urban+CHD+diabet+Hype	ptx3	0.098287	1.82203	0.0684743	63327.1	127613	12181	0.447223
Dep7y~pvalb+Age+Sex+BMI+Race_Ethnicity+Smoking+healthDrinking+Healthy_physical_activity+Qualification+Townsend_deprivation_index+urban+CHD+diabet+Hype	pvalb	0.0236545	1.0168	0.30927	63765.9	128176	12273	0.864319
Dep7y~pvr+Age+Sex+BMI+Race_Ethnicity+Smoking+healthDrinking+Healthy_physical_activity+Qualification+Townsend_deprivation_index+urban+CHD+diabet+Hype	pvr	0.180258	2.45439	0.0141261	64171.7	129311	12344	0.198874
Dep7y~pxn+Age+Sex+BMI+Race_Ethnicity+Smoking+healthDrinking+Healthy_physical_activity+Qualification+Townsend_deprivation_index+urban+CHD+diabet+Hype	pxn	0.0499517	0.987403	0.323465	61972.4	124781	11922	0.872319
Dep7y~qdpr+Age+Sex+BMI+Race_Ethnicity+Smoking+healthDrinking+Healthy_physical_activity+Qualification+Townsend_deprivation_index+urban+CHD+diabet+Hype	qdpr	-0.00963907	-0.158551	0.874025	63181.3	126834	12164	0.999226
Dep7y~qpct+Age+Sex+BMI+Race_Ethnicity+Smoking+healthDrinking+Healthy_physical_activity+Qualification+Townsend_deprivation_index+urban+CHD+diabet+Hype	qpct	0.0484813	0.472114	0.636854	63470.5	127625	12215	0.996331
Dep7y~rab37+Age+Sex+BMI+Race_Ethnicity+Smoking+healthDrinking+Healthy_physical_activity+Qualification+Townsend_deprivation_index+urban+CHD+diabet+Hype	rab37	-0.00444019	-0.139042	0.889419	62287.8	126510	11958	0.999226
Dep7y~rab6a+Age+Sex+BMI+Race_Ethnicity+Smoking+healthDrinking+Healthy_physical_activity+Qualification+Townsend_deprivation_index+urban+CHD+diabet+Hype	rab6a	-0.133015	-2.30471	0.0211994	63325.1	127592	12181	0.235095
Dep7y~rab6b+Age+Sex+BMI+Race_Ethnicity+Smoking+healthDrinking+Healthy_physical_activity+Qualification+Townsend_deprivation_index+urban+CHD+diabet+Hype	rab6b	-0.0182341	-0.327724	0.743126	61973.2	124790	11922	0.999226
Dep7y~rabepk+Age+Sex+BMI+Race_Ethnicity+Smoking+healthDrinking+Healthy_physical_activity+Qualification+Townsend_deprivation_index+urban+CHD+diabet+Hype	rabepk	0.0431679	0.974645	0.329756	61939.8	124442	11922	0.875361
Dep7y~rabgap1l+Age+Sex+BMI+Race_Ethnicity+Smoking+healthDrinking+Healthy_physical_activity+Qualification+Townsend_deprivation_index+urban+CHD+diabet+Hype	rabgap1l	0.00863087	0.195676	0.844867	62287.8	126510	11958	0.999226
Dep7y~rad23b+Age+Sex+BMI+Race_Ethnicity+Smoking+healthDrinking+Healthy_physical_activity+Qualification+Townsend_deprivation_index+urban+CHD+diabet+Hype	rad23b	-0.000969814	-0.0169751	0.986457	61940.8	124452	11922	0.999226
Dep7y~rangap1+Age+Sex+BMI+Race_Ethnicity+Smoking+healthDrinking+Healthy_physical_activity+Qualification+Townsend_deprivation_index+urban+CHD+diabet+Hype	rangap1	0.0453832	0.847489	0.39674	61940.1	124444	11922	0.929362
Dep7y~rarres1+Age+Sex+BMI+Race_Ethnicity+Smoking+healthDrinking+Healthy_physical_activity+Qualification+Townsend_deprivation_index+urban+CHD+diabet+Hype	rarres1	-0.0561662	-0.705645	0.480423	61940.3	124446	11922	0.969756
Dep7y~rarres2+Age+Sex+BMI+Race_Ethnicity+Smoking+healthDrinking+Healthy_physical_activity+Qualification+Townsend_deprivation_index+urban+CHD+diabet+Hype	rarres2	0.157254	2.77258	0.00556975	63778.6	127916	12282	0.13488
Dep7y~rasa1+Age+Sex+BMI+Race_Ethnicity+Smoking+healthDrinking+Healthy_physical_activity+Qualification+Townsend_deprivation_index+urban+CHD+diabet+Hype	rasa1	-0.0276058	-0.346232	0.729175	61973.2	124790	11922	0.999226
Dep7y~rassf2+Age+Sex+BMI+Race_Ethnicity+Smoking+healthDrinking+Healthy_physical_activity+Qualification+Townsend_deprivation_index+urban+CHD+diabet+Hype	rassf2	-0.00499125	-0.10419	0.91702	61940.8	124452	11922	0.999226
Dep7y~rbks+Age+Sex+BMI+Race_Ethnicity+Smoking+healthDrinking+Healthy_physical_activity+Qualification+Townsend_deprivation_index+urban+CHD+diabet+Hype	rbks	0.00533918	0.0994864	0.920754	62003.9	124412	11938	0.999226
Dep7y~rbp2+Age+Sex+BMI+Race_Ethnicity+Smoking+healthDrinking+Healthy_physical_activity+Qualification+Townsend_deprivation_index+urban+CHD+diabet+Hype	rbp2	0.0689421	1.97382	0.0484243	63020	126591	12131	0.367071
Dep7y~rbp5+Age+Sex+BMI+Race_Ethnicity+Smoking+healthDrinking+Healthy_physical_activity+Qualification+Townsend_deprivation_index+urban+CHD+diabet+Hype	rbp5	0.0336383	0.676553	0.498703	63023.5	126627	12131	0.977602
Dep7y~rcor1+Age+Sex+BMI+Race_Ethnicity+Smoking+healthDrinking+Healthy_physical_activity+Qualification+Townsend_deprivation_index+urban+CHD+diabet+Hype	rcor1	8.91755e-05	0.00150701	0.998798	62184.3	124854	11971	0.999405
Dep7y~reg1a+Age+Sex+BMI+Race_Ethnicity+Smoking+healthDrinking+Healthy_physical_activity+Qualification+Townsend_deprivation_index+urban+CHD+diabet+Hype	reg1a	0.104283	1.85692	0.0633461	63051.2	126611	12138	0.431646
Dep7y~reg1b+Age+Sex+BMI+Race_Ethnicity+Smoking+healthDrinking+Healthy_physical_activity+Qualification+Townsend_deprivation_index+urban+CHD+diabet+Hype	reg1b	0.069835	1.4891	0.136487	64262	129205	12368	0.625142
Dep7y~reg3a+Age+Sex+BMI+Race_Ethnicity+Smoking+healthDrinking+Healthy_physical_activity+Qualification+Townsend_deprivation_index+urban+CHD+diabet+Hype	reg3a	0.113555	2.60632	0.00916311	64257.4	129158	12368	0.169692
Dep7y~reg4+Age+Sex+BMI+Race_Ethnicity+Smoking+healthDrinking+Healthy_physical_activity+Qualification+Townsend_deprivation_index+urban+CHD+diabet+Hype	reg4	0.123668	2.14915	0.0316424	63594.7	128179	12232	0.298663
Dep7y~relt+Age+Sex+BMI+Race_Ethnicity+Smoking+healthDrinking+Healthy_physical_activity+Qualification+Townsend_deprivation_index+urban+CHD+diabet+Hype	relt	0.0878449	0.866875	0.386028	63419.1	127612	12203	0.923464
Dep7y~ren+Age+Sex+BMI+Race_Ethnicity+Smoking+healthDrinking+Healthy_physical_activity+Qualification+Townsend_deprivation_index+urban+CHD+diabet+Hype	ren	-0.0262013	-0.647844	0.517098	63480.6	127730	12215	0.98279
Dep7y~ret+Age+Sex+BMI+Race_Ethnicity+Smoking+healthDrinking+Healthy_physical_activity+Qualification+Townsend_deprivation_index+urban+CHD+diabet+Hype	ret	-0.161168	-2.31218	0.0207845	63018.6	126576	12131	0.235095
Dep7y~retn+Age+Sex+BMI+Race_Ethnicity+Smoking+healthDrinking+Healthy_physical_activity+Qualification+Townsend_deprivation_index+urban+CHD+diabet+Hype	retn	0.0912365	1.41029	0.15848	63305.7	126954	12191	0.667219
Dep7y~rgma+Age+Sex+BMI+Race_Ethnicity+Smoking+healthDrinking+Healthy_physical_activity+Qualification+Townsend_deprivation_index+urban+CHD+diabet+Hype	rgma	-0.27944	-3.23508	0.0012193	64167.3	129265	12344	0.0642239
Dep7y~rgmb+Age+Sex+BMI+Race_Ethnicity+Smoking+healthDrinking+Healthy_physical_activity+Qualification+Townsend_deprivation_index+urban+CHD+diabet+Hype	rgmb	-0.127884	-1.22515	0.220542	64176.3	129359	12344	0.780882
Dep7y~rgs8+Age+Sex+BMI+Race_Ethnicity+Smoking+healthDrinking+Healthy_physical_activity+Qualification+Townsend_deprivation_index+urban+CHD+diabet+Hype	rgs8	-0.0546441	-1.30063	0.193411	62286.1	126492	11958	0.739131
Dep7y~rhoc+Age+Sex+BMI+Race_Ethnicity+Smoking+healthDrinking+Healthy_physical_activity+Qualification+Townsend_deprivation_index+urban+CHD+diabet+Hype	rhoc	-0.00644289	-0.285208	0.775489	62645.4	125955	12056	0.999226
Dep7y~rilp+Age+Sex+BMI+Race_Ethnicity+Smoking+healthDrinking+Healthy_physical_activity+Qualification+Townsend_deprivation_index+urban+CHD+diabet+Hype	rilp	0.0530706	1.22743	0.219686	63848.2	128292	12290	0.780099
Dep7y~rnase3+Age+Sex+BMI+Race_Ethnicity+Smoking+healthDrinking+Healthy_physical_activity+Qualification+Townsend_deprivation_index+urban+CHD+diabet+Hype	rnase3	-0.0146061	-0.627537	0.530319	63154.3	127162	12150	0.98279
Dep7y~rnaset2+Age+Sex+BMI+Race_Ethnicity+Smoking+healthDrinking+Healthy_physical_activity+Qualification+Townsend_deprivation_index+urban+CHD+diabet+Hype	rnaset2	0.145001	1.40951	0.15871	63882.4	128343	12297	0.667219
Dep7y~rnf41+Age+Sex+BMI+Race_Ethnicity+Smoking+healthDrinking+Healthy_physical_activity+Qualification+Townsend_deprivation_index+urban+CHD+diabet+Hype	rnf41	0.000879431	0.0221538	0.982326	61940.8	124452	11922	0.999226
Dep7y~robo1+Age+Sex+BMI+Race_Ethnicity+Smoking+healthDrinking+Healthy_physical_activity+Qualification+Townsend_deprivation_index+urban+CHD+diabet+Hype	robo1	0.0808256	0.690581	0.489842	63598.9	128223	12232	0.975018
Dep7y~robo2+Age+Sex+BMI+Race_Ethnicity+Smoking+healthDrinking+Healthy_physical_activity+Qualification+Townsend_deprivation_index+urban+CHD+diabet+Hype	robo2	-0.174758	-1.48872	0.136587	64175.6	129351	12344	0.625142
Dep7y~ror1+Age+Sex+BMI+Race_Ethnicity+Smoking+healthDrinking+Healthy_physical_activity+Qualification+Townsend_deprivation_index+urban+CHD+diabet+Hype	ror1	-0.000613411	-0.00706089	0.994366	63481	127734	12215	0.999226
Dep7y~rp2+Age+Sex+BMI+Race_Ethnicity+Smoking+healthDrinking+Healthy_physical_activity+Qualification+Townsend_deprivation_index+urban+CHD+diabet+Hype	rp2	-0.00113152	-0.0179769	0.985658	63023.9	126631	12131	0.999226
Dep7y~rrm2+Age+Sex+BMI+Race_Ethnicity+Smoking+healthDrinking+Healthy_physical_activity+Qualification+Townsend_deprivation_index+urban+CHD+diabet+Hype	rrm2	0.14371	2.68245	0.00731861	61933.6	124377	11922	0.152959
Dep7y~rrm2b+Age+Sex+BMI+Race_Ethnicity+Smoking+healthDrinking+Healthy_physical_activity+Qualification+Townsend_deprivation_index+urban+CHD+diabet+Hype	rrm2b	-0.0644013	-1.61079	0.107253	61938.2	124425	11922	0.556422
Dep7y~rspo1+Age+Sex+BMI+Race_Ethnicity+Smoking+healthDrinking+Healthy_physical_activity+Qualification+Townsend_deprivation_index+urban+CHD+diabet+Hype	rspo1	0.0927792	1.20596	0.227855	63040.2	126889	12129	0.784595
Dep7y~rspo3+Age+Sex+BMI+Race_Ethnicity+Smoking+healthDrinking+Healthy_physical_activity+Qualification+Townsend_deprivation_index+urban+CHD+diabet+Hype	rspo3	0.106588	1.07444	0.282648	63989.9	128636	12316	0.855761
Dep7y~rtbdn+Age+Sex+BMI+Race_Ethnicity+Smoking+healthDrinking+Healthy_physical_activity+Qualification+Townsend_deprivation_index+urban+CHD+diabet+Hype	rtbdn	-0.0793999	-0.861763	0.388835	63023.2	126624	12131	0.923464
Dep7y~rtn4r+Age+Sex+BMI+Race_Ethnicity+Smoking+healthDrinking+Healthy_physical_activity+Qualification+Townsend_deprivation_index+urban+CHD+diabet+Hype	rtn4r	0.135758	1.68006	0.0929706	63988.2	128619	12316	0.520003
Dep7y~ruvbl1+Age+Sex+BMI+Race_Ethnicity+Smoking+healthDrinking+Healthy_physical_activity+Qualification+Townsend_deprivation_index+urban+CHD+diabet+Hype	ruvbl1	-0.00209771	-0.0808834	0.935536	61940.8	124452	11922	0.999226
Dep7y~rwdd1+Age+Sex+BMI+Race_Ethnicity+Smoking+healthDrinking+Healthy_physical_activity+Qualification+Townsend_deprivation_index+urban+CHD+diabet+Hype	rwdd1	0.00846841	0.206748	0.83621	64177.7	129374	12344	0.999226
Dep7y~s100a11+Age+Sex+BMI+Race_Ethnicity+Smoking+healthDrinking+Healthy_physical_activity+Qualification+Townsend_deprivation_index+urban+CHD+diabet+Hype	s100a11	-0.0283822	-0.507651	0.611707	62966.4	126948	12110	0.988365
Dep7y~s100a12+Age+Sex+BMI+Race_Ethnicity+Smoking+healthDrinking+Healthy_physical_activity+Qualification+Townsend_deprivation_index+urban+CHD+diabet+Hype	s100a12	-0.0363872	-1.03521	0.300591	62436.7	125436	12018	0.864319
Dep7y~s100a16+Age+Sex+BMI+Race_Ethnicity+Smoking+healthDrinking+Healthy_physical_activity+Qualification+Townsend_deprivation_index+urban+CHD+diabet+Hype	s100a16	0.0738905	1.69011	0.0910326	61901.7	124655	11908	0.514528
Dep7y~s100a4+Age+Sex+BMI+Race_Ethnicity+Smoking+healthDrinking+Healthy_physical_activity+Qualification+Townsend_deprivation_index+urban+CHD+diabet+Hype	s100a4	-0.0200028	-0.437441	0.6618	63703.6	128005	12262	0.999226
Dep7y~s100p+Age+Sex+BMI+Race_Ethnicity+Smoking+healthDrinking+Healthy_physical_activity+Qualification+Townsend_deprivation_index+urban+CHD+diabet+Hype	s100p	-0.083378	-1.69819	0.0894978	62181.4	124824	11971	0.511466
Dep7y~samd9l+Age+Sex+BMI+Race_Ethnicity+Smoking+healthDrinking+Healthy_physical_activity+Qualification+Townsend_deprivation_index+urban+CHD+diabet+Hype	samd9l	0.000456412	0.01289	0.989716	63330.5	127648	12181	0.999226
Dep7y~scamp3+Age+Sex+BMI+Race_Ethnicity+Smoking+healthDrinking+Healthy_physical_activity+Qualification+Townsend_deprivation_index+urban+CHD+diabet+Hype	scamp3	0.0125172	0.407413	0.683712	63023.8	126630	12131	0.999226
Dep7y~scara5+Age+Sex+BMI+Race_Ethnicity+Smoking+healthDrinking+Healthy_physical_activity+Qualification+Townsend_deprivation_index+urban+CHD+diabet+Hype	scara5	-0.137976	-1.50275	0.132929	64175.5	129351	12344	0.617922
Dep7y~scarb1+Age+Sex+BMI+Race_Ethnicity+Smoking+healthDrinking+Healthy_physical_activity+Qualification+Townsend_deprivation_index+urban+CHD+diabet+Hype	scarb1	-0.0353213	-0.773843	0.439039	61972.8	124785	11922	0.951299
Dep7y~scarb2+Age+Sex+BMI+Race_Ethnicity+Smoking+healthDrinking+Healthy_physical_activity+Qualification+Townsend_deprivation_index+urban+CHD+diabet+Hype	scarb2	0.211275	2.18447	0.0289475	61758.8	123776	11894	0.28322
Dep7y~scarf1+Age+Sex+BMI+Race_Ethnicity+Smoking+healthDrinking+Healthy_physical_activity+Qualification+Townsend_deprivation_index+urban+CHD+diabet+Hype	scarf1	0.0152075	0.245101	0.806382	64264.2	129228	12368	0.999226
Dep7y~scarf2+Age+Sex+BMI+Race_Ethnicity+Smoking+healthDrinking+Healthy_physical_activity+Qualification+Townsend_deprivation_index+urban+CHD+diabet+Hype	scarf2	-0.0546047	-0.571364	0.567763	64177.4	129371	12344	0.983256
Dep7y~scg2+Age+Sex+BMI+Race_Ethnicity+Smoking+healthDrinking+Healthy_physical_activity+Qualification+Townsend_deprivation_index+urban+CHD+diabet+Hype	scg2	-0.0169184	-0.198538	0.842627	63771.1	128229	12273	0.999226
Dep7y~scg3+Age+Sex+BMI+Race_Ethnicity+Smoking+healthDrinking+Healthy_physical_activity+Qualification+Townsend_deprivation_index+urban+CHD+diabet+Hype	scg3	0.0215949	0.26623	0.790067	63599.3	128227	12232	0.999226
Dep7y~scgb1a1+Age+Sex+BMI+Race_Ethnicity+Smoking+healthDrinking+Healthy_physical_activity+Qualification+Townsend_deprivation_index+urban+CHD+diabet+Hype	scgb1a1	0.00176718	0.0348068	0.972234	63639	128907	12226	0.999226
Dep7y~scgb3a2+Age+Sex+BMI+Race_Ethnicity+Smoking+healthDrinking+Healthy_physical_activity+Qualification+Townsend_deprivation_index+urban+CHD+diabet+Hype	scgb3a2	0.0142832	0.426898	0.669461	63747.2	128987	12250	0.999226
Dep7y~scgn+Age+Sex+BMI+Race_Ethnicity+Smoking+healthDrinking+Healthy_physical_activity+Qualification+Townsend_deprivation_index+urban+CHD+diabet+Hype	scgn	0.0114431	0.182495	0.855197	62287.8	126510	11958	0.999226
Dep7y~scly+Age+Sex+BMI+Race_Ethnicity+Smoking+healthDrinking+Healthy_physical_activity+Qualification+Townsend_deprivation_index+urban+CHD+diabet+Hype	scly	0.0189209	0.329541	0.741753	63849.6	128307	12290	0.999226
Dep7y~scp2+Age+Sex+BMI+Race_Ethnicity+Smoking+healthDrinking+Healthy_physical_activity+Qualification+Townsend_deprivation_index+urban+CHD+diabet+Hype	scp2	0.0246527	0.727513	0.466926	61940.3	124446	11922	0.969629
Dep7y~scrn1+Age+Sex+BMI+Race_Ethnicity+Smoking+healthDrinking+Healthy_physical_activity+Qualification+Townsend_deprivation_index+urban+CHD+diabet+Hype	scrn1	0.0139586	0.300356	0.76391	63330.4	127647	12181	0.999226
Dep7y~sdc1+Age+Sex+BMI+Race_Ethnicity+Smoking+healthDrinking+Healthy_physical_activity+Qualification+Townsend_deprivation_index+urban+CHD+diabet+Hype	sdc1	-0.0457012	-0.654783	0.51262	63480.6	127730	12215	0.980343
Dep7y~sdc4+Age+Sex+BMI+Race_Ethnicity+Smoking+healthDrinking+Healthy_physical_activity+Qualification+Townsend_deprivation_index+urban+CHD+diabet+Hype	sdc4	-0.0969102	-1.69917	0.0893122	63478.1	127704	12215	0.511466
Dep7y~sele+Age+Sex+BMI+Race_Ethnicity+Smoking+healthDrinking+Healthy_physical_activity+Qualification+Townsend_deprivation_index+urban+CHD+diabet+Hype	sele	-0.0146184	-0.277557	0.781357	64264.2	129228	12368	0.999226
Dep7y~selp+Age+Sex+BMI+Race_Ethnicity+Smoking+healthDrinking+Healthy_physical_activity+Qualification+Townsend_deprivation_index+urban+CHD+diabet+Hype	selp	0.00903013	0.196319	0.844364	63635.2	127425	12259	0.999226
Dep7y~selplg+Age+Sex+BMI+Race_Ethnicity+Smoking+healthDrinking+Healthy_physical_activity+Qualification+Townsend_deprivation_index+urban+CHD+diabet+Hype	selplg	-0.106132	-1.04339	0.296791	63329.4	127636	12181	0.864319
Dep7y~sema3f+Age+Sex+BMI+Race_Ethnicity+Smoking+healthDrinking+Healthy_physical_activity+Qualification+Townsend_deprivation_index+urban+CHD+diabet+Hype	sema3f	0.0877852	0.835489	0.403459	63480.3	127727	12215	0.933956
Dep7y~sema4c+Age+Sex+BMI+Race_Ethnicity+Smoking+healthDrinking+Healthy_physical_activity+Qualification+Townsend_deprivation_index+urban+CHD+diabet+Hype	sema4c	0.0938489	0.995677	0.319427	63023	126621	12131	0.870331
Dep7y~sema4d+Age+Sex+BMI+Race_Ethnicity+Smoking+healthDrinking+Healthy_physical_activity+Qualification+Townsend_deprivation_index+urban+CHD+diabet+Hype	sema4d	0.0449932	0.513713	0.607462	64177.5	129372	12344	0.986368
Dep7y~sema7a+Age+Sex+BMI+Race_Ethnicity+Smoking+healthDrinking+Healthy_physical_activity+Qualification+Townsend_deprivation_index+urban+CHD+diabet+Hype	sema7a	0.0655463	0.656467	0.511536	64086.2	128899	12333	0.979551
Dep7y~septin9+Age+Sex+BMI+Race_Ethnicity+Smoking+healthDrinking+Healthy_physical_activity+Qualification+Townsend_deprivation_index+urban+CHD+diabet+Hype	septin9	-0.00894591	-0.0983963	0.921619	63023.9	126631	12131	0.999226
Dep7y~serpina11+Age+Sex+BMI+Race_Ethnicity+Smoking+healthDrinking+Healthy_physical_activity+Qualification+Townsend_deprivation_index+urban+CHD+diabet+Hype	serpina11	-0.0354838	-0.546944	0.584427	64263.9	129226	12368	0.983256
Dep7y~serpina12+Age+Sex+BMI+Race_Ethnicity+Smoking+healthDrinking+Healthy_physical_activity+Qualification+Townsend_deprivation_index+urban+CHD+diabet+Hype	serpina12	-0.023811	-0.933243	0.350714	61519.1	123326	11847	0.892633
Dep7y~serpina9+Age+Sex+BMI+Race_Ethnicity+Smoking+healthDrinking+Healthy_physical_activity+Qualification+Townsend_deprivation_index+urban+CHD+diabet+Hype	serpina9	0.0660964	1.72173	0.0851433	62717.8	125838	12076	0.511466
Dep7y~serpinb1+Age+Sex+BMI+Race_Ethnicity+Smoking+healthDrinking+Healthy_physical_activity+Qualification+Townsend_deprivation_index+urban+CHD+diabet+Hype	serpinb1	-0.00435044	-0.148267	0.882134	63188.1	127297	12155	0.999226
Dep7y~serpinb5+Age+Sex+BMI+Race_Ethnicity+Smoking+healthDrinking+Healthy_physical_activity+Qualification+Townsend_deprivation_index+urban+CHD+diabet+Hype	serpinb5	0.0213009	0.393813	0.693726	62184.1	124852	11971	0.999226
Dep7y~serpinb6+Age+Sex+BMI+Race_Ethnicity+Smoking+healthDrinking+Healthy_physical_activity+Qualification+Townsend_deprivation_index+urban+CHD+diabet+Hype	serpinb6	0.00445813	0.102558	0.918316	63953.9	128566	12309	0.999226
Dep7y~serpinb8+Age+Sex+BMI+Race_Ethnicity+Smoking+healthDrinking+Healthy_physical_activity+Qualification+Townsend_deprivation_index+urban+CHD+diabet+Hype	serpinb8	0.0982786	2.1677	0.0302004	64160.7	129459	12338	0.290679
Dep7y~serpinb9+Age+Sex+BMI+Race_Ethnicity+Smoking+healthDrinking+Healthy_physical_activity+Qualification+Townsend_deprivation_index+urban+CHD+diabet+Hype	serpinb9	0.0744742	0.94352	0.345434	63040.8	126895	12129	0.888172
Dep7y~serpine1+Age+Sex+BMI+Race_Ethnicity+Smoking+healthDrinking+Healthy_physical_activity+Qualification+Townsend_deprivation_index+urban+CHD+diabet+Hype	serpine1	0.0038847	0.101045	0.919517	64264.2	129229	12368	0.999226
Dep7y~sestd1+Age+Sex+BMI+Race_Ethnicity+Smoking+healthDrinking+Healthy_physical_activity+Qualification+Townsend_deprivation_index+urban+CHD+diabet+Hype	sestd1	0.0192657	0.469395	0.638796	61973.1	124789	11922	0.996331
Dep7y~setmar+Age+Sex+BMI+Race_Ethnicity+Smoking+healthDrinking+Healthy_physical_activity+Qualification+Townsend_deprivation_index+urban+CHD+diabet+Hype	setmar	-0.144366	-1.63731	0.101592	62903.8	126731	12100	0.536569
Dep7y~sez6l+Age+Sex+BMI+Race_Ethnicity+Smoking+healthDrinking+Healthy_physical_activity+Qualification+Townsend_deprivation_index+urban+CHD+diabet+Hype	sez6l	0.0541426	0.546987	0.584397	63703.5	128004	12262	0.983256
Dep7y~sez6l2+Age+Sex+BMI+Race_Ethnicity+Smoking+healthDrinking+Healthy_physical_activity+Qualification+Townsend_deprivation_index+urban+CHD+diabet+Hype	sez6l2	0.0254872	0.218451	0.827082	63023.9	126631	12131	0.999226
Dep7y~sf3b4+Age+Sex+BMI+Race_Ethnicity+Smoking+healthDrinking+Healthy_physical_activity+Qualification+Townsend_deprivation_index+urban+CHD+diabet+Hype	sf3b4	-0.0341203	-0.958916	0.33762	63023	126622	12131	0.882674
Dep7y~sfrp1+Age+Sex+BMI+Race_Ethnicity+Smoking+healthDrinking+Healthy_physical_activity+Qualification+Townsend_deprivation_index+urban+CHD+diabet+Hype	sfrp1	0.103544	1.61181	0.107028	62872.8	126669	12094	0.556422
Dep7y~sftpa1+Age+Sex+BMI+Race_Ethnicity+Smoking+healthDrinking+Healthy_physical_activity+Qualification+Townsend_deprivation_index+urban+CHD+diabet+Hype	sftpa1	0.0519793	1.10102	0.270911	61939.6	124439	11922	0.846063
Dep7y~sftpa2+Age+Sex+BMI+Race_Ethnicity+Smoking+healthDrinking+Healthy_physical_activity+Qualification+Townsend_deprivation_index+urban+CHD+diabet+Hype	sftpa2	-0.0117966	-0.210227	0.833494	61940.8	124451	11922	0.999226
Dep7y~sftpd+Age+Sex+BMI+Race_Ethnicity+Smoking+healthDrinking+Healthy_physical_activity+Qualification+Townsend_deprivation_index+urban+CHD+diabet+Hype	sftpd	0.00312128	0.0772998	0.938386	63481	127734	12215	0.999226
Dep7y~sh2b3+Age+Sex+BMI+Race_Ethnicity+Smoking+healthDrinking+Healthy_physical_activity+Qualification+Townsend_deprivation_index+urban+CHD+diabet+Hype	sh2b3	-0.0210141	-0.767889	0.442569	61940.2	124445	11922	0.953576
Dep7y~sh2d1a+Age+Sex+BMI+Race_Ethnicity+Smoking+healthDrinking+Healthy_physical_activity+Qualification+Townsend_deprivation_index+urban+CHD+diabet+Hype	sh2d1a	0.0633564	1.41155	0.158108	63328.5	127627	12181	0.667219
Dep7y~shmt1+Age+Sex+BMI+Race_Ethnicity+Smoking+healthDrinking+Healthy_physical_activity+Qualification+Townsend_deprivation_index+urban+CHD+diabet+Hype	shmt1	-0.011774	-0.38918	0.69715	63747.2	128988	12250	0.999226
Dep7y~siae+Age+Sex+BMI+Race_Ethnicity+Smoking+healthDrinking+Healthy_physical_activity+Qualification+Townsend_deprivation_index+urban+CHD+diabet+Hype	siae	0.0231142	0.408056	0.68324	63599.5	127879	12240	0.999226
Dep7y~siglec1+Age+Sex+BMI+Race_Ethnicity+Smoking+healthDrinking+Healthy_physical_activity+Qualification+Townsend_deprivation_index+urban+CHD+diabet+Hype	siglec1	0.125837	1.93986	0.0524191	63856.2	129252	12270	0.385372
Dep7y~siglec10+Age+Sex+BMI+Race_Ethnicity+Smoking+healthDrinking+Healthy_physical_activity+Qualification+Townsend_deprivation_index+urban+CHD+diabet+Hype	siglec10	0.0626536	0.774663	0.438554	63329.9	127641	12181	0.951299
Dep7y~siglec15+Age+Sex+BMI+Race_Ethnicity+Smoking+healthDrinking+Healthy_physical_activity+Qualification+Townsend_deprivation_index+urban+CHD+diabet+Hype	siglec15	-0.0028988	-0.0855668	0.931812	61973.3	124791	11922	0.999226
Dep7y~siglec5+Age+Sex+BMI+Race_Ethnicity+Smoking+healthDrinking+Healthy_physical_activity+Qualification+Townsend_deprivation_index+urban+CHD+diabet+Hype	siglec5	-0.0200843	-0.880951	0.378362	63419.1	127612	12203	0.923464
Dep7y~siglec6+Age+Sex+BMI+Race_Ethnicity+Smoking+healthDrinking+Healthy_physical_activity+Qualification+Townsend_deprivation_index+urban+CHD+diabet+Hype	siglec6	0.0353847	0.436355	0.662587	63990.9	128646	12316	0.999226
Dep7y~siglec7+Age+Sex+BMI+Race_Ethnicity+Smoking+healthDrinking+Healthy_physical_activity+Qualification+Townsend_deprivation_index+urban+CHD+diabet+Hype	siglec7	-0.100712	-1.03926	0.298705	63480	127723	12215	0.864319
Dep7y~siglec9+Age+Sex+BMI+Race_Ethnicity+Smoking+healthDrinking+Healthy_physical_activity+Qualification+Townsend_deprivation_index+urban+CHD+diabet+Hype	siglec9	-0.00265715	-0.0297799	0.976243	63900.9	128449	12299	0.999226
Dep7y~sirpa+Age+Sex+BMI+Race_Ethnicity+Smoking+healthDrinking+Healthy_physical_activity+Qualification+Townsend_deprivation_index+urban+CHD+diabet+Hype	sirpa	0.0291715	0.639116	0.522759	63604.2	127017	12261	0.98279
Dep7y~sirpb1+Age+Sex+BMI+Race_Ethnicity+Smoking+healthDrinking+Healthy_physical_activity+Qualification+Townsend_deprivation_index+urban+CHD+diabet+Hype	sirpb1	0.0610551	1.02688	0.304495	63371	127678	12190	0.864319
Dep7y~sirt2+Age+Sex+BMI+Race_Ethnicity+Smoking+healthDrinking+Healthy_physical_activity+Qualification+Townsend_deprivation_index+urban+CHD+diabet+Hype	sirt2	-0.00339288	-0.113662	0.909508	63023.9	126631	12131	0.999226
Dep7y~sirt5+Age+Sex+BMI+Race_Ethnicity+Smoking+healthDrinking+Healthy_physical_activity+Qualification+Townsend_deprivation_index+urban+CHD+diabet+Hype	sirt5	0.051164	1.06247	0.288042	61972.2	124779	11922	0.860012
Dep7y~sit1+Age+Sex+BMI+Race_Ethnicity+Smoking+healthDrinking+Healthy_physical_activity+Qualification+Townsend_deprivation_index+urban+CHD+diabet+Hype	sit1	0.0287791	0.572263	0.567154	62287.5	126507	11958	0.983256
Dep7y~skap1+Age+Sex+BMI+Race_Ethnicity+Smoking+healthDrinking+Healthy_physical_activity+Qualification+Townsend_deprivation_index+urban+CHD+diabet+Hype	skap1	0.0365765	1.01121	0.311935	62929.5	126388	12114	0.864319
Dep7y~skap2+Age+Sex+BMI+Race_Ethnicity+Smoking+healthDrinking+Healthy_physical_activity+Qualification+Townsend_deprivation_index+urban+CHD+diabet+Hype	skap2	-0.00959685	-0.385053	0.700205	63859.8	129290	12270	0.999226
Dep7y~slamf1+Age+Sex+BMI+Race_Ethnicity+Smoking+healthDrinking+Healthy_physical_activity+Qualification+Townsend_deprivation_index+urban+CHD+diabet+Hype	slamf1	0.0328108	0.710138	0.477632	62287.3	126505	11958	0.969756
Dep7y~slamf7+Age+Sex+BMI+Race_Ethnicity+Smoking+healthDrinking+Healthy_physical_activity+Qualification+Townsend_deprivation_index+urban+CHD+diabet+Hype	slamf7	0.0151836	0.332231	0.73972	63330.3	127646	12181	0.999226
Dep7y~slamf6+Age+Sex+BMI+Race_Ethnicity+Smoking+healthDrinking+Healthy_physical_activity+Qualification+Townsend_deprivation_index+urban+CHD+diabet+Hype	slamf6	0.0236589	0.333627	0.738667	61940.7	124450	11922	0.999226
Dep7y~slamf8+Age+Sex+BMI+Race_Ethnicity+Smoking+healthDrinking+Healthy_physical_activity+Qualification+Townsend_deprivation_index+urban+CHD+diabet+Hype	slamf8	0.143264	2.75891	0.00580822	61933.2	124372	11922	0.13488
Dep7y~slc16a1+Age+Sex+BMI+Race_Ethnicity+Smoking+healthDrinking+Healthy_physical_activity+Qualification+Townsend_deprivation_index+urban+CHD+diabet+Hype	slc16a1	0.0567541	1.23862	0.215512	61971.8	124775	11922	0.770891
Dep7y~slc27a4+Age+Sex+BMI+Race_Ethnicity+Smoking+healthDrinking+Healthy_physical_activity+Qualification+Townsend_deprivation_index+urban+CHD+diabet+Hype	slc27a4	0.0230893	0.594956	0.551884	61973	124788	11922	0.98279
Dep7y~slc39a14+Age+Sex+BMI+Race_Ethnicity+Smoking+healthDrinking+Healthy_physical_activity+Qualification+Townsend_deprivation_index+urban+CHD+diabet+Hype	slc39a14	0.169583	2.02855	0.0425266	61969.2	124748	11922	0.344898
Dep7y~slc39a5+Age+Sex+BMI+Race_Ethnicity+Smoking+healthDrinking+Healthy_physical_activity+Qualification+Townsend_deprivation_index+urban+CHD+diabet+Hype	slc39a5	-0.0176517	-0.359281	0.719391	63330.3	127646	12181	0.999226
Dep7y~slit2+Age+Sex+BMI+Race_Ethnicity+Smoking+healthDrinking+Healthy_physical_activity+Qualification+Townsend_deprivation_index+urban+CHD+diabet+Hype	slit2	-0.00266772	-0.052205	0.958366	61973.3	124791	11922	0.999226
Dep7y~slitrk2+Age+Sex+BMI+Race_Ethnicity+Smoking+healthDrinking+Healthy_physical_activity+Qualification+Townsend_deprivation_index+urban+CHD+diabet+Hype	slitrk2	-0.0524472	-0.768117	0.442432	63990.5	128642	12316	0.953576
Dep7y~slitrk6+Age+Sex+BMI+Race_Ethnicity+Smoking+healthDrinking+Healthy_physical_activity+Qualification+Townsend_deprivation_index+urban+CHD+diabet+Hype	slitrk6	-0.209172	-2.61585	0.00891186	62177.4	124783	11971	0.169401
Dep7y~smad1+Age+Sex+BMI+Race_Ethnicity+Smoking+healthDrinking+Healthy_physical_activity+Qualification+Townsend_deprivation_index+urban+CHD+diabet+Hype	smad1	-0.0103535	-0.312621	0.754574	61940.7	124451	11922	0.999226
Dep7y~smad5+Age+Sex+BMI+Race_Ethnicity+Smoking+healthDrinking+Healthy_physical_activity+Qualification+Townsend_deprivation_index+urban+CHD+diabet+Hype	smad5	0.00413883	0.0320166	0.974459	63023.9	126631	12131	0.999226
Dep7y~smarca2+Age+Sex+BMI+Race_Ethnicity+Smoking+healthDrinking+Healthy_physical_activity+Qualification+Townsend_deprivation_index+urban+CHD+diabet+Hype	smarca2	0.0202041	0.558338	0.576624	61973	124788	11922	0.983256
Dep7y~smoc1+Age+Sex+BMI+Race_Ethnicity+Smoking+healthDrinking+Healthy_physical_activity+Qualification+Townsend_deprivation_index+urban+CHD+diabet+Hype	smoc1	0.148035	1.79869	0.0720919	63987.8	128614	12316	0.46259
Dep7y~smoc2+Age+Sex+BMI+Race_Ethnicity+Smoking+healthDrinking+Healthy_physical_activity+Qualification+Townsend_deprivation_index+urban+CHD+diabet+Hype	smoc2	-0.135435	-1.89198	0.0585173	63856.4	129254	12270	0.410198
Dep7y~smpd1+Age+Sex+BMI+Race_Ethnicity+Smoking+healthDrinking+Healthy_physical_activity+Qualification+Townsend_deprivation_index+urban+CHD+diabet+Hype	smpd1	0.105599	1.91151	0.0559624	63885.9	128293	12299	0.403315
Dep7y~snap23+Age+Sex+BMI+Race_Ethnicity+Smoking+healthDrinking+Healthy_physical_activity+Qualification+Townsend_deprivation_index+urban+CHD+diabet+Hype	snap23	-0.0239889	-0.793075	0.427749	63480.4	127728	12215	0.949619
Dep7y~smpdl3a+Age+Sex+BMI+Race_Ethnicity+Smoking+healthDrinking+Healthy_physical_activity+Qualification+Townsend_deprivation_index+urban+CHD+diabet+Hype	smpdl3a	0.0277692	0.674587	0.499951	63735.4	129083	12245	0.977602
Dep7y~snap29+Age+Sex+BMI+Race_Ethnicity+Smoking+healthDrinking+Healthy_physical_activity+Qualification+Townsend_deprivation_index+urban+CHD+diabet+Hype	snap29	-0.0155787	-0.540417	0.588919	63703.5	128004	12262	0.983256
Dep7y~sncg+Age+Sex+BMI+Race_Ethnicity+Smoking+healthDrinking+Healthy_physical_activity+Qualification+Townsend_deprivation_index+urban+CHD+diabet+Hype	sncg	-0.0309868	-0.749657	0.453476	63041.1	126898	12129	0.960431
Dep7y~snx9+Age+Sex+BMI+Race_Ethnicity+Smoking+healthDrinking+Healthy_physical_activity+Qualification+Townsend_deprivation_index+urban+CHD+diabet+Hype	snx9	0.00180679	0.0475639	0.962065	63481	127734	12215	0.999226
Dep7y~sod1+Age+Sex+BMI+Race_Ethnicity+Smoking+healthDrinking+Healthy_physical_activity+Qualification+Townsend_deprivation_index+urban+CHD+diabet+Hype	sod1	-0.00627383	-0.117149	0.906744	62159.7	123993	11985	0.999226
Dep7y~sod2+Age+Sex+BMI+Race_Ethnicity+Smoking+healthDrinking+Healthy_physical_activity+Qualification+Townsend_deprivation_index+urban+CHD+diabet+Hype	sod2	0.0100136	0.137465	0.890665	63419.9	127620	12203	0.999226
Dep7y~sorcs2+Age+Sex+BMI+Race_Ethnicity+Smoking+healthDrinking+Healthy_physical_activity+Qualification+Townsend_deprivation_index+urban+CHD+diabet+Hype	sorcs2	0.193517	2.39967	0.0164252	61935	124392	11922	0.208496
Dep7y~sord+Age+Sex+BMI+Race_Ethnicity+Smoking+healthDrinking+Healthy_physical_activity+Qualification+Townsend_deprivation_index+urban+CHD+diabet+Hype	sord	0.00666311	0.166547	0.867729	63778.4	128175	12276	0.999226
Dep7y~sort1+Age+Sex+BMI+Race_Ethnicity+Smoking+healthDrinking+Healthy_physical_activity+Qualification+Townsend_deprivation_index+urban+CHD+diabet+Hype	sort1	-0.0391633	-0.543547	0.586763	63389.6	127566	12197	0.983256
Dep7y~sost+Age+Sex+BMI+Race_Ethnicity+Smoking+healthDrinking+Healthy_physical_activity+Qualification+Townsend_deprivation_index+urban+CHD+diabet+Hype	sost	-0.0185615	-0.270825	0.786531	63389.8	127569	12197	0.999226
Dep7y~sparc+Age+Sex+BMI+Race_Ethnicity+Smoking+healthDrinking+Healthy_physical_activity+Qualification+Townsend_deprivation_index+urban+CHD+diabet+Hype	sparc	0.0218806	0.598183	0.549729	63703.4	128004	12262	0.98279
Dep7y~sparcl1+Age+Sex+BMI+Race_Ethnicity+Smoking+healthDrinking+Healthy_physical_activity+Qualification+Townsend_deprivation_index+urban+CHD+diabet+Hype	sparcl1	-0.0601058	-0.617146	0.53715	63388	126897	12212	0.98279
Dep7y~spink1+Age+Sex+BMI+Race_Ethnicity+Smoking+healthDrinking+Healthy_physical_activity+Qualification+Townsend_deprivation_index+urban+CHD+diabet+Hype	spink1	0.175605	2.55952	0.0104936	63413.3	127552	12203	0.18302
Dep7y~spink4+Age+Sex+BMI+Race_Ethnicity+Smoking+healthDrinking+Healthy_physical_activity+Qualification+Townsend_deprivation_index+urban+CHD+diabet+Hype	spink4	0.0722868	1.68963	0.0911237	63327.6	127618	12181	0.514528
Dep7y~spink5+Age+Sex+BMI+Race_Ethnicity+Smoking+healthDrinking+Healthy_physical_activity+Qualification+Townsend_deprivation_index+urban+CHD+diabet+Hype	spink5	-0.0546132	-0.676946	0.498453	63419.4	127615	12203	0.977602
Dep7y~spink6+Age+Sex+BMI+Race_Ethnicity+Smoking+healthDrinking+Healthy_physical_activity+Qualification+Townsend_deprivation_index+urban+CHD+diabet+Hype	spink6	-0.0125836	-0.259457	0.795287	63991	128647	12316	0.999226
Dep7y~spint1+Age+Sex+BMI+Race_Ethnicity+Smoking+healthDrinking+Healthy_physical_activity+Qualification+Townsend_deprivation_index+urban+CHD+diabet+Hype	spint1	-0.0733934	-0.660537	0.508922	63192.5	127256	12157	0.979551
Dep7y~spint2+Age+Sex+BMI+Race_Ethnicity+Smoking+healthDrinking+Healthy_physical_activity+Qualification+Townsend_deprivation_index+urban+CHD+diabet+Hype	spint2	0.0561506	0.86165	0.388897	63859.2	129284	12270	0.923464
Dep7y~spock1+Age+Sex+BMI+Race_Ethnicity+Smoking+healthDrinking+Healthy_physical_activity+Qualification+Townsend_deprivation_index+urban+CHD+diabet+Hype	spock1	0.0205207	0.19498	0.845412	63041.7	126903	12129	0.999226
Dep7y~spon1+Age+Sex+BMI+Race_Ethnicity+Smoking+healthDrinking+Healthy_physical_activity+Qualification+Townsend_deprivation_index+urban+CHD+diabet+Hype	spon1	0.157956	1.84078	0.0656776	63596	128192	12232	0.436756
Dep7y~spon2+Age+Sex+BMI+Race_Ethnicity+Smoking+healthDrinking+Healthy_physical_activity+Qualification+Townsend_deprivation_index+urban+CHD+diabet+Hype	spon2	0.101522	1.23375	0.217319	63186.4	127192	12157	0.77357
Dep7y~spp1+Age+Sex+BMI+Race_Ethnicity+Smoking+healthDrinking+Healthy_physical_activity+Qualification+Townsend_deprivation_index+urban+CHD+diabet+Hype	spp1	0.0476481	0.801734	0.422722	64114.9	128544	12348	0.943116
Dep7y~spry2+Age+Sex+BMI+Race_Ethnicity+Smoking+healthDrinking+Healthy_physical_activity+Qualification+Townsend_deprivation_index+urban+CHD+diabet+Hype	spry2	-0.0094277	-0.323373	0.746419	62287.7	126509	11958	0.999226
Dep7y~src+Age+Sex+BMI+Race_Ethnicity+Smoking+healthDrinking+Healthy_physical_activity+Qualification+Townsend_deprivation_index+urban+CHD+diabet+Hype	src	-0.011418	-0.527873	0.597597	63543	127596	12233	0.983256
Dep7y~srp14+Age+Sex+BMI+Race_Ethnicity+Smoking+healthDrinking+Healthy_physical_activity+Qualification+Townsend_deprivation_index+urban+CHD+diabet+Hype	srp14	0.0685473	1.5866	0.112628	63021.4	126605	12131	0.564979
Dep7y~srpk2+Age+Sex+BMI+Race_Ethnicity+Smoking+healthDrinking+Healthy_physical_activity+Qualification+Townsend_deprivation_index+urban+CHD+diabet+Hype	srpk2	-0.00319324	-0.102641	0.91825	63330.4	127647	12181	0.999226
Dep7y~ssb+Age+Sex+BMI+Race_Ethnicity+Smoking+healthDrinking+Healthy_physical_activity+Qualification+Townsend_deprivation_index+urban+CHD+diabet+Hype	ssb	0.0783147	1.69877	0.0893882	61970.5	124761	11922	0.511466
Dep7y~ssc4d+Age+Sex+BMI+Race_Ethnicity+Smoking+healthDrinking+Healthy_physical_activity+Qualification+Townsend_deprivation_index+urban+CHD+diabet+Hype	ssc4d	-0.0225121	-0.922645	0.356211	63389.1	127560	12197	0.899029
Dep7y~ssc5d+Age+Sex+BMI+Race_Ethnicity+Smoking+healthDrinking+Healthy_physical_activity+Qualification+Townsend_deprivation_index+urban+CHD+diabet+Hype	ssc5d	0.0454901	0.72413	0.469	63634.8	127420	12259	0.969629
Dep7y~st3gal1+Age+Sex+BMI+Race_Ethnicity+Smoking+healthDrinking+Healthy_physical_activity+Qualification+Townsend_deprivation_index+urban+CHD+diabet+Hype	st3gal1	-0.0374922	-0.603651	0.546087	63023.6	126628	12131	0.98279
Dep7y~st6gal1+Age+Sex+BMI+Race_Ethnicity+Smoking+healthDrinking+Healthy_physical_activity+Qualification+Townsend_deprivation_index+urban+CHD+diabet+Hype	st6gal1	-0.0414821	-0.452757	0.650732	64264	129227	12368	0.999226
Dep7y~stambp+Age+Sex+BMI+Race_Ethnicity+Smoking+healthDrinking+Healthy_physical_activity+Qualification+Townsend_deprivation_index+urban+CHD+diabet+Hype	stambp	0.00413158	0.101001	0.919551	62930.5	126399	12114	0.999226
Dep7y~stat5b+Age+Sex+BMI+Race_Ethnicity+Smoking+healthDrinking+Healthy_physical_activity+Qualification+Townsend_deprivation_index+urban+CHD+diabet+Hype	stat5b	-0.0105549	-0.548526	0.583341	63023.6	126628	12131	0.983256
Dep7y~stc1+Age+Sex+BMI+Race_Ethnicity+Smoking+healthDrinking+Healthy_physical_activity+Qualification+Townsend_deprivation_index+urban+CHD+diabet+Hype	stc1	0.0976283	1.54092	0.123363	64175.4	129350	12344	0.587883
Dep7y~stc2+Age+Sex+BMI+Race_Ethnicity+Smoking+healthDrinking+Healthy_physical_activity+Qualification+Townsend_deprivation_index+urban+CHD+diabet+Hype	stc2	0.0125119	0.119923	0.904546	63344	127527	12187	0.999226
Dep7y~stip1+Age+Sex+BMI+Race_Ethnicity+Smoking+healthDrinking+Healthy_physical_activity+Qualification+Townsend_deprivation_index+urban+CHD+diabet+Hype	stip1	0.0180272	0.451121	0.65191	63301.5	127389	12180	0.999226
Dep7y~stk11+Age+Sex+BMI+Race_Ethnicity+Smoking+healthDrinking+Healthy_physical_activity+Qualification+Townsend_deprivation_index+urban+CHD+diabet+Hype	stk11	-0.0319318	-0.864439	0.387364	62183.6	124846	11971	0.923464
Dep7y~stk24+Age+Sex+BMI+Race_Ethnicity+Smoking+healthDrinking+Healthy_physical_activity+Qualification+Townsend_deprivation_index+urban+CHD+diabet+Hype	stk24	0.0235187	0.539394	0.589625	61973.1	124788	11922	0.983256
Dep7y~stk4+Age+Sex+BMI+Race_Ethnicity+Smoking+healthDrinking+Healthy_physical_activity+Qualification+Townsend_deprivation_index+urban+CHD+diabet+Hype	stk4	-0.0044649	-0.148069	0.88229	63481	127734	12215	0.999226
Dep7y~stx16+Age+Sex+BMI+Race_Ethnicity+Smoking+healthDrinking+Healthy_physical_activity+Qualification+Townsend_deprivation_index+urban+CHD+diabet+Hype	stx16	0.048846	1.07447	0.282633	61939.6	124440	11922	0.855761
Dep7y~stx4+Age+Sex+BMI+Race_Ethnicity+Smoking+healthDrinking+Healthy_physical_activity+Qualification+Townsend_deprivation_index+urban+CHD+diabet+Hype	stx4	0.00932684	0.222136	0.824212	63023.9	126631	12131	0.999226
Dep7y~stx6+Age+Sex+BMI+Race_Ethnicity+Smoking+healthDrinking+Healthy_physical_activity+Qualification+Townsend_deprivation_index+urban+CHD+diabet+Hype	stx6	0.0513613	1.32679	0.184603	61939	124433	11922	0.726007
Dep7y~stx8+Age+Sex+BMI+Race_Ethnicity+Smoking+healthDrinking+Healthy_physical_activity+Qualification+Townsend_deprivation_index+urban+CHD+diabet+Hype	stx8	0.0207316	0.392828	0.694453	63330.3	127646	12181	0.999226
Dep7y~stxbp3+Age+Sex+BMI+Race_Ethnicity+Smoking+healthDrinking+Healthy_physical_activity+Qualification+Townsend_deprivation_index+urban+CHD+diabet+Hype	stxbp3	0.0187396	0.302624	0.762182	61940.7	124451	11922	0.999226
Dep7y~sugt1+Age+Sex+BMI+Race_Ethnicity+Smoking+healthDrinking+Healthy_physical_activity+Qualification+Townsend_deprivation_index+urban+CHD+diabet+Hype	sugt1	0.00163684	0.0491016	0.960839	61940.8	124452	11922	0.999226
Dep7y~sult1a1+Age+Sex+BMI+Race_Ethnicity+Smoking+healthDrinking+Healthy_physical_activity+Qualification+Townsend_deprivation_index+urban+CHD+diabet+Hype	sult1a1	-0.0133858	-0.665537	0.505719	64177.3	129370	12344	0.977602
Dep7y~sult2a1+Age+Sex+BMI+Race_Ethnicity+Smoking+healthDrinking+Healthy_physical_activity+Qualification+Townsend_deprivation_index+urban+CHD+diabet+Hype	sult2a1	0.0598209	1.18526	0.235938	63329.1	127633	12181	0.799022
Dep7y~sumf2+Age+Sex+BMI+Race_Ethnicity+Smoking+healthDrinking+Healthy_physical_activity+Qualification+Townsend_deprivation_index+urban+CHD+diabet+Hype	sumf2	0.0113311	0.225291	0.821757	64177.7	129374	12344	0.999226
Dep7y~susd1+Age+Sex+BMI+Race_Ethnicity+Smoking+healthDrinking+Healthy_physical_activity+Qualification+Townsend_deprivation_index+urban+CHD+diabet+Hype	susd1	-0.0674986	-1.21739	0.223479	62182.8	124839	11971	0.78227
Dep7y~susd2+Age+Sex+BMI+Race_Ethnicity+Smoking+healthDrinking+Healthy_physical_activity+Qualification+Townsend_deprivation_index+urban+CHD+diabet+Hype	susd2	-0.198255	-2.04195	0.0411777	63415.7	127576	12203	0.344147
Dep7y~tacc3+Age+Sex+BMI+Race_Ethnicity+Smoking+healthDrinking+Healthy_physical_activity+Qualification+Townsend_deprivation_index+urban+CHD+diabet+Hype	tacc3	-0.00139011	-0.0612915	0.951128	63023.9	126631	12131	0.999226
Dep7y~tacstd2+Age+Sex+BMI+Race_Ethnicity+Smoking+healthDrinking+Healthy_physical_activity+Qualification+Townsend_deprivation_index+urban+CHD+diabet+Hype	tacstd2	-0.0242924	-0.244855	0.806573	55932.3	111435	10784	0.999226
Dep7y~tafa5+Age+Sex+BMI+Race_Ethnicity+Smoking+healthDrinking+Healthy_physical_activity+Qualification+Townsend_deprivation_index+urban+CHD+diabet+Hype	tafa5	0.17566	2.21643	0.0266805	63019	126580	12131	0.271067
Dep7y~tank+Age+Sex+BMI+Race_Ethnicity+Smoking+healthDrinking+Healthy_physical_activity+Qualification+Townsend_deprivation_index+urban+CHD+diabet+Hype	tank	0.00564701	0.148101	0.882265	62287.8	126510	11958	0.999226
Dep7y~tarbp2+Age+Sex+BMI+Race_Ethnicity+Smoking+healthDrinking+Healthy_physical_activity+Qualification+Townsend_deprivation_index+urban+CHD+diabet+Hype	tarbp2	-0.0141806	-0.423716	0.671781	61973.2	124789	11922	0.999226
Dep7y~tbc1d17+Age+Sex+BMI+Race_Ethnicity+Smoking+healthDrinking+Healthy_physical_activity+Qualification+Townsend_deprivation_index+urban+CHD+diabet+Hype	tbc1d17	0.0097425	0.164691	0.86919	61973.3	124791	11922	0.999226
Dep7y~tbc1d23+Age+Sex+BMI+Race_Ethnicity+Smoking+healthDrinking+Healthy_physical_activity+Qualification+Townsend_deprivation_index+urban+CHD+diabet+Hype	tbc1d23	-0.00394723	-0.136796	0.891195	63023.9	126631	12131	0.999226
Dep7y~tbc1d5+Age+Sex+BMI+Race_Ethnicity+Smoking+healthDrinking+Healthy_physical_activity+Qualification+Townsend_deprivation_index+urban+CHD+diabet+Hype	tbc1d5	0.00775425	0.242548	0.808359	63330.4	127647	12181	0.999226
Dep7y~tbcb+Age+Sex+BMI+Race_Ethnicity+Smoking+healthDrinking+Healthy_physical_activity+Qualification+Townsend_deprivation_index+urban+CHD+diabet+Hype	tbcb	0.00333438	0.126453	0.899375	63041.7	126904	12129	0.999226
Dep7y~tbcc+Age+Sex+BMI+Race_Ethnicity+Smoking+healthDrinking+Healthy_physical_activity+Qualification+Townsend_deprivation_index+urban+CHD+diabet+Hype	tbcc	-0.00932158	-0.286434	0.774551	63041.6	126903	12129	0.999226
Dep7y~tbl1x+Age+Sex+BMI+Race_Ethnicity+Smoking+healthDrinking+Healthy_physical_activity+Qualification+Townsend_deprivation_index+urban+CHD+diabet+Hype	tbl1x	-0.00336396	-0.107007	0.914786	61940.8	124452	11922	0.999226
Dep7y~tcl1a+Age+Sex+BMI+Race_Ethnicity+Smoking+healthDrinking+Healthy_physical_activity+Qualification+Townsend_deprivation_index+urban+CHD+diabet+Hype	tcl1a	0.0469789	1.71103	0.0871005	62917.7	126440	12110	0.511466
Dep7y~tcl1b+Age+Sex+BMI+Race_Ethnicity+Smoking+healthDrinking+Healthy_physical_activity+Qualification+Townsend_deprivation_index+urban+CHD+diabet+Hype	tcl1b	0.0800249	2.39618	0.0165821	62178.5	124794	11971	0.208496
Dep7y~tcn2+Age+Sex+BMI+Race_Ethnicity+Smoking+healthDrinking+Healthy_physical_activity+Qualification+Townsend_deprivation_index+urban+CHD+diabet+Hype	tcn2	0.107792	1.21432	0.22465	64114.1	128536	12348	0.78227
Dep7y~tdgf1+Age+Sex+BMI+Race_Ethnicity+Smoking+healthDrinking+Healthy_physical_activity+Qualification+Townsend_deprivation_index+urban+CHD+diabet+Hype	tdgf1	0.0149394	0.804531	0.421107	61972.7	124784	11922	0.943116
Dep7y~tdrkh+Age+Sex+BMI+Race_Ethnicity+Smoking+healthDrinking+Healthy_physical_activity+Qualification+Townsend_deprivation_index+urban+CHD+diabet+Hype	tdrkh	0.00145681	0.0466916	0.96276	61973.3	124791	11922	0.999226
Dep7y~tek+Age+Sex+BMI+Race_Ethnicity+Smoking+healthDrinking+Healthy_physical_activity+Qualification+Townsend_deprivation_index+urban+CHD+diabet+Hype	tek	0.0966267	0.801796	0.422686	63703.1	128001	12262	0.943116
Dep7y~tff1+Age+Sex+BMI+Race_Ethnicity+Smoking+healthDrinking+Healthy_physical_activity+Qualification+Townsend_deprivation_index+urban+CHD+diabet+Hype	tff1	0.0823524	2.24084	0.0250542	63065	126929	12134	0.258129
Dep7y~tff2+Age+Sex+BMI+Race_Ethnicity+Smoking+healthDrinking+Healthy_physical_activity+Qualification+Townsend_deprivation_index+urban+CHD+diabet+Hype	tff2	0.0767864	1.56328	0.118014	63744.9	128964	12250	0.574065
Dep7y~tff3+Age+Sex+BMI+Race_Ethnicity+Smoking+healthDrinking+Healthy_physical_activity+Qualification+Townsend_deprivation_index+urban+CHD+diabet+Hype	tff3	0.207877	3.45151	0.000559357	63352	127087	12199	0.0409169
Dep7y~tfpi+Age+Sex+BMI+Race_Ethnicity+Smoking+healthDrinking+Healthy_physical_activity+Qualification+Townsend_deprivation_index+urban+CHD+diabet+Hype	tfpi	-0.0595581	-0.708955	0.478366	63226.6	126739	12177	0.969756
Dep7y~tfpi2+Age+Sex+BMI+Race_Ethnicity+Smoking+healthDrinking+Healthy_physical_activity+Qualification+Townsend_deprivation_index+urban+CHD+diabet+Hype	tfpi2	0.0413241	0.60498	0.545204	63467.8	127292	12222	0.98279
Dep7y~tfrc+Age+Sex+BMI+Race_Ethnicity+Smoking+healthDrinking+Healthy_physical_activity+Qualification+Townsend_deprivation_index+urban+CHD+diabet+Hype	tfrc	-0.0243605	-0.351973	0.724865	63722.3	127809	12271	0.999226
Dep7y~tgfa+Age+Sex+BMI+Race_Ethnicity+Smoking+healthDrinking+Healthy_physical_activity+Qualification+Townsend_deprivation_index+urban+CHD+diabet+Hype	tgfa	0.0517387	0.85737	0.391257	63329.7	127640	12181	0.923464
Dep7y~tgfb1+Age+Sex+BMI+Race_Ethnicity+Smoking+healthDrinking+Healthy_physical_activity+Qualification+Townsend_deprivation_index+urban+CHD+diabet+Hype	tgfb1	0.126744	1.84149	0.0655739	64081.6	129375	12321	0.436756
Dep7y~tgfbi+Age+Sex+BMI+Race_Ethnicity+Smoking+healthDrinking+Healthy_physical_activity+Qualification+Townsend_deprivation_index+urban+CHD+diabet+Hype	tgfbi	-0.0830286	-0.826541	0.408514	63029.1	126511	12135	0.940078
Dep7y~tgfbr2+Age+Sex+BMI+Race_Ethnicity+Smoking+healthDrinking+Healthy_physical_activity+Qualification+Townsend_deprivation_index+urban+CHD+diabet+Hype	tgfbr2	0.276054	3.08666	0.00202871	63694.2	127908	12262	0.0825652
Dep7y~tgfbr3+Age+Sex+BMI+Race_Ethnicity+Smoking+healthDrinking+Healthy_physical_activity+Qualification+Townsend_deprivation_index+urban+CHD+diabet+Hype	tgfbr3	0.0218365	0.261486	0.793722	64264.2	129228	12368	0.999226
Dep7y~tgm2+Age+Sex+BMI+Race_Ethnicity+Smoking+healthDrinking+Healthy_physical_activity+Qualification+Townsend_deprivation_index+urban+CHD+diabet+Hype	tgm2	0.0125394	0.364418	0.715552	63383.1	127498	12197	0.999226
Dep7y~thbd+Age+Sex+BMI+Race_Ethnicity+Smoking+healthDrinking+Healthy_physical_activity+Qualification+Townsend_deprivation_index+urban+CHD+diabet+Hype	thbd	0.0018443	0.0187134	0.98507	63481	127734	12215	0.999226
Dep7y~thbs2+Age+Sex+BMI+Race_Ethnicity+Smoking+healthDrinking+Healthy_physical_activity+Qualification+Townsend_deprivation_index+urban+CHD+diabet+Hype	thbs2	0.109149	1.42555	0.154023	63417.8	127599	12203	0.667219
Dep7y~thbs4+Age+Sex+BMI+Race_Ethnicity+Smoking+healthDrinking+Healthy_physical_activity+Qualification+Townsend_deprivation_index+urban+CHD+diabet+Hype	thbs4	-0.0118547	-0.195179	0.845256	63404.7	127070	12212	0.999226
Dep7y~thop1+Age+Sex+BMI+Race_Ethnicity+Smoking+healthDrinking+Healthy_physical_activity+Qualification+Townsend_deprivation_index+urban+CHD+diabet+Hype	thop1	-0.0340011	-0.394502	0.693217	63209.8	127174	12163	0.999226
Dep7y~thpo+Age+Sex+BMI+Race_Ethnicity+Smoking+healthDrinking+Healthy_physical_activity+Qualification+Townsend_deprivation_index+urban+CHD+diabet+Hype	thpo	0.0275161	0.390599	0.6961	62184.1	124852	11971	0.999226
Dep7y~thy1+Age+Sex+BMI+Race_Ethnicity+Smoking+healthDrinking+Healthy_physical_activity+Qualification+Townsend_deprivation_index+urban+CHD+diabet+Hype	thy1	0.0936316	0.938967	0.347766	64176.9	129365	12344	0.889479
Dep7y~tia1+Age+Sex+BMI+Race_Ethnicity+Smoking+healthDrinking+Healthy_physical_activity+Qualification+Townsend_deprivation_index+urban+CHD+diabet+Hype	tia1	-0.0176787	-0.788795	0.430247	61566.1	123597	11852	0.951084
Dep7y~tie1+Age+Sex+BMI+Race_Ethnicity+Smoking+healthDrinking+Healthy_physical_activity+Qualification+Townsend_deprivation_index+urban+CHD+diabet+Hype	tie1	0.068226	1.08471	0.27807	64263.1	129216	12368	0.855761
Dep7y~tigar+Age+Sex+BMI+Race_Ethnicity+Smoking+healthDrinking+Healthy_physical_activity+Qualification+Townsend_deprivation_index+urban+CHD+diabet+Hype	tigar	0.0749675	1.32138	0.186398	61860.5	124269	11907	0.731102
Dep7y~timd4+Age+Sex+BMI+Race_Ethnicity+Smoking+healthDrinking+Healthy_physical_activity+Qualification+Townsend_deprivation_index+urban+CHD+diabet+Hype	timd4	0.0482937	0.780472	0.435128	63634.7	127419	12259	0.951299
Dep7y~timp1+Age+Sex+BMI+Race_Ethnicity+Smoking+healthDrinking+Healthy_physical_activity+Qualification+Townsend_deprivation_index+urban+CHD+diabet+Hype	timp1	0.263605	2.6503	0.00805256	62679.4	125743	12069	0.159534
Dep7y~timp3+Age+Sex+BMI+Race_Ethnicity+Smoking+healthDrinking+Healthy_physical_activity+Qualification+Townsend_deprivation_index+urban+CHD+diabet+Hype	timp3	0.00437085	0.21679	0.828376	63859.9	129292	12270	0.999226
Dep7y~timp4+Age+Sex+BMI+Race_Ethnicity+Smoking+healthDrinking+Healthy_physical_activity+Qualification+Townsend_deprivation_index+urban+CHD+diabet+Hype	timp4	0.146589	2.12802	0.0333551	63415.3	127573	12203	0.304492
Dep7y~tinagl1+Age+Sex+BMI+Race_Ethnicity+Smoking+healthDrinking+Healthy_physical_activity+Qualification+Townsend_deprivation_index+urban+CHD+diabet+Hype	tinagl1	-0.20791	-1.71528	0.08632	63310.1	127391	12182	0.511466
Dep7y~tjap1+Age+Sex+BMI+Race_Ethnicity+Smoking+healthDrinking+Healthy_physical_activity+Qualification+Townsend_deprivation_index+urban+CHD+diabet+Hype	tjap1	-0.00368915	-0.118994	0.905282	63703.8	128007	12262	0.999226
Dep7y~tlr3+Age+Sex+BMI+Race_Ethnicity+Smoking+healthDrinking+Healthy_physical_activity+Qualification+Townsend_deprivation_index+urban+CHD+diabet+Hype	tlr3	0.00267749	0.0627105	0.949998	64165.4	129508	12338	0.999226
Dep7y~tmprss15+Age+Sex+BMI+Race_Ethnicity+Smoking+healthDrinking+Healthy_physical_activity+Qualification+Townsend_deprivation_index+urban+CHD+diabet+Hype	tmprss15	-0.03019	-1.03173	0.302221	63022.9	126620	12131	0.864319
Dep7y~tmprss5+Age+Sex+BMI+Race_Ethnicity+Smoking+healthDrinking+Healthy_physical_activity+Qualification+Townsend_deprivation_index+urban+CHD+diabet+Hype	tmprss5	-0.0187309	-0.268712	0.788156	62698.5	125855	12071	0.999226
Dep7y~tmsb10+Age+Sex+BMI+Race_Ethnicity+Smoking+healthDrinking+Healthy_physical_activity+Qualification+Townsend_deprivation_index+urban+CHD+diabet+Hype	tmsb10	0.0284257	0.818752	0.412944	63419.2	127613	12203	0.940829
Dep7y~tnc+Age+Sex+BMI+Race_Ethnicity+Smoking+healthDrinking+Healthy_physical_activity+Qualification+Townsend_deprivation_index+urban+CHD+diabet+Hype	tnc	0.020282	0.362924	0.716668	63635.1	127424	12259	0.999226
Dep7y~tnf+Age+Sex+BMI+Race_Ethnicity+Smoking+healthDrinking+Healthy_physical_activity+Qualification+Townsend_deprivation_index+urban+CHD+diabet+Hype	tnf	0.09224	1.30155	0.193094	62056	124519	11948	0.739131
Dep7y~tnfaip8+Age+Sex+BMI+Race_Ethnicity+Smoking+healthDrinking+Healthy_physical_activity+Qualification+Townsend_deprivation_index+urban+CHD+diabet+Hype	tnfaip8	0.000260595	0.00356803	0.997153	62287.8	126510	11958	0.999226
Dep7y~tnfrsf10a+Age+Sex+BMI+Race_Ethnicity+Smoking+healthDrinking+Healthy_physical_activity+Qualification+Townsend_deprivation_index+urban+CHD+diabet+Hype	tnfrsf10a	0.272343	3.22187	0.00127695	63031.3	126795	12129	0.0644198
Dep7y~tnfrsf10b+Age+Sex+BMI+Race_Ethnicity+Smoking+healthDrinking+Healthy_physical_activity+Qualification+Townsend_deprivation_index+urban+CHD+diabet+Hype	tnfrsf10b	0.150617	2.14113	0.0322831	63037.1	126856	12129	0.298925
Dep7y~tnfrsf10c+Age+Sex+BMI+Race_Ethnicity+Smoking+healthDrinking+Healthy_physical_activity+Qualification+Townsend_deprivation_index+urban+CHD+diabet+Hype	tnfrsf10c	0.0344665	0.642002	0.520884	63598	127169	12256	0.98279
Dep7y~tnfrsf11a+Age+Sex+BMI+Race_Ethnicity+Smoking+healthDrinking+Healthy_physical_activity+Qualification+Townsend_deprivation_index+urban+CHD+diabet+Hype	tnfrsf11a	0.186229	2.51759	0.0118285	64159.1	129442	12338	0.189355
Dep7y~tnfrsf11b+Age+Sex+BMI+Race_Ethnicity+Smoking+healthDrinking+Healthy_physical_activity+Qualification+Townsend_deprivation_index+urban+CHD+diabet+Hype	tnfrsf11b	0.014796	0.158548	0.874028	63496.2	127893	12215	0.999226
Dep7y~tnfrsf12a+Age+Sex+BMI+Race_Ethnicity+Smoking+healthDrinking+Healthy_physical_activity+Qualification+Townsend_deprivation_index+urban+CHD+diabet+Hype	tnfrsf12a	0.120965	1.54794	0.121662	63701.4	127982	12262	0.586148
Dep7y~tnfrsf13b+Age+Sex+BMI+Race_Ethnicity+Smoking+healthDrinking+Healthy_physical_activity+Qualification+Townsend_deprivation_index+urban+CHD+diabet+Hype	tnfrsf13b	0.124296	1.54738	0.121797	63597	128202	12232	0.586148
Dep7y~tnfrsf13c+Age+Sex+BMI+Race_Ethnicity+Smoking+healthDrinking+Healthy_physical_activity+Qualification+Townsend_deprivation_index+urban+CHD+diabet+Hype	tnfrsf13c	0.0056315	0.0853403	0.931992	62287.8	126510	11958	0.999226
Dep7y~tnfrsf14+Age+Sex+BMI+Race_Ethnicity+Smoking+healthDrinking+Healthy_physical_activity+Qualification+Townsend_deprivation_index+urban+CHD+diabet+Hype	tnfrsf14	0.270063	2.92119	0.00349333	63590.8	128138	12232	0.109207
Dep7y~tnfrsf19+Age+Sex+BMI+Race_Ethnicity+Smoking+healthDrinking+Healthy_physical_activity+Qualification+Townsend_deprivation_index+urban+CHD+diabet+Hype	tnfrsf19	0.114925	1.26091	0.207364	63989.5	128631	12316	0.769431
Dep7y~tnfrsf1a+Age+Sex+BMI+Race_Ethnicity+Smoking+healthDrinking+Healthy_physical_activity+Qualification+Townsend_deprivation_index+urban+CHD+diabet+Hype	tnfrsf1a	0.246428	2.47651	0.0132808	63413.7	127556	12203	0.198874
Dep7y~tnfrsf1b+Age+Sex+BMI+Race_Ethnicity+Smoking+healthDrinking+Healthy_physical_activity+Qualification+Townsend_deprivation_index+urban+CHD+diabet+Hype	tnfrsf1b	0.188431	2.44261	0.0145955	63413.9	127558	12203	0.198874
Dep7y~tnfrsf21+Age+Sex+BMI+Race_Ethnicity+Smoking+healthDrinking+Healthy_physical_activity+Qualification+Townsend_deprivation_index+urban+CHD+diabet+Hype	tnfrsf21	0.125321	1.25191	0.210625	64176.2	129358	12344	0.769431
Dep7y~tnfrsf6b+Age+Sex+BMI+Race_Ethnicity+Smoking+healthDrinking+Healthy_physical_activity+Qualification+Townsend_deprivation_index+urban+CHD+diabet+Hype	tnfrsf6b	0.125578	2.53234	0.0113431	63035.3	126837	12129	0.189355
Dep7y~tnfrsf4+Age+Sex+BMI+Race_Ethnicity+Smoking+healthDrinking+Healthy_physical_activity+Qualification+Townsend_deprivation_index+urban+CHD+diabet+Hype	tnfrsf4	0.177485	2.37441	0.0175923	64079.3	129352	12321	0.21448
Dep7y~tnfrsf8+Age+Sex+BMI+Race_Ethnicity+Smoking+healthDrinking+Healthy_physical_activity+Qualification+Townsend_deprivation_index+urban+CHD+diabet+Hype	tnfrsf8	0.152849	2.61127	0.00903163	64170.9	129303	12344	0.169401
Dep7y~tnfrsf9+Age+Sex+BMI+Race_Ethnicity+Smoking+healthDrinking+Healthy_physical_activity+Qualification+Townsend_deprivation_index+urban+CHD+diabet+Hype	tnfrsf9	0.191168	2.76734	0.0056602	63034	126824	12129	0.13488
Dep7y~tnfsf10+Age+Sex+BMI+Race_Ethnicity+Smoking+healthDrinking+Healthy_physical_activity+Qualification+Townsend_deprivation_index+urban+CHD+diabet+Hype	tnfsf10	-0.123498	-1.18965	0.234206	64164	129494	12338	0.798526
Dep7y~tnfsf11+Age+Sex+BMI+Race_Ethnicity+Smoking+healthDrinking+Healthy_physical_activity+Qualification+Townsend_deprivation_index+urban+CHD+diabet+Hype	tnfsf11	-0.12923	-2.9958	0.00274274	63321.5	127554	12181	0.0955388
Dep7y~tnfsf12+Age+Sex+BMI+Race_Ethnicity+Smoking+healthDrinking+Healthy_physical_activity+Qualification+Townsend_deprivation_index+urban+CHD+diabet+Hype	tnfsf12	-0.0947749	-1.02256	0.306534	64164.4	129497	12338	0.864319
Dep7y~tnfsf13+Age+Sex+BMI+Race_Ethnicity+Smoking+healthDrinking+Healthy_physical_activity+Qualification+Townsend_deprivation_index+urban+CHD+diabet+Hype	tnfsf13	0.169558	1.67192	0.0945646	63857.2	129263	12270	0.524046
Dep7y~tnfsf13b+Age+Sex+BMI+Race_Ethnicity+Smoking+healthDrinking+Healthy_physical_activity+Qualification+Townsend_deprivation_index+urban+CHD+diabet+Hype	tnfsf13b	0.293104	2.93564	0.00333479	64155.7	128925	12349	0.108418
Dep7y~tnfsf14+Age+Sex+BMI+Race_Ethnicity+Smoking+healthDrinking+Healthy_physical_activity+Qualification+Townsend_deprivation_index+urban+CHD+diabet+Hype	tnfsf14	0.0513369	1.11729	0.263891	63040.4	126891	12129	0.839287
Dep7y~tnni3+Age+Sex+BMI+Race_Ethnicity+Smoking+healthDrinking+Healthy_physical_activity+Qualification+Townsend_deprivation_index+urban+CHD+diabet+Hype	tnni3	-0.000997441	-0.0315584	0.974825	62184.3	124854	11971	0.999226
Dep7y~tnr+Age+Sex+BMI+Race_Ethnicity+Smoking+healthDrinking+Healthy_physical_activity+Qualification+Townsend_deprivation_index+urban+CHD+diabet+Hype	tnr	-0.177431	-2.80924	0.0049738	63033.8	126821	12129	0.126642
Dep7y~tnxb+Age+Sex+BMI+Race_Ethnicity+Smoking+healthDrinking+Healthy_physical_activity+Qualification+Townsend_deprivation_index+urban+CHD+diabet+Hype	tnxb	-0.253901	-2.42973	0.0151245	63414	127558	12203	0.203002
Dep7y~tp53+Age+Sex+BMI+Race_Ethnicity+Smoking+healthDrinking+Healthy_physical_activity+Qualification+Townsend_deprivation_index+urban+CHD+diabet+Hype	tp53	-0.0177223	-0.286101	0.774806	61940.7	124451	11922	0.999226
Dep7y~tp53inp1+Age+Sex+BMI+Race_Ethnicity+Smoking+healthDrinking+Healthy_physical_activity+Qualification+Townsend_deprivation_index+urban+CHD+diabet+Hype	tp53inp1	-0.126421	-1.569	0.116674	62181.8	124828	11971	0.574065
Dep7y~tpmt+Age+Sex+BMI+Race_Ethnicity+Smoking+healthDrinking+Healthy_physical_activity+Qualification+Townsend_deprivation_index+urban+CHD+diabet+Hype	tpmt	-0.0419594	-1.14668	0.251538	61939.5	124438	11922	0.830863
Dep7y~tpp1+Age+Sex+BMI+Race_Ethnicity+Smoking+healthDrinking+Healthy_physical_activity+Qualification+Townsend_deprivation_index+urban+CHD+diabet+Hype	tpp1	0.105947	1.74244	0.0814565	63026.8	127098	12121	0.509277
Dep7y~tppp3+Age+Sex+BMI+Race_Ethnicity+Smoking+healthDrinking+Healthy_physical_activity+Qualification+Townsend_deprivation_index+urban+CHD+diabet+Hype	tppp3	-0.012408	-0.187267	0.851454	61973.3	124791	11922	0.999226
Dep7y~tpsab1+Age+Sex+BMI+Race_Ethnicity+Smoking+healthDrinking+Healthy_physical_activity+Qualification+Townsend_deprivation_index+urban+CHD+diabet+Hype	tpsab1	0.056677	1.12977	0.258594	64096.9	129405	12324	0.839287
Dep7y~tpt1+Age+Sex+BMI+Race_Ethnicity+Smoking+healthDrinking+Healthy_physical_activity+Qualification+Townsend_deprivation_index+urban+CHD+diabet+Hype	tpt1	-0.0823777	-2.06375	0.0390632	62283.5	126465	11958	0.330344
Dep7y~traf2+Age+Sex+BMI+Race_Ethnicity+Smoking+healthDrinking+Healthy_physical_activity+Qualification+Townsend_deprivation_index+urban+CHD+diabet+Hype	traf2	-0.00712478	-0.195252	0.845199	63330.4	127647	12181	0.999226
Dep7y~trem2+Age+Sex+BMI+Race_Ethnicity+Smoking+healthDrinking+Healthy_physical_activity+Qualification+Townsend_deprivation_index+urban+CHD+diabet+Hype	trem2	0.131628	2.46092	0.013872	63490.2	127830	12215	0.198874
Dep7y~treml2+Age+Sex+BMI+Race_Ethnicity+Smoking+healthDrinking+Healthy_physical_activity+Qualification+Townsend_deprivation_index+urban+CHD+diabet+Hype	treml2	0.0276531	0.343535	0.731202	63419.8	127619	12203	0.999226
Dep7y~triap1+Age+Sex+BMI+Race_Ethnicity+Smoking+healthDrinking+Healthy_physical_activity+Qualification+Townsend_deprivation_index+urban+CHD+diabet+Hype	triap1	0.0319779	0.772959	0.439561	63990.5	128642	12316	0.951299
Dep7y~trim21+Age+Sex+BMI+Race_Ethnicity+Smoking+healthDrinking+Healthy_physical_activity+Qualification+Townsend_deprivation_index+urban+CHD+diabet+Hype	trim21	-0.0172773	-0.504685	0.613789	63330.2	127645	12181	0.988365
Dep7y~trim5+Age+Sex+BMI+Race_Ethnicity+Smoking+healthDrinking+Healthy_physical_activity+Qualification+Townsend_deprivation_index+urban+CHD+diabet+Hype	trim5	0.00667883	0.221749	0.824513	63330.4	127647	12181	0.999226
Dep7y~tshb+Age+Sex+BMI+Race_Ethnicity+Smoking+healthDrinking+Healthy_physical_activity+Qualification+Townsend_deprivation_index+urban+CHD+diabet+Hype	tshb	-0.0582765	-1.65704	0.0975378	63478.3	127706	12215	0.527433
Dep7y~tslp+Age+Sex+BMI+Race_Ethnicity+Smoking+healthDrinking+Healthy_physical_activity+Qualification+Townsend_deprivation_index+urban+CHD+diabet+Hype	tslp	0.01256	0.285634	0.775163	62184.2	124853	11971	0.999226
Dep7y~tspan1+Age+Sex+BMI+Race_Ethnicity+Smoking+healthDrinking+Healthy_physical_activity+Qualification+Townsend_deprivation_index+urban+CHD+diabet+Hype	tspan1	0.0517584	1.0747	0.28253	62183.1	124842	11971	0.855761
Dep7y~tst+Age+Sex+BMI+Race_Ethnicity+Smoking+healthDrinking+Healthy_physical_activity+Qualification+Townsend_deprivation_index+urban+CHD+diabet+Hype	tst	0.0445082	1.24626	0.212692	61847	124652	11895	0.769614
Dep7y~txlna+Age+Sex+BMI+Race_Ethnicity+Smoking+healthDrinking+Healthy_physical_activity+Qualification+Townsend_deprivation_index+urban+CHD+diabet+Hype	txlna	0.0104055	0.351262	0.725398	63041.6	126903	12129	0.999226
Dep7y~txndc15+Age+Sex+BMI+Race_Ethnicity+Smoking+healthDrinking+Healthy_physical_activity+Qualification+Townsend_deprivation_index+urban+CHD+diabet+Hype	txndc15	0.0901859	0.92974	0.352524	63702.9	127998	12262	0.893835
Dep7y~txndc5+Age+Sex+BMI+Race_Ethnicity+Smoking+healthDrinking+Healthy_physical_activity+Qualification+Townsend_deprivation_index+urban+CHD+diabet+Hype	txndc5	0.0214811	0.558225	0.576701	64177.5	129371	12344	0.983256
Dep7y~txnrd1+Age+Sex+BMI+Race_Ethnicity+Smoking+healthDrinking+Healthy_physical_activity+Qualification+Townsend_deprivation_index+urban+CHD+diabet+Hype	txnrd1	0.00725027	0.128701	0.897597	63419.9	127620	12203	0.999226
Dep7y~tymp+Age+Sex+BMI+Race_Ethnicity+Smoking+healthDrinking+Healthy_physical_activity+Qualification+Townsend_deprivation_index+urban+CHD+diabet+Hype	tymp	0.0177654	0.450815	0.652131	63150.3	127339	12145	0.999226
Dep7y~tyro3+Age+Sex+BMI+Race_Ethnicity+Smoking+healthDrinking+Healthy_physical_activity+Qualification+Townsend_deprivation_index+urban+CHD+diabet+Hype	tyro3	-0.075095	-0.808477	0.418832	63480.4	127728	12215	0.943116
Dep7y~ubac1+Age+Sex+BMI+Race_Ethnicity+Smoking+healthDrinking+Healthy_physical_activity+Qualification+Townsend_deprivation_index+urban+CHD+diabet+Hype	ubac1	-0.0350276	-0.466017	0.641212	63023.7	126629	12131	0.996753
Dep7y~ulbp2+Age+Sex+BMI+Race_Ethnicity+Smoking+healthDrinking+Healthy_physical_activity+Qualification+Townsend_deprivation_index+urban+CHD+diabet+Hype	ulbp2	0.165372	2.18323	0.0290382	63036.9	126854	12129	0.28322
Dep7y~umod+Age+Sex+BMI+Race_Ethnicity+Smoking+healthDrinking+Healthy_physical_activity+Qualification+Townsend_deprivation_index+urban+CHD+diabet+Hype	umod	-0.0386025	-0.77931	0.435812	63992.2	128225	12326	0.951299
Dep7y~uso1+Age+Sex+BMI+Race_Ethnicity+Smoking+healthDrinking+Healthy_physical_activity+Qualification+Townsend_deprivation_index+urban+CHD+diabet+Hype	uso1	-0.00667991	-0.228042	0.819617	63023.9	126631	12131	0.999226
Dep7y~usp8+Age+Sex+BMI+Race_Ethnicity+Smoking+healthDrinking+Healthy_physical_activity+Qualification+Townsend_deprivation_index+urban+CHD+diabet+Hype	usp8	-0.0204991	-0.734985	0.462363	62183.8	124848	11971	0.96496
Dep7y~uxs1+Age+Sex+BMI+Race_Ethnicity+Smoking+healthDrinking+Healthy_physical_activity+Qualification+Townsend_deprivation_index+urban+CHD+diabet+Hype	uxs1	0.104062	2.03001	0.042378	61936.7	124409	11922	0.344898
Dep7y~vamp5+Age+Sex+BMI+Race_Ethnicity+Smoking+healthDrinking+Healthy_physical_activity+Qualification+Townsend_deprivation_index+urban+CHD+diabet+Hype	vamp5	-0.035083	-0.700113	0.48387	62183.8	124849	11971	0.972393
Dep7y~vash1+Age+Sex+BMI+Race_Ethnicity+Smoking+healthDrinking+Healthy_physical_activity+Qualification+Townsend_deprivation_index+urban+CHD+diabet+Hype	vash1	0.0196801	0.606057	0.544488	63330.1	127644	12181	0.98279
Dep7y~vasn+Age+Sex+BMI+Race_Ethnicity+Smoking+healthDrinking+Healthy_physical_activity+Qualification+Townsend_deprivation_index+urban+CHD+diabet+Hype	vasn	0.0944517	0.940257	0.347105	62374.1	125394	12004	0.889342
Dep7y~vat1+Age+Sex+BMI+Race_Ethnicity+Smoking+healthDrinking+Healthy_physical_activity+Qualification+Townsend_deprivation_index+urban+CHD+diabet+Hype	vat1	-0.149936	-1.11011	0.266973	63022.7	126619	12131	0.845415
Dep7y~vcam1+Age+Sex+BMI+Race_Ethnicity+Smoking+healthDrinking+Healthy_physical_activity+Qualification+Townsend_deprivation_index+urban+CHD+diabet+Hype	vcam1	0.00819948	0.081555	0.935002	63539.9	127260	12240	0.999226
Dep7y~vcan+Age+Sex+BMI+Race_Ethnicity+Smoking+healthDrinking+Healthy_physical_activity+Qualification+Townsend_deprivation_index+urban+CHD+diabet+Hype	vcan	0.0502975	0.569547	0.568995	64177.4	129371	12344	0.983256
Dep7y~vegfa+Age+Sex+BMI+Race_Ethnicity+Smoking+healthDrinking+Healthy_physical_activity+Qualification+Townsend_deprivation_index+urban+CHD+diabet+Hype	vegfa	0.0113658	0.247446	0.804567	63967.8	129192	12298	0.999226
Dep7y~vegfc+Age+Sex+BMI+Race_Ethnicity+Smoking+healthDrinking+Healthy_physical_activity+Qualification+Townsend_deprivation_index+urban+CHD+diabet+Hype	vegfc	-0.00296797	-0.0629943	0.949772	63703.8	128007	12262	0.999226
Dep7y~vegfd+Age+Sex+BMI+Race_Ethnicity+Smoking+healthDrinking+Healthy_physical_activity+Qualification+Townsend_deprivation_index+urban+CHD+diabet+Hype	vegfd	0.0452922	0.60612	0.544446	64045.2	129301	12314	0.98279
Dep7y~vim+Age+Sex+BMI+Race_Ethnicity+Smoking+healthDrinking+Healthy_physical_activity+Qualification+Townsend_deprivation_index+urban+CHD+diabet+Hype	vim	-0.0133338	-0.584991	0.558565	62184	124850	11971	0.983256
Dep7y~vmo1+Age+Sex+BMI+Race_Ethnicity+Smoking+healthDrinking+Healthy_physical_activity+Qualification+Townsend_deprivation_index+urban+CHD+diabet+Hype	vmo1	-0.0309726	-0.777215	0.437047	63023.3	126625	12131	0.951299
Dep7y~vnn2+Age+Sex+BMI+Race_Ethnicity+Smoking+healthDrinking+Healthy_physical_activity+Qualification+Townsend_deprivation_index+urban+CHD+diabet+Hype	vnn2	0.0110324	0.194345	0.845909	63023.9	126631	12131	0.999226
Dep7y~vps37a+Age+Sex+BMI+Race_Ethnicity+Smoking+healthDrinking+Healthy_physical_activity+Qualification+Townsend_deprivation_index+urban+CHD+diabet+Hype	vps37a	0.00753828	0.230475	0.817727	63023.9	126631	12131	0.999226
Dep7y~vps53+Age+Sex+BMI+Race_Ethnicity+Smoking+healthDrinking+Healthy_physical_activity+Qualification+Townsend_deprivation_index+urban+CHD+diabet+Hype	vps53	-0.0149516	-0.441373	0.658951	63023.8	126629	12131	0.999226
Dep7y~vsig4+Age+Sex+BMI+Race_Ethnicity+Smoking+healthDrinking+Healthy_physical_activity+Qualification+Townsend_deprivation_index+urban+CHD+diabet+Hype	vsig4	0.109712	1.59637	0.110432	63341.4	127500	12187	0.564581
Dep7y~vsir+Age+Sex+BMI+Race_Ethnicity+Smoking+healthDrinking+Healthy_physical_activity+Qualification+Townsend_deprivation_index+urban+CHD+diabet+Hype	vsir	-0.00607941	-0.141192	0.88772	63332.2	127491	12185	0.999226
Dep7y~vstm1+Age+Sex+BMI+Race_Ethnicity+Smoking+healthDrinking+Healthy_physical_activity+Qualification+Townsend_deprivation_index+urban+CHD+diabet+Hype	vstm1	-0.018113	-0.326255	0.744237	61973.2	124790	11922	0.999226
Dep7y~vstm2l+Age+Sex+BMI+Race_Ethnicity+Smoking+healthDrinking+Healthy_physical_activity+Qualification+Townsend_deprivation_index+urban+CHD+diabet+Hype	vstm2l	0.00371109	0.079953	0.936276	62184.3	124854	11971	0.999226
Dep7y~vta1+Age+Sex+BMI+Race_Ethnicity+Smoking+healthDrinking+Healthy_physical_activity+Qualification+Townsend_deprivation_index+urban+CHD+diabet+Hype	vta1	-0.010693	-0.292308	0.770056	64177.7	129374	12344	0.999226
Dep7y~vtcn1+Age+Sex+BMI+Race_Ethnicity+Smoking+healthDrinking+Healthy_physical_activity+Qualification+Townsend_deprivation_index+urban+CHD+diabet+Hype	vtcn1	0.0598672	0.706187	0.480086	61940.3	124446	11922	0.969756
Dep7y~vwa1+Age+Sex+BMI+Race_Ethnicity+Smoking+healthDrinking+Healthy_physical_activity+Qualification+Townsend_deprivation_index+urban+CHD+diabet+Hype	vwa1	0.182688	2.85011	0.00437774	63931.7	128422	12307	0.123166
Dep7y~vwc2+Age+Sex+BMI+Race_Ethnicity+Smoking+healthDrinking+Healthy_physical_activity+Qualification+Townsend_deprivation_index+urban+CHD+diabet+Hype	vwc2	0.00336196	0.0473563	0.96223	62864.3	126319	12100	0.999226
Dep7y~vwf+Age+Sex+BMI+Race_Ethnicity+Smoking+healthDrinking+Healthy_physical_activity+Qualification+Townsend_deprivation_index+urban+CHD+diabet+Hype	vwf	-0.0355865	-1.00656	0.314166	64263.2	129218	12368	0.867104
Dep7y~wars+Age+Sex+BMI+Race_Ethnicity+Smoking+healthDrinking+Healthy_physical_activity+Qualification+Townsend_deprivation_index+urban+CHD+diabet+Hype	wars	-0.0379879	-0.550142	0.582232	63419.6	127617	12203	0.983256
Dep7y~was+Age+Sex+BMI+Race_Ethnicity+Smoking+healthDrinking+Healthy_physical_activity+Qualification+Townsend_deprivation_index+urban+CHD+diabet+Hype	was	0.038873	1.00214	0.316297	62286.8	126499	11958	0.869816
Dep7y~wasf1+Age+Sex+BMI+Race_Ethnicity+Smoking+healthDrinking+Healthy_physical_activity+Qualification+Townsend_deprivation_index+urban+CHD+diabet+Hype	wasf1	0.00930337	0.331792	0.740052	62184.2	124853	11971	0.999226
Dep7y~wasf3+Age+Sex+BMI+Race_Ethnicity+Smoking+healthDrinking+Healthy_physical_activity+Qualification+Townsend_deprivation_index+urban+CHD+diabet+Hype	wasf3	0.0110563	0.354011	0.723337	61973.2	124790	11922	0.999226
Dep7y~wfdc12+Age+Sex+BMI+Race_Ethnicity+Smoking+healthDrinking+Healthy_physical_activity+Qualification+Townsend_deprivation_index+urban+CHD+diabet+Hype	wfdc12	-0.0349434	-0.836788	0.402728	63888.5	128538	12294	0.933742
Dep7y~wfdc2+Age+Sex+BMI+Race_Ethnicity+Smoking+healthDrinking+Healthy_physical_activity+Qualification+Townsend_deprivation_index+urban+CHD+diabet+Hype	wfdc2	0.168452	2.10507	0.0353068	60193.4	121058	11582	0.313053
Dep7y~wfikkn1+Age+Sex+BMI+Race_Ethnicity+Smoking+healthDrinking+Healthy_physical_activity+Qualification+Townsend_deprivation_index+urban+CHD+diabet+Hype	wfikkn1	-0.166066	-2.49495	0.0126106	62900.3	126694	12100	0.197054
Dep7y~wfikkn2+Age+Sex+BMI+Race_Ethnicity+Smoking+healthDrinking+Healthy_physical_activity+Qualification+Townsend_deprivation_index+urban+CHD+diabet+Hype	wfikkn2	-0.0640039	-0.796613	0.425691	63598.7	128221	12232	0.947924
Dep7y~wif1+Age+Sex+BMI+Race_Ethnicity+Smoking+healthDrinking+Healthy_physical_activity+Qualification+Townsend_deprivation_index+urban+CHD+diabet+Hype	wif1	-0.0428877	-0.549766	0.58249	63990.8	128645	12316	0.983256
Dep7y~wnt9a+Age+Sex+BMI+Race_Ethnicity+Smoking+healthDrinking+Healthy_physical_activity+Qualification+Townsend_deprivation_index+urban+CHD+diabet+Hype	wnt9a	-0.069388	-0.714666	0.474829	62287.3	126505	11958	0.969756
Dep7y~wwp2+Age+Sex+BMI+Race_Ethnicity+Smoking+healthDrinking+Healthy_physical_activity+Qualification+Townsend_deprivation_index+urban+CHD+diabet+Hype	wwp2	-0.0388632	-0.803576	0.421657	63041	126897	12129	0.943116
Dep7y~xcl1+Age+Sex+BMI+Race_Ethnicity+Smoking+healthDrinking+Healthy_physical_activity+Qualification+Townsend_deprivation_index+urban+CHD+diabet+Hype	xcl1	0.0933676	1.98018	0.0477055	63987.1	128607	12316	0.367071
Dep7y~xg+Age+Sex+BMI+Race_Ethnicity+Smoking+healthDrinking+Healthy_physical_activity+Qualification+Townsend_deprivation_index+urban+CHD+diabet+Hype	xg	0.0149102	0.169037	0.865771	63948.6	128337	12313	0.999226
Dep7y~xpnpep2+Age+Sex+BMI+Race_Ethnicity+Smoking+healthDrinking+Healthy_physical_activity+Qualification+Townsend_deprivation_index+urban+CHD+diabet+Hype	xpnpep2	-0.00704209	-0.26255	0.792902	63703.7	128007	12262	0.999226
Dep7y~xrcc4+Age+Sex+BMI+Race_Ethnicity+Smoking+healthDrinking+Healthy_physical_activity+Qualification+Townsend_deprivation_index+urban+CHD+diabet+Hype	xrcc4	0.0290084	0.408914	0.68261	61973.2	124790	11922	0.999226
Dep7y~yes1+Age+Sex+BMI+Race_Ethnicity+Smoking+healthDrinking+Healthy_physical_activity+Qualification+Townsend_deprivation_index+urban+CHD+diabet+Hype	yes1	-0.00468845	-0.203204	0.838979	63023.9	126631	12131	0.999226
Dep7y~ythdf3+Age+Sex+BMI+Race_Ethnicity+Smoking+healthDrinking+Healthy_physical_activity+Qualification+Townsend_deprivation_index+urban+CHD+diabet+Hype	ythdf3	-0.000107917	-0.00335343	0.997324	62287.8	126510	11958	0.999226
Dep7y~zbtb16+Age+Sex+BMI+Race_Ethnicity+Smoking+healthDrinking+Healthy_physical_activity+Qualification+Townsend_deprivation_index+urban+CHD+diabet+Hype	zbtb16	-0.00871341	-0.236032	0.813412	61940.7	124451	11922	0.999226
Dep7y~zbtb17+Age+Sex+BMI+Race_Ethnicity+Smoking+healthDrinking+Healthy_physical_activity+Qualification+Townsend_deprivation_index+urban+CHD+diabet+Hype	zbtb17	0.0549702	0.859378	0.390149	62183.6	124846	11971	0.923464
X denotes the PHQ9 at 7-year follow-up. The results are based on the following covariates model: Age, Sex, Body Mass Index (BMI), Race/Ethnicity, Smoking status, Health Drinking status, Healthy physical activity, Qualification, Townsend deprivation index, urban/rural classification, Coronary Heart Disease (CHD), Diabetes, Hypertension.Estimate provides the estimated association between proteins a…
