# Supplementary material for: Proteomic Biomarkers as Mediators in the Association Between Air Pollution and Incident Depression and Anxiety: Evidence From the UK Biobank
Source: Depress Anxiety. 2025 Jun 26;2025:3984517. doi: 10.1155/da/3984517 (PMC12226169; doi:10.1155/da/3984517)
Supplement: Supporting Information 6 — TableS2a_Protein-air pollution index derived from anxiety multivariable regression analysis results. [file 3984517.f6.xlsx]

## Sheet: Sheet1
Table S2a. Protein - Air_Pollution_Index_Derived_from_Anxiety Multivariable Regression Analysis Results
Proteins	formula	X	Estimate	std_coef	tValue	pValue	aic	deviance	dfResidual	fdr_p_value
tgm2	Air_Pollution_Index+Age+Sex+BMI+Race.Ethnicity+Smoking+healthDrinking+Healthy.physical.activity+Qualification+Townsend.deprivation.index+urban+CHD+diabet+Hype	Air_Pollution_Index Derived from anxiety	-0.01129	0.00142096	-7.94536	2.00461e-15	74586.4	21500	29580	2.93274e-12
rnase3	Air_Pollution_Index+Age+Sex+BMI+Race.Ethnicity+Smoking+healthDrinking+Healthy.physical.activity+Qualification+Townsend.deprivation.index+urban+CHD+diabet+Hype	Air_Pollution_Index Derived from anxiety	-0.011055	0.00210376	-5.25486	1.49166e-07	97478.2	46916.3	29490	5.32267e-06
ncf2	Air_Pollution_Index+Age+Sex+BMI+Race.Ethnicity+Smoking+healthDrinking+Healthy.physical.activity+Qualification+Townsend.deprivation.index+urban+CHD+diabet+Hype	Air_Pollution_Index Derived from anxiety	-0.0109612	0.00161502	-6.78701	1.16646e-11	81949.4	27637.6	29540	2.43791e-09
calcoco1	Air_Pollution_Index+Age+Sex+BMI+Race.Ethnicity+Smoking+healthDrinking+Healthy.physical.activity+Qualification+Townsend.deprivation.index+urban+CHD+diabet+Hype	Air_Pollution_Index Derived from anxiety	-0.0109153	0.00198374	-5.50241	3.7771e-08	95144.4	42389.4	29791	1.90548e-06
map3k5	Air_Pollution_Index+Age+Sex+BMI+Race.Ethnicity+Smoking+healthDrinking+Healthy.physical.activity+Qualification+Townsend.deprivation.index+urban+CHD+diabet+Hype	Air_Pollution_Index Derived from anxiety	-0.0101927	0.00189215	-5.38686	7.22593e-08	88931.2	36480.5	28945	2.97783e-06
hagh	Air_Pollution_Index+Age+Sex+BMI+Race.Ethnicity+Smoking+healthDrinking+Healthy.physical.activity+Qualification+Townsend.deprivation.index+urban+CHD+diabet+Hype	Air_Pollution_Index Derived from anxiety	-0.0100172	0.0013719	-7.30171	2.91246e-13	73166.5	20265.6	29807	1.42031e-10
mnda	Air_Pollution_Index+Age+Sex+BMI+Race.Ethnicity+Smoking+healthDrinking+Healthy.physical.activity+Qualification+Townsend.deprivation.index+urban+CHD+diabet+Hype	Air_Pollution_Index Derived from anxiety	-0.00858643	0.00189793	-4.52411	6.08861e-06	91733.9	38371.7	29580	0.000135579
ca2	Air_Pollution_Index+Age+Sex+BMI+Race.Ethnicity+Smoking+healthDrinking+Healthy.physical.activity+Qualification+Townsend.deprivation.index+urban+CHD+diabet+Hype	Air_Pollution_Index Derived from anxiety	-0.00848202	0.00131991	-6.42622	1.32812e-10	70024.7	18473.8	29528	2.15893e-08
inppl1	Air_Pollution_Index+Age+Sex+BMI+Race.Ethnicity+Smoking+healthDrinking+Healthy.physical.activity+Qualification+Townsend.deprivation.index+urban+CHD+diabet+Hype	Air_Pollution_Index Derived from anxiety	-0.00833786	0.00184403	-4.52154	6.16292e-06	89664.6	35988.1	29496	0.000135579
bank1	Air_Pollution_Index+Age+Sex+BMI+Race.Ethnicity+Smoking+healthDrinking+Healthy.physical.activity+Qualification+Townsend.deprivation.index+urban+CHD+diabet+Hype	Air_Pollution_Index Derived from anxiety	-0.00824916	0.00199534	-4.1342	3.57167e-05	94646.5	42320.2	29586	0.000541204
arhgef12	Air_Pollution_Index+Age+Sex+BMI+Race.Ethnicity+Smoking+healthDrinking+Healthy.physical.activity+Qualification+Townsend.deprivation.index+urban+CHD+diabet+Hype	Air_Pollution_Index Derived from anxiety	-0.00818093	0.00196225	-4.16917	3.06586e-05	93656	40927.9	29586	0.000498373
s100a12	Air_Pollution_Index+Age+Sex+BMI+Race.Ethnicity+Smoking+healthDrinking+Healthy.physical.activity+Qualification+Townsend.deprivation.index+urban+CHD+diabet+Hype	Air_Pollution_Index Derived from anxiety	-0.00813964	0.00140914	-5.77632	7.71265e-09	72857	20639.7	29229	4.90591e-07
aarsd1	Air_Pollution_Index+Age+Sex+BMI+Race.Ethnicity+Smoking+healthDrinking+Healthy.physical.activity+Qualification+Townsend.deprivation.index+urban+CHD+diabet+Hype	Air_Pollution_Index Derived from anxiety	-0.00788853	0.00106008	-7.44142	1.02319e-13	56981.9	11893.3	29496	7.48467e-11
cnst	Air_Pollution_Index+Age+Sex+BMI+Race.Ethnicity+Smoking+healthDrinking+Healthy.physical.activity+Qualification+Townsend.deprivation.index+urban+CHD+diabet+Hype	Air_Pollution_Index Derived from anxiety	-0.00786527	0.00202597	-3.88223	0.000103726	95781.5	43845.2	29625	0.001283
eif4g1	Air_Pollution_Index+Age+Sex+BMI+Race.Ethnicity+Smoking+healthDrinking+Healthy.physical.activity+Qualification+Townsend.deprivation.index+urban+CHD+diabet+Hype	Air_Pollution_Index Derived from anxiety	-0.00784512	0.00186773	-4.20034	2.67281e-05	92204	38003.3	29943	0.000449462
nfatc1	Air_Pollution_Index+Age+Sex+BMI+Race.Ethnicity+Smoking+healthDrinking+Healthy.physical.activity+Qualification+Townsend.deprivation.index+urban+CHD+diabet+Hype	Air_Pollution_Index Derived from anxiety	-0.00779755	0.00184734	-4.22096	2.43986e-05	90082.7	36274.8	29586	0.000424941
ikbkg	Air_Pollution_Index+Age+Sex+BMI+Race.Ethnicity+Smoking+healthDrinking+Healthy.physical.activity+Qualification+Townsend.deprivation.index+urban+CHD+diabet+Hype	Air_Pollution_Index Derived from anxiety	-0.00776302	0.00174457	-4.4498	8.62621e-06	86693.4	32351.3	29586	0.000178185
nsfl1c	Air_Pollution_Index+Age+Sex+BMI+Race.Ethnicity+Smoking+healthDrinking+Healthy.physical.activity+Qualification+Townsend.deprivation.index+urban+CHD+diabet+Hype	Air_Pollution_Index Derived from anxiety	-0.00753	0.00124506	-6.04788	1.48505e-09	67802.4	16855.7	29911	1.67125e-07
pdlim7	Air_Pollution_Index+Age+Sex+BMI+Race.Ethnicity+Smoking+healthDrinking+Healthy.physical.activity+Qualification+Townsend.deprivation.index+urban+CHD+diabet+Hype	Air_Pollution_Index Derived from anxiety	-0.00750001	0.00238611	-3.1432	0.00167278	106096	61368	29760	0.0112412
axin1	Air_Pollution_Index+Age+Sex+BMI+Race.Ethnicity+Smoking+healthDrinking+Healthy.physical.activity+Qualification+Townsend.deprivation.index+urban+CHD+diabet+Hype	Air_Pollution_Index Derived from anxiety	-0.00745939	0.00180938	-4.12261	3.75617e-05	88853.3	34799.5	29586	0.000560743
dok2	Air_Pollution_Index+Age+Sex+BMI+Race.Ethnicity+Smoking+healthDrinking+Healthy.physical.activity+Qualification+Townsend.deprivation.index+urban+CHD+diabet+Hype	Air_Pollution_Index Derived from anxiety	-0.00741972	0.00228495	-3.24722	0.00116669	102914	55771.2	29625	0.00849187
pklr	Air_Pollution_Index+Age+Sex+BMI+Race.Ethnicity+Smoking+healthDrinking+Healthy.physical.activity+Qualification+Townsend.deprivation.index+urban+CHD+diabet+Hype	Air_Pollution_Index Derived from anxiety	-0.00737553	0.00124091	-5.94365	2.81847e-09	66876.1	16508.3	29668	2.24056e-07
psmd9	Air_Pollution_Index+Age+Sex+BMI+Race.Ethnicity+Smoking+healthDrinking+Healthy.physical.activity+Qualification+Townsend.deprivation.index+urban+CHD+diabet+Hype	Air_Pollution_Index Derived from anxiety	-0.00735642	0.0010569	-6.96038	3.46439e-12	56804.3	11822	29496	1.0581e-09
ak1	Air_Pollution_Index+Age+Sex+BMI+Race.Ethnicity+Smoking+healthDrinking+Healthy.physical.activity+Qualification+Townsend.deprivation.index+urban+CHD+diabet+Hype	Air_Pollution_Index Derived from anxiety	-0.00724458	0.00120895	-5.99248	2.09054e-09	65168.2	15612.5	29625	2.11205e-07
cd2ap	Air_Pollution_Index+Age+Sex+BMI+Race.Ethnicity+Smoking+healthDrinking+Healthy.physical.activity+Qualification+Townsend.deprivation.index+urban+CHD+diabet+Hype	Air_Pollution_Index Derived from anxiety	-0.00721271	0.00121791	-5.9222	3.21158e-09	65606.2	15844.9	29625	2.34927e-07
stat5b	Air_Pollution_Index+Age+Sex+BMI+Race.Ethnicity+Smoking+healthDrinking+Healthy.physical.activity+Qualification+Townsend.deprivation.index+urban+CHD+diabet+Hype	Air_Pollution_Index Derived from anxiety	-0.0071449	0.00255969	-2.79131	0.00525286	109024	69342.4	29496	0.0280472
ahsp	Air_Pollution_Index+Age+Sex+BMI+Race.Ethnicity+Smoking+healthDrinking+Healthy.physical.activity+Qualification+Townsend.deprivation.index+urban+CHD+diabet+Hype	Air_Pollution_Index Derived from anxiety	-0.00710592	0.0015971	-4.44928	8.64737e-06	81479.7	27132.7	29583	0.000178185
prdx1	Air_Pollution_Index+Age+Sex+BMI+Race.Ethnicity+Smoking+healthDrinking+Healthy.physical.activity+Qualification+Townsend.deprivation.index+urban+CHD+diabet+Hype	Air_Pollution_Index Derived from anxiety	-0.00703157	0.00170126	-4.13315	3.5883e-05	82141.7	29129.7	28798	0.000541204
glrx	Air_Pollution_Index+Age+Sex+BMI+Race.Ethnicity+Smoking+healthDrinking+Healthy.physical.activity+Qualification+Townsend.deprivation.index+urban+CHD+diabet+Hype	Air_Pollution_Index Derived from anxiety	-0.00700107	0.00108196	-6.47076	9.90416e-11	58053.1	12351.9	29449	1.81122e-08
ppme1	Air_Pollution_Index+Age+Sex+BMI+Race.Ethnicity+Smoking+healthDrinking+Healthy.physical.activity+Qualification+Townsend.deprivation.index+urban+CHD+diabet+Hype	Air_Pollution_Index Derived from anxiety	-0.00696537	0.00114797	-6.06755	1.31456e-09	61684	13947.1	29496	1.6084e-07
clip2	Air_Pollution_Index+Age+Sex+BMI+Race.Ethnicity+Smoking+healthDrinking+Healthy.physical.activity+Qualification+Townsend.deprivation.index+urban+CHD+diabet+Hype	Air_Pollution_Index Derived from anxiety	-0.00695672	0.00212294	-3.27693	0.00105062	98316.9	47905.6	29586	0.00772394
src	Air_Pollution_Index+Age+Sex+BMI+Race.Ethnicity+Smoking+healthDrinking+Healthy.physical.activity+Qualification+Townsend.deprivation.index+urban+CHD+diabet+Hype	Air_Pollution_Index Derived from anxiety	-0.00692946	0.0022545	-3.07362	0.00211671	102167	54216.5	29662	0.0135229
arg1	Air_Pollution_Index+Age+Sex+BMI+Race.Ethnicity+Smoking+healthDrinking+Healthy.physical.activity+Qualification+Townsend.deprivation.index+urban+CHD+diabet+Hype	Air_Pollution_Index Derived from anxiety	-0.00692116	0.000995229	-6.95434	3.61618e-12	53067.5	10436.3	29425	1.0581e-09
yes1	Air_Pollution_Index+Age+Sex+BMI+Race.Ethnicity+Smoking+healthDrinking+Healthy.physical.activity+Qualification+Townsend.deprivation.index+urban+CHD+diabet+Hype	Air_Pollution_Index Derived from anxiety	-0.00689178	0.00213278	-3.23136	0.00123337	98252.7	48141	29496	0.0088181
mmp8	Air_Pollution_Index+Age+Sex+BMI+Race.Ethnicity+Smoking+healthDrinking+Healthy.physical.activity+Qualification+Townsend.deprivation.index+urban+CHD+diabet+Hype	Air_Pollution_Index Derived from anxiety	-0.00688661	0.00135513	-5.08187	3.75996e-07	72694	19892.7	29864	1.25019e-05
bid	Air_Pollution_Index+Age+Sex+BMI+Race.Ethnicity+Smoking+healthDrinking+Healthy.physical.activity+Qualification+Townsend.deprivation.index+urban+CHD+diabet+Hype	Air_Pollution_Index Derived from anxiety	-0.00687407	0.00126184	-5.44767	5.14403e-08	67510.9	16924.6	29586	2.35179e-06
azu1	Air_Pollution_Index+Age+Sex+BMI+Race.Ethnicity+Smoking+healthDrinking+Healthy.physical.activity+Qualification+Townsend.deprivation.index+urban+CHD+diabet+Hype	Air_Pollution_Index Derived from anxiety	-0.00685534	0.00146327	-4.68494	2.8132e-06	73511.4	21646.3	28751	7.31768e-05
blvrb	Air_Pollution_Index+Age+Sex+BMI+Race.Ethnicity+Smoking+healthDrinking+Healthy.physical.activity+Qualification+Townsend.deprivation.index+urban+CHD+diabet+Hype	Air_Pollution_Index Derived from anxiety	-0.00684037	0.0012534	-5.45747	4.86831e-08	67324.1	16785.1	29632	2.29753e-06
eif4ebp1	Air_Pollution_Index+Age+Sex+BMI+Race.Ethnicity+Smoking+healthDrinking+Healthy.physical.activity+Qualification+Townsend.deprivation.index+urban+CHD+diabet+Hype	Air_Pollution_Index Derived from anxiety	-0.00681985	0.00122786	-5.55426	2.81182e-08	66088.6	16104.8	29625	1.46917e-06
pfkfb2	Air_Pollution_Index+Age+Sex+BMI+Race.Ethnicity+Smoking+healthDrinking+Healthy.physical.activity+Qualification+Townsend.deprivation.index+urban+CHD+diabet+Hype	Air_Pollution_Index Derived from anxiety	-0.00668597	0.00144661	-4.6218	3.8203e-06	75071.3	22008.3	29446	9.31516e-05
hdgf	Air_Pollution_Index+Age+Sex+BMI+Race.Ethnicity+Smoking+healthDrinking+Healthy.physical.activity+Qualification+Townsend.deprivation.index+urban+CHD+diabet+Hype	Air_Pollution_Index Derived from anxiety	-0.00665054	0.0017438	-3.81383	0.000137106	87704.8	32901.7	29850	0.00159195
scamp3	Air_Pollution_Index+Age+Sex+BMI+Race.Ethnicity+Smoking+healthDrinking+Healthy.physical.activity+Qualification+Townsend.deprivation.index+urban+CHD+diabet+Hype	Air_Pollution_Index Derived from anxiety	-0.00663738	0.00160023	-4.14778	3.3666e-05	81292.8	27101	29496	0.000523971
dctn2	Air_Pollution_Index+Age+Sex+BMI+Race.Ethnicity+Smoking+healthDrinking+Healthy.physical.activity+Qualification+Townsend.deprivation.index+urban+CHD+diabet+Hype	Air_Pollution_Index Derived from anxiety	-0.00661437	0.00177313	-3.73033	0.000191586	87350	33274	29496	0.00213962
rhoc	Air_Pollution_Index+Age+Sex+BMI+Race.Ethnicity+Smoking+healthDrinking+Healthy.physical.activity+Qualification+Townsend.deprivation.index+urban+CHD+diabet+Hype	Air_Pollution_Index Derived from anxiety	-0.00661336	0.00217705	-3.03776	0.00238557	98480.1	49456.4	29255	0.0146167
diablo	Air_Pollution_Index+Age+Sex+BMI+Race.Ethnicity+Smoking+healthDrinking+Healthy.physical.activity+Qualification+Townsend.deprivation.index+urban+CHD+diabet+Hype	Air_Pollution_Index Derived from anxiety	-0.0065994	0.00204525	-3.22669	0.00125366	95996.6	44466.4	29535	0.00890342
ppp1r9b	Air_Pollution_Index+Age+Sex+BMI+Race.Ethnicity+Smoking+healthDrinking+Healthy.physical.activity+Qualification+Townsend.deprivation.index+urban+CHD+diabet+Hype	Air_Pollution_Index Derived from anxiety	-0.00659404	0.00180019	-3.66297	0.000249739	89996.6	35304.4	29943	0.00262854
pik3ap1	Air_Pollution_Index+Age+Sex+BMI+Race.Ethnicity+Smoking+healthDrinking+Healthy.physical.activity+Qualification+Townsend.deprivation.index+urban+CHD+diabet+Hype	Air_Pollution_Index Derived from anxiety	-0.0065572	0.00117544	-5.5785	2.44716e-08	63310.9	14686.3	29586	1.326e-06
uso1	Air_Pollution_Index+Age+Sex+BMI+Race.Ethnicity+Smoking+healthDrinking+Healthy.physical.activity+Qualification+Townsend.deprivation.index+urban+CHD+diabet+Hype	Air_Pollution_Index Derived from anxiety	-0.00655102	0.00168038	-3.89853	9.69938e-05	84178.3	29884.1	29496	0.00122329
hexim1	Air_Pollution_Index+Age+Sex+BMI+Race.Ethnicity+Smoking+healthDrinking+Healthy.physical.activity+Qualification+Townsend.deprivation.index+urban+CHD+diabet+Hype	Air_Pollution_Index Derived from anxiety	-0.00652478	0.00153582	-4.24839	2.15973e-05	79146.7	25072.4	29586	0.00039496
olr1	Air_Pollution_Index+Age+Sex+BMI+Race.Ethnicity+Smoking+healthDrinking+Healthy.physical.activity+Qualification+Townsend.deprivation.index+urban+CHD+diabet+Hype	Air_Pollution_Index Derived from anxiety	-0.00648057	0.00112187	-5.77656	7.70142e-09	59958.9	13217.9	29361	4.90591e-07
edar	Air_Pollution_Index+Age+Sex+BMI+Race.Ethnicity+Smoking+healthDrinking+Healthy.physical.activity+Qualification+Townsend.deprivation.index+urban+CHD+diabet+Hype	Air_Pollution_Index Derived from anxiety	-0.006438	0.00171244	-3.75956	0.000170543	85592.4	31170.3	29586	0.00193414
usp8	Air_Pollution_Index+Age+Sex+BMI+Race.Ethnicity+Smoking+healthDrinking+Healthy.physical.activity+Qualification+Townsend.deprivation.index+urban+CHD+diabet+Hype	Air_Pollution_Index Derived from anxiety	-0.00643019	0.00179697	-3.57835	0.000346335	86731.6	33404.6	29123	0.00328244
dnajb1	Air_Pollution_Index+Age+Sex+BMI+Race.Ethnicity+Smoking+healthDrinking+Healthy.physical.activity+Qualification+Townsend.deprivation.index+urban+CHD+diabet+Hype	Air_Pollution_Index Derived from anxiety	-0.00636576	0.00164034	-3.88076	0.000104359	82754.5	28476.8	29496	0.001283
wasf1	Air_Pollution_Index+Age+Sex+BMI+Race.Ethnicity+Smoking+healthDrinking+Healthy.physical.activity+Qualification+Townsend.deprivation.index+urban+CHD+diabet+Hype	Air_Pollution_Index Derived from anxiety	-0.00635996	0.00177048	-3.59222	0.000328407	85865.8	32426.9	29123	0.00316092
hbq1	Air_Pollution_Index+Age+Sex+BMI+Race.Ethnicity+Smoking+healthDrinking+Healthy.physical.activity+Qualification+Townsend.deprivation.index+urban+CHD+diabet+Hype	Air_Pollution_Index Derived from anxiety	-0.00635911	0.00115816	-5.49072	4.03553e-08	63408.3	14564.1	29893	1.96799e-06
prtfdc1	Air_Pollution_Index+Age+Sex+BMI+Race.Ethnicity+Smoking+healthDrinking+Healthy.physical.activity+Qualification+Townsend.deprivation.index+urban+CHD+diabet+Hype	Air_Pollution_Index Derived from anxiety	-0.00634877	0.00208805	-3.04052	0.00236377	94546.9	44319.5	28935	0.0145916
tjap1	Air_Pollution_Index+Age+Sex+BMI+Race.Ethnicity+Smoking+healthDrinking+Healthy.physical.activity+Qualification+Townsend.deprivation.index+urban+CHD+diabet+Hype	Air_Pollution_Index Derived from anxiety	-0.00634617	0.00157776	-4.02226	5.77848e-05	81191.2	26661.4	29716	0.000768537
tacc3	Air_Pollution_Index+Age+Sex+BMI+Race.Ethnicity+Smoking+healthDrinking+Healthy.physical.activity+Qualification+Townsend.deprivation.index+urban+CHD+diabet+Hype	Air_Pollution_Index Derived from anxiety	-0.00633166	0.00218037	-2.90394	0.00368777	99555.6	50313.5	29496	0.0209116
mavs	Air_Pollution_Index+Age+Sex+BMI+Race.Ethnicity+Smoking+healthDrinking+Healthy.physical.activity+Qualification+Townsend.deprivation.index+urban+CHD+diabet+Hype	Air_Pollution_Index Derived from anxiety	-0.00627731	0.00175868	-3.56933	0.000358474	84693.4	31515.6	28945	0.00331605
cc2d1a	Air_Pollution_Index+Age+Sex+BMI+Race.Ethnicity+Smoking+healthDrinking+Healthy.physical.activity+Qualification+Townsend.deprivation.index+urban+CHD+diabet+Hype	Air_Pollution_Index Derived from anxiety	-0.00623671	0.00141623	-4.40374	1.06773e-05	73864.2	21147.7	29425	0.000216957
bcr	Air_Pollution_Index+Age+Sex+BMI+Race.Ethnicity+Smoking+healthDrinking+Healthy.physical.activity+Qualification+Townsend.deprivation.index+urban+CHD+diabet+Hype	Air_Pollution_Index Derived from anxiety	-0.00618133	0.00171958	-3.59468	0.000325314	85838.7	31430.8	29586	0.00316092
ca1	Air_Pollution_Index+Age+Sex+BMI+Race.Ethnicity+Smoking+healthDrinking+Healthy.physical.activity+Qualification+Townsend.deprivation.index+urban+CHD+diabet+Hype	Air_Pollution_Index Derived from anxiety	-0.00616882	0.00113934	-5.41438	6.19885e-08	59735.6	13304.2	28967	2.74816e-06
skap2	Air_Pollution_Index+Age+Sex+BMI+Race.Ethnicity+Smoking+healthDrinking+Healthy.physical.activity+Qualification+Townsend.deprivation.index+urban+CHD+diabet+Hype	Air_Pollution_Index Derived from anxiety	-0.00615596	0.00196042	-3.14013	0.0016904	94390.8	41424.5	29760	0.0112412
rilp	Air_Pollution_Index+Age+Sex+BMI+Race.Ethnicity+Smoking+healthDrinking+Healthy.physical.activity+Qualification+Townsend.deprivation.index+urban+CHD+diabet+Hype	Air_Pollution_Index Derived from anxiety	-0.0061304	0.00113857	-5.3843	7.32755e-08	62044.9	13958.4	29807	2.97783e-06
carhsp1	Air_Pollution_Index+Age+Sex+BMI+Race.Ethnicity+Smoking+healthDrinking+Healthy.physical.activity+Qualification+Townsend.deprivation.index+urban+CHD+diabet+Hype	Air_Pollution_Index Derived from anxiety	-0.0061087	0.00097944	-6.23693	4.52414e-10	50705.7	9751.45	28935	6.61881e-08
plpbp	Air_Pollution_Index+Age+Sex+BMI+Race.Ethnicity+Smoking+healthDrinking+Healthy.physical.activity+Qualification+Townsend.deprivation.index+urban+CHD+diabet+Hype	Air_Pollution_Index Derived from anxiety	-0.00609149	0.00127889	-4.7631	1.91541e-06	68503.1	17471.3	29625	5.28725e-05
lat2	Air_Pollution_Index+Age+Sex+BMI+Race.Ethnicity+Smoking+healthDrinking+Healthy.physical.activity+Qualification+Townsend.deprivation.index+urban+CHD+diabet+Hype	Air_Pollution_Index Derived from anxiety	-0.00609135	0.00233793	-2.60544	0.00918022	103675	57847.9	29496	0.0440223
erbin	Air_Pollution_Index+Age+Sex+BMI+Race.Ethnicity+Smoking+healthDrinking+Healthy.physical.activity+Qualification+Townsend.deprivation.index+urban+CHD+diabet+Hype	Air_Pollution_Index Derived from anxiety	-0.00606036	0.00191952	-3.15723	0.00159438	92033.2	38994.9	29496	0.0108999
anxa3	Air_Pollution_Index+Age+Sex+BMI+Race.Ethnicity+Smoking+healthDrinking+Healthy.physical.activity+Qualification+Townsend.deprivation.index+urban+CHD+diabet+Hype	Air_Pollution_Index Derived from anxiety	-0.00602706	0.00131466	-4.5845	4.56908e-06	70881.5	18722.1	29864	0.000104446
clc	Air_Pollution_Index+Age+Sex+BMI+Race.Ethnicity+Smoking+healthDrinking+Healthy.physical.activity+Qualification+Townsend.deprivation.index+urban+CHD+diabet+Hype	Air_Pollution_Index Derived from anxiety	-0.00602393	0.00127544	-4.72303	2.33426e-06	68202	17328.9	29580	6.20914e-05
grap2	Air_Pollution_Index+Age+Sex+BMI+Race.Ethnicity+Smoking+healthDrinking+Healthy.physical.activity+Qualification+Townsend.deprivation.index+urban+CHD+diabet+Hype	Air_Pollution_Index Derived from anxiety	-0.00602275	0.0023883	-2.52177	0.0116819	105538	60930.8	29625	0.0516332
txlna	Air_Pollution_Index+Age+Sex+BMI+Race.Ethnicity+Smoking+healthDrinking+Healthy.physical.activity+Qualification+Townsend.deprivation.index+urban+CHD+diabet+Hype	Air_Pollution_Index Derived from anxiety	-0.00597721	0.001665	-3.58992	0.000331318	83394.8	29229.7	29425	0.00316809
dctn1	Air_Pollution_Index+Age+Sex+BMI+Race.Ethnicity+Smoking+healthDrinking+Healthy.physical.activity+Qualification+Townsend.deprivation.index+urban+CHD+diabet+Hype	Air_Pollution_Index Derived from anxiety	-0.00594624	0.00123204	-4.82632	1.39766e-06	67108.5	16481.7	29893	3.96981e-05
crkl	Air_Pollution_Index+Age+Sex+BMI+Race.Ethnicity+Smoking+healthDrinking+Healthy.physical.activity+Qualification+Townsend.deprivation.index+urban+CHD+diabet+Hype	Air_Pollution_Index Derived from anxiety	-0.00592976	0.00198544	-2.98663	0.00282304	94784.4	42260.5	29668	0.0166537
hspb1	Air_Pollution_Index+Age+Sex+BMI+Race.Ethnicity+Smoking+healthDrinking+Healthy.physical.activity+Qualification+Townsend.deprivation.index+urban+CHD+diabet+Hype	Air_Pollution_Index Derived from anxiety	-0.00591429	0.00128954	-4.58637	4.52899e-06	67589.4	17277.8	29178	0.000104446
pebp1	Air_Pollution_Index+Age+Sex+BMI+Race.Ethnicity+Smoking+healthDrinking+Healthy.physical.activity+Qualification+Townsend.deprivation.index+urban+CHD+diabet+Hype	Air_Pollution_Index Derived from anxiety	-0.00590104	0.00110216	-5.35409	8.6627e-08	59697.7	12978.7	29632	3.33514e-06
atp5if1	Air_Pollution_Index+Age+Sex+BMI+Race.Ethnicity+Smoking+healthDrinking+Healthy.physical.activity+Qualification+Townsend.deprivation.index+urban+CHD+diabet+Hype	Air_Pollution_Index Derived from anxiety	-0.00589412	0.00204192	-2.88655	0.00389767	96817.2	44940.7	29760	0.0218764
lhpp	Air_Pollution_Index+Age+Sex+BMI+Race.Ethnicity+Smoking+healthDrinking+Healthy.physical.activity+Qualification+Townsend.deprivation.index+urban+CHD+diabet+Hype	Air_Pollution_Index Derived from anxiety	-0.00587791	0.00112196	-5.23895	1.62594e-07	60867	13488.8	29657	5.66369e-06
sult1a1	Air_Pollution_Index+Age+Sex+BMI+Race.Ethnicity+Smoking+healthDrinking+Healthy.physical.activity+Qualification+Townsend.deprivation.index+urban+CHD+diabet+Hype	Air_Pollution_Index Derived from anxiety	-0.00586367	0.00240029	-2.44289	0.0145757	107099	62645.7	29911	0.0602381
dnph1	Air_Pollution_Index+Age+Sex+BMI+Race.Ethnicity+Smoking+healthDrinking+Healthy.physical.activity+Qualification+Townsend.deprivation.index+urban+CHD+diabet+Hype	Air_Pollution_Index Derived from anxiety	-0.00578885	0.000974814	-5.93842	2.90982e-09	52640.4	10210.1	29707	2.24056e-07
psmg3	Air_Pollution_Index+Age+Sex+BMI+Race.Ethnicity+Smoking+healthDrinking+Healthy.physical.activity+Qualification+Townsend.deprivation.index+urban+CHD+diabet+Hype	Air_Pollution_Index Derived from anxiety	-0.00578525	0.000970648	-5.96019	2.54793e-09	51975	10014.7	29586	2.19272e-07
nt5c3a	Air_Pollution_Index+Age+Sex+BMI+Race.Ethnicity+Smoking+healthDrinking+Healthy.physical.activity+Qualification+Townsend.deprivation.index+urban+CHD+diabet+Hype	Air_Pollution_Index Derived from anxiety	-0.00577836	0.00163682	-3.53023	0.000415833	82724.6	28371.9	29540	0.00377866
map4k5	Air_Pollution_Index+Age+Sex+BMI+Race.Ethnicity+Smoking+healthDrinking+Healthy.physical.activity+Qualification+Townsend.deprivation.index+urban+CHD+diabet+Hype	Air_Pollution_Index Derived from anxiety	-0.00577177	0.00208461	-2.76875	0.00563065	96431	45677.1	29377	0.0295153
ptpn6	Air_Pollution_Index+Age+Sex+BMI+Race.Ethnicity+Smoking+healthDrinking+Healthy.physical.activity+Qualification+Townsend.deprivation.index+urban+CHD+diabet+Hype	Air_Pollution_Index Derived from anxiety	-0.00572859	0.00165293	-3.46571	0.000529574	84091.7	29383.9	29721	0.00466727
s100a4	Air_Pollution_Index+Age+Sex+BMI+Race.Ethnicity+Smoking+healthDrinking+Healthy.physical.activity+Qualification+Townsend.deprivation.index+urban+CHD+diabet+Hype	Air_Pollution_Index Derived from anxiety	-0.00572825	0.00106762	-5.36544	8.13548e-08	57961.2	12207.7	29716	3.21681e-06
gys1	Air_Pollution_Index+Age+Sex+BMI+Race.Ethnicity+Smoking+healthDrinking+Healthy.physical.activity+Qualification+Townsend.deprivation.index+urban+CHD+diabet+Hype	Air_Pollution_Index Derived from anxiety	-0.00570153	0.00173108	-3.29362	0.000990248	84554.1	30999.8	29123	0.0074294
bach1	Air_Pollution_Index+Age+Sex+BMI+Race.Ethnicity+Smoking+healthDrinking+Healthy.physical.activity+Qualification+Townsend.deprivation.index+urban+CHD+diabet+Hype	Air_Pollution_Index Derived from anxiety	-0.00568613	0.00139598	-4.07323	4.64871e-05	73493.2	20714.2	29586	0.000673373
tbcb	Air_Pollution_Index+Age+Sex+BMI+Race.Ethnicity+Smoking+healthDrinking+Healthy.physical.activity+Qualification+Townsend.deprivation.index+urban+CHD+diabet+Hype	Air_Pollution_Index Derived from anxiety	-0.00566743	0.00186757	-3.03466	0.00241015	90156.6	36774.7	29425	0.0146919
tbc1d5	Air_Pollution_Index+Age+Sex+BMI+Race.Ethnicity+Smoking+healthDrinking+Healthy.physical.activity+Qualification+Townsend.deprivation.index+urban+CHD+diabet+Hype	Air_Pollution_Index Derived from anxiety	-0.00563695	0.00152181	-3.7041	0.00021253	78604	24617	29586	0.00232039
dbnl	Air_Pollution_Index+Age+Sex+BMI+Race.Ethnicity+Smoking+healthDrinking+Healthy.physical.activity+Qualification+Townsend.deprivation.index+urban+CHD+diabet+Hype	Air_Pollution_Index Derived from anxiety	-0.00562599	0.00173525	-3.24218	0.0011875	87123.6	32455.2	29760	0.00860055
ca3	Air_Pollution_Index+Age+Sex+BMI+Race.Ethnicity+Smoking+healthDrinking+Healthy.physical.activity+Qualification+Townsend.deprivation.index+urban+CHD+diabet+Hype	Air_Pollution_Index Derived from anxiety	-0.00560607	0.00113366	-4.94512	7.6508e-07	62310	14012.3	29946	2.28431e-05
bin2	Air_Pollution_Index+Age+Sex+BMI+Race.Ethnicity+Smoking+healthDrinking+Healthy.physical.activity+Qualification+Townsend.deprivation.index+urban+CHD+diabet+Hype	Air_Pollution_Index Derived from anxiety	-0.00560502	0.00170768	-3.28224	0.00103105	85666.8	31157.3	29632	0.00765492
manf	Air_Pollution_Index+Age+Sex+BMI+Race.Ethnicity+Smoking+healthDrinking+Healthy.physical.activity+Qualification+Townsend.deprivation.index+urban+CHD+diabet+Hype	Air_Pollution_Index Derived from anxiety	-0.00557835	0.00222452	-2.50766	0.0121587	101919	53337.8	29760	0.0532578
mif	Air_Pollution_Index+Age+Sex+BMI+Race.Ethnicity+Smoking+healthDrinking+Healthy.physical.activity+Qualification+Townsend.deprivation.index+urban+CHD+diabet+Hype	Air_Pollution_Index Derived from anxiety	-0.0055677	0.00127574	-4.3643	1.27965e-05	68215	17338.1	29578	0.00025299
map2k6	Air_Pollution_Index+Age+Sex+BMI+Race.Ethnicity+Smoking+healthDrinking+Healthy.physical.activity+Qualification+Townsend.deprivation.index+urban+CHD+diabet+Hype	Air_Pollution_Index Derived from anxiety	-0.00556423	0.00188054	-2.95884	0.00309043	91137.6	37590.6	29586	0.0178708
ca13	Air_Pollution_Index+Age+Sex+BMI+Race.Ethnicity+Smoking+healthDrinking+Healthy.physical.activity+Qualification+Townsend.deprivation.index+urban+CHD+diabet+Hype	Air_Pollution_Index Derived from anxiety	-0.00556166	0.00194488	-2.85965	0.00424414	91949.3	39484.3	29284	0.0233428
ipcef1	Air_Pollution_Index+Age+Sex+BMI+Race.Ethnicity+Smoking+healthDrinking+Healthy.physical.activity+Qualification+Townsend.deprivation.index+urban+CHD+diabet+Hype	Air_Pollution_Index Derived from anxiety	-0.00554988	0.00166818	-3.32692	0.000879207	83318.2	29242.7	29376	0.0068785
micb_mica	Air_Pollution_Index+Age+Sex+BMI+Race.Ethnicity+Smoking+healthDrinking+Healthy.physical.activity+Qualification+Townsend.deprivation.index+urban+CHD+diabet+Hype	Air_Pollution_Index Derived from anxiety	-0.0055399	0.00276941	-2.00039	0.0454675	114059	81524.5	29586	0.142439
cradd	Air_Pollution_Index+Age+Sex+BMI+Race.Ethnicity+Smoking+healthDrinking+Healthy.physical.activity+Qualification+Townsend.deprivation.index+urban+CHD+diabet+Hype	Air_Pollution_Index Derived from anxiety	-0.00551058	0.0014162	-3.8911	0.000100013	73699.6	21081.5	29377	0.00125058
fkbp5	Air_Pollution_Index+Age+Sex+BMI+Race.Ethnicity+Smoking+healthDrinking+Healthy.physical.activity+Qualification+Townsend.deprivation.index+urban+CHD+diabet+Hype	Air_Pollution_Index Derived from anxiety	-0.00548499	0.00176256	-3.11195	0.00186035	86748.4	32755.4	29425	0.0120443
cdkn2d	Air_Pollution_Index+Age+Sex+BMI+Race.Ethnicity+Smoking+healthDrinking+Healthy.physical.activity+Qualification+Townsend.deprivation.index+urban+CHD+diabet+Hype	Air_Pollution_Index Derived from anxiety	-0.00547787	0.0017539	-3.12325	0.0017904	86706.3	32556.2	29496	0.0117989
traf2	Air_Pollution_Index+Age+Sex+BMI+Race.Ethnicity+Smoking+healthDrinking+Healthy.physical.activity+Qualification+Townsend.deprivation.index+urban+CHD+diabet+Hype	Air_Pollution_Index Derived from anxiety	-0.00545116	0.00135183	-4.03244	5.534e-05	71590.2	19424.8	29586	0.000742775
hspa1a	Air_Pollution_Index+Age+Sex+BMI+Race.Ethnicity+Smoking+healthDrinking+Healthy.physical.activity+Qualification+Townsend.deprivation.index+urban+CHD+diabet+Hype	Air_Pollution_Index Derived from anxiety	-0.00544826	0.00134275	-4.05753	4.97209e-05	71680.7	19372.1	29707	0.000699439
foxo3	Air_Pollution_Index+Age+Sex+BMI+Race.Ethnicity+Smoking+healthDrinking+Healthy.physical.activity+Qualification+Townsend.deprivation.index+urban+CHD+diabet+Hype	Air_Pollution_Index Derived from anxiety	-0.00544311	0.00178587	-3.04787	0.00230674	85582.2	32497.6	28945	0.0143092
cracr2a	Air_Pollution_Index+Age+Sex+BMI+Race.Ethnicity+Smoking+healthDrinking+Healthy.physical.activity+Qualification+Townsend.deprivation.index+urban+CHD+diabet+Hype	Air_Pollution_Index Derived from anxiety	-0.00540738	0.0016401	-3.29699	0.000978451	80649.1	27408.8	28945	0.00737873
irak4	Air_Pollution_Index+Age+Sex+BMI+Race.Ethnicity+Smoking+healthDrinking+Healthy.physical.activity+Qualification+Townsend.deprivation.index+urban+CHD+diabet+Hype	Air_Pollution_Index Derived from anxiety	-0.00536982	0.00194017	-2.7677	0.00564887	92986.1	40012.3	29586	0.0295153
mitd1	Air_Pollution_Index+Age+Sex+BMI+Race.Ethnicity+Smoking+healthDrinking+Healthy.physical.activity+Qualification+Townsend.deprivation.index+urban+CHD+diabet+Hype	Air_Pollution_Index Derived from anxiety	-0.00536967	0.00181189	-2.96357	0.00304334	88374.2	34614.8	29425	0.0177207
irag2	Air_Pollution_Index+Age+Sex+BMI+Race.Ethnicity+Smoking+healthDrinking+Healthy.physical.activity+Qualification+Townsend.deprivation.index+urban+CHD+diabet+Hype	Air_Pollution_Index Derived from anxiety	-0.00532051	0.00170294	-3.12431	0.00178396	83598.6	30000	29123	0.0117989
ccl26	Air_Pollution_Index+Age+Sex+BMI+Race.Ethnicity+Smoking+healthDrinking+Healthy.physical.activity+Qualification+Townsend.deprivation.index+urban+CHD+diabet+Hype	Air_Pollution_Index Derived from anxiety	-0.00531743	0.00167745	-3.16995	0.00152622	84370.1	29909.7	29586	0.0105823
prdx6	Air_Pollution_Index+Age+Sex+BMI+Race.Ethnicity+Smoking+healthDrinking+Healthy.physical.activity+Qualification+Townsend.deprivation.index+urban+CHD+diabet+Hype	Air_Pollution_Index Derived from anxiety	-0.00531725	0.00114976	-4.62467	3.76766e-06	62972.9	14353.7	29893	9.31516e-05
vps37a	Air_Pollution_Index+Age+Sex+BMI+Race.Ethnicity+Smoking+healthDrinking+Healthy.physical.activity+Qualification+Townsend.deprivation.index+urban+CHD+diabet+Hype	Air_Pollution_Index Derived from anxiety	-0.00530618	0.00151186	-3.50971	0.000449266	77939.2	24190.5	29496	0.00403237
pmvk	Air_Pollution_Index+Age+Sex+BMI+Race.Ethnicity+Smoking+healthDrinking+Healthy.physical.activity+Qualification+Townsend.deprivation.index+urban+CHD+diabet+Hype	Air_Pollution_Index Derived from anxiety	-0.00529358	0.00203941	-2.59565	0.00944602	92977.4	42151.7	28882	0.0444358
lxn	Air_Pollution_Index+Age+Sex+BMI+Race.Ethnicity+Smoking+healthDrinking+Healthy.physical.activity+Qualification+Townsend.deprivation.index+urban+CHD+diabet+Hype	Air_Pollution_Index Derived from anxiety	-0.00529004	0.00127187	-4.15927	3.20171e-05	67075.9	16894.4	29288	0.000509141
serpinb1	Air_Pollution_Index+Age+Sex+BMI+Race.Ethnicity+Smoking+healthDrinking+Healthy.physical.activity+Qualification+Townsend.deprivation.index+urban+CHD+diabet+Hype	Air_Pollution_Index Derived from anxiety	-0.00528791	0.00168337	-3.14127	0.00168384	84434.6	30093.5	29523	0.0112412
atg4a	Air_Pollution_Index+Age+Sex+BMI+Race.Ethnicity+Smoking+healthDrinking+Healthy.physical.activity+Qualification+Townsend.deprivation.index+urban+CHD+diabet+Hype	Air_Pollution_Index Derived from anxiety	-0.00525684	0.00113177	-4.6448	3.41903e-06	59157.2	13051.7	28945	8.6242e-05
cct5	Air_Pollution_Index+Age+Sex+BMI+Race.Ethnicity+Smoking+healthDrinking+Healthy.physical.activity+Qualification+Townsend.deprivation.index+urban+CHD+diabet+Hype	Air_Pollution_Index Derived from anxiety	-0.00525561	0.00086626	-6.06701	1.31926e-09	43668.4	7646.25	28945	1.6084e-07
tpmt	Air_Pollution_Index+Age+Sex+BMI+Race.Ethnicity+Smoking+healthDrinking+Healthy.physical.activity+Qualification+Townsend.deprivation.index+urban+CHD+diabet+Hype	Air_Pollution_Index Derived from anxiety	-0.00524539	0.00137721	-3.80871	0.000139981	70528.3	19326.4	28945	0.00161254
ebag9	Air_Pollution_Index+Age+Sex+BMI+Race.Ethnicity+Smoking+healthDrinking+Healthy.physical.activity+Qualification+Townsend.deprivation.index+urban+CHD+diabet+Hype	Air_Pollution_Index Derived from anxiety	-0.00523765	0.00176789	-2.96266	0.00305236	86926.2	32953.9	29425	0.0177207
tmsb10	Air_Pollution_Index+Age+Sex+BMI+Race.Ethnicity+Smoking+healthDrinking+Healthy.physical.activity+Qualification+Townsend.deprivation.index+urban+CHD+diabet+Hype	Air_Pollution_Index Derived from anxiety	-0.00523733	0.00141273	-3.70724	0.000209912	74421.3	21323.8	29632	0.00232039
dnaja2	Air_Pollution_Index+Age+Sex+BMI+Race.Ethnicity+Smoking+healthDrinking+Healthy.physical.activity+Qualification+Townsend.deprivation.index+urban+CHD+diabet+Hype	Air_Pollution_Index Derived from anxiety	-0.00523497	0.00153335	-3.41407	0.000640845	80091.3	25492.3	29855	0.00532702
mgmt	Air_Pollution_Index+Age+Sex+BMI+Race.Ethnicity+Smoking+healthDrinking+Healthy.physical.activity+Qualification+Townsend.deprivation.index+urban+CHD+diabet+Hype	Air_Pollution_Index Derived from anxiety	-0.00521602	0.00225939	-2.3086	0.0209729	102006	54262	29586	0.0801048
ccl2	Air_Pollution_Index+Age+Sex+BMI+Race.Ethnicity+Smoking+healthDrinking+Healthy.physical.activity+Qualification+Townsend.deprivation.index+urban+CHD+diabet+Hype	Air_Pollution_Index Derived from anxiety	-0.00517031	0.000979213	-5.28006	1.30059e-07	51995.3	10076	29376	4.7569e-06
cpped1	Air_Pollution_Index+Age+Sex+BMI+Race.Ethnicity+Smoking+healthDrinking+Healthy.physical.activity+Qualification+Townsend.deprivation.index+urban+CHD+diabet+Hype	Air_Pollution_Index Derived from anxiety	-0.00514632	0.00124356	-4.13838	3.50719e-05	67729.9	16814.9	29911	0.000540107
gopc	Air_Pollution_Index+Age+Sex+BMI+Race.Ethnicity+Smoking+healthDrinking+Healthy.physical.activity+Qualification+Townsend.deprivation.index+urban+CHD+diabet+Hype	Air_Pollution_Index Derived from anxiety	-0.00514263	0.00189424	-2.71488	0.00663388	91567.3	38140.1	29586	0.0339348
mesd	Air_Pollution_Index+Age+Sex+BMI+Race.Ethnicity+Smoking+healthDrinking+Healthy.physical.activity+Qualification+Townsend.deprivation.index+urban+CHD+diabet+Hype	Air_Pollution_Index Derived from anxiety	-0.00513855	0.0022661	-2.26758	0.023362	102446	54865.9	29632	0.0874135
vim	Air_Pollution_Index+Age+Sex+BMI+Race.Ethnicity+Smoking+healthDrinking+Healthy.physical.activity+Qualification+Townsend.deprivation.index+urban+CHD+diabet+Hype	Air_Pollution_Index Derived from anxiety	-0.00513075	0.00217038	-2.36398	0.0180862	97736.8	48729.9	29123	0.0722953
akt1s1	Air_Pollution_Index+Age+Sex+BMI+Race.Ethnicity+Smoking+healthDrinking+Healthy.physical.activity+Qualification+Townsend.deprivation.index+urban+CHD+diabet+Hype	Air_Pollution_Index Derived from anxiety	-0.00512307	0.00125927	-4.06829	4.74859e-05	65259.9	16119.5	28935	0.000681096
tarbp2	Air_Pollution_Index+Age+Sex+BMI+Race.Ethnicity+Smoking+healthDrinking+Healthy.physical.activity+Qualification+Townsend.deprivation.index+urban+CHD+diabet+Hype	Air_Pollution_Index Derived from anxiety	-0.00509794	0.00150159	-3.39504	0.000687116	75452.1	22919.9	28935	0.00561593
sirt2	Air_Pollution_Index+Age+Sex+BMI+Race.Ethnicity+Smoking+healthDrinking+Healthy.physical.activity+Qualification+Townsend.deprivation.index+urban+CHD+diabet+Hype	Air_Pollution_Index Derived from anxiety	-0.0050776	0.00165685	-3.0646	0.00218157	83345.8	29053.1	29496	0.0137571
casp1	Air_Pollution_Index+Age+Sex+BMI+Race.Ethnicity+Smoking+healthDrinking+Healthy.physical.activity+Qualification+Townsend.deprivation.index+urban+CHD+diabet+Hype	Air_Pollution_Index Derived from anxiety	-0.00507147	0.00128933	-3.9334	8.3948e-05	66626.3	16898.3	28935	0.00107733
fhit	Air_Pollution_Index+Age+Sex+BMI+Race.Ethnicity+Smoking+healthDrinking+Healthy.physical.activity+Qualification+Townsend.deprivation.index+urban+CHD+diabet+Hype	Air_Pollution_Index Derived from anxiety	-0.0050702	0.00138592	-3.65835	0.000254293	70810	19525	28935	0.00264705
rwdd1	Air_Pollution_Index+Age+Sex+BMI+Race.Ethnicity+Smoking+healthDrinking+Healthy.physical.activity+Qualification+Townsend.deprivation.index+urban+CHD+diabet+Hype	Air_Pollution_Index Derived from anxiety	-0.00505007	0.00119057	-4.24173	2.22469e-05	65123	15412.4	29911	0.000401818
dnmbp	Air_Pollution_Index+Age+Sex+BMI+Race.Ethnicity+Smoking+healthDrinking+Healthy.physical.activity+Qualification+Townsend.deprivation.index+urban+CHD+diabet+Hype	Air_Pollution_Index Derived from anxiety	-0.00504972	0.0011757	-4.29508	1.75187e-05	62902	14574.3	29425	0.000328588
tbc1d17	Air_Pollution_Index+Age+Sex+BMI+Race.Ethnicity+Smoking+healthDrinking+Healthy.physical.activity+Qualification+Townsend.deprivation.index+urban+CHD+diabet+Hype	Air_Pollution_Index Derived from anxiety	-0.00504892	0.000843344	-5.98679	2.16547e-09	42041.5	7229.75	28935	2.11205e-07
tbc1d23	Air_Pollution_Index+Age+Sex+BMI+Race.Ethnicity+Smoking+healthDrinking+Healthy.physical.activity+Qualification+Townsend.deprivation.index+urban+CHD+diabet+Hype	Air_Pollution_Index Derived from anxiety	-0.00503581	0.00170623	-2.95143	0.00316553	85079.3	30810.4	29496	0.0181615
ciapin1	Air_Pollution_Index+Age+Sex+BMI+Race.Ethnicity+Smoking+healthDrinking+Healthy.physical.activity+Qualification+Townsend.deprivation.index+urban+CHD+diabet+Hype	Air_Pollution_Index Derived from anxiety	-0.00502161	0.00118611	-4.23368	2.30584e-05	64220.9	15067.8	29716	0.00040644
il1b	Air_Pollution_Index+Age+Sex+BMI+Race.Ethnicity+Smoking+healthDrinking+Healthy.physical.activity+Qualification+Townsend.deprivation.index+urban+CHD+diabet+Hype	Air_Pollution_Index Derived from anxiety	-0.00500135	0.00106816	-4.6822	2.85105e-06	55758.2	11614.4	28924	7.31768e-05
stip1	Air_Pollution_Index+Age+Sex+BMI+Race.Ethnicity+Smoking+healthDrinking+Healthy.physical.activity+Qualification+Townsend.deprivation.index+urban+CHD+diabet+Hype	Air_Pollution_Index Derived from anxiety	-0.00497619	0.00123869	-4.01732	5.90097e-05	66470.2	16345.6	29578	0.000777758
pla2g4a	Air_Pollution_Index+Age+Sex+BMI+Race.Ethnicity+Smoking+healthDrinking+Healthy.physical.activity+Qualification+Townsend.deprivation.index+urban+CHD+diabet+Hype	Air_Pollution_Index Derived from anxiety	-0.00495199	0.00163564	-3.02756	0.00246749	83602.3	28836	29760	0.0149171
dars1	Air_Pollution_Index+Age+Sex+BMI+Race.Ethnicity+Smoking+healthDrinking+Healthy.physical.activity+Qualification+Townsend.deprivation.index+urban+CHD+diabet+Hype	Air_Pollution_Index Derived from anxiety	-0.00494476	0.00136572	-3.62062	0.000294393	71565.6	19605.4	29377	0.00294998
capg	Air_Pollution_Index+Age+Sex+BMI+Race.Ethnicity+Smoking+healthDrinking+Healthy.physical.activity+Qualification+Townsend.deprivation.index+urban+CHD+diabet+Hype	Air_Pollution_Index Derived from anxiety	-0.00493838	0.00109893	-4.4938	7.02309e-06	58620	12616.8	29390	0.000150578
casp3	Air_Pollution_Index+Age+Sex+BMI+Race.Ethnicity+Smoking+healthDrinking+Healthy.physical.activity+Qualification+Townsend.deprivation.index+urban+CHD+diabet+Hype	Air_Pollution_Index Derived from anxiety	-0.00492744	0.00164313	-2.99881	0.00271256	84788	29568.7	30000	0.0160667
casp8	Air_Pollution_Index+Age+Sex+BMI+Race.Ethnicity+Smoking+healthDrinking+Healthy.physical.activity+Qualification+Townsend.deprivation.index+urban+CHD+diabet+Hype	Air_Pollution_Index Derived from anxiety	-0.00491031	0.00117666	-4.17309	3.01346e-05	64008.1	14908	29807	0.000495359
pvalb	Air_Pollution_Index+Age+Sex+BMI+Race.Ethnicity+Smoking+healthDrinking+Healthy.physical.activity+Qualification+Townsend.deprivation.index+urban+CHD+diabet+Hype	Air_Pollution_Index Derived from anxiety	-0.00489932	0.00211117	-2.32067	0.0203114	98710.5	47864.5	29767	0.0779937
snap23	Air_Pollution_Index+Age+Sex+BMI+Race.Ethnicity+Smoking+healthDrinking+Healthy.physical.activity+Qualification+Townsend.deprivation.index+urban+CHD+diabet+Hype	Air_Pollution_Index Derived from anxiety	-0.00488383	0.00161638	-3.02145	0.00251779	82389.7	27909.1	29625	0.0151585
tbcc	Air_Pollution_Index+Age+Sex+BMI+Race.Ethnicity+Smoking+healthDrinking+Healthy.physical.activity+Qualification+Townsend.deprivation.index+urban+CHD+diabet+Hype	Air_Pollution_Index Derived from anxiety	-0.00488219	0.00151525	-3.22203	0.00127423	77844.6	24208.4	29425	0.00900577
stx4	Air_Pollution_Index+Age+Sex+BMI+Race.Ethnicity+Smoking+healthDrinking+Healthy.physical.activity+Qualification+Townsend.deprivation.index+urban+CHD+diabet+Hype	Air_Pollution_Index Derived from anxiety	-0.00485561	0.00115801	-4.19306	2.7602e-05	62198.1	14192.2	29496	0.000458884
vps53	Air_Pollution_Index+Age+Sex+BMI+Race.Ethnicity+Smoking+healthDrinking+Healthy.physical.activity+Qualification+Townsend.deprivation.index+urban+CHD+diabet+Hype	Air_Pollution_Index Derived from anxiety	-0.00485505	0.00146047	-3.3243	0.000887503	75897.9	22574.1	29496	0.00690647
s100a11	Air_Pollution_Index+Age+Sex+BMI+Race.Ethnicity+Smoking+healthDrinking+Healthy.physical.activity+Qualification+Townsend.deprivation.index+urban+CHD+diabet+Hype	Air_Pollution_Index Derived from anxiety	-0.00484637	0.000897649	-5.39896	6.75459e-08	46988.1	8493.16	29404	2.90646e-06
srpk2	Air_Pollution_Index+Age+Sex+BMI+Race.Ethnicity+Smoking+healthDrinking+Healthy.physical.activity+Qualification+Townsend.deprivation.index+urban+CHD+diabet+Hype	Air_Pollution_Index Derived from anxiety	-0.00481161	0.00158786	-3.03025	0.00244565	81119.8	26800.1	29586	0.0148464
stk11	Air_Pollution_Index+Age+Sex+BMI+Race.Ethnicity+Smoking+healthDrinking+Healthy.physical.activity+Qualification+Townsend.deprivation.index+urban+CHD+diabet+Hype	Air_Pollution_Index Derived from anxiety	-0.00477256	0.0013641	-3.49869	0.000468246	70666.3	19249.3	29123	0.00415178
apex1	Air_Pollution_Index+Age+Sex+BMI+Race.Ethnicity+Smoking+healthDrinking+Healthy.physical.activity+Qualification+Townsend.deprivation.index+urban+CHD+diabet+Hype	Air_Pollution_Index Derived from anxiety	-0.00475991	0.00110222	-4.31849	1.57605e-05	60147.8	13104.1	29794	0.000299449
anxa4	Air_Pollution_Index+Age+Sex+BMI+Race.Ethnicity+Smoking+healthDrinking+Healthy.physical.activity+Qualification+Townsend.deprivation.index+urban+CHD+diabet+Hype	Air_Pollution_Index Derived from anxiety	-0.00470369	0.00135829	-3.46295	0.000535047	71674.4	19558	29503	0.00468727
fadd	Air_Pollution_Index+Age+Sex+BMI+Race.Ethnicity+Smoking+healthDrinking+Healthy.physical.activity+Qualification+Townsend.deprivation.index+urban+CHD+diabet+Hype	Air_Pollution_Index Derived from anxiety	-0.00468222	0.00143045	-3.27326	0.00106438	75143.7	21857.6	29625	0.00778592
hcls1	Air_Pollution_Index+Age+Sex+BMI+Race.Ethnicity+Smoking+healthDrinking+Healthy.physical.activity+Qualification+Townsend.deprivation.index+urban+CHD+diabet+Hype	Air_Pollution_Index Derived from anxiety	-0.00467693	0.00104131	-4.49141	7.10178e-06	57189.9	11812.7	29943	0.000150578
eif4b	Air_Pollution_Index+Age+Sex+BMI+Race.Ethnicity+Smoking+healthDrinking+Healthy.physical.activity+Qualification+Townsend.deprivation.index+urban+CHD+diabet+Hype	Air_Pollution_Index Derived from anxiety	-0.00466421	0.00107485	-4.33941	1.4334e-05	57620.3	12181.3	29425	0.000279608
ppp1r2	Air_Pollution_Index+Age+Sex+BMI+Race.Ethnicity+Smoking+healthDrinking+Healthy.physical.activity+Qualification+Townsend.deprivation.index+urban+CHD+diabet+Hype	Air_Pollution_Index Derived from anxiety	-0.00463982	0.00150011	-3.09298	0.00198341	77963.3	24038.4	29625	0.0127269
glo1	Air_Pollution_Index+Age+Sex+BMI+Race.Ethnicity+Smoking+healthDrinking+Healthy.physical.activity+Qualification+Townsend.deprivation.index+urban+CHD+diabet+Hype	Air_Pollution_Index Derived from anxiety	-0.00463611	0.00109102	-4.24934	2.15072e-05	57645.4	12313.7	29123	0.00039496
abl1	Air_Pollution_Index+Age+Sex+BMI+Race.Ethnicity+Smoking+healthDrinking+Healthy.physical.activity+Qualification+Townsend.deprivation.index+urban+CHD+diabet+Hype	Air_Pollution_Index Derived from anxiety	-0.00462731	0.00128806	-3.59247	0.000328089	68481.4	17558.8	29496	0.00316092
ica1	Air_Pollution_Index+Age+Sex+BMI+Race.Ethnicity+Smoking+healthDrinking+Healthy.physical.activity+Qualification+Townsend.deprivation.index+urban+CHD+diabet+Hype	Air_Pollution_Index Derived from anxiety	-0.00461029	0.00150284	-3.06773	0.00215893	75964.9	23176.6	29053	0.0136864
sod1	Air_Pollution_Index+Age+Sex+BMI+Race.Ethnicity+Smoking+healthDrinking+Healthy.physical.activity+Qualification+Townsend.deprivation.index+urban+CHD+diabet+Hype	Air_Pollution_Index Derived from anxiety	-0.00459645	0.00092531	-4.96746	6.82196e-07	47696.1	8772.67	29018	2.12351e-05
eno2	Air_Pollution_Index+Age+Sex+BMI+Race.Ethnicity+Smoking+healthDrinking+Healthy.physical.activity+Qualification+Townsend.deprivation.index+urban+CHD+diabet+Hype	Air_Pollution_Index Derived from anxiety	-0.00458063	0.00122735	-3.73213	0.000190221	66944.6	16379.5	29911	0.00213962
fgr	Air_Pollution_Index+Age+Sex+BMI+Race.Ethnicity+Smoking+healthDrinking+Healthy.physical.activity+Qualification+Townsend.deprivation.index+urban+CHD+diabet+Hype	Air_Pollution_Index Derived from anxiety	-0.00455315	0.00112323	-4.05363	5.05616e-05	58638.8	12824.8	28935	0.000704492
metap2	Air_Pollution_Index+Age+Sex+BMI+Race.Ethnicity+Smoking+healthDrinking+Healthy.physical.activity+Qualification+Townsend.deprivation.index+urban+CHD+diabet+Hype	Air_Pollution_Index Derived from anxiety	-0.00453812	0.00107133	-4.23597	2.28246e-05	58632.2	12431.8	29851	0.00040644
sh2b3	Air_Pollution_Index+Age+Sex+BMI+Race.Ethnicity+Smoking+healthDrinking+Healthy.physical.activity+Qualification+Townsend.deprivation.index+urban+CHD+diabet+Hype	Air_Pollution_Index Derived from anxiety	-0.0045365	0.00183589	-2.47101	0.0134788	87182.5	34343.4	28945	0.0568283
tnfsf14	Air_Pollution_Index+Age+Sex+BMI+Race.Ethnicity+Smoking+healthDrinking+Healthy.physical.activity+Qualification+Townsend.deprivation.index+urban+CHD+diabet+Hype	Air_Pollution_Index Derived from anxiety	-0.00452991	0.00107562	-4.21143	2.54513e-05	57662.6	12198.8	29425	0.000438062
vta1	Air_Pollution_Index+Age+Sex+BMI+Race.Ethnicity+Smoking+healthDrinking+Healthy.physical.activity+Qualification+Townsend.deprivation.index+urban+CHD+diabet+Hype	Air_Pollution_Index Derived from anxiety	-0.00452957	0.00132601	-3.41595	0.000636438	71573	19118.5	29911	0.00532702
park7	Air_Pollution_Index+Age+Sex+BMI+Race.Ethnicity+Smoking+healthDrinking+Healthy.physical.activity+Qualification+Townsend.deprivation.index+urban+CHD+diabet+Hype	Air_Pollution_Index Derived from anxiety	-0.00452675	0.000987104	-4.58589	4.53908e-06	53159.1	10410.5	29632	0.000104446
osm	Air_Pollution_Index+Age+Sex+BMI+Race.Ethnicity+Smoking+healthDrinking+Healthy.physical.activity+Qualification+Townsend.deprivation.index+urban+CHD+diabet+Hype	Air_Pollution_Index Derived from anxiety	-0.00451382	0.00131209	-3.44019	0.000582113	69396.9	18148.4	29452	0.00500959
cdkn1a	Air_Pollution_Index+Age+Sex+BMI+Race.Ethnicity+Smoking+healthDrinking+Healthy.physical.activity+Qualification+Townsend.deprivation.index+urban+CHD+diabet+Hype	Air_Pollution_Index Derived from anxiety	-0.00449847	0.00198488	-2.26637	0.0234357	94009.8	41695.5	29496	0.0874653
ppcdc	Air_Pollution_Index+Age+Sex+BMI+Race.Ethnicity+Smoking+healthDrinking+Healthy.physical.activity+Qualification+Townsend.deprivation.index+urban+CHD+diabet+Hype	Air_Pollution_Index Derived from anxiety	-0.0044959	0.000892455	-5.03768	4.73959e-07	47869.1	8660.35	29911	1.54089e-05
prdx5	Air_Pollution_Index+Age+Sex+BMI+Race.Ethnicity+Smoking+healthDrinking+Healthy.physical.activity+Qualification+Townsend.deprivation.index+urban+CHD+diabet+Hype	Air_Pollution_Index Derived from anxiety	-0.00449408	0.00125833	-3.57147	0.000355535	68535	17249.6	29943	0.00331304
ubac1	Air_Pollution_Index+Age+Sex+BMI+Race.Ethnicity+Smoking+healthDrinking+Healthy.physical.activity+Qualification+Townsend.deprivation.index+urban+CHD+diabet+Hype	Air_Pollution_Index Derived from anxiety	-0.00449002	0.000657123	-6.83284	8.48642e-12	28749.1	4570.01	29496	2.06927e-09
stambp	Air_Pollution_Index+Age+Sex+BMI+Race.Ethnicity+Smoking+healthDrinking+Healthy.physical.activity+Qualification+Townsend.deprivation.index+urban+CHD+diabet+Hype	Air_Pollution_Index Derived from anxiety	-0.00447836	0.00120862	-3.70536	0.000211474	64379.9	15354.2	29377	0.00232039
ankrd54	Air_Pollution_Index+Age+Sex+BMI+Race.Ethnicity+Smoking+healthDrinking+Healthy.physical.activity+Qualification+Townsend.deprivation.index+urban+CHD+diabet+Hype	Air_Pollution_Index Derived from anxiety	-0.00447263	0.00109206	-4.09558	4.2226e-05	57088.1	12152	28945	0.000624007
cep85	Air_Pollution_Index+Age+Sex+BMI+Race.Ethnicity+Smoking+healthDrinking+Healthy.physical.activity+Qualification+Townsend.deprivation.index+urban+CHD+diabet+Hype	Air_Pollution_Index Derived from anxiety	-0.00447041	0.00122367	-3.65329	0.000259362	63680.1	15257.3	28945	0.00267216
ceacam8	Air_Pollution_Index+Age+Sex+BMI+Race.Ethnicity+Smoking+healthDrinking+Healthy.physical.activity+Qualification+Townsend.deprivation.index+urban+CHD+diabet+Hype	Air_Pollution_Index Derived from anxiety	-0.00445721	0.000918248	-4.85404	1.21597e-06	47596.2	8722.54	29123	3.55793e-05
fabp5	Air_Pollution_Index+Age+Sex+BMI+Race.Ethnicity+Smoking+healthDrinking+Healthy.physical.activity+Qualification+Townsend.deprivation.index+urban+CHD+diabet+Hype	Air_Pollution_Index Derived from anxiety	-0.00445066	0.00127126	-3.50097	0.000464237	68716.9	17455	29810	0.00414133
snx9	Air_Pollution_Index+Age+Sex+BMI+Race.Ethnicity+Smoking+healthDrinking+Healthy.physical.activity+Qualification+Townsend.deprivation.index+urban+CHD+diabet+Hype	Air_Pollution_Index Derived from anxiety	-0.00444772	0.00129253	-3.44108	0.00058019	69132.3	17846	29625	0.00500959
tank	Air_Pollution_Index+Age+Sex+BMI+Race.Ethnicity+Smoking+healthDrinking+Healthy.physical.activity+Qualification+Townsend.deprivation.index+urban+CHD+diabet+Hype	Air_Pollution_Index Derived from anxiety	-0.00442822	0.00132295	-3.34723	0.000817269	68551.3	17960.2	29053	0.0064283
muc16	Air_Pollution_Index+Age+Sex+BMI+Race.Ethnicity+Smoking+healthDrinking+Healthy.physical.activity+Qualification+Townsend.deprivation.index+urban+CHD+diabet+Hype	Air_Pollution_Index Derived from anxiety	-0.00441876	0.00351574	-1.25685	0.208818	127760	130815	29496	0.417921
hars1	Air_Pollution_Index+Age+Sex+BMI+Race.Ethnicity+Smoking+healthDrinking+Healthy.physical.activity+Qualification+Townsend.deprivation.index+urban+CHD+diabet+Hype	Air_Pollution_Index Derived from anxiety	-0.00440255	0.00144409	-3.04867	0.0023006	75723.4	22280.9	29632	0.0143092
rabgap1l	Air_Pollution_Index+Age+Sex+BMI+Race.Ethnicity+Smoking+healthDrinking+Healthy.physical.activity+Qualification+Townsend.deprivation.index+urban+CHD+diabet+Hype	Air_Pollution_Index Derived from anxiety	-0.00437701	0.00114757	-3.81415	0.000136937	60281.5	13514	29053	0.00159195
npm1	Air_Pollution_Index+Age+Sex+BMI+Race.Ethnicity+Smoking+healthDrinking+Healthy.physical.activity+Qualification+Townsend.deprivation.index+urban+CHD+diabet+Hype	Air_Pollution_Index Derived from anxiety	-0.00436799	0.00236911	-1.84372	0.0652606	17424.8	4148.13	7919	0.188316
irak1	Air_Pollution_Index+Age+Sex+BMI+Race.Ethnicity+Smoking+healthDrinking+Healthy.physical.activity+Qualification+Townsend.deprivation.index+urban+CHD+diabet+Hype	Air_Pollution_Index Derived from anxiety	-0.00435847	0.00132187	-3.29719	0.000977729	68503.9	17931	29053	0.00737873
abhd14b	Air_Pollution_Index+Age+Sex+BMI+Race.Ethnicity+Smoking+healthDrinking+Healthy.physical.activity+Qualification+Townsend.deprivation.index+urban+CHD+diabet+Hype	Air_Pollution_Index Derived from anxiety	-0.00434629	0.00107737	-4.03416	5.49359e-05	57470.6	12157.7	29328	0.000742775
gp6	Air_Pollution_Index+Age+Sex+BMI+Race.Ethnicity+Smoking+healthDrinking+Healthy.physical.activity+Qualification+Townsend.deprivation.index+urban+CHD+diabet+Hype	Air_Pollution_Index Derived from anxiety	-0.00434455	0.00164409	-2.64252	0.0082336	83196.9	28753.1	29583	0.0403802
mgll	Air_Pollution_Index+Age+Sex+BMI+Race.Ethnicity+Smoking+healthDrinking+Healthy.physical.activity+Qualification+Townsend.deprivation.index+urban+CHD+diabet+Hype	Air_Pollution_Index Derived from anxiety	-0.00434442	0.00161719	-2.68641	0.00722655	82791.2	28126.8	29721	0.0364567
aprt	Air_Pollution_Index+Age+Sex+BMI+Race.Ethnicity+Smoking+healthDrinking+Healthy.physical.activity+Qualification+Townsend.deprivation.index+urban+CHD+diabet+Hype	Air_Pollution_Index Derived from anxiety	-0.00432197	0.00089585	-4.82444	1.41101e-06	46771.2	8435.17	29378	3.96981e-05
mpi	Air_Pollution_Index+Age+Sex+BMI+Race.Ethnicity+Smoking+healthDrinking+Healthy.physical.activity+Qualification+Townsend.deprivation.index+urban+CHD+diabet+Hype	Air_Pollution_Index Derived from anxiety	-0.00432068	0.00160014	-2.70019	0.00693385	81289.5	27098	29496	0.035223
rnf41	Air_Pollution_Index+Age+Sex+BMI+Race.Ethnicity+Smoking+healthDrinking+Healthy.physical.activity+Qualification+Townsend.deprivation.index+urban+CHD+diabet+Hype	Air_Pollution_Index Derived from anxiety	-0.00430483	0.00127171	-3.38507	0.000712545	65911.2	16478.9	28945	0.00579141
stx8	Air_Pollution_Index+Age+Sex+BMI+Race.Ethnicity+Smoking+healthDrinking+Healthy.physical.activity+Qualification+Townsend.deprivation.index+urban+CHD+diabet+Hype	Air_Pollution_Index Derived from anxiety	-0.00427529	0.000926431	-4.6148	3.95124e-06	49214.1	9123.03	29586	9.4765e-05
casp2	Air_Pollution_Index+Age+Sex+BMI+Race.Ethnicity+Smoking+healthDrinking+Healthy.physical.activity+Qualification+Townsend.deprivation.index+urban+CHD+diabet+Hype	Air_Pollution_Index Derived from anxiety	-0.00427163	0.00128571	-3.32239	0.000893575	68620.6	17571	29586	0.00691693
tbl1x	Air_Pollution_Index+Age+Sex+BMI+Race.Ethnicity+Smoking+healthDrinking+Healthy.physical.activity+Qualification+Townsend.deprivation.index+urban+CHD+diabet+Hype	Air_Pollution_Index Derived from anxiety	-0.00426372	0.00159418	-2.67455	0.00748725	79004.2	25895.7	28945	0.037258
sugt1	Air_Pollution_Index+Age+Sex+BMI+Race.Ethnicity+Smoking+healthDrinking+Healthy.physical.activity+Qualification+Townsend.deprivation.index+urban+CHD+diabet+Hype	Air_Pollution_Index Derived from anxiety	-0.00424532	0.00150741	-2.8163	0.00486131	75761.6	23153.3	28945	0.026439
dapp1	Air_Pollution_Index+Age+Sex+BMI+Race.Ethnicity+Smoking+healthDrinking+Healthy.physical.activity+Qualification+Townsend.deprivation.index+urban+CHD+diabet+Hype	Air_Pollution_Index Derived from anxiety	-0.00424473	0.00223714	-1.89739	0.0577858	101420	53198.4	29586	0.171522
pdcd5	Air_Pollution_Index+Age+Sex+BMI+Race.Ethnicity+Smoking+healthDrinking+Healthy.physical.activity+Qualification+Townsend.deprivation.index+urban+CHD+diabet+Hype	Air_Pollution_Index Derived from anxiety	-0.00423412	0.00109982	-3.84985	0.000118437	60376.3	13152.3	29911	0.00140873
gzmb	Air_Pollution_Index+Age+Sex+BMI+Race.Ethnicity+Smoking+healthDrinking+Healthy.physical.activity+Qualification+Townsend.deprivation.index+urban+CHD+diabet+Hype	Air_Pollution_Index Derived from anxiety	-0.00422813	0.00123285	-3.42956	0.000605381	66134.6	16155.9	29586	0.00517937
lactb2	Air_Pollution_Index+Age+Sex+BMI+Race.Ethnicity+Smoking+healthDrinking+Healthy.physical.activity+Qualification+Townsend.deprivation.index+urban+CHD+diabet+Hype	Air_Pollution_Index Derived from anxiety	-0.00421398	0.00123786	-3.40424	0.000664368	66569.7	16368.3	29625	0.0054605
myo9b	Air_Pollution_Index+Age+Sex+BMI+Race.Ethnicity+Smoking+healthDrinking+Healthy.physical.activity+Qualification+Townsend.deprivation.index+urban+CHD+diabet+Hype	Air_Pollution_Index Derived from anxiety	-0.00420812	0.00126775	-3.31937	0.000903304	66072.7	16492.6	29053	0.00695544
psip1	Air_Pollution_Index+Age+Sex+BMI+Race.Ethnicity+Smoking+healthDrinking+Healthy.physical.activity+Qualification+Townsend.deprivation.index+urban+CHD+diabet+Hype	Air_Pollution_Index Derived from anxiety	-0.00420239	0.00121822	-3.44962	0.000562155	65427.7	15774.8	29586	0.00489543
tdrkh	Air_Pollution_Index+Age+Sex+BMI+Race.Ethnicity+Smoking+healthDrinking+Healthy.physical.activity+Qualification+Townsend.deprivation.index+urban+CHD+diabet+Hype	Air_Pollution_Index Derived from anxiety	-0.00419824	0.00160809	-2.6107	0.00904036	79420.7	26286.5	28935	0.0436503
fli1	Air_Pollution_Index+Age+Sex+BMI+Race.Ethnicity+Smoking+healthDrinking+Healthy.physical.activity+Qualification+Townsend.deprivation.index+urban+CHD+diabet+Hype	Air_Pollution_Index Derived from anxiety	-0.00419699	0.00206102	-2.03637	0.0417227	93883.9	43282.8	28945	0.132985
aldh1a1	Air_Pollution_Index+Age+Sex+BMI+Race.Ethnicity+Smoking+healthDrinking+Healthy.physical.activity+Qualification+Townsend.deprivation.index+urban+CHD+diabet+Hype	Air_Pollution_Index Derived from anxiety	-0.00416879	0.00100106	-4.16437	3.13095e-05	53991.9	10707	29632	0.00050336
decr1	Air_Pollution_Index+Age+Sex+BMI+Race.Ethnicity+Smoking+healthDrinking+Healthy.physical.activity+Qualification+Townsend.deprivation.index+urban+CHD+diabet+Hype	Air_Pollution_Index Derived from anxiety	-0.0041677	0.0017861	-2.3334	0.0196337	88086.5	33909.9	29586	0.0758939
eloa	Air_Pollution_Index+Age+Sex+BMI+Race.Ethnicity+Smoking+healthDrinking+Healthy.physical.activity+Qualification+Townsend.deprivation.index+urban+CHD+diabet+Hype	Air_Pollution_Index Derived from anxiety	-0.00414992	0.00101838	-4.07503	4.61285e-05	54612.4	10975.9	29496	0.000673373
cdc27	Air_Pollution_Index+Age+Sex+BMI+Race.Ethnicity+Smoking+healthDrinking+Healthy.physical.activity+Qualification+Townsend.deprivation.index+urban+CHD+diabet+Hype	Air_Pollution_Index Derived from anxiety	-0.00413675	0.00115683	-3.57593	0.000349548	60426	13636.1	28945	0.00328244
coro1a	Air_Pollution_Index+Age+Sex+BMI+Race.Ethnicity+Smoking+healthDrinking+Healthy.physical.activity+Qualification+Townsend.deprivation.index+urban+CHD+diabet+Hype	Air_Pollution_Index Derived from anxiety	-0.00413426	0.00171438	-2.41152	0.0158922	83839.2	30320.8	29086	0.064764
fxn	Air_Pollution_Index+Age+Sex+BMI+Race.Ethnicity+Smoking+healthDrinking+Healthy.physical.activity+Qualification+Townsend.deprivation.index+urban+CHD+diabet+Hype	Air_Pollution_Index Derived from anxiety	-0.00413013	0.00135973	-3.03747	0.00238782	73008.4	20075	29893	0.0146167
wwp2	Air_Pollution_Index+Age+Sex+BMI+Race.Ethnicity+Smoking+healthDrinking+Healthy.physical.activity+Qualification+Townsend.deprivation.index+urban+CHD+diabet+Hype	Air_Pollution_Index Derived from anxiety	-0.00412336	0.00101839	-4.04891	5.15877e-05	54442.3	10935.1	29425	0.000705354
mpig6b	Air_Pollution_Index+Age+Sex+BMI+Race.Ethnicity+Smoking+healthDrinking+Healthy.physical.activity+Qualification+Townsend.deprivation.index+urban+CHD+diabet+Hype	Air_Pollution_Index Derived from anxiety	-0.00410326	0.00141433	-2.90121	0.00371992	74817.9	21512.9	29721	0.0210125
ikzf2	Air_Pollution_Index+Age+Sex+BMI+Race.Ethnicity+Smoking+healthDrinking+Healthy.physical.activity+Qualification+Townsend.deprivation.index+urban+CHD+diabet+Hype	Air_Pollution_Index Derived from anxiety	-0.00410128	0.001684	-2.43544	0.0148797	82179.5	28895.8	28945	0.0611487
eno1	Air_Pollution_Index+Age+Sex+BMI+Race.Ethnicity+Smoking+healthDrinking+Healthy.physical.activity+Qualification+Townsend.deprivation.index+urban+CHD+diabet+Hype	Air_Pollution_Index Derived from anxiety	-0.00409012	0.00147248	-2.77771	0.00547774	76685.7	23046.6	29607	0.0289312
dbi	Air_Pollution_Index+Age+Sex+BMI+Race.Ethnicity+Smoking+healthDrinking+Healthy.physical.activity+Qualification+Townsend.deprivation.index+urban+CHD+diabet+Hype	Air_Pollution_Index Derived from anxiety	-0.00407998	0.00146989	-2.7757	0.0055117	76324.6	22895.5	29502	0.0290058
chac2	Air_Pollution_Index+Age+Sex+BMI+Race.Ethnicity+Smoking+healthDrinking+Healthy.physical.activity+Qualification+Townsend.deprivation.index+urban+CHD+diabet+Hype	Air_Pollution_Index Derived from anxiety	-0.0040795	0.00112613	-3.62259	0.000292164	58867.6	12921.9	28945	0.00294783
parp1	Air_Pollution_Index+Age+Sex+BMI+Race.Ethnicity+Smoking+healthDrinking+Healthy.physical.activity+Qualification+Townsend.deprivation.index+urban+CHD+diabet+Hype	Air_Pollution_Index Derived from anxiety	-0.00407472	0.00107348	-3.79581	0.000147458	57937.8	12249	29586	0.0016854
egf	Air_Pollution_Index+Age+Sex+BMI+Race.Ethnicity+Smoking+healthDrinking+Healthy.physical.activity+Qualification+Townsend.deprivation.index+urban+CHD+diabet+Hype	Air_Pollution_Index Derived from anxiety	-0.00406925	0.00191241	-2.12782	0.0333607	92176.9	38966.9	29574	0.112199
ntprobnp	Air_Pollution_Index+Age+Sex+BMI+Race.Ethnicity+Smoking+healthDrinking+Healthy.physical.activity+Qualification+Townsend.deprivation.index+urban+CHD+diabet+Hype	Air_Pollution_Index Derived from anxiety	-0.00406449	0.0018452	-2.20273	0.0276212	90240	36370.1	29625	0.0985605
cdc37	Air_Pollution_Index+Age+Sex+BMI+Race.Ethnicity+Smoking+healthDrinking+Healthy.physical.activity+Qualification+Townsend.deprivation.index+urban+CHD+diabet+Hype	Air_Pollution_Index Derived from anxiety	-0.00406214	0.00157235	-2.58348	0.00978563	80986.9	26478.9	29716	0.0455722
fis1	Air_Pollution_Index+Age+Sex+BMI+Race.Ethnicity+Smoking+healthDrinking+Healthy.physical.activity+Qualification+Townsend.deprivation.index+urban+CHD+diabet+Hype	Air_Pollution_Index Derived from anxiety	-0.00405913	0.00144081	-2.81725	0.00484693	75595.9	22200.5	29619	0.026439
prkar1a	Air_Pollution_Index+Age+Sex+BMI+Race.Ethnicity+Smoking+healthDrinking+Healthy.physical.activity+Qualification+Townsend.deprivation.index+urban+CHD+diabet+Hype	Air_Pollution_Index Derived from anxiety	-0.00405783	0.00155697	-2.60624	0.0091588	80169.1	25895.1	29625	0.0440223
hmbs	Air_Pollution_Index+Age+Sex+BMI+Race.Ethnicity+Smoking+healthDrinking+Healthy.physical.activity+Qualification+Townsend.deprivation.index+urban+CHD+diabet+Hype	Air_Pollution_Index Derived from anxiety	-0.00405071	0.000811882	-4.98929	6.09416e-07	42154.9	7157.07	29893	1.93821e-05
hpcal1	Air_Pollution_Index+Age+Sex+BMI+Race.Ethnicity+Smoking+healthDrinking+Healthy.physical.activity+Qualification+Townsend.deprivation.index+urban+CHD+diabet+Hype	Air_Pollution_Index Derived from anxiety	-0.00404157	0.00136883	-2.95258	0.00315376	73579.5	20412.2	29943	0.0181615
nadk	Air_Pollution_Index+Age+Sex+BMI+Race.Ethnicity+Smoking+healthDrinking+Healthy.physical.activity+Qualification+Townsend.deprivation.index+urban+CHD+diabet+Hype	Air_Pollution_Index Derived from anxiety	-0.00402714	0.00104925	-3.83812	0.000124237	56767.7	11760.2	29625	0.00146579
triap1	Air_Pollution_Index+Age+Sex+BMI+Race.Ethnicity+Smoking+healthDrinking+Healthy.physical.activity+Qualification+Townsend.deprivation.index+urban+CHD+diabet+Hype	Air_Pollution_Index Derived from anxiety	-0.00401065	0.00117369	-3.41713	0.000633688	64205.4	14957.4	29893	0.00532702
nmnat1	Air_Pollution_Index+Age+Sex+BMI+Race.Ethnicity+Smoking+healthDrinking+Healthy.physical.activity+Qualification+Townsend.deprivation.index+urban+CHD+diabet+Hype	Air_Pollution_Index Derived from anxiety	-0.00399778	0.00136798	-2.92239	0.0034762	71822.9	19731.4	29425	0.019866
akr1b1	Air_Pollution_Index+Age+Sex+BMI+Race.Ethnicity+Smoking+healthDrinking+Healthy.physical.activity+Qualification+Townsend.deprivation.index+urban+CHD+diabet+Hype	Air_Pollution_Index Derived from anxiety	-0.00394677	0.00140654	-2.80601	0.00501932	71749.3	20158.4	28945	0.0270379
fkbp1b	Air_Pollution_Index+Age+Sex+BMI+Race.Ethnicity+Smoking+healthDrinking+Healthy.physical.activity+Qualification+Townsend.deprivation.index+urban+CHD+diabet+Hype	Air_Pollution_Index Derived from anxiety	-0.00392253	0.00210159	-1.86646	0.0619874	98185.3	47316	29688	0.181739
kel	Air_Pollution_Index+Age+Sex+BMI+Race.Ethnicity+Smoking+healthDrinking+Healthy.physical.activity+Qualification+Townsend.deprivation.index+urban+CHD+diabet+Hype	Air_Pollution_Index Derived from anxiety	-0.00389048	0.000671837	-5.79081	7.0773e-09	28874.1	4588.19	28935	4.90591e-07
med18	Air_Pollution_Index+Age+Sex+BMI+Race.Ethnicity+Smoking+healthDrinking+Healthy.physical.activity+Qualification+Townsend.deprivation.index+urban+CHD+diabet+Hype	Air_Pollution_Index Derived from anxiety	-0.00388937	0.00143164	-2.71673	0.00659695	72773.8	20884.2	28945	0.0338643
nck2	Air_Pollution_Index+Age+Sex+BMI+Race.Ethnicity+Smoking+healthDrinking+Healthy.physical.activity+Qualification+Townsend.deprivation.index+urban+CHD+diabet+Hype	Air_Pollution_Index Derived from anxiety	-0.00385795	0.00196857	-1.95977	0.0500318	94638.1	41769.9	29760	0.153774
srp14	Air_Pollution_Index+Age+Sex+BMI+Race.Ethnicity+Smoking+healthDrinking+Healthy.physical.activity+Qualification+Townsend.deprivation.index+urban+CHD+diabet+Hype	Air_Pollution_Index Derived from anxiety	-0.00384382	0.00114488	-3.35741	0.00078777	61524.8	13872.1	29496	0.00622977
ptpn1	Air_Pollution_Index+Age+Sex+BMI+Race.Ethnicity+Smoking+healthDrinking+Healthy.physical.activity+Qualification+Townsend.deprivation.index+urban+CHD+diabet+Hype	Air_Pollution_Index Derived from anxiety	-0.00383837	0.00149077	-2.57476	0.0100358	76885.3	23432.5	29425	0.0457397
cd69	Air_Pollution_Index+Age+Sex+BMI+Race.Ethnicity+Smoking+healthDrinking+Healthy.physical.activity+Qualification+Townsend.deprivation.index+urban+CHD+diabet+Hype	Air_Pollution_Index Derived from anxiety	-0.00383612	0.00163226	-2.35019	0.0187706	82488.2	28231.4	29490	0.0740626
ccs	Air_Pollution_Index+Age+Sex+BMI+Race.Ethnicity+Smoking+healthDrinking+Healthy.physical.activity+Qualification+Townsend.deprivation.index+urban+CHD+diabet+Hype	Air_Pollution_Index Derived from anxiety	-0.0037762	0.000898471	-4.20292	2.64271e-05	47064	8511.47	29425	0.000449462
pxn	Air_Pollution_Index+Age+Sex+BMI+Race.Ethnicity+Smoking+healthDrinking+Healthy.physical.activity+Qualification+Townsend.deprivation.index+urban+CHD+diabet+Hype	Air_Pollution_Index Derived from anxiety	-0.00376888	0.000974072	-3.86921	0.00010943	50387.4	9644.84	28935	0.00132783
nudc	Air_Pollution_Index+Age+Sex+BMI+Race.Ethnicity+Smoking+healthDrinking+Healthy.physical.activity+Qualification+Townsend.deprivation.index+urban+CHD+diabet+Hype	Air_Pollution_Index Derived from anxiety	-0.00375691	0.00118756	-3.16356	0.00156007	65066.1	15363.9	29943	0.010766
nfkbie	Air_Pollution_Index+Age+Sex+BMI+Race.Ethnicity+Smoking+healthDrinking+Healthy.physical.activity+Qualification+Townsend.deprivation.index+urban+CHD+diabet+Hype	Air_Pollution_Index Derived from anxiety	-0.00375037	0.000925716	-4.05132	5.10632e-05	47514.2	8731.87	28945	0.000704768
inpp1	Air_Pollution_Index+Age+Sex+BMI+Race.Ethnicity+Smoking+healthDrinking+Healthy.physical.activity+Qualification+Townsend.deprivation.index+urban+CHD+diabet+Hype	Air_Pollution_Index Derived from anxiety	-0.00372831	0.00101134	-3.68652	0.000227751	54202.8	10824.7	29496	0.00243212
msra	Air_Pollution_Index+Age+Sex+BMI+Race.Ethnicity+Smoking+healthDrinking+Healthy.physical.activity+Qualification+Townsend.deprivation.index+urban+CHD+diabet+Hype	Air_Pollution_Index Derived from anxiety	-0.00372771	0.00135537	-2.75033	0.00595717	72154.7	19675	29716	0.0309054
psme2	Air_Pollution_Index+Age+Sex+BMI+Race.Ethnicity+Smoking+healthDrinking+Healthy.physical.activity+Qualification+Townsend.deprivation.index+urban+CHD+diabet+Hype	Air_Pollution_Index Derived from anxiety	-0.00371383	0.000696382	-5.33303	9.73017e-08	31776.4	5066.34	29293	3.65006e-06
trim21	Air_Pollution_Index+Age+Sex+BMI+Race.Ethnicity+Smoking+healthDrinking+Healthy.physical.activity+Qualification+Townsend.deprivation.index+urban+CHD+diabet+Hype	Air_Pollution_Index Derived from anxiety	-0.00370194	0.0014365	-2.57706	0.00996939	75187.7	21934.3	29586	0.0457217
rbks	Air_Pollution_Index+Age+Sex+BMI+Race.Ethnicity+Smoking+healthDrinking+Healthy.physical.activity+Qualification+Townsend.deprivation.index+urban+CHD+diabet+Hype	Air_Pollution_Index Derived from anxiety	-0.00366415	0.000947362	-3.86774	0.000110088	48906.7	9158.41	28961	0.00132783
gmpr	Air_Pollution_Index+Age+Sex+BMI+Race.Ethnicity+Smoking+healthDrinking+Healthy.physical.activity+Qualification+Townsend.deprivation.index+urban+CHD+diabet+Hype	Air_Pollution_Index Derived from anxiety	-0.00365678	0.000934076	-3.91486	9.06553e-05	50677.1	9505.08	29943	0.00115329
ppib	Air_Pollution_Index+Age+Sex+BMI+Race.Ethnicity+Smoking+healthDrinking+Healthy.physical.activity+Qualification+Townsend.deprivation.index+urban+CHD+diabet+Hype	Air_Pollution_Index Derived from anxiety	-0.003648	0.00177244	-2.05818	0.0395818	88086.3	33712	29674	0.127484
foxo1	Air_Pollution_Index+Age+Sex+BMI+Race.Ethnicity+Smoking+healthDrinking+Healthy.physical.activity+Qualification+Townsend.deprivation.index+urban+CHD+diabet+Hype	Air_Pollution_Index Derived from anxiety	-0.00364664	0.00160027	-2.27876	0.0226882	81580.8	27220.7	29586	0.0851099
psme1	Air_Pollution_Index+Age+Sex+BMI+Race.Ethnicity+Smoking+healthDrinking+Healthy.physical.activity+Qualification+Townsend.deprivation.index+urban+CHD+diabet+Hype	Air_Pollution_Index Derived from anxiety	-0.00363993	0.000707088	-5.14777	2.65292e-07	32858.1	5254.97	29378	9.02611e-06
mmp9	Air_Pollution_Index+Age+Sex+BMI+Race.Ethnicity+Smoking+healthDrinking+Healthy.physical.activity+Qualification+Townsend.deprivation.index+urban+CHD+diabet+Hype	Air_Pollution_Index Derived from anxiety	-0.00363514	0.00112269	-3.23788	0.00120553	60642.2	13424.8	29577	0.00868815
kifbp	Air_Pollution_Index+Age+Sex+BMI+Race.Ethnicity+Smoking+healthDrinking+Healthy.physical.activity+Qualification+Townsend.deprivation.index+urban+CHD+diabet+Hype	Air_Pollution_Index Derived from anxiety	-0.00363259	0.00153954	-2.35953	0.0183047	79010.5	25084.6	29496	0.0729693
ahcy	Air_Pollution_Index+Age+Sex+BMI+Race.Ethnicity+Smoking+healthDrinking+Healthy.physical.activity+Qualification+Townsend.deprivation.index+urban+CHD+diabet+Hype	Air_Pollution_Index Derived from anxiety	-0.00363007	0.00127489	-2.84735	0.00441147	68317.5	17362.2	29625	0.0241722
nudt2	Air_Pollution_Index+Age+Sex+BMI+Race.Ethnicity+Smoking+healthDrinking+Healthy.physical.activity+Qualification+Townsend.deprivation.index+urban+CHD+diabet+Hype	Air_Pollution_Index Derived from anxiety	-0.00362621	0.00107188	-3.38303	0.00071785	57635.5	12159.6	29496	0.00580229
itga6	Air_Pollution_Index+Age+Sex+BMI+Race.Ethnicity+Smoking+healthDrinking+Healthy.physical.activity+Qualification+Townsend.deprivation.index+urban+CHD+diabet+Hype	Air_Pollution_Index Derived from anxiety	-0.00357745	0.00098562	-3.62964	0.000284294	52881.4	10326	29586	0.00288835
ppp1r12a	Air_Pollution_Index+Age+Sex+BMI+Race.Ethnicity+Smoking+healthDrinking+Healthy.physical.activity+Qualification+Townsend.deprivation.index+urban+CHD+diabet+Hype	Air_Pollution_Index Derived from anxiety	-0.00355335	0.00178896	-1.98626	0.0470131	88663	34277	29716	0.146653
cnpy4	Air_Pollution_Index+Age+Sex+BMI+Race.Ethnicity+Smoking+healthDrinking+Healthy.physical.activity+Qualification+Townsend.deprivation.index+urban+CHD+diabet+Hype	Air_Pollution_Index Derived from anxiety	-0.00355118	0.00140957	-2.51934	0.0117626	73803.3	21027.8	29496	0.0518334
egln1	Air_Pollution_Index+Age+Sex+BMI+Race.Ethnicity+Smoking+healthDrinking+Healthy.physical.activity+Qualification+Townsend.deprivation.index+urban+CHD+diabet+Hype	Air_Pollution_Index Derived from anxiety	-0.00354441	0.00103803	-3.41455	0.000639722	55949.3	11453.4	29586	0.00532702
itgb1bp2	Air_Pollution_Index+Age+Sex+BMI+Race.Ethnicity+Smoking+healthDrinking+Healthy.physical.activity+Qualification+Townsend.deprivation.index+urban+CHD+diabet+Hype	Air_Pollution_Index Derived from anxiety	-0.00351427	0.0020745	-1.69404	0.090269	95102.9	44519.3	29123	0.237225
kyat1	Air_Pollution_Index+Age+Sex+BMI+Race.Ethnicity+Smoking+healthDrinking+Healthy.physical.activity+Qualification+Townsend.deprivation.index+urban+CHD+diabet+Hype	Air_Pollution_Index Derived from anxiety	-0.00351165	0.00107034	-3.28089	0.001036	57820.2	12205.5	29573	0.00765492
serpinb6	Air_Pollution_Index+Age+Sex+BMI+Race.Ethnicity+Smoking+healthDrinking+Healthy.physical.activity+Qualification+Townsend.deprivation.index+urban+CHD+diabet+Hype	Air_Pollution_Index Derived from anxiety	-0.00350085	0.00111397	-3.14267	0.00167576	60841.3	13403.6	29813	0.0112412
plxna4	Air_Pollution_Index+Age+Sex+BMI+Race.Ethnicity+Smoking+healthDrinking+Healthy.physical.activity+Qualification+Townsend.deprivation.index+urban+CHD+diabet+Hype	Air_Pollution_Index Derived from anxiety	-0.00348724	0.00152033	-2.29374	0.0218127	78546.4	24569.1	29586	0.0822473
lyn	Air_Pollution_Index+Age+Sex+BMI+Race.Ethnicity+Smoking+healthDrinking+Healthy.physical.activity+Qualification+Townsend.deprivation.index+urban+CHD+diabet+Hype	Air_Pollution_Index Derived from anxiety	-0.00347546	0.00158017	-2.19943	0.0278551	80548	26425.8	29496	0.0991534
zbtb16	Air_Pollution_Index+Age+Sex+BMI+Race.Ethnicity+Smoking+healthDrinking+Healthy.physical.activity+Qualification+Townsend.deprivation.index+urban+CHD+diabet+Hype	Air_Pollution_Index Derived from anxiety	-0.00345513	0.00136375	-2.53355	0.0112967	69959.4	18950.6	28945	0.0502341
ctf1	Air_Pollution_Index+Age+Sex+BMI+Race.Ethnicity+Smoking+healthDrinking+Healthy.physical.activity+Qualification+Townsend.deprivation.index+urban+CHD+diabet+Hype	Air_Pollution_Index Derived from anxiety	-0.00344027	0.0015708	-2.19014	0.0285218	78890.4	25524.8	29123	0.100548
il4	Air_Pollution_Index+Age+Sex+BMI+Race.Ethnicity+Smoking+healthDrinking+Healthy.physical.activity+Qualification+Townsend.deprivation.index+urban+CHD+diabet+Hype	Air_Pollution_Index Derived from anxiety	-0.00342963	0.00168594	-2.03425	0.0419355	82650.4	29168.3	29053	0.133373
ces3	Air_Pollution_Index+Age+Sex+BMI+Race.Ethnicity+Smoking+healthDrinking+Healthy.physical.activity+Qualification+Townsend.deprivation.index+urban+CHD+diabet+Hype	Air_Pollution_Index Derived from anxiety	-0.00342907	0.00132095	-2.59592	0.00943861	69970	18466.9	29496	0.0444358
dab2	Air_Pollution_Index+Age+Sex+BMI+Race.Ethnicity+Smoking+healthDrinking+Healthy.physical.activity+Qualification+Townsend.deprivation.index+urban+CHD+diabet+Hype	Air_Pollution_Index Derived from anxiety	-0.00338996	0.00207421	-1.63434	0.102198	98274.3	46714.9	29893	0.259577
shmt1	Air_Pollution_Index+Age+Sex+BMI+Race.Ethnicity+Smoking+healthDrinking+Healthy.physical.activity+Qualification+Townsend.deprivation.index+urban+CHD+diabet+Hype	Air_Pollution_Index Derived from anxiety	-0.00335899	0.00160887	-2.0878	0.0368245	82484.4	27838.1	29721	0.120365
metap1d	Air_Pollution_Index+Age+Sex+BMI+Race.Ethnicity+Smoking+healthDrinking+Healthy.physical.activity+Qualification+Townsend.deprivation.index+urban+CHD+diabet+Hype	Air_Pollution_Index Derived from anxiety	-0.00335575	0.00153398	-2.1876	0.0287062	79075.7	25012.3	29586	0.100713
nub1	Air_Pollution_Index+Age+Sex+BMI+Race.Ethnicity+Smoking+healthDrinking+Healthy.physical.activity+Qualification+Townsend.deprivation.index+urban+CHD+diabet+Hype	Air_Pollution_Index Derived from anxiety	-0.00334381	0.00158026	-2.11599	0.0343544	80835.7	26544.2	29586	0.114488
padi4	Air_Pollution_Index+Age+Sex+BMI+Race.Ethnicity+Smoking+healthDrinking+Healthy.physical.activity+Qualification+Townsend.deprivation.index+urban+CHD+diabet+Hype	Air_Pollution_Index Derived from anxiety	-0.00333061	0.00137558	-2.42123	0.015474	70223.1	19173.9	28892	0.0634132
glod4	Air_Pollution_Index+Age+Sex+BMI+Race.Ethnicity+Smoking+healthDrinking+Healthy.physical.activity+Qualification+Townsend.deprivation.index+urban+CHD+diabet+Hype	Air_Pollution_Index Derived from anxiety	-0.00332589	0.000672418	-4.94617	7.61035e-07	30351.3	4824.58	29580	2.28431e-05
atox1	Air_Pollution_Index+Age+Sex+BMI+Race.Ethnicity+Smoking+healthDrinking+Healthy.physical.activity+Qualification+Townsend.deprivation.index+urban+CHD+diabet+Hype	Air_Pollution_Index Derived from anxiety	-0.00331255	0.00133154	-2.48775	0.0128607	71100	18989.4	29716	0.0555023
comt	Air_Pollution_Index+Age+Sex+BMI+Race.Ethnicity+Smoking+healthDrinking+Healthy.physical.activity+Qualification+Townsend.deprivation.index+urban+CHD+diabet+Hype	Air_Pollution_Index Derived from anxiety	-0.00330767	0.00157755	-2.0967	0.0360284	77980.7	25186.8	28816	0.118715
dffa	Air_Pollution_Index+Age+Sex+BMI+Race.Ethnicity+Smoking+healthDrinking+Healthy.physical.activity+Qualification+Townsend.deprivation.index+urban+CHD+diabet+Hype	Air_Pollution_Index Derived from anxiety	-0.00327842	0.00127024	-2.58094	0.00985794	69099.9	17577.8	29943	0.0456398
slc16a1	Air_Pollution_Index+Age+Sex+BMI+Race.Ethnicity+Smoking+healthDrinking+Healthy.physical.activity+Qualification+Townsend.deprivation.index+urban+CHD+diabet+Hype	Air_Pollution_Index Derived from anxiety	-0.00327527	0.00106775	-3.06744	0.00216101	55705.5	11589.3	28935	0.0136864
fyb1	Air_Pollution_Index+Age+Sex+BMI+Race.Ethnicity+Smoking+healthDrinking+Healthy.physical.activity+Qualification+Townsend.deprivation.index+urban+CHD+diabet+Hype	Air_Pollution_Index Derived from anxiety	-0.00326449	0.00171822	-1.89992	0.0574531	85808.2	31404.4	29583	0.171522
drg2	Air_Pollution_Index+Age+Sex+BMI+Race.Ethnicity+Smoking+healthDrinking+Healthy.physical.activity+Qualification+Townsend.deprivation.index+urban+CHD+diabet+Hype	Air_Pollution_Index Derived from anxiety	-0.00323742	0.00106226	-3.04767	0.00230826	57103	11942.2	29496	0.0143092
aifm1	Air_Pollution_Index+Age+Sex+BMI+Race.Ethnicity+Smoking+healthDrinking+Healthy.physical.activity+Qualification+Townsend.deprivation.index+urban+CHD+diabet+Hype	Air_Pollution_Index Derived from anxiety	-0.00320152	0.00193461	-1.65486	0.0979625	92282.5	39484.8	29440	0.251788
stk4	Air_Pollution_Index+Age+Sex+BMI+Race.Ethnicity+Smoking+healthDrinking+Healthy.physical.activity+Qualification+Townsend.deprivation.index+urban+CHD+diabet+Hype	Air_Pollution_Index Derived from anxiety	-0.00318659	0.00162317	-1.96319	0.0496333	82637.9	28143.8	29625	0.153517
cep43	Air_Pollution_Index+Age+Sex+BMI+Race.Ethnicity+Smoking+healthDrinking+Healthy.physical.activity+Qualification+Townsend.deprivation.index+urban+CHD+diabet+Hype	Air_Pollution_Index Derived from anxiety	-0.00317315	0.00129815	-2.44437	0.0145165	67061.1	17177.4	28905	0.0602381
nbn	Air_Pollution_Index+Age+Sex+BMI+Race.Ethnicity+Smoking+healthDrinking+Healthy.physical.activity+Qualification+Townsend.deprivation.index+urban+CHD+diabet+Hype	Air_Pollution_Index Derived from anxiety	-0.0031538	0.00101346	-3.11192	0.00186057	53054.6	10539.9	29053	0.0120443
sost	Air_Pollution_Index+Age+Sex+BMI+Race.Ethnicity+Smoking+healthDrinking+Healthy.physical.activity+Qualification+Townsend.deprivation.index+urban+CHD+diabet+Hype	Air_Pollution_Index Derived from anxiety	-0.00314569	0.000719939	-4.36939	1.2502e-05	34334.7	5519.69	29574	0.000250554
apbb1ip	Air_Pollution_Index+Age+Sex+BMI+Race.Ethnicity+Smoking+healthDrinking+Healthy.physical.activity+Qualification+Townsend.deprivation.index+urban+CHD+diabet+Hype	Air_Pollution_Index Derived from anxiety	-0.00314108	0.000850979	-3.69113	0.000223659	44010.8	7664.1	29496	0.00240598
chmp1a	Air_Pollution_Index+Age+Sex+BMI+Race.Ethnicity+Smoking+healthDrinking+Healthy.physical.activity+Qualification+Townsend.deprivation.index+urban+CHD+diabet+Hype	Air_Pollution_Index Derived from anxiety	-0.00314013	0.00146738	-2.13995	0.0323668	75954	22703.1	29425	0.109307
snap29	Air_Pollution_Index+Age+Sex+BMI+Race.Ethnicity+Smoking+healthDrinking+Healthy.physical.activity+Qualification+Townsend.deprivation.index+urban+CHD+diabet+Hype	Air_Pollution_Index Derived from anxiety	-0.00313932	0.00169396	-1.85325	0.063857	85417.5	30733	29716	0.186323
akt3	Air_Pollution_Index+Age+Sex+BMI+Race.Ethnicity+Smoking+healthDrinking+Healthy.physical.activity+Qualification+Townsend.deprivation.index+urban+CHD+diabet+Hype	Air_Pollution_Index Derived from anxiety	-0.00312203	0.00108684	-2.87256	0.00407454	56388.9	11917.6	28803	0.0226656
gzmh	Air_Pollution_Index+Age+Sex+BMI+Race.Ethnicity+Smoking+healthDrinking+Healthy.physical.activity+Qualification+Townsend.deprivation.index+urban+CHD+diabet+Hype	Air_Pollution_Index Derived from anxiety	-0.00312042	0.00143822	-2.16965	0.0300415	73750.4	21397.9	29123	0.104148
sord	Air_Pollution_Index+Age+Sex+BMI+Race.Ethnicity+Smoking+healthDrinking+Healthy.physical.activity+Qualification+Townsend.deprivation.index+urban+CHD+diabet+Hype	Air_Pollution_Index Derived from anxiety	-0.00311488	0.00124551	-2.50089	0.0123936	67226.3	16646.2	29750	0.0540347
samd9l	Air_Pollution_Index+Age+Sex+BMI+Race.Ethnicity+Smoking+healthDrinking+Healthy.physical.activity+Qualification+Townsend.deprivation.index+urban+CHD+diabet+Hype	Air_Pollution_Index Derived from anxiety	-0.00308006	0.00137856	-2.23425	0.0254738	72749.9	20200.7	29586	0.0929381
nudt5	Air_Pollution_Index+Age+Sex+BMI+Race.Ethnicity+Smoking+healthDrinking+Healthy.physical.activity+Qualification+Townsend.deprivation.index+urban+CHD+diabet+Hype	Air_Pollution_Index Derived from anxiety	-0.00304987	0.000961806	-3.17098	0.00152079	51619.4	9883.74	29632	0.0105823
sestd1	Air_Pollution_Index+Age+Sex+BMI+Race.Ethnicity+Smoking+healthDrinking+Healthy.physical.activity+Qualification+Townsend.deprivation.index+urban+CHD+diabet+Hype	Air_Pollution_Index Derived from anxiety	-0.00304691	0.00121105	-2.51593	0.0118773	62998.6	14908.6	28935	0.0521816
clec4d	Air_Pollution_Index+Age+Sex+BMI+Race.Ethnicity+Smoking+healthDrinking+Healthy.physical.activity+Qualification+Townsend.deprivation.index+urban+CHD+diabet+Hype	Air_Pollution_Index Derived from anxiety	-0.00303359	0.00112435	-2.69809	0.00697773	60679.3	13437.3	29586	0.0353232
stx16	Air_Pollution_Index+Age+Sex+BMI+Race.Ethnicity+Smoking+healthDrinking+Healthy.physical.activity+Qualification+Townsend.deprivation.index+urban+CHD+diabet+Hype	Air_Pollution_Index Derived from anxiety	-0.00303035	0.00109004	-2.78005	0.00543863	56980.5	12106.9	28945	0.0288287
cep20	Air_Pollution_Index+Age+Sex+BMI+Race.Ethnicity+Smoking+healthDrinking+Healthy.physical.activity+Qualification+Townsend.deprivation.index+urban+CHD+diabet+Hype	Air_Pollution_Index Derived from anxiety	-0.003018	0.00138819	-2.17406	0.0297089	70988.3	19635.8	28945	0.10324
icam4	Air_Pollution_Index+Age+Sex+BMI+Race.Ethnicity+Smoking+healthDrinking+Healthy.physical.activity+Qualification+Townsend.deprivation.index+urban+CHD+diabet+Hype	Air_Pollution_Index Derived from anxiety	-0.0030034	0.000982545	-3.05676	0.00223945	52696.3	10261.7	29586	0.0140615
qdpr	Air_Pollution_Index+Age+Sex+BMI+Race.Ethnicity+Smoking+healthDrinking+Healthy.physical.activity+Qualification+Townsend.deprivation.index+urban+CHD+diabet+Hype	Air_Pollution_Index Derived from anxiety	-0.00297246	0.000814048	-3.65145	0.00026121	41427.9	7021.11	29505	0.00267238
ythdf3	Air_Pollution_Index+Age+Sex+BMI+Race.Ethnicity+Smoking+healthDrinking+Healthy.physical.activity+Qualification+Townsend.deprivation.index+urban+CHD+diabet+Hype	Air_Pollution_Index Derived from anxiety	-0.00296221	0.00157808	-1.8771	0.0605141	78805.6	25555.3	29053	0.178133
cert	Air_Pollution_Index+Age+Sex+BMI+Race.Ethnicity+Smoking+healthDrinking+Healthy.physical.activity+Qualification+Townsend.deprivation.index+urban+CHD+diabet+Hype	Air_Pollution_Index Derived from anxiety	-0.00295175	0.00114611	-2.57545	0.010016	59806.9	13352.7	28935	0.0457397
casp10	Air_Pollution_Index+Age+Sex+BMI+Race.Ethnicity+Smoking+healthDrinking+Healthy.physical.activity+Qualification+Townsend.deprivation.index+urban+CHD+diabet+Hype	Air_Pollution_Index Derived from anxiety	-0.00291385	0.00134954	-2.15915	0.030847	69269.3	18513.3	28935	0.105937
mpo	Air_Pollution_Index+Age+Sex+BMI+Race.Ethnicity+Smoking+healthDrinking+Healthy.physical.activity+Qualification+Townsend.deprivation.index+urban+CHD+diabet+Hype	Air_Pollution_Index Derived from anxiety	-0.00290678	0.000861799	-3.37292	0.000744716	45107.9	7935.21	29632	0.00598637
arhgap25	Air_Pollution_Index+Age+Sex+BMI+Race.Ethnicity+Smoking+healthDrinking+Healthy.physical.activity+Qualification+Townsend.deprivation.index+urban+CHD+diabet+Hype	Air_Pollution_Index Derived from anxiety	-0.00290231	0.00112858	-2.57166	0.0101263	58993.5	12978.1	28945	0.0460085
il18	Air_Pollution_Index+Age+Sex+BMI+Race.Ethnicity+Smoking+healthDrinking+Healthy.physical.activity+Qualification+Townsend.deprivation.index+urban+CHD+diabet+Hype	Air_Pollution_Index Derived from anxiety	-0.00288471	0.000856181	-3.36927	0.000754636	44500	7788.05	29527	0.00601904
clpp	Air_Pollution_Index+Age+Sex+BMI+Race.Ethnicity+Smoking+healthDrinking+Healthy.physical.activity+Qualification+Townsend.deprivation.index+urban+CHD+diabet+Hype	Air_Pollution_Index Derived from anxiety	-0.00288082	0.00178087	-1.61765	0.105748	87171.5	33336	29377	0.267202
susd1	Air_Pollution_Index+Age+Sex+BMI+Race.Ethnicity+Smoking+healthDrinking+Healthy.physical.activity+Qualification+Townsend.deprivation.index+urban+CHD+diabet+Hype	Air_Pollution_Index Derived from anxiety	-0.00287773	0.000899837	-3.19806	0.00138506	46415.6	8376.28	29123	0.00969539
tia1	Air_Pollution_Index+Age+Sex+BMI+Race.Ethnicity+Smoking+healthDrinking+Healthy.physical.activity+Qualification+Townsend.deprivation.index+urban+CHD+diabet+Hype	Air_Pollution_Index Derived from anxiety	-0.00286681	0.0022649	-1.26575	0.205612	98772.3	51899.9	28792	0.415329
ptx3	Air_Pollution_Index+Age+Sex+BMI+Race.Ethnicity+Smoking+healthDrinking+Healthy.physical.activity+Qualification+Townsend.deprivation.index+urban+CHD+diabet+Hype	Air_Pollution_Index Derived from anxiety	-0.00286393	0.000910233	-3.14637	0.00165473	48169.5	8806.79	29586	0.0112363
ssc4d	Air_Pollution_Index+Age+Sex+BMI+Race.Ethnicity+Smoking+healthDrinking+Healthy.physical.activity+Qualification+Townsend.deprivation.index+urban+CHD+diabet+Hype	Air_Pollution_Index Derived from anxiety	-0.00282557	0.00205479	-1.37512	0.169106	96413	44963.2	29574	0.362824
prkab1	Air_Pollution_Index+Age+Sex+BMI+Race.Ethnicity+Smoking+healthDrinking+Healthy.physical.activity+Qualification+Townsend.deprivation.index+urban+CHD+diabet+Hype	Air_Pollution_Index Derived from anxiety	-0.00281592	0.00103151	-2.7299	0.00633926	54081.4	10918.8	29053	0.0326561
impa1	Air_Pollution_Index+Age+Sex+BMI+Race.Ethnicity+Smoking+healthDrinking+Healthy.physical.activity+Qualification+Townsend.deprivation.index+urban+CHD+diabet+Hype	Air_Pollution_Index Derived from anxiety	-0.00279788	0.00113929	-2.4558	0.0140628	61049.6	13685.8	29425	0.0589509
tdgf1	Air_Pollution_Index+Age+Sex+BMI+Race.Ethnicity+Smoking+healthDrinking+Healthy.physical.activity+Qualification+Townsend.deprivation.index+urban+CHD+diabet+Hype	Air_Pollution_Index Derived from anxiety	-0.00279427	0.00269305	-1.03758	0.299473	109283	73723	28935	0.525964
stx6	Air_Pollution_Index+Age+Sex+BMI+Race.Ethnicity+Smoking+healthDrinking+Healthy.physical.activity+Qualification+Townsend.deprivation.index+urban+CHD+diabet+Hype	Air_Pollution_Index Derived from anxiety	-0.0027746	0.00125833	-2.20499	0.0274624	65298.2	16133.8	28945	0.0984741
rassf2	Air_Pollution_Index+Age+Sex+BMI+Race.Ethnicity+Smoking+healthDrinking+Healthy.physical.activity+Qualification+Townsend.deprivation.index+urban+CHD+diabet+Hype	Air_Pollution_Index Derived from anxiety	-0.00276558	0.00106188	-2.60442	0.00920766	55464.3	11489.5	28945	0.0440223
fabp9	Air_Pollution_Index+Age+Sex+BMI+Race.Ethnicity+Smoking+healthDrinking+Healthy.physical.activity+Qualification+Townsend.deprivation.index+urban+CHD+diabet+Hype	Air_Pollution_Index Derived from anxiety	-0.00272366	0.00103094	-2.64193	0.00824786	55543.2	11297.3	29586	0.0403802
trim5	Air_Pollution_Index+Age+Sex+BMI+Race.Ethnicity+Smoking+healthDrinking+Healthy.physical.activity+Qualification+Townsend.deprivation.index+urban+CHD+diabet+Hype	Air_Pollution_Index Derived from anxiety	-0.00271141	0.00162481	-1.66875	0.0951766	82482	28062	29586	0.246885
clec1b	Air_Pollution_Index+Age+Sex+BMI+Race.Ethnicity+Smoking+healthDrinking+Healthy.physical.activity+Qualification+Townsend.deprivation.index+urban+CHD+diabet+Hype	Air_Pollution_Index Derived from anxiety	-0.00270292	0.00178276	-1.51615	0.129493	89292.8	34557.9	29911	0.303062
stk24	Air_Pollution_Index+Age+Sex+BMI+Race.Ethnicity+Smoking+healthDrinking+Healthy.physical.activity+Qualification+Townsend.deprivation.index+urban+CHD+diabet+Hype	Air_Pollution_Index Derived from anxiety	-0.0027003	0.00115667	-2.33455	0.0195738	60337.8	13599.7	28935	0.0758939
pglyrp1	Air_Pollution_Index+Age+Sex+BMI+Race.Ethnicity+Smoking+healthDrinking+Healthy.physical.activity+Qualification+Townsend.deprivation.index+urban+CHD+diabet+Hype	Air_Pollution_Index Derived from anxiety	-0.00269006	0.000786896	-3.41857	0.000630351	40311.8	6731.61	29865	0.00532702
bax	Air_Pollution_Index+Age+Sex+BMI+Race.Ethnicity+Smoking+healthDrinking+Healthy.physical.activity+Qualification+Townsend.deprivation.index+urban+CHD+diabet+Hype	Air_Pollution_Index Derived from anxiety	-0.00268707	0.00168969	-1.59027	0.111784	82116.4	28930.1	28892	0.276717
mphosph8	Air_Pollution_Index+Age+Sex+BMI+Race.Ethnicity+Smoking+healthDrinking+Healthy.physical.activity+Qualification+Townsend.deprivation.index+urban+CHD+diabet+Hype	Air_Pollution_Index Derived from anxiety	-0.00266121	0.00141326	-1.88303	0.0597065	72730	20661.7	29123	0.17611
s100p	Air_Pollution_Index+Age+Sex+BMI+Race.Ethnicity+Smoking+healthDrinking+Healthy.physical.activity+Qualification+Townsend.deprivation.index+urban+CHD+diabet+Hype	Air_Pollution_Index Derived from anxiety	-0.00265639	0.00102782	-2.58449	0.00975721	54167.2	10928.4	29123	0.0455722
pts	Air_Pollution_Index+Age+Sex+BMI+Race.Ethnicity+Smoking+healthDrinking+Healthy.physical.activity+Qualification+Townsend.deprivation.index+urban+CHD+diabet+Hype	Air_Pollution_Index Derived from anxiety	-0.0026488	0.00102226	-2.59112	0.00957134	52804.5	10523.8	28804	0.044881
ilkap	Air_Pollution_Index+Age+Sex+BMI+Race.Ethnicity+Smoking+healthDrinking+Healthy.physical.activity+Qualification+Townsend.deprivation.index+urban+CHD+diabet+Hype	Air_Pollution_Index Derived from anxiety	-0.00263699	0.00109787	-2.40192	0.0163154	57191.5	12216.8	28893	0.0662606
scrn1	Air_Pollution_Index+Age+Sex+BMI+Race.Ethnicity+Smoking+healthDrinking+Healthy.physical.activity+Qualification+Townsend.deprivation.index+urban+CHD+diabet+Hype	Air_Pollution_Index Derived from anxiety	-0.00263273	0.00105882	-2.48649	0.0129064	57123.3	11916.6	29586	0.0555357
il1rn	Air_Pollution_Index+Age+Sex+BMI+Race.Ethnicity+Smoking+healthDrinking+Healthy.physical.activity+Qualification+Townsend.deprivation.index+urban+CHD+diabet+Hype	Air_Pollution_Index Derived from anxiety	-0.00262988	0.000982059	-2.67792	0.00741211	52753.4	10286.1	29569	0.03701
xg	Air_Pollution_Index+Age+Sex+BMI+Race.Ethnicity+Smoking+healthDrinking+Healthy.physical.activity+Qualification+Townsend.deprivation.index+urban+CHD+diabet+Hype	Air_Pollution_Index Derived from anxiety	-0.00262508	0.000580776	-4.51996	6.20901e-06	22115.6	3661.45	29851	0.000135579
gfer	Air_Pollution_Index+Age+Sex+BMI+Race.Ethnicity+Smoking+healthDrinking+Healthy.physical.activity+Qualification+Townsend.deprivation.index+urban+CHD+diabet+Hype	Air_Pollution_Index Derived from anxiety	-0.0026132	0.00120924	-2.16103	0.0307012	62993	14899.6	28945	0.105684
smad1	Air_Pollution_Index+Age+Sex+BMI+Race.Ethnicity+Smoking+healthDrinking+Healthy.physical.activity+Qualification+Townsend.deprivation.index+urban+CHD+diabet+Hype	Air_Pollution_Index Derived from anxiety	-0.00261203	0.00154213	-1.69378	0.0903176	77080.9	24232.2	28945	0.237225
ndrg1	Air_Pollution_Index+Age+Sex+BMI+Race.Ethnicity+Smoking+healthDrinking+Healthy.physical.activity+Qualification+Townsend.deprivation.index+urban+CHD+diabet+Hype	Air_Pollution_Index Derived from anxiety	-0.00260968	0.00126748	-2.05895	0.0395075	65636.1	16330.3	28935	0.127484
ca6	Air_Pollution_Index+Age+Sex+BMI+Race.Ethnicity+Smoking+healthDrinking+Healthy.physical.activity+Qualification+Townsend.deprivation.index+urban+CHD+diabet+Hype	Air_Pollution_Index Derived from anxiety	-0.00260627	0.00116347	-2.24009	0.0250928	62638.9	14379.5	29544	0.0921411
brk1	Air_Pollution_Index+Age+Sex+BMI+Race.Ethnicity+Smoking+healthDrinking+Healthy.physical.activity+Qualification+Townsend.deprivation.index+urban+CHD+diabet+Hype	Air_Pollution_Index Derived from anxiety	-0.00259678	0.000831799	-3.12188	0.00179877	41243.1	7033.15	28935	0.0118009
ogfr	Air_Pollution_Index+Age+Sex+BMI+Race.Ethnicity+Smoking+healthDrinking+Healthy.physical.activity+Qualification+Townsend.deprivation.index+urban+CHD+diabet+Hype	Air_Pollution_Index Derived from anxiety	-0.0025783	0.00062096	-4.15212	3.30334e-05	25407.4	4080.85	29496	0.000519654
dlk1	Air_Pollution_Index+Age+Sex+BMI+Race.Ethnicity+Smoking+healthDrinking+Healthy.physical.activity+Qualification+Townsend.deprivation.index+urban+CHD+diabet+Hype	Air_Pollution_Index Derived from anxiety	-0.00257203	0.00101483	-2.53444	0.0112678	55853.9	11279.1	30000	0.0502341
vash1	Air_Pollution_Index+Age+Sex+BMI+Race.Ethnicity+Smoking+healthDrinking+Healthy.physical.activity+Qualification+Townsend.deprivation.index+urban+CHD+diabet+Hype	Air_Pollution_Index Derived from anxiety	-0.00255093	0.00152433	-1.67348	0.0942431	78701.8	24698.4	29586	0.244898
lyar	Air_Pollution_Index+Age+Sex+BMI+Race.Ethnicity+Smoking+healthDrinking+Healthy.physical.activity+Qualification+Townsend.deprivation.index+urban+CHD+diabet+Hype	Air_Pollution_Index Derived from anxiety	-0.00250993	0.0010038	-2.50043	0.0124099	52205.9	10267.1	28945	0.0540347
lgals8	Air_Pollution_Index+Age+Sex+BMI+Race.Ethnicity+Smoking+healthDrinking+Healthy.physical.activity+Qualification+Townsend.deprivation.index+urban+CHD+diabet+Hype	Air_Pollution_Index Derived from anxiety	-0.00249371	0.00113729	-2.19267	0.0283391	62382.5	14064	29911	0.100548
hgs	Air_Pollution_Index+Age+Sex+BMI+Race.Ethnicity+Smoking+healthDrinking+Healthy.physical.activity+Qualification+Townsend.deprivation.index+urban+CHD+diabet+Hype	Air_Pollution_Index Derived from anxiety	-0.00249262	0.00145566	-1.71237	0.0868394	73737.8	21590.9	28945	0.230573
dag1	Air_Pollution_Index+Age+Sex+BMI+Race.Ethnicity+Smoking+healthDrinking+Healthy.physical.activity+Qualification+Townsend.deprivation.index+urban+CHD+diabet+Hype	Air_Pollution_Index Derived from anxiety	-0.00249042	0.000887685	-2.80552	0.00502687	47198.5	8493.35	29760	0.0270379
hgf	Air_Pollution_Index+Age+Sex+BMI+Race.Ethnicity+Smoking+healthDrinking+Healthy.physical.activity+Qualification+Townsend.deprivation.index+urban+CHD+diabet+Hype	Air_Pollution_Index Derived from anxiety	-0.00248805	0.000625834	-3.97557	7.03762e-05	26676.8	4266.88	29943	0.000916731
prdx3	Air_Pollution_Index+Age+Sex+BMI+Race.Ethnicity+Smoking+healthDrinking+Healthy.physical.activity+Qualification+Townsend.deprivation.index+urban+CHD+diabet+Hype	Air_Pollution_Index Derived from anxiety	-0.00248055	0.00133887	-1.85272	0.063933	69246.8	18395.1	29053	0.186323
dctn6	Air_Pollution_Index+Age+Sex+BMI+Race.Ethnicity+Smoking+healthDrinking+Healthy.physical.activity+Qualification+Townsend.deprivation.index+urban+CHD+diabet+Hype	Air_Pollution_Index Derived from anxiety	-0.00246082	0.00134673	-1.82725	0.0676718	69148.6	18436.3	28935	0.19299
pnpt1	Air_Pollution_Index+Age+Sex+BMI+Race.Ethnicity+Smoking+healthDrinking+Healthy.physical.activity+Qualification+Townsend.deprivation.index+urban+CHD+diabet+Hype	Air_Pollution_Index Derived from anxiety	-0.00244938	0.00221824	-1.1042	0.269517	98606.2	50494.3	29053	0.495356
afp	Air_Pollution_Index+Age+Sex+BMI+Race.Ethnicity+Smoking+healthDrinking+Healthy.physical.activity+Qualification+Townsend.deprivation.index+urban+CHD+diabet+Hype	Air_Pollution_Index Derived from anxiety	-0.00244073	0.00124796	-1.95578	0.0505007	66106.6	16314.8	29331	0.15489
sf3b4	Air_Pollution_Index+Age+Sex+BMI+Race.Ethnicity+Smoking+healthDrinking+Healthy.physical.activity+Qualification+Townsend.deprivation.index+urban+CHD+diabet+Hype	Air_Pollution_Index Derived from anxiety	-0.00242537	0.00139201	-1.74235	0.0814572	73063.3	20507.2	29496	0.220281
sumf2	Air_Pollution_Index+Age+Sex+BMI+Race.Ethnicity+Smoking+healthDrinking+Healthy.physical.activity+Qualification+Townsend.deprivation.index+urban+CHD+diabet+Hype	Air_Pollution_Index Derived from anxiety	-0.0024026	0.00097043	-2.47581	0.0132989	52883.6	10239.8	29911	0.0563839
pm20d1	Air_Pollution_Index+Age+Sex+BMI+Race.Ethnicity+Smoking+healthDrinking+Healthy.physical.activity+Qualification+Townsend.deprivation.index+urban+CHD+diabet+Hype	Air_Pollution_Index Derived from anxiety	-0.00234719	0.00348191	-0.67411	0.500247	127076	128175	29471	0.709875
crx	Air_Pollution_Index+Age+Sex+BMI+Race.Ethnicity+Smoking+healthDrinking+Healthy.physical.activity+Qualification+Townsend.deprivation.index+urban+CHD+diabet+Hype	Air_Pollution_Index Derived from anxiety	-0.00234525	0.0019726	-1.18891	0.234484	92167.1	40253.3	29123	0.451089
cox5b	Air_Pollution_Index+Age+Sex+BMI+Race.Ethnicity+Smoking+healthDrinking+Healthy.physical.activity+Qualification+Townsend.deprivation.index+urban+CHD+diabet+Hype	Air_Pollution_Index Derived from anxiety	-0.0023387	0.00129341	-1.80817	0.0705902	68726.2	17705	29496	0.197853
thop1	Air_Pollution_Index+Age+Sex+BMI+Race.Ethnicity+Smoking+healthDrinking+Healthy.physical.activity+Qualification+Townsend.deprivation.index+urban+CHD+diabet+Hype	Air_Pollution_Index Derived from anxiety	-0.00232382	0.000584738	-3.97412	7.08069e-05	21849.8	3616.96	29479	0.000916731
iqgap2	Air_Pollution_Index+Age+Sex+BMI+Race.Ethnicity+Smoking+healthDrinking+Healthy.physical.activity+Qualification+Townsend.deprivation.index+urban+CHD+diabet+Hype	Air_Pollution_Index Derived from anxiety	-0.00229612	0.00102861	-2.23226	0.0256052	55202.6	11197.6	29496	0.0931851
cebpb	Air_Pollution_Index+Age+Sex+BMI+Race.Ethnicity+Smoking+healthDrinking+Healthy.physical.activity+Qualification+Townsend.deprivation.index+urban+CHD+diabet+Hype	Air_Pollution_Index Derived from anxiety	-0.00228778	0.00071519	-3.19885	0.00138127	33028.4	5291.35	29123	0.00969539
cst6	Air_Pollution_Index+Age+Sex+BMI+Race.Ethnicity+Smoking+healthDrinking+Healthy.physical.activity+Qualification+Townsend.deprivation.index+urban+CHD+diabet+Hype	Air_Pollution_Index Derived from anxiety	-0.00228698	0.000887087	-2.57808	0.00994012	45048.8	8030.85	28871	0.0457217
hnrnpk	Air_Pollution_Index+Age+Sex+BMI+Race.Ethnicity+Smoking+healthDrinking+Healthy.physical.activity+Qualification+Townsend.deprivation.index+urban+CHD+diabet+Hype	Air_Pollution_Index Derived from anxiety	-0.00228369	0.00146764	-1.55603	0.119712	74606	22146.9	29029	0.287404
pfdn2	Air_Pollution_Index+Age+Sex+BMI+Race.Ethnicity+Smoking+healthDrinking+Healthy.physical.activity+Qualification+Townsend.deprivation.index+urban+CHD+diabet+Hype	Air_Pollution_Index Derived from anxiety	-0.00225584	0.00103065	-2.18876	0.0286221	53657	10797.7	28935	0.100659
serpinb9	Air_Pollution_Index+Age+Sex+BMI+Race.Ethnicity+Smoking+healthDrinking+Healthy.physical.activity+Qualification+Townsend.deprivation.index+urban+CHD+diabet+Hype	Air_Pollution_Index Derived from anxiety	-0.0022329	0.000617256	-3.61747	0.000297999	24954.7	4017.24	29425	0.0029658
spry2	Air_Pollution_Index+Age+Sex+BMI+Race.Ethnicity+Smoking+healthDrinking+Healthy.physical.activity+Qualification+Townsend.deprivation.index+urban+CHD+diabet+Hype	Air_Pollution_Index Derived from anxiety	-0.00221543	0.00173219	-1.27898	0.200916	84224.1	30790.5	29053	0.410731
lat	Air_Pollution_Index+Age+Sex+BMI+Race.Ethnicity+Smoking+healthDrinking+Healthy.physical.activity+Qualification+Townsend.deprivation.index+urban+CHD+diabet+Hype	Air_Pollution_Index Derived from anxiety	-0.00221272	0.00141349	-1.56543	0.117492	75503.6	21765.9	29943	0.284456
plin3	Air_Pollution_Index+Age+Sex+BMI+Race.Ethnicity+Smoking+healthDrinking+Healthy.physical.activity+Qualification+Townsend.deprivation.index+urban+CHD+diabet+Hype	Air_Pollution_Index Derived from anxiety	-0.00220228	0.000806414	-2.73096	0.00631883	41159.6	6946.61	29625	0.0326561
ces2	Air_Pollution_Index+Age+Sex+BMI+Race.Ethnicity+Smoking+healthDrinking+Healthy.physical.activity+Qualification+Townsend.deprivation.index+urban+CHD+diabet+Hype	Air_Pollution_Index Derived from anxiety	-0.00218817	0.00101746	-2.15063	0.0315135	54559	10956.1	29496	0.10772
anxa11	Air_Pollution_Index+Age+Sex+BMI+Race.Ethnicity+Smoking+healthDrinking+Healthy.physical.activity+Qualification+Townsend.deprivation.index+urban+CHD+diabet+Hype	Air_Pollution_Index Derived from anxiety	-0.00218796	0.00123649	-1.76949	0.076823	66141.5	16190.7	29540	0.210079
fgfbp1	Air_Pollution_Index+Age+Sex+BMI+Race.Ethnicity+Smoking+healthDrinking+Healthy.physical.activity+Qualification+Townsend.deprivation.index+urban+CHD+diabet+Hype	Air_Pollution_Index Derived from anxiety	-0.00216089	0.000590808	-3.65751	0.000255116	22769.5	3738.46	29716	0.00264705
mzt1	Air_Pollution_Index+Age+Sex+BMI+Race.Ethnicity+Smoking+healthDrinking+Healthy.physical.activity+Qualification+Townsend.deprivation.index+urban+CHD+diabet+Hype	Air_Pollution_Index Derived from anxiety	-0.00215139	0.000998263	-2.15514	0.0311592	51885.2	10154.1	28945	0.106759
bag6	Air_Pollution_Index+Age+Sex+BMI+Race.Ethnicity+Smoking+healthDrinking+Healthy.physical.activity+Qualification+Townsend.deprivation.index+urban+CHD+diabet+Hype	Air_Pollution_Index Derived from anxiety	-0.00214898	0.00068953	-3.1166	0.0018313	30898.6	4918.46	29123	0.0119607
fkbp4	Air_Pollution_Index+Age+Sex+BMI+Race.Ethnicity+Smoking+healthDrinking+Healthy.physical.activity+Qualification+Townsend.deprivation.index+urban+CHD+diabet+Hype	Air_Pollution_Index Derived from anxiety	-0.00214618	0.000820054	-2.61712	0.00887213	41685.6	7090.57	29425	0.043078
fen1	Air_Pollution_Index+Age+Sex+BMI+Race.Ethnicity+Smoking+healthDrinking+Healthy.physical.activity+Qualification+Townsend.deprivation.index+urban+CHD+diabet+Hype	Air_Pollution_Index Derived from anxiety	-0.00213903	0.00120673	-1.77259	0.0763078	62872.5	14837.8	28945	0.20906
fus	Air_Pollution_Index+Age+Sex+BMI+Race.Ethnicity+Smoking+healthDrinking+Healthy.physical.activity+Qualification+Townsend.deprivation.index+urban+CHD+diabet+Hype	Air_Pollution_Index Derived from anxiety	-0.00213517	0.000744728	-2.86705	0.00414617	34794	5630.27	28901	0.0229006
tst	Air_Pollution_Index+Age+Sex+BMI+Race.Ethnicity+Smoking+healthDrinking+Healthy.physical.activity+Qualification+Townsend.deprivation.index+urban+CHD+diabet+Hype	Air_Pollution_Index Derived from anxiety	-0.00213051	0.00140467	-1.51673	0.129345	71441.5	20004.1	28887	0.303062
htra2	Air_Pollution_Index+Age+Sex+BMI+Race.Ethnicity+Smoking+healthDrinking+Healthy.physical.activity+Qualification+Townsend.deprivation.index+urban+CHD+diabet+Hype	Air_Pollution_Index Derived from anxiety	-0.00211932	0.00115283	-1.83837	0.0660173	62528.1	14234	29716	0.189714
cstb	Air_Pollution_Index+Age+Sex+BMI+Race.Ethnicity+Smoking+healthDrinking+Healthy.physical.activity+Qualification+Townsend.deprivation.index+urban+CHD+diabet+Hype	Air_Pollution_Index Derived from anxiety	-0.00207619	0.000798198	-2.6011	0.00929721	39766.8	6659.48	29223	0.0443056
f2r	Air_Pollution_Index+Age+Sex+BMI+Race.Ethnicity+Smoking+healthDrinking+Healthy.physical.activity+Qualification+Townsend.deprivation.index+urban+CHD+diabet+Hype	Air_Pollution_Index Derived from anxiety	-0.0020746	0.00107005	-1.93878	0.0525371	58224.7	12314.3	29721	0.159796
atxn10	Air_Pollution_Index+Age+Sex+BMI+Race.Ethnicity+Smoking+healthDrinking+Healthy.physical.activity+Qualification+Townsend.deprivation.index+urban+CHD+diabet+Hype	Air_Pollution_Index Derived from anxiety	-0.00206933	0.00135583	-1.52625	0.126959	69538.7	18686.3	28935	0.300067
lbr	Air_Pollution_Index+Age+Sex+BMI+Race.Ethnicity+Smoking+healthDrinking+Healthy.physical.activity+Qualification+Townsend.deprivation.index+urban+CHD+diabet+Hype	Air_Pollution_Index Derived from anxiety	-0.00205109	0.00127521	-1.60843	0.107751	69234.5	17681.7	29911	0.269009
cd40lg	Air_Pollution_Index+Age+Sex+BMI+Race.Ethnicity+Smoking+healthDrinking+Healthy.physical.activity+Qualification+Townsend.deprivation.index+urban+CHD+diabet+Hype	Air_Pollution_Index Derived from anxiety	-0.00204909	0.00144578	-1.41729	0.156409	76857.4	22771.8	29943	0.343584
folr3	Air_Pollution_Index+Age+Sex+BMI+Race.Ethnicity+Smoking+healthDrinking+Healthy.physical.activity+Qualification+Townsend.deprivation.index+urban+CHD+diabet+Hype	Air_Pollution_Index Derived from anxiety	-0.00202865	0.00353728	-0.573505	0.566307	128711	133196	29621	0.756179
lgals3	Air_Pollution_Index+Age+Sex+BMI+Race.Ethnicity+Smoking+healthDrinking+Healthy.physical.activity+Qualification+Townsend.deprivation.index+urban+CHD+diabet+Hype	Air_Pollution_Index Derived from anxiety	-0.00202358	0.000550162	-3.67815	0.000235347	18698.8	3260.73	29729	0.00249502
tnfsf11	Air_Pollution_Index+Age+Sex+BMI+Race.Ethnicity+Smoking+healthDrinking+Healthy.physical.activity+Qualification+Townsend.deprivation.index+urban+CHD+diabet+Hype	Air_Pollution_Index Derived from anxiety	-0.00201876	0.00113205	-1.78327	0.0745525	61083.8	13622.2	29586	0.205405
zbtb17	Air_Pollution_Index+Age+Sex+BMI+Race.Ethnicity+Smoking+healthDrinking+Healthy.physical.activity+Qualification+Townsend.deprivation.index+urban+CHD+diabet+Hype	Air_Pollution_Index Derived from anxiety	-0.00201851	0.000786492	-2.56647	0.0102789	38567.9	6398.99	29123	0.0465574
atp6v1f	Air_Pollution_Index+Age+Sex+BMI+Race.Ethnicity+Smoking+healthDrinking+Healthy.physical.activity+Qualification+Townsend.deprivation.index+urban+CHD+diabet+Hype	Air_Pollution_Index Derived from anxiety	-0.00199038	0.00125784	-1.58237	0.113575	65042.8	16032.2	28887	0.27969
lrrn1	Air_Pollution_Index+Age+Sex+BMI+Race.Ethnicity+Smoking+healthDrinking+Healthy.physical.activity+Qualification+Townsend.deprivation.index+urban+CHD+diabet+Hype	Air_Pollution_Index Derived from anxiety	-0.00198058	0.000720034	-2.75068	0.00595082	33177.4	5320.24	29053	0.0309054
mapk9	Air_Pollution_Index+Age+Sex+BMI+Race.Ethnicity+Smoking+healthDrinking+Healthy.physical.activity+Qualification+Townsend.deprivation.index+urban+CHD+diabet+Hype	Air_Pollution_Index Derived from anxiety	-0.00197921	0.000809875	-2.44384	0.0145375	41251.9	6971.86	29586	0.0602381
ctsb	Air_Pollution_Index+Age+Sex+BMI+Race.Ethnicity+Smoking+healthDrinking+Healthy.physical.activity+Qualification+Townsend.deprivation.index+urban+CHD+diabet+Hype	Air_Pollution_Index Derived from anxiety	-0.00196843	0.000970196	-2.0289	0.0424771	52308.7	10108.2	29663	0.134803
pak4	Air_Pollution_Index+Age+Sex+BMI+Race.Ethnicity+Smoking+healthDrinking+Healthy.physical.activity+Qualification+Townsend.deprivation.index+urban+CHD+diabet+Hype	Air_Pollution_Index Derived from anxiety	-0.00196386	0.00114625	-1.71329	0.0866707	59813.9	13355.9	28935	0.230544
ctss	Air_Pollution_Index+Age+Sex+BMI+Race.Ethnicity+Smoking+healthDrinking+Healthy.physical.activity+Qualification+Townsend.deprivation.index+urban+CHD+diabet+Hype	Air_Pollution_Index Derived from anxiety	-0.00195468	0.000451943	-4.32506	1.53128e-05	-355.793	1336.91	23210	0.000294771
lhb	Air_Pollution_Index+Age+Sex+BMI+Race.Ethnicity+Smoking+healthDrinking+Healthy.physical.activity+Qualification+Townsend.deprivation.index+urban+CHD+diabet+Hype	Air_Pollution_Index Derived from anxiety	-0.00194076	0.00163619	-1.18615	0.235575	80511	27278.4	28945	0.452291
rad23b	Air_Pollution_Index+Age+Sex+BMI+Race.Ethnicity+Smoking+healthDrinking+Healthy.physical.activity+Qualification+Townsend.deprivation.index+urban+CHD+diabet+Hype	Air_Pollution_Index Derived from anxiety	-0.00193951	0.000879216	-2.20596	0.0273947	44528.5	7876.67	28945	0.0984729
tcl1a	Air_Pollution_Index+Age+Sex+BMI+Race.Ethnicity+Smoking+healthDrinking+Healthy.physical.activity+Qualification+Townsend.deprivation.index+urban+CHD+diabet+Hype	Air_Pollution_Index Derived from anxiety	-0.00193949	0.00181546	-1.06832	0.285386	88266.3	34598.5	29378	0.511459
itgb1bp1	Air_Pollution_Index+Age+Sex+BMI+Race.Ethnicity+Smoking+healthDrinking+Healthy.physical.activity+Qualification+Townsend.deprivation.index+urban+CHD+diabet+Hype	Air_Pollution_Index Derived from anxiety	-0.00193856	0.000762374	-2.54279	0.0110022	36267.4	5922.26	28945	0.0495268
omd	Air_Pollution_Index+Age+Sex+BMI+Race.Ethnicity+Smoking+healthDrinking+Healthy.physical.activity+Qualification+Townsend.deprivation.index+urban+CHD+diabet+Hype	Air_Pollution_Index Derived from anxiety	-0.00193142	0.000780419	-2.47485	0.0133348	39527.5	6564.73	29760	0.0563839
nucb2	Air_Pollution_Index+Age+Sex+BMI+Race.Ethnicity+Smoking+healthDrinking+Healthy.physical.activity+Qualification+Townsend.deprivation.index+urban+CHD+diabet+Hype	Air_Pollution_Index Derived from anxiety	-0.00192354	0.00069152	-2.78162	0.0054123	32464	5177.26	29849	0.0287934
lap3	Air_Pollution_Index+Age+Sex+BMI+Race.Ethnicity+Smoking+healthDrinking+Healthy.physical.activity+Qualification+Townsend.deprivation.index+urban+CHD+diabet+Hype	Air_Pollution_Index Derived from anxiety	-0.00190467	0.000911193	-2.0903	0.0365993	46869.2	8520.12	29053	0.120056
txndc5	Air_Pollution_Index+Age+Sex+BMI+Race.Ethnicity+Smoking+healthDrinking+Healthy.physical.activity+Qualification+Townsend.deprivation.index+urban+CHD+diabet+Hype	Air_Pollution_Index Derived from anxiety	-0.00190454	0.00127179	-1.49752	0.134268	69074	17587.2	29911	0.309345
txnrd1	Air_Pollution_Index+Age+Sex+BMI+Race.Ethnicity+Smoking+healthDrinking+Healthy.physical.activity+Qualification+Townsend.deprivation.index+urban+CHD+diabet+Hype	Air_Pollution_Index Derived from anxiety	-0.00190112	0.000871542	-2.18133	0.0291665	45774.6	8115.64	29632	0.102083
ddx58	Air_Pollution_Index+Age+Sex+BMI+Race.Ethnicity+Smoking+healthDrinking+Healthy.physical.activity+Qualification+Townsend.deprivation.index+urban+CHD+diabet+Hype	Air_Pollution_Index Derived from anxiety	-0.00187867	0.00107687	-1.74457	0.0810709	56276.4	11816.2	28945	0.219954
xpnpep2	Air_Pollution_Index+Age+Sex+BMI+Race.Ethnicity+Smoking+healthDrinking+Healthy.physical.activity+Qualification+Townsend.deprivation.index+urban+CHD+diabet+Hype	Air_Pollution_Index Derived from anxiety	-0.00187782	0.00182692	-1.02786	0.304024	89911.8	35747.1	29716	0.531908
bst1	Air_Pollution_Index+Age+Sex+BMI+Race.Ethnicity+Smoking+healthDrinking+Healthy.physical.activity+Qualification+Townsend.deprivation.index+urban+CHD+diabet+Hype	Air_Pollution_Index Derived from anxiety	-0.00187043	0.000881909	-2.12089	0.0339393	47157.4	8456.89	29911	0.113363
selp	Air_Pollution_Index+Age+Sex+BMI+Race.Ethnicity+Smoking+healthDrinking+Healthy.physical.activity+Qualification+Townsend.deprivation.index+urban+CHD+diabet+Hype	Air_Pollution_Index Derived from anxiety	-0.00186655	0.00105566	-1.76813	0.0770489	57485.1	12000.6	29751	0.210303
ptprf	Air_Pollution_Index+Age+Sex+BMI+Race.Ethnicity+Smoking+healthDrinking+Healthy.physical.activity+Qualification+Townsend.deprivation.index+urban+CHD+diabet+Hype	Air_Pollution_Index Derived from anxiety	-0.00186331	0.000526785	-3.53712	0.000405121	16484.1	3039.18	30000	0.00370432
vsir	Air_Pollution_Index+Age+Sex+BMI+Race.Ethnicity+Smoking+healthDrinking+Healthy.physical.activity+Qualification+Townsend.deprivation.index+urban+CHD+diabet+Hype	Air_Pollution_Index Derived from anxiety	-0.00186075	0.00114252	-1.62864	0.103399	61686.1	13905.2	29580	0.261718
pappa	Air_Pollution_Index+Age+Sex+BMI+Race.Ethnicity+Smoking+healthDrinking+Healthy.physical.activity+Qualification+Townsend.deprivation.index+urban+CHD+diabet+Hype	Air_Pollution_Index Derived from anxiety	-0.00184514	0.000869138	-2.12296	0.0337657	44121.5	7751.81	29053	0.113042
cd40	Air_Pollution_Index+Age+Sex+BMI+Race.Ethnicity+Smoking+healthDrinking+Healthy.physical.activity+Qualification+Townsend.deprivation.index+urban+CHD+diabet+Hype	Air_Pollution_Index Derived from anxiety	-0.00184228	0.000925488	-1.99061	0.0465332	49392.8	9168.6	29633	0.145466
scarf1	Air_Pollution_Index+Age+Sex+BMI+Race.Ethnicity+Smoking+healthDrinking+Healthy.physical.activity+Qualification+Townsend.deprivation.index+urban+CHD+diabet+Hype	Air_Pollution_Index Derived from anxiety	-0.00183856	0.000787768	-2.33388	0.0196086	40646.3	6796.49	30000	0.0758939
fxyd5	Air_Pollution_Index+Age+Sex+BMI+Race.Ethnicity+Smoking+healthDrinking+Healthy.physical.activity+Qualification+Townsend.deprivation.index+urban+CHD+diabet+Hype	Air_Pollution_Index Derived from anxiety	-0.00183631	0.00122151	-1.50331	0.132769	63912.4	15311.6	29053	0.306858
maea	Air_Pollution_Index+Age+Sex+BMI+Race.Ethnicity+Smoking+healthDrinking+Healthy.physical.activity+Qualification+Townsend.deprivation.index+urban+CHD+diabet+Hype	Air_Pollution_Index Derived from anxiety	-0.00182335	0.000748233	-2.43687	0.014821	35182.8	5704.6	28945	0.0610792
nampt	Air_Pollution_Index+Age+Sex+BMI+Race.Ethnicity+Smoking+healthDrinking+Healthy.physical.activity+Qualification+Townsend.deprivation.index+urban+CHD+diabet+Hype	Air_Pollution_Index Derived from anxiety	-0.00181979	0.000996454	-1.82626	0.067821	51780.2	10117.3	28945	0.193039
timp3	Air_Pollution_Index+Age+Sex+BMI+Race.Ethnicity+Smoking+healthDrinking+Healthy.physical.activity+Qualification+Townsend.deprivation.index+urban+CHD+diabet+Hype	Air_Pollution_Index Derived from anxiety	-0.00181682	0.00240905	-0.754163	0.450757	106665	62553.7	29760	0.666809
mstn	Air_Pollution_Index+Age+Sex+BMI+Race.Ethnicity+Smoking+healthDrinking+Healthy.physical.activity+Qualification+Townsend.deprivation.index+urban+CHD+diabet+Hype	Air_Pollution_Index Derived from anxiety	-0.00181641	0.000963748	-1.88473	0.0594758	50415.2	9608.38	29123	0.17611
cxcl11	Air_Pollution_Index+Age+Sex+BMI+Race.Ethnicity+Smoking+healthDrinking+Healthy.physical.activity+Qualification+Townsend.deprivation.index+urban+CHD+diabet+Hype	Air_Pollution_Index Derived from anxiety	-0.00181391	0.00145635	-1.24552	0.21295	77186.2	23061.8	29911	0.423998
sfrp1	Air_Pollution_Index+Age+Sex+BMI+Race.Ethnicity+Smoking+healthDrinking+Healthy.physical.activity+Qualification+Townsend.deprivation.index+urban+CHD+diabet+Hype	Air_Pollution_Index Derived from anxiety	-0.00180868	0.000783967	-2.30708	0.0210571	38827.4	6441.69	29325	0.0801048
prtn3	Air_Pollution_Index+Age+Sex+BMI+Race.Ethnicity+Smoking+healthDrinking+Healthy.physical.activity+Qualification+Townsend.deprivation.index+urban+CHD+diabet+Hype	Air_Pollution_Index Derived from anxiety	-0.00180587	0.00089986	-2.00683	0.0447768	45981	8286.75	28915	0.140576
cdhr2	Air_Pollution_Index+Age+Sex+BMI+Race.Ethnicity+Smoking+healthDrinking+Healthy.physical.activity+Qualification+Townsend.deprivation.index+urban+CHD+diabet+Hype	Air_Pollution_Index Derived from anxiety	-0.0017949	0.00130526	-1.37513	0.169102	69264.5	18030.8	29496	0.362824
rab6a	Air_Pollution_Index+Age+Sex+BMI+Race.Ethnicity+Smoking+healthDrinking+Healthy.physical.activity+Qualification+Townsend.deprivation.index+urban+CHD+diabet+Hype	Air_Pollution_Index Derived from anxiety	-0.0017857	0.000857815	-2.08169	0.0373798	44657.3	7821.68	29586	0.121797
gbp4	Air_Pollution_Index+Age+Sex+BMI+Race.Ethnicity+Smoking+healthDrinking+Healthy.physical.activity+Qualification+Townsend.deprivation.index+urban+CHD+diabet+Hype	Air_Pollution_Index Derived from anxiety	-0.00177531	0.000905716	-1.96012	0.0499914	46173.7	8338.69	28935	0.153774
rp2	Air_Pollution_Index+Age+Sex+BMI+Race.Ethnicity+Smoking+healthDrinking+Healthy.physical.activity+Qualification+Townsend.deprivation.index+urban+CHD+diabet+Hype	Air_Pollution_Index Derived from anxiety	-0.00176534	0.000784657	-2.24982	0.0244677	39220.5	6516.02	29496	0.0908536
fst	Air_Pollution_Index+Age+Sex+BMI+Race.Ethnicity+Smoking+healthDrinking+Healthy.physical.activity+Qualification+Townsend.deprivation.index+urban+CHD+diabet+Hype	Air_Pollution_Index Derived from anxiety	-0.0017608	0.000928061	-1.89729	0.0577993	49755.9	9263.03	29721	0.171522
enah	Air_Pollution_Index+Age+Sex+BMI+Race.Ethnicity+Smoking+healthDrinking+Healthy.physical.activity+Qualification+Townsend.deprivation.index+urban+CHD+diabet+Hype	Air_Pollution_Index Derived from anxiety	-0.00175223	0.000893555	-1.96096	0.0498929	45732.6	8193.47	29053	0.153774
vasn	Air_Pollution_Index+Age+Sex+BMI+Race.Ethnicity+Smoking+healthDrinking+Healthy.physical.activity+Qualification+Townsend.deprivation.index+urban+CHD+diabet+Hype	Air_Pollution_Index Derived from anxiety	-0.00175016	0.000498286	-3.51236	0.000444817	11970.2	2570.57	29152	0.00401709
camkk1	Air_Pollution_Index+Age+Sex+BMI+Race.Ethnicity+Smoking+healthDrinking+Healthy.physical.activity+Qualification+Townsend.deprivation.index+urban+CHD+diabet+Hype	Air_Pollution_Index Derived from anxiety	-0.00174469	0.000835808	-2.08743	0.0368582	41595.1	7118.1	28945	0.120365
gpc5	Air_Pollution_Index+Age+Sex+BMI+Race.Ethnicity+Smoking+healthDrinking+Healthy.physical.activity+Qualification+Townsend.deprivation.index+urban+CHD+diabet+Hype	Air_Pollution_Index Derived from anxiety	-0.00173965	0.00102942	-1.68993	0.0910518	55077.1	11173.4	29425	0.238298
creld2	Air_Pollution_Index+Age+Sex+BMI+Race.Ethnicity+Smoking+healthDrinking+Healthy.physical.activity+Qualification+Townsend.deprivation.index+urban+CHD+diabet+Hype	Air_Pollution_Index Derived from anxiety	-0.00172927	0.000963234	-1.79527	0.0726202	51968.7	9978.45	29721	0.201213
f11r	Air_Pollution_Index+Age+Sex+BMI+Race.Ethnicity+Smoking+healthDrinking+Healthy.physical.activity+Qualification+Townsend.deprivation.index+urban+CHD+diabet+Hype	Air_Pollution_Index Derived from anxiety	-0.00171969	0.00105157	-1.63536	0.101984	56911.1	11814.7	29632	0.259577
polr2f	Air_Pollution_Index+Age+Sex+BMI+Race.Ethnicity+Smoking+healthDrinking+Healthy.physical.activity+Qualification+Townsend.deprivation.index+urban+CHD+diabet+Hype	Air_Pollution_Index Derived from anxiety	-0.00171742	0.000640082	-2.68313	0.0072978	27197.9	4336.05	29496	0.0366896
ada	Air_Pollution_Index+Age+Sex+BMI+Race.Ethnicity+Smoking+healthDrinking+Healthy.physical.activity+Qualification+Townsend.deprivation.index+urban+CHD+diabet+Hype	Air_Pollution_Index Derived from anxiety	-0.00170164	0.000655121	-2.59745	0.00939656	29417.7	4675.58	29943	0.0444358
bmp4	Air_Pollution_Index+Age+Sex+BMI+Race.Ethnicity+Smoking+healthDrinking+Healthy.physical.activity+Qualification+Townsend.deprivation.index+urban+CHD+diabet+Hype	Air_Pollution_Index Derived from anxiety	-0.00169574	0.00087329	-1.94178	0.0521727	45264.3	8014	29376	0.159018
gne	Air_Pollution_Index+Age+Sex+BMI+Race.Ethnicity+Smoking+healthDrinking+Healthy.physical.activity+Qualification+Townsend.deprivation.index+urban+CHD+diabet+Hype	Air_Pollution_Index Derived from anxiety	-0.00168881	0.00122007	-1.38419	0.166312	63509.5	15167.7	28945	0.358342
serpinb8	Air_Pollution_Index+Age+Sex+BMI+Race.Ethnicity+Smoking+healthDrinking+Healthy.physical.activity+Qualification+Townsend.deprivation.index+urban+CHD+diabet+Hype	Air_Pollution_Index Derived from anxiety	-0.00167265	0.0010753	-1.55552	0.119833	59115.3	12596.6	29943	0.287404
wif1	Air_Pollution_Index+Age+Sex+BMI+Race.Ethnicity+Smoking+healthDrinking+Healthy.physical.activity+Qualification+Townsend.deprivation.index+urban+CHD+diabet+Hype	Air_Pollution_Index Derived from anxiety	-0.00166388	0.000624466	-2.66448	0.00771489	26452.1	4234.16	29893	0.0382606
prkra	Air_Pollution_Index+Age+Sex+BMI+Race.Ethnicity+Smoking+healthDrinking+Healthy.physical.activity+Qualification+Townsend.deprivation.index+urban+CHD+diabet+Hype	Air_Pollution_Index Derived from anxiety	-0.0016637	0.00126404	-1.31617	0.188126	65560.8	16280.8	28945	0.396013
timp4	Air_Pollution_Index+Age+Sex+BMI+Race.Ethnicity+Smoking+healthDrinking+Healthy.physical.activity+Qualification+Townsend.deprivation.index+urban+CHD+diabet+Hype	Air_Pollution_Index Derived from anxiety	-0.00166032	0.000727357	-2.28267	0.0224569	35049	5652.51	29632	0.0844587
ccl23	Air_Pollution_Index+Age+Sex+BMI+Race.Ethnicity+Smoking+healthDrinking+Healthy.physical.activity+Qualification+Townsend.deprivation.index+urban+CHD+diabet+Hype	Air_Pollution_Index Derived from anxiety	-0.00165995	0.000757804	-2.19047	0.0284976	37775.9	6189.76	29760	0.100548
fcgr2b	Air_Pollution_Index+Age+Sex+BMI+Race.Ethnicity+Smoking+healthDrinking+Healthy.physical.activity+Qualification+Townsend.deprivation.index+urban+CHD+diabet+Hype	Air_Pollution_Index Derived from anxiety	-0.00165752	0.00107927	-1.53578	0.124603	56405.4	11868.9	28945	0.295933
lcn2	Air_Pollution_Index+Age+Sex+BMI+Race.Ethnicity+Smoking+healthDrinking+Healthy.physical.activity+Qualification+Townsend.deprivation.index+urban+CHD+diabet+Hype	Air_Pollution_Index Derived from anxiety	-0.00164753	0.000700146	-2.35312	0.0186235	31059.1	4950.04	28758	0.073838
adgrg2	Air_Pollution_Index+Age+Sex+BMI+Race.Ethnicity+Smoking+healthDrinking+Healthy.physical.activity+Qualification+Townsend.deprivation.index+urban+CHD+diabet+Hype	Air_Pollution_Index Derived from anxiety	-0.00161713	0.000491496	-3.29021	0.00100229	11800.6	2580.47	29625	0.00748139
cst7	Air_Pollution_Index+Age+Sex+BMI+Race.Ethnicity+Smoking+healthDrinking+Healthy.physical.activity+Qualification+Townsend.deprivation.index+urban+CHD+diabet+Hype	Air_Pollution_Index Derived from anxiety	-0.00159773	0.00173002	-0.923532	0.355737	86635.9	32109.2	29672	0.582152
gp1ba	Air_Pollution_Index+Age+Sex+BMI+Race.Ethnicity+Smoking+healthDrinking+Healthy.physical.activity+Qualification+Townsend.deprivation.index+urban+CHD+diabet+Hype	Air_Pollution_Index Derived from anxiety	-0.00158195	0.000603696	-2.62045	0.00878599	23795.4	3864.15	29503	0.0428463
dpep2	Air_Pollution_Index+Age+Sex+BMI+Race.Ethnicity+Smoking+healthDrinking+Healthy.physical.activity+Qualification+Townsend.deprivation.index+urban+CHD+diabet+Hype	Air_Pollution_Index Derived from anxiety	-0.00157657	0.000541309	-2.91252	0.00358797	17303.1	3101.08	29496	0.0204249
dpy30	Air_Pollution_Index+Age+Sex+BMI+Race.Ethnicity+Smoking+healthDrinking+Healthy.physical.activity+Qualification+Townsend.deprivation.index+urban+CHD+diabet+Hype	Air_Pollution_Index Derived from anxiety	-0.00157214	0.00110827	-1.41856	0.156039	60474.3	13248.4	29794	0.343285
lsm1	Air_Pollution_Index+Age+Sex+BMI+Race.Ethnicity+Smoking+healthDrinking+Healthy.physical.activity+Qualification+Townsend.deprivation.index+urban+CHD+diabet+Hype	Air_Pollution_Index Derived from anxiety	-0.00156045	0.00102997	-1.51505	0.129772	53696.8	10809.4	28945	0.303062
max	Air_Pollution_Index+Age+Sex+BMI+Race.Ethnicity+Smoking+healthDrinking+Healthy.physical.activity+Qualification+Townsend.deprivation.index+urban+CHD+diabet+Hype	Air_Pollution_Index Derived from anxiety	-0.00155449	0.00196063	-0.792852	0.42787	90900.4	39075.6	28935	0.648678
tymp	Air_Pollution_Index+Age+Sex+BMI+Race.Ethnicity+Smoking+healthDrinking+Healthy.physical.activity+Qualification+Townsend.deprivation.index+urban+CHD+diabet+Hype	Air_Pollution_Index Derived from anxiety	-0.00155446	0.0012485	-1.24506	0.21312	66509.9	16459.3	29446	0.423998
ccl11	Air_Pollution_Index+Age+Sex+BMI+Race.Ethnicity+Smoking+healthDrinking+Healthy.physical.activity+Qualification+Townsend.deprivation.index+urban+CHD+diabet+Hype	Air_Pollution_Index Derived from anxiety	-0.00155323	0.000701972	-2.21267	0.026928	33557.2	5368.23	29943	0.0970336
cxcl14	Air_Pollution_Index+Age+Sex+BMI+Race.Ethnicity+Smoking+healthDrinking+Healthy.physical.activity+Qualification+Townsend.deprivation.index+urban+CHD+diabet+Hype	Air_Pollution_Index Derived from anxiety	-0.00155053	0.00113288	-1.36865	0.171118	59532.4	13170.3	29053	0.366538
kir3dl1	Air_Pollution_Index+Age+Sex+BMI+Race.Ethnicity+Smoking+healthDrinking+Healthy.physical.activity+Qualification+Townsend.deprivation.index+urban+CHD+diabet+Hype	Air_Pollution_Index Derived from anxiety	-0.00154296	0.00230721	-0.668755	0.503657	100421	54240.9	28945	0.709875
gnly	Air_Pollution_Index+Age+Sex+BMI+Race.Ethnicity+Smoking+healthDrinking+Healthy.physical.activity+Qualification+Townsend.deprivation.index+urban+CHD+diabet+Hype	Air_Pollution_Index Derived from anxiety	-0.00153805	0.000971026	-1.58394	0.113217	52185.2	10074.1	29632	0.279321
lsp1	Air_Pollution_Index+Age+Sex+BMI+Race.Ethnicity+Smoking+healthDrinking+Healthy.physical.activity+Qualification+Townsend.deprivation.index+urban+CHD+diabet+Hype	Air_Pollution_Index Derived from anxiety	-0.00152498	0.000752649	-2.02615	0.0427579	36912.5	6021.4	29586	0.135108
plxnb3	Air_Pollution_Index+Age+Sex+BMI+Race.Ethnicity+Smoking+healthDrinking+Healthy.physical.activity+Qualification+Townsend.deprivation.index+urban+CHD+diabet+Hype	Air_Pollution_Index Derived from anxiety	-0.00151789	0.000885407	-1.71435	0.0864757	46466.2	8322.28	29537	0.230444
pla2g7	Air_Pollution_Index+Age+Sex+BMI+Race.Ethnicity+Smoking+healthDrinking+Healthy.physical.activity+Qualification+Townsend.deprivation.index+urban+CHD+diabet+Hype	Air_Pollution_Index Derived from anxiety	-0.00149976	0.000565906	-2.65019	0.00804889	20163.3	3421.64	29632	0.0397822
p4hb	Air_Pollution_Index+Age+Sex+BMI+Race.Ethnicity+Smoking+healthDrinking+Healthy.physical.activity+Qualification+Townsend.deprivation.index+urban+CHD+diabet+Hype	Air_Pollution_Index Derived from anxiety	-0.00149417	0.000725337	-2.05996	0.0394108	34473.4	5548.8	29471	0.127484
ghrhr	Air_Pollution_Index+Age+Sex+BMI+Race.Ethnicity+Smoking+healthDrinking+Healthy.physical.activity+Qualification+Townsend.deprivation.index+urban+CHD+diabet+Hype	Air_Pollution_Index Derived from anxiety	-0.00147722	0.0010323	-1.431	0.15244	53749.8	10832.4	28935	0.337909
sirt5	Air_Pollution_Index+Age+Sex+BMI+Race.Ethnicity+Smoking+healthDrinking+Healthy.physical.activity+Qualification+Townsend.deprivation.index+urban+CHD+diabet+Hype	Air_Pollution_Index Derived from anxiety	-0.00147535	0.00102187	-1.44378	0.148812	53161.6	10614.6	28935	0.332385
defa1_defa1b	Air_Pollution_Index+Age+Sex+BMI+Race.Ethnicity+Smoking+healthDrinking+Healthy.physical.activity+Qualification+Townsend.deprivation.index+urban+CHD+diabet+Hype	Air_Pollution_Index Derived from anxiety	-0.0014507	0.000977791	-1.48365	0.137912	50867.3	9785.18	29017	0.316743
crtac1	Air_Pollution_Index+Age+Sex+BMI+Race.Ethnicity+Smoking+healthDrinking+Healthy.physical.activity+Qualification+Townsend.deprivation.index+urban+CHD+diabet+Hype	Air_Pollution_Index Derived from anxiety	-0.00144949	0.000554014	-2.61634	0.00889238	19510.1	3361.47	30000	0.043078
ccl27	Air_Pollution_Index+Age+Sex+BMI+Race.Ethnicity+Smoking+healthDrinking+Healthy.physical.activity+Qualification+Townsend.deprivation.index+urban+CHD+diabet+Hype	Air_Pollution_Index Derived from anxiety	-0.00144938	0.00113373	-1.27842	0.201113	61359.2	13730.1	29625	0.410731
scgb1a1	Air_Pollution_Index+Age+Sex+BMI+Race.Ethnicity+Smoking+healthDrinking+Healthy.physical.activity+Qualification+Townsend.deprivation.index+urban+CHD+diabet+Hype	Air_Pollution_Index Derived from anxiety	-0.00144924	0.000992246	-1.46056	0.144146	53559.5	10546.3	29652	0.326954
sema4d	Air_Pollution_Index+Age+Sex+BMI+Race.Ethnicity+Smoking+healthDrinking+Healthy.physical.activity+Qualification+Townsend.deprivation.index+urban+CHD+diabet+Hype	Air_Pollution_Index Derived from anxiety	-0.00144438	0.000556272	-2.59652	0.00942182	19569.3	3364.63	29911	0.0444358
dpep1	Air_Pollution_Index+Age+Sex+BMI+Race.Ethnicity+Smoking+healthDrinking+Healthy.physical.activity+Qualification+Townsend.deprivation.index+urban+CHD+diabet+Hype	Air_Pollution_Index Derived from anxiety	-0.00142947	0.000894534	-1.598	0.110053	46686	8410.93	29377	0.273359
ghrl	Air_Pollution_Index+Age+Sex+BMI+Race.Ethnicity+Smoking+healthDrinking+Healthy.physical.activity+Qualification+Townsend.deprivation.index+urban+CHD+diabet+Hype	Air_Pollution_Index Derived from anxiety	-0.00141651	0.00146762	-0.965177	0.334464	76664.9	23008.3	29625	0.561792
stxbp3	Air_Pollution_Index+Age+Sex+BMI+Race.Ethnicity+Smoking+healthDrinking+Healthy.physical.activity+Qualification+Townsend.deprivation.index+urban+CHD+diabet+Hype	Air_Pollution_Index Derived from anxiety	-0.00141532	0.000815028	-1.73653	0.0824811	40136.6	6768.57	28945	0.221007
lrig1	Air_Pollution_Index+Age+Sex+BMI+Race.Ethnicity+Smoking+healthDrinking+Healthy.physical.activity+Qualification+Townsend.deprivation.index+urban+CHD+diabet+Hype	Air_Pollution_Index Derived from anxiety	-0.00140948	0.000634151	-2.22262	0.0262489	27130.6	4330.14	29807	0.09482
amfr	Air_Pollution_Index+Age+Sex+BMI+Race.Ethnicity+Smoking+healthDrinking+Healthy.physical.activity+Qualification+Townsend.deprivation.index+urban+CHD+diabet+Hype	Air_Pollution_Index Derived from anxiety	-0.00140492	0.00120636	-1.16459	0.244195	62774.1	14793.4	28935	0.461573
slc27a4	Air_Pollution_Index+Age+Sex+BMI+Race.Ethnicity+Smoking+healthDrinking+Healthy.physical.activity+Qualification+Townsend.deprivation.index+urban+CHD+diabet+Hype	Air_Pollution_Index Derived from anxiety	-0.00140456	0.00127882	-1.09832	0.272074	66152.3	16624	28935	0.497226
ccl18	Air_Pollution_Index+Age+Sex+BMI+Race.Ethnicity+Smoking+healthDrinking+Healthy.physical.activity+Qualification+Townsend.deprivation.index+urban+CHD+diabet+Hype	Air_Pollution_Index Derived from anxiety	-0.00139677	0.00130909	-1.06697	0.285993	68633.8	17861.6	29233	0.511459
jam2	Air_Pollution_Index+Age+Sex+BMI+Race.Ethnicity+Smoking+healthDrinking+Healthy.physical.activity+Qualification+Townsend.deprivation.index+urban+CHD+diabet+Hype	Air_Pollution_Index Derived from anxiety	-0.0013957	0.000469088	-2.97536	0.00292881	9364.08	2392.6	29911	0.0171394
rgma	Air_Pollution_Index+Age+Sex+BMI+Race.Ethnicity+Smoking+healthDrinking+Healthy.physical.activity+Qualification+Townsend.deprivation.index+urban+CHD+diabet+Hype	Air_Pollution_Index Derived from anxiety	-0.00139545	0.000569468	-2.45045	0.0142736	20972.8	3526.15	29911	0.0595708
cd84	Air_Pollution_Index+Age+Sex+BMI+Race.Ethnicity+Smoking+healthDrinking+Healthy.physical.activity+Qualification+Townsend.deprivation.index+urban+CHD+diabet+Hype	Air_Pollution_Index Derived from anxiety	-0.0013893	0.000587379	-2.36525	0.0180245	22231.1	3667.32	29586	0.072246
fcar	Air_Pollution_Index+Age+Sex+BMI+Race.Ethnicity+Smoking+healthDrinking+Healthy.physical.activity+Qualification+Townsend.deprivation.index+urban+CHD+diabet+Hype	Air_Pollution_Index Derived from anxiety	-0.00138908	0.000875108	-1.58732	0.112451	45839.2	8140.22	29586	0.277898
cblif	Air_Pollution_Index+Age+Sex+BMI+Race.Ethnicity+Smoking+healthDrinking+Healthy.physical.activity+Qualification+Townsend.deprivation.index+urban+CHD+diabet+Hype	Air_Pollution_Index Derived from anxiety	-0.00138616	0.00132794	-1.04384	0.296566	70573.1	18779.3	29574	0.522114
amy2a	Air_Pollution_Index+Age+Sex+BMI+Race.Ethnicity+Smoking+healthDrinking+Healthy.physical.activity+Qualification+Townsend.deprivation.index+urban+CHD+diabet+Hype	Air_Pollution_Index Derived from anxiety	-0.00138031	0.000875661	-1.5763	0.114967	43197.5	7583.06	28489	0.280328
clec4c	Air_Pollution_Index+Age+Sex+BMI+Race.Ethnicity+Smoking+healthDrinking+Healthy.physical.activity+Qualification+Townsend.deprivation.index+urban+CHD+diabet+Hype	Air_Pollution_Index Derived from anxiety	-0.00137788	0.000872061	-1.58003	0.11411	45632.6	8083.62	29586	0.27969
klk1	Air_Pollution_Index+Age+Sex+BMI+Race.Ethnicity+Smoking+healthDrinking+Healthy.physical.activity+Qualification+Townsend.deprivation.index+urban+CHD+diabet+Hype	Air_Pollution_Index Derived from anxiety	-0.00137776	0.00236315	-0.583017	0.559886	103446	58196.3	29335	0.75217
il18r1	Air_Pollution_Index+Age+Sex+BMI+Race.Ethnicity+Smoking+healthDrinking+Healthy.physical.activity+Qualification+Townsend.deprivation.index+urban+CHD+diabet+Hype	Air_Pollution_Index Derived from anxiety	-0.00137523	0.000596197	-2.30667	0.0210802	23769.3	3872.32	29943	0.0801048
cd59	Air_Pollution_Index+Age+Sex+BMI+Race.Ethnicity+Smoking+healthDrinking+Healthy.physical.activity+Qualification+Townsend.deprivation.index+urban+CHD+diabet+Hype	Air_Pollution_Index Derived from anxiety	-0.00136528	0.000400937	-3.40522	0.00066202	-1320.1	1595.37	28560	0.0054605
lilrb2	Air_Pollution_Index+Age+Sex+BMI+Race.Ethnicity+Smoking+healthDrinking+Healthy.physical.activity+Qualification+Townsend.deprivation.index+urban+CHD+diabet+Hype	Air_Pollution_Index Derived from anxiety	-0.00136491	0.000635106	-2.1491	0.0316342	27501.9	4385.07	29865	0.107737
matn3	Air_Pollution_Index+Age+Sex+BMI+Race.Ethnicity+Smoking+healthDrinking+Healthy.physical.activity+Qualification+Townsend.deprivation.index+urban+CHD+diabet+Hype	Air_Pollution_Index Derived from anxiety	-0.0013517	0.000588135	-2.29829	0.0215525	22021.5	3634.85	29376	0.0814762
crh	Air_Pollution_Index+Age+Sex+BMI+Race.Ethnicity+Smoking+healthDrinking+Healthy.physical.activity+Qualification+Townsend.deprivation.index+urban+CHD+diabet+Hype	Air_Pollution_Index Derived from anxiety	-0.00134606	0.00161447	-0.833748	0.40443	79534.6	26455.6	28894	0.627446
retn	Air_Pollution_Index+Age+Sex+BMI+Race.Ethnicity+Smoking+healthDrinking+Healthy.physical.activity+Qualification+Townsend.deprivation.index+urban+CHD+diabet+Hype	Air_Pollution_Index Derived from anxiety	-0.00134149	0.000769246	-1.7439	0.0811861	38347	6320.44	29584	0.219954
was	Air_Pollution_Index+Age+Sex+BMI+Race.Ethnicity+Smoking+healthDrinking+Healthy.physical.activity+Qualification+Townsend.deprivation.index+urban+CHD+diabet+Hype	Air_Pollution_Index Derived from anxiety	-0.00133595	0.00126928	-1.05253	0.292567	66142.8	16532.4	29053	0.518385
aif1	Air_Pollution_Index+Age+Sex+BMI+Race.Ethnicity+Smoking+healthDrinking+Healthy.physical.activity+Qualification+Townsend.deprivation.index+urban+CHD+diabet+Hype	Air_Pollution_Index Derived from anxiety	-0.00133467	0.000979502	-1.3626	0.173018	50786.1	9776.03	28945	0.370047
agrn	Air_Pollution_Index+Age+Sex+BMI+Race.Ethnicity+Smoking+healthDrinking+Healthy.physical.activity+Qualification+Townsend.deprivation.index+urban+CHD+diabet+Hype	Air_Pollution_Index Derived from anxiety	-0.00133351	0.000599673	-2.22373	0.0261744	23835.6	3876.06	29760	0.094785
dcxr	Air_Pollution_Index+Age+Sex+BMI+Race.Ethnicity+Smoking+healthDrinking+Healthy.physical.activity+Qualification+Townsend.deprivation.index+urban+CHD+diabet+Hype	Air_Pollution_Index Derived from anxiety	-0.00133148	0.000989273	-1.34592	0.178339	53428.2	10481.7	29716	0.378678
adamts13	Air_Pollution_Index+Age+Sex+BMI+Race.Ethnicity+Smoking+healthDrinking+Healthy.physical.activity+Qualification+Townsend.deprivation.index+urban+CHD+diabet+Hype	Air_Pollution_Index Derived from anxiety	-0.0013297	0.000422713	-3.14562	0.00165895	3268.34	1956.95	30000	0.0112363
tgfa	Air_Pollution_Index+Age+Sex+BMI+Race.Ethnicity+Smoking+healthDrinking+Healthy.physical.activity+Qualification+Townsend.deprivation.index+urban+CHD+diabet+Hype	Air_Pollution_Index Derived from anxiety	-0.00132027	0.000838548	-1.57447	0.115389	43312.1	7474.27	29586	0.280769
myoc	Air_Pollution_Index+Age+Sex+BMI+Race.Ethnicity+Smoking+healthDrinking+Healthy.physical.activity+Qualification+Townsend.deprivation.index+urban+CHD+diabet+Hype	Air_Pollution_Index Derived from anxiety	-0.0013176	0.000843341	-1.56236	0.118214	43823.8	7598.93	29632	0.285018
tnfrsf10c	Air_Pollution_Index+Age+Sex+BMI+Race.Ethnicity+Smoking+healthDrinking+Healthy.physical.activity+Qualification+Townsend.deprivation.index+urban+CHD+diabet+Hype	Air_Pollution_Index Derived from anxiety	-0.00130791	0.000907017	-1.44199	0.149317	48441.2	8864.36	29711	0.332497
vnn2	Air_Pollution_Index+Age+Sex+BMI+Race.Ethnicity+Smoking+healthDrinking+Healthy.physical.activity+Qualification+Townsend.deprivation.index+urban+CHD+diabet+Hype	Air_Pollution_Index Derived from anxiety	-0.00130581	0.000862147	-1.5146	0.129884	44780.5	7866.58	29496	0.303062
gal	Air_Pollution_Index+Age+Sex+BMI+Race.Ethnicity+Smoking+healthDrinking+Healthy.physical.activity+Qualification+Townsend.deprivation.index+urban+CHD+diabet+Hype	Air_Pollution_Index Derived from anxiety	-0.00130515	0.00119735	-1.09003	0.275709	65023.2	15452.7	29760	0.50045
sirpa	Air_Pollution_Index+Age+Sex+BMI+Race.Ethnicity+Smoking+healthDrinking+Healthy.physical.activity+Qualification+Townsend.deprivation.index+urban+CHD+diabet+Hype	Air_Pollution_Index Derived from anxiety	-0.00129962	0.00106212	-1.22361	0.22111	57844.3	12156.7	29724	0.435376
dpp4	Air_Pollution_Index+Age+Sex+BMI+Race.Ethnicity+Smoking+healthDrinking+Healthy.physical.activity+Qualification+Townsend.deprivation.index+urban+CHD+diabet+Hype	Air_Pollution_Index Derived from anxiety	-0.00129865	0.000547125	-2.3736	0.0176222	17347.5	3086.84	29059	0.0708279
spp1	Air_Pollution_Index+Age+Sex+BMI+Race.Ethnicity+Smoking+healthDrinking+Healthy.physical.activity+Qualification+Townsend.deprivation.index+urban+CHD+diabet+Hype	Air_Pollution_Index Derived from anxiety	-0.0012792	0.000837378	-1.52762	0.126617	44215.5	7659.91	29955	0.299741
il11	Air_Pollution_Index+Age+Sex+BMI+Race.Ethnicity+Smoking+healthDrinking+Healthy.physical.activity+Qualification+Townsend.deprivation.index+urban+CHD+diabet+Hype	Air_Pollution_Index Derived from anxiety	-0.00127803	0.00118003	-1.08304	0.278799	61903.6	14289.4	29053	0.503559
tspan1	Air_Pollution_Index+Age+Sex+BMI+Race.Ethnicity+Smoking+healthDrinking+Healthy.physical.activity+Qualification+Townsend.deprivation.index+urban+CHD+diabet+Hype	Air_Pollution_Index Derived from anxiety	-0.0012775	0.00108522	-1.17718	0.239135	57334.9	12183.2	29123	0.456134
megf10	Air_Pollution_Index+Age+Sex+BMI+Race.Ethnicity+Smoking+healthDrinking+Healthy.physical.activity+Qualification+Townsend.deprivation.index+urban+CHD+diabet+Hype	Air_Pollution_Index Derived from anxiety	-0.0012728	0.000731817	-1.73923	0.0820052	35425.8	5724.88	29630	0.22054
fabp4	Air_Pollution_Index+Age+Sex+BMI+Race.Ethnicity+Smoking+healthDrinking+Healthy.physical.activity+Qualification+Townsend.deprivation.index+urban+CHD+diabet+Hype	Air_Pollution_Index Derived from anxiety	-0.00126755	0.000890695	-1.42311	0.154716	48019.7	8688.53	30000	0.341401
ccl14	Air_Pollution_Index+Age+Sex+BMI+Race.Ethnicity+Smoking+healthDrinking+Healthy.physical.activity+Qualification+Townsend.deprivation.index+urban+CHD+diabet+Hype	Air_Pollution_Index Derived from anxiety	-0.00126496	0.000726371	-1.74147	0.081611	34835.9	5614.62	29554	0.22029
fkbp7	Air_Pollution_Index+Age+Sex+BMI+Race.Ethnicity+Smoking+healthDrinking+Healthy.physical.activity+Qualification+Townsend.deprivation.index+urban+CHD+diabet+Hype	Air_Pollution_Index Derived from anxiety	-0.00126263	0.000875111	-1.44282	0.149081	44066.3	7760.09	28887	0.332478
btc	Air_Pollution_Index+Age+Sex+BMI+Race.Ethnicity+Smoking+healthDrinking+Healthy.physical.activity+Qualification+Townsend.deprivation.index+urban+CHD+diabet+Hype	Air_Pollution_Index Derived from anxiety	-0.00125738	0.00138465	-0.908086	0.36384	70840.5	19535.8	28945	0.591443
pilrb	Air_Pollution_Index+Age+Sex+BMI+Race.Ethnicity+Smoking+healthDrinking+Healthy.physical.activity+Qualification+Townsend.deprivation.index+urban+CHD+diabet+Hype	Air_Pollution_Index Derived from anxiety	-0.00125271	0.0010535	-1.18909	0.234414	57007.7	11855.8	29625	0.451089
fmnl1	Air_Pollution_Index+Age+Sex+BMI+Race.Ethnicity+Smoking+healthDrinking+Healthy.physical.activity+Qualification+Townsend.deprivation.index+urban+CHD+diabet+Hype	Air_Pollution_Index Derived from anxiety	-0.00125259	0.00118616	-1.056	0.290976	61796.2	14302.2	28935	0.516623
clec6a	Air_Pollution_Index+Age+Sex+BMI+Race.Ethnicity+Smoking+healthDrinking+Healthy.physical.activity+Qualification+Townsend.deprivation.index+urban+CHD+diabet+Hype	Air_Pollution_Index Derived from anxiety	-0.00125134	0.000861702	-1.45218	0.146463	43362.7	7565.98	28945	0.329789
kit	Air_Pollution_Index+Age+Sex+BMI+Race.Ethnicity+Smoking+healthDrinking+Healthy.physical.activity+Qualification+Townsend.deprivation.index+urban+CHD+diabet+Hype	Air_Pollution_Index Derived from anxiety	-0.00124987	0.000537771	-2.32417	0.0201233	17240.3	3103.23	29695	0.0774746
col1a1	Air_Pollution_Index+Age+Sex+BMI+Race.Ethnicity+Smoking+healthDrinking+Healthy.physical.activity+Qualification+Townsend.deprivation.index+urban+CHD+diabet+Hype	Air_Pollution_Index Derived from anxiety	-0.00123256	0.000460136	-2.67869	0.00739511	8361.85	2318.79	30000	0.03701
cdon	Air_Pollution_Index+Age+Sex+BMI+Race.Ethnicity+Smoking+healthDrinking+Healthy.physical.activity+Qualification+Townsend.deprivation.index+urban+CHD+diabet+Hype	Air_Pollution_Index Derived from anxiety	-0.00122885	0.000492608	-2.49458	0.0126159	12012.5	2601.59	29675	0.0546067
blmh	Air_Pollution_Index+Age+Sex+BMI+Race.Ethnicity+Smoking+healthDrinking+Healthy.physical.activity+Qualification+Townsend.deprivation.index+urban+CHD+diabet+Hype	Air_Pollution_Index Derived from anxiety	-0.00121303	0.000589569	-2.05748	0.0396482	23244.9	3806.78	30000	0.127484
ivd	Air_Pollution_Index+Age+Sex+BMI+Race.Ethnicity+Smoking+healthDrinking+Healthy.physical.activity+Qualification+Townsend.deprivation.index+urban+CHD+diabet+Hype	Air_Pollution_Index Derived from anxiety	-0.00120698	0.000930835	-1.29667	0.194757	47757.9	8807.62	28935	0.402442
ccl22	Air_Pollution_Index+Age+Sex+BMI+Race.Ethnicity+Smoking+healthDrinking+Healthy.physical.activity+Qualification+Townsend.deprivation.index+urban+CHD+diabet+Hype	Air_Pollution_Index Derived from anxiety	-0.00120325	0.000951056	-1.26517	0.205819	50275.7	9506.47	29363	0.415329
frzb	Air_Pollution_Index+Age+Sex+BMI+Race.Ethnicity+Smoking+healthDrinking+Healthy.physical.activity+Qualification+Townsend.deprivation.index+urban+CHD+diabet+Hype	Air_Pollution_Index Derived from anxiety	-0.00120216	0.000476017	-2.52545	0.0115603	9530.17	2374.23	29333	0.0512506
cd300lf	Air_Pollution_Index+Age+Sex+BMI+Race.Ethnicity+Smoking+healthDrinking+Healthy.physical.activity+Qualification+Townsend.deprivation.index+urban+CHD+diabet+Hype	Air_Pollution_Index Derived from anxiety	-0.0012008	0.00111052	-1.08129	0.279576	60895.6	13390.8	29893	0.504339
clec4a	Air_Pollution_Index+Age+Sex+BMI+Race.Ethnicity+Smoking+healthDrinking+Healthy.physical.activity+Qualification+Townsend.deprivation.index+urban+CHD+diabet+Hype	Air_Pollution_Index Derived from anxiety	-0.00119525	0.000647157	-1.84693	0.0647673	27970.3	4451.76	29586	0.188316
comp	Air_Pollution_Index+Age+Sex+BMI+Race.Ethnicity+Smoking+healthDrinking+Healthy.physical.activity+Qualification+Townsend.deprivation.index+urban+CHD+diabet+Hype	Air_Pollution_Index Derived from anxiety	-0.00119435	0.000617949	-1.93277	0.0532747	24831.2	3998.22	29321	0.161703
erp44	Air_Pollution_Index+Age+Sex+BMI+Race.Ethnicity+Smoking+healthDrinking+Healthy.physical.activity+Qualification+Townsend.deprivation.index+urban+CHD+diabet+Hype	Air_Pollution_Index Derived from anxiety	-0.00119159	0.000481052	-2.47706	0.0132526	10182.4	2433.68	29446	0.0563839
clec4g	Air_Pollution_Index+Age+Sex+BMI+Race.Ethnicity+Smoking+healthDrinking+Healthy.physical.activity+Qualification+Townsend.deprivation.index+urban+CHD+diabet+Hype	Air_Pollution_Index Derived from anxiety	-0.00118082	0.000612684	-1.92729	0.0539531	24728.8	3990.11	29586	0.163423
tfpi	Air_Pollution_Index+Age+Sex+BMI+Race.Ethnicity+Smoking+healthDrinking+Healthy.physical.activity+Qualification+Townsend.deprivation.index+urban+CHD+diabet+Hype	Air_Pollution_Index Derived from anxiety	-0.00117128	0.000578716	-2.02394	0.0429857	21393.6	3563.96	29554	0.135535
il1rl2	Air_Pollution_Index+Age+Sex+BMI+Race.Ethnicity+Smoking+healthDrinking+Healthy.physical.activity+Qualification+Townsend.deprivation.index+urban+CHD+diabet+Hype	Air_Pollution_Index Derived from anxiety	-0.00116935	0.000715326	-1.6347	0.102122	32796	5250.9	29053	0.259577
xrcc4	Air_Pollution_Index+Age+Sex+BMI+Race.Ethnicity+Smoking+healthDrinking+Healthy.physical.activity+Qualification+Townsend.deprivation.index+urban+CHD+diabet+Hype	Air_Pollution_Index Derived from anxiety	-0.00115483	0.000693487	-1.66525	0.0958742	30711	4888.67	28935	0.248255
cfc1	Air_Pollution_Index+Age+Sex+BMI+Race.Ethnicity+Smoking+healthDrinking+Healthy.physical.activity+Qualification+Townsend.deprivation.index+urban+CHD+diabet+Hype	Air_Pollution_Index Derived from anxiety	-0.00114318	0.000851974	-1.3418	0.179673	42705	7396.12	28945	0.380958
thbd	Air_Pollution_Index+Age+Sex+BMI+Race.Ethnicity+Smoking+healthDrinking+Healthy.physical.activity+Qualification+Townsend.deprivation.index+urban+CHD+diabet+Hype	Air_Pollution_Index Derived from anxiety	-0.00112752	0.000514638	-2.1909	0.028467	14528.7	2829.18	29625	0.100548
kitlg	Air_Pollution_Index+Age+Sex+BMI+Race.Ethnicity+Smoking+healthDrinking+Healthy.physical.activity+Qualification+Townsend.deprivation.index+urban+CHD+diabet+Hype	Air_Pollution_Index Derived from anxiety	-0.00112619	0.000670955	-1.67848	0.0932634	30255.8	4808.89	29625	0.243216
cntn3	Air_Pollution_Index+Age+Sex+BMI+Race.Ethnicity+Smoking+healthDrinking+Healthy.physical.activity+Qualification+Townsend.deprivation.index+urban+CHD+diabet+Hype	Air_Pollution_Index Derived from anxiety	-0.00112274	0.000583648	-1.92365	0.0544076	21994.1	3639.55	29632	0.164347
igfbp2	Air_Pollution_Index+Age+Sex+BMI+Race.Ethnicity+Smoking+healthDrinking+Healthy.physical.activity+Qualification+Townsend.deprivation.index+urban+CHD+diabet+Hype	Air_Pollution_Index Derived from anxiety	-0.00111227	0.00112259	-0.990813	0.321785	61788.9	13766.4	29955	0.549501
hmox1	Air_Pollution_Index+Age+Sex+BMI+Race.Ethnicity+Smoking+healthDrinking+Healthy.physical.activity+Qualification+Townsend.deprivation.index+urban+CHD+diabet+Hype	Air_Pollution_Index Derived from anxiety	-0.00110992	0.000879229	-1.26238	0.206821	45535.9	8099.46	29303	0.415609
tie1	Air_Pollution_Index+Age+Sex+BMI+Race.Ethnicity+Smoking+healthDrinking+Healthy.physical.activity+Qualification+Townsend.deprivation.index+urban+CHD+diabet+Hype	Air_Pollution_Index Derived from anxiety	-0.00110977	0.000761048	-1.45821	0.144793	38574.4	6343.26	30000	0.327192
treml2	Air_Pollution_Index+Age+Sex+BMI+Race.Ethnicity+Smoking+healthDrinking+Healthy.physical.activity+Qualification+Townsend.deprivation.index+urban+CHD+diabet+Hype	Air_Pollution_Index Derived from anxiety	-0.00110395	0.000614709	-1.7959	0.072521	25069.3	4037.25	29632	0.201213
pdcd6	Air_Pollution_Index+Age+Sex+BMI+Race.Ethnicity+Smoking+healthDrinking+Healthy.physical.activity+Qualification+Townsend.deprivation.index+urban+CHD+diabet+Hype	Air_Pollution_Index Derived from anxiety	-0.00110119	0.00130771	-0.842075	0.399753	69824.4	18267.6	29625	0.623608
cdh6	Air_Pollution_Index+Age+Sex+BMI+Race.Ethnicity+Smoking+healthDrinking+Healthy.physical.activity+Qualification+Townsend.deprivation.index+urban+CHD+diabet+Hype	Air_Pollution_Index Derived from anxiety	-0.00109944	0.000698564	-1.57386	0.115532	32646.8	5212.79	29625	0.280769
smoc1	Air_Pollution_Index+Age+Sex+BMI+Race.Ethnicity+Smoking+healthDrinking+Healthy.physical.activity+Qualification+Townsend.deprivation.index+urban+CHD+diabet+Hype	Air_Pollution_Index Derived from anxiety	-0.0010976	0.000597305	-1.83758	0.0661342	23791.5	3873.85	29893	0.189714
lefty2	Air_Pollution_Index+Age+Sex+BMI+Race.Ethnicity+Smoking+healthDrinking+Healthy.physical.activity+Qualification+Townsend.deprivation.index+urban+CHD+diabet+Hype	Air_Pollution_Index Derived from anxiety	-0.0010902	0.000965273	-1.12943	0.258727	52404	10092.2	29851	0.481575
mepe	Air_Pollution_Index+Age+Sex+BMI+Race.Ethnicity+Smoking+healthDrinking+Healthy.physical.activity+Qualification+Townsend.deprivation.index+urban+CHD+diabet+Hype	Air_Pollution_Index Derived from anxiety	-0.00108569	0.00045605	-2.38064	0.017289	7379.29	2223.24	29630	0.0696798
birc2	Air_Pollution_Index+Age+Sex+BMI+Race.Ethnicity+Smoking+healthDrinking+Healthy.physical.activity+Qualification+Townsend.deprivation.index+urban+CHD+diabet+Hype	Air_Pollution_Index Derived from anxiety	-0.00108498	0.00120055	-0.903732	0.366145	62575.1	14686.3	28945	0.593647
rab6b	Air_Pollution_Index+Age+Sex+BMI+Race.Ethnicity+Smoking+healthDrinking+Healthy.physical.activity+Qualification+Townsend.deprivation.index+urban+CHD+diabet+Hype	Air_Pollution_Index Derived from anxiety	-0.00108226	0.000894924	-1.20934	0.226544	45479.4	8141.14	28935	0.442501
ager	Air_Pollution_Index+Age+Sex+BMI+Race.Ethnicity+Smoking+healthDrinking+Healthy.physical.activity+Qualification+Townsend.deprivation.index+urban+CHD+diabet+Hype	Air_Pollution_Index Derived from anxiety	-0.0010799	0.000736431	-1.46639	0.142552	35741.7	5787.3	29602	0.324958
fabp2	Air_Pollution_Index+Age+Sex+BMI+Race.Ethnicity+Smoking+healthDrinking+Healthy.physical.activity+Qualification+Townsend.deprivation.index+urban+CHD+diabet+Hype	Air_Pollution_Index Derived from anxiety	-0.00107352	0.00145933	-0.735626	0.461964	76329	22749.1	29625	0.680347
itgb5	Air_Pollution_Index+Age+Sex+BMI+Race.Ethnicity+Smoking+healthDrinking+Healthy.physical.activity+Qualification+Townsend.deprivation.index+urban+CHD+diabet+Hype	Air_Pollution_Index Derived from anxiety	-0.00106637	0.000699164	-1.52521	0.127218	32785	5235.51	29716	0.300193
fcgr3b	Air_Pollution_Index+Age+Sex+BMI+Race.Ethnicity+Smoking+healthDrinking+Healthy.physical.activity+Qualification+Townsend.deprivation.index+urban+CHD+diabet+Hype	Air_Pollution_Index Derived from anxiety	-0.00106549	0.000913648	-1.16619	0.243547	48675.5	8943.32	29665	0.460944
cetn2	Air_Pollution_Index+Age+Sex+BMI+Race.Ethnicity+Smoking+healthDrinking+Healthy.physical.activity+Qualification+Townsend.deprivation.index+urban+CHD+diabet+Hype	Air_Pollution_Index Derived from anxiety	-0.00106515	0.00126928	-0.839171	0.40138	65718.5	16376.8	28935	0.624701
psma1	Air_Pollution_Index+Age+Sex+BMI+Race.Ethnicity+Smoking+healthDrinking+Healthy.physical.activity+Qualification+Townsend.deprivation.index+urban+CHD+diabet+Hype	Air_Pollution_Index Derived from anxiety	-0.00106151	0.000852991	-1.24446	0.213342	42774.1	7413.79	28945	0.423998
chit1	Air_Pollution_Index+Age+Sex+BMI+Race.Ethnicity+Smoking+healthDrinking+Healthy.physical.activity+Qualification+Townsend.deprivation.index+urban+CHD+diabet+Hype	Air_Pollution_Index Derived from anxiety	-0.00105916	0.00283453	-0.373662	0.708659	116429	86746.1	29769	0.833415
itgb6	Air_Pollution_Index+Age+Sex+BMI+Race.Ethnicity+Smoking+healthDrinking+Healthy.physical.activity+Qualification+Townsend.deprivation.index+urban+CHD+diabet+Hype	Air_Pollution_Index Derived from anxiety	-0.00105487	0.00055551	-1.89893	0.0575839	18092.7	3166.72	29053	0.171522
rabepk	Air_Pollution_Index+Age+Sex+BMI+Race.Ethnicity+Smoking+healthDrinking+Healthy.physical.activity+Qualification+Townsend.deprivation.index+urban+CHD+diabet+Hype	Air_Pollution_Index Derived from anxiety	-0.00105432	0.00110658	-0.95277	0.340715	57853.2	12477.2	28945	0.565154
amy2b	Air_Pollution_Index+Age+Sex+BMI+Race.Ethnicity+Smoking+healthDrinking+Healthy.physical.activity+Qualification+Townsend.deprivation.index+urban+CHD+diabet+Hype	Air_Pollution_Index Derived from anxiety	-0.00105289	0.000897989	-1.17249	0.241009	42495.6	7518.33	27610	0.458511
dsg2	Air_Pollution_Index+Age+Sex+BMI+Race.Ethnicity+Smoking+healthDrinking+Healthy.physical.activity+Qualification+Townsend.deprivation.index+urban+CHD+diabet+Hype	Air_Pollution_Index Derived from anxiety	-0.00104814	0.000489962	-2.13922	0.032426	11617	2564.9	29632	0.109307
dkk4	Air_Pollution_Index+Age+Sex+BMI+Race.Ethnicity+Smoking+healthDrinking+Healthy.physical.activity+Qualification+Townsend.deprivation.index+urban+CHD+diabet+Hype	Air_Pollution_Index Derived from anxiety	-0.00104086	0.000848817	-1.22625	0.220116	43615	7577.03	29374	0.434002
qpct	Air_Pollution_Index+Age+Sex+BMI+Race.Ethnicity+Smoking+healthDrinking+Healthy.physical.activity+Qualification+Townsend.deprivation.index+urban+CHD+diabet+Hype	Air_Pollution_Index Derived from anxiety	-0.0010308	0.000488825	-2.10873	0.0349764	11571.8	2562.53	29661	0.116033
bag3	Air_Pollution_Index+Age+Sex+BMI+Race.Ethnicity+Smoking+healthDrinking+Healthy.physical.activity+Qualification+Townsend.deprivation.index+urban+CHD+diabet+Hype	Air_Pollution_Index Derived from anxiety	-0.0010243	0.000733337	-1.39676	0.162495	34994.8	5651.18	29376	0.352193
serpinb5	Air_Pollution_Index+Age+Sex+BMI+Race.Ethnicity+Smoking+healthDrinking+Healthy.physical.activity+Qualification+Townsend.deprivation.index+urban+CHD+diabet+Hype	Air_Pollution_Index Derived from anxiety	-0.00102098	0.000905045	-1.1281	0.259287	46752	8473.52	29123	0.482004
wfikkn2	Air_Pollution_Index+Age+Sex+BMI+Race.Ethnicity+Smoking+healthDrinking+Healthy.physical.activity+Qualification+Townsend.deprivation.index+urban+CHD+diabet+Hype	Air_Pollution_Index Derived from anxiety	-0.00101718	0.000618511	-1.64457	0.100069	25530.7	4101.4	29675	0.256073
cd55	Air_Pollution_Index+Age+Sex+BMI+Race.Ethnicity+Smoking+healthDrinking+Healthy.physical.activity+Qualification+Townsend.deprivation.index+urban+CHD+diabet+Hype	Air_Pollution_Index Derived from anxiety	-0.00101659	0.000478025	-2.12665	0.0334574	8886.18	2283.56	28624	0.112266
acp6	Air_Pollution_Index+Age+Sex+BMI+Race.Ethnicity+Smoking+healthDrinking+Healthy.physical.activity+Qualification+Townsend.deprivation.index+urban+CHD+diabet+Hype	Air_Pollution_Index Derived from anxiety	-0.00101478	0.0012402	-0.818242	0.413226	67377.2	16659.7	29851	0.634858
cdh2	Air_Pollution_Index+Age+Sex+BMI+Race.Ethnicity+Smoking+healthDrinking+Healthy.physical.activity+Qualification+Townsend.deprivation.index+urban+CHD+diabet+Hype	Air_Pollution_Index Derived from anxiety	-0.00101213	0.000646798	-1.56484	0.117632	28081.5	4468.83	29625	0.284456
setmar	Air_Pollution_Index+Age+Sex+BMI+Race.Ethnicity+Smoking+healthDrinking+Healthy.physical.activity+Qualification+Townsend.deprivation.index+urban+CHD+diabet+Hype	Air_Pollution_Index Derived from anxiety	-0.00101174	0.000555399	-1.82165	0.0685184	18579.6	3231.42	29331	0.194646
dsg4	Air_Pollution_Index+Age+Sex+BMI+Race.Ethnicity+Smoking+healthDrinking+Healthy.physical.activity+Qualification+Townsend.deprivation.index+urban+CHD+diabet+Hype	Air_Pollution_Index Derived from anxiety	-0.0010111	0.000915672	-1.10421	0.269511	48082.8	8816.03	29399	0.495356
esm1	Air_Pollution_Index+Age+Sex+BMI+Race.Ethnicity+Smoking+healthDrinking+Healthy.physical.activity+Qualification+Townsend.deprivation.index+urban+CHD+diabet+Hype	Air_Pollution_Index Derived from anxiety	-0.00100854	0.000628189	-1.60547	0.108401	26370.7	4218.34	29630	0.270126
hyou1	Air_Pollution_Index+Age+Sex+BMI+Race.Ethnicity+Smoking+healthDrinking+Healthy.physical.activity+Qualification+Townsend.deprivation.index+urban+CHD+diabet+Hype	Air_Pollution_Index Derived from anxiety	-0.00100375	0.00040213	-2.49609	0.0125625	271.02	1771.01	30000	0.0545368
ly6d	Air_Pollution_Index+Age+Sex+BMI+Race.Ethnicity+Smoking+healthDrinking+Healthy.physical.activity+Qualification+Townsend.deprivation.index+urban+CHD+diabet+Hype	Air_Pollution_Index Derived from anxiety	-0.00100337	0.000681209	-1.47292	0.140783	30915.9	4918.29	29471	0.322066
f9	Air_Pollution_Index+Age+Sex+BMI+Race.Ethnicity+Smoking+healthDrinking+Healthy.physical.activity+Qualification+Townsend.deprivation.index+urban+CHD+diabet+Hype	Air_Pollution_Index Derived from anxiety	-0.000999821	0.000332678	-3.00537	0.00265478	-11303.4	1187.59	29695	0.0157884
dpt	Air_Pollution_Index+Age+Sex+BMI+Race.Ethnicity+Smoking+healthDrinking+Healthy.physical.activity+Qualification+Townsend.deprivation.index+urban+CHD+diabet+Hype	Air_Pollution_Index Derived from anxiety	-0.000996296	0.000486807	-2.04659	0.0407066	11745	2595.38	30000	0.130315
igfbp3	Air_Pollution_Index+Age+Sex+BMI+Race.Ethnicity+Smoking+healthDrinking+Healthy.physical.activity+Qualification+Townsend.deprivation.index+urban+CHD+diabet+Hype	Air_Pollution_Index Derived from anxiety	-0.000989494	0.000531135	-1.86298	0.0624752	16582.6	3037.85	29751	0.182802
c4bpb	Air_Pollution_Index+Age+Sex+BMI+Race.Ethnicity+Smoking+healthDrinking+Healthy.physical.activity+Qualification+Townsend.deprivation.index+urban+CHD+diabet+Hype	Air_Pollution_Index Derived from anxiety	-0.000989201	0.00071941	-1.37502	0.169136	34482.8	5543.1	29716	0.362824
mb	Air_Pollution_Index+Age+Sex+BMI+Race.Ethnicity+Smoking+healthDrinking+Healthy.physical.activity+Qualification+Townsend.deprivation.index+urban+CHD+diabet+Hype	Air_Pollution_Index Derived from anxiety	-0.000988487	0.000958537	-1.03125	0.302434	52427.3	10062.5	30000	0.530529
itga11	Air_Pollution_Index+Age+Sex+BMI+Race.Ethnicity+Smoking+healthDrinking+Healthy.physical.activity+Qualification+Townsend.deprivation.index+urban+CHD+diabet+Hype	Air_Pollution_Index Derived from anxiety	-0.000981592	0.000628344	-1.56219	0.118254	26223.3	4196.69	29586	0.285018
tnfrsf14	Air_Pollution_Index+Age+Sex+BMI+Race.Ethnicity+Smoking+healthDrinking+Healthy.physical.activity+Qualification+Townsend.deprivation.index+urban+CHD+diabet+Hype	Air_Pollution_Index Derived from anxiety	-0.000977236	0.000543594	-1.79773	0.07223	17862.3	3168.01	29675	0.201213
tnfaip8	Air_Pollution_Index+Age+Sex+BMI+Race.Ethnicity+Smoking+healthDrinking+Healthy.physical.activity+Qualification+Townsend.deprivation.index+urban+CHD+diabet+Hype	Air_Pollution_Index Derived from anxiety	-0.000975537	0.000686216	-1.42162	0.155148	30380.1	4832.22	29053	0.341839
nell1	Air_Pollution_Index+Age+Sex+BMI+Race.Ethnicity+Smoking+healthDrinking+Healthy.physical.activity+Qualification+Townsend.deprivation.index+urban+CHD+diabet+Hype	Air_Pollution_Index Derived from anxiety	-0.000972316	0.000767994	-1.26605	0.205507	38369.6	6317.07	29716	0.415329
klk14	Air_Pollution_Index+Age+Sex+BMI+Race.Ethnicity+Smoking+healthDrinking+Healthy.physical.activity+Qualification+Townsend.deprivation.index+urban+CHD+diabet+Hype	Air_Pollution_Index Derived from anxiety	-0.000971865	0.000846434	-1.14819	0.250901	44648.5	7779.23	29893	0.471203
mvk	Air_Pollution_Index+Age+Sex+BMI+Race.Ethnicity+Smoking+healthDrinking+Healthy.physical.activity+Qualification+Townsend.deprivation.index+urban+CHD+diabet+Hype	Air_Pollution_Index Derived from anxiety	-0.000967056	0.00145475	-0.664756	0.506212	74073.9	21717.2	29053	0.711419
clec5a	Air_Pollution_Index+Age+Sex+BMI+Race.Ethnicity+Smoking+healthDrinking+Healthy.physical.activity+Qualification+Townsend.deprivation.index+urban+CHD+diabet+Hype	Air_Pollution_Index Derived from anxiety	-0.000962272	0.000541133	-1.77825	0.0753723	17398	3112.76	29535	0.207274
angptl4	Air_Pollution_Index+Age+Sex+BMI+Race.Ethnicity+Smoking+healthDrinking+Healthy.physical.activity+Qualification+Townsend.deprivation.index+urban+CHD+diabet+Hype	Air_Pollution_Index Derived from anxiety	-0.00095767	0.00083118	-1.15218	0.249256	43197.5	7430.02	29721	0.46932
cd46	Air_Pollution_Index+Age+Sex+BMI+Race.Ethnicity+Smoking+healthDrinking+Healthy.physical.activity+Qualification+Townsend.deprivation.index+urban+CHD+diabet+Hype	Air_Pollution_Index Derived from anxiety	-0.000954786	0.000519355	-1.83841	0.0660123	14811.9	2847.79	29448	0.189714
itgam	Air_Pollution_Index+Age+Sex+BMI+Race.Ethnicity+Smoking+healthDrinking+Healthy.physical.activity+Qualification+Townsend.deprivation.index+urban+CHD+diabet+Hype	Air_Pollution_Index Derived from anxiety	-0.000953402	0.000581627	-1.6392	0.101183	21788.5	3614.4	29632	0.258343
itgb2	Air_Pollution_Index+Age+Sex+BMI+Race.Ethnicity+Smoking+healthDrinking+Healthy.physical.activity+Qualification+Townsend.deprivation.index+urban+CHD+diabet+Hype	Air_Pollution_Index Derived from anxiety	-0.000952722	0.000520493	-1.83042	0.067197	15100.6	2877.5	29483	0.192386
ror1	Air_Pollution_Index+Age+Sex+BMI+Race.Ethnicity+Smoking+healthDrinking+Healthy.physical.activity+Qualification+Townsend.deprivation.index+urban+CHD+diabet+Hype	Air_Pollution_Index Derived from anxiety	-0.000951123	0.000573928	-1.65722	0.0974863	20994.1	3518.62	29625	0.251165
ncam1	Air_Pollution_Index+Age+Sex+BMI+Race.Ethnicity+Smoking+healthDrinking+Healthy.physical.activity+Qualification+Townsend.deprivation.index+urban+CHD+diabet+Hype	Air_Pollution_Index Derived from anxiety	-0.000948778	0.000559668	-1.69525	0.0900379	19698.5	3373	29751	0.237225
vcan	Air_Pollution_Index+Age+Sex+BMI+Race.Ethnicity+Smoking+healthDrinking+Healthy.physical.activity+Qualification+Townsend.deprivation.index+urban+CHD+diabet+Hype	Air_Pollution_Index Derived from anxiety	-0.000945497	0.000556296	-1.69963	0.0892112	19571.9	3364.92	29911	0.235589
hbegf	Air_Pollution_Index+Age+Sex+BMI+Race.Ethnicity+Smoking+healthDrinking+Healthy.physical.activity+Qualification+Townsend.deprivation.index+urban+CHD+diabet+Hype	Air_Pollution_Index Derived from anxiety	-0.000944803	0.00135361	-0.697986	0.485191	72366	19729	29807	0.699286
dsg3	Air_Pollution_Index+Age+Sex+BMI+Race.Ethnicity+Smoking+healthDrinking+Healthy.physical.activity+Qualification+Townsend.deprivation.index+urban+CHD+diabet+Hype	Air_Pollution_Index Derived from anxiety	-0.000943525	0.000627095	-1.5046	0.132438	26427.1	4228.7	29776	0.306578
acvrl1	Air_Pollution_Index+Age+Sex+BMI+Race.Ethnicity+Smoking+healthDrinking+Healthy.physical.activity+Qualification+Townsend.deprivation.index+urban+CHD+diabet+Hype	Air_Pollution_Index Derived from anxiety	-0.00094241	0.000438608	-2.14864	0.0316714	4773.77	2021.56	29376	0.107737
pdgfra	Air_Pollution_Index+Age+Sex+BMI+Race.Ethnicity+Smoking+healthDrinking+Healthy.physical.activity+Qualification+Townsend.deprivation.index+urban+CHD+diabet+Hype	Air_Pollution_Index Derived from anxiety	-0.000940451	0.000519803	-1.80925	0.070423	15120.8	2886.25	29625	0.197853
klk11	Air_Pollution_Index+Age+Sex+BMI+Race.Ethnicity+Smoking+healthDrinking+Healthy.physical.activity+Qualification+Townsend.deprivation.index+urban+CHD+diabet+Hype	Air_Pollution_Index Derived from anxiety	-0.000939512	0.00056111	-1.67438	0.0940667	19062	3288.52	29421	0.244875
ncr1	Air_Pollution_Index+Age+Sex+BMI+Race.Ethnicity+Smoking+healthDrinking+Healthy.physical.activity+Qualification+Townsend.deprivation.index+urban+CHD+diabet+Hype	Air_Pollution_Index Derived from anxiety	-0.00093448	0.000666696	-1.40166	0.161028	29634.3	4709.12	29538	0.350781
dgkz	Air_Pollution_Index+Age+Sex+BMI+Race.Ethnicity+Smoking+healthDrinking+Healthy.physical.activity+Qualification+Townsend.deprivation.index+urban+CHD+diabet+Hype	Air_Pollution_Index Derived from anxiety	-0.000931439	0.000662634	-1.40566	0.159835	28346.6	4505.81	29053	0.349014
proc	Air_Pollution_Index+Age+Sex+BMI+Race.Ethnicity+Smoking+healthDrinking+Healthy.physical.activity+Qualification+Townsend.deprivation.index+urban+CHD+diabet+Hype	Air_Pollution_Index Derived from anxiety	-0.000929619	0.000470679	-1.97506	0.0482707	9320.35	2377.22	29695	0.149619
cxcl1	Air_Pollution_Index+Age+Sex+BMI+Race.Ethnicity+Smoking+healthDrinking+Healthy.physical.activity+Qualification+Townsend.deprivation.index+urban+CHD+diabet+Hype	Air_Pollution_Index Derived from anxiety	-0.000929155	0.00177359	-0.523885	0.600363	87708.9	33524.6	29566	0.784734
ccl13	Air_Pollution_Index+Age+Sex+BMI+Race.Ethnicity+Smoking+healthDrinking+Healthy.physical.activity+Qualification+Townsend.deprivation.index+urban+CHD+diabet+Hype	Air_Pollution_Index Derived from anxiety	-0.000926758	0.00127989	-0.724091	0.469016	69412.3	17798.8	29896	0.687453
lpcat2	Air_Pollution_Index+Age+Sex+BMI+Race.Ethnicity+Smoking+healthDrinking+Healthy.physical.activity+Qualification+Townsend.deprivation.index+urban+CHD+diabet+Hype	Air_Pollution_Index Derived from anxiety	-0.000926325	0.000768352	-1.2056	0.227981	37980.9	6248.03	29496	0.443533
nrp2	Air_Pollution_Index+Age+Sex+BMI+Race.Ethnicity+Smoking+healthDrinking+Healthy.physical.activity+Qualification+Townsend.deprivation.index+urban+CHD+diabet+Hype	Air_Pollution_Index Derived from anxiety	-0.000920226	0.000529723	-1.73718	0.0823652	16244.6	2998.08	29632	0.221007
reg4	Air_Pollution_Index+Age+Sex+BMI+Race.Ethnicity+Smoking+healthDrinking+Healthy.physical.activity+Qualification+Townsend.deprivation.index+urban+CHD+diabet+Hype	Air_Pollution_Index Derived from anxiety	-0.000919494	0.000873805	-1.05229	0.292677	46053.9	8185.9	29675	0.518385
mme	Air_Pollution_Index+Age+Sex+BMI+Race.Ethnicity+Smoking+healthDrinking+Healthy.physical.activity+Qualification+Townsend.deprivation.index+urban+CHD+diabet+Hype	Air_Pollution_Index Derived from anxiety	-0.000914441	0.00144085	-0.634652	0.525661	75099.4	21971.7	29496	0.720751
jun	Air_Pollution_Index+Age+Sex+BMI+Race.Ethnicity+Smoking+healthDrinking+Healthy.physical.activity+Qualification+Townsend.deprivation.index+urban+CHD+diabet+Hype	Air_Pollution_Index Derived from anxiety	-0.000913833	0.000923116	-0.989945	0.322209	47625.2	8744.55	29053	0.549501
cd93	Air_Pollution_Index+Age+Sex+BMI+Race.Ethnicity+Smoking+healthDrinking+Healthy.physical.activity+Qualification+Townsend.deprivation.index+urban+CHD+diabet+Hype	Air_Pollution_Index Derived from anxiety	-0.00091176	0.000565379	-1.61265	0.106831	18252	3161.67	28499	0.268076
spon1	Air_Pollution_Index+Age+Sex+BMI+Race.Ethnicity+Smoking+healthDrinking+Healthy.physical.activity+Qualification+Townsend.deprivation.index+urban+CHD+diabet+Hype	Air_Pollution_Index Derived from anxiety	-0.000908182	0.000591019	-1.53664	0.124392	22830.3	3744.89	29675	0.295933
colec12	Air_Pollution_Index+Age+Sex+BMI+Race.Ethnicity+Smoking+healthDrinking+Healthy.physical.activity+Qualification+Townsend.deprivation.index+urban+CHD+diabet+Hype	Air_Pollution_Index Derived from anxiety	-0.000905662	0.000464255	-1.95079	0.0510918	8436.77	2303.96	29630	0.156049
cd99	Air_Pollution_Index+Age+Sex+BMI+Race.Ethnicity+Smoking+healthDrinking+Healthy.physical.activity+Qualification+Townsend.deprivation.index+urban+CHD+diabet+Hype	Air_Pollution_Index Derived from anxiety	-0.000902708	0.000355473	-2.53945	0.0111077	-7413.58	1350.08	29632	0.0497297
crisp2	Air_Pollution_Index+Age+Sex+BMI+Race.Ethnicity+Smoking+healthDrinking+Healthy.physical.activity+Qualification+Townsend.deprivation.index+urban+CHD+diabet+Hype	Air_Pollution_Index Derived from anxiety	-0.000900315	0.00105528	-0.853154	0.393581	57842.6	12091.6	29893	0.619911
cntn1	Air_Pollution_Index+Age+Sex+BMI+Race.Ethnicity+Smoking+healthDrinking+Healthy.physical.activity+Qualification+Townsend.deprivation.index+urban+CHD+diabet+Hype	Air_Pollution_Index Derived from anxiety	-0.000898731	0.000496284	-1.81092	0.0701634	12902.8	2697.43	30000	0.197853
sirpb1	Air_Pollution_Index+Age+Sex+BMI+Race.Ethnicity+Smoking+healthDrinking+Healthy.physical.activity+Qualification+Townsend.deprivation.index+urban+CHD+diabet+Hype	Air_Pollution_Index Derived from anxiety	-0.000886239	0.000837502	-1.05819	0.289976	43306.9	7473.99	29577	0.515635
ldlr	Air_Pollution_Index+Age+Sex+BMI+Race.Ethnicity+Smoking+healthDrinking+Healthy.physical.activity+Qualification+Townsend.deprivation.index+urban+CHD+diabet+Hype	Air_Pollution_Index Derived from anxiety	-0.000881766	0.000962303	-0.916307	0.359513	51916.6	9963.49	29711	0.58707
nomo1	Air_Pollution_Index+Age+Sex+BMI+Race.Ethnicity+Smoking+healthDrinking+Healthy.physical.activity+Qualification+Townsend.deprivation.index+urban+CHD+diabet+Hype	Air_Pollution_Index Derived from anxiety	-0.000880034	0.00043171	-2.03848	0.0415107	4110.23	1991.28	29632	0.132599
prss27	Air_Pollution_Index+Age+Sex+BMI+Race.Ethnicity+Smoking+healthDrinking+Healthy.physical.activity+Qualification+Townsend.deprivation.index+urban+CHD+diabet+Hype	Air_Pollution_Index Derived from anxiety	-0.000879249	0.000745306	-1.17972	0.238123	36322.1	5904.83	29535	0.45495
c1qtnf1	Air_Pollution_Index+Age+Sex+BMI+Race.Ethnicity+Smoking+healthDrinking+Healthy.physical.activity+Qualification+Townsend.deprivation.index+urban+CHD+diabet+Hype	Air_Pollution_Index Derived from anxiety	-0.000873797	0.000776373	-1.12549	0.260392	39187.3	6490.77	29751	0.482831
sftpd	Air_Pollution_Index+Age+Sex+BMI+Race.Ethnicity+Smoking+healthDrinking+Healthy.physical.activity+Qualification+Townsend.deprivation.index+urban+CHD+diabet+Hype	Air_Pollution_Index Derived from anxiety	-0.000872128	0.00123127	-0.708318	0.478753	66252.9	16194.3	29625	0.695654
lilrb5	Air_Pollution_Index+Age+Sex+BMI+Race.Ethnicity+Smoking+healthDrinking+Healthy.physical.activity+Qualification+Townsend.deprivation.index+urban+CHD+diabet+Hype	Air_Pollution_Index Derived from anxiety	-0.000869946	0.00129981	-0.669289	0.503316	70714.4	18503.1	30000	0.709875
gsta3	Air_Pollution_Index+Age+Sex+BMI+Race.Ethnicity+Smoking+healthDrinking+Healthy.physical.activity+Qualification+Townsend.deprivation.index+urban+CHD+diabet+Hype	Air_Pollution_Index Derived from anxiety	-0.000866486	0.00140551	-0.616492	0.537574	71706.7	20128.9	28945	0.731601
nt5e	Air_Pollution_Index+Age+Sex+BMI+Race.Ethnicity+Smoking+healthDrinking+Healthy.physical.activity+Qualification+Townsend.deprivation.index+urban+CHD+diabet+Hype	Air_Pollution_Index Derived from anxiety	-0.000864888	0.00102565	-0.843261	0.399089	55575.8	11266.7	29716	0.623608
tnfrsf19	Air_Pollution_Index+Age+Sex+BMI+Race.Ethnicity+Smoking+healthDrinking+Healthy.physical.activity+Qualification+Townsend.deprivation.index+urban+CHD+diabet+Hype	Air_Pollution_Index Derived from anxiety	-0.000850101	0.00056099	-1.51536	0.129692	20038.6	3417.12	29893	0.303062
cd63	Air_Pollution_Index+Age+Sex+BMI+Race.Ethnicity+Smoking+healthDrinking+Healthy.physical.activity+Qualification+Townsend.deprivation.index+urban+CHD+diabet+Hype	Air_Pollution_Index Derived from anxiety	-0.000848028	0.000944858	-0.897519	0.369449	49895.5	9381.36	29376	0.597243
tgfbr3	Air_Pollution_Index+Age+Sex+BMI+Race.Ethnicity+Smoking+healthDrinking+Healthy.physical.activity+Qualification+Townsend.deprivation.index+urban+CHD+diabet+Hype	Air_Pollution_Index Derived from anxiety	-0.000843386	0.000581184	-1.45115	0.146748	22384.9	3699.27	30000	0.329789
siae	Air_Pollution_Index+Age+Sex+BMI+Race.Ethnicity+Smoking+healthDrinking+Healthy.physical.activity+Qualification+Townsend.deprivation.index+urban+CHD+diabet+Hype	Air_Pollution_Index Derived from anxiety	-0.000843366	0.000866289	-0.97354	0.330293	45433.7	8016.72	29675	0.557346
adam22	Air_Pollution_Index+Age+Sex+BMI+Race.Ethnicity+Smoking+healthDrinking+Healthy.physical.activity+Qualification+Townsend.deprivation.index+urban+CHD+diabet+Hype	Air_Pollution_Index Derived from anxiety	-0.00084238	0.000635748	-1.32502	0.185174	26693.1	4261.55	29425	0.390924
ccn2	Air_Pollution_Index+Age+Sex+BMI+Race.Ethnicity+Smoking+healthDrinking+Healthy.physical.activity+Qualification+Townsend.deprivation.index+urban+CHD+diabet+Hype	Air_Pollution_Index Derived from anxiety	-0.000839466	0.00106356	-0.789295	0.429946	57576.2	12089.9	29613	0.65115
bmp6	Air_Pollution_Index+Age+Sex+BMI+Race.Ethnicity+Smoking+healthDrinking+Healthy.physical.activity+Qualification+Townsend.deprivation.index+urban+CHD+diabet+Hype	Air_Pollution_Index Derived from anxiety	-0.000833584	0.0007637	-1.09151	0.275059	36763.7	6017.62	29072	0.499889
nos1	Air_Pollution_Index+Age+Sex+BMI+Race.Ethnicity+Smoking+healthDrinking+Healthy.physical.activity+Qualification+Townsend.deprivation.index+urban+CHD+diabet+Hype	Air_Pollution_Index Derived from anxiety	-0.000831597	0.000998867	-0.83254	0.405111	51843.2	10142.1	28935	0.627836
ddah1	Air_Pollution_Index+Age+Sex+BMI+Race.Ethnicity+Smoking+healthDrinking+Healthy.physical.activity+Qualification+Townsend.deprivation.index+urban+CHD+diabet+Hype	Air_Pollution_Index Derived from anxiety	-0.000828498	0.000822838	-1.00688	0.314002	42025.6	7165.6	29496	0.544294
crim1	Air_Pollution_Index+Age+Sex+BMI+Race.Ethnicity+Smoking+healthDrinking+Healthy.physical.activity+Qualification+Townsend.deprivation.index+urban+CHD+diabet+Hype	Air_Pollution_Index Derived from anxiety	-0.000822806	0.000368002	-2.23587	0.0253674	-5249.27	1459.69	29760	0.0927814
pdgfrb	Air_Pollution_Index+Age+Sex+BMI+Race.Ethnicity+Smoking+healthDrinking+Healthy.physical.activity+Qualification+Townsend.deprivation.index+urban+CHD+diabet+Hype	Air_Pollution_Index Derived from anxiety	-0.00082172	0.000643024	-1.2779	0.201294	28456.1	4528.38	30000	0.410731
ccl16	Air_Pollution_Index+Age+Sex+BMI+Race.Ethnicity+Smoking+healthDrinking+Healthy.physical.activity+Qualification+Townsend.deprivation.index+urban+CHD+diabet+Hype	Air_Pollution_Index Derived from anxiety	-0.000818307	0.000954942	-0.856918	0.391497	52201.6	9987.17	30000	0.61987
cdnf	Air_Pollution_Index+Age+Sex+BMI+Race.Ethnicity+Smoking+healthDrinking+Healthy.physical.activity+Qualification+Townsend.deprivation.index+urban+CHD+diabet+Hype	Air_Pollution_Index Derived from anxiety	-0.00081734	0.000586876	-1.3927	0.163722	22074.6	3645.15	29496	0.354327
tigar	Air_Pollution_Index+Age+Sex+BMI+Race.Ethnicity+Smoking+healthDrinking+Healthy.physical.activity+Qualification+Townsend.deprivation.index+urban+CHD+diabet+Hype	Air_Pollution_Index Derived from anxiety	-0.00081647	0.000880196	-0.9276	0.353623	44401.3	7850.55	28887	0.579723
nectin2	Air_Pollution_Index+Age+Sex+BMI+Race.Ethnicity+Smoking+healthDrinking+Healthy.physical.activity+Qualification+Townsend.deprivation.index+urban+CHD+diabet+Hype	Air_Pollution_Index Derived from anxiety	-0.00081578	0.000529742	-1.53996	0.123581	16176	2988.49	29574	0.294942
optc	Air_Pollution_Index+Age+Sex+BMI+Race.Ethnicity+Smoking+healthDrinking+Healthy.physical.activity+Qualification+Townsend.deprivation.index+urban+CHD+diabet+Hype	Air_Pollution_Index Derived from anxiety	-0.000814087	0.000829779	-0.981089	0.326557	42521.4	7286.98	29496	0.553482
idua	Air_Pollution_Index+Age+Sex+BMI+Race.Ethnicity+Smoking+healthDrinking+Healthy.physical.activity+Qualification+Townsend.deprivation.index+urban+CHD+diabet+Hype	Air_Pollution_Index Derived from anxiety	-0.000812366	0.000858402	-0.94637	0.343968	45488.5	8000.77	29893	0.569259
mcfd2	Air_Pollution_Index+Age+Sex+BMI+Race.Ethnicity+Smoking+healthDrinking+Healthy.physical.activity+Qualification+Townsend.deprivation.index+urban+CHD+diabet+Hype	Air_Pollution_Index Derived from anxiety	-0.000810216	0.000826366	-0.980458	0.326868	42316.7	7237.25	29490	0.553482
ntrk3	Air_Pollution_Index+Age+Sex+BMI+Race.Ethnicity+Smoking+healthDrinking+Healthy.physical.activity+Qualification+Townsend.deprivation.index+urban+CHD+diabet+Hype	Air_Pollution_Index Derived from anxiety	-0.00080484	0.000397163	-2.02647	0.0427253	-600.22	1715.14	29911	0.135108
lpl	Air_Pollution_Index+Age+Sex+BMI+Race.Ethnicity+Smoking+healthDrinking+Healthy.physical.activity+Qualification+Townsend.deprivation.index+urban+CHD+diabet+Hype	Air_Pollution_Index Derived from anxiety	-0.000804135	0.000867321	-0.927148	0.353857	45476.9	8035.58	29625	0.579723
cd276	Air_Pollution_Index+Age+Sex+BMI+Race.Ethnicity+Smoking+healthDrinking+Healthy.physical.activity+Qualification+Townsend.deprivation.index+urban+CHD+diabet+Hype	Air_Pollution_Index Derived from anxiety	-0.000803903	0.000657721	-1.22225	0.221621	29095.1	4624.28	29630	0.435795
art3	Air_Pollution_Index+Age+Sex+BMI+Race.Ethnicity+Smoking+healthDrinking+Healthy.physical.activity+Qualification+Townsend.deprivation.index+urban+CHD+diabet+Hype	Air_Pollution_Index Derived from anxiety	-0.000801555	0.00061368	-1.30614	0.191514	25184.5	4055.46	29751	0.400263
ncln	Air_Pollution_Index+Age+Sex+BMI+Race.Ethnicity+Smoking+healthDrinking+Healthy.physical.activity+Qualification+Townsend.deprivation.index+urban+CHD+diabet+Hype	Air_Pollution_Index Derived from anxiety	-0.000799994	0.000969066	-0.82553	0.409077	50450	9636.79	29053	0.631308
rbp2	Air_Pollution_Index+Age+Sex+BMI+Race.Ethnicity+Smoking+healthDrinking+Healthy.physical.activity+Qualification+Townsend.deprivation.index+urban+CHD+diabet+Hype	Air_Pollution_Index Derived from anxiety	-0.000798686	0.00142968	-0.558646	0.576408	74639.9	21632.3	29496	0.763308
calb2	Air_Pollution_Index+Age+Sex+BMI+Race.Ethnicity+Smoking+healthDrinking+Healthy.physical.activity+Qualification+Townsend.deprivation.index+urban+CHD+diabet+Hype	Air_Pollution_Index Derived from anxiety	-0.000798609	0.000559049	-1.42851	0.153155	18230.8	3176.97	28935	0.33898
ifngr1	Air_Pollution_Index+Age+Sex+BMI+Race.Ethnicity+Smoking+healthDrinking+Healthy.physical.activity+Qualification+Townsend.deprivation.index+urban+CHD+diabet+Hype	Air_Pollution_Index Derived from anxiety	-0.000798422	0.000372126	-2.14557	0.0319153	-4585.57	1492.59	29760	0.108084
sparcl1	Air_Pollution_Index+Age+Sex+BMI+Race.Ethnicity+Smoking+healthDrinking+Healthy.physical.activity+Qualification+Townsend.deprivation.index+urban+CHD+diabet+Hype	Air_Pollution_Index Derived from anxiety	-0.000796962	0.000510996	-1.55962	0.118859	14097.9	2789.41	29646	0.286005
met	Air_Pollution_Index+Age+Sex+BMI+Race.Ethnicity+Smoking+healthDrinking+Healthy.physical.activity+Qualification+Townsend.deprivation.index+urban+CHD+diabet+Hype	Air_Pollution_Index Derived from anxiety	-0.000793607	0.000364524	-2.1771	0.0294806	-5842.9	1428.24	29714	0.102936
rab37	Air_Pollution_Index+Age+Sex+BMI+Race.Ethnicity+Smoking+healthDrinking+Healthy.physical.activity+Qualification+Townsend.deprivation.index+urban+CHD+diabet+Hype	Air_Pollution_Index Derived from anxiety	-0.00079328	0.00155068	-0.511567	0.608958	77787.4	24675.9	29053	0.78712
ca4	Air_Pollution_Index+Age+Sex+BMI+Race.Ethnicity+Smoking+healthDrinking+Healthy.physical.activity+Qualification+Townsend.deprivation.index+urban+CHD+diabet+Hype	Air_Pollution_Index Derived from anxiety	-0.000791734	0.000433065	-1.82821	0.0675278	4721.11	2053.97	30000	0.192955
ltbr	Air_Pollution_Index+Age+Sex+BMI+Race.Ethnicity+Smoking+healthDrinking+Healthy.physical.activity+Qualification+Townsend.deprivation.index+urban+CHD+diabet+Hype	Air_Pollution_Index Derived from anxiety	-0.000782986	0.000505519	-1.54888	0.121422	13330.4	2710.24	29489	0.290263
epha10	Air_Pollution_Index+Age+Sex+BMI+Race.Ethnicity+Smoking+healthDrinking+Healthy.physical.activity+Qualification+Townsend.deprivation.index+urban+CHD+diabet+Hype	Air_Pollution_Index Derived from anxiety	-0.000780449	0.00119642	-0.65232	0.5142	62294.8	14550.6	28935	0.716452
clspn	Air_Pollution_Index+Age+Sex+BMI+Race.Ethnicity+Smoking+healthDrinking+Healthy.physical.activity+Qualification+Townsend.deprivation.index+urban+CHD+diabet+Hype	Air_Pollution_Index Derived from anxiety	-0.000778685	0.000664295	-1.1722	0.241127	28130.2	4471.6	28887	0.458511
cd34	Air_Pollution_Index+Age+Sex+BMI+Race.Ethnicity+Smoking+healthDrinking+Healthy.physical.activity+Qualification+Townsend.deprivation.index+urban+CHD+diabet+Hype	Air_Pollution_Index Derived from anxiety	-0.000778368	0.000445616	-1.74672	0.0806955	6175.56	2145.24	29813	0.219438
cd300e	Air_Pollution_Index+Age+Sex+BMI+Race.Ethnicity+Smoking+healthDrinking+Healthy.physical.activity+Qualification+Townsend.deprivation.index+urban+CHD+diabet+Hype	Air_Pollution_Index Derived from anxiety	-0.000776032	0.000728871	-1.0647	0.287018	35500	5732.84	29802	0.511459
masp1	Air_Pollution_Index+Age+Sex+BMI+Race.Ethnicity+Smoking+healthDrinking+Healthy.physical.activity+Qualification+Townsend.deprivation.index+urban+CHD+diabet+Hype	Air_Pollution_Index Derived from anxiety	-0.000771166	0.000434406	-1.77522	0.0758717	4214.77	1983.54	29377	0.208256
cntn5	Air_Pollution_Index+Age+Sex+BMI+Race.Ethnicity+Smoking+healthDrinking+Healthy.physical.activity+Qualification+Townsend.deprivation.index+urban+CHD+diabet+Hype	Air_Pollution_Index Derived from anxiety	-0.000768686	0.000678461	-1.13299	0.257229	31058.2	4940.13	29719	0.480621
wfikkn1	Air_Pollution_Index+Age+Sex+BMI+Race.Ethnicity+Smoking+healthDrinking+Healthy.physical.activity+Qualification+Townsend.deprivation.index+urban+CHD+diabet+Hype	Air_Pollution_Index Derived from anxiety	-0.000767336	0.00074698	-1.02725	0.304311	35977.3	5845.24	29331	0.531908
itgb1	Air_Pollution_Index+Age+Sex+BMI+Race.Ethnicity+Smoking+healthDrinking+Healthy.physical.activity+Qualification+Townsend.deprivation.index+urban+CHD+diabet+Hype	Air_Pollution_Index Derived from anxiety	-0.000763117	0.000398514	-1.91491	0.0555141	-625.997	1696.51	29618	0.167113
tnr	Air_Pollution_Index+Age+Sex+BMI+Race.Ethnicity+Smoking+healthDrinking+Healthy.physical.activity+Qualification+Townsend.deprivation.index+urban+CHD+diabet+Hype	Air_Pollution_Index Derived from anxiety	-0.000759129	0.000776779	-0.977278	0.328439	38492.7	6361.97	29425	0.555499
klk8	Air_Pollution_Index+Age+Sex+BMI+Race.Ethnicity+Smoking+healthDrinking+Healthy.physical.activity+Qualification+Townsend.deprivation.index+urban+CHD+diabet+Hype	Air_Pollution_Index Derived from anxiety	-0.000756796	0.000660014	-1.14664	0.251542	27130.2	4317.11	28609	0.471802
lgals1	Air_Pollution_Index+Age+Sex+BMI+Race.Ethnicity+Smoking+healthDrinking+Healthy.physical.activity+Qualification+Townsend.deprivation.index+urban+CHD+diabet+Hype	Air_Pollution_Index Derived from anxiety	-0.000752137	0.000632838	-1.18851	0.23464	26787.8	4278.02	29625	0.451089
scgb3a2	Air_Pollution_Index+Age+Sex+BMI+Race.Ethnicity+Smoking+healthDrinking+Healthy.physical.activity+Qualification+Townsend.deprivation.index+urban+CHD+diabet+Hype	Air_Pollution_Index Derived from anxiety	-0.000752085	0.00145424	-0.517166	0.605044	76473.7	22744.4	29721	0.784734
ifnl1	Air_Pollution_Index+Age+Sex+BMI+Race.Ethnicity+Smoking+healthDrinking+Healthy.physical.activity+Qualification+Townsend.deprivation.index+urban+CHD+diabet+Hype	Air_Pollution_Index Derived from anxiety	-0.000728752	0.000836586	-0.871102	0.383706	41575.5	7114.34	28935	0.610175
ccn3	Air_Pollution_Index+Age+Sex+BMI+Race.Ethnicity+Smoking+healthDrinking+Healthy.physical.activity+Qualification+Townsend.deprivation.index+urban+CHD+diabet+Hype	Air_Pollution_Index Derived from anxiety	-0.000725788	0.000602948	-1.20373	0.228703	24530.2	3972.17	29954	0.443756
hmox2	Air_Pollution_Index+Age+Sex+BMI+Race.Ethnicity+Smoking+healthDrinking+Healthy.physical.activity+Qualification+Townsend.deprivation.index+urban+CHD+diabet+Hype	Air_Pollution_Index Derived from anxiety	-0.000725736	0.0008634	-0.840556	0.400604	43402.6	7577.7	28935	0.624157
efemp1	Air_Pollution_Index+Age+Sex+BMI+Race.Ethnicity+Smoking+healthDrinking+Healthy.physical.activity+Qualification+Townsend.deprivation.index+urban+CHD+diabet+Hype	Air_Pollution_Index Derived from anxiety	-0.000719767	0.000560122	-1.28502	0.198796	19690.2	3370.1	29700	0.407908
tnfsf13	Air_Pollution_Index+Age+Sex+BMI+Race.Ethnicity+Smoking+healthDrinking+Healthy.physical.activity+Qualification+Townsend.deprivation.index+urban+CHD+diabet+Hype	Air_Pollution_Index Derived from anxiety	-0.000714024	0.000489814	-1.45774	0.144922	11782.3	2585.97	29760	0.327192
acta2	Air_Pollution_Index+Age+Sex+BMI+Race.Ethnicity+Smoking+healthDrinking+Healthy.physical.activity+Qualification+Townsend.deprivation.index+urban+CHD+diabet+Hype	Air_Pollution_Index Derived from anxiety	-0.000711826	0.000807584	-0.881427	0.378094	40110.6	6746.81	29123	0.605998
tgfbi	Air_Pollution_Index+Age+Sex+BMI+Race.Ethnicity+Smoking+healthDrinking+Healthy.physical.activity+Qualification+Townsend.deprivation.index+urban+CHD+diabet+Hype	Air_Pollution_Index Derived from anxiety	-0.000708854	0.000493768	-1.4356	0.151126	11891.3	2579.46	29455	0.335505
egfr	Air_Pollution_Index+Age+Sex+BMI+Race.Ethnicity+Smoking+healthDrinking+Healthy.physical.activity+Qualification+Townsend.deprivation.index+urban+CHD+diabet+Hype	Air_Pollution_Index Derived from anxiety	-0.000704223	0.00030008	-2.34679	0.0189426	-17305.4	986.192	30000	0.0740989
cd58	Air_Pollution_Index+Age+Sex+BMI+Race.Ethnicity+Smoking+healthDrinking+Healthy.physical.activity+Qualification+Townsend.deprivation.index+urban+CHD+diabet+Hype	Air_Pollution_Index Derived from anxiety	-0.000701958	0.00032465	-2.1622	0.0306106	-12793.7	1123.08	29577	0.105684
pqbp1	Air_Pollution_Index+Age+Sex+BMI+Race.Ethnicity+Smoking+healthDrinking+Healthy.physical.activity+Qualification+Townsend.deprivation.index+urban+CHD+diabet+Hype	Air_Pollution_Index Derived from anxiety	-0.000695421	0.00106984	-0.650023	0.515682	55897.1	11662.4	28945	0.716863
spink5	Air_Pollution_Index+Age+Sex+BMI+Race.Ethnicity+Smoking+healthDrinking+Healthy.physical.activity+Qualification+Townsend.deprivation.index+urban+CHD+diabet+Hype	Air_Pollution_Index Derived from anxiety	-0.000690031	0.000617855	-1.11682	0.264081	25372.1	4078.68	29632	0.489052
ing1	Air_Pollution_Index+Age+Sex+BMI+Race.Ethnicity+Smoking+healthDrinking+Healthy.physical.activity+Qualification+Townsend.deprivation.index+urban+CHD+diabet+Hype	Air_Pollution_Index Derived from anxiety	-0.000688554	0.000868357	-0.79294	0.42782	43618.3	7640.77	28887	0.648678
spock1	Air_Pollution_Index+Age+Sex+BMI+Race.Ethnicity+Smoking+healthDrinking+Healthy.physical.activity+Qualification+Townsend.deprivation.index+urban+CHD+diabet+Hype	Air_Pollution_Index Derived from anxiety	-0.000688051	0.000475261	-1.44773	0.147702	9558.55	2381.56	29425	0.330542
nme3	Air_Pollution_Index+Age+Sex+BMI+Race.Ethnicity+Smoking+healthDrinking+Healthy.physical.activity+Qualification+Townsend.deprivation.index+urban+CHD+diabet+Hype	Air_Pollution_Index Derived from anxiety	-0.000687488	0.000434987	-1.58048	0.114008	4624.14	2028.57	29675	0.27969
il1rap	Air_Pollution_Index+Age+Sex+BMI+Race.Ethnicity+Smoking+healthDrinking+Healthy.physical.activity+Qualification+Townsend.deprivation.index+urban+CHD+diabet+Hype	Air_Pollution_Index Derived from anxiety	-0.000687253	0.000816268	-0.841945	0.399825	41888.7	7118.88	29632	0.623608
itga5	Air_Pollution_Index+Age+Sex+BMI+Race.Ethnicity+Smoking+healthDrinking+Healthy.physical.activity+Qualification+Townsend.deprivation.index+urban+CHD+diabet+Hype	Air_Pollution_Index Derived from anxiety	-0.000686948	0.000456373	-1.50523	0.132275	7405.17	2225.29	29632	0.306578
pten	Air_Pollution_Index+Age+Sex+BMI+Race.Ethnicity+Smoking+healthDrinking+Healthy.physical.activity+Qualification+Townsend.deprivation.index+urban+CHD+diabet+Hype	Air_Pollution_Index Derived from anxiety	-0.000685801	0.000567657	-1.20813	0.227009	19115.7	3275.56	28935	0.442818
btn2a1	Air_Pollution_Index+Age+Sex+BMI+Race.Ethnicity+Smoking+healthDrinking+Healthy.physical.activity+Qualification+Townsend.deprivation.index+urban+CHD+diabet+Hype	Air_Pollution_Index Derived from anxiety	-0.000682617	0.000460036	-1.48383	0.137864	8046.42	2281.11	29760	0.316743
il18rap	Air_Pollution_Index+Age+Sex+BMI+Race.Ethnicity+Smoking+healthDrinking+Healthy.physical.activity+Qualification+Townsend.deprivation.index+urban+CHD+diabet+Hype	Air_Pollution_Index Derived from anxiety	-0.000682516	0.00317456	-0.214995	0.829772	120437	104910	29236	0.907292
rrm2b	Air_Pollution_Index+Age+Sex+BMI+Race.Ethnicity+Smoking+healthDrinking+Healthy.physical.activity+Qualification+Townsend.deprivation.index+urban+CHD+diabet+Hype	Air_Pollution_Index Derived from anxiety	-0.000680262	0.00126436	-0.538031	0.59056	65575.1	16288.8	28945	0.775791
reg1a	Air_Pollution_Index+Age+Sex+BMI+Race.Ethnicity+Smoking+healthDrinking+Healthy.physical.activity+Qualification+Townsend.deprivation.index+urban+CHD+diabet+Hype	Air_Pollution_Index Derived from anxiety	-0.00067905	0.000888706	-0.764088	0.444821	46514.3	8348.81	29457	0.662701
prelp	Air_Pollution_Index+Age+Sex+BMI+Race.Ethnicity+Smoking+healthDrinking+Healthy.physical.activity+Qualification+Townsend.deprivation.index+urban+CHD+diabet+Hype	Air_Pollution_Index Derived from anxiety	-0.000676106	0.000418565	-1.61529	0.106258	2292.84	1872.78	29630	0.267565
col18a1	Air_Pollution_Index+Age+Sex+BMI+Race.Ethnicity+Smoking+healthDrinking+Healthy.physical.activity+Qualification+Townsend.deprivation.index+urban+CHD+diabet+Hype	Air_Pollution_Index Derived from anxiety	-0.000675326	0.000418452	-1.61387	0.106566	2459.87	1891.76	29774	0.267881
il13ra1	Air_Pollution_Index+Age+Sex+BMI+Race.Ethnicity+Smoking+healthDrinking+Healthy.physical.activity+Qualification+Townsend.deprivation.index+urban+CHD+diabet+Hype	Air_Pollution_Index Derived from anxiety	-0.000672702	0.000418113	-1.6089	0.10765	1689.5	1812.91	29251	0.269009
xcl1	Air_Pollution_Index+Age+Sex+BMI+Race.Ethnicity+Smoking+healthDrinking+Healthy.physical.activity+Qualification+Townsend.deprivation.index+urban+CHD+diabet+Hype	Air_Pollution_Index Derived from anxiety	-0.00067018	0.00101804	-0.658307	0.510346	55692.9	11253.2	29893	0.714484
hebp1	Air_Pollution_Index+Age+Sex+BMI+Race.Ethnicity+Smoking+healthDrinking+Healthy.physical.activity+Qualification+Townsend.deprivation.index+urban+CHD+diabet+Hype	Air_Pollution_Index Derived from anxiety	-0.000669863	0.000999542	-0.67017	0.502755	52541	10335.4	29123	0.709875
lbp	Air_Pollution_Index+Age+Sex+BMI+Race.Ethnicity+Smoking+healthDrinking+Healthy.physical.activity+Qualification+Townsend.deprivation.index+urban+CHD+diabet+Hype	Air_Pollution_Index Derived from anxiety	-0.0006686	0.00107641	-0.621142	0.534511	58643.9	12476.9	29751	0.729468
tpp1	Air_Pollution_Index+Age+Sex+BMI+Race.Ethnicity+Smoking+healthDrinking+Healthy.physical.activity+Qualification+Townsend.deprivation.index+urban+CHD+diabet+Hype	Air_Pollution_Index Derived from anxiety	-0.000668536	0.000837062	-0.79867	0.424488	42912	7391.33	29432	0.646445
l1cam	Air_Pollution_Index+Age+Sex+BMI+Race.Ethnicity+Smoking+healthDrinking+Healthy.physical.activity+Qualification+Townsend.deprivation.index+urban+CHD+diabet+Hype	Air_Pollution_Index Derived from anxiety	-0.00066616	0.00053726	-1.23992	0.215014	17118.8	3091.5	29716	0.425089
ctsv	Air_Pollution_Index+Age+Sex+BMI+Race.Ethnicity+Smoking+healthDrinking+Healthy.physical.activity+Qualification+Townsend.deprivation.index+urban+CHD+diabet+Hype	Air_Pollution_Index Derived from anxiety	-0.000663729	0.000758206	-0.875395	0.381366	37853.7	6204.38	29788	0.609517
vat1	Air_Pollution_Index+Age+Sex+BMI+Race.Ethnicity+Smoking+healthDrinking+Healthy.physical.activity+Qualification+Townsend.deprivation.index+urban+CHD+diabet+Hype	Air_Pollution_Index Derived from anxiety	-0.000660284	0.000365095	-1.80853	0.0705347	-5947.22	1410.7	29496	0.197853
ninj1	Air_Pollution_Index+Age+Sex+BMI+Race.Ethnicity+Smoking+healthDrinking+Healthy.physical.activity+Qualification+Townsend.deprivation.index+urban+CHD+diabet+Hype	Air_Pollution_Index Derived from anxiety	-0.000657519	0.00101968	-0.644831	0.519042	53114.9	10594.4	28945	0.718755
apom	Air_Pollution_Index+Age+Sex+BMI+Race.Ethnicity+Smoking+healthDrinking+Healthy.physical.activity+Qualification+Townsend.deprivation.index+urban+CHD+diabet+Hype	Air_Pollution_Index Derived from anxiety	-0.000655867	0.000490594	-1.33688	0.181271	11783.3	2582.64	29695	0.383791
arsb	Air_Pollution_Index+Age+Sex+BMI+Race.Ethnicity+Smoking+healthDrinking+Healthy.physical.activity+Qualification+Townsend.deprivation.index+urban+CHD+diabet+Hype	Air_Pollution_Index Derived from anxiety	-0.000653793	0.00101952	-0.641274	0.52135	54678.8	11000.6	29496	0.719463
ezr	Air_Pollution_Index+Age+Sex+BMI+Race.Ethnicity+Smoking+healthDrinking+Healthy.physical.activity+Qualification+Townsend.deprivation.index+urban+CHD+diabet+Hype	Air_Pollution_Index Derived from anxiety	-0.000652878	0.000447416	-1.45922	0.144515	6532.35	2176.63	29911	0.327192
fgf2	Air_Pollution_Index+Age+Sex+BMI+Race.Ethnicity+Smoking+healthDrinking+Healthy.physical.activity+Qualification+Townsend.deprivation.index+urban+CHD+diabet+Hype	Air_Pollution_Index Derived from anxiety	-0.000652316	0.00125936	-0.517975	0.60448	67394.5	16858.2	29586	0.784734
anpep	Air_Pollution_Index+Age+Sex+BMI+Race.Ethnicity+Smoking+healthDrinking+Healthy.physical.activity+Qualification+Townsend.deprivation.index+urban+CHD+diabet+Hype	Air_Pollution_Index Derived from anxiety	-0.000648609	0.000514428	-1.26083	0.207378	14593.8	2839.01	29699	0.415609
sort1	Air_Pollution_Index+Age+Sex+BMI+Race.Ethnicity+Smoking+healthDrinking+Healthy.physical.activity+Qualification+Townsend.deprivation.index+urban+CHD+diabet+Hype	Air_Pollution_Index Derived from anxiety	-0.000648398	0.000688552	-0.941683	0.346362	31696.1	5048.89	29574	0.571928
rspo1	Air_Pollution_Index+Age+Sex+BMI+Race.Ethnicity+Smoking+healthDrinking+Healthy.physical.activity+Qualification+Townsend.deprivation.index+urban+CHD+diabet+Hype	Air_Pollution_Index Derived from anxiety	-0.000647476	0.000645631	-1.00286	0.315938	27601.6	4395.07	29425	0.545713
sema7a	Air_Pollution_Index+Age+Sex+BMI+Race.Ethnicity+Smoking+healthDrinking+Healthy.physical.activity+Qualification+Townsend.deprivation.index+urban+CHD+diabet+Hype	Air_Pollution_Index Derived from anxiety	-0.000646759	0.000498497	-1.29742	0.194498	13076.1	2708.45	29910	0.402442
sparc	Air_Pollution_Index+Age+Sex+BMI+Race.Ethnicity+Smoking+healthDrinking+Healthy.physical.activity+Qualification+Townsend.deprivation.index+urban+CHD+diabet+Hype	Air_Pollution_Index Derived from anxiety	-0.000646191	0.00131035	-0.493145	0.621914	70145.5	18389.6	29716	0.791628
gzma	Air_Pollution_Index+Age+Sex+BMI+Race.Ethnicity+Smoking+healthDrinking+Healthy.physical.activity+Qualification+Townsend.deprivation.index+urban+CHD+diabet+Hype	Air_Pollution_Index Derived from anxiety	-0.000644306	0.000635992	-1.01307	0.311034	27641.7	4406.52	29943	0.540374
prok1	Air_Pollution_Index+Age+Sex+BMI+Race.Ethnicity+Smoking+healthDrinking+Healthy.physical.activity+Qualification+Townsend.deprivation.index+urban+CHD+diabet+Hype	Air_Pollution_Index Derived from anxiety	-0.000641876	0.00114162	-0.562253	0.573948	61581.9	13853.3	29586	0.762933
plaur	Air_Pollution_Index+Age+Sex+BMI+Race.Ethnicity+Smoking+healthDrinking+Healthy.physical.activity+Qualification+Townsend.deprivation.index+urban+CHD+diabet+Hype	Air_Pollution_Index Derived from anxiety	-0.000641629	0.000492451	-1.30293	0.192609	11723.6	2563.89	29437	0.401535
notch1	Air_Pollution_Index+Age+Sex+BMI+Race.Ethnicity+Smoking+healthDrinking+Healthy.physical.activity+Qualification+Townsend.deprivation.index+urban+CHD+diabet+Hype	Air_Pollution_Index Derived from anxiety	-0.000641327	0.000286203	-2.24082	0.0250453	-20148.4	897.089	30000	0.0921411
tnfsf12	Air_Pollution_Index+Age+Sex+BMI+Race.Ethnicity+Smoking+healthDrinking+Healthy.physical.activity+Qualification+Townsend.deprivation.index+urban+CHD+diabet+Hype	Air_Pollution_Index Derived from anxiety	-0.000641232	0.000528941	-1.21229	0.22541	16596.1	3047.94	29943	0.441465
acox1	Air_Pollution_Index+Age+Sex+BMI+Race.Ethnicity+Smoking+healthDrinking+Healthy.physical.activity+Qualification+Townsend.deprivation.index+urban+CHD+diabet+Hype	Air_Pollution_Index Derived from anxiety	-0.000638424	0.000915583	-0.697287	0.485629	48687.8	8954.74	29625	0.699286
gfra1	Air_Pollution_Index+Age+Sex+BMI+Race.Ethnicity+Smoking+healthDrinking+Healthy.physical.activity+Qualification+Townsend.deprivation.index+urban+CHD+diabet+Hype	Air_Pollution_Index Derived from anxiety	-0.000637436	0.000495473	-1.28652	0.198272	12559.5	2659.05	29851	0.407656
septin9	Air_Pollution_Index+Age+Sex+BMI+Race.Ethnicity+Smoking+healthDrinking+Healthy.physical.activity+Qualification+Townsend.deprivation.index+urban+CHD+diabet+Hype	Air_Pollution_Index Derived from anxiety	-0.000636657	0.000539763	-1.17951	0.238203	17134.2	3083.39	29496	0.45495
erbb2	Air_Pollution_Index+Age+Sex+BMI+Race.Ethnicity+Smoking+healthDrinking+Healthy.physical.activity+Qualification+Townsend.deprivation.index+urban+CHD+diabet+Hype	Air_Pollution_Index Derived from anxiety	-0.000635984	0.000453992	-1.40087	0.161263	7102.92	2207.48	29716	0.350781
ptprs	Air_Pollution_Index+Age+Sex+BMI+Race.Ethnicity+Smoking+healthDrinking+Healthy.physical.activity+Qualification+Townsend.deprivation.index+urban+CHD+diabet+Hype	Air_Pollution_Index Derived from anxiety	-0.00062968	0.000442175	-1.42405	0.154441	5971.04	2141.29	30000	0.341311
siglec15	Air_Pollution_Index+Age+Sex+BMI+Race.Ethnicity+Smoking+healthDrinking+Healthy.physical.activity+Qualification+Townsend.deprivation.index+urban+CHD+diabet+Hype	Air_Pollution_Index Derived from anxiety	-0.000629296	0.00145419	-0.432746	0.665202	73594.7	21495.9	28935	0.810639
bcl2l11	Air_Pollution_Index+Age+Sex+BMI+Race.Ethnicity+Smoking+healthDrinking+Healthy.physical.activity+Qualification+Townsend.deprivation.index+urban+CHD+diabet+Hype	Air_Pollution_Index Derived from anxiety	-0.000627503	0.000809996	-0.774699	0.438524	41260.8	6973.95	29586	0.658686
mia	Air_Pollution_Index+Age+Sex+BMI+Race.Ethnicity+Smoking+healthDrinking+Healthy.physical.activity+Qualification+Townsend.deprivation.index+urban+CHD+diabet+Hype	Air_Pollution_Index Derived from anxiety	-0.000626842	0.000673823	-0.930276	0.352236	30589.3	4862.86	29716	0.578362
faslg	Air_Pollution_Index+Age+Sex+BMI+Race.Ethnicity+Smoking+healthDrinking+Healthy.physical.activity+Qualification+Townsend.deprivation.index+urban+CHD+diabet+Hype	Air_Pollution_Index Derived from anxiety	-0.00062494	0.000682066	-0.916246	0.359545	31833.2	5068.09	29943	0.58707
cdh3	Air_Pollution_Index+Age+Sex+BMI+Race.Ethnicity+Smoking+healthDrinking+Healthy.physical.activity+Qualification+Townsend.deprivation.index+urban+CHD+diabet+Hype	Air_Pollution_Index Derived from anxiety	-0.000622259	0.00065132	-0.955382	0.339393	29012.7	4612.66	29911	0.564599
nrp1	Air_Pollution_Index+Age+Sex+BMI+Race.Ethnicity+Smoking+healthDrinking+Healthy.physical.activity+Qualification+Townsend.deprivation.index+urban+CHD+diabet+Hype	Air_Pollution_Index Derived from anxiety	-0.000621297	0.000499526	-1.24377	0.213593	13017.6	2697.48	29799	0.423998
clta	Air_Pollution_Index+Age+Sex+BMI+Race.Ethnicity+Smoking+healthDrinking+Healthy.physical.activity+Qualification+Townsend.deprivation.index+urban+CHD+diabet+Hype	Air_Pollution_Index Derived from anxiety	-0.000621111	0.000882855	-0.703525	0.481734	45305.1	8063.11	29123	0.697109
igfbp6	Air_Pollution_Index+Age+Sex+BMI+Race.Ethnicity+Smoking+healthDrinking+Healthy.physical.activity+Qualification+Townsend.deprivation.index+urban+CHD+diabet+Hype	Air_Pollution_Index Derived from anxiety	-0.000617656	0.000527143	-1.1717	0.241325	15795.9	2947.14	29505	0.458511
crlf1	Air_Pollution_Index+Age+Sex+BMI+Race.Ethnicity+Smoking+healthDrinking+Healthy.physical.activity+Qualification+Townsend.deprivation.index+urban+CHD+diabet+Hype	Air_Pollution_Index Derived from anxiety	-0.000617391	0.000474481	-1.30119	0.193203	9887.9	2426.6	29760	0.401684
angptl3	Air_Pollution_Index+Age+Sex+BMI+Race.Ethnicity+Smoking+healthDrinking+Healthy.physical.activity+Qualification+Townsend.deprivation.index+urban+CHD+diabet+Hype	Air_Pollution_Index Derived from anxiety	-0.000617082	0.00064112	-0.962505	0.335804	27585.1	4394.83	29643	0.562106
tnfrsf9	Air_Pollution_Index+Age+Sex+BMI+Race.Ethnicity+Smoking+healthDrinking+Healthy.physical.activity+Qualification+Townsend.deprivation.index+urban+CHD+diabet+Hype	Air_Pollution_Index Derived from anxiety	-0.000613896	0.00072902	-0.842084	0.399748	34755.6	5603.71	29425	0.623608
nectin4	Air_Pollution_Index+Age+Sex+BMI+Race.Ethnicity+Smoking+healthDrinking+Healthy.physical.activity+Qualification+Townsend.deprivation.index+urban+CHD+diabet+Hype	Air_Pollution_Index Derived from anxiety	-0.000612955	0.000559798	-1.09496	0.273544	19562.9	3356.32	29716	0.498374
rangap1	Air_Pollution_Index+Age+Sex+BMI+Race.Ethnicity+Smoking+healthDrinking+Healthy.physical.activity+Qualification+Townsend.deprivation.index+urban+CHD+diabet+Hype	Air_Pollution_Index Derived from anxiety	-0.000609724	0.000902431	-0.675646	0.499271	46038.3	8298.11	28945	0.709847
ereg	Air_Pollution_Index+Age+Sex+BMI+Race.Ethnicity+Smoking+healthDrinking+Healthy.physical.activity+Qualification+Townsend.deprivation.index+urban+CHD+diabet+Hype	Air_Pollution_Index Derived from anxiety	-0.000607235	0.00148492	-0.408934	0.682591	76485.7	23177	29377	0.817354
tfrc	Air_Pollution_Index+Age+Sex+BMI+Race.Ethnicity+Smoking+healthDrinking+Healthy.physical.activity+Qualification+Townsend.deprivation.index+urban+CHD+diabet+Hype	Air_Pollution_Index Derived from anxiety	-0.000603977	0.000707877	-0.853222	0.393543	33718.9	5401.63	29754	0.619911
txndc15	Air_Pollution_Index+Age+Sex+BMI+Race.Ethnicity+Smoking+healthDrinking+Healthy.physical.activity+Qualification+Townsend.deprivation.index+urban+CHD+diabet+Hype	Air_Pollution_Index Derived from anxiety	-0.000602572	0.000505077	-1.19303	0.232867	13444.9	2732.22	29716	0.450046
fstl3	Air_Pollution_Index+Age+Sex+BMI+Race.Ethnicity+Smoking+healthDrinking+Healthy.physical.activity+Qualification+Townsend.deprivation.index+urban+CHD+diabet+Hype	Air_Pollution_Index Derived from anxiety	-0.000600359	0.000556021	-1.07974	0.280266	19078.3	3297.36	29598	0.504961
cpa2	Air_Pollution_Index+Age+Sex+BMI+Race.Ethnicity+Smoking+healthDrinking+Healthy.physical.activity+Qualification+Townsend.deprivation.index+urban+CHD+diabet+Hype	Air_Pollution_Index Derived from anxiety	-0.000597046	0.00121206	-0.49259	0.622306	65881.7	15870.6	29813	0.791628
wfdc12	Air_Pollution_Index+Age+Sex+BMI+Race.Ethnicity+Smoking+healthDrinking+Healthy.physical.activity+Qualification+Townsend.deprivation.index+urban+CHD+diabet+Hype	Air_Pollution_Index Derived from anxiety	-0.000595974	0.00117313	-0.508019	0.611444	64031	14902.3	29837	0.788622
dner	Air_Pollution_Index+Age+Sex+BMI+Race.Ethnicity+Smoking+healthDrinking+Healthy.physical.activity+Qualification+Townsend.deprivation.index+urban+CHD+diabet+Hype	Air_Pollution_Index Derived from anxiety	-0.000594776	0.000471403	-1.26171	0.207062	9299.46	2369.22	29580	0.415609
gstp1	Air_Pollution_Index+Age+Sex+BMI+Race.Ethnicity+Smoking+healthDrinking+Healthy.physical.activity+Qualification+Townsend.deprivation.index+urban+CHD+diabet+Hype	Air_Pollution_Index Derived from anxiety	-0.000594074	0.00129567	-0.458507	0.646591	66328.1	16859.4	28757	0.802666
scara5	Air_Pollution_Index+Age+Sex+BMI+Race.Ethnicity+Smoking+healthDrinking+Healthy.physical.activity+Qualification+Townsend.deprivation.index+urban+CHD+diabet+Hype	Air_Pollution_Index Derived from anxiety	-0.000592121	0.00054142	-1.09364	0.27412	17949.2	3187.36	29911	0.498803
scp2	Air_Pollution_Index+Age+Sex+BMI+Race.Ethnicity+Smoking+healthDrinking+Healthy.physical.activity+Qualification+Townsend.deprivation.index+urban+CHD+diabet+Hype	Air_Pollution_Index Derived from anxiety	-0.000591356	0.00144014	-0.410624	0.681351	73116.8	21132.9	28945	0.817354
ret	Air_Pollution_Index+Age+Sex+BMI+Race.Ethnicity+Smoking+healthDrinking+Healthy.physical.activity+Qualification+Townsend.deprivation.index+urban+CHD+diabet+Hype	Air_Pollution_Index Derived from anxiety	-0.000590767	0.000712397	-0.829266	0.406961	33517.1	5371.16	29496	0.62937
gpc1	Air_Pollution_Index+Age+Sex+BMI+Race.Ethnicity+Smoking+healthDrinking+Healthy.physical.activity+Qualification+Townsend.deprivation.index+urban+CHD+diabet+Hype	Air_Pollution_Index Derived from anxiety	-0.000587779	0.000532765	-1.10326	0.269922	16950.1	3081.92	29893	0.495479
scarf2	Air_Pollution_Index+Age+Sex+BMI+Race.Ethnicity+Smoking+healthDrinking+Healthy.physical.activity+Qualification+Townsend.deprivation.index+urban+CHD+diabet+Hype	Air_Pollution_Index Derived from anxiety	-0.00058757	0.000521607	-1.12646	0.259979	15717.3	2958.34	29911	0.482676
tp53	Air_Pollution_Index+Age+Sex+BMI+Race.Ethnicity+Smoking+healthDrinking+Healthy.physical.activity+Qualification+Townsend.deprivation.index+urban+CHD+diabet+Hype	Air_Pollution_Index Derived from anxiety	-0.000586617	0.000804085	-0.729547	0.465673	39353.4	6588.03	28945	0.684016
akr1c4	Air_Pollution_Index+Age+Sex+BMI+Race.Ethnicity+Smoking+healthDrinking+Healthy.physical.activity+Qualification+Townsend.deprivation.index+urban+CHD+diabet+Hype	Air_Pollution_Index Derived from anxiety	-0.000585662	0.000979225	-0.598087	0.549787	51343.9	9919.47	29123	0.742009
lilra2	Air_Pollution_Index+Age+Sex+BMI+Race.Ethnicity+Smoking+healthDrinking+Healthy.physical.activity+Qualification+Townsend.deprivation.index+urban+CHD+diabet+Hype	Air_Pollution_Index Derived from anxiety	-0.000583144	0.000671268	-0.86872	0.385007	30289.6	4814.36	29632	0.611581
fcn2	Air_Pollution_Index+Age+Sex+BMI+Race.Ethnicity+Smoking+healthDrinking+Healthy.physical.activity+Qualification+Townsend.deprivation.index+urban+CHD+diabet+Hype	Air_Pollution_Index Derived from anxiety	-0.000578172	0.000759651	-0.761102	0.446602	37316.1	6109.22	29490	0.663329
grk5	Air_Pollution_Index+Age+Sex+BMI+Race.Ethnicity+Smoking+healthDrinking+Healthy.physical.activity+Qualification+Townsend.deprivation.index+urban+CHD+diabet+Hype	Air_Pollution_Index Derived from anxiety	-0.000576708	0.00096109	-0.600056	0.548473	50254.3	9555.45	29123	0.74092
gsap	Air_Pollution_Index+Age+Sex+BMI+Race.Ethnicity+Smoking+healthDrinking+Healthy.physical.activity+Qualification+Townsend.deprivation.index+urban+CHD+diabet+Hype	Air_Pollution_Index Derived from anxiety	-0.000576142	0.0016184	-0.355994	0.721848	79877.7	26688.5	28945	0.841656
col6a3	Air_Pollution_Index+Age+Sex+BMI+Race.Ethnicity+Smoking+healthDrinking+Healthy.physical.activity+Qualification+Townsend.deprivation.index+urban+CHD+diabet+Hype	Air_Pollution_Index Derived from anxiety	-0.000572696	0.000609498	-0.939619	0.34742	25241	4068.48	30000	0.573028
gga1	Air_Pollution_Index+Age+Sex+BMI+Race.Ethnicity+Smoking+healthDrinking+Healthy.physical.activity+Qualification+Townsend.deprivation.index+urban+CHD+diabet+Hype	Air_Pollution_Index Derived from anxiety	-0.000567603	0.00128467	-0.441826	0.658618	66416.6	16776.4	28935	0.809033
tgfbr2	Air_Pollution_Index+Age+Sex+BMI+Race.Ethnicity+Smoking+healthDrinking+Healthy.physical.activity+Qualification+Townsend.deprivation.index+urban+CHD+diabet+Hype	Air_Pollution_Index Derived from anxiety	-0.000566164	0.000568938	-0.995125	0.319684	20526.1	3466.81	29716	0.548941
il10rb	Air_Pollution_Index+Age+Sex+BMI+Race.Ethnicity+Smoking+healthDrinking+Healthy.physical.activity+Qualification+Townsend.deprivation.index+urban+CHD+diabet+Hype	Air_Pollution_Index Derived from anxiety	-0.00056478	0.000521371	-1.08326	0.278702	15501.3	2929.92	29760	0.503559
lgals9	Air_Pollution_Index+Age+Sex+BMI+Race.Ethnicity+Smoking+healthDrinking+Healthy.physical.activity+Qualification+Townsend.deprivation.index+urban+CHD+diabet+Hype	Air_Pollution_Index Derived from anxiety	-0.000562213	0.000568429	-0.989065	0.322639	20482.5	3458.71	29633	0.549501
trem2	Air_Pollution_Index+Age+Sex+BMI+Race.Ethnicity+Smoking+healthDrinking+Healthy.physical.activity+Qualification+Townsend.deprivation.index+urban+CHD+diabet+Hype	Air_Pollution_Index Derived from anxiety	-0.000560457	0.000941011	-0.59559	0.551454	50336.3	9465.65	29630	0.742205
umod	Air_Pollution_Index+Age+Sex+BMI+Race.Ethnicity+Smoking+healthDrinking+Healthy.physical.activity+Qualification+Townsend.deprivation.index+urban+CHD+diabet+Hype	Air_Pollution_Index Derived from anxiety	-0.000559882	0.0009767	-0.573238	0.566488	53335.6	10395.6	29911	0.756179
erbb4	Air_Pollution_Index+Age+Sex+BMI+Race.Ethnicity+Smoking+healthDrinking+Healthy.physical.activity+Qualification+Townsend.deprivation.index+urban+CHD+diabet+Hype	Air_Pollution_Index Derived from anxiety	-0.000559406	0.000440889	-1.26881	0.204518	5361.1	2081.9	29716	0.414993
c2cd2l	Air_Pollution_Index+Age+Sex+BMI+Race.Ethnicity+Smoking+healthDrinking+Healthy.physical.activity+Qualification+Townsend.deprivation.index+urban+CHD+diabet+Hype	Air_Pollution_Index Derived from anxiety	-0.000557932	0.000811615	-0.687435	0.491814	39711.1	6674.84	28887	0.703347
matn2	Air_Pollution_Index+Age+Sex+BMI+Race.Ethnicity+Smoking+healthDrinking+Healthy.physical.activity+Qualification+Townsend.deprivation.index+urban+CHD+diabet+Hype	Air_Pollution_Index Derived from anxiety	-0.000557573	0.000542447	-1.02788	0.304012	17736.7	3154.65	29675	0.531908
nbl1	Air_Pollution_Index+Age+Sex+BMI+Race.Ethnicity+Smoking+healthDrinking+Healthy.physical.activity+Qualification+Townsend.deprivation.index+urban+CHD+diabet+Hype	Air_Pollution_Index Derived from anxiety	-0.000556506	0.000482255	-1.15397	0.248523	10694.8	2490.88	29716	0.468543
il6r	Air_Pollution_Index+Age+Sex+BMI+Race.Ethnicity+Smoking+healthDrinking+Healthy.physical.activity+Qualification+Townsend.deprivation.index+urban+CHD+diabet+Hype	Air_Pollution_Index Derived from anxiety	-0.000553151	0.000632232	-0.874919	0.381625	26464.2	4228.99	29455	0.609517
axl	Air_Pollution_Index+Age+Sex+BMI+Race.Ethnicity+Smoking+healthDrinking+Healthy.physical.activity+Qualification+Townsend.deprivation.index+urban+CHD+diabet+Hype	Air_Pollution_Index Derived from anxiety	-0.00055203	0.000501146	-1.10154	0.270673	13121.8	2704.48	29751	0.496233
clec7a	Air_Pollution_Index+Age+Sex+BMI+Race.Ethnicity+Smoking+healthDrinking+Healthy.physical.activity+Qualification+Townsend.deprivation.index+urban+CHD+diabet+Hype	Air_Pollution_Index Derived from anxiety	-0.000548333	0.00108048	-0.50749	0.611815	59403.1	12718.2	29943	0.788622
fam3b	Air_Pollution_Index+Age+Sex+BMI+Race.Ethnicity+Smoking+healthDrinking+Healthy.physical.activity+Qualification+Townsend.deprivation.index+urban+CHD+diabet+Hype	Air_Pollution_Index Derived from anxiety	-0.000541866	0.000660001	-0.821008	0.411649	29007	4610.12	29496	0.633939
oscar	Air_Pollution_Index+Age+Sex+BMI+Race.Ethnicity+Smoking+healthDrinking+Healthy.physical.activity+Qualification+Townsend.deprivation.index+urban+CHD+diabet+Hype	Air_Pollution_Index Derived from anxiety	-0.000539515	0.000619326	-0.871132	0.383689	25609	4112.22	29675	0.610175
mfap5	Air_Pollution_Index+Age+Sex+BMI+Race.Ethnicity+Smoking+healthDrinking+Healthy.physical.activity+Qualification+Townsend.deprivation.index+urban+CHD+diabet+Hype	Air_Pollution_Index Derived from anxiety	-0.000538278	0.000743997	-0.723495	0.469382	37213.8	6062.2	30000	0.687453
klk10	Air_Pollution_Index+Age+Sex+BMI+Race.Ethnicity+Smoking+healthDrinking+Healthy.physical.activity+Qualification+Townsend.deprivation.index+urban+CHD+diabet+Hype	Air_Pollution_Index Derived from anxiety	-0.000538216	0.00073431	-0.732954	0.463592	35423.3	5724.92	29616	0.681643
fabp6	Air_Pollution_Index+Age+Sex+BMI+Race.Ethnicity+Smoking+healthDrinking+Healthy.physical.activity+Qualification+Townsend.deprivation.index+urban+CHD+diabet+Hype	Air_Pollution_Index Derived from anxiety	-0.000533809	0.00102982	-0.518353	0.604216	54149.6	10936.3	29078	0.784734
pag1	Air_Pollution_Index+Age+Sex+BMI+Race.Ethnicity+Smoking+healthDrinking+Healthy.physical.activity+Qualification+Townsend.deprivation.index+urban+CHD+diabet+Hype	Air_Pollution_Index Derived from anxiety	-0.000533207	0.0010246	-0.520405	0.602785	53984.2	10860	29123	0.784734
pecam1	Air_Pollution_Index+Age+Sex+BMI+Race.Ethnicity+Smoking+healthDrinking+Healthy.physical.activity+Qualification+Townsend.deprivation.index+urban+CHD+diabet+Hype	Air_Pollution_Index Derived from anxiety	-0.00053293	0.000563056	-0.946496	0.343903	19863.8	3387.26	29632	0.569259
epo	Air_Pollution_Index+Age+Sex+BMI+Race.Ethnicity+Smoking+healthDrinking+Healthy.physical.activity+Qualification+Townsend.deprivation.index+urban+CHD+diabet+Hype	Air_Pollution_Index Derived from anxiety	-0.000532809	0.00139266	-0.382583	0.702032	73352.5	20616	29586	0.827617
cnpy2	Air_Pollution_Index+Age+Sex+BMI+Race.Ethnicity+Smoking+healthDrinking+Healthy.physical.activity+Qualification+Townsend.deprivation.index+urban+CHD+diabet+Hype	Air_Pollution_Index Derived from anxiety	-0.000529838	0.00113298	-0.467651	0.640038	59845.1	13279	29123	0.79993
ca14	Air_Pollution_Index+Age+Sex+BMI+Race.Ethnicity+Smoking+healthDrinking+Healthy.physical.activity+Qualification+Townsend.deprivation.index+urban+CHD+diabet+Hype	Air_Pollution_Index Derived from anxiety	-0.000516395	0.000646767	-0.798425	0.42463	28551.4	4541.98	29893	0.646445
hsp90b1	Air_Pollution_Index+Age+Sex+BMI+Race.Ethnicity+Smoking+healthDrinking+Healthy.physical.activity+Qualification+Townsend.deprivation.index+urban+CHD+diabet+Hype	Air_Pollution_Index Derived from anxiety	-0.000514837	0.00123628	-0.416441	0.677091	63766	15391.6	28806	0.816581
tinagl1	Air_Pollution_Index+Age+Sex+BMI+Race.Ethnicity+Smoking+healthDrinking+Healthy.physical.activity+Qualification+Townsend.deprivation.index+urban+CHD+diabet+Hype	Air_Pollution_Index Derived from anxiety	-0.000512517	0.000404435	-1.26724	0.205078	174.952	1737.48	29524	0.415329
igfbp7	Air_Pollution_Index+Age+Sex+BMI+Race.Ethnicity+Smoking+healthDrinking+Healthy.physical.activity+Qualification+Townsend.deprivation.index+urban+CHD+diabet+Hype	Air_Pollution_Index Derived from anxiety	-0.000512394	0.000548831	-0.93361	0.350513	18945.7	3298.87	30000	0.576828
ca12	Air_Pollution_Index+Age+Sex+BMI+Race.Ethnicity+Smoking+healthDrinking+Healthy.physical.activity+Qualification+Townsend.deprivation.index+urban+CHD+diabet+Hype	Air_Pollution_Index Derived from anxiety	-0.000508518	0.000594487	-0.855389	0.392343	22835.3	3740.32	29496	0.619911
efna4	Air_Pollution_Index+Age+Sex+BMI+Race.Ethnicity+Smoking+healthDrinking+Healthy.physical.activity+Qualification+Townsend.deprivation.index+urban+CHD+diabet+Hype	Air_Pollution_Index Derived from anxiety	-0.00050803	0.000528754	-0.960806	0.336658	15763.7	2937.92	29376	0.562892
fmr1	Air_Pollution_Index+Age+Sex+BMI+Race.Ethnicity+Smoking+healthDrinking+Healthy.physical.activity+Qualification+Townsend.deprivation.index+urban+CHD+diabet+Hype	Air_Pollution_Index Derived from anxiety	-0.000506193	0.000661607	-0.765096	0.44422	28054.4	4460.18	28945	0.662482
hsd11b1	Air_Pollution_Index+Age+Sex+BMI+Race.Ethnicity+Smoking+healthDrinking+Healthy.physical.activity+Qualification+Townsend.deprivation.index+urban+CHD+diabet+Hype	Air_Pollution_Index Derived from anxiety	-0.000504851	0.000717229	-0.70389	0.481507	34058.1	5468	29586	0.697109
tnfsf10	Air_Pollution_Index+Age+Sex+BMI+Race.Ethnicity+Smoking+healthDrinking+Healthy.physical.activity+Qualification+Townsend.deprivation.index+urban+CHD+diabet+Hype	Air_Pollution_Index Derived from anxiety	-0.000504553	0.000473277	-1.06608	0.286395	9932.11	2440.19	29943	0.511459
reg1b	Air_Pollution_Index+Age+Sex+BMI+Race.Ethnicity+Smoking+healthDrinking+Healthy.physical.activity+Qualification+Townsend.deprivation.index+urban+CHD+diabet+Hype	Air_Pollution_Index Derived from anxiety	-0.000501584	0.00103958	-0.482488	0.629463	57300.6	11835.9	30000	0.793199
relt	Air_Pollution_Index+Age+Sex+BMI+Race.Ethnicity+Smoking+healthDrinking+Healthy.physical.activity+Qualification+Townsend.deprivation.index+urban+CHD+diabet+Hype	Air_Pollution_Index Derived from anxiety	-0.000497	0.000500198	-0.993606	0.320423	12843.3	2673.19	29632	0.549054
nfatc3	Air_Pollution_Index+Age+Sex+BMI+Race.Ethnicity+Smoking+healthDrinking+Healthy.physical.activity+Qualification+Townsend.deprivation.index+urban+CHD+diabet+Hype	Air_Pollution_Index Derived from anxiety	-0.000496451	0.00110431	-0.449559	0.653032	58046.7	12514.2	29053	0.804874
padi2	Air_Pollution_Index+Age+Sex+BMI+Race.Ethnicity+Smoking+healthDrinking+Healthy.physical.activity+Qualification+Townsend.deprivation.index+urban+CHD+diabet+Hype	Air_Pollution_Index Derived from anxiety	-0.000496184	0.00106727	-0.464908	0.642001	56063.2	11689	29053	0.800722
fap	Air_Pollution_Index+Age+Sex+BMI+Race.Ethnicity+Smoking+healthDrinking+Healthy.physical.activity+Qualification+Townsend.deprivation.index+urban+CHD+diabet+Hype	Air_Pollution_Index Derived from anxiety	-0.00049524	0.000494898	-1.00069	0.316984	12734.8	2682.37	30000	0.546229
cbln4	Air_Pollution_Index+Age+Sex+BMI+Race.Ethnicity+Smoking+healthDrinking+Healthy.physical.activity+Qualification+Townsend.deprivation.index+urban+CHD+diabet+Hype	Air_Pollution_Index Derived from anxiety	-0.000492629	0.000581031	-0.847852	0.396527	22138.8	3665.63	29893	0.621113
hspg2	Air_Pollution_Index+Age+Sex+BMI+Race.Ethnicity+Smoking+healthDrinking+Healthy.physical.activity+Qualification+Townsend.deprivation.index+urban+CHD+diabet+Hype	Air_Pollution_Index Derived from anxiety	-0.000491862	0.000459477	-1.07048	0.284411	7576.87	2226.11	29417	0.51117
atp6ap2	Air_Pollution_Index+Age+Sex+BMI+Race.Ethnicity+Smoking+healthDrinking+Healthy.physical.activity+Qualification+Townsend.deprivation.index+urban+CHD+diabet+Hype	Air_Pollution_Index Derived from anxiety	-0.000490992	0.00074243	-0.661331	0.508405	34731.7	5616.46	28945	0.713817
slitrk2	Air_Pollution_Index+Age+Sex+BMI+Race.Ethnicity+Smoking+healthDrinking+Healthy.physical.activity+Qualification+Townsend.deprivation.index+urban+CHD+diabet+Hype	Air_Pollution_Index Derived from anxiety	-0.000490566	0.000719386	-0.681923	0.495293	34918.1	5619.19	29893	0.705564
ephb6	Air_Pollution_Index+Age+Sex+BMI+Race.Ethnicity+Smoking+healthDrinking+Healthy.physical.activity+Qualification+Townsend.deprivation.index+urban+CHD+diabet+Hype	Air_Pollution_Index Derived from anxiety	-0.000486619	0.000567396	-0.857635	0.391101	19918.5	3383.94	29377	0.61987
smpdl3a	Air_Pollution_Index+Age+Sex+BMI+Race.Ethnicity+Smoking+healthDrinking+Healthy.physical.activity+Qualification+Townsend.deprivation.index+urban+CHD+diabet+Hype	Air_Pollution_Index Derived from anxiety	-0.000483085	0.00119611	-0.40388	0.686304	64804.5	15371.9	29707	0.819837
tacstd2	Air_Pollution_Index+Age+Sex+BMI+Race.Ethnicity+Smoking+healthDrinking+Healthy.physical.activity+Qualification+Townsend.deprivation.index+urban+CHD+diabet+Hype	Air_Pollution_Index Derived from anxiety	-0.000481441	0.000563403	-0.854523	0.392823	14437	2655.53	26148	0.619911
cd200	Air_Pollution_Index+Age+Sex+BMI+Race.Ethnicity+Smoking+healthDrinking+Healthy.physical.activity+Qualification+Townsend.deprivation.index+urban+CHD+diabet+Hype	Air_Pollution_Index Derived from anxiety	-0.000480368	0.000487179	-0.986021	0.324131	11155.4	2522.84	29586	0.550759
cdhr5	Air_Pollution_Index+Age+Sex+BMI+Race.Ethnicity+Smoking+healthDrinking+Healthy.physical.activity+Qualification+Townsend.deprivation.index+urban+CHD+diabet+Hype	Air_Pollution_Index Derived from anxiety	-0.000480106	0.000702903	-0.683034	0.494591	33013.9	5277.74	29625	0.70525
st6gal1	Air_Pollution_Index+Age+Sex+BMI+Race.Ethnicity+Smoking+healthDrinking+Healthy.physical.activity+Qualification+Townsend.deprivation.index+urban+CHD+diabet+Hype	Air_Pollution_Index Derived from anxiety	-0.000477409	0.000538406	-0.886709	0.375243	17794.2	3174.74	30000	0.603939
cd99l2	Air_Pollution_Index+Age+Sex+BMI+Race.Ethnicity+Smoking+healthDrinking+Healthy.physical.activity+Qualification+Townsend.deprivation.index+urban+CHD+diabet+Hype	Air_Pollution_Index Derived from anxiety	-0.000476544	0.00043764	-1.08889	0.276209	4919.33	2046.35	29632	0.500736
ephx2	Air_Pollution_Index+Age+Sex+BMI+Race.Ethnicity+Smoking+healthDrinking+Healthy.physical.activity+Qualification+Townsend.deprivation.index+urban+CHD+diabet+Hype	Air_Pollution_Index Derived from anxiety	-0.000471455	0.00114513	-0.411706	0.680558	60466.7	13565.3	29123	0.817354
ccl19	Air_Pollution_Index+Age+Sex+BMI+Race.Ethnicity+Smoking+healthDrinking+Healthy.physical.activity+Qualification+Townsend.deprivation.index+urban+CHD+diabet+Hype	Air_Pollution_Index Derived from anxiety	-0.000471407	0.00221958	-0.212386	0.831807	102413	53567.6	29911	0.907871
chrdl1	Air_Pollution_Index+Age+Sex+BMI+Race.Ethnicity+Smoking+healthDrinking+Healthy.physical.activity+Qualification+Townsend.deprivation.index+urban+CHD+diabet+Hype	Air_Pollution_Index Derived from anxiety	-0.000470032	0.000565138	-0.831711	0.405579	20249.2	3434.85	29721	0.627896
epha1	Air_Pollution_Index+Age+Sex+BMI+Race.Ethnicity+Smoking+healthDrinking+Healthy.physical.activity+Qualification+Townsend.deprivation.index+urban+CHD+diabet+Hype	Air_Pollution_Index Derived from anxiety	-0.000462787	0.000604536	-0.765524	0.443966	24232.3	3926.72	29707	0.662482
cr2	Air_Pollution_Index+Age+Sex+BMI+Race.Ethnicity+Smoking+healthDrinking+Healthy.physical.activity+Qualification+Townsend.deprivation.index+urban+CHD+diabet+Hype	Air_Pollution_Index Derived from anxiety	-0.000459203	0.000851333	-0.539393	0.58962	44675.6	7804.66	29751	0.775732
vwc2	Air_Pollution_Index+Age+Sex+BMI+Race.Ethnicity+Smoking+healthDrinking+Healthy.physical.activity+Qualification+Townsend.deprivation.index+urban+CHD+diabet+Hype	Air_Pollution_Index Derived from anxiety	-0.000457702	0.000708035	-0.64644	0.517999	32833.5	5251.61	29328	0.718325
cd22	Air_Pollution_Index+Age+Sex+BMI+Race.Ethnicity+Smoking+healthDrinking+Healthy.physical.activity+Qualification+Townsend.deprivation.index+urban+CHD+diabet+Hype	Air_Pollution_Index Derived from anxiety	-0.000457575	0.000754447	-0.606505	0.544184	37877.6	6200.82	29943	0.736486
adamts16	Air_Pollution_Index+Age+Sex+BMI+Race.Ethnicity+Smoking+healthDrinking+Healthy.physical.activity+Qualification+Townsend.deprivation.index+urban+CHD+diabet+Hype	Air_Pollution_Index Derived from anxiety	-0.000445384	0.000584494	-0.761999	0.446067	21265.4	3534.13	29123	0.663329
ebi3_il27	Air_Pollution_Index+Age+Sex+BMI+Race.Ethnicity+Smoking+healthDrinking+Healthy.physical.activity+Qualification+Townsend.deprivation.index+urban+CHD+diabet+Hype	Air_Pollution_Index Derived from anxiety	-0.000443993	0.000563433	-0.788012	0.430696	20239	3438.52	29851	0.651611
hspb6	Air_Pollution_Index+Age+Sex+BMI+Race.Ethnicity+Smoking+healthDrinking+Healthy.physical.activity+Qualification+Townsend.deprivation.index+urban+CHD+diabet+Hype	Air_Pollution_Index Derived from anxiety	-0.000442278	0.000701017	-0.630909	0.528105	33370.5	5335.9	29893	0.722748
kir2dl3	Air_Pollution_Index+Age+Sex+BMI+Race.Ethnicity+Smoking+healthDrinking+Healthy.physical.activity+Qualification+Townsend.deprivation.index+urban+CHD+diabet+Hype	Air_Pollution_Index Derived from anxiety	-0.000442253	0.0014251	-0.310331	0.756311	72508.5	20693.8	28945	0.866471
il1r2	Air_Pollution_Index+Age+Sex+BMI+Race.Ethnicity+Smoking+healthDrinking+Healthy.physical.activity+Qualification+Townsend.deprivation.index+urban+CHD+diabet+Hype	Air_Pollution_Index Derived from anxiety	-0.00044065	0.000362555	-1.2154	0.224223	-6247.1	1401.95	29592	0.43973
ckmt1a_ckmt1b	Air_Pollution_Index+Age+Sex+BMI+Race.Ethnicity+Smoking+healthDrinking+Healthy.physical.activity+Qualification+Townsend.deprivation.index+urban+CHD+diabet+Hype	Air_Pollution_Index Derived from anxiety	-0.000440506	0.00123695	-0.356122	0.721751	66294.6	16278.2	29535	0.841656
wars	Air_Pollution_Index+Age+Sex+BMI+Race.Ethnicity+Smoking+healthDrinking+Healthy.physical.activity+Qualification+Townsend.deprivation.index+urban+CHD+diabet+Hype	Air_Pollution_Index Derived from anxiety	-0.000440095	0.000703802	-0.62531	0.531772	33096.5	5292.33	29632	0.727087
itgav	Air_Pollution_Index+Age+Sex+BMI+Race.Ethnicity+Smoking+healthDrinking+Healthy.physical.activity+Qualification+Townsend.deprivation.index+urban+CHD+diabet+Hype	Air_Pollution_Index Derived from anxiety	-0.000438664	0.000299181	-1.46622	0.1426	-17573.8	971.892	29893	0.324958
tslp	Air_Pollution_Index+Age+Sex+BMI+Race.Ethnicity+Smoking+healthDrinking+Healthy.physical.activity+Qualification+Townsend.deprivation.index+urban+CHD+diabet+Hype	Air_Pollution_Index Derived from anxiety	-0.000438265	0.00111848	-0.391839	0.69518	59094.4	12941.4	29123	0.824188
dctpp1	Air_Pollution_Index+Age+Sex+BMI+Race.Ethnicity+Smoking+healthDrinking+Healthy.physical.activity+Qualification+Townsend.deprivation.index+urban+CHD+diabet+Hype	Air_Pollution_Index Derived from anxiety	-0.000436993	0.000586376	-0.745244	0.45613	22266.4	3672.91	29625	0.674059
ceacam3	Air_Pollution_Index+Age+Sex+BMI+Race.Ethnicity+Smoking+healthDrinking+Healthy.physical.activity+Qualification+Townsend.deprivation.index+urban+CHD+diabet+Hype	Air_Pollution_Index Derived from anxiety	-0.00043683	0.000884745	-0.493735	0.621497	44891.6	7976.05	28945	0.791628
angptl7	Air_Pollution_Index+Age+Sex+BMI+Race.Ethnicity+Smoking+healthDrinking+Healthy.physical.activity+Qualification+Townsend.deprivation.index+urban+CHD+diabet+Hype	Air_Pollution_Index Derived from anxiety	-0.000434902	0.000661415	-0.657533	0.510843	29891.3	4750.04	29893	0.714497
clec11a	Air_Pollution_Index+Age+Sex+BMI+Race.Ethnicity+Smoking+healthDrinking+Healthy.physical.activity+Qualification+Townsend.deprivation.index+urban+CHD+diabet+Hype	Air_Pollution_Index Derived from anxiety	-0.000433709	0.000882767	-0.491306	0.623214	46415.1	8300.42	29584	0.791628
slitrk6	Air_Pollution_Index+Age+Sex+BMI+Race.Ethnicity+Smoking+healthDrinking+Healthy.physical.activity+Qualification+Townsend.deprivation.index+urban+CHD+diabet+Hype	Air_Pollution_Index Derived from anxiety	-0.000433487	0.000626635	-0.69177	0.489087	25323.4	4062.11	29123	0.702883
ctso	Air_Pollution_Index+Age+Sex+BMI+Race.Ethnicity+Smoking+healthDrinking+Healthy.physical.activity+Qualification+Townsend.deprivation.index+urban+CHD+diabet+Hype	Air_Pollution_Index Derived from anxiety	-0.000430061	0.000551915	-0.779216	0.435858	19144.1	3318.45	29943	0.656416
smarca2	Air_Pollution_Index+Age+Sex+BMI+Race.Ethnicity+Smoking+healthDrinking+Healthy.physical.activity+Qualification+Townsend.deprivation.index+urban+CHD+diabet+Hype	Air_Pollution_Index Derived from anxiety	-0.000426792	0.00135914	-0.314017	0.75351	69679.7	18777.6	28935	0.864885
cst5	Air_Pollution_Index+Age+Sex+BMI+Race.Ethnicity+Smoking+healthDrinking+Healthy.physical.activity+Qualification+Townsend.deprivation.index+urban+CHD+diabet+Hype	Air_Pollution_Index Derived from anxiety	-0.000426633	0.00102572	-0.415935	0.677461	53868.4	10822.7	29105	0.816581
ggh	Air_Pollution_Index+Age+Sex+BMI+Race.Ethnicity+Smoking+healthDrinking+Healthy.physical.activity+Qualification+Townsend.deprivation.index+urban+CHD+diabet+Hype	Air_Pollution_Index Derived from anxiety	-0.000426151	0.000618464	-0.689047	0.490799	24612.9	3964.58	29137	0.70327
arhgap1	Air_Pollution_Index+Age+Sex+BMI+Race.Ethnicity+Smoking+healthDrinking+Healthy.physical.activity+Qualification+Townsend.deprivation.index+urban+CHD+diabet+Hype	Air_Pollution_Index Derived from anxiety	-0.000422795	0.000868805	-0.48664	0.626517	43838.3	7691.23	28945	0.792102
podxl2	Air_Pollution_Index+Age+Sex+BMI+Race.Ethnicity+Smoking+healthDrinking+Healthy.physical.activity+Qualification+Townsend.deprivation.index+urban+CHD+diabet+Hype	Air_Pollution_Index Derived from anxiety	-0.000420764	0.000509646	-0.8256	0.409037	13980.5	2781.87	29716	0.631308
robo1	Air_Pollution_Index+Age+Sex+BMI+Race.Ethnicity+Smoking+healthDrinking+Healthy.physical.activity+Qualification+Townsend.deprivation.index+urban+CHD+diabet+Hype	Air_Pollution_Index Derived from anxiety	-0.000419779	0.000435938	-0.962934	0.335588	4753.78	2037.44	29675	0.562106
lilra5	Air_Pollution_Index+Age+Sex+BMI+Race.Ethnicity+Smoking+healthDrinking+Healthy.physical.activity+Qualification+Townsend.deprivation.index+urban+CHD+diabet+Hype	Air_Pollution_Index Derived from anxiety	-0.000419328	0.000590492	-0.710133	0.477628	22602.3	3713.23	29574	0.695293
ncan	Air_Pollution_Index+Age+Sex+BMI+Race.Ethnicity+Smoking+healthDrinking+Healthy.physical.activity+Qualification+Townsend.deprivation.index+urban+CHD+diabet+Hype	Air_Pollution_Index Derived from anxiety	-0.000418337	0.000683013	-0.612487	0.54022	31857.1	5072.48	29911	0.733156
dsc2	Air_Pollution_Index+Age+Sex+BMI+Race.Ethnicity+Smoking+healthDrinking+Healthy.physical.activity+Qualification+Townsend.deprivation.index+urban+CHD+diabet+Hype	Air_Pollution_Index Derived from anxiety	-0.000415291	0.000601125	-0.690855	0.489662	23224.3	3784.93	29313	0.703018
dcn	Air_Pollution_Index+Age+Sex+BMI+Race.Ethnicity+Smoking+healthDrinking+Healthy.physical.activity+Qualification+Townsend.deprivation.index+urban+CHD+diabet+Hype	Air_Pollution_Index Derived from anxiety	-0.000411915	0.000416319	-0.989422	0.322465	1487.86	1792.98	29123	0.549501
maged1	Air_Pollution_Index+Age+Sex+BMI+Race.Ethnicity+Smoking+healthDrinking+Healthy.physical.activity+Qualification+Townsend.deprivation.index+urban+CHD+diabet+Hype	Air_Pollution_Index Derived from anxiety	-0.000406971	0.000907769	-0.44832	0.653926	46380	8396.58	28945	0.805298
psrc1	Air_Pollution_Index+Age+Sex+BMI+Race.Ethnicity+Smoking+healthDrinking+Healthy.physical.activity+Qualification+Townsend.deprivation.index+urban+CHD+diabet+Hype	Air_Pollution_Index Derived from anxiety	-0.000406443	0.00110454	-0.367974	0.712895	57746.5	12431.3	28945	0.837723
fetub	Air_Pollution_Index+Age+Sex+BMI+Race.Ethnicity+Smoking+healthDrinking+Healthy.physical.activity+Qualification+Townsend.deprivation.index+urban+CHD+diabet+Hype	Air_Pollution_Index Derived from anxiety	-0.000404192	0.000607366	-0.665483	0.505747	24473.4	3958.41	29695	0.711419
tnc	Air_Pollution_Index+Age+Sex+BMI+Race.Ethnicity+Smoking+healthDrinking+Healthy.physical.activity+Qualification+Townsend.deprivation.index+urban+CHD+diabet+Hype	Air_Pollution_Index Derived from anxiety	-0.000402827	0.000877572	-0.459025	0.64622	46483.2	8293.19	29751	0.802666
fam3c	Air_Pollution_Index+Age+Sex+BMI+Race.Ethnicity+Smoking+healthDrinking+Healthy.physical.activity+Qualification+Townsend.deprivation.index+urban+CHD+diabet+Hype	Air_Pollution_Index Derived from anxiety	-0.000402218	0.000540964	-0.743522	0.457172	17416.8	3116.44	29574	0.674236
pilra	Air_Pollution_Index+Age+Sex+BMI+Race.Ethnicity+Smoking+healthDrinking+Healthy.physical.activity+Qualification+Townsend.deprivation.index+urban+CHD+diabet+Hype	Air_Pollution_Index Derived from anxiety	-0.000397437	0.000767684	-0.517709	0.604665	38249.3	6296.68	29632	0.784734
cx3cl1	Air_Pollution_Index+Age+Sex+BMI+Race.Ethnicity+Smoking+healthDrinking+Healthy.physical.activity+Qualification+Townsend.deprivation.index+urban+CHD+diabet+Hype	Air_Pollution_Index Derived from anxiety	-0.000391045	0.000615374	-0.635459	0.525134	24774.8	3992.78	29425	0.720751
arid4b	Air_Pollution_Index+Age+Sex+BMI+Race.Ethnicity+Smoking+healthDrinking+Healthy.physical.activity+Qualification+Townsend.deprivation.index+urban+CHD+diabet+Hype	Air_Pollution_Index Derived from anxiety	-0.000390937	0.000783928	-0.49869	0.618001	37810.3	6246.91	28935	0.791628
ddr1	Air_Pollution_Index+Age+Sex+BMI+Race.Ethnicity+Smoking+healthDrinking+Healthy.physical.activity+Qualification+Townsend.deprivation.index+urban+CHD+diabet+Hype	Air_Pollution_Index Derived from anxiety	-0.000390855	0.000419404	-0.931931	0.35138	2661.7	1912.61	29911	0.577605
nos3	Air_Pollution_Index+Age+Sex+BMI+Race.Ethnicity+Smoking+healthDrinking+Healthy.physical.activity+Qualification+Townsend.deprivation.index+urban+CHD+diabet+Hype	Air_Pollution_Index Derived from anxiety	-0.000390293	0.000958744	-0.407088	0.683947	49468.8	9343.69	28935	0.818163
hnmt	Air_Pollution_Index+Age+Sex+BMI+Race.Ethnicity+Smoking+healthDrinking+Healthy.physical.activity+Qualification+Townsend.deprivation.index+urban+CHD+diabet+Hype	Air_Pollution_Index Derived from anxiety	-0.000390013	0.000858649	-0.454217	0.649676	44066.3	7705.66	29287	0.802767
cd244	Air_Pollution_Index+Age+Sex+BMI+Race.Ethnicity+Smoking+healthDrinking+Healthy.physical.activity+Qualification+Townsend.deprivation.index+urban+CHD+diabet+Hype	Air_Pollution_Index Derived from anxiety	-0.000388878	0.000495289	-0.785155	0.432369	12656.5	2672.44	29943	0.652792
cd300lg	Air_Pollution_Index+Age+Sex+BMI+Race.Ethnicity+Smoking+healthDrinking+Healthy.physical.activity+Qualification+Townsend.deprivation.index+urban+CHD+diabet+Hype	Air_Pollution_Index Derived from anxiety	-0.000388104	0.000682867	-0.568345	0.569805	31305.7	4982.17	29632	0.759221
pltp	Air_Pollution_Index+Age+Sex+BMI+Race.Ethnicity+Smoking+healthDrinking+Healthy.physical.activity+Qualification+Townsend.deprivation.index+urban+CHD+diabet+Hype	Air_Pollution_Index Derived from anxiety	-0.000384006	0.000651941	-0.58902	0.555852	29117.8	4628.86	29907	0.747437
cst3	Air_Pollution_Index+Age+Sex+BMI+Race.Ethnicity+Smoking+healthDrinking+Healthy.physical.activity+Qualification+Townsend.deprivation.index+urban+CHD+diabet+Hype	Air_Pollution_Index Derived from anxiety	-0.000380163	0.000499381	-0.761268	0.446503	12823.4	2674.89	29700	0.663329
erbb3	Air_Pollution_Index+Age+Sex+BMI+Race.Ethnicity+Smoking+healthDrinking+Healthy.physical.activity+Qualification+Townsend.deprivation.index+urban+CHD+diabet+Hype	Air_Pollution_Index Derived from anxiety	-0.000379659	0.00035544	-1.06814	0.285467	-7428.12	1343.84	29534	0.511459
esam	Air_Pollution_Index+Age+Sex+BMI+Race.Ethnicity+Smoking+healthDrinking+Healthy.physical.activity+Qualification+Townsend.deprivation.index+urban+CHD+diabet+Hype	Air_Pollution_Index Derived from anxiety	-0.000378082	0.000578508	-0.653546	0.513409	22107.7	3665.28	30000	0.716452
metap1	Air_Pollution_Index+Age+Sex+BMI+Race.Ethnicity+Smoking+healthDrinking+Healthy.physical.activity+Qualification+Townsend.deprivation.index+urban+CHD+diabet+Hype	Air_Pollution_Index Derived from anxiety	-0.000377817	0.000551764	-0.684744	0.493511	17471.1	3094.71	28935	0.704397
kdr	Air_Pollution_Index+Age+Sex+BMI+Race.Ethnicity+Smoking+healthDrinking+Healthy.physical.activity+Qualification+Townsend.deprivation.index+urban+CHD+diabet+Hype	Air_Pollution_Index Derived from anxiety	-0.000377711	0.000473522	-0.797661	0.425073	9608.03	2401.49	29716	0.646447
mtpn	Air_Pollution_Index+Age+Sex+BMI+Race.Ethnicity+Smoking+healthDrinking+Healthy.physical.activity+Qualification+Townsend.deprivation.index+urban+CHD+diabet+Hype	Air_Pollution_Index Derived from anxiety	-0.00037701	0.000610428	-0.617615	0.536834	23796	3854.72	29123	0.731601
bcam	Air_Pollution_Index+Age+Sex+BMI+Race.Ethnicity+Smoking+healthDrinking+Healthy.physical.activity+Qualification+Townsend.deprivation.index+urban+CHD+diabet+Hype	Air_Pollution_Index Derived from anxiety	-0.00037016	0.00044155	-0.838319	0.401859	5446.83	2083.08	29632	0.624781
folr1	Air_Pollution_Index+Age+Sex+BMI+Race.Ethnicity+Smoking+healthDrinking+Healthy.physical.activity+Qualification+Townsend.deprivation.index+urban+CHD+diabet+Hype	Air_Pollution_Index Derived from anxiety	-0.000368222	0.000514842	-0.715212	0.474483	14445.7	2819.76	29594	0.692784
clstn1	Air_Pollution_Index+Age+Sex+BMI+Race.Ethnicity+Smoking+healthDrinking+Healthy.physical.activity+Qualification+Townsend.deprivation.index+urban+CHD+diabet+Hype	Air_Pollution_Index Derived from anxiety	-0.000365713	0.000963133	-0.379712	0.704162	49733.4	9429.44	28935	0.82946
grn	Air_Pollution_Index+Age+Sex+BMI+Race.Ethnicity+Smoking+healthDrinking+Healthy.physical.activity+Qualification+Townsend.deprivation.index+urban+CHD+diabet+Hype	Air_Pollution_Index Derived from anxiety	-0.000361052	0.000443951	-0.813269	0.41607	5627.69	2088.25	29500	0.636144
artn	Air_Pollution_Index+Age+Sex+BMI+Race.Ethnicity+Smoking+healthDrinking+Healthy.physical.activity+Qualification+Townsend.deprivation.index+urban+CHD+diabet+Hype	Air_Pollution_Index Derived from anxiety	-0.0003607	0.000827093	-0.436106	0.662763	41238.1	7019.95	29053	0.810639
gdf15	Air_Pollution_Index+Age+Sex+BMI+Race.Ethnicity+Smoking+healthDrinking+Healthy.physical.activity+Qualification+Townsend.deprivation.index+urban+CHD+diabet+Hype	Air_Pollution_Index Derived from anxiety	-0.000354872	0.000730183	-0.486004	0.626968	36088.6	5839.19	30000	0.792102
dcbld2	Air_Pollution_Index+Age+Sex+BMI+Race.Ethnicity+Smoking+healthDrinking+Healthy.physical.activity+Qualification+Townsend.deprivation.index+urban+CHD+diabet+Hype	Air_Pollution_Index Derived from anxiety	-0.000354612	0.000631668	-0.561389	0.574536	26746.9	4273.45	29716	0.762933
tnfrsf4	Air_Pollution_Index+Age+Sex+BMI+Race.Ethnicity+Smoking+healthDrinking+Healthy.physical.activity+Qualification+Townsend.deprivation.index+urban+CHD+diabet+Hype	Air_Pollution_Index Derived from anxiety	-0.000351049	0.000669182	-0.524595	0.599869	30598.9	4863.76	29888	0.784734
cpe	Air_Pollution_Index+Age+Sex+BMI+Race.Ethnicity+Smoking+healthDrinking+Healthy.physical.activity+Qualification+Townsend.deprivation.index+urban+CHD+diabet+Hype	Air_Pollution_Index Derived from anxiety	-0.00035068	0.000717088	-0.489033	0.624822	34255.8	5502.56	29659	0.791628
dkk1	Air_Pollution_Index+Age+Sex+BMI+Race.Ethnicity+Smoking+healthDrinking+Healthy.physical.activity+Qualification+Townsend.deprivation.index+urban+CHD+diabet+Hype	Air_Pollution_Index Derived from anxiety	-0.000350592	0.00109688	-0.319626	0.749254	60216.6	13082.3	29911	0.863117
sdc1	Air_Pollution_Index+Age+Sex+BMI+Race.Ethnicity+Smoking+healthDrinking+Healthy.physical.activity+Qualification+Townsend.deprivation.index+urban+CHD+diabet+Hype	Air_Pollution_Index Derived from anxiety	-0.000350072	0.000717273	-0.48806	0.625511	34213.9	5495.75	29625	0.791628
flrt2	Air_Pollution_Index+Age+Sex+BMI+Race.Ethnicity+Smoking+healthDrinking+Healthy.physical.activity+Qualification+Townsend.deprivation.index+urban+CHD+diabet+Hype	Air_Pollution_Index Derived from anxiety	-0.000347176	0.000519128	-0.668768	0.503649	14758	2841.48	29425	0.709875
hpgds	Air_Pollution_Index+Age+Sex+BMI+Race.Ethnicity+Smoking+healthDrinking+Healthy.physical.activity+Qualification+Townsend.deprivation.index+urban+CHD+diabet+Hype	Air_Pollution_Index Derived from anxiety	-0.000341936	0.000694778	-0.492151	0.622616	30888.6	4918.63	28945	0.791628
adcyap1r1	Air_Pollution_Index+Age+Sex+BMI+Race.Ethnicity+Smoking+healthDrinking+Healthy.physical.activity+Qualification+Townsend.deprivation.index+urban+CHD+diabet+Hype	Air_Pollution_Index Derived from anxiety	-0.000337625	0.000645155	-0.523323	0.600753	26595.6	4241.11	28945	0.784734
chl1	Air_Pollution_Index+Age+Sex+BMI+Race.Ethnicity+Smoking+healthDrinking+Healthy.physical.activity+Qualification+Townsend.deprivation.index+urban+CHD+diabet+Hype	Air_Pollution_Index Derived from anxiety	-0.0003369	0.000561196	-0.600326	0.548294	19772.7	3379.69	29706	0.74092
mrpl46	Air_Pollution_Index+Age+Sex+BMI+Race.Ethnicity+Smoking+healthDrinking+Healthy.physical.activity+Qualification+Townsend.deprivation.index+urban+CHD+diabet+Hype	Air_Pollution_Index Derived from anxiety	-0.000336054	0.000517336	-0.649585	0.515965	13739.8	2720.56	28935	0.716863
plxdc1	Air_Pollution_Index+Age+Sex+BMI+Race.Ethnicity+Smoking+healthDrinking+Healthy.physical.activity+Qualification+Townsend.deprivation.index+urban+CHD+diabet+Hype	Air_Pollution_Index Derived from anxiety	-0.000330491	0.000614533	-0.537791	0.590725	23778.4	3848.07	28945	0.775791
nptn	Air_Pollution_Index+Age+Sex+BMI+Race.Ethnicity+Smoking+healthDrinking+Healthy.physical.activity+Qualification+Townsend.deprivation.index+urban+CHD+diabet+Hype	Air_Pollution_Index Derived from anxiety	-0.000326684	0.00150895	-0.216498	0.828601	75820.8	23200.6	28945	0.907292
inhbc	Air_Pollution_Index+Age+Sex+BMI+Race.Ethnicity+Smoking+healthDrinking+Healthy.physical.activity+Qualification+Townsend.deprivation.index+urban+CHD+diabet+Hype	Air_Pollution_Index Derived from anxiety	-0.000324325	0.000762856	-0.425146	0.670733	37875.2	6217.73	29632	0.813667
tmprss5	Air_Pollution_Index+Age+Sex+BMI+Race.Ethnicity+Smoking+healthDrinking+Healthy.physical.activity+Qualification+Townsend.deprivation.index+urban+CHD+diabet+Hype	Air_Pollution_Index Derived from anxiety	-0.00032247	0.000704926	-0.457452	0.64735	32365.5	5169.61	29269	0.802666
igf1r	Air_Pollution_Index+Age+Sex+BMI+Race.Ethnicity+Smoking+healthDrinking+Healthy.physical.activity+Qualification+Townsend.deprivation.index+urban+CHD+diabet+Hype	Air_Pollution_Index Derived from anxiety	-0.000321958	0.000396677	-0.811637	0.417006	-1049.25	1665.32	29496	0.636827
f3	Air_Pollution_Index+Age+Sex+BMI+Race.Ethnicity+Smoking+healthDrinking+Healthy.physical.activity+Qualification+Townsend.deprivation.index+urban+CHD+diabet+Hype	Air_Pollution_Index Derived from anxiety	-0.000319725	0.000499082	-0.640627	0.52177	12688.1	2663.36	29712	0.719463
il7	Air_Pollution_Index+Age+Sex+BMI+Race.Ethnicity+Smoking+healthDrinking+Healthy.physical.activity+Qualification+Townsend.deprivation.index+urban+CHD+diabet+Hype	Air_Pollution_Index Derived from anxiety	-0.000313759	0.00120272	-0.260875	0.79419	64669.4	15375.9	29586	0.891712
alcam	Air_Pollution_Index+Age+Sex+BMI+Race.Ethnicity+Smoking+healthDrinking+Healthy.physical.activity+Qualification+Townsend.deprivation.index+urban+CHD+diabet+Hype	Air_Pollution_Index Derived from anxiety	-0.000313731	0.00034931	-0.898145	0.369115	-8183.98	1336.32	30000	0.597243
dtx3	Air_Pollution_Index+Age+Sex+BMI+Race.Ethnicity+Smoking+healthDrinking+Healthy.physical.activity+Qualification+Townsend.deprivation.index+urban+CHD+diabet+Hype	Air_Pollution_Index Derived from anxiety	-0.00031086	0.000444798	-0.698879	0.484633	5710.17	2093.87	29496	0.699286
bcan	Air_Pollution_Index+Age+Sex+BMI+Race.Ethnicity+Smoking+healthDrinking+Healthy.physical.activity+Qualification+Townsend.deprivation.index+urban+CHD+diabet+Hype	Air_Pollution_Index Derived from anxiety	-0.000309957	0.000622558	-0.497877	0.618574	25458.4	4086.55	29425	0.791628
ccn5	Air_Pollution_Index+Age+Sex+BMI+Race.Ethnicity+Smoking+healthDrinking+Healthy.physical.activity+Qualification+Townsend.deprivation.index+urban+CHD+diabet+Hype	Air_Pollution_Index Derived from anxiety	-0.000309902	0.000708705	-0.437279	0.661912	33508.3	5366.33	29632	0.810358
tnxb	Air_Pollution_Index+Age+Sex+BMI+Race.Ethnicity+Smoking+healthDrinking+Healthy.physical.activity+Qualification+Townsend.deprivation.index+urban+CHD+diabet+Hype	Air_Pollution_Index Derived from anxiety	-0.000308897	0.000474676	-0.650753	0.515211	9737.25	2407.36	29632	0.716863
ids	Air_Pollution_Index+Age+Sex+BMI+Race.Ethnicity+Smoking+healthDrinking+Healthy.physical.activity+Qualification+Townsend.deprivation.index+urban+CHD+diabet+Hype	Air_Pollution_Index Derived from anxiety	-0.000305777	0.000165833	-1.84389	0.065209	-52916.6	299.593	29943	0.188316
gusb	Air_Pollution_Index+Age+Sex+BMI+Race.Ethnicity+Smoking+healthDrinking+Healthy.physical.activity+Qualification+Townsend.deprivation.index+urban+CHD+diabet+Hype	Air_Pollution_Index Derived from anxiety	-0.000304423	0.00108419	-0.280784	0.778878	59212	12709.7	29769	0.882216
b4gat1	Air_Pollution_Index+Age+Sex+BMI+Race.Ethnicity+Smoking+healthDrinking+Healthy.physical.activity+Qualification+Townsend.deprivation.index+urban+CHD+diabet+Hype	Air_Pollution_Index Derived from anxiety	-0.000303696	0.00045183	-0.672146	0.501496	6811.81	2181.21	29632	0.709875
boc	Air_Pollution_Index+Age+Sex+BMI+Race.Ethnicity+Smoking+healthDrinking+Healthy.physical.activity+Qualification+Townsend.deprivation.index+urban+CHD+diabet+Hype	Air_Pollution_Index Derived from anxiety	-0.000302426	0.000433649	-0.697399	0.485559	3865.15	1945.36	29123	0.699286
adam8	Air_Pollution_Index+Age+Sex+BMI+Race.Ethnicity+Smoking+healthDrinking+Healthy.physical.activity+Qualification+Townsend.deprivation.index+urban+CHD+diabet+Hype	Air_Pollution_Index Derived from anxiety	-0.000301472	0.000524218	-0.575088	0.565236	15925.7	2976.82	29864	0.756179
mcam	Air_Pollution_Index+Age+Sex+BMI+Race.Ethnicity+Smoking+healthDrinking+Healthy.physical.activity+Qualification+Townsend.deprivation.index+urban+CHD+diabet+Hype	Air_Pollution_Index Derived from anxiety	-0.000301111	0.000610129	-0.49352	0.621649	24838.9	4008.66	29751	0.791628
ggt5	Air_Pollution_Index+Age+Sex+BMI+Race.Ethnicity+Smoking+healthDrinking+Healthy.physical.activity+Qualification+Townsend.deprivation.index+urban+CHD+diabet+Hype	Air_Pollution_Index Derived from anxiety	-0.000300637	0.000417929	-0.719348	0.471932	1987.66	1841.63	29425	0.689747
cpm	Air_Pollution_Index+Age+Sex+BMI+Race.Ethnicity+Smoking+healthDrinking+Healthy.physical.activity+Qualification+Townsend.deprivation.index+urban+CHD+diabet+Hype	Air_Pollution_Index Derived from anxiety	-0.000297022	0.000620259	-0.478868	0.632036	25795.1	4139.63	29758	0.794389
flt1	Air_Pollution_Index+Age+Sex+BMI+Race.Ethnicity+Smoking+healthDrinking+Healthy.physical.activity+Qualification+Townsend.deprivation.index+urban+CHD+diabet+Hype	Air_Pollution_Index Derived from anxiety	-0.000296684	0.000403562	-0.735164	0.462246	-133.621	1714.28	29436	0.680347
galnt2	Air_Pollution_Index+Age+Sex+BMI+Race.Ethnicity+Smoking+healthDrinking+Healthy.physical.activity+Qualification+Townsend.deprivation.index+urban+CHD+diabet+Hype	Air_Pollution_Index Derived from anxiety	-0.000293847	0.00047891	-0.613574	0.539501	10574.1	2490.33	29893	0.733156
pth1r	Air_Pollution_Index+Age+Sex+BMI+Race.Ethnicity+Smoking+healthDrinking+Healthy.physical.activity+Qualification+Townsend.deprivation.index+urban+CHD+diabet+Hype	Air_Pollution_Index Derived from anxiety	-0.0002917	0.000705382	-0.413535	0.679218	33071.7	5288.84	29586	0.817354
gcnt1	Air_Pollution_Index+Age+Sex+BMI+Race.Ethnicity+Smoking+healthDrinking+Healthy.physical.activity+Qualification+Townsend.deprivation.index+urban+CHD+diabet+Hype	Air_Pollution_Index Derived from anxiety	-0.000291024	0.000638834	-0.455555	0.648714	27082.7	4319.16	29496	0.802666
robo2	Air_Pollution_Index+Age+Sex+BMI+Race.Ethnicity+Smoking+healthDrinking+Healthy.physical.activity+Qualification+Townsend.deprivation.index+urban+CHD+diabet+Hype	Air_Pollution_Index Derived from anxiety	-0.000289439	0.000419828	-0.689424	0.490562	2722.2	1916.48	29911	0.70327
angpt1	Air_Pollution_Index+Age+Sex+BMI+Race.Ethnicity+Smoking+healthDrinking+Healthy.physical.activity+Qualification+Townsend.deprivation.index+urban+CHD+diabet+Hype	Air_Pollution_Index Derived from anxiety	-0.000288796	0.00156038	-0.18508	0.853167	80058.6	25902.8	29555	0.921169
megf9	Air_Pollution_Index+Age+Sex+BMI+Race.Ethnicity+Smoking+healthDrinking+Healthy.physical.activity+Qualification+Townsend.deprivation.index+urban+CHD+diabet+Hype	Air_Pollution_Index Derived from anxiety	-0.000286547	0.000369524	-0.77545	0.43808	-4846.11	1488.26	29910	0.658686
prtg	Air_Pollution_Index+Age+Sex+BMI+Race.Ethnicity+Smoking+healthDrinking+Healthy.physical.activity+Qualification+Townsend.deprivation.index+urban+CHD+diabet+Hype	Air_Pollution_Index Derived from anxiety	-0.000286447	0.000459926	-0.622812	0.533413	8154.14	2296.81	29893	0.728649
fabp1	Air_Pollution_Index+Age+Sex+BMI+Race.Ethnicity+Smoking+healthDrinking+Healthy.physical.activity+Qualification+Townsend.deprivation.index+urban+CHD+diabet+Hype	Air_Pollution_Index Derived from anxiety	-0.000284486	0.00171272	-0.166102	0.868078	85852.6	31357.1	29630	0.933136
fas	Air_Pollution_Index+Age+Sex+BMI+Race.Ethnicity+Smoking+healthDrinking+Healthy.physical.activity+Qualification+Townsend.deprivation.index+urban+CHD+diabet+Hype	Air_Pollution_Index Derived from anxiety	-0.000284281	0.000602566	-0.471784	0.637084	24426.3	3957.35	29910	0.798578
thbs4	Air_Pollution_Index+Age+Sex+BMI+Race.Ethnicity+Smoking+healthDrinking+Healthy.physical.activity+Qualification+Townsend.deprivation.index+urban+CHD+diabet+Hype	Air_Pollution_Index Derived from anxiety	-0.000283162	0.000828872	-0.341623	0.732637	42824	7345.78	29643	0.851348
f7	Air_Pollution_Index+Age+Sex+BMI+Race.Ethnicity+Smoking+healthDrinking+Healthy.physical.activity+Qualification+Townsend.deprivation.index+urban+CHD+diabet+Hype	Air_Pollution_Index Derived from anxiety	-0.000277115	0.000553464	-0.500693	0.616591	18981.9	3291.25	29713	0.791628
cd164	Air_Pollution_Index+Age+Sex+BMI+Race.Ethnicity+Smoking+healthDrinking+Healthy.physical.activity+Qualification+Townsend.deprivation.index+urban+CHD+diabet+Hype	Air_Pollution_Index Derived from anxiety	-0.000275337	0.000491306	-0.560419	0.575198	11779.5	2579	29632	0.762933
sdc4	Air_Pollution_Index+Age+Sex+BMI+Race.Ethnicity+Smoking+healthDrinking+Healthy.physical.activity+Qualification+Townsend.deprivation.index+urban+CHD+diabet+Hype	Air_Pollution_Index Derived from anxiety	-0.000272199	0.000856378	-0.317849	0.750602	44724.1	7834.1	29625	0.863989
enpp2	Air_Pollution_Index+Age+Sex+BMI+Race.Ethnicity+Smoking+healthDrinking+Healthy.physical.activity+Qualification+Townsend.deprivation.index+urban+CHD+diabet+Hype	Air_Pollution_Index Derived from anxiety	-0.000271388	0.000490449	-0.553347	0.58003	12192.6	2634.36	30000	0.765179
hla_dra	Air_Pollution_Index+Age+Sex+BMI+Race.Ethnicity+Smoking+healthDrinking+Healthy.physical.activity+Qualification+Townsend.deprivation.index+urban+CHD+diabet+Hype	Air_Pollution_Index Derived from anxiety	-0.000268894	0.000666141	-0.403659	0.686466	29470.9	4683.14	29497	0.819837
fcrl1	Air_Pollution_Index+Age+Sex+BMI+Race.Ethnicity+Smoking+healthDrinking+Healthy.physical.activity+Qualification+Townsend.deprivation.index+urban+CHD+diabet+Hype	Air_Pollution_Index Derived from anxiety	-0.000268274	0.000823407	-0.32581	0.74457	42396.1	7242.46	29625	0.859688
flt3	Air_Pollution_Index+Age+Sex+BMI+Race.Ethnicity+Smoking+healthDrinking+Healthy.physical.activity+Qualification+Townsend.deprivation.index+urban+CHD+diabet+Hype	Air_Pollution_Index Derived from anxiety	-0.000267979	0.000573433	-0.467323	0.640272	19768.1	3350.56	28945	0.79993
c19orf12	Air_Pollution_Index+Age+Sex+BMI+Race.Ethnicity+Smoking+healthDrinking+Healthy.physical.activity+Qualification+Townsend.deprivation.index+urban+CHD+diabet+Hype	Air_Pollution_Index Derived from anxiety	-0.00026734	0.00118661	-0.225297	0.82175	61818	14313	28935	0.903925
arsa	Air_Pollution_Index+Age+Sex+BMI+Race.Ethnicity+Smoking+healthDrinking+Healthy.physical.activity+Qualification+Townsend.deprivation.index+urban+CHD+diabet+Hype	Air_Pollution_Index Derived from anxiety	-0.000267179	0.000820681	-0.325558	0.744761	42208.5	7196.06	29632	0.859688
tek	Air_Pollution_Index+Age+Sex+BMI+Race.Ethnicity+Smoking+healthDrinking+Healthy.physical.activity+Qualification+Townsend.deprivation.index+urban+CHD+diabet+Hype	Air_Pollution_Index Derived from anxiety	-0.00026704	0.000405249	-0.658953	0.509931	347.795	1758.91	29716	0.714484
c2	Air_Pollution_Index+Age+Sex+BMI+Race.Ethnicity+Smoking+healthDrinking+Healthy.physical.activity+Qualification+Townsend.deprivation.index+urban+CHD+diabet+Hype	Air_Pollution_Index Derived from anxiety	-0.000265344	0.000419237	-0.63292	0.526791	2441.52	1885.99	29695	0.721624
agr3	Air_Pollution_Index+Age+Sex+BMI+Race.Ethnicity+Smoking+healthDrinking+Healthy.physical.activity+Qualification+Townsend.deprivation.index+urban+CHD+diabet+Hype	Air_Pollution_Index Derived from anxiety	-0.000262562	0.0010858	-0.241815	0.808925	56637.8	11980.3	28905	0.899355
notch3	Air_Pollution_Index+Age+Sex+BMI+Race.Ethnicity+Smoking+healthDrinking+Healthy.physical.activity+Qualification+Townsend.deprivation.index+urban+CHD+diabet+Hype	Air_Pollution_Index Derived from anxiety	-0.000262275	0.000621165	-0.422231	0.67286	26379.5	4225.74	30000	0.814895
rnaset2	Air_Pollution_Index+Age+Sex+BMI+Race.Ethnicity+Smoking+healthDrinking+Healthy.physical.activity+Qualification+Townsend.deprivation.index+urban+CHD+diabet+Hype	Air_Pollution_Index Derived from anxiety	-0.000261988	0.000482146	-0.54338	0.586872	11006	2524.73	29859	0.773509
ccn4	Air_Pollution_Index+Age+Sex+BMI+Race.Ethnicity+Smoking+healthDrinking+Healthy.physical.activity+Qualification+Townsend.deprivation.index+urban+CHD+diabet+Hype	Air_Pollution_Index Derived from anxiety	-0.0002614	0.000739875	-0.353303	0.723864	36598.3	5943.83	29893	0.843163
naaa	Air_Pollution_Index+Age+Sex+BMI+Race.Ethnicity+Smoking+healthDrinking+Healthy.physical.activity+Qualification+Townsend.deprivation.index+urban+CHD+diabet+Hype	Air_Pollution_Index Derived from anxiety	-0.000258471	0.00109465	-0.236123	0.813339	58294.8	12524.1	29280	0.899355
rarres2	Air_Pollution_Index+Age+Sex+BMI+Race.Ethnicity+Smoking+healthDrinking+Healthy.physical.activity+Qualification+Townsend.deprivation.index+urban+CHD+diabet+Hype	Air_Pollution_Index Derived from anxiety	-0.000256033	0.000862078	-0.296996	0.766472	45563.3	8034.04	29799	0.874005
gfra2	Air_Pollution_Index+Age+Sex+BMI+Race.Ethnicity+Smoking+healthDrinking+Healthy.physical.activity+Qualification+Townsend.deprivation.index+urban+CHD+diabet+Hype	Air_Pollution_Index Derived from anxiety	-0.000252585	0.000386884	-0.652869	0.513846	-2525.04	1584.11	29496	0.716452
pam	Air_Pollution_Index+Age+Sex+BMI+Race.Ethnicity+Smoking+healthDrinking+Healthy.physical.activity+Qualification+Townsend.deprivation.index+urban+CHD+diabet+Hype	Air_Pollution_Index Derived from anxiety	-0.000251606	0.000512509	-0.49093	0.623479	14662	2853.38	29860	0.791628
sod2	Air_Pollution_Index+Age+Sex+BMI+Race.Ethnicity+Smoking+healthDrinking+Healthy.physical.activity+Qualification+Townsend.deprivation.index+urban+CHD+diabet+Hype	Air_Pollution_Index Derived from anxiety	-0.000248003	0.000693405	-0.35766	0.7206	32213.9	5137.12	29632	0.841656
pon2	Air_Pollution_Index+Age+Sex+BMI+Race.Ethnicity+Smoking+healthDrinking+Healthy.physical.activity+Qualification+Townsend.deprivation.index+urban+CHD+diabet+Hype	Air_Pollution_Index Derived from anxiety	-0.000247972	0.000643186	-0.385536	0.699843	26843	4279.53	29123	0.827036
ngf	Air_Pollution_Index+Age+Sex+BMI+Race.Ethnicity+Smoking+healthDrinking+Healthy.physical.activity+Qualification+Townsend.deprivation.index+urban+CHD+diabet+Hype	Air_Pollution_Index Derived from anxiety	-0.000245404	0.000221638	-1.10723	0.268205	-35366.8	517.948	29425	0.494185
ly75	Air_Pollution_Index+Age+Sex+BMI+Race.Ethnicity+Smoking+healthDrinking+Healthy.physical.activity+Qualification+Townsend.deprivation.index+urban+CHD+diabet+Hype	Air_Pollution_Index Derived from anxiety	-0.000240879	0.000723673	-0.332856	0.739245	34587.7	5566.69	29586	0.856985
psg1	Air_Pollution_Index+Age+Sex+BMI+Race.Ethnicity+Smoking+healthDrinking+Healthy.physical.activity+Qualification+Townsend.deprivation.index+urban+CHD+diabet+Hype	Air_Pollution_Index Derived from anxiety	-0.00023836	0.0021012	-0.11344	0.909683	97098.5	46551.2	29425	0.958147
pbld	Air_Pollution_Index+Age+Sex+BMI+Race.Ethnicity+Smoking+healthDrinking+Healthy.physical.activity+Qualification+Townsend.deprivation.index+urban+CHD+diabet+Hype	Air_Pollution_Index Derived from anxiety	-0.000237687	0.000956914	-0.248389	0.803835	49358.2	9308.06	28935	0.898404
tcn2	Air_Pollution_Index+Age+Sex+BMI+Race.Ethnicity+Smoking+healthDrinking+Healthy.physical.activity+Qualification+Townsend.deprivation.index+urban+CHD+diabet+Hype	Air_Pollution_Index Derived from anxiety	-0.000236758	0.000547722	-0.432259	0.665556	18764.6	3277.19	29955	0.810639
cdh15	Air_Pollution_Index+Age+Sex+BMI+Race.Ethnicity+Smoking+healthDrinking+Healthy.physical.activity+Qualification+Townsend.deprivation.index+urban+CHD+diabet+Hype	Air_Pollution_Index Derived from anxiety	-0.000234926	0.00106776	-0.220018	0.825859	58468.4	12359	29863	0.905721
acan	Air_Pollution_Index+Age+Sex+BMI+Race.Ethnicity+Smoking+healthDrinking+Healthy.physical.activity+Qualification+Townsend.deprivation.index+urban+CHD+diabet+Hype	Air_Pollution_Index Derived from anxiety	-0.000234498	0.000515275	-0.455092	0.649046	14272.8	2791.22	29347	0.802666
sele	Air_Pollution_Index+Age+Sex+BMI+Race.Ethnicity+Smoking+healthDrinking+Healthy.physical.activity+Qualification+Townsend.deprivation.index+urban+CHD+diabet+Hype	Air_Pollution_Index Derived from anxiety	-0.000233123	0.000923085	-0.252548	0.800619	50164.4	9331.93	30000	0.895494
il5ra	Air_Pollution_Index+Age+Sex+BMI+Race.Ethnicity+Smoking+healthDrinking+Healthy.physical.activity+Qualification+Townsend.deprivation.index+urban+CHD+diabet+Hype	Air_Pollution_Index Derived from anxiety	-0.000232531	0.00103136	-0.22546	0.821623	55567.6	11306.7	29586	0.903925
il17rb	Air_Pollution_Index+Age+Sex+BMI+Race.Ethnicity+Smoking+healthDrinking+Healthy.physical.activity+Qualification+Townsend.deprivation.index+urban+CHD+diabet+Hype	Air_Pollution_Index Derived from anxiety	-0.000232419	0.00097517	-0.238337	0.811622	51233.2	9858.94	29213	0.899355
klk4	Air_Pollution_Index+Age+Sex+BMI+Race.Ethnicity+Smoking+healthDrinking+Healthy.physical.activity+Qualification+Townsend.deprivation.index+urban+CHD+diabet+Hype	Air_Pollution_Index Derived from anxiety	-0.000227103	0.00115256	-0.197043	0.843795	63118.4	14423.7	29893	0.915657
ctsc	Air_Pollution_Index+Age+Sex+BMI+Race.Ethnicity+Smoking+healthDrinking+Healthy.physical.activity+Qualification+Townsend.deprivation.index+urban+CHD+diabet+Hype	Air_Pollution_Index Derived from anxiety	-0.000227099	0.000808633	-0.280844	0.778832	41170.7	6956.25	29548	0.882216
cant1	Air_Pollution_Index+Age+Sex+BMI+Race.Ethnicity+Smoking+healthDrinking+Healthy.physical.activity+Qualification+Townsend.deprivation.index+urban+CHD+diabet+Hype	Air_Pollution_Index Derived from anxiety	-0.000224384	0.000369834	-0.606715	0.544045	-5117.65	1453.28	29537	0.736486
ctsl	Air_Pollution_Index+Age+Sex+BMI+Race.Ethnicity+Smoking+healthDrinking+Healthy.physical.activity+Qualification+Townsend.deprivation.index+urban+CHD+diabet+Hype	Air_Pollution_Index Derived from anxiety	-0.000222779	0.000438123	-0.508485	0.611117	4984.43	2050.45	29625	0.788622
siglec10	Air_Pollution_Index+Age+Sex+BMI+Race.Ethnicity+Smoking+healthDrinking+Healthy.physical.activity+Qualification+Townsend.deprivation.index+urban+CHD+diabet+Hype	Air_Pollution_Index Derived from anxiety	-0.000221684	0.000610966	-0.362841	0.716726	24562.5	3967.77	29586	0.840201
ntrk2	Air_Pollution_Index+Age+Sex+BMI+Race.Ethnicity+Smoking+healthDrinking+Healthy.physical.activity+Qualification+Townsend.deprivation.index+urban+CHD+diabet+Hype	Air_Pollution_Index Derived from anxiety	-0.000220919	0.000473992	-0.466083	0.64116	9650.37	2399.93	29625	0.800356
lilrb1	Air_Pollution_Index+Age+Sex+BMI+Race.Ethnicity+Smoking+healthDrinking+Healthy.physical.activity+Qualification+Townsend.deprivation.index+urban+CHD+diabet+Hype	Air_Pollution_Index Derived from anxiety	-0.000220531	0.000506485	-0.435415	0.663265	14124.5	2809.46	30000	0.810639
wnt9a	Air_Pollution_Index+Age+Sex+BMI+Race.Ethnicity+Smoking+healthDrinking+Healthy.physical.activity+Qualification+Townsend.deprivation.index+urban+CHD+diabet+Hype	Air_Pollution_Index Derived from anxiety	-0.00021881	0.000526307	-0.415746	0.677599	14952.5	2842.52	29053	0.816581
tnfrsf21	Air_Pollution_Index+Age+Sex+BMI+Race.Ethnicity+Smoking+healthDrinking+Healthy.physical.activity+Qualification+Townsend.deprivation.index+urban+CHD+diabet+Hype	Air_Pollution_Index Derived from anxiety	-0.000217932	0.000497569	-0.437994	0.661394	12892.9	2691.97	29911	0.810358
ncam2	Air_Pollution_Index+Age+Sex+BMI+Race.Ethnicity+Smoking+healthDrinking+Healthy.physical.activity+Qualification+Townsend.deprivation.index+urban+CHD+diabet+Hype	Air_Pollution_Index Derived from anxiety	-0.000215202	0.000498592	-0.43162	0.666021	12652.5	2656.05	29632	0.810639
crtam	Air_Pollution_Index+Age+Sex+BMI+Race.Ethnicity+Smoking+healthDrinking+Healthy.physical.activity+Qualification+Townsend.deprivation.index+urban+CHD+diabet+Hype	Air_Pollution_Index Derived from anxiety	-0.000215145	0.000927787	-0.23189	0.816625	48955	9075.98	29425	0.900997
obp2b	Air_Pollution_Index+Age+Sex+BMI+Race.Ethnicity+Smoking+healthDrinking+Healthy.physical.activity+Qualification+Townsend.deprivation.index+urban+CHD+diabet+Hype	Air_Pollution_Index Derived from anxiety	-0.000214565	0.00114895	-0.186749	0.851859	61166.9	13789.9	29327	0.920435
dll1	Air_Pollution_Index+Age+Sex+BMI+Race.Ethnicity+Smoking+healthDrinking+Healthy.physical.activity+Qualification+Townsend.deprivation.index+urban+CHD+diabet+Hype	Air_Pollution_Index Derived from anxiety	-0.000213544	0.000530554	-0.402492	0.687325	16371.7	3014.8	29716	0.820192
lif	Air_Pollution_Index+Age+Sex+BMI+Race.Ethnicity+Smoking+healthDrinking+Healthy.physical.activity+Qualification+Townsend.deprivation.index+urban+CHD+diabet+Hype	Air_Pollution_Index Derived from anxiety	-0.000209992	0.000944798	-0.222262	0.824112	48620.2	9073.84	28935	0.905162
tnfsf13b	Air_Pollution_Index+Age+Sex+BMI+Race.Ethnicity+Smoking+healthDrinking+Healthy.physical.activity+Qualification+Townsend.deprivation.index+urban+CHD+diabet+Hype	Air_Pollution_Index Derived from anxiety	-0.000208502	0.000496727	-0.419751	0.67467	12908.1	2695.23	29948	0.816412
gpkow	Air_Pollution_Index+Age+Sex+BMI+Race.Ethnicity+Smoking+healthDrinking+Healthy.physical.activity+Qualification+Townsend.deprivation.index+urban+CHD+diabet+Hype	Air_Pollution_Index Derived from anxiety	-0.000208474	0.000539906	-0.386131	0.699403	16213	2963.12	28935	0.827036
lgmn	Air_Pollution_Index+Age+Sex+BMI+Race.Ethnicity+Smoking+healthDrinking+Healthy.physical.activity+Qualification+Townsend.deprivation.index+urban+CHD+diabet+Hype	Air_Pollution_Index Derived from anxiety	-0.00020754	0.000661402	-0.313788	0.753684	29671.5	4715.12	29760	0.864885
smad5	Air_Pollution_Index+Age+Sex+BMI+Race.Ethnicity+Smoking+healthDrinking+Healthy.physical.activity+Qualification+Townsend.deprivation.index+urban+CHD+diabet+Hype	Air_Pollution_Index Derived from anxiety	-0.000193363	0.000373785	-0.517311	0.604943	-4558.54	1478.65	29496	0.784734
lypd3	Air_Pollution_Index+Age+Sex+BMI+Race.Ethnicity+Smoking+healthDrinking+Healthy.physical.activity+Qualification+Townsend.deprivation.index+urban+CHD+diabet+Hype	Air_Pollution_Index Derived from anxiety	-0.00019221	0.000630469	-0.304869	0.760468	26057.4	4171.36	29475	0.869871
ruvbl1	Air_Pollution_Index+Age+Sex+BMI+Race.Ethnicity+Smoking+healthDrinking+Healthy.physical.activity+Qualification+Townsend.deprivation.index+urban+CHD+diabet+Hype	Air_Pollution_Index Derived from anxiety	-0.000190579	0.00189908	-0.100353	0.920064	89143	36748.2	28945	0.964222
ccl4	Air_Pollution_Index+Age+Sex+BMI+Race.Ethnicity+Smoking+healthDrinking+Healthy.physical.activity+Qualification+Townsend.deprivation.index+urban+CHD+diabet+Hype	Air_Pollution_Index Derived from anxiety	-0.000187546	0.00122793	-0.152733	0.87861	66277.5	16176.1	29672	0.938938
fgfr2	Air_Pollution_Index+Age+Sex+BMI+Race.Ethnicity+Smoking+healthDrinking+Healthy.physical.activity+Qualification+Townsend.deprivation.index+urban+CHD+diabet+Hype	Air_Pollution_Index Derived from anxiety	-0.000185863	0.000395146	-0.470364	0.638098	-1153.74	1672.31	29716	0.798578
ssc5d	Air_Pollution_Index+Age+Sex+BMI+Race.Ethnicity+Smoking+healthDrinking+Healthy.physical.activity+Qualification+Townsend.deprivation.index+urban+CHD+diabet+Hype	Air_Pollution_Index Derived from anxiety	-0.000184925	0.000779543	-0.237222	0.812486	39429.9	6543.89	29751	0.899355
cxcl16	Air_Pollution_Index+Age+Sex+BMI+Race.Ethnicity+Smoking+healthDrinking+Healthy.physical.activity+Qualification+Townsend.deprivation.index+urban+CHD+diabet+Hype	Air_Pollution_Index Derived from anxiety	-0.000182858	0.000427777	-0.42746	0.669047	3950.85	1998.93	29948	0.812414
gfra3	Air_Pollution_Index+Age+Sex+BMI+Race.Ethnicity+Smoking+healthDrinking+Healthy.physical.activity+Qualification+Townsend.deprivation.index+urban+CHD+diabet+Hype	Air_Pollution_Index Derived from anxiety	-0.00017872	0.000515242	-0.346866	0.728695	14142.2	2778.14	29333	0.848115
plin1	Air_Pollution_Index+Age+Sex+BMI+Race.Ethnicity+Smoking+healthDrinking+Healthy.physical.activity+Qualification+Townsend.deprivation.index+urban+CHD+diabet+Hype	Air_Pollution_Index Derived from anxiety	-0.000178147	0.000640715	-0.278044	0.78098	26127.2	4172.94	28935	0.882978
arnt	Air_Pollution_Index+Age+Sex+BMI+Race.Ethnicity+Smoking+healthDrinking+Healthy.physical.activity+Qualification+Townsend.deprivation.index+urban+CHD+diabet+Hype	Air_Pollution_Index Derived from anxiety	-0.000175706	0.000683154	-0.257198	0.797028	30120.1	4789.2	29053	0.893572
ephb4	Air_Pollution_Index+Age+Sex+BMI+Race.Ethnicity+Smoking+healthDrinking+Healthy.physical.activity+Qualification+Townsend.deprivation.index+urban+CHD+diabet+Hype	Air_Pollution_Index Derived from anxiety	-0.000174091	0.00044525	-0.390997	0.695802	6387.23	2171.18	30000	0.824258
plxnb2	Air_Pollution_Index+Age+Sex+BMI+Race.Ethnicity+Smoking+healthDrinking+Healthy.physical.activity+Qualification+Townsend.deprivation.index+urban+CHD+diabet+Hype	Air_Pollution_Index Derived from anxiety	-0.00016992	0.000425648	-0.399202	0.689747	3569.92	1968.92	29866	0.821074
rtn4r	Air_Pollution_Index+Age+Sex+BMI+Race.Ethnicity+Smoking+healthDrinking+Healthy.physical.activity+Qualification+Townsend.deprivation.index+urban+CHD+diabet+Hype	Air_Pollution_Index Derived from anxiety	-0.000169761	0.000605221	-0.280495	0.7791	24579.2	3977.21	29893	0.882216
mfge8	Air_Pollution_Index+Age+Sex+BMI+Race.Ethnicity+Smoking+healthDrinking+Healthy.physical.activity+Qualification+Townsend.deprivation.index+urban+CHD+diabet+Hype	Air_Pollution_Index Derived from anxiety	-0.000168375	0.000798596	-0.210839	0.833014	40590.6	6813.97	29632	0.907871
mertk	Air_Pollution_Index+Age+Sex+BMI+Race.Ethnicity+Smoking+healthDrinking+Healthy.physical.activity+Qualification+Townsend.deprivation.index+urban+CHD+diabet+Hype	Air_Pollution_Index Derived from anxiety	-0.000167867	0.000466763	-0.35964	0.719119	9101.46	2373.47	29943	0.841656
osmr	Air_Pollution_Index+Age+Sex+BMI+Race.Ethnicity+Smoking+healthDrinking+Healthy.physical.activity+Qualification+Townsend.deprivation.index+urban+CHD+diabet+Hype	Air_Pollution_Index Derived from anxiety	-0.000162599	0.000369675	-0.439843	0.660054	-4936.84	1477.34	29799	0.810117
angptl1	Air_Pollution_Index+Age+Sex+BMI+Race.Ethnicity+Smoking+healthDrinking+Healthy.physical.activity+Qualification+Townsend.deprivation.index+urban+CHD+diabet+Hype	Air_Pollution_Index Derived from anxiety	-0.000159879	0.000538005	-0.297169	0.766339	16525.4	3006.45	29185	0.874005
cep164	Air_Pollution_Index+Age+Sex+BMI+Race.Ethnicity+Smoking+healthDrinking+Healthy.physical.activity+Qualification+Townsend.deprivation.index+urban+CHD+diabet+Hype	Air_Pollution_Index Derived from anxiety	-0.000159718	0.00116824	-0.136717	0.891256	61319.5	14005.2	29053	0.946919
ptn	Air_Pollution_Index+Age+Sex+BMI+Race.Ethnicity+Smoking+healthDrinking+Healthy.physical.activity+Qualification+Townsend.deprivation.index+urban+CHD+diabet+Hype	Air_Pollution_Index Derived from anxiety	-0.000156157	0.000914689	-0.170722	0.864444	47369.9	8655.07	29123	0.929913
dkk3	Air_Pollution_Index+Age+Sex+BMI+Race.Ethnicity+Smoking+healthDrinking+Healthy.physical.activity+Qualification+Townsend.deprivation.index+urban+CHD+diabet+Hype	Air_Pollution_Index Derived from anxiety	-0.000155689	0.000537258	-0.289784	0.771983	17666	3161.21	30000	0.876873
susd2	Air_Pollution_Index+Age+Sex+BMI+Race.Ethnicity+Smoking+healthDrinking+Healthy.physical.activity+Qualification+Townsend.deprivation.index+urban+CHD+diabet+Hype	Air_Pollution_Index Derived from anxiety	-0.000153924	0.000523104	-0.294251	0.768568	15498.8	2923.62	29632	0.875032
mdga1	Air_Pollution_Index+Age+Sex+BMI+Race.Ethnicity+Smoking+healthDrinking+Healthy.physical.activity+Qualification+Townsend.deprivation.index+urban+CHD+diabet+Hype	Air_Pollution_Index Derived from anxiety	-0.000147955	0.0012831	-0.115311	0.9082	68050.5	17358.9	29425	0.957274
igsf8	Air_Pollution_Index+Age+Sex+BMI+Race.Ethnicity+Smoking+healthDrinking+Healthy.physical.activity+Qualification+Townsend.deprivation.index+urban+CHD+diabet+Hype	Air_Pollution_Index Derived from anxiety	-0.000147275	0.000558707	-0.2636	0.79209	19400.3	3334.46	29625	0.890721
csf1	Air_Pollution_Index+Age+Sex+BMI+Race.Ethnicity+Smoking+healthDrinking+Healthy.physical.activity+Qualification+Townsend.deprivation.index+urban+CHD+diabet+Hype	Air_Pollution_Index Derived from anxiety	-0.000145932	0.000477479	-0.30563	0.759888	10263.1	2457.37	29760	0.869871
il16	Air_Pollution_Index+Age+Sex+BMI+Race.Ethnicity+Smoking+healthDrinking+Healthy.physical.activity+Qualification+Townsend.deprivation.index+urban+CHD+diabet+Hype	Air_Pollution_Index Derived from anxiety	-0.000145772	0.000777713	-0.187436	0.85132	39697.9	6589.17	29943	0.920435
cdh5	Air_Pollution_Index+Age+Sex+BMI+Race.Ethnicity+Smoking+healthDrinking+Healthy.physical.activity+Qualification+Townsend.deprivation.index+urban+CHD+diabet+Hype	Air_Pollution_Index Derived from anxiety	-0.00014528	0.000553553	-0.26245	0.792976	19460.1	3355.89	30000	0.891033
fcer2	Air_Pollution_Index+Age+Sex+BMI+Race.Ethnicity+Smoking+healthDrinking+Healthy.physical.activity+Qualification+Townsend.deprivation.index+urban+CHD+diabet+Hype	Air_Pollution_Index Derived from anxiety	-0.000143586	0.000912353	-0.15738	0.874946	48488.8	8893.49	29632	0.935707
ptprm	Air_Pollution_Index+Age+Sex+BMI+Race.Ethnicity+Smoking+healthDrinking+Healthy.physical.activity+Qualification+Townsend.deprivation.index+urban+CHD+diabet+Hype	Air_Pollution_Index Derived from anxiety	-0.000142708	0.000452251	-0.315549	0.752347	6693.05	2166.69	29530	0.864885
thpo	Air_Pollution_Index+Age+Sex+BMI+Race.Ethnicity+Smoking+healthDrinking+Healthy.physical.activity+Qualification+Townsend.deprivation.index+urban+CHD+diabet+Hype	Air_Pollution_Index Derived from anxiety	-0.000142413	0.000712255	-0.199946	0.841524	32788.7	5248.01	29123	0.913994
lepr	Air_Pollution_Index+Age+Sex+BMI+Race.Ethnicity+Smoking+healthDrinking+Healthy.physical.activity+Qualification+Townsend.deprivation.index+urban+CHD+diabet+Hype	Air_Pollution_Index Derived from anxiety	-0.000141564	0.000576144	-0.24571	0.805908	21222.6	3545.85	29625	0.899347
dusp3	Air_Pollution_Index+Age+Sex+BMI+Race.Ethnicity+Smoking+healthDrinking+Healthy.physical.activity+Qualification+Townsend.deprivation.index+urban+CHD+diabet+Hype	Air_Pollution_Index Derived from anxiety	-0.000140534	0.00161377	-0.0870847	0.930605	79624.8	26472.5	28935	0.971416
cd48	Air_Pollution_Index+Age+Sex+BMI+Race.Ethnicity+Smoking+healthDrinking+Healthy.physical.activity+Qualification+Townsend.deprivation.index+urban+CHD+diabet+Hype	Air_Pollution_Index Derived from anxiety	-0.000138749	0.000542917	-0.255562	0.798291	17863	3170.06	29721	0.893572
ccdc80	Air_Pollution_Index+Age+Sex+BMI+Race.Ethnicity+Smoking+healthDrinking+Healthy.physical.activity+Qualification+Townsend.deprivation.index+urban+CHD+diabet+Hype	Air_Pollution_Index Derived from anxiety	-0.000136317	0.000639508	-0.213159	0.831205	27409.4	4368.67	29625	0.907871
pear1	Air_Pollution_Index+Age+Sex+BMI+Race.Ethnicity+Smoking+healthDrinking+Healthy.physical.activity+Qualification+Townsend.deprivation.index+urban+CHD+diabet+Hype	Air_Pollution_Index Derived from anxiety	-0.000134699	0.00041947	-0.321118	0.748123	2805.96	1927.04	30000	0.862493
crnn	Air_Pollution_Index+Age+Sex+BMI+Race.Ethnicity+Smoking+healthDrinking+Healthy.physical.activity+Qualification+Townsend.deprivation.index+urban+CHD+diabet+Hype	Air_Pollution_Index Derived from anxiety	-0.000133777	0.00123251	-0.108541	0.913567	63507.1	15294.8	28742	0.960165
sema3f	Air_Pollution_Index+Age+Sex+BMI+Race.Ethnicity+Smoking+healthDrinking+Healthy.physical.activity+Qualification+Townsend.deprivation.index+urban+CHD+diabet+Hype	Air_Pollution_Index Derived from anxiety	-0.000133412	0.000477363	-0.279477	0.779881	10070.5	2434.19	29625	0.882417
rgmb	Air_Pollution_Index+Age+Sex+BMI+Race.Ethnicity+Smoking+healthDrinking+Healthy.physical.activity+Qualification+Townsend.deprivation.index+urban+CHD+diabet+Hype	Air_Pollution_Index Derived from anxiety	-0.000131183	0.000481714	-0.272325	0.785374	10954.2	2523.14	29911	0.886576
icam1	Air_Pollution_Index+Age+Sex+BMI+Race.Ethnicity+Smoking+healthDrinking+Healthy.physical.activity+Qualification+Townsend.deprivation.index+urban+CHD+diabet+Hype	Air_Pollution_Index Derived from anxiety	-0.000128458	0.0005224	-0.245899	0.805762	15270.9	2895.25	29506	0.899347
b4galt1	Air_Pollution_Index+Age+Sex+BMI+Race.Ethnicity+Smoking+healthDrinking+Healthy.physical.activity+Qualification+Townsend.deprivation.index+urban+CHD+diabet+Hype	Air_Pollution_Index Derived from anxiety	-0.0001284	0.000501748	-0.255906	0.798025	13216.1	2713.51	29760	0.893572
pik3ip1	Air_Pollution_Index+Age+Sex+BMI+Race.Ethnicity+Smoking+healthDrinking+Healthy.physical.activity+Qualification+Townsend.deprivation.index+urban+CHD+diabet+Hype	Air_Pollution_Index Derived from anxiety	-0.000126612	0.000479671	-0.263957	0.791815	10358.1	2458.29	29632	0.890721
stc2	Air_Pollution_Index+Age+Sex+BMI+Race.Ethnicity+Smoking+healthDrinking+Healthy.physical.activity+Qualification+Townsend.deprivation.index+urban+CHD+diabet+Hype	Air_Pollution_Index Derived from anxiety	-0.000125735	0.000474328	-0.265079	0.79095	9625.09	2396.14	29593	0.890721
pon3	Air_Pollution_Index+Age+Sex+BMI+Race.Ethnicity+Smoking+healthDrinking+Healthy.physical.activity+Qualification+Townsend.deprivation.index+urban+CHD+diabet+Hype	Air_Pollution_Index Derived from anxiety	-0.000124506	0.000516219	-0.241189	0.809411	14909.7	2872.29	29760	0.899355
pla2g1b	Air_Pollution_Index+Age+Sex+BMI+Race.Ethnicity+Smoking+healthDrinking+Healthy.physical.activity+Qualification+Townsend.deprivation.index+urban+CHD+diabet+Hype	Air_Pollution_Index Derived from anxiety	-0.000124194	0.000778386	-0.159553	0.873234	39819.6	6615.26	29953	0.934559
ccl25	Air_Pollution_Index+Age+Sex+BMI+Race.Ethnicity+Smoking+healthDrinking+Healthy.physical.activity+Qualification+Townsend.deprivation.index+urban+CHD+diabet+Hype	Air_Pollution_Index Derived from anxiety	-0.000121523	0.000911609	-0.133306	0.893953	49218	9053.34	29943	0.947465
nrcam	Air_Pollution_Index+Age+Sex+BMI+Race.Ethnicity+Smoking+healthDrinking+Healthy.physical.activity+Qualification+Townsend.deprivation.index+urban+CHD+diabet+Hype	Air_Pollution_Index Derived from anxiety	-0.000121468	0.000513144	-0.236712	0.812882	14356.3	2812.78	29625	0.899355
cd109	Air_Pollution_Index+Age+Sex+BMI+Race.Ethnicity+Smoking+healthDrinking+Healthy.physical.activity+Qualification+Townsend.deprivation.index+urban+CHD+diabet+Hype	Air_Pollution_Index Derived from anxiety	-0.00011926	0.000615975	-0.193611	0.846482	25191.4	4053.9	29632	0.916657
pcdh1	Air_Pollution_Index+Age+Sex+BMI+Race.Ethnicity+Smoking+healthDrinking+Healthy.physical.activity+Qualification+Townsend.deprivation.index+urban+CHD+diabet+Hype	Air_Pollution_Index Derived from anxiety	-0.000116334	0.000384642	-0.302447	0.762313	-2564.28	1602.07	29840	0.8713
lair2	Air_Pollution_Index+Age+Sex+BMI+Race.Ethnicity+Smoking+healthDrinking+Healthy.physical.activity+Qualification+Townsend.deprivation.index+urban+CHD+diabet+Hype	Air_Pollution_Index Derived from anxiety	-0.000114031	0.00194079	-0.058755	0.953148	92421.7	39715.1	29425	0.982143
cd160	Air_Pollution_Index+Age+Sex+BMI+Race.Ethnicity+Smoking+healthDrinking+Healthy.physical.activity+Qualification+Townsend.deprivation.index+urban+CHD+diabet+Hype	Air_Pollution_Index Derived from anxiety	-0.000107542	0.000847439	-0.126903	0.899018	44843.6	7823.64	29943	0.950335
serpina12	Air_Pollution_Index+Age+Sex+BMI+Race.Ethnicity+Smoking+healthDrinking+Healthy.physical.activity+Qualification+Townsend.deprivation.index+urban+CHD+diabet+Hype	Air_Pollution_Index Derived from anxiety	-9.81542e-05	0.0020619	-0.0476039	0.962032	93270.4	42908.4	28783	0.983372
cd1c	Air_Pollution_Index+Age+Sex+BMI+Race.Ethnicity+Smoking+healthDrinking+Healthy.physical.activity+Qualification+Townsend.deprivation.index+urban+CHD+diabet+Hype	Air_Pollution_Index Derived from anxiety	-9.1464e-05	0.000447696	-0.204299	0.838121	6272.35	2146.68	29716	0.91233
il17ra	Air_Pollution_Index+Age+Sex+BMI+Race.Ethnicity+Smoking+healthDrinking+Healthy.physical.activity+Qualification+Townsend.deprivation.index+urban+CHD+diabet+Hype	Air_Pollution_Index Derived from anxiety	-9.13748e-05	0.00082553	-0.110686	0.911866	42557.8	7281.35	29632	0.959673
ang	Air_Pollution_Index+Age+Sex+BMI+Race.Ethnicity+Smoking+healthDrinking+Healthy.physical.activity+Qualification+Townsend.deprivation.index+urban+CHD+diabet+Hype	Air_Pollution_Index Derived from anxiety	-8.69569e-05	0.000620331	-0.140178	0.88852	25501.2	4094.97	29554	0.946452
cpb1	Air_Pollution_Index+Age+Sex+BMI+Race.Ethnicity+Smoking+healthDrinking+Healthy.physical.activity+Qualification+Townsend.deprivation.index+urban+CHD+diabet+Hype	Air_Pollution_Index Derived from anxiety	-8.29248e-05	0.00108069	-0.0767332	0.938836	59629.3	12790.6	30000	0.97551
bsg	Air_Pollution_Index+Age+Sex+BMI+Race.Ethnicity+Smoking+healthDrinking+Healthy.physical.activity+Qualification+Townsend.deprivation.index+urban+CHD+diabet+Hype	Air_Pollution_Index Derived from anxiety	-8.09046e-05	0.000363464	-0.222593	0.823854	-5913.66	1434.85	29888	0.905162
gpnmb	Air_Pollution_Index+Age+Sex+BMI+Race.Ethnicity+Smoking+healthDrinking+Healthy.physical.activity+Qualification+Townsend.deprivation.index+urban+CHD+diabet+Hype	Air_Pollution_Index Derived from anxiety	-7.872e-05	0.00052448	-0.150091	0.880693	14529.4	2791.76	28852	0.939792
furin	Air_Pollution_Index+Age+Sex+BMI+Race.Ethnicity+Smoking+healthDrinking+Healthy.physical.activity+Qualification+Townsend.deprivation.index+urban+CHD+diabet+Hype	Air_Pollution_Index Derived from anxiety	-7.63411e-05	0.000615521	-0.124027	0.901295	25206.8	4057.75	29716	0.951367
cpvl	Air_Pollution_Index+Age+Sex+BMI+Race.Ethnicity+Smoking+healthDrinking+Healthy.physical.activity+Qualification+Townsend.deprivation.index+urban+CHD+diabet+Hype	Air_Pollution_Index Derived from anxiety	-7.35325e-05	0.000756447	-0.0972078	0.922562	37826.7	6196.06	29837	0.965407
adamts8	Air_Pollution_Index+Age+Sex+BMI+Race.Ethnicity+Smoking+healthDrinking+Healthy.physical.activity+Qualification+Townsend.deprivation.index+urban+CHD+diabet+Hype	Air_Pollution_Index Derived from anxiety	-7.1178e-05	0.000837118	-0.0850274	0.93224	43495.4	7505.4	29716	0.971416
cdcp1	Air_Pollution_Index+Age+Sex+BMI+Race.Ethnicity+Smoking+healthDrinking+Healthy.physical.activity+Qualification+Townsend.deprivation.index+urban+CHD+diabet+Hype	Air_Pollution_Index Derived from anxiety	-6.78298e-05	0.000941102	-0.0720748	0.942543	49794.2	9338.36	29425	0.978291
odam	Air_Pollution_Index+Age+Sex+BMI+Race.Ethnicity+Smoking+healthDrinking+Healthy.physical.activity+Qualification+Townsend.deprivation.index+urban+CHD+diabet+Hype	Air_Pollution_Index Derived from anxiety	-6.65487e-05	0.00100171	-0.0664353	0.947032	51881.8	10167.6	28892	0.979367
tnfrsf13c	Air_Pollution_Index+Age+Sex+BMI+Race.Ethnicity+Smoking+healthDrinking+Healthy.physical.activity+Qualification+Townsend.deprivation.index+urban+CHD+diabet+Hype	Air_Pollution_Index Derived from anxiety	-6.25885e-05	0.000769272	-0.0813607	0.935156	37023.9	6072.75	29053	0.97376
lgals7_lgals7b	Air_Pollution_Index+Age+Sex+BMI+Race.Ethnicity+Smoking+healthDrinking+Healthy.physical.activity+Qualification+Townsend.deprivation.index+urban+CHD+diabet+Hype	Air_Pollution_Index Derived from anxiety	-6.14669e-05	0.000769394	-0.0798901	0.936325	38137.2	6279.05	29531	0.974284
enpp7	Air_Pollution_Index+Age+Sex+BMI+Race.Ethnicity+Smoking+healthDrinking+Healthy.physical.activity+Qualification+Townsend.deprivation.index+urban+CHD+diabet+Hype	Air_Pollution_Index Derived from anxiety	-5.91679e-05	0.00157774	-0.0375017	0.970085	77529.1	24931.2	28723	0.98735
vcam1	Air_Pollution_Index+Age+Sex+BMI+Race.Ethnicity+Smoking+healthDrinking+Healthy.physical.activity+Qualification+Townsend.deprivation.index+urban+CHD+diabet+Hype	Air_Pollution_Index Derived from anxiety	-4.87017e-05	0.000489927	-0.0994061	0.920817	11702.4	2575.62	29695	0.96432
ulbp2	Air_Pollution_Index+Age+Sex+BMI+Race.Ethnicity+Smoking+healthDrinking+Healthy.physical.activity+Qualification+Townsend.deprivation.index+urban+CHD+diabet+Hype	Air_Pollution_Index Derived from anxiety	-4.78215e-05	0.000678154	-0.0705172	0.943782	30496	4849.01	29425	0.978564
eng	Air_Pollution_Index+Age+Sex+BMI+Race.Ethnicity+Smoking+healthDrinking+Healthy.physical.activity+Qualification+Townsend.deprivation.index+urban+CHD+diabet+Hype	Air_Pollution_Index Derived from anxiety	-3.70555e-05	0.000318035	-0.116514	0.907246	-13816	1107.74	30000	0.956958
cd8a	Air_Pollution_Index+Age+Sex+BMI+Race.Ethnicity+Smoking+healthDrinking+Healthy.physical.activity+Qualification+Townsend.deprivation.index+urban+CHD+diabet+Hype	Air_Pollution_Index Derived from anxiety	-3.61795e-05	0.000914511	-0.0395615	0.968443	49330.6	9093.7	29911	0.986652
mmp13	Air_Pollution_Index+Age+Sex+BMI+Race.Ethnicity+Smoking+healthDrinking+Healthy.physical.activity+Qualification+Townsend.deprivation.index+urban+CHD+diabet+Hype	Air_Pollution_Index Derived from anxiety	-3.29163e-05	0.000605911	-0.0543253	0.956676	22892.6	3731.91	28935	0.982877
pdp1	Air_Pollution_Index+Age+Sex+BMI+Race.Ethnicity+Smoking+healthDrinking+Healthy.physical.activity+Qualification+Townsend.deprivation.index+urban+CHD+diabet+Hype	Air_Pollution_Index Derived from anxiety	-3.29053e-05	0.000931736	-0.0353161	0.971828	47889.7	8845.8	28945	0.98735
pdgfc	Air_Pollution_Index+Age+Sex+BMI+Race.Ethnicity+Smoking+healthDrinking+Healthy.physical.activity+Qualification+Townsend.deprivation.index+urban+CHD+diabet+Hype	Air_Pollution_Index Derived from anxiety	-2.96137e-05	0.000531081	-0.0557612	0.955532	15323	2873.91	28945	0.982877
asah2	Air_Pollution_Index+Age+Sex+BMI+Race.Ethnicity+Smoking+healthDrinking+Healthy.physical.activity+Qualification+Townsend.deprivation.index+urban+CHD+diabet+Hype	Air_Pollution_Index Derived from anxiety	-2.58164e-05	0.000973031	-0.026532	0.978833	51759.2	9982.75	29425	0.991035
kynu	Air_Pollution_Index+Age+Sex+BMI+Race.Ethnicity+Smoking+healthDrinking+Healthy.physical.activity+Qualification+Townsend.deprivation.index+urban+CHD+diabet+Hype	Air_Pollution_Index Derived from anxiety	-2.21137e-05	0.00083381	-0.0265212	0.978842	43871.9	7574.02	29943	0.991035
icoslg	Air_Pollution_Index+Age+Sex+BMI+Race.Ethnicity+Smoking+healthDrinking+Healthy.physical.activity+Qualification+Townsend.deprivation.index+urban+CHD+diabet+Hype	Air_Pollution_Index Derived from anxiety	-2.15875e-05	0.000352253	-0.0612841	0.951133	-8061.22	1313.2	29496	0.981317
cntn4	Air_Pollution_Index+Age+Sex+BMI+Race.Ethnicity+Smoking+healthDrinking+Healthy.physical.activity+Qualification+Townsend.deprivation.index+urban+CHD+diabet+Hype	Air_Pollution_Index Derived from anxiety	-2.07918e-05	0.000442631	-0.0469731	0.962535	5591.89	2093.3	29632	0.983372
clec10a	Air_Pollution_Index+Age+Sex+BMI+Race.Ethnicity+Smoking+healthDrinking+Healthy.physical.activity+Qualification+Townsend.deprivation.index+urban+CHD+diabet+Hype	Air_Pollution_Index Derived from anxiety	-1.79828e-05	0.00066307	-0.0271205	0.978364	29171.2	4635.7	29425	0.991035
fes	Air_Pollution_Index+Age+Sex+BMI+Race.Ethnicity+Smoking+healthDrinking+Healthy.physical.activity+Qualification+Townsend.deprivation.index+urban+CHD+diabet+Hype	Air_Pollution_Index Derived from anxiety	-1.52041e-05	0.000878332	-0.0173102	0.986189	44470.1	7860.83	28945	0.99366
clmp	Air_Pollution_Index+Age+Sex+BMI+Race.Ethnicity+Smoking+healthDrinking+Healthy.physical.activity+Qualification+Townsend.deprivation.index+urban+CHD+diabet+Hype	Air_Pollution_Index Derived from anxiety	-1.34925e-05	0.000379633	-0.0355408	0.971649	-3324.82	1564.87	29893	0.98735
sh2d1a	Air_Pollution_Index+Age+Sex+BMI+Race.Ethnicity+Smoking+healthDrinking+Healthy.physical.activity+Qualification+Townsend.deprivation.index+urban+CHD+diabet+Hype	Air_Pollution_Index Derived from anxiety	-1.32931e-05	0.00108051	-0.0123027	0.990184	58324.2	12409.9	29586	0.994262
il18bp	Air_Pollution_Index+Age+Sex+BMI+Race.Ethnicity+Smoking+healthDrinking+Healthy.physical.activity+Qualification+Townsend.deprivation.index+urban+CHD+diabet+Hype	Air_Pollution_Index Derived from anxiety	-8.36506e-06	0.000550363	-0.0151992	0.987873	18700.2	3261.78	29751	0.994262
gh1	Air_Pollution_Index+Age+Sex+BMI+Race.Ethnicity+Smoking+healthDrinking+Healthy.physical.activity+Qualification+Townsend.deprivation.index+urban+CHD+diabet+Hype	Air_Pollution_Index Derived from anxiety	-6.42226e-06	0.00331258	-0.00193875	0.998453	124680	116857	29574	0.999136
wasf3	Air_Pollution_Index+Age+Sex+BMI+Race.Ethnicity+Smoking+healthDrinking+Healthy.physical.activity+Qualification+Townsend.deprivation.index+urban+CHD+diabet+Hype	Air_Pollution_Index Derived from anxiety	-5.61588e-06	0.0015778	-0.00355932	0.99716	78319.3	25305.5	28935	0.999136
ism1	Air_Pollution_Index+Age+Sex+BMI+Race.Ethnicity+Smoking+healthDrinking+Healthy.physical.activity+Qualification+Townsend.deprivation.index+urban+CHD+diabet+Hype	Air_Pollution_Index Derived from anxiety	6.56011e-07	0.000726262	0.000903271	0.999279	34799.1	5606.59	29586	0.999279
dnajb8	Air_Pollution_Index+Age+Sex+BMI+Race.Ethnicity+Smoking+healthDrinking+Healthy.physical.activity+Qualification+Townsend.deprivation.index+urban+CHD+diabet+Hype	Air_Pollution_Index Derived from anxiety	2.11354e-06	0.00107124	0.00197298	0.998426	56579.2	11871.4	29123	0.999136
draxin	Air_Pollution_Index+Age+Sex+BMI+Race.Ethnicity+Smoking+healthDrinking+Healthy.physical.activity+Qualification+Townsend.deprivation.index+urban+CHD+diabet+Hype	Air_Pollution_Index Derived from anxiety	5.00883e-06	0.000782913	0.00639768	0.994895	38955.9	6462.84	29425	0.997623
epha2	Air_Pollution_Index+Age+Sex+BMI+Race.Ethnicity+Smoking+healthDrinking+Healthy.physical.activity+Qualification+Townsend.deprivation.index+urban+CHD+diabet+Hype	Air_Pollution_Index Derived from anxiety	6.33657e-06	0.000553469	0.0114488	0.990865	17084.1	3038.46	28584	0.994263
pamr1	Air_Pollution_Index+Age+Sex+BMI+Race.Ethnicity+Smoking+healthDrinking+Healthy.physical.activity+Qualification+Townsend.deprivation.index+urban+CHD+diabet+Hype	Air_Pollution_Index Derived from anxiety	6.81279e-06	0.000503823	0.0135222	0.989211	13271.6	2712.08	29632	0.994262
stc1	Air_Pollution_Index+Age+Sex+BMI+Race.Ethnicity+Smoking+healthDrinking+Healthy.physical.activity+Qualification+Townsend.deprivation.index+urban+CHD+diabet+Hype	Air_Pollution_Index Derived from anxiety	9.70515e-06	0.00078736	0.0123262	0.990165	40368.4	6740.76	29911	0.994262
itih3	Air_Pollution_Index+Age+Sex+BMI+Race.Ethnicity+Smoking+healthDrinking+Healthy.physical.activity+Qualification+Townsend.deprivation.index+urban+CHD+diabet+Hype	Air_Pollution_Index Derived from anxiety	9.83877e-06	0.000699854	0.0140583	0.988784	33008.7	5274.38	29751	0.994262
tnfrsf1a	Air_Pollution_Index+Age+Sex+BMI+Race.Ethnicity+Smoking+healthDrinking+Healthy.physical.activity+Qualification+Townsend.deprivation.index+urban+CHD+diabet+Hype	Air_Pollution_Index Derived from anxiety	1.22051e-05	0.000515604	0.0236714	0.981115	14642.4	2840.4	29632	0.991357
npdc1	Air_Pollution_Index+Age+Sex+BMI+Race.Ethnicity+Smoking+healthDrinking+Healthy.physical.activity+Qualification+Townsend.deprivation.index+urban+CHD+diabet+Hype	Air_Pollution_Index Derived from anxiety	1.22362e-05	0.000559388	0.0218742	0.982548	19472.6	3342.59	29625	0.991357
vsig4	Air_Pollution_Index+Age+Sex+BMI+Race.Ethnicity+Smoking+healthDrinking+Healthy.physical.activity+Qualification+Townsend.deprivation.index+urban+CHD+diabet+Hype	Air_Pollution_Index Derived from anxiety	1.38184e-05	0.000735989	0.0187753	0.98502	35645.8	5768.95	29593	0.993167
selplg	Air_Pollution_Index+Age+Sex+BMI+Race.Ethnicity+Smoking+healthDrinking+Healthy.physical.activity+Qualification+Townsend.deprivation.index+urban+CHD+diabet+Hype	Air_Pollution_Index Derived from anxiety	1.55346e-05	0.000509931	0.0304641	0.975697	13858.3	2763.99	29586	0.989906
ntf4	Air_Pollution_Index+Age+Sex+BMI+Race.Ethnicity+Smoking+healthDrinking+Healthy.physical.activity+Qualification+Townsend.deprivation.index+urban+CHD+diabet+Hype	Air_Pollution_Index Derived from anxiety	1.55873e-05	0.00071022	0.0219472	0.98249	32162.1	5139.7	28945	0.991357
flt4	Air_Pollution_Index+Age+Sex+BMI+Race.Ethnicity+Smoking+healthDrinking+Healthy.physical.activity+Qualification+Townsend.deprivation.index+urban+CHD+diabet+Hype	Air_Pollution_Index Derived from anxiety	2.00543e-05	0.00062379	0.0321491	0.974353	26000.5	4167.51	29716	0.989229
tyro3	Air_Pollution_Index+Age+Sex+BMI+Race.Ethnicity+Smoking+healthDrinking+Healthy.physical.activity+Qualification+Townsend.deprivation.index+urban+CHD+diabet+Hype	Air_Pollution_Index Derived from anxiety	2.2518e-05	0.000525553	0.0428463	0.965824	15773.1	2950.47	29625	0.986044
pgf	Air_Pollution_Index+Age+Sex+BMI+Race.Ethnicity+Smoking+healthDrinking+Healthy.physical.activity+Qualification+Townsend.deprivation.index+urban+CHD+diabet+Hype	Air_Pollution_Index Derived from anxiety	2.29747e-05	0.000450913	0.0509516	0.959364	7031.09	2215.02	29943	0.982878
spint1	Air_Pollution_Index+Age+Sex+BMI+Race.Ethnicity+Smoking+healthDrinking+Healthy.physical.activity+Qualification+Townsend.deprivation.index+urban+CHD+diabet+Hype	Air_Pollution_Index Derived from anxiety	2.57692e-05	0.000461512	0.0558364	0.955472	7963.54	2261.43	29522	0.982877
gbp2	Air_Pollution_Index+Age+Sex+BMI+Race.Ethnicity+Smoking+healthDrinking+Healthy.physical.activity+Qualification+Townsend.deprivation.index+urban+CHD+diabet+Hype	Air_Pollution_Index Derived from anxiety	2.57956e-05	0.00111496	0.0231358	0.981542	58605.1	12756.9	29053	0.991357
il15ra	Air_Pollution_Index+Age+Sex+BMI+Race.Ethnicity+Smoking+healthDrinking+Healthy.physical.activity+Qualification+Townsend.deprivation.index+urban+CHD+diabet+Hype	Air_Pollution_Index Derived from anxiety	2.65353e-05	0.000637426	0.0416288	0.966795	26091.3	4169.51	29053	0.98623
il34	Air_Pollution_Index+Age+Sex+BMI+Race.Ethnicity+Smoking+healthDrinking+Healthy.physical.activity+Qualification+Townsend.deprivation.index+urban+CHD+diabet+Hype	Air_Pollution_Index Derived from anxiety	2.72753e-05	0.000666444	0.0409266	0.967355	28316.6	4500.53	28892	0.98623
tnfrsf11b	Air_Pollution_Index+Age+Sex+BMI+Race.Ethnicity+Smoking+healthDrinking+Healthy.physical.activity+Qualification+Townsend.deprivation.index+urban+CHD+diabet+Hype	Air_Pollution_Index Derived from anxiety	2.78541e-05	0.00053315	0.0522444	0.958334	16642.6	3038.5	29630	0.982878
ncs1	Air_Pollution_Index+Age+Sex+BMI+Race.Ethnicity+Smoking+healthDrinking+Healthy.physical.activity+Qualification+Townsend.deprivation.index+urban+CHD+diabet+Hype	Air_Pollution_Index Derived from anxiety	2.87151e-05	0.000520767	0.0551401	0.956027	15587.2	2944.67	29893	0.982877
ndufs6	Air_Pollution_Index+Age+Sex+BMI+Race.Ethnicity+Smoking+healthDrinking+Healthy.physical.activity+Qualification+Townsend.deprivation.index+urban+CHD+diabet+Hype	Air_Pollution_Index Derived from anxiety	3.26222e-05	0.00145804	0.0223739	0.98215	73832.7	21661.7	28945	0.991357
mansc1	Air_Pollution_Index+Age+Sex+BMI+Race.Ethnicity+Smoking+healthDrinking+Healthy.physical.activity+Qualification+Townsend.deprivation.index+urban+CHD+diabet+Hype	Air_Pollution_Index Derived from anxiety	3.42117e-05	0.000502451	0.0680896	0.945715	13134.8	2703.88	29716	0.979367
slit2	Air_Pollution_Index+Age+Sex+BMI+Race.Ethnicity+Smoking+healthDrinking+Healthy.physical.activity+Qualification+Townsend.deprivation.index+urban+CHD+diabet+Hype	Air_Pollution_Index Derived from anxiety	3.50486e-05	0.000980048	0.0357622	0.971472	50741.6	9763.54	28935	0.98735
cndp1	Air_Pollution_Index+Age+Sex+BMI+Race.Ethnicity+Smoking+healthDrinking+Healthy.physical.activity+Qualification+Townsend.deprivation.index+urban+CHD+diabet+Hype	Air_Pollution_Index Derived from anxiety	4.10431e-05	0.00083731	0.0490178	0.960905	43686.7	7549.68	29751	0.98308
tnfrsf11a	Air_Pollution_Index+Age+Sex+BMI+Race.Ethnicity+Smoking+healthDrinking+Healthy.physical.activity+Qualification+Townsend.deprivation.index+urban+CHD+diabet+Hype	Air_Pollution_Index Derived from anxiety	4.48241e-05	0.000677302	0.0661804	0.947235	31413.2	4997.54	29943	0.979367
ambp	Air_Pollution_Index+Age+Sex+BMI+Race.Ethnicity+Smoking+healthDrinking+Healthy.physical.activity+Qualification+Townsend.deprivation.index+urban+CHD+diabet+Hype	Air_Pollution_Index Derived from anxiety	4.80511e-05	0.000359779	0.133557	0.893754	-6661.51	1397.19	29849	0.947465
cd14	Air_Pollution_Index+Age+Sex+BMI+Race.Ethnicity+Smoking+healthDrinking+Healthy.physical.activity+Qualification+Townsend.deprivation.index+urban+CHD+diabet+Hype	Air_Pollution_Index Derived from anxiety	4.82899e-05	0.000753124	0.0641195	0.948875	35895.2	5842	29043	0.980332
ctsf	Air_Pollution_Index+Age+Sex+BMI+Race.Ethnicity+Smoking+healthDrinking+Healthy.physical.activity+Qualification+Townsend.deprivation.index+urban+CHD+diabet+Hype	Air_Pollution_Index Derived from anxiety	4.9755e-05	0.000737586	0.0674565	0.946219	35966.8	5826.73	29716	0.979367
smoc2	Air_Pollution_Index+Age+Sex+BMI+Race.Ethnicity+Smoking+healthDrinking+Healthy.physical.activity+Qualification+Townsend.deprivation.index+urban+CHD+diabet+Hype	Air_Pollution_Index Derived from anxiety	6.01496e-05	0.000702211	0.0856575	0.931739	33237.7	5314.91	29760	0.971416
scly	Air_Pollution_Index+Age+Sex+BMI+Race.Ethnicity+Smoking+healthDrinking+Healthy.physical.activity+Qualification+Townsend.deprivation.index+urban+CHD+diabet+Hype	Air_Pollution_Index Derived from anxiety	6.28373e-05	0.000876535	0.0716883	0.94285	46441.2	8272.83	29807	0.978291
chrdl2	Air_Pollution_Index+Age+Sex+BMI+Race.Ethnicity+Smoking+healthDrinking+Healthy.physical.activity+Qualification+Townsend.deprivation.index+urban+CHD+diabet+Hype	Air_Pollution_Index Derived from anxiety	6.34503e-05	0.00100197	0.0633256	0.949508	54033.9	10724.2	29625	0.980332
lep	Air_Pollution_Index+Age+Sex+BMI+Race.Ethnicity+Smoking+healthDrinking+Healthy.physical.activity+Qualification+Townsend.deprivation.index+urban+CHD+diabet+Hype	Air_Pollution_Index Derived from anxiety	6.35904e-05	0.00122882	0.0517492	0.958729	66135	16130	29625	0.982878
rcor1	Air_Pollution_Index+Age+Sex+BMI+Race.Ethnicity+Smoking+healthDrinking+Healthy.physical.activity+Qualification+Townsend.deprivation.index+urban+CHD+diabet+Hype	Air_Pollution_Index Derived from anxiety	6.45092e-05	0.000834719	0.0772826	0.938399	42037	7207.82	29123	0.97551
adam23	Air_Pollution_Index+Age+Sex+BMI+Race.Ethnicity+Smoking+healthDrinking+Healthy.physical.activity+Qualification+Townsend.deprivation.index+urban+CHD+diabet+Hype	Air_Pollution_Index Derived from anxiety	6.69468e-05	0.000647818	0.103342	0.917692	28745.9	4571.92	29943	0.962426
entpd6	Air_Pollution_Index+Age+Sex+BMI+Race.Ethnicity+Smoking+healthDrinking+Healthy.physical.activity+Qualification+Townsend.deprivation.index+urban+CHD+diabet+Hype	Air_Pollution_Index Derived from anxiety	6.7689e-05	0.000510852	0.132502	0.894588	13415.6	2699.68	29123	0.947465
tshb	Air_Pollution_Index+Age+Sex+BMI+Race.Ethnicity+Smoking+healthDrinking+Healthy.physical.activity+Qualification+Townsend.deprivation.index+urban+CHD+diabet+Hype	Air_Pollution_Index Derived from anxiety	6.86437e-05	0.00139711	0.0491327	0.960814	73745.3	20850.5	29625	0.98308
adamts15	Air_Pollution_Index+Age+Sex+BMI+Race.Ethnicity+Smoking+healthDrinking+Healthy.physical.activity+Qualification+Townsend.deprivation.index+urban+CHD+diabet+Hype	Air_Pollution_Index Derived from anxiety	7.01888e-05	0.000800061	0.0877294	0.930092	40368.3	6774.38	29496	0.971416
adgrg1	Air_Pollution_Index+Age+Sex+BMI+Race.Ethnicity+Smoking+healthDrinking+Healthy.physical.activity+Qualification+Townsend.deprivation.index+urban+CHD+diabet+Hype	Air_Pollution_Index Derived from anxiety	7.02293e-05	0.00119857	0.0585941	0.953276	64230.6	15203.8	29496	0.982143
ckap4	Air_Pollution_Index+Age+Sex+BMI+Race.Ethnicity+Smoking+healthDrinking+Healthy.physical.activity+Qualification+Townsend.deprivation.index+urban+CHD+diabet+Hype	Air_Pollution_Index Derived from anxiety	7.31117e-05	0.000484866	0.150788	0.880144	11238.5	2541.31	29800	0.939792
nid1	Air_Pollution_Index+Age+Sex+BMI+Race.Ethnicity+Smoking+healthDrinking+Healthy.physical.activity+Qualification+Townsend.deprivation.index+urban+CHD+diabet+Hype	Air_Pollution_Index Derived from anxiety	7.70192e-05	0.000700442	0.109958	0.912443	32835.5	5245.74	29643	0.959673
gsta1	Air_Pollution_Index+Age+Sex+BMI+Race.Ethnicity+Smoking+healthDrinking+Healthy.physical.activity+Qualification+Townsend.deprivation.index+urban+CHD+diabet+Hype	Air_Pollution_Index Derived from anxiety	7.92429e-05	0.00154112	0.0514189	0.958992	79404.6	25300.3	29580	0.982878
fosb	Air_Pollution_Index+Age+Sex+BMI+Race.Ethnicity+Smoking+healthDrinking+Healthy.physical.activity+Qualification+Townsend.deprivation.index+urban+CHD+diabet+Hype	Air_Pollution_Index Derived from anxiety	9.48172e-05	0.000718466	0.131972	0.895008	32760.3	5247.18	28935	0.947465
hs3st3b1	Air_Pollution_Index+Age+Sex+BMI+Race.Ethnicity+Smoking+healthDrinking+Healthy.physical.activity+Qualification+Townsend.deprivation.index+urban+CHD+diabet+Hype	Air_Pollution_Index Derived from anxiety	9.63217e-05	0.000699651	0.137671	0.890501	32451.2	5180.67	29496	0.946894
sez6l2	Air_Pollution_Index+Age+Sex+BMI+Race.Ethnicity+Smoking+healthDrinking+Healthy.physical.activity+Qualification+Townsend.deprivation.index+urban+CHD+diabet+Hype	Air_Pollution_Index Derived from anxiety	9.64956e-05	0.0004368	0.220915	0.82516	4639.01	2019.24	29496	0.905634
mad1l1	Air_Pollution_Index+Age+Sex+BMI+Race.Ethnicity+Smoking+healthDrinking+Healthy.physical.activity+Qualification+Townsend.deprivation.index+urban+CHD+diabet+Hype	Air_Pollution_Index Derived from anxiety	9.72196e-05	0.000904394	0.107497	0.914395	47200.9	8569.95	29318	0.960345
galnt7	Air_Pollution_Index+Age+Sex+BMI+Race.Ethnicity+Smoking+healthDrinking+Healthy.physical.activity+Qualification+Townsend.deprivation.index+urban+CHD+diabet+Hype	Air_Pollution_Index Derived from anxiety	0.00010159	0.00038366	0.264792	0.791171	-3019.15	1557.81	29496	0.890721
ltbp2	Air_Pollution_Index+Age+Sex+BMI+Race.Ethnicity+Smoking+healthDrinking+Healthy.physical.activity+Qualification+Townsend.deprivation.index+urban+CHD+diabet+Hype	Air_Pollution_Index Derived from anxiety	0.000102003	0.000575021	0.177389	0.859204	21744.7	3621.23	30000	0.926319
ifnlr1	Air_Pollution_Index+Age+Sex+BMI+Race.Ethnicity+Smoking+healthDrinking+Healthy.physical.activity+Qualification+Townsend.deprivation.index+urban+CHD+diabet+Hype	Air_Pollution_Index Derived from anxiety	0.000110906	0.000683803	0.162191	0.871157	31231.9	4970.21	29586	0.933701
scgn	Air_Pollution_Index+Age+Sex+BMI+Race.Ethnicity+Smoking+healthDrinking+Healthy.physical.activity+Qualification+Townsend.deprivation.index+urban+CHD+diabet+Hype	Air_Pollution_Index Derived from anxiety	0.000112211	0.000803064	0.139728	0.888876	39523.7	6617.98	29053	0.946452
timp1	Air_Pollution_Index+Age+Sex+BMI+Race.Ethnicity+Smoking+healthDrinking+Healthy.physical.activity+Qualification+Townsend.deprivation.index+urban+CHD+diabet+Hype	Air_Pollution_Index Derived from anxiety	0.000112447	0.000513472	0.218994	0.826657	13921.5	2755.85	29303	0.905917
tgfb1	Air_Pollution_Index+Age+Sex+BMI+Race.Ethnicity+Smoking+healthDrinking+Healthy.physical.activity+Qualification+Townsend.deprivation.index+urban+CHD+diabet+Hype	Air_Pollution_Index Derived from anxiety	0.000117474	0.000712241	0.164936	0.868995	34329.3	5509.82	29888	0.933331
lypd8	Air_Pollution_Index+Age+Sex+BMI+Race.Ethnicity+Smoking+healthDrinking+Healthy.physical.activity+Qualification+Townsend.deprivation.index+urban+CHD+diabet+Hype	Air_Pollution_Index Derived from anxiety	0.000121895	0.000934539	0.130434	0.896224	48063.7	8899.1	28945	0.948066
il17f	Air_Pollution_Index+Age+Sex+BMI+Race.Ethnicity+Smoking+healthDrinking+Healthy.physical.activity+Qualification+Townsend.deprivation.index+urban+CHD+diabet+Hype	Air_Pollution_Index Derived from anxiety	0.000122342	0.00141835	0.0862565	0.931263	72600.5	20644.1	29053	0.971416
adgrb3	Air_Pollution_Index+Age+Sex+BMI+Race.Ethnicity+Smoking+healthDrinking+Healthy.physical.activity+Qualification+Townsend.deprivation.index+urban+CHD+diabet+Hype	Air_Pollution_Index Derived from anxiety	0.000124341	0.000612769	0.202916	0.839202	24434.1	3945.72	29376	0.912827
vstm2l	Air_Pollution_Index+Age+Sex+BMI+Race.Ethnicity+Smoking+healthDrinking+Healthy.physical.activity+Qualification+Townsend.deprivation.index+urban+CHD+diabet+Hype	Air_Pollution_Index Derived from anxiety	0.000132053	0.0010575	0.124872	0.900626	55826.6	11568.7	29123	0.951347
ifngr2	Air_Pollution_Index+Age+Sex+BMI+Race.Ethnicity+Smoking+healthDrinking+Healthy.physical.activity+Qualification+Townsend.deprivation.index+urban+CHD+diabet+Hype	Air_Pollution_Index Derived from anxiety	0.000132175	0.000960815	0.137565	0.890585	51015.1	9733.66	29425	0.946894
glb1	Air_Pollution_Index+Age+Sex+BMI+Race.Ethnicity+Smoking+healthDrinking+Healthy.physical.activity+Qualification+Townsend.deprivation.index+urban+CHD+diabet+Hype	Air_Pollution_Index Derived from anxiety	0.000133469	0.000773018	0.17266	0.86292	38206.9	6300.52	29425	0.929057
vstm1	Air_Pollution_Index+Age+Sex+BMI+Race.Ethnicity+Smoking+healthDrinking+Healthy.physical.activity+Qualification+Townsend.deprivation.index+urban+CHD+diabet+Hype	Air_Pollution_Index Derived from anxiety	0.000133515	0.000907532	0.147119	0.883039	46289.7	8372.16	28935	0.941608
clec14a	Air_Pollution_Index+Age+Sex+BMI+Race.Ethnicity+Smoking+healthDrinking+Healthy.physical.activity+Qualification+Townsend.deprivation.index+urban+CHD+diabet+Hype	Air_Pollution_Index Derived from anxiety	0.000136193	0.00057144	0.238334	0.811624	20740.5	3488.9	29632	0.899355
lrp11	Air_Pollution_Index+Age+Sex+BMI+Race.Ethnicity+Smoking+healthDrinking+Healthy.physical.activity+Qualification+Townsend.deprivation.index+urban+CHD+diabet+Hype	Air_Pollution_Index Derived from anxiety	0.000136418	0.000648563	0.210339	0.833404	28243.1	4493.26	29625	0.907871
igsf3	Air_Pollution_Index+Age+Sex+BMI+Race.Ethnicity+Smoking+healthDrinking+Healthy.physical.activity+Qualification+Townsend.deprivation.index+urban+CHD+diabet+Hype	Air_Pollution_Index Derived from anxiety	0.000141783	0.000624952	0.22687	0.820526	25785.6	4133.48	29496	0.903925
il1r1	Air_Pollution_Index+Age+Sex+BMI+Race.Ethnicity+Smoking+healthDrinking+Healthy.physical.activity+Qualification+Townsend.deprivation.index+urban+CHD+diabet+Hype	Air_Pollution_Index Derived from anxiety	0.000147694	0.000410962	0.359386	0.719309	1143.49	1798.42	29576	0.841656
itm2a	Air_Pollution_Index+Age+Sex+BMI+Race.Ethnicity+Smoking+healthDrinking+Healthy.physical.activity+Qualification+Townsend.deprivation.index+urban+CHD+diabet+Hype	Air_Pollution_Index Derived from anxiety	0.000150964	0.00111835	0.134988	0.892622	60362.6	13294.4	29586	0.947465
timd4	Air_Pollution_Index+Age+Sex+BMI+Race.Ethnicity+Smoking+healthDrinking+Healthy.physical.activity+Qualification+Townsend.deprivation.index+urban+CHD+diabet+Hype	Air_Pollution_Index Derived from anxiety	0.000151383	0.000789633	0.191714	0.847968	40195.7	6714.38	29751	0.917586
pdcd1lg2	Air_Pollution_Index+Age+Sex+BMI+Race.Ethnicity+Smoking+healthDrinking+Healthy.physical.activity+Qualification+Townsend.deprivation.index+urban+CHD+diabet+Hype	Air_Pollution_Index Derived from anxiety	0.000151782	0.000573431	0.26469	0.79125	20706.3	3480.05	29496	0.890721
igf2r	Air_Pollution_Index+Age+Sex+BMI+Race.Ethnicity+Smoking+healthDrinking+Healthy.physical.activity+Qualification+Townsend.deprivation.index+urban+CHD+diabet+Hype	Air_Pollution_Index Derived from anxiety	0.000157506	0.000431945	0.364644	0.715379	4142.44	1993.44	29632	0.83944
galnt3	Air_Pollution_Index+Age+Sex+BMI+Race.Ethnicity+Smoking+healthDrinking+Healthy.physical.activity+Qualification+Townsend.deprivation.index+urban+CHD+diabet+Hype	Air_Pollution_Index Derived from anxiety	0.000158887	0.000788308	0.201555	0.840266	38445.3	6377.01	29053	0.913306
amigo2	Air_Pollution_Index+Age+Sex+BMI+Race.Ethnicity+Smoking+healthDrinking+Healthy.physical.activity+Qualification+Townsend.deprivation.index+urban+CHD+diabet+Hype	Air_Pollution_Index Derived from anxiety	0.000166243	0.000419684	0.396114	0.692024	2279.15	1864.1	29496	0.821778
pdgfb	Air_Pollution_Index+Age+Sex+BMI+Race.Ethnicity+Smoking+healthDrinking+Healthy.physical.activity+Qualification+Townsend.deprivation.index+urban+CHD+diabet+Hype	Air_Pollution_Index Derived from anxiety	0.000166523	0.00158476	0.105078	0.916315	81720.1	27069.9	29760	0.96167
spink6	Air_Pollution_Index+Age+Sex+BMI+Race.Ethnicity+Smoking+healthDrinking+Healthy.physical.activity+Qualification+Townsend.deprivation.index+urban+CHD+diabet+Hype	Air_Pollution_Index Derived from anxiety	0.00017281	0.00100156	0.172541	0.863014	54716.8	10891.9	29893	0.929057
cdh1	Air_Pollution_Index+Age+Sex+BMI+Race.Ethnicity+Smoking+healthDrinking+Healthy.physical.activity+Qualification+Townsend.deprivation.index+urban+CHD+diabet+Hype	Air_Pollution_Index Derived from anxiety	0.000173188	0.000737546	0.234817	0.814353	33699.8	5429.36	28646	0.899355
fut8	Air_Pollution_Index+Age+Sex+BMI+Race.Ethnicity+Smoking+healthDrinking+Healthy.physical.activity+Qualification+Townsend.deprivation.index+urban+CHD+diabet+Hype	Air_Pollution_Index Derived from anxiety	0.000175728	0.00106988	0.16425	0.869535	57347.4	12068.9	29425	0.933331
ogn	Air_Pollution_Index+Age+Sex+BMI+Race.Ethnicity+Smoking+healthDrinking+Healthy.physical.activity+Qualification+Townsend.deprivation.index+urban+CHD+diabet+Hype	Air_Pollution_Index Derived from anxiety	0.000175938	0.000747349	0.235416	0.813888	36657.1	5967.5	29632	0.899355
fcrl2	Air_Pollution_Index+Age+Sex+BMI+Race.Ethnicity+Smoking+healthDrinking+Healthy.physical.activity+Qualification+Townsend.deprivation.index+urban+CHD+diabet+Hype	Air_Pollution_Index Derived from anxiety	0.000176619	0.000903367	0.195512	0.844994	48209.1	8777.41	29810	0.915723
agr2	Air_Pollution_Index+Age+Sex+BMI+Race.Ethnicity+Smoking+healthDrinking+Healthy.physical.activity+Qualification+Townsend.deprivation.index+urban+CHD+diabet+Hype	Air_Pollution_Index Derived from anxiety	0.000177496	0.00184055	0.0964362	0.923175	86292.6	33872.1	28700	0.965407
scarb2	Air_Pollution_Index+Age+Sex+BMI+Race.Ethnicity+Smoking+healthDrinking+Healthy.physical.activity+Qualification+Townsend.deprivation.index+urban+CHD+diabet+Hype	Air_Pollution_Index Derived from anxiety	0.000178482	0.000548557	0.325366	0.744906	16985.2	3039.42	28848	0.859688
podxl	Air_Pollution_Index+Age+Sex+BMI+Race.Ethnicity+Smoking+healthDrinking+Healthy.physical.activity+Qualification+Townsend.deprivation.index+urban+CHD+diabet+Hype	Air_Pollution_Index Derived from anxiety	0.00018083	0.000282143	0.640917	0.521581	-21163.4	842.483	29496	0.719463
lamp3	Air_Pollution_Index+Age+Sex+BMI+Race.Ethnicity+Smoking+healthDrinking+Healthy.physical.activity+Qualification+Townsend.deprivation.index+urban+CHD+diabet+Hype	Air_Pollution_Index Derived from anxiety	0.000182832	0.000930972	0.196389	0.844307	50349.9	9413.63	29888	0.915657
tlr3	Air_Pollution_Index+Age+Sex+BMI+Race.Ethnicity+Smoking+healthDrinking+Healthy.physical.activity+Qualification+Townsend.deprivation.index+urban+CHD+diabet+Hype	Air_Pollution_Index Derived from anxiety	0.000185047	0.0011406	0.162237	0.87112	62648.1	14172.8	29943	0.933701
chek2	Air_Pollution_Index+Age+Sex+BMI+Race.Ethnicity+Smoking+healthDrinking+Healthy.physical.activity+Qualification+Townsend.deprivation.index+urban+CHD+diabet+Hype	Air_Pollution_Index Derived from anxiety	0.000186326	0.000621025	0.30003	0.764157	24799.2	3989.71	29123	0.872725
siglec1	Air_Pollution_Index+Age+Sex+BMI+Race.Ethnicity+Smoking+healthDrinking+Healthy.physical.activity+Qualification+Townsend.deprivation.index+urban+CHD+diabet+Hype	Air_Pollution_Index Derived from anxiety	0.000186841	0.000767928	0.243305	0.807771	38566.4	6356.26	29760	0.899355
il13	Air_Pollution_Index+Age+Sex+BMI+Race.Ethnicity+Smoking+healthDrinking+Healthy.physical.activity+Qualification+Townsend.deprivation.index+urban+CHD+diabet+Hype	Air_Pollution_Index Derived from anxiety	0.00019013	0.000902495	0.210671	0.833145	46311.5	8358.25	29053	0.907871
il1a	Air_Pollution_Index+Age+Sex+BMI+Race.Ethnicity+Smoking+healthDrinking+Healthy.physical.activity+Qualification+Townsend.deprivation.index+urban+CHD+diabet+Hype	Air_Pollution_Index Derived from anxiety	0.000191864	0.00106557	0.180058	0.857108	55970.2	11651.6	29053	0.924741
fcrl6	Air_Pollution_Index+Age+Sex+BMI+Race.Ethnicity+Smoking+healthDrinking+Healthy.physical.activity+Qualification+Townsend.deprivation.index+urban+CHD+diabet+Hype	Air_Pollution_Index Derived from anxiety	0.000201497	0.0012536	0.160735	0.872303	67123	16704.3	29586	0.934246
plau	Air_Pollution_Index+Age+Sex+BMI+Race.Ethnicity+Smoking+healthDrinking+Healthy.physical.activity+Qualification+Townsend.deprivation.index+urban+CHD+diabet+Hype	Air_Pollution_Index Derived from anxiety	0.000202111	0.000536264	0.376888	0.70626	16972.5	3072.59	29632	0.831261
hs6st1	Air_Pollution_Index+Age+Sex+BMI+Race.Ethnicity+Smoking+healthDrinking+Healthy.physical.activity+Qualification+Townsend.deprivation.index+urban+CHD+diabet+Hype	Air_Pollution_Index Derived from anxiety	0.000202773	0.000623712	0.325107	0.745102	26379.8	4223.95	29893	0.859688
cd207	Air_Pollution_Index+Age+Sex+BMI+Race.Ethnicity+Smoking+healthDrinking+Healthy.physical.activity+Qualification+Townsend.deprivation.index+urban+CHD+diabet+Hype	Air_Pollution_Index Derived from anxiety	0.000202844	0.000709185	0.286025	0.774861	32068.9	5122.89	28961	0.879459
smpd1	Air_Pollution_Index+Age+Sex+BMI+Race.Ethnicity+Smoking+healthDrinking+Healthy.physical.activity+Qualification+Townsend.deprivation.index+urban+CHD+diabet+Hype	Air_Pollution_Index Derived from anxiety	0.000217161	0.000903191	0.240438	0.809993	48177.6	8777.76	29757	0.899355
pla2g2a	Air_Pollution_Index+Age+Sex+BMI+Race.Ethnicity+Smoking+healthDrinking+Healthy.physical.activity+Qualification+Townsend.deprivation.index+urban+CHD+diabet+Hype	Air_Pollution_Index Derived from anxiety	0.000222322	0.00103369	0.215077	0.829709	55717.8	11370.6	29567	0.907292
prcp	Air_Pollution_Index+Age+Sex+BMI+Race.Ethnicity+Smoking+healthDrinking+Healthy.physical.activity+Qualification+Townsend.deprivation.index+urban+CHD+diabet+Hype	Air_Pollution_Index Derived from anxiety	0.000227802	0.000572623	0.397822	0.690764	21217.3	3551.64	29812	0.821616
eif5a	Air_Pollution_Index+Age+Sex+BMI+Race.Ethnicity+Smoking+healthDrinking+Healthy.physical.activity+Qualification+Townsend.deprivation.index+urban+CHD+diabet+Hype	Air_Pollution_Index Derived from anxiety	0.000228433	0.000555762	0.411027	0.681056	18119	3169.59	29053	0.817354
lamp2	Air_Pollution_Index+Age+Sex+BMI+Race.Ethnicity+Smoking+healthDrinking+Healthy.physical.activity+Qualification+Townsend.deprivation.index+urban+CHD+diabet+Hype	Air_Pollution_Index Derived from anxiety	0.000242378	0.000360915	0.671565	0.501866	-7270.88	1303.42	28699	0.709875
pla2g10	Air_Pollution_Index+Age+Sex+BMI+Race.Ethnicity+Smoking+healthDrinking+Healthy.physical.activity+Qualification+Townsend.deprivation.index+urban+CHD+diabet+Hype	Air_Pollution_Index Derived from anxiety	0.000245961	0.00108285	0.227143	0.820314	58056.9	12363.2	29425	0.903925
icam3	Air_Pollution_Index+Age+Sex+BMI+Race.Ethnicity+Smoking+healthDrinking+Healthy.physical.activity+Qualification+Townsend.deprivation.index+urban+CHD+diabet+Hype	Air_Pollution_Index Derived from anxiety	0.000247327	0.00047741	0.518058	0.604421	10574.7	2496.16	30000	0.784734
cd38	Air_Pollution_Index+Age+Sex+BMI+Race.Ethnicity+Smoking+healthDrinking+Healthy.physical.activity+Qualification+Townsend.deprivation.index+urban+CHD+diabet+Hype	Air_Pollution_Index Derived from anxiety	0.000250475	0.000571711	0.438115	0.661306	20529	3459.2	29496	0.810358
clec1a	Air_Pollution_Index+Age+Sex+BMI+Race.Ethnicity+Smoking+healthDrinking+Healthy.physical.activity+Qualification+Townsend.deprivation.index+urban+CHD+diabet+Hype	Air_Pollution_Index Derived from anxiety	0.000260789	0.000603144	0.432383	0.665466	23096.2	3763.27	29123	0.810639
pcdh17	Air_Pollution_Index+Age+Sex+BMI+Race.Ethnicity+Smoking+healthDrinking+Healthy.physical.activity+Qualification+Townsend.deprivation.index+urban+CHD+diabet+Hype	Air_Pollution_Index Derived from anxiety	0.000265058	0.000648429	0.40877	0.682711	28230.9	4491.41	29625	0.817354
csf2ra	Air_Pollution_Index+Age+Sex+BMI+Race.Ethnicity+Smoking+healthDrinking+Healthy.physical.activity+Qualification+Townsend.deprivation.index+urban+CHD+diabet+Hype	Air_Pollution_Index Derived from anxiety	0.000268203	0.00114045	0.235173	0.814076	61109.4	13713.6	29425	0.899355
il2rb	Air_Pollution_Index+Age+Sex+BMI+Race.Ethnicity+Smoking+healthDrinking+Healthy.physical.activity+Qualification+Townsend.deprivation.index+urban+CHD+diabet+Hype	Air_Pollution_Index Derived from anxiety	0.000268876	0.000699791	0.384223	0.700816	31519.2	5025.3	29053	0.827517
aoc1	Air_Pollution_Index+Age+Sex+BMI+Race.Ethnicity+Smoking+healthDrinking+Healthy.physical.activity+Qualification+Townsend.deprivation.index+urban+CHD+diabet+Hype	Air_Pollution_Index Derived from anxiety	0.000269276	0.00104887	0.256729	0.79739	55052	11289.4	29053	0.893572
crhr1	Air_Pollution_Index+Age+Sex+BMI+Race.Ethnicity+Smoking+healthDrinking+Healthy.physical.activity+Qualification+Townsend.deprivation.index+urban+CHD+diabet+Hype	Air_Pollution_Index Derived from anxiety	0.000269494	0.00114874	0.234599	0.814522	60650.6	13651.1	29123	0.899355
glt8d2	Air_Pollution_Index+Age+Sex+BMI+Race.Ethnicity+Smoking+healthDrinking+Healthy.physical.activity+Qualification+Townsend.deprivation.index+urban+CHD+diabet+Hype	Air_Pollution_Index Derived from anxiety	0.000274093	0.00087625	0.312803	0.754433	44258.2	7804.93	28935	0.864996
slamf6	Air_Pollution_Index+Age+Sex+BMI+Race.Ethnicity+Smoking+healthDrinking+Healthy.physical.activity+Qualification+Townsend.deprivation.index+urban+CHD+diabet+Hype	Air_Pollution_Index Derived from anxiety	0.000280852	0.000701387	0.400424	0.688847	31437	5012.64	28945	0.821074
il6st	Air_Pollution_Index+Age+Sex+BMI+Race.Ethnicity+Smoking+healthDrinking+Healthy.physical.activity+Qualification+Townsend.deprivation.index+urban+CHD+diabet+Hype	Air_Pollution_Index Derived from anxiety	0.00028793	0.000323169	0.890958	0.372959	-13060.2	1115.62	29625	0.600924
anxa5	Air_Pollution_Index+Age+Sex+BMI+Race.Ethnicity+Smoking+healthDrinking+Healthy.physical.activity+Qualification+Townsend.deprivation.index+urban+CHD+diabet+Hype	Air_Pollution_Index Derived from anxiety	0.00028794	0.000561654	0.512665	0.608189	18335.1	3184.31	28833	0.78712
tnfrsf8	Air_Pollution_Index+Age+Sex+BMI+Race.Ethnicity+Smoking+healthDrinking+Healthy.physical.activity+Qualification+Townsend.deprivation.index+urban+CHD+diabet+Hype	Air_Pollution_Index Derived from anxiety	0.000291249	0.00081858	0.355798	0.721995	42696.3	7285.93	29911	0.841656
sema4c	Air_Pollution_Index+Age+Sex+BMI+Race.Ethnicity+Smoking+healthDrinking+Healthy.physical.activity+Qualification+Townsend.deprivation.index+urban+CHD+diabet+Hype	Air_Pollution_Index Derived from anxiety	0.000293598	0.000525713	0.558475	0.576524	15577.2	2924.97	29496	0.763308
cd274	Air_Pollution_Index+Age+Sex+BMI+Race.Ethnicity+Smoking+healthDrinking+Healthy.physical.activity+Qualification+Townsend.deprivation.index+urban+CHD+diabet+Hype	Air_Pollution_Index Derived from anxiety	0.000296908	0.00061737	0.480925	0.630574	24965.5	4018.72	29425	0.793232
il20ra	Air_Pollution_Index+Age+Sex+BMI+Race.Ethnicity+Smoking+healthDrinking+Healthy.physical.activity+Qualification+Townsend.deprivation.index+urban+CHD+diabet+Hype	Air_Pollution_Index Derived from anxiety	0.000297206	0.000831955	0.357238	0.720916	41579	7102.72	29053	0.841656
cdsn	Air_Pollution_Index+Age+Sex+BMI+Race.Ethnicity+Smoking+healthDrinking+Healthy.physical.activity+Qualification+Townsend.deprivation.index+urban+CHD+diabet+Hype	Air_Pollution_Index Derived from anxiety	0.000303594	0.000792681	0.382997	0.701725	40607.9	6800.6	29841	0.827617
vegfc	Air_Pollution_Index+Age+Sex+BMI+Race.Ethnicity+Smoking+healthDrinking+Healthy.physical.activity+Qualification+Townsend.deprivation.index+urban+CHD+diabet+Hype	Air_Pollution_Index Derived from anxiety	0.000304957	0.00103437	0.294823	0.768131	56079.8	11459.2	29716	0.875032
eps8l2	Air_Pollution_Index+Age+Sex+BMI+Race.Ethnicity+Smoking+healthDrinking+Healthy.physical.activity+Qualification+Townsend.deprivation.index+urban+CHD+diabet+Hype	Air_Pollution_Index Derived from anxiety	0.00030639	0.000552023	0.555031	0.578878	18970.9	3295	29836	0.765039
krt5	Air_Pollution_Index+Age+Sex+BMI+Race.Ethnicity+Smoking+healthDrinking+Healthy.physical.activity+Qualification+Townsend.deprivation.index+urban+CHD+diabet+Hype	Air_Pollution_Index Derived from anxiety	0.000310473	0.000941144	0.329889	0.741486	48395.8	9003.79	28935	0.858903
layn	Air_Pollution_Index+Age+Sex+BMI+Race.Ethnicity+Smoking+healthDrinking+Healthy.physical.activity+Qualification+Townsend.deprivation.index+urban+CHD+diabet+Hype	Air_Pollution_Index Derived from anxiety	0.000311104	0.000608273	0.511455	0.609036	24008.8	3889.08	29377	0.78712
entpd2	Air_Pollution_Index+Age+Sex+BMI+Race.Ethnicity+Smoking+healthDrinking+Healthy.physical.activity+Qualification+Townsend.deprivation.index+urban+CHD+diabet+Hype	Air_Pollution_Index Derived from anxiety	0.000311109	0.000802395	0.387725	0.698222	39231.6	6560.36	28945	0.826455
ceacam1	Air_Pollution_Index+Age+Sex+BMI+Race.Ethnicity+Smoking+healthDrinking+Healthy.physical.activity+Qualification+Townsend.deprivation.index+urban+CHD+diabet+Hype	Air_Pollution_Index Derived from anxiety	0.000315129	0.000423571	0.743981	0.456894	2930.78	1916.02	29673	0.674236
angptl2	Air_Pollution_Index+Age+Sex+BMI+Race.Ethnicity+Smoking+healthDrinking+Healthy.physical.activity+Qualification+Townsend.deprivation.index+urban+CHD+diabet+Hype	Air_Pollution_Index Derived from anxiety	0.000324621	0.000729414	0.445043	0.656292	35304.8	5700	29673	0.806853
rasa1	Air_Pollution_Index+Age+Sex+BMI+Race.Ethnicity+Smoking+healthDrinking+Healthy.physical.activity+Qualification+Townsend.deprivation.index+urban+CHD+diabet+Hype	Air_Pollution_Index Derived from anxiety	0.000325005	0.000610693	0.532191	0.594597	23347.9	3791.04	28935	0.780176
phospho1	Air_Pollution_Index+Age+Sex+BMI+Race.Ethnicity+Smoking+healthDrinking+Healthy.physical.activity+Qualification+Townsend.deprivation.index+urban+CHD+diabet+Hype	Air_Pollution_Index Derived from anxiety	0.000333364	0.000540235	0.617071	0.537193	17105.3	3077.25	29425	0.731601
golm2	Air_Pollution_Index+Age+Sex+BMI+Race.Ethnicity+Smoking+healthDrinking+Healthy.physical.activity+Qualification+Townsend.deprivation.index+urban+CHD+diabet+Hype	Air_Pollution_Index Derived from anxiety	0.000338847	0.000414774	0.816945	0.413966	1997.17	1870.62	29911	0.634858
wfdc2	Air_Pollution_Index+Age+Sex+BMI+Race.Ethnicity+Smoking+healthDrinking+Healthy.physical.activity+Qualification+Townsend.deprivation.index+urban+CHD+diabet+Hype	Air_Pollution_Index Derived from anxiety	0.000339091	0.000687977	0.492881	0.622101	28461	4522.64	28098	0.791628
klrb1	Air_Pollution_Index+Age+Sex+BMI+Race.Ethnicity+Smoking+healthDrinking+Healthy.physical.activity+Qualification+Townsend.deprivation.index+urban+CHD+diabet+Hype	Air_Pollution_Index Derived from anxiety	0.00033981	0.000681126	0.498894	0.617858	31750.6	5054.14	29943	0.791628
cela3a	Air_Pollution_Index+Age+Sex+BMI+Race.Ethnicity+Smoking+healthDrinking+Healthy.physical.activity+Qualification+Townsend.deprivation.index+urban+CHD+diabet+Hype	Air_Pollution_Index Derived from anxiety	0.000345283	0.00105577	0.327044	0.743637	58110	12176.9	29954	0.859688
gfap	Air_Pollution_Index+Age+Sex+BMI+Race.Ethnicity+Smoking+healthDrinking+Healthy.physical.activity+Qualification+Townsend.deprivation.index+urban+CHD+diabet+Hype	Air_Pollution_Index Derived from anxiety	0.000348758	0.000847371	0.411576	0.680653	42275.2	7292.85	28896	0.817354
scarb1	Air_Pollution_Index+Age+Sex+BMI+Race.Ethnicity+Smoking+healthDrinking+Healthy.physical.activity+Qualification+Townsend.deprivation.index+urban+CHD+diabet+Hype	Air_Pollution_Index Derived from anxiety	0.00035494	0.00105252	0.337229	0.735947	54873.4	11261	28935	0.853839
cd74	Air_Pollution_Index+Age+Sex+BMI+Race.Ethnicity+Smoking+healthDrinking+Healthy.physical.activity+Qualification+Townsend.deprivation.index+urban+CHD+diabet+Hype	Air_Pollution_Index Derived from anxiety	0.000357678	0.000623439	0.573718	0.566163	26393.6	4226.21	29911	0.756179
tfpi2	Air_Pollution_Index+Age+Sex+BMI+Race.Ethnicity+Smoking+healthDrinking+Healthy.physical.activity+Qualification+Townsend.deprivation.index+urban+CHD+diabet+Hype	Air_Pollution_Index Derived from anxiety	0.000365443	0.000722704	0.50566	0.613099	34532.1	5555.17	29621	0.789536
lta	Air_Pollution_Index+Age+Sex+BMI+Race.Ethnicity+Smoking+healthDrinking+Healthy.physical.activity+Qualification+Townsend.deprivation.index+urban+CHD+diabet+Hype	Air_Pollution_Index Derived from anxiety	0.000365643	0.000740614	0.493703	0.621519	35957.9	5830.37	29586	0.791628
il20	Air_Pollution_Index+Age+Sex+BMI+Race.Ethnicity+Smoking+healthDrinking+Healthy.physical.activity+Qualification+Townsend.deprivation.index+urban+CHD+diabet+Hype	Air_Pollution_Index Derived from anxiety	0.000367993	0.000927375	0.396811	0.69151	47892.9	8825.44	29053	0.821778
pla2g15	Air_Pollution_Index+Age+Sex+BMI+Race.Ethnicity+Smoking+healthDrinking+Healthy.physical.activity+Qualification+Townsend.deprivation.index+urban+CHD+diabet+Hype	Air_Pollution_Index Derived from anxiety	0.000369013	0.000487458	0.757015	0.449047	11333.2	2544.93	29716	0.665608
tnni3	Air_Pollution_Index+Age+Sex+BMI+Race.Ethnicity+Smoking+healthDrinking+Healthy.physical.activity+Qualification+Townsend.deprivation.index+urban+CHD+diabet+Hype	Air_Pollution_Index Derived from anxiety	0.000369121	0.00156179	0.236345	0.813167	78555.3	25233	29123	0.899355
cgref1	Air_Pollution_Index+Age+Sex+BMI+Race.Ethnicity+Smoking+healthDrinking+Healthy.physical.activity+Qualification+Townsend.deprivation.index+urban+CHD+diabet+Hype	Air_Pollution_Index Derived from anxiety	0.000375798	0.00078019	0.481675	0.63004	39199.4	6502.18	29625	0.793232
lair1	Air_Pollution_Index+Age+Sex+BMI+Race.Ethnicity+Smoking+healthDrinking+Healthy.physical.activity+Qualification+Townsend.deprivation.index+urban+CHD+diabet+Hype	Air_Pollution_Index Derived from anxiety	0.000381426	0.000688809	0.553747	0.579756	31834	5071.76	29630	0.765179
enpp5	Air_Pollution_Index+Age+Sex+BMI+Race.Ethnicity+Smoking+healthDrinking+Healthy.physical.activity+Qualification+Townsend.deprivation.index+urban+CHD+diabet+Hype	Air_Pollution_Index Derived from anxiety	0.000385446	0.000795986	0.484238	0.628221	40703.9	6829.22	29760	0.792316
sftpa1	Air_Pollution_Index+Age+Sex+BMI+Race.Ethnicity+Smoking+healthDrinking+Healthy.physical.activity+Qualification+Townsend.deprivation.index+urban+CHD+diabet+Hype	Air_Pollution_Index Derived from anxiety	0.000385926	0.00105884	0.364479	0.715503	55298.5	11423.9	28945	0.83944
spint2	Air_Pollution_Index+Age+Sex+BMI+Race.Ethnicity+Smoking+healthDrinking+Healthy.physical.activity+Qualification+Townsend.deprivation.index+urban+CHD+diabet+Hype	Air_Pollution_Index Derived from anxiety	0.000387249	0.000754859	0.513009	0.607949	37544.1	6141.76	29760	0.78712
siglec6	Air_Pollution_Index+Age+Sex+BMI+Race.Ethnicity+Smoking+healthDrinking+Healthy.physical.activity+Qualification+Townsend.deprivation.index+urban+CHD+diabet+Hype	Air_Pollution_Index Derived from anxiety	0.000387948	0.000608605	0.637438	0.523844	24912.8	4021.81	29893	0.720751
efna1	Air_Pollution_Index+Age+Sex+BMI+Race.Ethnicity+Smoking+healthDrinking+Healthy.physical.activity+Qualification+Townsend.deprivation.index+urban+CHD+diabet+Hype	Air_Pollution_Index Derived from anxiety	0.000389404	0.000494694	0.787162	0.431193	12120.7	2605.92	29576	0.65169
clul1	Air_Pollution_Index+Age+Sex+BMI+Race.Ethnicity+Smoking+healthDrinking+Healthy.physical.activity+Qualification+Townsend.deprivation.index+urban+CHD+diabet+Hype	Air_Pollution_Index Derived from anxiety	0.00039553	0.000833661	0.47445	0.635183	43033.4	7405.14	29578	0.797659
crhbp	Air_Pollution_Index+Age+Sex+BMI+Race.Ethnicity+Smoking+healthDrinking+Healthy.physical.activity+Qualification+Townsend.deprivation.index+urban+CHD+diabet+Hype	Air_Pollution_Index Derived from anxiety	0.000397931	0.000509471	0.781068	0.434769	13948.4	2774.59	29630	0.655739
tnfrsf13b	Air_Pollution_Index+Age+Sex+BMI+Race.Ethnicity+Smoking+healthDrinking+Healthy.physical.activity+Qualification+Townsend.deprivation.index+urban+CHD+diabet+Hype	Air_Pollution_Index Derived from anxiety	0.000398508	0.000618374	0.644445	0.519292	25517.6	4099.58	29675	0.718755
sez6l	Air_Pollution_Index+Age+Sex+BMI+Race.Ethnicity+Smoking+healthDrinking+Healthy.physical.activity+Qualification+Townsend.deprivation.index+urban+CHD+diabet+Hype	Air_Pollution_Index Derived from anxiety	0.000399391	0.000499624	0.799384	0.424074	12799.3	2673.54	29716	0.646445
chi3l1	Air_Pollution_Index+Age+Sex+BMI+Race.Ethnicity+Smoking+healthDrinking+Healthy.physical.activity+Qualification+Townsend.deprivation.index+urban+CHD+diabet+Hype	Air_Pollution_Index Derived from anxiety	0.00040225	0.0013823	0.291	0.771054	71040.7	19606.6	29011	0.876497
mapt	Air_Pollution_Index+Age+Sex+BMI+Race.Ethnicity+Smoking+healthDrinking+Healthy.physical.activity+Qualification+Townsend.deprivation.index+urban+CHD+diabet+Hype	Air_Pollution_Index Derived from anxiety	0.000407246	0.000961359	0.423615	0.67185	49626.6	9394.73	28935	0.814346
tafa5	Air_Pollution_Index+Age+Sex+BMI+Race.Ethnicity+Smoking+healthDrinking+Healthy.physical.activity+Qualification+Townsend.deprivation.index+urban+CHD+diabet+Hype	Air_Pollution_Index Derived from anxiety	0.00040865	0.000642552	0.635981	0.524794	27425.2	4369.58	29496	0.720751
creg1	Air_Pollution_Index+Age+Sex+BMI+Race.Ethnicity+Smoking+healthDrinking+Healthy.physical.activity+Qualification+Townsend.deprivation.index+urban+CHD+diabet+Hype	Air_Pollution_Index Derived from anxiety	0.000409079	0.000706529	0.578998	0.562595	32386.4	5173.75	29245	0.754097
guca2a	Air_Pollution_Index+Age+Sex+BMI+Race.Ethnicity+Smoking+healthDrinking+Healthy.physical.activity+Qualification+Townsend.deprivation.index+urban+CHD+diabet+Hype	Air_Pollution_Index Derived from anxiety	0.000412289	0.000609458	0.676486	0.498738	24267.8	3925.9	29479	0.709779
bambi	Air_Pollution_Index+Age+Sex+BMI+Race.Ethnicity+Smoking+healthDrinking+Healthy.physical.activity+Qualification+Townsend.deprivation.index+urban+CHD+diabet+Hype	Air_Pollution_Index Derived from anxiety	0.000413831	0.000545137	0.759132	0.44778	16836.4	3028.05	28945	0.664403
slc39a5	Air_Pollution_Index+Age+Sex+BMI+Race.Ethnicity+Smoking+healthDrinking+Healthy.physical.activity+Qualification+Townsend.deprivation.index+urban+CHD+diabet+Hype	Air_Pollution_Index Derived from anxiety	0.000419477	0.00097615	0.429726	0.667398	52309.7	10128.5	29586	0.81164
tpsab1	Air_Pollution_Index+Age+Sex+BMI+Race.Ethnicity+Smoking+healthDrinking+Healthy.physical.activity+Qualification+Townsend.deprivation.index+urban+CHD+diabet+Hype	Air_Pollution_Index Derived from anxiety	0.000422532	0.000972228	0.434602	0.663855	52958.6	10266.8	29906	0.810639
cga	Air_Pollution_Index+Age+Sex+BMI+Race.Ethnicity+Smoking+healthDrinking+Healthy.physical.activity+Qualification+Townsend.deprivation.index+urban+CHD+diabet+Hype	Air_Pollution_Index Derived from anxiety	0.000431524	0.00147188	0.293179	0.769387	76853.9	23146.8	29632	0.875283
acy1	Air_Pollution_Index+Age+Sex+BMI+Race.Ethnicity+Smoking+healthDrinking+Healthy.physical.activity+Qualification+Townsend.deprivation.index+urban+CHD+diabet+Hype	Air_Pollution_Index Derived from anxiety	0.000432157	0.00110277	0.391884	0.695146	59717.5	12990.5	29625	0.824188
scg3	Air_Pollution_Index+Age+Sex+BMI+Race.Ethnicity+Smoking+healthDrinking+Healthy.physical.activity+Qualification+Townsend.deprivation.index+urban+CHD+diabet+Hype	Air_Pollution_Index Derived from anxiety	0.000433374	0.000609709	0.710788	0.477221	24679.5	3985.5	29675	0.695293
atp6v1d	Air_Pollution_Index+Age+Sex+BMI+Race.Ethnicity+Smoking+healthDrinking+Healthy.physical.activity+Qualification+Townsend.deprivation.index+urban+CHD+diabet+Hype	Air_Pollution_Index Derived from anxiety	0.000435122	0.000485356	0.8965	0.369993	10861.9	2493.13	29496	0.597461
eda2r	Air_Pollution_Index+Age+Sex+BMI+Race.Ethnicity+Smoking+healthDrinking+Healthy.physical.activity+Qualification+Townsend.deprivation.index+urban+CHD+diabet+Hype	Air_Pollution_Index Derived from anxiety	0.000438813	0.000681942	0.643475	0.519921	31719.9	5049.46	29893	0.718946
nfasc	Air_Pollution_Index+Age+Sex+BMI+Race.Ethnicity+Smoking+healthDrinking+Healthy.physical.activity+Qualification+Townsend.deprivation.index+urban+CHD+diabet+Hype	Air_Pollution_Index Derived from anxiety	0.000439159	0.000502605	0.873766	0.382253	13535.3	2751.98	29943	0.609854
cxcl12	Air_Pollution_Index+Age+Sex+BMI+Race.Ethnicity+Smoking+healthDrinking+Healthy.physical.activity+Qualification+Townsend.deprivation.index+urban+CHD+diabet+Hype	Air_Pollution_Index Derived from anxiety	0.000441754	0.000741439	0.595807	0.551309	34880.9	5641.25	29053	0.742205
cxcl13	Air_Pollution_Index+Age+Sex+BMI+Race.Ethnicity+Smoking+healthDrinking+Healthy.physical.activity+Qualification+Townsend.deprivation.index+urban+CHD+diabet+Hype	Air_Pollution_Index Derived from anxiety	0.000442183	0.00110723	0.399358	0.689632	60778.8	13330.3	29911	0.821074
mmp10	Air_Pollution_Index+Age+Sex+BMI+Race.Ethnicity+Smoking+healthDrinking+Healthy.physical.activity+Qualification+Townsend.deprivation.index+urban+CHD+diabet+Hype	Air_Pollution_Index Derived from anxiety	0.000447114	0.00107545	0.415745	0.6776	58097.7	12322.9	29567	0.816581
pdgfa	Air_Pollution_Index+Age+Sex+BMI+Race.Ethnicity+Smoking+healthDrinking+Healthy.physical.activity+Qualification+Townsend.deprivation.index+urban+CHD+diabet+Hype	Air_Pollution_Index Derived from anxiety	0.000449644	0.00133219	0.337522	0.735726	72192.2	19436.7	30000	0.853839
hk2	Air_Pollution_Index+Age+Sex+BMI+Race.Ethnicity+Smoking+healthDrinking+Healthy.physical.activity+Qualification+Townsend.deprivation.index+urban+CHD+diabet+Hype	Air_Pollution_Index Derived from anxiety	0.000452152	0.000513068	0.88127	0.378179	13668	2723.16	29123	0.605998
fcrl3	Air_Pollution_Index+Age+Sex+BMI+Race.Ethnicity+Smoking+healthDrinking+Healthy.physical.activity+Qualification+Townsend.deprivation.index+urban+CHD+diabet+Hype	Air_Pollution_Index Derived from anxiety	0.000455815	0.000994591	0.458294	0.646745	51961.8	10151.1	29053	0.802666
pi3	Air_Pollution_Index+Age+Sex+BMI+Race.Ethnicity+Smoking+healthDrinking+Healthy.physical.activity+Qualification+Townsend.deprivation.index+urban+CHD+diabet+Hype	Air_Pollution_Index Derived from anxiety	0.000459237	0.000992187	0.462853	0.643473	52592.7	10307.5	29287	0.801193
rbp5	Air_Pollution_Index+Age+Sex+BMI+Race.Ethnicity+Smoking+healthDrinking+Healthy.physical.activity+Qualification+Townsend.deprivation.index+urban+CHD+diabet+Hype	Air_Pollution_Index Derived from anxiety	0.000461334	0.0010091	0.457176	0.647548	54071.8	10776.7	29496	0.802666
igfbpl1	Air_Pollution_Index+Age+Sex+BMI+Race.Ethnicity+Smoking+healthDrinking+Healthy.physical.activity+Qualification+Townsend.deprivation.index+urban+CHD+diabet+Hype	Air_Pollution_Index Derived from anxiety	0.000461387	0.000602117	0.766274	0.443519	23837.2	3872.75	29625	0.662482
tmprss15	Air_Pollution_Index+Age+Sex+BMI+Race.Ethnicity+Smoking+healthDrinking+Healthy.physical.activity+Qualification+Townsend.deprivation.index+urban+CHD+diabet+Hype	Air_Pollution_Index Derived from anxiety	0.000462993	0.00168096	0.275434	0.782985	84198.6	29904.7	29496	0.884562
dpp7	Air_Pollution_Index+Age+Sex+BMI+Race.Ethnicity+Smoking+healthDrinking+Healthy.physical.activity+Qualification+Townsend.deprivation.index+urban+CHD+diabet+Hype	Air_Pollution_Index Derived from anxiety	0.000464628	0.00111422	0.416999	0.676682	59720.7	13093.3	29400	0.816581
thbs2	Air_Pollution_Index+Age+Sex+BMI+Race.Ethnicity+Smoking+healthDrinking+Healthy.physical.activity+Qualification+Townsend.deprivation.index+urban+CHD+diabet+Hype	Air_Pollution_Index Derived from anxiety	0.000465465	0.000678953	0.685563	0.492994	30964.7	4925.22	29632	0.704346
cd28	Air_Pollution_Index+Age+Sex+BMI+Race.Ethnicity+Smoking+healthDrinking+Healthy.physical.activity+Qualification+Townsend.deprivation.index+urban+CHD+diabet+Hype	Air_Pollution_Index Derived from anxiety	0.000465605	0.000663336	0.701915	0.482738	28205.6	4483.51	28945	0.697871
tcl1b	Air_Pollution_Index+Age+Sex+BMI+Race.Ethnicity+Smoking+healthDrinking+Healthy.physical.activity+Qualification+Townsend.deprivation.index+urban+CHD+diabet+Hype	Air_Pollution_Index Derived from anxiety	0.000467972	0.00149174	0.313709	0.753744	75880.4	23020.3	29123	0.864885
baiap2	Air_Pollution_Index+Age+Sex+BMI+Race.Ethnicity+Smoking+healthDrinking+Healthy.physical.activity+Qualification+Townsend.deprivation.index+urban+CHD+diabet+Hype	Air_Pollution_Index Derived from anxiety	0.000470372	0.00114821	0.409658	0.68206	59992.5	13433.6	28945	0.817354
fgf23	Air_Pollution_Index+Age+Sex+BMI+Race.Ethnicity+Smoking+healthDrinking+Healthy.physical.activity+Qualification+Townsend.deprivation.index+urban+CHD+diabet+Hype	Air_Pollution_Index Derived from anxiety	0.000470623	0.00101657	0.462954	0.643401	55461.1	11180.3	29849	0.801193
ctsz	Air_Pollution_Index+Age+Sex+BMI+Race.Ethnicity+Smoking+healthDrinking+Healthy.physical.activity+Qualification+Townsend.deprivation.index+urban+CHD+diabet+Hype	Air_Pollution_Index Derived from anxiety	0.000472133	0.000574065	0.822437	0.410835	21045.9	3525.68	29651	0.633352
cd300c	Air_Pollution_Index+Age+Sex+BMI+Race.Ethnicity+Smoking+healthDrinking+Healthy.physical.activity+Qualification+Townsend.deprivation.index+urban+CHD+diabet+Hype	Air_Pollution_Index Derived from anxiety	0.000477372	0.000622787	0.766509	0.443379	26330.9	4217.36	29911	0.662482
clstn2	Air_Pollution_Index+Age+Sex+BMI+Race.Ethnicity+Smoking+healthDrinking+Healthy.physical.activity+Qualification+Townsend.deprivation.index+urban+CHD+diabet+Hype	Air_Pollution_Index Derived from anxiety	0.000483563	0.000719336	0.672236	0.501439	35021.6	5637.09	29943	0.709875
marco	Air_Pollution_Index+Age+Sex+BMI+Race.Ethnicity+Smoking+healthDrinking+Healthy.physical.activity+Qualification+Townsend.deprivation.index+urban+CHD+diabet+Hype	Air_Pollution_Index Derived from anxiety	0.000484076	0.000483473	1.00125	0.316715	10824.7	2496.91	29625	0.546229
il2ra	Air_Pollution_Index+Age+Sex+BMI+Race.Ethnicity+Smoking+healthDrinking+Healthy.physical.activity+Qualification+Townsend.deprivation.index+urban+CHD+diabet+Hype	Air_Pollution_Index Derived from anxiety	0.000485672	0.000736669	0.659281	0.509721	35441.2	5735.51	29430	0.714484
tp53inp1	Air_Pollution_Index+Age+Sex+BMI+Race.Ethnicity+Smoking+healthDrinking+Healthy.physical.activity+Qualification+Townsend.deprivation.index+urban+CHD+diabet+Hype	Air_Pollution_Index Derived from anxiety	0.00048849	0.000585659	0.834086	0.404239	21381.5	3548.24	29123	0.627446
hyal1	Air_Pollution_Index+Age+Sex+BMI+Race.Ethnicity+Smoking+healthDrinking+Healthy.physical.activity+Qualification+Townsend.deprivation.index+urban+CHD+diabet+Hype	Air_Pollution_Index Derived from anxiety	0.000489249	0.000417828	1.17093	0.241635	2047.98	1848.04	29470	0.458511
msln	Air_Pollution_Index+Age+Sex+BMI+Race.Ethnicity+Smoking+healthDrinking+Healthy.physical.activity+Qualification+Townsend.deprivation.index+urban+CHD+diabet+Hype	Air_Pollution_Index Derived from anxiety	0.000490461	0.0010114	0.484932	0.627728	54096.9	10798.7	29454	0.792316
ccl28	Air_Pollution_Index+Age+Sex+BMI+Race.Ethnicity+Smoking+healthDrinking+Healthy.physical.activity+Qualification+Townsend.deprivation.index+urban+CHD+diabet+Hype	Air_Pollution_Index Derived from anxiety	0.000490691	0.00108953	0.450369	0.652448	58576.4	12546.7	29512	0.804874
serpina11	Air_Pollution_Index+Age+Sex+BMI+Race.Ethnicity+Smoking+healthDrinking+Healthy.physical.activity+Qualification+Townsend.deprivation.index+urban+CHD+diabet+Hype	Air_Pollution_Index Derived from anxiety	0.000491083	0.000750552	0.654295	0.512927	37740.6	6169.5	30000	0.716452
aplp1	Air_Pollution_Index+Age+Sex+BMI+Race.Ethnicity+Smoking+healthDrinking+Healthy.physical.activity+Qualification+Townsend.deprivation.index+urban+CHD+diabet+Hype	Air_Pollution_Index Derived from anxiety	0.000492025	0.000940119	0.523365	0.600724	50255.8	9441.11	29625	0.784734
cd83	Air_Pollution_Index+Age+Sex+BMI+Race.Ethnicity+Smoking+healthDrinking+Healthy.physical.activity+Qualification+Townsend.deprivation.index+urban+CHD+diabet+Hype	Air_Pollution_Index Derived from anxiety	0.000494478	0.000604648	0.817794	0.413481	23947	3886.14	29586	0.634858
tppp3	Air_Pollution_Index+Age+Sex+BMI+Race.Ethnicity+Smoking+healthDrinking+Healthy.physical.activity+Qualification+Townsend.deprivation.index+urban+CHD+diabet+Hype	Air_Pollution_Index Derived from anxiety	0.000496258	0.000738503	0.671978	0.501603	34353.4	5543.94	28935	0.709875
galnt10	Air_Pollution_Index+Age+Sex+BMI+Race.Ethnicity+Smoking+healthDrinking+Healthy.physical.activity+Qualification+Townsend.deprivation.index+urban+CHD+diabet+Hype	Air_Pollution_Index Derived from anxiety	0.000498203	0.000510295	0.976304	0.328922	13819.9	2755.91	29496	0.555673
cd302	Air_Pollution_Index+Age+Sex+BMI+Race.Ethnicity+Smoking+healthDrinking+Healthy.physical.activity+Qualification+Townsend.deprivation.index+urban+CHD+diabet+Hype	Air_Pollution_Index Derived from anxiety	0.000518793	0.00054107	0.958829	0.337653	17277	3098.35	29496	0.563268
ppm1a	Air_Pollution_Index+Age+Sex+BMI+Race.Ethnicity+Smoking+healthDrinking+Healthy.physical.activity+Qualification+Townsend.deprivation.index+urban+CHD+diabet+Hype	Air_Pollution_Index Derived from anxiety	0.000524111	0.000600394	0.872946	0.3827	22429.8	3673.03	28945	0.609902
islr2	Air_Pollution_Index+Age+Sex+BMI+Race.Ethnicity+Smoking+healthDrinking+Healthy.physical.activity+Qualification+Townsend.deprivation.index+urban+CHD+diabet+Hype	Air_Pollution_Index Derived from anxiety	0.000536046	0.000696582	0.769538	0.44158	30078.1	4786.11	28515	0.661249
fcgr2a	Air_Pollution_Index+Age+Sex+BMI+Race.Ethnicity+Smoking+healthDrinking+Healthy.physical.activity+Qualification+Townsend.deprivation.index+urban+CHD+diabet+Hype	Air_Pollution_Index Derived from anxiety	0.000536716	0.00109776	0.488921	0.624901	59133.7	12787.1	29509	0.791628
gp2	Air_Pollution_Index+Age+Sex+BMI+Race.Ethnicity+Smoking+healthDrinking+Healthy.physical.activity+Qualification+Townsend.deprivation.index+urban+CHD+diabet+Hype	Air_Pollution_Index Derived from anxiety	0.000538756	0.00156954	0.343258	0.731407	77503.8	24878.4	28744	0.850595
c1qa	Air_Pollution_Index+Age+Sex+BMI+Race.Ethnicity+Smoking+healthDrinking+Healthy.physical.activity+Qualification+Townsend.deprivation.index+urban+CHD+diabet+Hype	Air_Pollution_Index Derived from anxiety	0.000540552	0.000414932	1.30275	0.192671	1888.99	1856.1	29778	0.401535
ada2	Air_Pollution_Index+Age+Sex+BMI+Race.Ethnicity+Smoking+healthDrinking+Healthy.physical.activity+Qualification+Townsend.deprivation.index+urban+CHD+diabet+Hype	Air_Pollution_Index Derived from anxiety	0.000541071	0.000764008	0.7082	0.478827	37594.3	6169.15	29454	0.695654
aoc3	Air_Pollution_Index+Age+Sex+BMI+Race.Ethnicity+Smoking+healthDrinking+Healthy.physical.activity+Qualification+Townsend.deprivation.index+urban+CHD+diabet+Hype	Air_Pollution_Index Derived from anxiety	0.000541668	0.000550037	0.984784	0.324738	18664.9	3257.91	29751	0.551151
sncg	Air_Pollution_Index+Age+Sex+BMI+Race.Ethnicity+Smoking+healthDrinking+Healthy.physical.activity+Qualification+Townsend.deprivation.index+urban+CHD+diabet+Hype	Air_Pollution_Index Derived from anxiety	0.000551104	0.00121004	0.455442	0.648795	64597.8	15438.3	29425	0.802666
ccl8	Air_Pollution_Index+Age+Sex+BMI+Race.Ethnicity+Smoking+healthDrinking+Healthy.physical.activity+Qualification+Townsend.deprivation.index+urban+CHD+diabet+Hype	Air_Pollution_Index Derived from anxiety	0.000558777	0.00113367	0.492894	0.622091	61905.7	13872.5	29849	0.791628
lifr	Air_Pollution_Index+Age+Sex+BMI+Race.Ethnicity+Smoking+healthDrinking+Healthy.physical.activity+Qualification+Townsend.deprivation.index+urban+CHD+diabet+Hype	Air_Pollution_Index Derived from anxiety	0.000559453	0.000438729	1.27517	0.20226	4952.63	2046	29586	0.411829
tnfrsf12a	Air_Pollution_Index+Age+Sex+BMI+Race.Ethnicity+Smoking+healthDrinking+Healthy.physical.activity+Qualification+Townsend.deprivation.index+urban+CHD+diabet+Hype	Air_Pollution_Index Derived from anxiety	0.000562921	0.000641081	0.87808	0.379907	27626.7	4401.76	29716	0.608101
vtcn1	Air_Pollution_Index+Age+Sex+BMI+Race.Ethnicity+Smoking+healthDrinking+Healthy.physical.activity+Qualification+Townsend.deprivation.index+urban+CHD+diabet+Hype	Air_Pollution_Index Derived from anxiety	0.000569559	0.000594942	0.957335	0.338406	21901.3	3606.62	28945	0.563882
lta4h	Air_Pollution_Index+Age+Sex+BMI+Race.Ethnicity+Smoking+healthDrinking+Healthy.physical.activity+Qualification+Townsend.deprivation.index+urban+CHD+diabet+Hype	Air_Pollution_Index Derived from anxiety	0.000569572	0.0010929	0.521158	0.60226	59938.3	12969	29893	0.784734
pcsk9	Air_Pollution_Index+Age+Sex+BMI+Race.Ethnicity+Smoking+healthDrinking+Healthy.physical.activity+Qualification+Townsend.deprivation.index+urban+CHD+diabet+Hype	Air_Pollution_Index Derived from anxiety	0.00057093	0.000719831	0.793144	0.4277	35231.2	5674.79	30000	0.648678
lypd1	Air_Pollution_Index+Age+Sex+BMI+Race.Ethnicity+Smoking+healthDrinking+Healthy.physical.activity+Qualification+Townsend.deprivation.index+urban+CHD+diabet+Hype	Air_Pollution_Index Derived from anxiety	0.000571016	0.0011695	0.488257	0.625372	60976.8	13903.2	28935	0.791628
prkcq	Air_Pollution_Index+Age+Sex+BMI+Race.Ethnicity+Smoking+healthDrinking+Healthy.physical.activity+Qualification+Townsend.deprivation.index+urban+CHD+diabet+Hype	Air_Pollution_Index Derived from anxiety	0.000575213	0.000815002	0.705782	0.48033	40381.8	6816.2	29053	0.696454
fcrlb	Air_Pollution_Index+Age+Sex+BMI+Race.Ethnicity+Smoking+healthDrinking+Healthy.physical.activity+Qualification+Townsend.deprivation.index+urban+CHD+diabet+Hype	Air_Pollution_Index Derived from anxiety	0.000577815	0.00110509	0.522868	0.60107	57775	12443.6	28945	0.784734
cdh17	Air_Pollution_Index+Age+Sex+BMI+Race.Ethnicity+Smoking+healthDrinking+Healthy.physical.activity+Qualification+Townsend.deprivation.index+urban+CHD+diabet+Hype	Air_Pollution_Index Derived from anxiety	0.00058281	0.00123869	0.470507	0.637997	66609.1	16390	29625	0.798578
il12b	Air_Pollution_Index+Age+Sex+BMI+Race.Ethnicity+Smoking+healthDrinking+Healthy.physical.activity+Qualification+Townsend.deprivation.index+urban+CHD+diabet+Hype	Air_Pollution_Index Derived from anxiety	0.000590572	0.000989218	0.597009	0.550506	54114.5	10660.5	29943	0.742205
vegfa	Air_Pollution_Index+Age+Sex+BMI+Race.Ethnicity+Smoking+healthDrinking+Healthy.physical.activity+Qualification+Townsend.deprivation.index+urban+CHD+diabet+Hype	Air_Pollution_Index Derived from anxiety	0.000590603	0.00106283	0.55569	0.578427	58189.6	12246.2	29858	0.765039
pcolce	Air_Pollution_Index+Age+Sex+BMI+Race.Ethnicity+Smoking+healthDrinking+Healthy.physical.activity+Qualification+Townsend.deprivation.index+urban+CHD+diabet+Hype	Air_Pollution_Index Derived from anxiety	0.000614795	0.00130663	0.470518	0.637994	14942.8	2490.45	11035	0.798578
tnfrsf10b	Air_Pollution_Index+Age+Sex+BMI+Race.Ethnicity+Smoking+healthDrinking+Healthy.physical.activity+Qualification+Townsend.deprivation.index+urban+CHD+diabet+Hype	Air_Pollution_Index Derived from anxiety	0.000616713	0.00071431	0.86337	0.387941	33555.1	5379.85	29425	0.615573
calb1	Air_Pollution_Index+Age+Sex+BMI+Race.Ethnicity+Smoking+healthDrinking+Healthy.physical.activity+Qualification+Townsend.deprivation.index+urban+CHD+diabet+Hype	Air_Pollution_Index Derived from anxiety	0.000621744	0.000798356	0.778781	0.436115	40242.3	6745.53	29496	0.656416
uxs1	Air_Pollution_Index+Age+Sex+BMI+Race.Ethnicity+Smoking+healthDrinking+Healthy.physical.activity+Qualification+Townsend.deprivation.index+urban+CHD+diabet+Hype	Air_Pollution_Index Derived from anxiety	0.00062338	0.000979694	0.636301	0.524585	50797.4	9779.85	28945	0.720751
ggt1	Air_Pollution_Index+Age+Sex+BMI+Race.Ethnicity+Smoking+healthDrinking+Healthy.physical.activity+Qualification+Townsend.deprivation.index+urban+CHD+diabet+Hype	Air_Pollution_Index Derived from anxiety	0.000636782	0.000880228	0.723428	0.469423	46231.9	8250.46	29576	0.687453
asgr1	Air_Pollution_Index+Age+Sex+BMI+Race.Ethnicity+Smoking+healthDrinking+Healthy.physical.activity+Qualification+Townsend.deprivation.index+urban+CHD+diabet+Hype	Air_Pollution_Index Derived from anxiety	0.000637109	0.000529265	1.20376	0.228691	15897	2953.54	29425	0.443756
crip2	Air_Pollution_Index+Age+Sex+BMI+Race.Ethnicity+Smoking+healthDrinking+Healthy.physical.activity+Qualification+Townsend.deprivation.index+urban+CHD+diabet+Hype	Air_Pollution_Index Derived from anxiety	0.000641529	0.000665699	0.963693	0.335208	29404.3	4672.54	29425	0.562106
acp5	Air_Pollution_Index+Age+Sex+BMI+Race.Ethnicity+Smoking+healthDrinking+Healthy.physical.activity+Qualification+Townsend.deprivation.index+urban+CHD+diabet+Hype	Air_Pollution_Index Derived from anxiety	0.000644539	0.000604575	1.0661	0.286386	24412.5	3952.08	29769	0.511459
siglec7	Air_Pollution_Index+Age+Sex+BMI+Race.Ethnicity+Smoking+healthDrinking+Healthy.physical.activity+Qualification+Townsend.deprivation.index+urban+CHD+diabet+Hype	Air_Pollution_Index Derived from anxiety	0.000645124	0.000511187	1.26201	0.206954	14129.7	2791.37	29625	0.415609
tnfrsf6b	Air_Pollution_Index+Age+Sex+BMI+Race.Ethnicity+Smoking+healthDrinking+Healthy.physical.activity+Qualification+Townsend.deprivation.index+urban+CHD+diabet+Hype	Air_Pollution_Index Derived from anxiety	0.000655698	0.00101116	0.648464	0.51669	54022.7	10780.4	29425	0.71719
ly9	Air_Pollution_Index+Age+Sex+BMI+Race.Ethnicity+Smoking+healthDrinking+Healthy.physical.activity+Qualification+Townsend.deprivation.index+urban+CHD+diabet+Hype	Air_Pollution_Index Derived from anxiety	0.000655918	0.000541633	1.211	0.225905	16750.6	3034.08	29283	0.441843
ctsd	Air_Pollution_Index+Age+Sex+BMI+Race.Ethnicity+Smoking+healthDrinking+Healthy.physical.activity+Qualification+Townsend.deprivation.index+urban+CHD+diabet+Hype	Air_Pollution_Index Derived from anxiety	0.000656428	0.000726759	0.903226	0.366414	30901.6	4940.69	27671	0.593647
cd209	Air_Pollution_Index+Age+Sex+BMI+Race.Ethnicity+Smoking+healthDrinking+Healthy.physical.activity+Qualification+Townsend.deprivation.index+urban+CHD+diabet+Hype	Air_Pollution_Index Derived from anxiety	0.000657379	0.000719636	0.913489	0.360993	34614.7	5568.39	29695	0.588776
vamp5	Air_Pollution_Index+Age+Sex+BMI+Race.Ethnicity+Smoking+healthDrinking+Healthy.physical.activity+Qualification+Townsend.deprivation.index+urban+CHD+diabet+Hype	Air_Pollution_Index Derived from anxiety	0.00066327	0.000995331	0.666381	0.505173	52294.8	10248.4	29123	0.711326
app	Air_Pollution_Index+Age+Sex+BMI+Race.Ethnicity+Smoking+healthDrinking+Healthy.physical.activity+Qualification+Townsend.deprivation.index+urban+CHD+diabet+Hype	Air_Pollution_Index Derived from anxiety	0.000664196	0.00122939	0.540266	0.589018	66032.7	16098.4	29589	0.775637
ceacam5	Air_Pollution_Index+Age+Sex+BMI+Race.Ethnicity+Smoking+healthDrinking+Healthy.physical.activity+Qualification+Townsend.deprivation.index+urban+CHD+diabet+Hype	Air_Pollution_Index Derived from anxiety	0.000664513	0.00116406	0.570859	0.5681	59653.7	13465.5	28567	0.757639
icam5	Air_Pollution_Index+Age+Sex+BMI+Race.Ethnicity+Smoking+healthDrinking+Healthy.physical.activity+Qualification+Townsend.deprivation.index+urban+CHD+diabet+Hype	Air_Pollution_Index Derived from anxiety	0.000679279	0.000835342	0.813175	0.416124	43249.4	7453.94	29625	0.636144
nptx1	Air_Pollution_Index+Age+Sex+BMI+Race.Ethnicity+Smoking+healthDrinking+Healthy.physical.activity+Qualification+Townsend.deprivation.index+urban+CHD+diabet+Hype	Air_Pollution_Index Derived from anxiety	0.000681161	0.000746896	0.91199	0.361781	36621.1	5960.27	29632	0.589405
rarres1	Air_Pollution_Index+Age+Sex+BMI+Race.Ethnicity+Smoking+healthDrinking+Healthy.physical.activity+Qualification+Townsend.deprivation.index+urban+CHD+diabet+Hype	Air_Pollution_Index Derived from anxiety	0.000683659	0.000604788	1.13041	0.258312	22852.3	3726.98	28945	0.481415
ptgds	Air_Pollution_Index+Age+Sex+BMI+Race.Ethnicity+Smoking+healthDrinking+Healthy.physical.activity+Qualification+Townsend.deprivation.index+urban+CHD+diabet+Hype	Air_Pollution_Index Derived from anxiety	0.000686695	0.000528833	1.29851	0.194123	15828.1	2945.94	29410	0.402442
rgs8	Air_Pollution_Index+Age+Sex+BMI+Race.Ethnicity+Smoking+healthDrinking+Healthy.physical.activity+Qualification+Townsend.deprivation.index+urban+CHD+diabet+Hype	Air_Pollution_Index Derived from anxiety	0.000688652	0.00121377	0.567366	0.57047	63542.7	15118.1	29053	0.759415
folr2	Air_Pollution_Index+Age+Sex+BMI+Race.Ethnicity+Smoking+healthDrinking+Healthy.physical.activity+Qualification+Townsend.deprivation.index+urban+CHD+diabet+Hype	Air_Pollution_Index Derived from anxiety	0.000692351	0.000532196	1.30093	0.193292	16920.5	3079.68	29911	0.401684
siglec9	Air_Pollution_Index+Age+Sex+BMI+Race.Ethnicity+Smoking+healthDrinking+Healthy.physical.activity+Qualification+Townsend.deprivation.index+urban+CHD+diabet+Hype	Air_Pollution_Index Derived from anxiety	0.000698603	0.000554069	1.26086	0.20737	19135	3313.68	29849	0.415609
mfap3	Air_Pollution_Index+Age+Sex+BMI+Race.Ethnicity+Smoking+healthDrinking+Healthy.physical.activity+Qualification+Townsend.deprivation.index+urban+CHD+diabet+Hype	Air_Pollution_Index Derived from anxiety	0.00069986	0.000906077	0.772407	0.43988	46818.4	8492.85	29123	0.660046
col4a1	Air_Pollution_Index+Age+Sex+BMI+Race.Ethnicity+Smoking+healthDrinking+Healthy.physical.activity+Qualification+Townsend.deprivation.index+urban+CHD+diabet+Hype	Air_Pollution_Index Derived from anxiety	0.000703454	0.000723884	0.971778	0.331169	34757.8	5597.51	29625	0.55818
cxcl10	Air_Pollution_Index+Age+Sex+BMI+Race.Ethnicity+Smoking+healthDrinking+Healthy.physical.activity+Qualification+Townsend.deprivation.index+urban+CHD+diabet+Hype	Air_Pollution_Index Derived from anxiety	0.000710201	0.00122657	0.579013	0.562585	66459.2	16216.1	29760	0.754097
ctrc	Air_Pollution_Index+Age+Sex+BMI+Race.Ethnicity+Smoking+healthDrinking+Healthy.physical.activity+Qualification+Townsend.deprivation.index+urban+CHD+diabet+Hype	Air_Pollution_Index Derived from anxiety	0.000715439	0.00116715	0.612979	0.539895	63110.5	14562.9	29630	0.733156
vmo1	Air_Pollution_Index+Age+Sex+BMI+Race.Ethnicity+Smoking+healthDrinking+Healthy.physical.activity+Qualification+Townsend.deprivation.index+urban+CHD+diabet+Hype	Air_Pollution_Index Derived from anxiety	0.000718756	0.00124224	0.578595	0.562867	66343.4	16331.9	29496	0.754097
btn3a2	Air_Pollution_Index+Age+Sex+BMI+Race.Ethnicity+Smoking+healthDrinking+Healthy.physical.activity+Qualification+Townsend.deprivation.index+urban+CHD+diabet+Hype	Air_Pollution_Index Derived from anxiety	0.000720663	0.00069293	1.04002	0.298338	32017.1	5103.77	29586	0.524602
preb	Air_Pollution_Index+Age+Sex+BMI+Race.Ethnicity+Smoking+healthDrinking+Healthy.physical.activity+Qualification+Townsend.deprivation.index+urban+CHD+diabet+Hype	Air_Pollution_Index Derived from anxiety	0.000721735	0.000551226	1.30933	0.190435	17642.5	3118.07	29053	0.398578
tnfrsf1b	Air_Pollution_Index+Age+Sex+BMI+Race.Ethnicity+Smoking+healthDrinking+Healthy.physical.activity+Qualification+Townsend.deprivation.index+urban+CHD+diabet+Hype	Air_Pollution_Index Derived from anxiety	0.000723162	0.00065216	1.10887	0.267495	28576.8	4544.17	29632	0.493499
il33	Air_Pollution_Index+Age+Sex+BMI+Race.Ethnicity+Smoking+healthDrinking+Healthy.physical.activity+Qualification+Townsend.deprivation.index+urban+CHD+diabet+Hype	Air_Pollution_Index Derived from anxiety	0.000724935	0.00072795	0.995859	0.319327	33813.3	5437.87	29053	0.548941
vwa1	Air_Pollution_Index+Age+Sex+BMI+Race.Ethnicity+Smoking+healthDrinking+Healthy.physical.activity+Qualification+Townsend.deprivation.index+urban+CHD+diabet+Hype	Air_Pollution_Index Derived from anxiety	0.00074206	0.000767952	0.966283	0.33391	38741.1	6387.85	29851	0.561507
icam2	Air_Pollution_Index+Age+Sex+BMI+Race.Ethnicity+Smoking+healthDrinking+Healthy.physical.activity+Qualification+Townsend.deprivation.index+urban+CHD+diabet+Hype	Air_Pollution_Index Derived from anxiety	0.000744691	0.000584687	1.27366	0.202795	22745.7	3744	30000	0.412068
ppp3r1	Air_Pollution_Index+Age+Sex+BMI+Race.Ethnicity+Smoking+healthDrinking+Healthy.physical.activity+Qualification+Townsend.deprivation.index+urban+CHD+diabet+Hype	Air_Pollution_Index Derived from anxiety	0.000744707	0.000769908	0.967267	0.333418	37969.5	6249.92	29425	0.561325
actn4	Air_Pollution_Index+Age+Sex+BMI+Race.Ethnicity+Smoking+healthDrinking+Healthy.physical.activity+Qualification+Townsend.deprivation.index+urban+CHD+diabet+Hype	Air_Pollution_Index Derived from anxiety	0.000745069	0.000598326	1.24525	0.213048	22410.3	3673.68	29053	0.423998
entpd5	Air_Pollution_Index+Age+Sex+BMI+Race.Ethnicity+Smoking+healthDrinking+Healthy.physical.activity+Qualification+Townsend.deprivation.index+urban+CHD+diabet+Hype	Air_Pollution_Index Derived from anxiety	0.000747248	0.000399571	1.87012	0.0614768	-905.434	1651.63	29123	0.180603
lilrb4	Air_Pollution_Index+Age+Sex+BMI+Race.Ethnicity+Smoking+healthDrinking+Healthy.physical.activity+Qualification+Townsend.deprivation.index+urban+CHD+diabet+Hype	Air_Pollution_Index Derived from anxiety	0.00074969	0.000794321	0.943813	0.345273	38887.1	6474.66	29053	0.570773
il24	Air_Pollution_Index+Age+Sex+BMI+Race.Ethnicity+Smoking+healthDrinking+Healthy.physical.activity+Qualification+Townsend.deprivation.index+urban+CHD+diabet+Hype	Air_Pollution_Index Derived from anxiety	0.000754777	0.000886391	0.851518	0.394489	45264.5	8062.61	29053	0.619911
gas6	Air_Pollution_Index+Age+Sex+BMI+Race.Ethnicity+Smoking+healthDrinking+Healthy.physical.activity+Qualification+Townsend.deprivation.index+urban+CHD+diabet+Hype	Air_Pollution_Index Derived from anxiety	0.000757558	0.000464786	1.62991	0.103132	8781.22	2341.58	29823	0.261494
adm	Air_Pollution_Index+Age+Sex+BMI+Race.Ethnicity+Smoking+healthDrinking+Healthy.physical.activity+Qualification+Townsend.deprivation.index+urban+CHD+diabet+Hype	Air_Pollution_Index Derived from anxiety	0.000760102	0.000481457	1.57875	0.114404	10891.5	2516.9	29893	0.27969
cpa1	Air_Pollution_Index+Age+Sex+BMI+Race.Ethnicity+Smoking+healthDrinking+Healthy.physical.activity+Qualification+Townsend.deprivation.index+urban+CHD+diabet+Hype	Air_Pollution_Index Derived from anxiety	0.000764081	0.00111144	0.68747	0.491792	61313.9	13528.8	30000	0.703347
col9a1	Air_Pollution_Index+Age+Sex+BMI+Race.Ethnicity+Smoking+healthDrinking+Healthy.physical.activity+Qualification+Townsend.deprivation.index+urban+CHD+diabet+Hype	Air_Pollution_Index Derived from anxiety	0.000769713	0.00084716	0.90858	0.363579	43917.2	7628.58	29586	0.591443
krt14	Air_Pollution_Index+Age+Sex+BMI+Race.Ethnicity+Smoking+healthDrinking+Healthy.physical.activity+Qualification+Townsend.deprivation.index+urban+CHD+diabet+Hype	Air_Pollution_Index Derived from anxiety	0.000773912	0.000547261	1.41415	0.157328	15659.5	2866.86	28058	0.344566
adgre5	Air_Pollution_Index+Age+Sex+BMI+Race.Ethnicity+Smoking+healthDrinking+Healthy.physical.activity+Qualification+Townsend.deprivation.index+urban+CHD+diabet+Hype	Air_Pollution_Index Derived from anxiety	0.000774992	0.000548754	1.41228	0.157879	18766.5	3273.71	29865	0.345258
cd4	Air_Pollution_Index+Age+Sex+BMI+Race.Ethnicity+Smoking+healthDrinking+Healthy.physical.activity+Qualification+Townsend.deprivation.index+urban+CHD+diabet+Hype	Air_Pollution_Index Derived from anxiety	0.00077607	0.000536137	1.44752	0.147761	16764.5	3047.61	29554	0.330542
dpp10	Air_Pollution_Index+Age+Sex+BMI+Race.Ethnicity+Smoking+healthDrinking+Healthy.physical.activity+Qualification+Townsend.deprivation.index+urban+CHD+diabet+Hype	Air_Pollution_Index Derived from anxiety	0.000778099	0.000640184	1.21543	0.224212	27328.7	4356.34	29586	0.43973
muc13	Air_Pollution_Index+Age+Sex+BMI+Race.Ethnicity+Smoking+healthDrinking+Healthy.physical.activity+Qualification+Townsend.deprivation.index+urban+CHD+diabet+Hype	Air_Pollution_Index Derived from anxiety	0.000783366	0.000919625	0.851832	0.394314	47056.3	8596.76	28935	0.619911
havcr1	Air_Pollution_Index+Age+Sex+BMI+Race.Ethnicity+Smoking+healthDrinking+Healthy.physical.activity+Qualification+Townsend.deprivation.index+urban+CHD+diabet+Hype	Air_Pollution_Index Derived from anxiety	0.000790735	0.00111816	0.707172	0.479465	61083.1	13495.7	29849	0.69589
milr1	Air_Pollution_Index+Age+Sex+BMI+Race.Ethnicity+Smoking+healthDrinking+Healthy.physical.activity+Qualification+Townsend.deprivation.index+urban+CHD+diabet+Hype	Air_Pollution_Index Derived from anxiety	0.000791032	0.000932482	0.848308	0.396274	48212.2	8922.9	29053	0.621113
il12rb1	Air_Pollution_Index+Age+Sex+BMI+Race.Ethnicity+Smoking+healthDrinking+Healthy.physical.activity+Qualification+Townsend.deprivation.index+urban+CHD+diabet+Hype	Air_Pollution_Index Derived from anxiety	0.000791461	0.000692394	1.14308	0.253015	30901.3	4919.62	29053	0.473958
ambn	Air_Pollution_Index+Age+Sex+BMI+Race.Ethnicity+Smoking+healthDrinking+Healthy.physical.activity+Qualification+Townsend.deprivation.index+urban+CHD+diabet+Hype	Air_Pollution_Index Derived from anxiety	0.000803324	0.00050899	1.57827	0.114514	13006.9	2658.54	29053	0.27969
thy1	Air_Pollution_Index+Age+Sex+BMI+Race.Ethnicity+Smoking+healthDrinking+Healthy.physical.activity+Qualification+Townsend.deprivation.index+urban+CHD+diabet+Hype	Air_Pollution_Index Derived from anxiety	0.000804892	0.000504031	1.59691	0.110297	13665.3	2762.34	29911	0.273498
mln	Air_Pollution_Index+Age+Sex+BMI+Race.Ethnicity+Smoking+healthDrinking+Healthy.physical.activity+Qualification+Townsend.deprivation.index+urban+CHD+diabet+Hype	Air_Pollution_Index Derived from anxiety	0.000811266	0.00164511	0.493138	0.621919	83217.1	28767.4	29586	0.791628
prss8	Air_Pollution_Index+Age+Sex+BMI+Race.Ethnicity+Smoking+healthDrinking+Healthy.physical.activity+Qualification+Townsend.deprivation.index+urban+CHD+diabet+Hype	Air_Pollution_Index Derived from anxiety	0.000816517	0.000722197	1.1306	0.258233	34460.4	5545.06	29513	0.481415
cd79b	Air_Pollution_Index+Age+Sex+BMI+Race.Ethnicity+Smoking+healthDrinking+Healthy.physical.activity+Qualification+Townsend.deprivation.index+urban+CHD+diabet+Hype	Air_Pollution_Index Derived from anxiety	0.000817757	0.000801181	1.02069	0.307409	41479.6	6992.83	29943	0.535405
nefl	Air_Pollution_Index+Age+Sex+BMI+Race.Ethnicity+Smoking+healthDrinking+Healthy.physical.activity+Qualification+Townsend.deprivation.index+urban+CHD+diabet+Hype	Air_Pollution_Index Derived from anxiety	0.000819092	0.00080447	1.01818	0.308603	39094.9	6537.25	28847	0.536844
il7r	Air_Pollution_Index+Age+Sex+BMI+Race.Ethnicity+Smoking+healthDrinking+Healthy.physical.activity+Qualification+Townsend.deprivation.index+urban+CHD+diabet+Hype	Air_Pollution_Index Derived from anxiety	0.000820331	0.000964973	0.850108	0.395272	51814.3	9948.93	29632	0.620475
lrrc25	Air_Pollution_Index+Age+Sex+BMI+Race.Ethnicity+Smoking+healthDrinking+Healthy.physical.activity+Qualification+Townsend.deprivation.index+urban+CHD+diabet+Hype	Air_Pollution_Index Derived from anxiety	0.000820531	0.000713442	1.1501	0.250111	33603.6	5386.93	29496	0.470325
ca9	Air_Pollution_Index+Age+Sex+BMI+Race.Ethnicity+Smoking+healthDrinking+Healthy.physical.activity+Qualification+Townsend.deprivation.index+urban+CHD+diabet+Hype	Air_Pollution_Index Derived from anxiety	0.000826325	0.000823973	1.00285	0.315939	43039.3	7371.83	29893	0.545713
kazald1	Air_Pollution_Index+Age+Sex+BMI+Race.Ethnicity+Smoking+healthDrinking+Healthy.physical.activity+Qualification+Townsend.deprivation.index+urban+CHD+diabet+Hype	Air_Pollution_Index Derived from anxiety	0.00082875	0.000834216	0.993447	0.3205	42836.3	7365.13	29496	0.549054
jchain	Air_Pollution_Index+Age+Sex+BMI+Race.Ethnicity+Smoking+healthDrinking+Healthy.physical.activity+Qualification+Townsend.deprivation.index+urban+CHD+diabet+Hype	Air_Pollution_Index Derived from anxiety	0.000832373	0.00115363	0.721528	0.47059	60587.4	13657	29053	0.688474
nid2	Air_Pollution_Index+Age+Sex+BMI+Race.Ethnicity+Smoking+healthDrinking+Healthy.physical.activity+Qualification+Townsend.deprivation.index+urban+CHD+diabet+Hype	Air_Pollution_Index Derived from anxiety	0.000835191	0.00136691	0.611008	0.541199	72465.7	19962.9	29632	0.733804
angpt2	Air_Pollution_Index+Age+Sex+BMI+Race.Ethnicity+Smoking+healthDrinking+Healthy.physical.activity+Qualification+Townsend.deprivation.index+urban+CHD+diabet+Hype	Air_Pollution_Index Derived from anxiety	0.000837816	0.000698701	1.1991	0.230497	33172.5	5300.69	29893	0.446645
havcr2	Air_Pollution_Index+Age+Sex+BMI+Race.Ethnicity+Smoking+healthDrinking+Healthy.physical.activity+Qualification+Townsend.deprivation.index+urban+CHD+diabet+Hype	Air_Pollution_Index Derived from anxiety	0.00084291	0.000624931	1.34881	0.17741	26047.4	4172.63	29632	0.377802
tff3	Air_Pollution_Index+Age+Sex+BMI+Race.Ethnicity+Smoking+healthDrinking+Healthy.physical.activity+Qualification+Townsend.deprivation.index+urban+CHD+diabet+Hype	Air_Pollution_Index Derived from anxiety	0.000859718	0.000821123	1.047	0.295107	42141.5	7184.21	29589	0.520798
il1rl1	Air_Pollution_Index+Age+Sex+BMI+Race.Ethnicity+Smoking+healthDrinking+Healthy.physical.activity+Qualification+Townsend.deprivation.index+urban+CHD+diabet+Hype	Air_Pollution_Index Derived from anxiety	0.000877759	0.000867036	1.01237	0.311371	46209.8	8193.5	29910	0.540374
cxcl8	Air_Pollution_Index+Age+Sex+BMI+Race.Ethnicity+Smoking+healthDrinking+Healthy.physical.activity+Qualification+Townsend.deprivation.index+urban+CHD+diabet+Hype	Air_Pollution_Index Derived from anxiety	0.000883943	0.00127449	0.693564	0.487961	67524.9	17049.5	29428	0.701954
flt3lg	Air_Pollution_Index+Age+Sex+BMI+Race.Ethnicity+Smoking+healthDrinking+Healthy.physical.activity+Qualification+Townsend.deprivation.index+urban+CHD+diabet+Hype	Air_Pollution_Index Derived from anxiety	0.000884153	0.000625132	1.41435	0.157271	26609.5	4257.31	29943	0.344566
pspn	Air_Pollution_Index+Age+Sex+BMI+Race.Ethnicity+Smoking+healthDrinking+Healthy.physical.activity+Qualification+Townsend.deprivation.index+urban+CHD+diabet+Hype	Air_Pollution_Index Derived from anxiety	0.000884828	0.00175234	0.504941	0.613604	86956.4	32639.9	29586	0.789536
spon2	Air_Pollution_Index+Age+Sex+BMI+Race.Ethnicity+Smoking+healthDrinking+Healthy.physical.activity+Qualification+Townsend.deprivation.index+urban+CHD+diabet+Hype	Air_Pollution_Index Derived from anxiety	0.000894951	0.000621108	1.44089	0.149626	25434.9	4084.51	29488	0.332678
adgre2	Air_Pollution_Index+Age+Sex+BMI+Race.Ethnicity+Smoking+healthDrinking+Healthy.physical.activity+Qualification+Townsend.deprivation.index+urban+CHD+diabet+Hype	Air_Pollution_Index Derived from anxiety	0.000898464	0.000516551	1.73935	0.0819833	14948	2875.99	29760	0.22054
gpr37	Air_Pollution_Index+Age+Sex+BMI+Race.Ethnicity+Smoking+healthDrinking+Healthy.physical.activity+Qualification+Townsend.deprivation.index+urban+CHD+diabet+Hype	Air_Pollution_Index Derived from anxiety	0.000914499	0.00118839	0.769528	0.441586	62628.4	14609.7	29123	0.661249
ddc	Air_Pollution_Index+Age+Sex+BMI+Race.Ethnicity+Smoking+healthDrinking+Healthy.physical.activity+Qualification+Townsend.deprivation.index+urban+CHD+diabet+Hype	Air_Pollution_Index Derived from anxiety	0.000926904	0.000886793	1.04523	0.295925	46673	8374.67	29574	0.521612
lama4	Air_Pollution_Index+Age+Sex+BMI+Race.Ethnicity+Smoking+healthDrinking+Healthy.physical.activity+Qualification+Townsend.deprivation.index+urban+CHD+diabet+Hype	Air_Pollution_Index Derived from anxiety	0.000939317	0.000612745	1.53297	0.125295	25120	4046.88	29760	0.297093
il17d	Air_Pollution_Index+Age+Sex+BMI+Race.Ethnicity+Smoking+healthDrinking+Healthy.physical.activity+Qualification+Townsend.deprivation.index+urban+CHD+diabet+Hype	Air_Pollution_Index Derived from anxiety	0.000943493	0.000619887	1.52204	0.12801	24468.9	3943.22	29053	0.301576
slc39a14	Air_Pollution_Index+Age+Sex+BMI+Race.Ethnicity+Smoking+healthDrinking+Healthy.physical.activity+Qualification+Townsend.deprivation.index+urban+CHD+diabet+Hype	Air_Pollution_Index Derived from anxiety	0.000948612	0.000617411	1.53644	0.124442	23981.5	3874.91	28935	0.295933
cope	Air_Pollution_Index+Age+Sex+BMI+Race.Ethnicity+Smoking+healthDrinking+Healthy.physical.activity+Qualification+Townsend.deprivation.index+urban+CHD+diabet+Hype	Air_Pollution_Index Derived from anxiety	0.000949712	0.000875921	1.08424	0.278266	44236.4	7799.08	28935	0.503559
tnf	Air_Pollution_Index+Age+Sex+BMI+Race.Ethnicity+Smoking+healthDrinking+Healthy.physical.activity+Qualification+Townsend.deprivation.index+urban+CHD+diabet+Hype	Air_Pollution_Index Derived from anxiety	0.000953422	0.000703324	1.35559	0.175239	31949.6	5099.84	29076	0.373724
atf2	Air_Pollution_Index+Age+Sex+BMI+Race.Ethnicity+Smoking+healthDrinking+Healthy.physical.activity+Qualification+Townsend.deprivation.index+urban+CHD+diabet+Hype	Air_Pollution_Index Derived from anxiety	0.000970326	0.00128666	0.754145	0.450768	66505.9	16828.2	28935	0.666809
mep1b	Air_Pollution_Index+Age+Sex+BMI+Race.Ethnicity+Smoking+healthDrinking+Healthy.physical.activity+Qualification+Townsend.deprivation.index+urban+CHD+diabet+Hype	Air_Pollution_Index Derived from anxiety	0.000973847	0.00216452	0.449914	0.652776	99703.9	50047.2	29625	0.804874
siglec5	Air_Pollution_Index+Age+Sex+BMI+Race.Ethnicity+Smoking+healthDrinking+Healthy.physical.activity+Qualification+Townsend.deprivation.index+urban+CHD+diabet+Hype	Air_Pollution_Index Derived from anxiety	0.000978278	0.00218819	0.447072	0.654826	100372	51158.3	29632	0.805728
igfbp4	Air_Pollution_Index+Age+Sex+BMI+Race.Ethnicity+Smoking+healthDrinking+Healthy.physical.activity+Qualification+Townsend.deprivation.index+urban+CHD+diabet+Hype	Air_Pollution_Index Derived from anxiety	0.000978873	0.000754731	1.29698	0.194647	36372.9	5928.27	29254	0.402442
ntf3	Air_Pollution_Index+Age+Sex+BMI+Race.Ethnicity+Smoking+healthDrinking+Healthy.physical.activity+Qualification+Townsend.deprivation.index+urban+CHD+diabet+Hype	Air_Pollution_Index Derived from anxiety	0.00098859	0.00065112	1.51829	0.128952	28331.8	4506.45	29586	0.303062
ca11	Air_Pollution_Index+Age+Sex+BMI+Race.Ethnicity+Smoking+healthDrinking+Healthy.physical.activity+Qualification+Townsend.deprivation.index+urban+CHD+diabet+Hype	Air_Pollution_Index Derived from anxiety	0.000989769	0.00059834	1.65419	0.0980993	22231.3	3647.94	28945	0.251788
klk13	Air_Pollution_Index+Age+Sex+BMI+Race.Ethnicity+Smoking+healthDrinking+Healthy.physical.activity+Qualification+Townsend.deprivation.index+urban+CHD+diabet+Hype	Air_Pollution_Index Derived from anxiety	0.000996608	0.000803209	1.24078	0.214696	39442.9	6605.06	28986	0.425035
vegfd	Air_Pollution_Index+Age+Sex+BMI+Race.Ethnicity+Smoking+healthDrinking+Healthy.physical.activity+Qualification+Townsend.deprivation.index+urban+CHD+diabet+Hype	Air_Pollution_Index Derived from anxiety	0.000999623	0.000667022	1.49864	0.133979	30416.7	4834.19	29896	0.309165
pdcd1	Air_Pollution_Index+Age+Sex+BMI+Race.Ethnicity+Smoking+healthDrinking+Healthy.physical.activity+Qualification+Townsend.deprivation.index+urban+CHD+diabet+Hype	Air_Pollution_Index Derived from anxiety	0.00100446	0.000761693	1.31872	0.187272	38239.8	6281.74	29848	0.394783
gfod2	Air_Pollution_Index+Age+Sex+BMI+Race.Ethnicity+Smoking+healthDrinking+Healthy.physical.activity+Qualification+Townsend.deprivation.index+urban+CHD+diabet+Hype	Air_Pollution_Index Derived from anxiety	0.00100497	0.00235177	0.427326	0.669145	101529	56356.1	28945	0.812414
itgb7	Air_Pollution_Index+Age+Sex+BMI+Race.Ethnicity+Smoking+healthDrinking+Healthy.physical.activity+Qualification+Townsend.deprivation.index+urban+CHD+diabet+Hype	Air_Pollution_Index Derived from anxiety	0.00100549	0.00084378	1.19164	0.233411	44460.6	7730.52	29893	0.450501
cd163	Air_Pollution_Index+Age+Sex+BMI+Race.Ethnicity+Smoking+healthDrinking+Healthy.physical.activity+Qualification+Townsend.deprivation.index+urban+CHD+diabet+Hype	Air_Pollution_Index Derived from anxiety	0.00100843	0.00078094	1.2913	0.196611	39536.5	6567.36	29751	0.4057
ece1	Air_Pollution_Index+Age+Sex+BMI+Race.Ethnicity+Smoking+healthDrinking+Healthy.physical.activity+Qualification+Townsend.deprivation.index+urban+CHD+diabet+Hype	Air_Pollution_Index Derived from anxiety	0.00101969	0.000657265	1.55142	0.120812	27604.1	4391.31	28935	0.289276
cd5	Air_Pollution_Index+Age+Sex+BMI+Race.Ethnicity+Smoking+healthDrinking+Healthy.physical.activity+Qualification+Townsend.deprivation.index+urban+CHD+diabet+Hype	Air_Pollution_Index Derived from anxiety	0.00102174	0.000616592	1.65708	0.0975133	25522.5	4103.72	29849	0.251165
prss2	Air_Pollution_Index+Age+Sex+BMI+Race.Ethnicity+Smoking+healthDrinking+Healthy.physical.activity+Qualification+Townsend.deprivation.index+urban+CHD+diabet+Hype	Air_Pollution_Index Derived from anxiety	0.00102423	0.00096809	1.05799	0.290066	52328.6	10092.2	29751	0.515635
rspo3	Air_Pollution_Index+Age+Sex+BMI+Race.Ethnicity+Smoking+healthDrinking+Healthy.physical.activity+Qualification+Townsend.deprivation.index+urban+CHD+diabet+Hype	Air_Pollution_Index Derived from anxiety	0.00102726	0.000510513	2.01221	0.0442063	14397.5	2829.85	29893	0.139084
il2	Air_Pollution_Index+Age+Sex+BMI+Race.Ethnicity+Smoking+healthDrinking+Healthy.physical.activity+Qualification+Townsend.deprivation.index+urban+CHD+diabet+Hype	Air_Pollution_Index Derived from anxiety	0.00105012	0.000580769	1.80815	0.0705942	20678.4	3461.25	29053	0.197853
klrd1	Air_Pollution_Index+Age+Sex+BMI+Race.Ethnicity+Smoking+healthDrinking+Healthy.physical.activity+Qualification+Townsend.deprivation.index+urban+CHD+diabet+Hype	Air_Pollution_Index Derived from anxiety	0.00106512	0.000857302	1.24241	0.214094	45537	8006.81	29943	0.424416
ace2	Air_Pollution_Index+Age+Sex+BMI+Race.Ethnicity+Smoking+healthDrinking+Healthy.physical.activity+Qualification+Townsend.deprivation.index+urban+CHD+diabet+Hype	Air_Pollution_Index Derived from anxiety	0.00107067	0.00089678	1.19391	0.232524	46217.3	8319.46	29123	0.449976
cd27	Air_Pollution_Index+Age+Sex+BMI+Race.Ethnicity+Smoking+healthDrinking+Healthy.physical.activity+Qualification+Townsend.deprivation.index+urban+CHD+diabet+Hype	Air_Pollution_Index Derived from anxiety	0.00107131	0.00073825	1.45115	0.146748	36020.3	5837.24	29716	0.329789
ccl15	Air_Pollution_Index+Age+Sex+BMI+Race.Ethnicity+Smoking+healthDrinking+Healthy.physical.activity+Qualification+Townsend.deprivation.index+urban+CHD+diabet+Hype	Air_Pollution_Index Derived from anxiety	0.00107212	0.000795386	1.34793	0.177692	41224.2	6928.58	30000	0.377855
gdnf	Air_Pollution_Index+Age+Sex+BMI+Race.Ethnicity+Smoking+healthDrinking+Healthy.physical.activity+Qualification+Townsend.deprivation.index+urban+CHD+diabet+Hype	Air_Pollution_Index Derived from anxiety	0.00107289	0.000708838	1.51359	0.130142	31979	5107.48	28935	0.303181
st3gal1	Air_Pollution_Index+Age+Sex+BMI+Race.Ethnicity+Smoking+healthDrinking+Healthy.physical.activity+Qualification+Townsend.deprivation.index+urban+CHD+diabet+Hype	Air_Pollution_Index Derived from anxiety	0.0010745	0.00077354	1.38907	0.16482	38378.2	6332.7	29496	0.356178
nppc	Air_Pollution_Index+Age+Sex+BMI+Race.Ethnicity+Smoking+healthDrinking+Healthy.physical.activity+Qualification+Townsend.deprivation.index+urban+CHD+diabet+Hype	Air_Pollution_Index Derived from anxiety	0.00107923	0.000862223	1.25168	0.210695	44960.8	7902.27	29586	0.421102
cpxm1	Air_Pollution_Index+Age+Sex+BMI+Race.Ethnicity+Smoking+healthDrinking+Healthy.physical.activity+Qualification+Townsend.deprivation.index+urban+CHD+diabet+Hype	Air_Pollution_Index Derived from anxiety	0.00108798	0.00127637	0.852406	0.393996	68582.8	17448.2	29716	0.619911
nell2	Air_Pollution_Index+Age+Sex+BMI+Race.Ethnicity+Smoking+healthDrinking+Healthy.physical.activity+Qualification+Townsend.deprivation.index+urban+CHD+diabet+Hype	Air_Pollution_Index Derived from anxiety	0.00108842	0.000526363	2.0678	0.0386671	16068.8	2986.29	29760	0.125711
sorcs2	Air_Pollution_Index+Age+Sex+BMI+Race.Ethnicity+Smoking+healthDrinking+Healthy.physical.activity+Qualification+Townsend.deprivation.index+urban+CHD+diabet+Hype	Air_Pollution_Index Derived from anxiety	0.00109074	0.000635076	1.7175	0.0858984	25683.3	4109.63	28945	0.229324
duox2	Air_Pollution_Index+Age+Sex+BMI+Race.Ethnicity+Smoking+healthDrinking+Healthy.physical.activity+Qualification+Townsend.deprivation.index+urban+CHD+diabet+Hype	Air_Pollution_Index Derived from anxiety	0.00109536	0.00134084	0.81692	0.413981	69663.9	18598.5	29123	0.634858
lag3	Air_Pollution_Index+Age+Sex+BMI+Race.Ethnicity+Smoking+healthDrinking+Healthy.physical.activity+Qualification+Townsend.deprivation.index+urban+CHD+diabet+Hype	Air_Pollution_Index Derived from anxiety	0.0010974	0.000743604	1.47578	0.140013	36048.1	5852.03	29496	0.321064
rrm2	Air_Pollution_Index+Age+Sex+BMI+Race.Ethnicity+Smoking+healthDrinking+Healthy.physical.activity+Qualification+Townsend.deprivation.index+urban+CHD+diabet+Hype	Air_Pollution_Index Derived from anxiety	0.00110295	0.000943991	1.16839	0.242659	48646.7	9080.02	28945	0.459857
ltbp3	Air_Pollution_Index+Age+Sex+BMI+Race.Ethnicity+Smoking+healthDrinking+Healthy.physical.activity+Qualification+Townsend.deprivation.index+urban+CHD+diabet+Hype	Air_Pollution_Index Derived from anxiety	0.00111133	0.00100195	1.10917	0.267366	52098.7	10229.2	28945	0.493499
msr1	Air_Pollution_Index+Age+Sex+BMI+Race.Ethnicity+Smoking+healthDrinking+Healthy.physical.activity+Qualification+Townsend.deprivation.index+urban+CHD+diabet+Hype	Air_Pollution_Index Derived from anxiety	0.0011155	0.000836182	1.33403	0.182203	43970	7602.64	29911	0.385207
spink1	Air_Pollution_Index+Age+Sex+BMI+Race.Ethnicity+Smoking+healthDrinking+Healthy.physical.activity+Qualification+Townsend.deprivation.index+urban+CHD+diabet+Hype	Air_Pollution_Index Derived from anxiety	0.00112357	0.000743538	1.51112	0.13077	36353.9	5906.8	29632	0.304159
lrpap1	Air_Pollution_Index+Age+Sex+BMI+Race.Ethnicity+Smoking+healthDrinking+Healthy.physical.activity+Qualification+Townsend.deprivation.index+urban+CHD+diabet+Hype	Air_Pollution_Index Derived from anxiety	0.00114641	0.00104355	1.09858	0.271962	57232.4	11840.9	29911	0.497226
gkn1	Air_Pollution_Index+Age+Sex+BMI+Race.Ethnicity+Smoking+healthDrinking+Healthy.physical.activity+Qualification+Townsend.deprivation.index+urban+CHD+diabet+Hype	Air_Pollution_Index Derived from anxiety	0.00116009	0.000516047	2.24802	0.0245823	12775.1	2602.03	28356	0.0910478
ly96	Air_Pollution_Index+Age+Sex+BMI+Race.Ethnicity+Smoking+healthDrinking+Healthy.physical.activity+Qualification+Townsend.deprivation.index+urban+CHD+diabet+Hype	Air_Pollution_Index Derived from anxiety	0.00119739	0.000658801	1.81753	0.0691454	28790.8	4576.2	29425	0.195667
idi2	Air_Pollution_Index+Age+Sex+BMI+Race.Ethnicity+Smoking+healthDrinking+Healthy.physical.activity+Qualification+Townsend.deprivation.index+urban+CHD+diabet+Hype	Air_Pollution_Index Derived from anxiety	0.0011979	0.000879627	1.36183	0.173262	44480.9	7865.21	28935	0.370047
mzb1	Air_Pollution_Index+Age+Sex+BMI+Race.Ethnicity+Smoking+healthDrinking+Healthy.physical.activity+Qualification+Townsend.deprivation.index+urban+CHD+diabet+Hype	Air_Pollution_Index Derived from anxiety	0.00120631	0.000936158	1.28858	0.197555	50240.4	9416.69	29714	0.407074
pvr	Air_Pollution_Index+Age+Sex+BMI+Race.Ethnicity+Smoking+healthDrinking+Healthy.physical.activity+Qualification+Townsend.deprivation.index+urban+CHD+diabet+Hype	Air_Pollution_Index Derived from anxiety	0.00121225	0.000675002	1.79593	0.072516	31150.8	4954.18	29911	0.201213
ctsh	Air_Pollution_Index+Age+Sex+BMI+Race.Ethnicity+Smoking+healthDrinking+Healthy.physical.activity+Qualification+Townsend.deprivation.index+urban+CHD+diabet+Hype	Air_Pollution_Index Derived from anxiety	0.00121558	0.00135772	0.89531	0.370629	70078.2	18953.4	29026	0.597828
grpel1	Air_Pollution_Index+Age+Sex+BMI+Race.Ethnicity+Smoking+healthDrinking+Healthy.physical.activity+Qualification+Townsend.deprivation.index+urban+CHD+diabet+Hype	Air_Pollution_Index Derived from anxiety	0.00121599	0.00110889	1.09659	0.27283	59639.2	13013.6	29496	0.497694
tpt1	Air_Pollution_Index+Age+Sex+BMI+Race.Ethnicity+Smoking+healthDrinking+Healthy.physical.activity+Qualification+Townsend.deprivation.index+urban+CHD+diabet+Hype	Air_Pollution_Index Derived from anxiety	0.00122119	0.00122272	0.998749	0.317924	63969.9	15341.9	29053	0.547204
ccl3	Air_Pollution_Index+Age+Sex+BMI+Race.Ethnicity+Smoking+healthDrinking+Healthy.physical.activity+Qualification+Townsend.deprivation.index+urban+CHD+diabet+Hype	Air_Pollution_Index Derived from anxiety	0.00122209	0.00111306	1.09795	0.272234	60082	13169	29586	0.497226
pigr	Air_Pollution_Index+Age+Sex+BMI+Race.Ethnicity+Smoking+healthDrinking+Healthy.physical.activity+Qualification+Townsend.deprivation.index+urban+CHD+diabet+Hype	Air_Pollution_Index Derived from anxiety	0.00123648	0.000650742	1.90011	0.0574288	27740.9	4414.33	29238	0.171522
fuca1	Air_Pollution_Index+Age+Sex+BMI+Race.Ethnicity+Smoking+healthDrinking+Healthy.physical.activity+Qualification+Townsend.deprivation.index+urban+CHD+diabet+Hype	Air_Pollution_Index Derived from anxiety	0.00123707	0.00152115	0.813248	0.416082	79529.1	25071.4	29816	0.636144
clps	Air_Pollution_Index+Age+Sex+BMI+Race.Ethnicity+Smoking+healthDrinking+Healthy.physical.activity+Qualification+Townsend.deprivation.index+urban+CHD+diabet+Hype	Air_Pollution_Index Derived from anxiety	0.00123892	0.00129814	0.954379	0.3399	69208.1	17925.6	29583	0.564599
ptk7	Air_Pollution_Index+Age+Sex+BMI+Race.Ethnicity+Smoking+healthDrinking+Healthy.physical.activity+Qualification+Townsend.deprivation.index+urban+CHD+diabet+Hype	Air_Pollution_Index Derived from anxiety	0.00125235	0.000697911	1.79442	0.0727559	31079.3	4951.24	28935	0.201213
msmb	Air_Pollution_Index+Age+Sex+BMI+Race.Ethnicity+Smoking+healthDrinking+Healthy.physical.activity+Qualification+Townsend.deprivation.index+urban+CHD+diabet+Hype	Air_Pollution_Index Derived from anxiety	0.00125649	0.00127276	0.987216	0.323545	68109.3	17268.7	29588	0.550403
adam15	Air_Pollution_Index+Age+Sex+BMI+Race.Ethnicity+Smoking+healthDrinking+Healthy.physical.activity+Qualification+Townsend.deprivation.index+urban+CHD+diabet+Hype	Air_Pollution_Index Derived from anxiety	0.00126941	0.000569514	2.22893	0.0258262	19752	3355.31	29123	0.0937561
tnfrsf10a	Air_Pollution_Index+Age+Sex+BMI+Race.Ethnicity+Smoking+healthDrinking+Healthy.physical.activity+Qualification+Townsend.deprivation.index+urban+CHD+diabet+Hype	Air_Pollution_Index Derived from anxiety	0.00127	0.000587581	2.16141	0.0306718	22053	3640.26	29425	0.105684
cd70	Air_Pollution_Index+Age+Sex+BMI+Race.Ethnicity+Smoking+healthDrinking+Healthy.physical.activity+Qualification+Townsend.deprivation.index+urban+CHD+diabet+Hype	Air_Pollution_Index Derived from anxiety	0.00127841	0.000791441	1.6153	0.106257	39888.5	6658.09	29586	0.267565
fbp1	Air_Pollution_Index+Age+Sex+BMI+Race.Ethnicity+Smoking+healthDrinking+Healthy.physical.activity+Qualification+Townsend.deprivation.index+urban+CHD+diabet+Hype	Air_Pollution_Index Derived from anxiety	0.00128981	0.00135173	0.954192	0.339994	71787.6	19518.1	29625	0.564599
ren	Air_Pollution_Index+Age+Sex+BMI+Race.Ethnicity+Smoking+healthDrinking+Healthy.physical.activity+Qualification+Townsend.deprivation.index+urban+CHD+diabet+Hype	Air_Pollution_Index Derived from anxiety	0.00129042	0.0013024	0.990801	0.321791	69583.2	18119.5	29625	0.549501
hla_e	Air_Pollution_Index+Age+Sex+BMI+Race.Ethnicity+Smoking+healthDrinking+Healthy.physical.activity+Qualification+Townsend.deprivation.index+urban+CHD+diabet+Hype	Air_Pollution_Index Derived from anxiety	0.00130422	0.000526588	2.47673	0.0132646	15761.7	2947.51	29586	0.0563839
ctrb1	Air_Pollution_Index+Age+Sex+BMI+Race.Ethnicity+Smoking+healthDrinking+Healthy.physical.activity+Qualification+Townsend.deprivation.index+urban+CHD+diabet+Hype	Air_Pollution_Index Derived from anxiety	0.00130493	0.00102037	1.27888	0.200948	55124.7	11123.9	29632	0.410731
atp5po	Air_Pollution_Index+Age+Sex+BMI+Race.Ethnicity+Smoking+healthDrinking+Healthy.physical.activity+Qualification+Townsend.deprivation.index+urban+CHD+diabet+Hype	Air_Pollution_Index Derived from anxiety	0.00132614	0.000789208	1.68034	0.0929018	38199.1	6331.35	28935	0.242706
mmp12	Air_Pollution_Index+Age+Sex+BMI+Race.Ethnicity+Smoking+healthDrinking+Healthy.physical.activity+Qualification+Townsend.deprivation.index+urban+CHD+diabet+Hype	Air_Pollution_Index Derived from anxiety	0.00133526	0.000962986	1.38659	0.165578	51566.7	9863.25	29644	0.357287
mmp3	Air_Pollution_Index+Age+Sex+BMI+Race.Ethnicity+Smoking+healthDrinking+Healthy.physical.activity+Qualification+Townsend.deprivation.index+urban+CHD+diabet+Hype	Air_Pollution_Index Derived from anxiety	0.00133691	0.000887589	1.50623	0.132019	46856.7	8417.25	29632	0.306577
kirrel2	Air_Pollution_Index+Age+Sex+BMI+Race.Ethnicity+Smoking+healthDrinking+Healthy.physical.activity+Qualification+Townsend.deprivation.index+urban+CHD+diabet+Hype	Air_Pollution_Index Derived from anxiety	0.00134114	0.000737563	1.81834	0.069022	34279.6	5529.82	28935	0.195667
cdhr1	Air_Pollution_Index+Age+Sex+BMI+Race.Ethnicity+Smoking+healthDrinking+Healthy.physical.activity+Qualification+Townsend.deprivation.index+urban+CHD+diabet+Hype	Air_Pollution_Index Derived from anxiety	0.00134206	0.00078939	1.70013	0.0891181	38212.5	6334.26	28935	0.235589
serpine1	Air_Pollution_Index+Age+Sex+BMI+Race.Ethnicity+Smoking+healthDrinking+Healthy.physical.activity+Qualification+Townsend.deprivation.index+urban+CHD+diabet+Hype	Air_Pollution_Index Derived from anxiety	0.00137875	0.00124264	1.10954	0.267208	68013.9	16911.4	30000	0.493499
il3ra	Air_Pollution_Index+Age+Sex+BMI+Race.Ethnicity+Smoking+healthDrinking+Healthy.physical.activity+Qualification+Townsend.deprivation.index+urban+CHD+diabet+Hype	Air_Pollution_Index Derived from anxiety	0.00137901	0.000586943	2.34947	0.0188066	21293.3	3535.23	29053	0.0740626
agxt	Air_Pollution_Index+Age+Sex+BMI+Race.Ethnicity+Smoking+healthDrinking+Healthy.physical.activity+Qualification+Townsend.deprivation.index+urban+CHD+diabet+Hype	Air_Pollution_Index Derived from anxiety	0.00140853	0.0014023	1.00444	0.315174	73965.3	21005.8	29625	0.545679
acaa1	Air_Pollution_Index+Age+Sex+BMI+Race.Ethnicity+Smoking+healthDrinking+Healthy.physical.activity+Qualification+Townsend.deprivation.index+urban+CHD+diabet+Hype	Air_Pollution_Index Derived from anxiety	0.0014127	0.00150722	0.937284	0.34862	75754.5	23147.6	28945	0.57436
il32	Air_Pollution_Index+Age+Sex+BMI+Race.Ethnicity+Smoking+healthDrinking+Healthy.physical.activity+Qualification+Townsend.deprivation.index+urban+CHD+diabet+Hype	Air_Pollution_Index Derived from anxiety	0.0014229	0.000796561	1.7863	0.0740607	40270.3	6744.51	29586	0.204436
fgf5	Air_Pollution_Index+Age+Sex+BMI+Race.Ethnicity+Smoking+healthDrinking+Healthy.physical.activity+Qualification+Townsend.deprivation.index+urban+CHD+diabet+Hype	Air_Pollution_Index Derived from anxiety	0.00142532	0.000609828	2.33725	0.0194328	23517.5	3816.27	29053	0.0758137
slamf1	Air_Pollution_Index+Age+Sex+BMI+Race.Ethnicity+Smoking+healthDrinking+Healthy.physical.activity+Qualification+Townsend.deprivation.index+urban+CHD+diabet+Hype	Air_Pollution_Index Derived from anxiety	0.00144851	0.00110336	1.31282	0.189255	57996.9	12492.8	29053	0.397245
il4r	Air_Pollution_Index+Age+Sex+BMI+Race.Ethnicity+Smoking+healthDrinking+Healthy.physical.activity+Qualification+Townsend.deprivation.index+urban+CHD+diabet+Hype	Air_Pollution_Index Derived from anxiety	0.00145003	0.000658215	2.20297	0.0276044	28973.5	4605.19	29586	0.0985605
lrp1	Air_Pollution_Index+Age+Sex+BMI+Race.Ethnicity+Smoking+healthDrinking+Healthy.physical.activity+Qualification+Townsend.deprivation.index+urban+CHD+diabet+Hype	Air_Pollution_Index Derived from anxiety	0.00146793	0.000486666	3.0163	0.00256095	11021	2506.6	29496	0.0152925
lto1	Air_Pollution_Index+Age+Sex+BMI+Race.Ethnicity+Smoking+healthDrinking+Healthy.physical.activity+Qualification+Townsend.deprivation.index+urban+CHD+diabet+Hype	Air_Pollution_Index Derived from anxiety	0.00147194	0.000781526	1.88342	0.0596531	37942.8	6267.75	29053	0.17611
ccl24	Air_Pollution_Index+Age+Sex+BMI+Race.Ethnicity+Smoking+healthDrinking+Healthy.physical.activity+Qualification+Townsend.deprivation.index+urban+CHD+diabet+Hype	Air_Pollution_Index Derived from anxiety	0.00147236	0.00153416	0.959721	0.337204	79655.8	25312.7	29721	0.563161
ces1	Air_Pollution_Index+Age+Sex+BMI+Race.Ethnicity+Smoking+healthDrinking+Healthy.physical.activity+Qualification+Townsend.deprivation.index+urban+CHD+diabet+Hype	Air_Pollution_Index Derived from anxiety	0.00147433	0.00144243	1.02212	0.306734	75990.4	22391.8	29709	0.535405
il5	Air_Pollution_Index+Age+Sex+BMI+Race.Ethnicity+Smoking+healthDrinking+Healthy.physical.activity+Qualification+Townsend.deprivation.index+urban+CHD+diabet+Hype	Air_Pollution_Index Derived from anxiety	0.00147775	0.00263353	0.561127	0.574715	108585	71171	29053	0.762933
s100a16	Air_Pollution_Index+Age+Sex+BMI+Race.Ethnicity+Smoking+healthDrinking+Healthy.physical.activity+Qualification+Townsend.deprivation.index+urban+CHD+diabet+Hype	Air_Pollution_Index Derived from anxiety	0.0014885	0.00115731	1.28617	0.198395	60231.9	13571.8	28892	0.407656
cd200r1	Air_Pollution_Index+Age+Sex+BMI+Race.Ethnicity+Smoking+healthDrinking+Healthy.physical.activity+Qualification+Townsend.deprivation.index+urban+CHD+diabet+Hype	Air_Pollution_Index Derived from anxiety	0.00150131	0.000643544	2.33289	0.0196608	27472.7	4376.59	29493	0.0758939
mdk	Air_Pollution_Index+Age+Sex+BMI+Race.Ethnicity+Smoking+healthDrinking+Healthy.physical.activity+Qualification+Townsend.deprivation.index+urban+CHD+diabet+Hype	Air_Pollution_Index Derived from anxiety	0.00150906	0.000955166	1.57989	0.114143	51085.6	9710.74	29618	0.27969
nptxr	Air_Pollution_Index+Age+Sex+BMI+Race.Ethnicity+Smoking+healthDrinking+Healthy.physical.activity+Qualification+Townsend.deprivation.index+urban+CHD+diabet+Hype	Air_Pollution_Index Derived from anxiety	0.00151614	0.000631425	2.40114	0.01635	26655.3	4258.94	29625	0.0662606
ccl21	Air_Pollution_Index+Age+Sex+BMI+Race.Ethnicity+Smoking+healthDrinking+Healthy.physical.activity+Qualification+Townsend.deprivation.index+urban+CHD+diabet+Hype	Air_Pollution_Index Derived from anxiety	0.00152002	0.000741124	2.05097	0.040279	36450.3	5920.29	29760	0.129228
spink4	Air_Pollution_Index+Age+Sex+BMI+Race.Ethnicity+Smoking+healthDrinking+Healthy.physical.activity+Qualification+Townsend.deprivation.index+urban+CHD+diabet+Hype	Air_Pollution_Index Derived from anxiety	0.00153941	0.00117251	1.31292	0.189219	63162.9	14613.1	29586	0.397245
edil3	Air_Pollution_Index+Age+Sex+BMI+Race.Ethnicity+Smoking+healthDrinking+Healthy.physical.activity+Qualification+Townsend.deprivation.index+urban+CHD+diabet+Hype	Air_Pollution_Index Derived from anxiety	0.00154227	0.000644451	2.39316	0.0167103	26957.5	4296.38	29123	0.0675335
apoh	Air_Pollution_Index+Age+Sex+BMI+Race.Ethnicity+Smoking+healthDrinking+Healthy.physical.activity+Qualification+Townsend.deprivation.index+urban+CHD+diabet+Hype	Air_Pollution_Index Derived from anxiety	0.00155187	0.000659486	2.35314	0.0186219	29239.4	4646.84	29632	0.073838
cd33	Air_Pollution_Index+Age+Sex+BMI+Race.Ethnicity+Smoking+healthDrinking+Healthy.physical.activity+Qualification+Townsend.deprivation.index+urban+CHD+diabet+Hype	Air_Pollution_Index Derived from anxiety	0.00155225	0.00147712	1.05086	0.29333	77271	23368.6	29716	0.51884
amn	Air_Pollution_Index+Age+Sex+BMI+Race.Ethnicity+Smoking+healthDrinking+Healthy.physical.activity+Qualification+Townsend.deprivation.index+urban+CHD+diabet+Hype	Air_Pollution_Index Derived from anxiety	0.00157401	0.000874825	1.79923	0.0719928	44500.8	7853.58	29053	0.201003
paep	Air_Pollution_Index+Age+Sex+BMI+Race.Ethnicity+Smoking+healthDrinking+Healthy.physical.activity+Qualification+Townsend.deprivation.index+urban+CHD+diabet+Hype	Air_Pollution_Index Derived from anxiety	0.00158438	0.00249615	0.634728	0.525611	107243	65696	29425	0.720751
serpina9	Air_Pollution_Index+Age+Sex+BMI+Race.Ethnicity+Smoking+healthDrinking+Healthy.physical.activity+Qualification+Townsend.deprivation.index+urban+CHD+diabet+Hype	Air_Pollution_Index Derived from anxiety	0.00158713	0.00131598	1.20605	0.227809	69304	18168.8	29359	0.443533
il10ra	Air_Pollution_Index+Age+Sex+BMI+Race.Ethnicity+Smoking+healthDrinking+Healthy.physical.activity+Qualification+Townsend.deprivation.index+urban+CHD+diabet+Hype	Air_Pollution_Index Derived from anxiety	0.00158789	0.00108554	1.46277	0.143542	57050	12092.5	29053	0.326091
il12a_il12b	Air_Pollution_Index+Age+Sex+BMI+Race.Ethnicity+Smoking+healthDrinking+Healthy.physical.activity+Qualification+Townsend.deprivation.index+urban+CHD+diabet+Hype	Air_Pollution_Index Derived from anxiety	0.00159472	0.00139788	1.14081	0.253958	73311.9	20680.6	29496	0.475115
ceacam21	Air_Pollution_Index+Age+Sex+BMI+Race.Ethnicity+Smoking+healthDrinking+Healthy.physical.activity+Qualification+Townsend.deprivation.index+urban+CHD+diabet+Hype	Air_Pollution_Index Derived from anxiety	0.00159675	0.00156435	1.02071	0.307402	80236.7	26012.6	29586	0.535405
kcnip4	Air_Pollution_Index+Age+Sex+BMI+Race.Ethnicity+Smoking+healthDrinking+Healthy.physical.activity+Qualification+Townsend.deprivation.index+urban+CHD+diabet+Hype	Air_Pollution_Index Derived from anxiety	0.00160291	0.000966519	1.65844	0.0972393	49936.6	9495.85	28935	0.251165
adh4	Air_Pollution_Index+Age+Sex+BMI+Race.Ethnicity+Smoking+healthDrinking+Healthy.physical.activity+Qualification+Townsend.deprivation.index+urban+CHD+diabet+Hype	Air_Pollution_Index Derived from anxiety	0.001633	0.00153372	1.06473	0.287008	77498.2	24334.2	29123	0.511459
il15	Air_Pollution_Index+Age+Sex+BMI+Race.Ethnicity+Smoking+healthDrinking+Healthy.physical.activity+Qualification+Townsend.deprivation.index+urban+CHD+diabet+Hype	Air_Pollution_Index Derived from anxiety	0.00163361	0.00060443	2.70273	0.00688116	23925.7	3883.34	29586	0.0350772
il17a	Air_Pollution_Index+Age+Sex+BMI+Race.Ethnicity+Smoking+healthDrinking+Healthy.physical.activity+Qualification+Townsend.deprivation.index+urban+CHD+diabet+Hype	Air_Pollution_Index Derived from anxiety	0.00165633	0.000792215	2.09076	0.0365583	38623.5	6419.92	29002	0.120056
ssb	Air_Pollution_Index+Age+Sex+BMI+Race.Ethnicity+Smoking+healthDrinking+Healthy.physical.activity+Qualification+Townsend.deprivation.index+urban+CHD+diabet+Hype	Air_Pollution_Index Derived from anxiety	0.00173179	0.00107919	1.60471	0.108568	56322.3	11838.8	28935	0.270126
areg	Air_Pollution_Index+Age+Sex+BMI+Race.Ethnicity+Smoking+healthDrinking+Healthy.physical.activity+Qualification+Townsend.deprivation.index+urban+CHD+diabet+Hype	Air_Pollution_Index Derived from anxiety	0.00174474	0.000825266	2.11415	0.0345107	42199.5	7207.94	29496	0.114748
nppb	Air_Pollution_Index+Age+Sex+BMI+Race.Ethnicity+Smoking+healthDrinking+Healthy.physical.activity+Qualification+Townsend.deprivation.index+urban+CHD+diabet+Hype	Air_Pollution_Index Derived from anxiety	0.00174692	0.00244517	0.714438	0.474962	104686	61850.1	29123	0.692791
nxph1	Air_Pollution_Index+Age+Sex+BMI+Race.Ethnicity+Smoking+healthDrinking+Healthy.physical.activity+Qualification+Townsend.deprivation.index+urban+CHD+diabet+Hype	Air_Pollution_Index Derived from anxiety	0.00174931	0.000706779	2.47504	0.0133278	31810.5	5077.86	28935	0.0563839
plat	Air_Pollution_Index+Age+Sex+BMI+Race.Ethnicity+Smoking+healthDrinking+Healthy.physical.activity+Qualification+Townsend.deprivation.index+urban+CHD+diabet+Hype	Air_Pollution_Index Derived from anxiety	0.00176669	0.000923608	1.91281	0.0557817	49993.7	9297.6	29910	0.167574
cxcl17	Air_Pollution_Index+Age+Sex+BMI+Race.Ethnicity+Smoking+healthDrinking+Healthy.physical.activity+Qualification+Townsend.deprivation.index+urban+CHD+diabet+Hype	Air_Pollution_Index Derived from anxiety	0.00179083	0.000762391	2.34897	0.0188321	38505.4	6332.1	29943	0.0740626
chgb	Air_Pollution_Index+Age+Sex+BMI+Race.Ethnicity+Smoking+healthDrinking+Healthy.physical.activity+Qualification+Townsend.deprivation.index+urban+CHD+diabet+Hype	Air_Pollution_Index Derived from anxiety	0.00180247	0.000735708	2.44998	0.0142921	36090.2	5847.05	29811	0.0595708
il19	Air_Pollution_Index+Age+Sex+BMI+Race.Ethnicity+Smoking+healthDrinking+Healthy.physical.activity+Qualification+Townsend.deprivation.index+urban+CHD+diabet+Hype	Air_Pollution_Index Derived from anxiety	0.00180454	0.00128847	1.40053	0.161364	66509.4	16857.5	28899	0.350781
ccl7	Air_Pollution_Index+Age+Sex+BMI+Race.Ethnicity+Smoking+healthDrinking+Healthy.physical.activity+Qualification+Townsend.deprivation.index+urban+CHD+diabet+Hype	Air_Pollution_Index Derived from anxiety	0.0018424	0.00106687	1.72692	0.0841929	57572.2	12098.7	29586	0.225181
fcrl5	Air_Pollution_Index+Age+Sex+BMI+Race.Ethnicity+Smoking+healthDrinking+Healthy.physical.activity+Qualification+Townsend.deprivation.index+urban+CHD+diabet+Hype	Air_Pollution_Index Derived from anxiety	0.00186256	0.00106272	1.75263	0.0796756	57536.9	12066.6	29632	0.217068
agrp	Air_Pollution_Index+Age+Sex+BMI+Race.Ethnicity+Smoking+healthDrinking+Healthy.physical.activity+Qualification+Townsend.deprivation.index+urban+CHD+diabet+Hype	Air_Pollution_Index Derived from anxiety	0.00187482	0.00097492	1.92305	0.0544827	53241.9	10354.5	29943	0.164347
scg2	Air_Pollution_Index+Age+Sex+BMI+Race.Ethnicity+Smoking+healthDrinking+Healthy.physical.activity+Qualification+Townsend.deprivation.index+urban+CHD+diabet+Hype	Air_Pollution_Index Derived from anxiety	0.00191125	0.000591565	3.23084	0.00123562	22906.7	3757.12	29763	0.0088181
sult2a1	Air_Pollution_Index+Age+Sex+BMI+Race.Ethnicity+Smoking+healthDrinking+Healthy.physical.activity+Qualification+Townsend.deprivation.index+urban+CHD+diabet+Hype	Air_Pollution_Index Derived from anxiety	0.00193385	0.00101464	1.90596	0.0566656	54599.5	10942.9	29586	0.169881
sftpa2	Air_Pollution_Index+Age+Sex+BMI+Race.Ethnicity+Smoking+healthDrinking+Healthy.physical.activity+Qualification+Townsend.deprivation.index+urban+CHD+diabet+Hype	Air_Pollution_Index Derived from anxiety	0.00194378	0.000926015	2.09908	0.0358182	47532.9	8737.51	28945	0.118557
calca	Air_Pollution_Index+Age+Sex+BMI+Race.Ethnicity+Smoking+healthDrinking+Healthy.physical.activity+Qualification+Townsend.deprivation.index+urban+CHD+diabet+Hype	Air_Pollution_Index Derived from anxiety	0.00195479	0.00114968	1.70029	0.0890873	61440.6	13893.3	29377	0.235589
mmp1	Air_Pollution_Index+Age+Sex+BMI+Race.Ethnicity+Smoking+healthDrinking+Healthy.physical.activity+Qualification+Townsend.deprivation.index+urban+CHD+diabet+Hype	Air_Pollution_Index Derived from anxiety	0.00196938	0.001702	1.1571	0.247243	81477.6	28869.5	28578	0.466731
nrtn	Air_Pollution_Index+Age+Sex+BMI+Race.Ethnicity+Smoking+healthDrinking+Healthy.physical.activity+Qualification+Townsend.deprivation.index+urban+CHD+diabet+Hype	Air_Pollution_Index Derived from anxiety	0.00196963	0.000938831	2.09796	0.0359172	48606.8	9044.82	29053	0.118616
ccl17	Air_Pollution_Index+Age+Sex+BMI+Race.Ethnicity+Smoking+healthDrinking+Healthy.physical.activity+Qualification+Townsend.deprivation.index+urban+CHD+diabet+Hype	Air_Pollution_Index Derived from anxiety	0.00199236	0.0016865	1.18136	0.237469	84805.3	30350.7	29587	0.454735
vwf	Air_Pollution_Index+Age+Sex+BMI+Race.Ethnicity+Smoking+healthDrinking+Healthy.physical.activity+Qualification+Townsend.deprivation.index+urban+CHD+diabet+Hype	Air_Pollution_Index Derived from anxiety	0.0020018	0.00135944	1.47252	0.14089	73407.7	20239.8	30000	0.322066
klk6	Air_Pollution_Index+Age+Sex+BMI+Race.Ethnicity+Smoking+healthDrinking+Healthy.physical.activity+Qualification+Townsend.deprivation.index+urban+CHD+diabet+Hype	Air_Pollution_Index Derived from anxiety	0.00200804	0.000562805	3.56792	0.000360391	19805	3382.26	29677	0.00331605
dpp6	Air_Pollution_Index+Age+Sex+BMI+Race.Ethnicity+Smoking+healthDrinking+Healthy.physical.activity+Qualification+Townsend.deprivation.index+urban+CHD+diabet+Hype	Air_Pollution_Index Derived from anxiety	0.00202077	0.000612489	3.29927	0.000970498	24596.4	3970.27	29496	0.00737873
dkkl1	Air_Pollution_Index+Age+Sex+BMI+Race.Ethnicity+Smoking+healthDrinking+Healthy.physical.activity+Qualification+Townsend.deprivation.index+urban+CHD+diabet+Hype	Air_Pollution_Index Derived from anxiety	0.00202787	0.00159075	1.27478	0.202396	80942.3	26781.2	29496	0.411829
fut3_fut5	Air_Pollution_Index+Age+Sex+BMI+Race.Ethnicity+Smoking+healthDrinking+Healthy.physical.activity+Qualification+Townsend.deprivation.index+urban+CHD+diabet+Hype	Air_Pollution_Index Derived from anxiety	0.00203456	0.000841855	2.41676	0.0156655	44374.8	7706.14	29911	0.0640184
rtbdn	Air_Pollution_Index+Age+Sex+BMI+Race.Ethnicity+Smoking+healthDrinking+Healthy.physical.activity+Qualification+Townsend.deprivation.index+urban+CHD+diabet+Hype	Air_Pollution_Index Derived from anxiety	0.00208852	0.000540184	3.86632	0.000110728	17180.3	3088.21	29496	0.00132783
egfl7	Air_Pollution_Index+Age+Sex+BMI+Race.Ethnicity+Smoking+healthDrinking+Healthy.physical.activity+Qualification+Townsend.deprivation.index+urban+CHD+diabet+Hype	Air_Pollution_Index Derived from anxiety	0.00212732	0.000737078	2.88615	0.00390276	34312.6	5535.78	28945	0.0218764
cntn2	Air_Pollution_Index+Age+Sex+BMI+Race.Ethnicity+Smoking+healthDrinking+Healthy.physical.activity+Qualification+Townsend.deprivation.index+urban+CHD+diabet+Hype	Air_Pollution_Index Derived from anxiety	0.00213892	0.000828221	2.58254	0.00981219	43347	7448.04	29893	0.0455722
lgals4	Air_Pollution_Index+Age+Sex+BMI+Race.Ethnicity+Smoking+healthDrinking+Healthy.physical.activity+Qualification+Townsend.deprivation.index+urban+CHD+diabet+Hype	Air_Pollution_Index Derived from anxiety	0.00214722	0.000956471	2.24494	0.0247792	51302.7	9779.22	29630	0.0915453
il22ra1	Air_Pollution_Index+Age+Sex+BMI+Race.Ethnicity+Smoking+healthDrinking+Healthy.physical.activity+Qualification+Townsend.deprivation.index+urban+CHD+diabet+Hype	Air_Pollution_Index Derived from anxiety	0.00216482	0.00081947	2.64173	0.00825269	40699.7	6891.14	29053	0.0403802
gdf2	Air_Pollution_Index+Age+Sex+BMI+Race.Ethnicity+Smoking+healthDrinking+Healthy.physical.activity+Qualification+Townsend.deprivation.index+urban+CHD+diabet+Hype	Air_Pollution_Index Derived from anxiety	0.00217403	0.000656437	3.31187	0.000927865	28958.6	4603.02	29625	0.00710716
reg3a	Air_Pollution_Index+Age+Sex+BMI+Race.Ethnicity+Smoking+healthDrinking+Healthy.physical.activity+Qualification+Townsend.deprivation.index+urban+CHD+diabet+Hype	Air_Pollution_Index Derived from anxiety	0.00220151	0.00112696	1.9535	0.0507701	62146.7	13909.3	30000	0.15539
epcam	Air_Pollution_Index+Age+Sex+BMI+Race.Ethnicity+Smoking+healthDrinking+Healthy.physical.activity+Qualification+Townsend.deprivation.index+urban+CHD+diabet+Hype	Air_Pollution_Index Derived from anxiety	0.00221666	0.00180056	1.23109	0.218297	88791.6	34636	29625	0.430997
klk12	Air_Pollution_Index+Age+Sex+BMI+Race.Ethnicity+Smoking+healthDrinking+Healthy.physical.activity+Qualification+Townsend.deprivation.index+urban+CHD+diabet+Hype	Air_Pollution_Index Derived from anxiety	0.00224964	0.00254661	0.883388	0.377034	106140	66080.8	28945	0.605489
krt19	Air_Pollution_Index+Age+Sex+BMI+Race.Ethnicity+Smoking+healthDrinking+Healthy.physical.activity+Qualification+Townsend.deprivation.index+urban+CHD+diabet+Hype	Air_Pollution_Index Derived from anxiety	0.00226427	0.00122737	1.84482	0.0650737	65727.2	15962.8	29544	0.188316
oxt	Air_Pollution_Index+Age+Sex+BMI+Race.Ethnicity+Smoking+healthDrinking+Healthy.physical.activity+Qualification+Townsend.deprivation.index+urban+CHD+diabet+Hype	Air_Pollution_Index Derived from anxiety	0.00228094	0.00251822	0.905775	0.365062	109970	68952.3	29911	0.59277
krt18	Air_Pollution_Index+Age+Sex+BMI+Race.Ethnicity+Smoking+healthDrinking+Healthy.physical.activity+Qualification+Townsend.deprivation.index+urban+CHD+diabet+Hype	Air_Pollution_Index Derived from anxiety	0.00229965	0.00146903	1.56542	0.117494	76242.7	22839.4	29496	0.284456
[truncated: 48 more rows]
