# Supplementary material for: Proteomic Biomarkers as Mediators in the Association Between Air Pollution and Incident Depression and Anxiety: Evidence From the UK Biobank
Source: Depress Anxiety. 2025 Jun 26;2025:3984517. doi: 10.1155/da/3984517 (PMC12226169; doi:10.1155/da/3984517)
Supplement: Supporting Information 7 — TableS2b_Baseline GAD2-protein multivariable regression analysis results. [file 3984517.f7.xlsx]

## Sheet: Sheet1
Table S2b. Baseline_GAD2-Protein Multivariable Regression Analysis Results
formula	X(Proteins)	Estimate	tValue	pValue	aic	deviance	dfResidual	fdr_p_value
GAD.2~itgav+Age+Sex+BMI+Race.Ethnicity+Smoking+healthDrinking+Healthy.physical.activity+Qualification+Townsend.deprivation.index+urban+CHD+diabet+Hype	itgav	-0.265246	-7.71068	1.29022e-14	89104.4	34382	29893	1.452e-12
GAD.2~egfr+Age+Sex+BMI+Race.Ethnicity+Smoking+healthDrinking+Healthy.physical.activity+Qualification+Townsend.deprivation.index+urban+CHD+diabet+Hype	egfr	-0.244169	-7.15212	8.74036e-13	89408.5	34488.4	30000	5.81234e-11
GAD.2~fap+Age+Sex+BMI+Race.Ethnicity+Smoking+healthDrinking+Healthy.physical.activity+Qualification+Townsend.deprivation.index+urban+CHD+diabet+Hype	fap	-0.148512	-7.17389	7.45864e-13	89408.2	34488	30000	5.19619e-11
GAD.2~cntn1+Age+Sex+BMI+Race.Ethnicity+Smoking+healthDrinking+Healthy.physical.activity+Qualification+Townsend.deprivation.index+urban+CHD+diabet+Hype	cntn1	-0.140376	-6.79956	1.06903e-11	89413.5	34494	30000	4.46854e-10
GAD.2~ca14+Age+Sex+BMI+Race.Ethnicity+Smoking+healthDrinking+Healthy.physical.activity+Qualification+Townsend.deprivation.index+urban+CHD+diabet+Hype	ca14	-0.132777	-8.34536	7.40185e-17	89094.3	34370.3	29893	1.35361e-14
GAD.2~kit+Age+Sex+BMI+Race.Ethnicity+Smoking+healthDrinking+Healthy.physical.activity+Qualification+Townsend.deprivation.index+urban+CHD+diabet+Hype	kit	-0.122954	-6.38957	1.68821e-10	88492.7	34128.8	29695	4.41044e-09
GAD.2~comp+Age+Sex+BMI+Race.Ethnicity+Smoking+healthDrinking+Healthy.physical.activity+Qualification+Townsend.deprivation.index+urban+CHD+diabet+Hype	comp	-0.109524	-6.46252	1.0459e-10	87358.9	33675.5	29321	3.05765e-09
GAD.2~itga11+Age+Sex+BMI+Race.Ethnicity+Smoking+healthDrinking+Healthy.physical.activity+Qualification+Townsend.deprivation.index+urban+CHD+diabet+Hype	itga11	-0.106946	-6.45963	1.06589e-10	88196.9	34036.5	29586	3.05765e-09
GAD.2~itgam+Age+Sex+BMI+Race.Ethnicity+Smoking+healthDrinking+Healthy.physical.activity+Qualification+Townsend.deprivation.index+urban+CHD+diabet+Hype	itgam	-0.100751	-5.63821	1.7339e-08	88431.9	34202.3	29632	3.17086e-07
GAD.2~met+Age+Sex+BMI+Race.Ethnicity+Smoking+healthDrinking+Healthy.physical.activity+Qualification+Townsend.deprivation.index+urban+CHD+diabet+Hype	met	-0.0909832	-3.20648	0.00134511	88569.6	34174	29714	0.00543616
GAD.2~cdon+Age+Sex+BMI+Race.Ethnicity+Smoking+healthDrinking+Healthy.physical.activity+Qualification+Townsend.deprivation.index+urban+CHD+diabet+Hype	cdon	-0.0908085	-4.31585	1.59503e-05	88502.4	34185.5	29675	0.000122817
GAD.2~hpgds+Age+Sex+BMI+Race.Ethnicity+Smoking+healthDrinking+Healthy.physical.activity+Qualification+Townsend.deprivation.index+urban+CHD+diabet+Hype	hpgds	-0.0900789	-5.89042	3.89466e-09	86284.1	33294.6	28945	8.13985e-08
GAD.2~adamts8+Age+Sex+BMI+Race.Ethnicity+Smoking+healthDrinking+Healthy.physical.activity+Qualification+Townsend.deprivation.index+urban+CHD+diabet+Hype	adamts8	-0.0895985	-7.23746	4.68238e-13	88580.2	34181.6	29716	3.80573e-11
GAD.2~podxl+Age+Sex+BMI+Race.Ethnicity+Smoking+healthDrinking+Healthy.physical.activity+Qualification+Townsend.deprivation.index+urban+CHD+diabet+Hype	podxl	-0.0895112	-2.42109	0.0154799	87958.8	33967.3	29496	0.0422659
GAD.2~itgb2+Age+Sex+BMI+Race.Ethnicity+Smoking+healthDrinking+Healthy.physical.activity+Qualification+Townsend.deprivation.index+urban+CHD+diabet+Hype	itgb2	-0.087035	-4.34842	1.37579e-05	87953.3	33990.7	29483	0.000108692
GAD.2~pon3+Age+Sex+BMI+Race.Ethnicity+Smoking+healthDrinking+Healthy.physical.activity+Qualification+Townsend.deprivation.index+urban+CHD+diabet+Hype	pon3	-0.082259	-4.10587	4.03868e-05	88778.7	34309.9	29760	0.000268572
GAD.2~l1cam+Age+Sex+BMI+Race.Ethnicity+Smoking+healthDrinking+Healthy.physical.activity+Qualification+Townsend.deprivation.index+urban+CHD+diabet+Hype	l1cam	-0.0815205	-4.22386	2.4087e-05	88614.7	34221.3	29716	0.000171064
GAD.2~crtac1+Age+Sex+BMI+Race.Ethnicity+Smoking+healthDrinking+Healthy.physical.activity+Qualification+Townsend.deprivation.index+urban+CHD+diabet+Hype	crtac1	-0.0811584	-4.38673	1.15457e-05	89440.4	34525	30000	9.70767e-05
GAD.2~ntrk3+Age+Sex+BMI+Race.Ethnicity+Smoking+healthDrinking+Healthy.physical.activity+Qualification+Townsend.deprivation.index+urban+CHD+diabet+Hype	ntrk3	-0.0796757	-3.07425	0.00211226	89211.3	34464	29911	0.00794842
GAD.2~tnxb+Age+Sex+BMI+Race.Ethnicity+Smoking+healthDrinking+Healthy.physical.activity+Qualification+Townsend.deprivation.index+urban+CHD+diabet+Hype	tnxb	-0.0781984	-3.57014	0.000357355	88450.9	34224.2	29632	0.00173691
GAD.2~dner+Age+Sex+BMI+Race.Ethnicity+Smoking+healthDrinking+Healthy.physical.activity+Qualification+Townsend.deprivation.index+urban+CHD+diabet+Hype	dner	-0.0741722	-3.36493	0.000766617	88199.6	34053.3	29580	0.00341939
GAD.2~prtg+Age+Sex+BMI+Race.Ethnicity+Smoking+healthDrinking+Healthy.physical.activity+Qualification+Townsend.deprivation.index+urban+CHD+diabet+Hype	prtg	-0.0739314	-3.30112	0.000964111	89153	34437.8	29893	0.00417306
GAD.2~pltp+Age+Sex+BMI+Race.Ethnicity+Smoking+healthDrinking+Healthy.physical.activity+Qualification+Townsend.deprivation.index+urban+CHD+diabet+Hype	pltp	-0.0705575	-4.47411	7.70141e-06	89173.1	34429.1	29907	6.78745e-05
GAD.2~clec4a+Age+Sex+BMI+Race.Ethnicity+Smoking+healthDrinking+Healthy.physical.activity+Qualification+Townsend.deprivation.index+urban+CHD+diabet+Hype	clec4a	-0.0690286	-4.29259	1.7716e-05	88220.2	34063.3	29586	0.000131566
GAD.2~cntn4+Age+Sex+BMI+Race.Ethnicity+Smoking+healthDrinking+Healthy.physical.activity+Qualification+Townsend.deprivation.index+urban+CHD+diabet+Hype	cntn4	-0.0672798	-2.86405	0.00418559	88455.5	34229.5	29632	0.0145107
GAD.2~notch3+Age+Sex+BMI+Race.Ethnicity+Smoking+healthDrinking+Healthy.physical.activity+Qualification+Townsend.deprivation.index+urban+CHD+diabet+Hype	notch3	-0.0667178	-4.04266	5.2981e-05	89443.3	34528.4	30000	0.000339962
GAD.2~myoc+Age+Sex+BMI+Race.Ethnicity+Smoking+healthDrinking+Healthy.physical.activity+Qualification+Townsend.deprivation.index+urban+CHD+diabet+Hype	myoc	-0.0659244	-5.34897	8.91123e-08	88435	34205.9	29632	1.34403e-06
GAD.2~apom+Age+Sex+BMI+Race.Ethnicity+Smoking+healthDrinking+Healthy.physical.activity+Qualification+Townsend.deprivation.index+urban+CHD+diabet+Hype	apom	-0.0647608	-3.06838	0.0021542	88524.1	34164.9	29695	0.00806034
GAD.2~ca6+Age+Sex+BMI+Race.Ethnicity+Smoking+healthDrinking+Healthy.physical.activity+Qualification+Townsend.deprivation.index+urban+CHD+diabet+Hype	ca6	-0.0644344	-7.19356	6.46262e-13	88160.9	34090.7	29544	4.72741e-11
GAD.2~enpp5+Age+Sex+BMI+Race.Ethnicity+Smoking+healthDrinking+Healthy.physical.activity+Qualification+Townsend.deprivation.index+urban+CHD+diabet+Hype	enpp5	-0.0628418	-4.83716	1.32363e-06	88772.1	34302.3	29760	1.4896e-05
GAD.2~dpp4+Age+Sex+BMI+Race.Ethnicity+Smoking+healthDrinking+Healthy.physical.activity+Qualification+Townsend.deprivation.index+urban+CHD+diabet+Hype	dpp4	-0.0615035	-3.17941	0.00147728	86751	33572.6	29059	0.00588405
GAD.2~ntrk2+Age+Sex+BMI+Race.Ethnicity+Smoking+healthDrinking+Healthy.physical.activity+Qualification+Townsend.deprivation.index+urban+CHD+diabet+Hype	ntrk2	-0.0601884	-2.75424	0.00588653	88201.6	33953.5	29625	0.0191677
GAD.2~adamts13+Age+Sex+BMI+Race.Ethnicity+Smoking+healthDrinking+Healthy.physical.activity+Qualification+Townsend.deprivation.index+urban+CHD+diabet+Hype	adamts13	-0.0601873	-2.48179	0.0130779	89453.5	34540.1	30000	0.0366964
GAD.2~lrrn1+Age+Sex+BMI+Race.Ethnicity+Smoking+healthDrinking+Healthy.physical.activity+Qualification+Townsend.deprivation.index+urban+CHD+diabet+Hype	lrrn1	-0.0591387	-4.01612	5.93134e-05	86697.7	33524.7	29053	0.000370835
GAD.2~megf10+Age+Sex+BMI+Race.Ethnicity+Smoking+healthDrinking+Healthy.physical.activity+Qualification+Townsend.deprivation.index+urban+CHD+diabet+Hype	megf10	-0.05749	-4.05138	5.1047e-05	88391.5	34160.3	29630	0.00033045
GAD.2~adgre2+Age+Sex+BMI+Race.Ethnicity+Smoking+healthDrinking+Healthy.physical.activity+Qualification+Townsend.deprivation.index+urban+CHD+diabet+Hype	adgre2	-0.0569304	-2.84317	0.00446974	88787.4	34320	29760	0.0152786
GAD.2~cd34+Age+Sex+BMI+Race.Ethnicity+Smoking+healthDrinking+Healthy.physical.activity+Qualification+Townsend.deprivation.index+urban+CHD+diabet+Hype	cd34	-0.0556233	-2.39943	0.0164267	88938.9	34373.6	29813	0.0443399
GAD.2~cd1c+Age+Sex+BMI+Race.Ethnicity+Smoking+healthDrinking+Healthy.physical.activity+Qualification+Townsend.deprivation.index+urban+CHD+diabet+Hype	cd1c	-0.0534344	-2.30654	0.0210876	88627.2	34235.8	29716	0.0547006
GAD.2~nell1+Age+Sex+BMI+Race.Ethnicity+Smoking+healthDrinking+Healthy.physical.activity+Qualification+Townsend.deprivation.index+urban+CHD+diabet+Hype	nell1	-0.0528775	-3.91623	9.01438e-05	88617.2	34224.2	29716	0.000538287
GAD.2~boc+Age+Sex+BMI+Race.Ethnicity+Smoking+healthDrinking+Healthy.physical.activity+Qualification+Townsend.deprivation.index+urban+CHD+diabet+Hype	boc	-0.0526721	-2.16406	0.0304675	86869.7	33563.2	29123	0.0729525
GAD.2~cd209+Age+Sex+BMI+Race.Ethnicity+Smoking+healthDrinking+Healthy.physical.activity+Qualification+Townsend.deprivation.index+urban+CHD+diabet+Hype	cd209	-0.0520201	-3.61503	0.000300808	88590	34240.7	29695	0.00149688
GAD.2~galnt2+Age+Sex+BMI+Race.Ethnicity+Smoking+healthDrinking+Healthy.physical.activity+Qualification+Townsend.deprivation.index+urban+CHD+diabet+Hype	galnt2	-0.0518637	-2.41115	0.0159081	89158.1	34443.7	29893	0.0430993
GAD.2~cndp1+Age+Sex+BMI+Race.Ethnicity+Smoking+healthDrinking+Healthy.physical.activity+Qualification+Townsend.deprivation.index+urban+CHD+diabet+Hype	cndp1	-0.0514995	-4.17337	3.0098e-05	88667.8	34202.8	29751	0.000208689
GAD.2~rab6a+Age+Sex+BMI+Race.Ethnicity+Smoking+healthDrinking+Healthy.physical.activity+Qualification+Townsend.deprivation.index+urban+CHD+diabet+Hype	rab6a	-0.050428	-4.15666	3.23836e-05	88221.3	34064.6	29586	0.000219339
GAD.2~gfra3+Age+Sex+BMI+Race.Ethnicity+Smoking+healthDrinking+Healthy.physical.activity+Qualification+Townsend.deprivation.index+urban+CHD+diabet+Hype	gfra3	-0.0494708	-2.42543	0.0152961	87579.7	33902.4	29333	0.0419852
GAD.2~tnr+Age+Sex+BMI+Race.Ethnicity+Smoking+healthDrinking+Healthy.physical.activity+Qualification+Townsend.deprivation.index+urban+CHD+diabet+Hype	tnr	-0.0490938	-3.64226	0.000270718	87857	34012.1	29425	0.00136103
GAD.2~il1rap+Age+Sex+BMI+Race.Ethnicity+Smoking+healthDrinking+Healthy.physical.activity+Qualification+Townsend.deprivation.index+urban+CHD+diabet+Hype	il1rap	-0.0482115	-3.78518	0.000153899	88449.3	34222.4	29632	0.000846447
GAD.2~faslg+Age+Sex+BMI+Race.Ethnicity+Smoking+healthDrinking+Healthy.physical.activity+Qualification+Townsend.deprivation.index+urban+CHD+diabet+Hype	faslg	-0.0470511	-3.12157	0.00180063	89287.1	34478.3	29943	0.00695071
GAD.2~col1a1+Age+Sex+BMI+Race.Ethnicity+Smoking+healthDrinking+Healthy.physical.activity+Qualification+Townsend.deprivation.index+urban+CHD+diabet+Hype	col1a1	-0.0468669	-2.10346	0.0354336	89455.3	34542.1	30000	0.0821544
GAD.2~cntn5+Age+Sex+BMI+Race.Ethnicity+Smoking+healthDrinking+Healthy.physical.activity+Qualification+Townsend.deprivation.index+urban+CHD+diabet+Hype	cntn5	-0.0462236	-3.02627	0.00247805	88648.5	34253.4	29719	0.00915503
GAD.2~icam3+Age+Sex+BMI+Race.Ethnicity+Smoking+healthDrinking+Healthy.physical.activity+Qualification+Townsend.deprivation.index+urban+CHD+diabet+Hype	icam3	-0.0461458	-2.14861	0.031673	89455.1	34541.9	30000	0.0752235
GAD.2~ctsv+Age+Sex+BMI+Race.Ethnicity+Smoking+healthDrinking+Healthy.physical.activity+Qualification+Townsend.deprivation.index+urban+CHD+diabet+Hype	ctsv	-0.0433188	-3.17886	0.00148006	88843.8	34321.1	29788	0.00588405
GAD.2~rgma+Age+Sex+BMI+Race.Ethnicity+Smoking+healthDrinking+Healthy.physical.activity+Qualification+Townsend.deprivation.index+urban+CHD+diabet+Hype	rgma	-0.0433091	-2.39596	0.0165832	89215	34468.3	29911	0.0445978
GAD.2~bmp4+Age+Sex+BMI+Race.Ethnicity+Smoking+healthDrinking+Healthy.physical.activity+Qualification+Townsend.deprivation.index+urban+CHD+diabet+Hype	bmp4	-0.043288	-3.60637	0.000311029	87682.7	33922.9	29376	0.00153728
GAD.2~rgmb+Age+Sex+BMI+Race.Ethnicity+Smoking+healthDrinking+Healthy.physical.activity+Qualification+Townsend.deprivation.index+urban+CHD+diabet+Hype	rgmb	-0.0425808	-1.99241	0.0463355	89216.8	34470.3	29911	0.102743
GAD.2~omd+Age+Sex+BMI+Race.Ethnicity+Smoking+healthDrinking+Healthy.physical.activity+Qualification+Townsend.deprivation.index+urban+CHD+diabet+Hype	omd	-0.0421387	-3.17974	0.00147559	88785.4	34317.6	29760	0.00588405
GAD.2~itgb1+Age+Sex+BMI+Race.Ethnicity+Smoking+healthDrinking+Healthy.physical.activity+Qualification+Townsend.deprivation.index+urban+CHD+diabet+Hype	itgb1	-0.0419602	-1.61059	0.10728	88323.4	34109.2	29618	0.193527
GAD.2~ntf3+Age+Sex+BMI+Race.Ethnicity+Smoking+healthDrinking+Healthy.physical.activity+Qualification+Townsend.deprivation.index+urban+CHD+diabet+Hype	ntf3	-0.0407907	-2.55157	0.0107288	88232.1	34077	29586	0.031098
GAD.2~b4gat1+Age+Sex+BMI+Race.Ethnicity+Smoking+healthDrinking+Healthy.physical.activity+Qualification+Townsend.deprivation.index+urban+CHD+diabet+Hype	b4gat1	-0.0407566	-1.77089	0.0765887	88460.5	34235.3	29632	0.149999
GAD.2~plxdc1+Age+Sex+BMI+Race.Ethnicity+Smoking+healthDrinking+Healthy.physical.activity+Qualification+Townsend.deprivation.index+urban+CHD+diabet+Hype	plxdc1	-0.0401488	-2.321	0.0202935	86313.4	33328.4	28945	0.0532069
GAD.2~adgrg2+Age+Sex+BMI+Race.Ethnicity+Smoking+healthDrinking+Healthy.physical.activity+Qualification+Townsend.deprivation.index+urban+CHD+diabet+Hype	adgrg2	-0.0395016	-1.87457	0.0608623	88205.6	33958.1	29625	0.12684
GAD.2~cbln4+Age+Sex+BMI+Race.Ethnicity+Smoking+healthDrinking+Healthy.physical.activity+Qualification+Townsend.deprivation.index+urban+CHD+diabet+Hype	cbln4	-0.0384521	-2.16881	0.0301047	89159.2	34444.9	29893	0.0722019
GAD.2~wfikkn2+Age+Sex+BMI+Race.Ethnicity+Smoking+healthDrinking+Healthy.physical.activity+Qualification+Townsend.deprivation.index+urban+CHD+diabet+Hype	wfikkn2	-0.0384035	-2.29105	0.0219678	88515.8	34200.9	29675	0.0565561
GAD.2~igfbp3+Age+Sex+BMI+Race.Ethnicity+Smoking+healthDrinking+Healthy.physical.activity+Qualification+Townsend.deprivation.index+urban+CHD+diabet+Hype	igfbp3	-0.0382724	-1.96705	0.0491871	88681.4	34218.4	29751	0.107565
GAD.2~nrp1+Age+Sex+BMI+Race.Ethnicity+Smoking+healthDrinking+Healthy.physical.activity+Qualification+Townsend.deprivation.index+urban+CHD+diabet+Hype	nrp1	-0.0370936	-1.79722	0.0723101	88798	34243.4	29799	0.144324
GAD.2~cd93+Age+Sex+BMI+Race.Ethnicity+Smoking+healthDrinking+Healthy.physical.activity+Qualification+Townsend.deprivation.index+urban+CHD+diabet+Hype	cd93	-0.0363615	-1.90437	0.0568724	85017.6	32852.5	28499	0.120522
GAD.2~selplg+Age+Sex+BMI+Race.Ethnicity+Smoking+healthDrinking+Healthy.physical.activity+Qualification+Townsend.deprivation.index+urban+CHD+diabet+Hype	selplg	-0.0360182	-1.76432	0.0776879	88235.5	34080.9	29586	0.150759
GAD.2~thbs4+Age+Sex+BMI+Race.Ethnicity+Smoking+healthDrinking+Healthy.physical.activity+Qualification+Townsend.deprivation.index+urban+CHD+diabet+Hype	thbs4	-0.0355402	-2.8387	0.00453288	88392.8	34132.2	29643	0.0154583
GAD.2~ncam2+Age+Sex+BMI+Race.Ethnicity+Smoking+healthDrinking+Healthy.physical.activity+Qualification+Townsend.deprivation.index+urban+CHD+diabet+Hype	ncam2	-0.0355266	-1.70339	0.0885047	88460.8	34235.6	29632	0.16729
GAD.2~itgb5+Age+Sex+BMI+Race.Ethnicity+Smoking+healthDrinking+Healthy.physical.activity+Qualification+Townsend.deprivation.index+urban+CHD+diabet+Hype	itgb5	-0.034833	-2.34824	0.0188686	88627	34235.5	29716	0.0500995
GAD.2~dpp6+Age+Sex+BMI+Race.Ethnicity+Smoking+healthDrinking+Healthy.physical.activity+Qualification+Townsend.deprivation.index+urban+CHD+diabet+Hype	dpp6	-0.0342436	-2.01097	0.0443372	87960.6	33969.4	29496	0.0991825
GAD.2~vat1+Age+Sex+BMI+Race.Ethnicity+Smoking+healthDrinking+Healthy.physical.activity+Qualification+Townsend.deprivation.index+urban+CHD+diabet+Hype	vat1	-0.0327335	-1.14565	0.25195	87963.3	33972.6	29496	0.372396
GAD.2~cd109+Age+Sex+BMI+Race.Ethnicity+Smoking+healthDrinking+Healthy.physical.activity+Qualification+Townsend.deprivation.index+urban+CHD+diabet+Hype	cd109	-0.0320347	-1.8976	0.057759	88460.1	34234.8	29632	0.121585
GAD.2~adgre5+Age+Sex+BMI+Race.Ethnicity+Smoking+healthDrinking+Healthy.physical.activity+Qualification+Townsend.deprivation.index+urban+CHD+diabet+Hype	adgre5	-0.0320118	-1.70591	0.0880351	89090.9	34430.1	29865	0.166833
GAD.2~smoc2+Age+Sex+BMI+Race.Ethnicity+Smoking+healthDrinking+Healthy.physical.activity+Qualification+Townsend.deprivation.index+urban+CHD+diabet+Hype	smoc2	-0.0319538	-2.16914	0.0300796	88790.8	34323.9	29760	0.0722019
GAD.2~eng+Age+Sex+BMI+Race.Ethnicity+Smoking+healthDrinking+Healthy.physical.activity+Qualification+Townsend.deprivation.index+urban+CHD+diabet+Hype	eng	-0.0317383	-0.984386	0.324934	89458.7	34546.1	30000	0.450169
GAD.2~dlk1+Age+Sex+BMI+Race.Ethnicity+Smoking+healthDrinking+Healthy.physical.activity+Qualification+Townsend.deprivation.index+urban+CHD+diabet+Hype	dlk1	-0.0315637	-3.12462	0.00178202	89449.9	34535.9	30000	0.00689708
GAD.2~kitlg+Age+Sex+BMI+Race.Ethnicity+Smoking+healthDrinking+Healthy.physical.activity+Qualification+Townsend.deprivation.index+urban+CHD+diabet+Hype	kitlg	-0.0313772	-2.03245	0.0421171	88205	33957.4	29625	0.0953829
GAD.2~gpnmb+Age+Sex+BMI+Race.Ethnicity+Smoking+healthDrinking+Healthy.physical.activity+Qualification+Townsend.deprivation.index+urban+CHD+diabet+Hype	gpnmb	-0.0306457	-1.51022	0.130998	85989.6	33167.5	28852	0.227074
GAD.2~umod+Age+Sex+BMI+Race.Ethnicity+Smoking+healthDrinking+Healthy.physical.activity+Qualification+Townsend.deprivation.index+urban+CHD+diabet+Hype	umod	-0.0299641	-2.84736	0.00441129	89186.2	34435	29911	0.0151141
GAD.2~susd2+Age+Sex+BMI+Race.Ethnicity+Smoking+healthDrinking+Healthy.physical.activity+Qualification+Townsend.deprivation.index+urban+CHD+diabet+Hype	susd2	-0.0299068	-1.50442	0.132485	88461.4	34236.3	29632	0.22938
GAD.2~flt3+Age+Sex+BMI+Race.Ethnicity+Smoking+healthDrinking+Healthy.physical.activity+Qualification+Townsend.deprivation.index+urban+CHD+diabet+Hype	flt3	-0.0297417	-1.6043	0.10866	86316.3	33331.6	28945	0.195775
GAD.2~bcan+Age+Sex+BMI+Race.Ethnicity+Smoking+healthDrinking+Healthy.physical.activity+Qualification+Townsend.deprivation.index+urban+CHD+diabet+Hype	bcan	-0.0296775	-1.76431	0.077691	87867.2	34023.9	29425	0.150759
GAD.2~cdh5+Age+Sex+BMI+Race.Ethnicity+Smoking+healthDrinking+Healthy.physical.activity+Qualification+Townsend.deprivation.index+urban+CHD+diabet+Hype	cdh5	-0.028086	-1.51623	0.129471	89457.4	34544.5	30000	0.225228
GAD.2~ptprf+Age+Sex+BMI+Race.Ethnicity+Smoking+healthDrinking+Healthy.physical.activity+Qualification+Townsend.deprivation.index+urban+CHD+diabet+Hype	ptprf	-0.0276278	-1.41966	0.155717	89457.7	34544.9	30000	0.259765
GAD.2~il6r+Age+Sex+BMI+Race.Ethnicity+Smoking+healthDrinking+Healthy.physical.activity+Qualification+Townsend.deprivation.index+urban+CHD+diabet+Hype	il6r	-0.02731	-1.6557	0.0977932	87811.5	33891.3	29455	0.180042
GAD.2~crisp2+Age+Sex+BMI+Race.Ethnicity+Smoking+healthDrinking+Healthy.physical.activity+Qualification+Townsend.deprivation.index+urban+CHD+diabet+Hype	crisp2	-0.0272901	-2.79574	0.00518139	89156	34441.3	29893	0.0171875
GAD.2~mcam+Age+Sex+BMI+Race.Ethnicity+Smoking+healthDrinking+Healthy.physical.activity+Qualification+Townsend.deprivation.index+urban+CHD+diabet+Hype	mcam	-0.0267188	-1.57735	0.114725	88682.8	34220	29751	0.203961
GAD.2~tshb+Age+Sex+BMI+Race.Ethnicity+Smoking+healthDrinking+Healthy.physical.activity+Qualification+Townsend.deprivation.index+urban+CHD+diabet+Hype	tshb	-0.026533	-3.57907	0.00034537	88196.3	33947.5	29625	0.00168426
GAD.2~pecam1+Age+Sex+BMI+Race.Ethnicity+Smoking+healthDrinking+Healthy.physical.activity+Qualification+Townsend.deprivation.index+urban+CHD+diabet+Hype	pecam1	-0.0263858	-1.42868	0.153106	88461.6	34236.6	29632	0.25658
GAD.2~fcrl5+Age+Sex+BMI+Race.Ethnicity+Smoking+healthDrinking+Healthy.physical.activity+Qualification+Townsend.deprivation.index+urban+CHD+diabet+Hype	fcrl5	-0.0259891	-2.65631	0.0079043	88456.6	34230.8	29632	0.0239917
GAD.2~ca11+Age+Sex+BMI+Race.Ethnicity+Smoking+healthDrinking+Healthy.physical.activity+Qualification+Townsend.deprivation.index+urban+CHD+diabet+Hype	ca11	-0.0258967	-1.45762	0.144956	86316.7	33332.1	28945	0.244885
GAD.2~itgb7+Age+Sex+BMI+Race.Ethnicity+Smoking+healthDrinking+Healthy.physical.activity+Qualification+Townsend.deprivation.index+urban+CHD+diabet+Hype	itgb7	-0.0257276	-2.10734	0.0350968	89159.4	34445.2	29893	0.0817621
GAD.2~wfikkn1+Age+Sex+BMI+Race.Ethnicity+Smoking+healthDrinking+Healthy.physical.activity+Qualification+Townsend.deprivation.index+urban+CHD+diabet+Hype	wfikkn1	-0.0255962	-1.82083	0.0686425	87557.2	33881	29331	0.138135
GAD.2~fcgr2b+Age+Sex+BMI+Race.Ethnicity+Smoking+healthDrinking+Healthy.physical.activity+Qualification+Townsend.deprivation.index+urban+CHD+diabet+Hype	fcgr2b	-0.0252626	-2.56501	0.0103222	86312.2	33327	28945	0.0302028
GAD.2~gzmb+Age+Sex+BMI+Race.Ethnicity+Smoking+healthDrinking+Healthy.physical.activity+Qualification+Townsend.deprivation.index+urban+CHD+diabet+Hype	gzmb	-0.0252575	-2.99207	0.00277317	88229.7	34074.2	29586	0.0100674
GAD.2~tnfsf11+Age+Sex+BMI+Race.Ethnicity+Smoking+healthDrinking+Healthy.physical.activity+Qualification+Townsend.deprivation.index+urban+CHD+diabet+Hype	tnfsf11	-0.0250329	-2.72256	0.00648164	88231.2	34076	29586	0.0203694
GAD.2~tpt1+Age+Sex+BMI+Race.Ethnicity+Smoking+healthDrinking+Healthy.physical.activity+Qualification+Townsend.deprivation.index+urban+CHD+diabet+Hype	tpt1	-0.0237616	-2.7395	0.00615708	86706.3	33534.7	29053	0.0195397
GAD.2~krt14+Age+Sex+BMI+Race.Ethnicity+Smoking+healthDrinking+Healthy.physical.activity+Qualification+Townsend.deprivation.index+urban+CHD+diabet+Hype	krt14	-0.0237204	-1.18097	0.237626	83798.2	32453.5	28058	0.355831
GAD.2~rasa1+Age+Sex+BMI+Race.Ethnicity+Smoking+healthDrinking+Healthy.physical.activity+Qualification+Townsend.deprivation.index+urban+CHD+diabet+Hype	rasa1	-0.0233078	-1.3352	0.18182	86379.1	33426.8	28935	0.292955
GAD.2~cd300lg+Age+Sex+BMI+Race.Ethnicity+Smoking+healthDrinking+Healthy.physical.activity+Qualification+Townsend.deprivation.index+urban+CHD+diabet+Hype	cd300lg	-0.0228542	-1.50077	0.133424	88461.4	34236.3	29632	0.230189
GAD.2~cxcl14+Age+Sex+BMI+Race.Ethnicity+Smoking+healthDrinking+Healthy.physical.activity+Qualification+Townsend.deprivation.index+urban+CHD+diabet+Hype	cxcl14	-0.0227744	-2.43274	0.014991	86707.9	33536.5	29053	0.0413028
GAD.2~fgfbp1+Age+Sex+BMI+Race.Ethnicity+Smoking+healthDrinking+Healthy.physical.activity+Qualification+Townsend.deprivation.index+urban+CHD+diabet+Hype	fgfbp1	-0.0222132	-1.26556	0.205681	88631	34240	29716	0.321487
GAD.2~nme3+Age+Sex+BMI+Race.Ethnicity+Smoking+healthDrinking+Healthy.physical.activity+Qualification+Townsend.deprivation.index+urban+CHD+diabet+Hype	nme3	-0.0216755	-0.90934	0.363178	88520.2	34206	29675	0.489254
GAD.2~spock1+Age+Sex+BMI+Race.Ethnicity+Smoking+healthDrinking+Healthy.physical.activity+Qualification+Townsend.deprivation.index+urban+CHD+diabet+Hype	spock1	-0.0216451	-0.982327	0.325947	87869.3	34026.3	29425	0.450801
GAD.2~il7r+Age+Sex+BMI+Race.Ethnicity+Smoking+healthDrinking+Healthy.physical.activity+Qualification+Townsend.deprivation.index+urban+CHD+diabet+Hype	il7r	-0.021298	-1.97643	0.0481157	88459.8	34234.4	29632	0.105696
GAD.2~plau+Age+Sex+BMI+Race.Ethnicity+Smoking+healthDrinking+Healthy.physical.activity+Qualification+Townsend.deprivation.index+urban+CHD+diabet+Hype	plau	-0.0210077	-1.08333	0.278672	88462.5	34237.6	29632	0.400096
GAD.2~clec10a+Age+Sex+BMI+Race.Ethnicity+Smoking+healthDrinking+Healthy.physical.activity+Qualification+Townsend.deprivation.index+urban+CHD+diabet+Hype	clec10a	-0.0198988	-1.25991	0.207712	87868.7	34025.6	29425	0.323949
GAD.2~crlf1+Age+Sex+BMI+Race.Ethnicity+Smoking+healthDrinking+Healthy.physical.activity+Qualification+Townsend.deprivation.index+urban+CHD+diabet+Hype	crlf1	-0.0195913	-0.898596	0.368875	88794.7	34328.4	29760	0.493295
GAD.2~chl1+Age+Sex+BMI+Race.Ethnicity+Smoking+healthDrinking+Healthy.physical.activity+Qualification+Townsend.deprivation.index+urban+CHD+diabet+Hype	chl1	-0.0195797	-1.06105	0.288674	88565.2	34187.1	29706	0.410427
GAD.2~pam+Age+Sex+BMI+Race.Ethnicity+Smoking+healthDrinking+Healthy.physical.activity+Qualification+Townsend.deprivation.index+urban+CHD+diabet+Hype	pam	-0.0195322	-0.971794	0.331161	89071.8	34419.6	29860	0.457065
GAD.2~atp5po+Age+Sex+BMI+Race.Ethnicity+Smoking+healthDrinking+Healthy.physical.activity+Qualification+Townsend.deprivation.index+urban+CHD+diabet+Hype	atp5po	-0.0195136	-1.44468	0.148557	86378.8	33426.4	28935	0.250103
GAD.2~art3+Age+Sex+BMI+Race.Ethnicity+Smoking+healthDrinking+Healthy.physical.activity+Qualification+Townsend.deprivation.index+urban+CHD+diabet+Hype	art3	-0.0192939	-1.14565	0.251947	88683.9	34221.3	29751	0.372396
GAD.2~ece1+Age+Sex+BMI+Race.Ethnicity+Smoking+healthDrinking+Healthy.physical.activity+Qualification+Townsend.deprivation.index+urban+CHD+diabet+Hype	ece1	-0.0184817	-1.13951	0.254501	86379.6	33427.4	28935	0.374582
GAD.2~chrdl2+Age+Sex+BMI+Race.Ethnicity+Smoking+healthDrinking+Healthy.physical.activity+Qualification+Townsend.deprivation.index+urban+CHD+diabet+Hype	chrdl2	-0.0183114	-1.77117	0.0765435	88206	33958.6	29625	0.149999
GAD.2~nell2+Age+Sex+BMI+Race.Ethnicity+Smoking+healthDrinking+Healthy.physical.activity+Qualification+Townsend.deprivation.index+urban+CHD+diabet+Hype	nell2	-0.0182542	-0.92886	0.352969	88794.7	34328.3	29760	0.480366
GAD.2~itgb6+Age+Sex+BMI+Race.Ethnicity+Smoking+healthDrinking+Healthy.physical.activity+Qualification+Townsend.deprivation.index+urban+CHD+diabet+Hype	itgb6	-0.0180794	-0.946922	0.343687	86712.9	33542.3	29053	0.471682
GAD.2~lilrb5+Age+Sex+BMI+Race.Ethnicity+Smoking+healthDrinking+Healthy.physical.activity+Qualification+Townsend.deprivation.index+urban+CHD+diabet+Hype	lilrb5	-0.01805	-2.2882	0.0221327	89454.5	34541.1	30000	0.0568072
GAD.2~frzb+Age+Sex+BMI+Race.Ethnicity+Smoking+healthDrinking+Healthy.physical.activity+Qualification+Townsend.deprivation.index+urban+CHD+diabet+Hype	frzb	-0.0174533	-0.791039	0.428928	87586.4	33910.2	29333	0.546621
GAD.2~siglec7+Age+Sex+BMI+Race.Ethnicity+Smoking+healthDrinking+Healthy.physical.activity+Qualification+Townsend.deprivation.index+urban+CHD+diabet+Hype	siglec7	-0.0172435	-0.850908	0.394827	88208.4	33961.3	29625	0.517592
GAD.2~lpo+Age+Sex+BMI+Race.Ethnicity+Smoking+healthDrinking+Healthy.physical.activity+Qualification+Townsend.deprivation.index+urban+CHD+diabet+Hype	lpo	-0.0170932	-1.75585	0.0791244	85731.6	33230.8	28694	0.152918
GAD.2~prdx6+Age+Sex+BMI+Race.Ethnicity+Smoking+healthDrinking+Healthy.physical.activity+Qualification+Townsend.deprivation.index+urban+CHD+diabet+Hype	prdx6	-0.0170388	-1.90235	0.0571348	89160.2	34446.2	29893	0.120792
GAD.2~ncam1+Age+Sex+BMI+Race.Ethnicity+Smoking+healthDrinking+Healthy.physical.activity+Qualification+Townsend.deprivation.index+urban+CHD+diabet+Hype	ncam1	-0.0161215	-0.873035	0.382651	88684.5	34222	29751	0.506623
GAD.2~fes+Age+Sex+BMI+Race.Ethnicity+Smoking+healthDrinking+Healthy.physical.activity+Qualification+Townsend.deprivation.index+urban+CHD+diabet+Hype	fes	-0.0157275	-1.29941	0.193813	86317.1	33332.6	28945	0.306871
GAD.2~ptprm+Age+Sex+BMI+Race.Ethnicity+Smoking+healthDrinking+Healthy.physical.activity+Qualification+Townsend.deprivation.index+urban+CHD+diabet+Hype	ptprm	-0.0156753	-0.679568	0.496784	88091.7	34042.9	29530	0.613329
GAD.2~edar+Age+Sex+BMI+Race.Ethnicity+Smoking+healthDrinking+Healthy.physical.activity+Qualification+Townsend.deprivation.index+urban+CHD+diabet+Hype	edar	-0.0156539	-2.57579	0.0100058	88232	34076.9	29586	0.0294538
GAD.2~lxn+Age+Sex+BMI+Race.Ethnicity+Smoking+healthDrinking+Healthy.physical.activity+Qualification+Townsend.deprivation.index+urban+CHD+diabet+Hype	lxn	-0.0151937	-1.83646	0.0663	87478.4	33888.4	29288	0.135093
GAD.2~stc2+Age+Sex+BMI+Race.Ethnicity+Smoking+healthDrinking+Healthy.physical.activity+Qualification+Townsend.deprivation.index+urban+CHD+diabet+Hype	stc2	-0.0150524	-0.685337	0.493136	88357.8	34205.9	29593	0.609855
GAD.2~lefty2+Age+Sex+BMI+Race.Ethnicity+Smoking+healthDrinking+Healthy.physical.activity+Qualification+Townsend.deprivation.index+urban+CHD+diabet+Hype	lefty2	-0.0149567	-1.40041	0.161402	89007.3	34365.8	29851	0.267723
GAD.2~krt5+Age+Sex+BMI+Race.Ethnicity+Smoking+healthDrinking+Healthy.physical.activity+Qualification+Townsend.deprivation.index+urban+CHD+diabet+Hype	krt5	-0.0148307	-1.3093	0.190444	86379.1	33426.9	28935	0.303232
GAD.2~cd200+Age+Sex+BMI+Race.Ethnicity+Smoking+healthDrinking+Healthy.physical.activity+Qualification+Townsend.deprivation.index+urban+CHD+diabet+Hype	cd200	-0.0146882	-0.687366	0.491857	88238.1	34084	29586	0.609303
GAD.2~obp2b+Age+Sex+BMI+Race.Ethnicity+Smoking+healthDrinking+Healthy.physical.activity+Qualification+Townsend.deprivation.index+urban+CHD+diabet+Hype	obp2b	-0.0146786	-1.60322	0.108898	87566.7	33901.1	29327	0.195962
GAD.2~ptprs+Age+Sex+BMI+Race.Ethnicity+Smoking+healthDrinking+Healthy.physical.activity+Qualification+Townsend.deprivation.index+urban+CHD+diabet+Hype	ptprs	-0.0143748	-0.619888	0.535336	89459.3	34546.7	30000	0.648342
GAD.2~mstn+Age+Sex+BMI+Race.Ethnicity+Smoking+healthDrinking+Healthy.physical.activity+Qualification+Townsend.deprivation.index+urban+CHD+diabet+Hype	mstn	-0.0140378	-1.28179	0.199928	86872.7	33566.7	29123	0.314849
GAD.2~clec4c+Age+Sex+BMI+Race.Ethnicity+Smoking+healthDrinking+Healthy.physical.activity+Qualification+Townsend.deprivation.index+urban+CHD+diabet+Hype	clec4c	-0.0138815	-1.16287	0.244891	88237.3	34082.9	29586	0.365099
GAD.2~cdh6+Age+Sex+BMI+Race.Ethnicity+Smoking+healthDrinking+Healthy.physical.activity+Qualification+Townsend.deprivation.index+urban+CHD+diabet+Hype	cdh6	-0.0136144	-0.918102	0.358573	88208.3	33961.2	29625	0.485284
GAD.2~nudt2+Age+Sex+BMI+Race.Ethnicity+Smoking+healthDrinking+Healthy.physical.activity+Qualification+Townsend.deprivation.index+urban+CHD+diabet+Hype	nudt2	-0.0135591	-1.39347	0.163488	87962.7	33971.9	29496	0.270485
GAD.2~gdf2+Age+Sex+BMI+Race.Ethnicity+Smoking+healthDrinking+Healthy.physical.activity+Qualification+Townsend.deprivation.index+urban+CHD+diabet+Hype	gdf2	-0.0133987	-0.849184	0.395786	88208.4	33961.3	29625	0.517793
GAD.2~aoc3+Age+Sex+BMI+Race.Ethnicity+Smoking+healthDrinking+Healthy.physical.activity+Qualification+Townsend.deprivation.index+urban+CHD+diabet+Hype	aoc3	-0.0133089	-0.708296	0.478767	88684.7	34222.3	29751	0.597133
GAD.2~clspn+Age+Sex+BMI+Race.Ethnicity+Smoking+healthDrinking+Healthy.physical.activity+Qualification+Townsend.deprivation.index+urban+CHD+diabet+Hype	clspn	-0.0132514	-0.824412	0.409712	86239	33374.9	28887	0.529046
GAD.2~clstn1+Age+Sex+BMI+Race.Ethnicity+Smoking+healthDrinking+Healthy.physical.activity+Qualification+Townsend.deprivation.index+urban+CHD+diabet+Hype	clstn1	-0.0131345	-1.18664	0.235379	86379.4	33427.2	28935	0.353552
GAD.2~mep1b+Age+Sex+BMI+Race.Ethnicity+Smoking+healthDrinking+Healthy.physical.activity+Qualification+Townsend.deprivation.index+urban+CHD+diabet+Hype	mep1b	-0.0131286	-2.74344	0.00608349	88201.6	33953.5	29625	0.0194025
GAD.2~slamf7+Age+Sex+BMI+Race.Ethnicity+Smoking+healthDrinking+Healthy.physical.activity+Qualification+Townsend.deprivation.index+urban+CHD+diabet+Hype	slamf7	-0.0130113	-1.3441	0.178926	88236.8	34082.4	29586	0.290854
GAD.2~dpt+Age+Sex+BMI+Race.Ethnicity+Smoking+healthDrinking+Healthy.physical.activity+Qualification+Townsend.deprivation.index+urban+CHD+diabet+Hype	dpt	-0.0129753	-0.616034	0.537877	89459.3	34546.7	30000	0.650342
GAD.2~itgb1bp1+Age+Sex+BMI+Race.Ethnicity+Smoking+healthDrinking+Healthy.physical.activity+Qualification+Townsend.deprivation.index+urban+CHD+diabet+Hype	itgb1bp1	-0.0129054	-0.925574	0.354675	86318	33333.6	28945	0.481596
GAD.2~icam4+Age+Sex+BMI+Race.Ethnicity+Smoking+healthDrinking+Healthy.physical.activity+Qualification+Townsend.deprivation.index+urban+CHD+diabet+Hype	icam4	-0.0127202	-1.20073	0.229865	88237.2	34082.8	29586	0.34813
GAD.2~dusp3+Age+Sex+BMI+Race.Ethnicity+Smoking+healthDrinking+Healthy.physical.activity+Qualification+Townsend.deprivation.index+urban+CHD+diabet+Hype	dusp3	-0.0123967	-1.87664	0.0605778	86377.3	33424.8	28935	0.126608
GAD.2~fcrl3+Age+Sex+BMI+Race.Ethnicity+Smoking+healthDrinking+Healthy.physical.activity+Qualification+Townsend.deprivation.index+urban+CHD+diabet+Hype	fcrl3	-0.0122735	-1.15088	0.24979	86712.5	33541.8	29053	0.370632
GAD.2~rgs8+Age+Sex+BMI+Race.Ethnicity+Smoking+healthDrinking+Healthy.physical.activity+Qualification+Townsend.deprivation.index+urban+CHD+diabet+Hype	rgs8	-0.01176	-1.34576	0.178392	86712	33541.3	29053	0.290308
GAD.2~tnfsf12+Age+Sex+BMI+Race.Ethnicity+Smoking+healthDrinking+Healthy.physical.activity+Qualification+Townsend.deprivation.index+urban+CHD+diabet+Hype	tnfsf12	-0.0115745	-0.59542	0.551568	89296.5	34489.2	29943	0.66149
GAD.2~cd244+Age+Sex+BMI+Race.Ethnicity+Smoking+healthDrinking+Healthy.physical.activity+Qualification+Townsend.deprivation.index+urban+CHD+diabet+Hype	cd244	-0.0113782	-0.548074	0.583645	89296.6	34489.2	29943	0.692517
GAD.2~pspn+Age+Sex+BMI+Race.Ethnicity+Smoking+healthDrinking+Healthy.physical.activity+Qualification+Townsend.deprivation.index+urban+CHD+diabet+Hype	pspn	-0.0108771	-1.83095	0.0671176	88235.3	34080.6	29586	0.13619
GAD.2~igfbp1+Age+Sex+BMI+Race.Ethnicity+Smoking+healthDrinking+Healthy.physical.activity+Qualification+Townsend.deprivation.index+urban+CHD+diabet+Hype	igfbp1	-0.010625	-2.34522	0.0190226	89307.4	34494.9	29946	0.0503256
GAD.2~sdc4+Age+Sex+BMI+Race.Ethnicity+Smoking+healthDrinking+Healthy.physical.activity+Qualification+Townsend.deprivation.index+urban+CHD+diabet+Hype	sdc4	-0.0106002	-0.876291	0.380879	88208.4	33961.3	29625	0.504734
GAD.2~psma1+Age+Sex+BMI+Race.Ethnicity+Smoking+healthDrinking+Healthy.physical.activity+Qualification+Townsend.deprivation.index+urban+CHD+diabet+Hype	psma1	-0.0105776	-0.848722	0.396043	86318.1	33333.7	28945	0.517793
GAD.2~cst5+Age+Sex+BMI+Race.Ethnicity+Smoking+healthDrinking+Healthy.physical.activity+Qualification+Townsend.deprivation.index+urban+CHD+diabet+Hype	cst5	-0.0103704	-1.00196	0.31637	86990.1	33743.5	29105	0.44081
GAD.2~prdx1+Age+Sex+BMI+Race.Ethnicity+Smoking+healthDrinking+Healthy.physical.activity+Qualification+Townsend.deprivation.index+urban+CHD+diabet+Hype	prdx1	-0.0103653	-1.64376	0.100237	86064.3	33376.9	28798	0.183726
GAD.2~wasf3+Age+Sex+BMI+Race.Ethnicity+Smoking+healthDrinking+Healthy.physical.activity+Qualification+Townsend.deprivation.index+urban+CHD+diabet+Hype	wasf3	-0.0103483	-1.53159	0.125634	86378.5	33426.2	28935	0.219859
GAD.2~bgn+Age+Sex+BMI+Race.Ethnicity+Smoking+healthDrinking+Healthy.physical.activity+Qualification+Townsend.deprivation.index+urban+CHD+diabet+Hype	bgn	-0.0103007	-2.14215	0.0321898	86155.5	33258.2	28896	0.0762033
GAD.2~adcyap1r1+Age+Sex+BMI+Race.Ethnicity+Smoking+healthDrinking+Healthy.physical.activity+Qualification+Townsend.deprivation.index+urban+CHD+diabet+Hype	adcyap1r1	-0.0102193	-0.620164	0.535155	86318.4	33334.1	28945	0.648342
GAD.2~ssb+Age+Sex+BMI+Race.Ethnicity+Smoking+healthDrinking+Healthy.physical.activity+Qualification+Townsend.deprivation.index+urban+CHD+diabet+Hype	ssb	-0.0102145	-1.03407	0.301114	86379.8	33427.6	28935	0.424403
GAD.2~pcolce+Age+Sex+BMI+Race.Ethnicity+Smoking+healthDrinking+Healthy.physical.activity+Qualification+Townsend.deprivation.index+urban+CHD+diabet+Hype	pcolce	-0.0102071	-0.469893	0.638441	33187	12967.8	11035	0.73508
GAD.2~gal+Age+Sex+BMI+Race.Ethnicity+Smoking+healthDrinking+Healthy.physical.activity+Qualification+Townsend.deprivation.index+urban+CHD+diabet+Hype	gal	-0.0100431	-1.16245	0.245063	88794.2	34327.7	29760	0.365099
GAD.2~arhgap25+Age+Sex+BMI+Race.Ethnicity+Smoking+healthDrinking+Healthy.physical.activity+Qualification+Townsend.deprivation.index+urban+CHD+diabet+Hype	arhgap25	-0.00990017	-1.05111	0.293219	86317.7	33333.3	28945	0.414874
GAD.2~cntn2+Age+Sex+BMI+Race.Ethnicity+Smoking+healthDrinking+Healthy.physical.activity+Qualification+Townsend.deprivation.index+urban+CHD+diabet+Hype	cntn2	-0.00983875	-0.791046	0.428924	89163.2	34449.6	29893	0.546621
GAD.2~bpifb1+Age+Sex+BMI+Race.Ethnicity+Smoking+healthDrinking+Healthy.physical.activity+Qualification+Townsend.deprivation.index+urban+CHD+diabet+Hype	bpifb1	-0.00981437	-1.10176	0.270575	88205.4	34030.3	29593	0.393882
GAD.2~nampt+Age+Sex+BMI+Race.Ethnicity+Smoking+healthDrinking+Healthy.physical.activity+Qualification+Townsend.deprivation.index+urban+CHD+diabet+Hype	nampt	-0.00976053	-0.914907	0.360248	86318	33333.6	28945	0.486094
GAD.2~duox2+Age+Sex+BMI+Race.Ethnicity+Smoking+healthDrinking+Healthy.physical.activity+Qualification+Townsend.deprivation.index+urban+CHD+diabet+Hype	duox2	-0.00974096	-1.2374	0.21595	86872.8	33566.8	29123	0.333583
GAD.2~ikzf2+Age+Sex+BMI+Race.Ethnicity+Smoking+healthDrinking+Healthy.physical.activity+Qualification+Townsend.deprivation.index+urban+CHD+diabet+Hype	ikzf2	-0.00963233	-1.52598	0.127025	86316.5	33331.9	28945	0.221763
GAD.2~sirt5+Age+Sex+BMI+Race.Ethnicity+Smoking+healthDrinking+Healthy.physical.activity+Qualification+Townsend.deprivation.index+urban+CHD+diabet+Hype	sirt5	-0.00953949	-0.914427	0.3605	86380	33427.9	28935	0.486094
GAD.2~tnfaip8+Age+Sex+BMI+Race.Ethnicity+Smoking+healthDrinking+Healthy.physical.activity+Qualification+Townsend.deprivation.index+urban+CHD+diabet+Hype	tnfaip8	-0.00945661	-0.611814	0.540666	86713.5	33542.9	29053	0.651214
GAD.2~omg+Age+Sex+BMI+Race.Ethnicity+Smoking+healthDrinking+Healthy.physical.activity+Qualification+Townsend.deprivation.index+urban+CHD+diabet+Hype	omg	-0.0094463	-1.12473	0.260711	87963.4	33972.6	29496	0.382185
GAD.2~lpl+Age+Sex+BMI+Race.Ethnicity+Smoking+healthDrinking+Healthy.physical.activity+Qualification+Townsend.deprivation.index+urban+CHD+diabet+Hype	lpl	-0.00925808	-0.775125	0.438272	88208.6	33961.5	29625	0.557074
GAD.2~cdhr1+Age+Sex+BMI+Race.Ethnicity+Smoking+healthDrinking+Healthy.physical.activity+Qualification+Townsend.deprivation.index+urban+CHD+diabet+Hype	cdhr1	-0.0092211	-0.682821	0.494725	86380.4	33428.3	28935	0.611303
GAD.2~aplp1+Age+Sex+BMI+Race.Ethnicity+Smoking+healthDrinking+Healthy.physical.activity+Qualification+Townsend.deprivation.index+urban+CHD+diabet+Hype	aplp1	-0.00920746	-0.835583	0.403396	88208.5	33961.4	29625	0.524128
GAD.2~cpe+Age+Sex+BMI+Race.Ethnicity+Smoking+healthDrinking+Healthy.physical.activity+Qualification+Townsend.deprivation.index+urban+CHD+diabet+Hype	cpe	-0.00884896	-0.611576	0.540823	88454.9	34167.2	29659	0.651214
GAD.2~lag3+Age+Sex+BMI+Race.Ethnicity+Smoking+healthDrinking+Healthy.physical.activity+Qualification+Townsend.deprivation.index+urban+CHD+diabet+Hype	lag3	-0.00877321	-0.625372	0.531732	87964.2	33973.6	29496	0.646116
GAD.2~st3gal1+Age+Sex+BMI+Race.Ethnicity+Smoking+healthDrinking+Healthy.physical.activity+Qualification+Townsend.deprivation.index+urban+CHD+diabet+Hype	st3gal1	-0.00866657	-0.642638	0.520464	87964.2	33973.6	29496	0.636655
GAD.2~cdh15+Age+Sex+BMI+Race.Ethnicity+Smoking+healthDrinking+Healthy.physical.activity+Qualification+Townsend.deprivation.index+urban+CHD+diabet+Hype	cdh15	-0.00822556	-0.851752	0.394359	89079	34421	29863	0.517592
GAD.2~clul1+Age+Sex+BMI+Race.Ethnicity+Smoking+healthDrinking+Healthy.physical.activity+Qualification+Townsend.deprivation.index+urban+CHD+diabet+Hype	clul1	-0.00788015	-0.633243	0.52658	88078.1	33918.3	29578	0.641989
GAD.2~amy2b+Age+Sex+BMI+Race.Ethnicity+Smoking+healthDrinking+Healthy.physical.activity+Qualification+Townsend.deprivation.index+urban+CHD+diabet+Hype	amy2b	-0.00780059	-0.629616	0.528951	82400.6	31864.9	27610	0.643806
GAD.2~xpnpep2+Age+Sex+BMI+Race.Ethnicity+Smoking+healthDrinking+Healthy.physical.activity+Qualification+Townsend.deprivation.index+urban+CHD+diabet+Hype	xpnpep2	-0.00771393	-1.35873	0.174242	88630.7	34239.8	29716	0.284188
GAD.2~col9a1+Age+Sex+BMI+Race.Ethnicity+Smoking+healthDrinking+Healthy.physical.activity+Qualification+Townsend.deprivation.index+urban+CHD+diabet+Hype	col9a1	-0.00762791	-0.620727	0.534784	88238.2	34084.1	29586	0.648342
GAD.2~robo2+Age+Sex+BMI+Race.Ethnicity+Smoking+healthDrinking+Healthy.physical.activity+Qualification+Townsend.deprivation.index+urban+CHD+diabet+Hype	robo2	-0.00762189	-0.310801	0.755954	89220.7	34474.8	29911	0.827815
GAD.2~cntn3+Age+Sex+BMI+Race.Ethnicity+Smoking+healthDrinking+Healthy.physical.activity+Qualification+Townsend.deprivation.index+urban+CHD+diabet+Hype	cntn3	-0.00744559	-0.417899	0.676024	88463.5	34238.7	29632	0.76609
GAD.2~kel+Age+Sex+BMI+Race.Ethnicity+Smoking+healthDrinking+Healthy.physical.activity+Qualification+Townsend.deprivation.index+urban+CHD+diabet+Hype	kel	-0.00731751	-0.461411	0.644507	86380.6	33428.6	28935	0.738961
GAD.2~ccn5+Age+Sex+BMI+Race.Ethnicity+Smoking+healthDrinking+Healthy.physical.activity+Qualification+Townsend.deprivation.index+urban+CHD+diabet+Hype	ccn5	-0.00728866	-0.496718	0.619392	88463.4	34238.7	29632	0.722202
GAD.2~esm1+Age+Sex+BMI+Race.Ethnicity+Smoking+healthDrinking+Healthy.physical.activity+Qualification+Townsend.deprivation.index+urban+CHD+diabet+Hype	esm1	-0.00728367	-0.44048	0.659593	88407.7	34179	29630	0.750377
GAD.2~clec14a+Age+Sex+BMI+Race.Ethnicity+Smoking+healthDrinking+Healthy.physical.activity+Qualification+Townsend.deprivation.index+urban+CHD+diabet+Hype	clec14a	-0.00703554	-0.386601	0.699054	88463.5	34238.8	29632	0.784292
GAD.2~pla2g7+Age+Sex+BMI+Race.Ethnicity+Smoking+healthDrinking+Healthy.physical.activity+Qualification+Townsend.deprivation.index+urban+CHD+diabet+Hype	pla2g7	-0.00703472	-0.382857	0.701828	88463.5	34238.8	29632	0.785031
GAD.2~artn+Age+Sex+BMI+Race.Ethnicity+Smoking+healthDrinking+Healthy.physical.activity+Qualification+Townsend.deprivation.index+urban+CHD+diabet+Hype	artn	-0.0068413	-0.533459	0.59372	86713.5	33543	29053	0.701059
GAD.2~stxbp3+Age+Sex+BMI+Race.Ethnicity+Smoking+healthDrinking+Healthy.physical.activity+Qualification+Townsend.deprivation.index+urban+CHD+diabet+Hype	stxbp3	-0.00672545	-0.515625	0.60612	86318.6	33334.2	28945	0.71054
GAD.2~trim21+Age+Sex+BMI+Race.Ethnicity+Smoking+healthDrinking+Healthy.physical.activity+Qualification+Townsend.deprivation.index+urban+CHD+diabet+Hype	trim21	-0.00670443	-0.925218	0.35486	88237.8	34083.5	29586	0.481596
GAD.2~fcrl2+Age+Sex+BMI+Race.Ethnicity+Smoking+healthDrinking+Healthy.physical.activity+Qualification+Townsend.deprivation.index+urban+CHD+diabet+Hype	fcrl2	-0.0066235	-0.578303	0.563064	88889.6	34323.7	29810	0.671911
GAD.2~gstp1+Age+Sex+BMI+Race.Ethnicity+Smoking+healthDrinking+Healthy.physical.activity+Qualification+Townsend.deprivation.index+urban+CHD+diabet+Hype	gstp1	-0.00659007	-0.795603	0.426269	85885.5	33264.2	28757	0.544657
GAD.2~glt8d2+Age+Sex+BMI+Race.Ethnicity+Smoking+healthDrinking+Healthy.physical.activity+Qualification+Townsend.deprivation.index+urban+CHD+diabet+Hype	glt8d2	-0.00636723	-0.523346	0.600738	86380.6	33428.5	28935	0.706494
GAD.2~il24+Age+Sex+BMI+Race.Ethnicity+Smoking+healthDrinking+Healthy.physical.activity+Qualification+Townsend.deprivation.index+urban+CHD+diabet+Hype	il24	-0.00633121	-0.529084	0.596751	86713.6	33543	29053	0.70407
GAD.2~ambn+Age+Sex+BMI+Race.Ethnicity+Smoking+healthDrinking+Healthy.physical.activity+Qualification+Townsend.deprivation.index+urban+CHD+diabet+Hype	ambn	-0.00612898	-0.294118	0.76867	86713.7	33543.2	29053	0.836107
GAD.2~apoh+Age+Sex+BMI+Race.Ethnicity+Smoking+healthDrinking+Healthy.physical.activity+Qualification+Townsend.deprivation.index+urban+CHD+diabet+Hype	apoh	-0.00607446	-0.385255	0.700051	88463.5	34238.8	29632	0.784808
GAD.2~pdgfrb+Age+Sex+BMI+Race.Ethnicity+Smoking+healthDrinking+Healthy.physical.activity+Qualification+Townsend.deprivation.index+urban+CHD+diabet+Hype	pdgfrb	-0.00593038	-0.371896	0.709973	89459.6	34547	30000	0.79048
GAD.2~ly96+Age+Sex+BMI+Race.Ethnicity+Smoking+healthDrinking+Healthy.physical.activity+Qualification+Townsend.deprivation.index+urban+CHD+diabet+Hype	ly96	-0.00588323	-0.370116	0.711299	87870.2	34027.3	29425	0.791354
GAD.2~vim+Age+Sex+BMI+Race.Ethnicity+Smoking+healthDrinking+Healthy.physical.activity+Qualification+Townsend.deprivation.index+urban+CHD+diabet+Hype	vim	-0.00582717	-1.19828	0.230817	86872.9	33567	29123	0.348848
GAD.2~traf2+Age+Sex+BMI+Race.Ethnicity+Smoking+healthDrinking+Healthy.physical.activity+Qualification+Townsend.deprivation.index+urban+CHD+diabet+Hype	traf2	-0.00574157	-0.745755	0.455821	88238.1	34083.9	29586	0.573402
GAD.2~cblif+Age+Sex+BMI+Race.Ethnicity+Smoking+healthDrinking+Healthy.physical.activity+Qualification+Townsend.deprivation.index+urban+CHD+diabet+Hype	cblif	-0.00570485	-0.729977	0.46541	88073	33921.5	29574	0.583162
GAD.2~il4+Age+Sex+BMI+Race.Ethnicity+Smoking+healthDrinking+Healthy.physical.activity+Qualification+Townsend.deprivation.index+urban+CHD+diabet+Hype	il4	-0.00566018	-0.899736	0.368268	86713	33542.4	29053	0.492933
GAD.2~tgfbi+Age+Sex+BMI+Race.Ethnicity+Smoking+healthDrinking+Healthy.physical.activity+Qualification+Townsend.deprivation.index+urban+CHD+diabet+Hype	tgfbi	-0.00559109	-0.264723	0.791224	87814.2	33894.3	29455	0.854966
GAD.2~icam5+Age+Sex+BMI+Race.Ethnicity+Smoking+healthDrinking+Healthy.physical.activity+Qualification+Townsend.deprivation.index+urban+CHD+diabet+Hype	icam5	-0.00558185	-0.4501	0.652642	88209	33961.9	29625	0.744785
GAD.2~ids+Age+Sex+BMI+Race.Ethnicity+Smoking+healthDrinking+Healthy.physical.activity+Qualification+Townsend.deprivation.index+urban+CHD+diabet+Hype	ids	-0.00554348	-0.0894082	0.928758	89296.9	34489.6	29943	0.956402
GAD.2~lypd1+Age+Sex+BMI+Race.Ethnicity+Smoking+healthDrinking+Healthy.physical.activity+Qualification+Townsend.deprivation.index+urban+CHD+diabet+Hype	lypd1	-0.00542077	-0.594667	0.552071	86380.5	33428.5	28935	0.66149
GAD.2~ctsb+Age+Sex+BMI+Race.Ethnicity+Smoking+healthDrinking+Healthy.physical.activity+Qualification+Townsend.deprivation.index+urban+CHD+diabet+Hype	ctsb	-0.00532428	-0.498203	0.618345	88534.3	34249.6	29663	0.721978
GAD.2~gsap+Age+Sex+BMI+Race.Ethnicity+Smoking+healthDrinking+Healthy.physical.activity+Qualification+Townsend.deprivation.index+urban+CHD+diabet+Hype	gsap	-0.00531672	-0.809378	0.418305	86318.2	33333.8	28945	0.53705
GAD.2~lepr+Age+Sex+BMI+Race.Ethnicity+Smoking+healthDrinking+Healthy.physical.activity+Qualification+Townsend.deprivation.index+urban+CHD+diabet+Hype	lepr	-0.00513838	-0.285771	0.775055	88209.1	33962.1	29625	0.842426
GAD.2~lhb+Age+Sex+BMI+Race.Ethnicity+Smoking+healthDrinking+Healthy.physical.activity+Qualification+Townsend.deprivation.index+urban+CHD+diabet+Hype	lhb	-0.00496846	-0.764692	0.444461	86318.2	33333.9	28945	0.563472
GAD.2~sparcl1+Age+Sex+BMI+Race.Ethnicity+Smoking+healthDrinking+Healthy.physical.activity+Qualification+Townsend.deprivation.index+urban+CHD+diabet+Hype	sparcl1	-0.00462802	-0.227822	0.819786	88395.2	34128	29646	0.876978
GAD.2~cd55+Age+Sex+BMI+Race.Ethnicity+Smoking+healthDrinking+Healthy.physical.activity+Qualification+Townsend.deprivation.index+urban+CHD+diabet+Hype	cd55	-0.0046158	-0.205388	0.83727	85409	33018.4	28624	0.891504
GAD.2~crh+Age+Sex+BMI+Race.Ethnicity+Smoking+healthDrinking+Healthy.physical.activity+Qualification+Townsend.deprivation.index+urban+CHD+diabet+Hype	crh	-0.00456749	-0.692018	0.488932	86188.8	33301	28894	0.608254
GAD.2~rrm2b+Age+Sex+BMI+Race.Ethnicity+Smoking+healthDrinking+Healthy.physical.activity+Qualification+Townsend.deprivation.index+urban+CHD+diabet+Hype	rrm2b	-0.0045445	-0.540474	0.588874	86318.5	33334.2	28945	0.697025
GAD.2~serpina9+Age+Sex+BMI+Race.Ethnicity+Smoking+healthDrinking+Healthy.physical.activity+Qualification+Townsend.deprivation.index+urban+CHD+diabet+Hype	serpina9	-0.00433839	-0.54469	0.585971	87578.2	33841.3	29359	0.69415
GAD.2~smad5+Age+Sex+BMI+Race.Ethnicity+Smoking+healthDrinking+Healthy.physical.activity+Qualification+Townsend.deprivation.index+urban+CHD+diabet+Hype	smad5	-0.0042842	-0.153501	0.878004	87964.6	33974.1	29496	0.921752
GAD.2~lyar+Age+Sex+BMI+Race.Ethnicity+Smoking+healthDrinking+Healthy.physical.activity+Qualification+Townsend.deprivation.index+urban+CHD+diabet+Hype	lyar	-0.00418936	-0.395603	0.692401	86318.7	33334.4	28945	0.778619
GAD.2~aoc1+Age+Sex+BMI+Race.Ethnicity+Smoking+healthDrinking+Healthy.physical.activity+Qualification+Townsend.deprivation.index+urban+CHD+diabet+Hype	aoc1	-0.0040889	-0.40433	0.685973	86713.7	33543.2	29053	0.774964
GAD.2~mln+Age+Sex+BMI+Race.Ethnicity+Smoking+healthDrinking+Healthy.physical.activity+Qualification+Townsend.deprivation.index+urban+CHD+diabet+Hype	mln	-0.00401962	-0.635191	0.525308	88238.2	34084	29586	0.641374
GAD.2~nadk+Age+Sex+BMI+Race.Ethnicity+Smoking+healthDrinking+Healthy.physical.activity+Qualification+Townsend.deprivation.index+urban+CHD+diabet+Hype	nadk	-0.0039449	-0.399653	0.689415	88209	33962	29625	0.776789
GAD.2~hsp90b1+Age+Sex+BMI+Race.Ethnicity+Smoking+healthDrinking+Healthy.physical.activity+Qualification+Townsend.deprivation.index+urban+CHD+diabet+Hype	hsp90b1	-0.00393664	-0.454395	0.649548	85994.4	33277.8	28806	0.742413
GAD.2~kcnip4+Age+Sex+BMI+Race.Ethnicity+Smoking+healthDrinking+Healthy.physical.activity+Qualification+Townsend.deprivation.index+urban+CHD+diabet+Hype	kcnip4	-0.00392219	-0.355606	0.722139	86380.7	33428.7	28935	0.800977
GAD.2~lifr+Age+Sex+BMI+Race.Ethnicity+Smoking+healthDrinking+Healthy.physical.activity+Qualification+Townsend.deprivation.index+urban+CHD+diabet+Hype	lifr	-0.00386928	-0.163065	0.870468	88238.6	34084.5	29586	0.916184
GAD.2~ces3+Age+Sex+BMI+Race.Ethnicity+Smoking+healthDrinking+Healthy.physical.activity+Qualification+Townsend.deprivation.index+urban+CHD+diabet+Hype	ces3	-0.00382473	-0.484348	0.628142	87964.4	33973.8	29496	0.730379
GAD.2~scara5+Age+Sex+BMI+Race.Ethnicity+Smoking+healthDrinking+Healthy.physical.activity+Qualification+Townsend.deprivation.index+urban+CHD+diabet+Hype	scara5	-0.00382081	-0.20093	0.840755	89220.7	34474.8	29911	0.894563
GAD.2~cdh17+Age+Sex+BMI+Race.Ethnicity+Smoking+healthDrinking+Healthy.physical.activity+Qualification+Townsend.deprivation.index+urban+CHD+diabet+Hype	cdh17	-0.00380245	-0.454661	0.649357	88208.9	33961.9	29625	0.742413
GAD.2~mzt1+Age+Sex+BMI+Race.Ethnicity+Smoking+healthDrinking+Healthy.physical.activity+Qualification+Townsend.deprivation.index+urban+CHD+diabet+Hype	mzt1	-0.00374081	-0.351287	0.725376	86318.7	33334.4	28945	0.802878
GAD.2~scarb1+Age+Sex+BMI+Race.Ethnicity+Smoking+healthDrinking+Healthy.physical.activity+Qualification+Townsend.deprivation.index+urban+CHD+diabet+Hype	scarb1	-0.0035756	-0.353012	0.724082	86380.7	33428.7	28935	0.802524
GAD.2~rangap1+Age+Sex+BMI+Race.Ethnicity+Smoking+healthDrinking+Healthy.physical.activity+Qualification+Townsend.deprivation.index+urban+CHD+diabet+Hype	rangap1	-0.00350503	-0.297526	0.766067	86318.7	33334.5	28945	0.834635
GAD.2~ninj1+Age+Sex+BMI+Race.Ethnicity+Smoking+healthDrinking+Healthy.physical.activity+Qualification+Townsend.deprivation.index+urban+CHD+diabet+Hype	ninj1	-0.00342305	-0.328318	0.742674	86318.7	33334.4	28945	0.816695
GAD.2~il5+Age+Sex+BMI+Race.Ethnicity+Smoking+healthDrinking+Healthy.physical.activity+Qualification+Townsend.deprivation.index+urban+CHD+diabet+Hype	il5	-0.00342137	-0.849478	0.395622	86713.1	33542.5	29053	0.517793
GAD.2~gpc1+Age+Sex+BMI+Race.Ethnicity+Smoking+healthDrinking+Healthy.physical.activity+Qualification+Townsend.deprivation.index+urban+CHD+diabet+Hype	gpc1	-0.00333266	-0.172345	0.863168	89163.8	34450.3	29893	0.911121
GAD.2~adam15+Age+Sex+BMI+Race.Ethnicity+Smoking+healthDrinking+Healthy.physical.activity+Qualification+Townsend.deprivation.index+urban+CHD+diabet+Hype	adam15	-0.0033033	-0.178239	0.858537	86874.3	33568.6	29123	0.909514
GAD.2~il10ra+Age+Sex+BMI+Race.Ethnicity+Smoking+healthDrinking+Healthy.physical.activity+Qualification+Townsend.deprivation.index+urban+CHD+diabet+Hype	il10ra	-0.00320671	-0.328191	0.74277	86713.7	33543.2	29053	0.816695
GAD.2~il11+Age+Sex+BMI+Race.Ethnicity+Smoking+healthDrinking+Healthy.physical.activity+Qualification+Townsend.deprivation.index+urban+CHD+diabet+Hype	il11	-0.00315609	-0.351123	0.725499	86713.7	33543.2	29053	0.802878
GAD.2~gh1+Age+Sex+BMI+Race.Ethnicity+Smoking+healthDrinking+Healthy.physical.activity+Qualification+Townsend.deprivation.index+urban+CHD+diabet+Hype	gh1	-0.00293293	-0.936158	0.3492	88072.7	33921.1	29574	0.477011
GAD.2~ctrc+Age+Sex+BMI+Race.Ethnicity+Smoking+healthDrinking+Healthy.physical.activity+Qualification+Townsend.deprivation.index+urban+CHD+diabet+Hype	ctrc	-0.00293226	-0.329562	0.741733	88391	34159.7	29630	0.816695
GAD.2~il34+Age+Sex+BMI+Race.Ethnicity+Smoking+healthDrinking+Healthy.physical.activity+Qualification+Townsend.deprivation.index+urban+CHD+diabet+Hype	il34	-0.00282204	-0.176092	0.860223	86266.9	33395.6	28892	0.909983
GAD.2~mapt+Age+Sex+BMI+Race.Ethnicity+Smoking+healthDrinking+Healthy.physical.activity+Qualification+Townsend.deprivation.index+urban+CHD+diabet+Hype	mapt	-0.00280701	-0.253127	0.800172	86380.8	33428.8	28935	0.862676
GAD.2~pm20d1+Age+Sex+BMI+Race.Ethnicity+Smoking+healthDrinking+Healthy.physical.activity+Qualification+Townsend.deprivation.index+urban+CHD+diabet+Hype	pm20d1	-0.0027022	-0.903387	0.366328	87762	33798.2	29471	0.492137
GAD.2~vegfd+Age+Sex+BMI+Race.Ethnicity+Smoking+healthDrinking+Healthy.physical.activity+Qualification+Townsend.deprivation.index+urban+CHD+diabet+Hype	vegfd	-0.00266297	-0.172482	0.86306	89171.4	34452.2	29896	0.911121
GAD.2~sost+Age+Sex+BMI+Race.Ethnicity+Smoking+healthDrinking+Healthy.physical.activity+Qualification+Townsend.deprivation.index+urban+CHD+diabet+Hype	sost	-0.00256935	-0.178293	0.858494	88073.5	33922.1	29574	0.909514
GAD.2~slc27a4+Age+Sex+BMI+Race.Ethnicity+Smoking+healthDrinking+Healthy.physical.activity+Qualification+Townsend.deprivation.index+urban+CHD+diabet+Hype	slc27a4	-0.00254183	-0.304912	0.760435	86380.8	33428.8	28935	0.831477
GAD.2~dkkl1+Age+Sex+BMI+Race.Ethnicity+Smoking+healthDrinking+Healthy.physical.activity+Qualification+Townsend.deprivation.index+urban+CHD+diabet+Hype	dkkl1	-0.00245277	-0.374018	0.708393	87964.5	33973.9	29496	0.789924
GAD.2~ghrl+Age+Sex+BMI+Race.Ethnicity+Smoking+healthDrinking+Healthy.physical.activity+Qualification+Townsend.deprivation.index+urban+CHD+diabet+Hype	ghrl	-0.00244699	-0.346668	0.728843	88209	33962	29625	0.805969
GAD.2~smpdl3a+Age+Sex+BMI+Race.Ethnicity+Smoking+healthDrinking+Healthy.physical.activity+Qualification+Townsend.deprivation.index+urban+CHD+diabet+Hype	smpdl3a	-0.00242028	-0.279509	0.779856	88612.8	34239.7	29707	0.846061
GAD.2~clc+Age+Sex+BMI+Race.Ethnicity+Smoking+healthDrinking+Healthy.physical.activity+Qualification+Townsend.deprivation.index+urban+CHD+diabet+Hype	clc	-0.00222723	-0.273928	0.784142	88076.6	33912	29580	0.849778
GAD.2~ephx2+Age+Sex+BMI+Race.Ethnicity+Smoking+healthDrinking+Healthy.physical.activity+Qualification+Townsend.deprivation.index+urban+CHD+diabet+Hype	ephx2	-0.00222262	-0.24112	0.809464	86874.3	33568.5	29123	0.869491
GAD.2~amigo2+Age+Sex+BMI+Race.Ethnicity+Smoking+healthDrinking+Healthy.physical.activity+Qualification+Townsend.deprivation.index+urban+CHD+diabet+Hype	amigo2	-0.00221661	-0.0891727	0.928945	87964.6	33974.1	29496	0.956402
GAD.2~dctn2+Age+Sex+BMI+Race.Ethnicity+Smoking+healthDrinking+Healthy.physical.activity+Qualification+Townsend.deprivation.index+urban+CHD+diabet+Hype	dctn2	-0.0022142	-0.376427	0.706602	87964.5	33973.9	29496	0.788527
GAD.2~itga6+Age+Sex+BMI+Race.Ethnicity+Smoking+healthDrinking+Healthy.physical.activity+Qualification+Townsend.deprivation.index+urban+CHD+diabet+Hype	itga6	-0.00220638	-0.208933	0.834502	88238.6	34084.4	29586	0.889851
GAD.2~kdr+Age+Sex+BMI+Race.Ethnicity+Smoking+healthDrinking+Healthy.physical.activity+Qualification+Townsend.deprivation.index+urban+CHD+diabet+Hype	kdr	-0.00214457	-0.0979044	0.922009	88632.6	34241.9	29716	0.954263
GAD.2~mdga1+Age+Sex+BMI+Race.Ethnicity+Smoking+healthDrinking+Healthy.physical.activity+Qualification+Townsend.deprivation.index+urban+CHD+diabet+Hype	mdga1	-0.00210552	-0.257967	0.796434	87870.2	34027.4	29425	0.85928
GAD.2~dars1+Age+Sex+BMI+Race.Ethnicity+Smoking+healthDrinking+Healthy.physical.activity+Qualification+Townsend.deprivation.index+urban+CHD+diabet+Hype	dars1	-0.00201689	-0.262661	0.792814	87729.1	33974.3	29377	0.856005
GAD.2~gh2+Age+Sex+BMI+Race.Ethnicity+Smoking+healthDrinking+Healthy.physical.activity+Qualification+Townsend.deprivation.index+urban+CHD+diabet+Hype	gh2	-0.00190651	-0.552186	0.580825	86318.5	33334.2	28945	0.69029
GAD.2~lypd8+Age+Sex+BMI+Race.Ethnicity+Smoking+healthDrinking+Healthy.physical.activity+Qualification+Townsend.deprivation.index+urban+CHD+diabet+Hype	lypd8	-0.00185932	-0.163443	0.87017	86318.8	33334.5	28945	0.916184
GAD.2~gzmh+Age+Sex+BMI+Race.Ethnicity+Smoking+healthDrinking+Healthy.physical.activity+Qualification+Townsend.deprivation.index+urban+CHD+diabet+Hype	gzmh	-0.00184146	-0.25092	0.801878	86874.3	33568.5	29123	0.863879
GAD.2~il20ra+Age+Sex+BMI+Race.Ethnicity+Smoking+healthDrinking+Healthy.physical.activity+Qualification+Townsend.deprivation.index+urban+CHD+diabet+Hype	il20ra	-0.00178753	-0.140204	0.8885	86713.8	33543.3	29053	0.929146
GAD.2~paep+Age+Sex+BMI+Race.Ethnicity+Smoking+healthDrinking+Healthy.physical.activity+Qualification+Townsend.deprivation.index+urban+CHD+diabet+Hype	paep	-0.0016281	-0.388058	0.697976	87870.1	34027.3	29425	0.783737
GAD.2~hmox1+Age+Sex+BMI+Race.Ethnicity+Smoking+healthDrinking+Healthy.physical.activity+Qualification+Townsend.deprivation.index+urban+CHD+diabet+Hype	hmox1	-0.00160898	-0.135098	0.892535	87315.1	33666.1	29303	0.932699
GAD.2~chit1+Age+Sex+BMI+Race.Ethnicity+Smoking+healthDrinking+Healthy.physical.activity+Qualification+Townsend.deprivation.index+urban+CHD+diabet+Hype	chit1	-0.00160805	-0.44115	0.659108	88798.1	34311.8	29769	0.750377
GAD.2~lsm1+Age+Sex+BMI+Race.Ethnicity+Smoking+healthDrinking+Healthy.physical.activity+Qualification+Townsend.deprivation.index+urban+CHD+diabet+Hype	lsm1	-0.00157252	-0.152354	0.878909	86318.8	33334.5	28945	0.921752
GAD.2~wif1+Age+Sex+BMI+Race.Ethnicity+Smoking+healthDrinking+Healthy.physical.activity+Qualification+Townsend.deprivation.index+urban+CHD+diabet+Hype	wif1	-0.00154174	-0.0934617	0.925537	89163.9	34450.3	29893	0.955583
GAD.2~chek2+Age+Sex+BMI+Race.Ethnicity+Smoking+healthDrinking+Healthy.physical.activity+Qualification+Townsend.deprivation.index+urban+CHD+diabet+Hype	chek2	-0.00147875	-0.0869998	0.930672	86874.3	33568.6	29123	0.957506
GAD.2~mb+Age+Sex+BMI+Race.Ethnicity+Smoking+healthDrinking+Healthy.physical.activity+Qualification+Townsend.deprivation.index+urban+CHD+diabet+Hype	mb	-0.00132815	-0.124155	0.901194	89459.7	34547.2	30000	0.939734
GAD.2~fcgr2a+Age+Sex+BMI+Race.Ethnicity+Smoking+healthDrinking+Healthy.physical.activity+Qualification+Townsend.deprivation.index+urban+CHD+diabet+Hype	fcgr2a	-0.000948347	-0.0998671	0.920451	88035.9	34026.6	29509	0.954263
GAD.2~tppp3+Age+Sex+BMI+Race.Ethnicity+Smoking+healthDrinking+Healthy.physical.activity+Qualification+Townsend.deprivation.index+urban+CHD+diabet+Hype	tppp3	-0.000947113	-0.0656093	0.947689	86380.8	33428.9	28935	0.967529
GAD.2~pfdn2+Age+Sex+BMI+Race.Ethnicity+Smoking+healthDrinking+Healthy.physical.activity+Qualification+Townsend.deprivation.index+urban+CHD+diabet+Hype	pfdn2	-0.00094075	-0.0909552	0.927529	86380.8	33428.9	28935	0.956402
GAD.2~folr3+Age+Sex+BMI+Race.Ethnicity+Smoking+healthDrinking+Healthy.physical.activity+Qualification+Townsend.deprivation.index+urban+CHD+diabet+Hype	folr3	-0.000919317	-0.312488	0.754672	88362.7	34147.7	29621	0.82703
GAD.2~gp2+Age+Sex+BMI+Race.Ethnicity+Smoking+healthDrinking+Healthy.physical.activity+Qualification+Townsend.deprivation.index+urban+CHD+diabet+Hype	gp2	-0.000910218	-0.133855	0.893518	85688.7	33067	28744	0.93306
GAD.2~stx16+Age+Sex+BMI+Race.Ethnicity+Smoking+healthDrinking+Healthy.physical.activity+Qualification+Townsend.deprivation.index+urban+CHD+diabet+Hype	stx16	-0.000830166	-0.0851293	0.932159	86318.8	33334.5	28945	0.957689
GAD.2~ivd+Age+Sex+BMI+Race.Ethnicity+Smoking+healthDrinking+Healthy.physical.activity+Qualification+Townsend.deprivation.index+urban+CHD+diabet+Hype	ivd	-0.000827926	-0.072291	0.942371	86380.8	33428.9	28935	0.965334
GAD.2~dpep1+Age+Sex+BMI+Race.Ethnicity+Smoking+healthDrinking+Healthy.physical.activity+Qualification+Townsend.deprivation.index+urban+CHD+diabet+Hype	dpep1	-0.00073976	-0.0630898	0.949695	87729.2	33974.4	29377	0.968226
GAD.2~irag2+Age+Sex+BMI+Race.Ethnicity+Smoking+healthDrinking+Healthy.physical.activity+Qualification+Townsend.deprivation.index+urban+CHD+diabet+Hype	irag2	-0.000731747	-0.118072	0.906012	86874.3	33568.6	29123	0.943413
GAD.2~metap1+Age+Sex+BMI+Race.Ethnicity+Smoking+healthDrinking+Healthy.physical.activity+Qualification+Townsend.deprivation.index+urban+CHD+diabet+Hype	metap1	-0.000697723	-0.0361117	0.971194	86380.9	33428.9	28935	0.985016
GAD.2~pnliprp2+Age+Sex+BMI+Race.Ethnicity+Smoking+healthDrinking+Healthy.physical.activity+Qualification+Townsend.deprivation.index+urban+CHD+diabet+Hype	pnliprp2	-0.000649564	-0.343914	0.730913	88407.8	34179.1	29630	0.807648
GAD.2~nt5c3a+Age+Sex+BMI+Race.Ethnicity+Smoking+healthDrinking+Healthy.physical.activity+Qualification+Townsend.deprivation.index+urban+CHD+diabet+Hype	nt5c3a	-0.000639024	-0.100315	0.920095	88095.2	34024.2	29540	0.954263
GAD.2~stx6+Age+Sex+BMI+Race.Ethnicity+Smoking+healthDrinking+Healthy.physical.activity+Qualification+Townsend.deprivation.index+urban+CHD+diabet+Hype	stx6	-0.000598226	-0.0708125	0.943548	86318.8	33334.5	28945	0.965334
GAD.2~tbl1x+Age+Sex+BMI+Race.Ethnicity+Smoking+healthDrinking+Healthy.physical.activity+Qualification+Townsend.deprivation.index+urban+CHD+diabet+Hype	tbl1x	-0.000493517	-0.0740133	0.941	86318.8	33334.5	28945	0.96474
GAD.2~tyro3+Age+Sex+BMI+Race.Ethnicity+Smoking+healthDrinking+Healthy.physical.activity+Qualification+Townsend.deprivation.index+urban+CHD+diabet+Hype	tyro3	-0.000478381	-0.0242689	0.980638	88209.2	33962.2	29625	0.989506
GAD.2~psg1+Age+Sex+BMI+Race.Ethnicity+Smoking+healthDrinking+Healthy.physical.activity+Qualification+Townsend.deprivation.index+urban+CHD+diabet+Hype	psg1	-0.000350745	-0.070372	0.943898	87870.3	34027.5	29425	0.965334
GAD.2~rabepk+Age+Sex+BMI+Race.Ethnicity+Smoking+healthDrinking+Healthy.physical.activity+Qualification+Townsend.deprivation.index+urban+CHD+diabet+Hype	rabepk	-0.000314942	-0.0327819	0.973849	86318.8	33334.6	28945	0.986663
GAD.2~ret+Age+Sex+BMI+Race.Ethnicity+Smoking+healthDrinking+Healthy.physical.activity+Qualification+Townsend.deprivation.index+urban+CHD+diabet+Hype	ret	-0.000298052	-0.0203535	0.983762	87964.6	33974.1	29496	0.99112
GAD.2~gfod2+Age+Sex+BMI+Race.Ethnicity+Smoking+healthDrinking+Healthy.physical.activity+Qualification+Townsend.deprivation.index+urban+CHD+diabet+Hype	gfod2	-0.000287738	-0.0636516	0.949248	86318.8	33334.6	28945	0.968226
GAD.2~spink5+Age+Sex+BMI+Race.Ethnicity+Smoking+healthDrinking+Healthy.physical.activity+Qualification+Townsend.deprivation.index+urban+CHD+diabet+Hype	spink5	-0.000255507	-0.0151807	0.987888	88463.7	34238.9	29632	0.99332
GAD.2~cxcl5+Age+Sex+BMI+Race.Ethnicity+Smoking+healthDrinking+Healthy.physical.activity+Qualification+Townsend.deprivation.index+urban+CHD+diabet+Hype	cxcl5	-0.00024421	-0.0496864	0.960373	87906.2	33848	29522	0.977433
GAD.2~enpp2+Age+Sex+BMI+Race.Ethnicity+Smoking+healthDrinking+Healthy.physical.activity+Qualification+Townsend.deprivation.index+urban+CHD+diabet+Hype	enpp2	-0.000229279	-0.0109663	0.99125	89459.7	34547.2	30000	0.994405
GAD.2~rnase3+Age+Sex+BMI+Race.Ethnicity+Smoking+healthDrinking+Healthy.physical.activity+Qualification+Townsend.deprivation.index+urban+CHD+diabet+Hype	rnase3	-0.000141548	-0.0286345	0.977156	87836.4	33840.4	29490	0.988644
GAD.2~hbq1+Age+Sex+BMI+Race.Ethnicity+Smoking+healthDrinking+Healthy.physical.activity+Qualification+Townsend.deprivation.index+urban+CHD+diabet+Hype	hbq1	-9.26423e-05	-0.0104198	0.991686	89163.9	34450.4	29893	0.994405
GAD.2~ntf4+Age+Sex+BMI+Race.Ethnicity+Smoking+healthDrinking+Healthy.physical.activity+Qualification+Townsend.deprivation.index+urban+CHD+diabet+Hype	ntf4	-3.66493e-05	-0.00244835	0.998047	86318.8	33334.6	28945	0.998729
GAD.2~il18rap+Age+Sex+BMI+Race.Ethnicity+Smoking+healthDrinking+Healthy.physical.activity+Qualification+Townsend.deprivation.index+urban+CHD+diabet+Hype	il18rap	8.84387e-06	0.0026652	0.997874	87274.7	33772.2	29236	0.998729
GAD.2~islr2+Age+Sex+BMI+Race.Ethnicity+Smoking+healthDrinking+Healthy.physical.activity+Qualification+Townsend.deprivation.index+urban+CHD+diabet+Hype	islr2	1.89917e-05	0.00122192	0.999025	85150.5	32969.3	28515	0.999025
GAD.2~rad23b+Age+Sex+BMI+Race.Ethnicity+Smoking+healthDrinking+Healthy.physical.activity+Qualification+Townsend.deprivation.index+urban+CHD+diabet+Hype	rad23b	4.52308e-05	0.00374095	0.997015	86318.8	33334.6	28945	0.998729
GAD.2~ncln+Age+Sex+BMI+Race.Ethnicity+Smoking+healthDrinking+Healthy.physical.activity+Qualification+Townsend.deprivation.index+urban+CHD+diabet+Hype	ncln	0.000139019	0.0127009	0.989866	86713.8	33543.3	29053	0.994405
GAD.2~cope+Age+Sex+BMI+Race.Ethnicity+Smoking+healthDrinking+Healthy.physical.activity+Qualification+Townsend.deprivation.index+urban+CHD+diabet+Hype	cope	0.000139627	0.0114723	0.990847	86380.9	33428.9	28935	0.994405
GAD.2~fgf19+Age+Sex+BMI+Race.Ethnicity+Smoking+healthDrinking+Healthy.physical.activity+Qualification+Townsend.deprivation.index+urban+CHD+diabet+Hype	fgf19	0.00018249	0.025343	0.979782	88795.5	34329.3	29760	0.989506
GAD.2~tnni3+Age+Sex+BMI+Race.Ethnicity+Smoking+healthDrinking+Healthy.physical.activity+Qualification+Townsend.deprivation.index+urban+CHD+diabet+Hype	tnni3	0.000212968	0.0315102	0.974863	86874.4	33568.6	29123	0.987007
GAD.2~tpsab1+Age+Sex+BMI+Race.Ethnicity+Smoking+healthDrinking+Healthy.physical.activity+Qualification+Townsend.deprivation.index+urban+CHD+diabet+Hype	tpsab1	0.000219234	0.0207029	0.983483	89172.7	34430.9	29906	0.99112
GAD.2~foxo3+Age+Sex+BMI+Race.Ethnicity+Smoking+healthDrinking+Healthy.physical.activity+Qualification+Townsend.deprivation.index+urban+CHD+diabet+Hype	foxo3	0.000222817	0.0374355	0.970138	86318.8	33334.6	28945	0.984949
GAD.2~micb_mica+Age+Sex+BMI+Race.Ethnicity+Smoking+healthDrinking+Healthy.physical.activity+Qualification+Townsend.deprivation.index+urban+CHD+diabet+Hype	micb_mica	0.000259888	0.0691392	0.944879	88238.6	34084.5	29586	0.965334
GAD.2~pnpt1+Age+Sex+BMI+Race.Ethnicity+Smoking+healthDrinking+Healthy.physical.activity+Qualification+Townsend.deprivation.index+urban+CHD+diabet+Hype	pnpt1	0.000331845	0.0693998	0.944672	86713.8	33543.3	29053	0.965334
GAD.2~il17d+Age+Sex+BMI+Race.Ethnicity+Smoking+healthDrinking+Healthy.physical.activity+Qualification+Townsend.deprivation.index+urban+CHD+diabet+Hype	il17d	0.000335741	0.0196218	0.984345	86713.8	33543.3	29053	0.99112
GAD.2~fmr1+Age+Sex+BMI+Race.Ethnicity+Smoking+healthDrinking+Healthy.physical.activity+Qualification+Townsend.deprivation.index+urban+CHD+diabet+Hype	fmr1	0.000388452	0.0241745	0.980714	86318.8	33334.6	28945	0.989506
GAD.2~mepe+Age+Sex+BMI+Race.Ethnicity+Smoking+healthDrinking+Healthy.physical.activity+Qualification+Townsend.deprivation.index+urban+CHD+diabet+Hype	mepe	0.000400152	0.0175689	0.985983	88407.9	34179.2	29630	0.992086
GAD.2~ddc+Age+Sex+BMI+Race.Ethnicity+Smoking+healthDrinking+Healthy.physical.activity+Qualification+Townsend.deprivation.index+urban+CHD+diabet+Hype	ddc	0.00041737	0.0356637	0.971551	88073.6	33922.1	29574	0.985016
GAD.2~klk1+Age+Sex+BMI+Race.Ethnicity+Smoking+healthDrinking+Healthy.physical.activity+Qualification+Townsend.deprivation.index+urban+CHD+diabet+Hype	klk1	0.000445051	0.10005	0.920305	87478.1	33780.7	29335	0.954263
GAD.2~odam+Age+Sex+BMI+Race.Ethnicity+Smoking+healthDrinking+Healthy.physical.activity+Qualification+Townsend.deprivation.index+urban+CHD+diabet+Hype	odam	0.000453173	0.0425028	0.966098	86266.9	33395.7	28892	0.982211
GAD.2~fcrl1+Age+Sex+BMI+Race.Ethnicity+Smoking+healthDrinking+Healthy.physical.activity+Qualification+Townsend.deprivation.index+urban+CHD+diabet+Hype	fcrl1	0.000480876	0.0382216	0.969511	88209.2	33962.2	29625	0.984949
GAD.2~atf2+Age+Sex+BMI+Race.Ethnicity+Smoking+healthDrinking+Healthy.physical.activity+Qualification+Townsend.deprivation.index+urban+CHD+diabet+Hype	atf2	0.000483977	0.0584116	0.953421	86380.8	33428.9	28935	0.971348
GAD.2~ddx58+Age+Sex+BMI+Race.Ethnicity+Smoking+healthDrinking+Healthy.physical.activity+Qualification+Townsend.deprivation.index+urban+CHD+diabet+Hype	ddx58	0.000486061	0.049237	0.960731	86318.8	33334.6	28945	0.977433
GAD.2~sftpd+Age+Sex+BMI+Race.Ethnicity+Smoking+healthDrinking+Healthy.physical.activity+Qualification+Townsend.deprivation.index+urban+CHD+diabet+Hype	sftpd	0.000650375	0.0773	0.938385	88209.1	33962.2	29625	0.962733
GAD.2~flt1+Age+Sex+BMI+Race.Ethnicity+Smoking+healthDrinking+Healthy.physical.activity+Qualification+Townsend.deprivation.index+urban+CHD+diabet+Hype	flt1	0.000650587	0.0251129	0.979965	87753.3	33867.6	29436	0.989506
GAD.2~psrc1+Age+Sex+BMI+Race.Ethnicity+Smoking+healthDrinking+Healthy.physical.activity+Qualification+Townsend.deprivation.index+urban+CHD+diabet+Hype	psrc1	0.000803596	0.0834905	0.933462	86318.8	33334.5	28945	0.958354
GAD.2~il5ra+Age+Sex+BMI+Race.Ethnicity+Smoking+healthDrinking+Healthy.physical.activity+Qualification+Townsend.deprivation.index+urban+CHD+diabet+Hype	il5ra	0.000968328	0.0959301	0.923577	88238.6	34084.5	29586	0.954907
GAD.2~sftpa1+Age+Sex+BMI+Race.Ethnicity+Smoking+healthDrinking+Healthy.physical.activity+Qualification+Townsend.deprivation.index+urban+CHD+diabet+Hype	sftpa1	0.000991057	0.0987067	0.921372	86318.8	33334.5	28945	0.954263
GAD.2~tbc1d5+Age+Sex+BMI+Race.Ethnicity+Smoking+healthDrinking+Healthy.physical.activity+Qualification+Townsend.deprivation.index+urban+CHD+diabet+Hype	tbc1d5	0.00100939	0.147586	0.882671	88238.6	34084.5	29586	0.925034
GAD.2~klrd1+Age+Sex+BMI+Race.Ethnicity+Smoking+healthDrinking+Healthy.physical.activity+Qualification+Townsend.deprivation.index+urban+CHD+diabet+Hype	klrd1	0.00102301	0.0852953	0.932027	89296.9	34489.6	29943	0.957689
GAD.2~ikbkg+Age+Sex+BMI+Race.Ethnicity+Smoking+healthDrinking+Healthy.physical.activity+Qualification+Townsend.deprivation.index+urban+CHD+diabet+Hype	ikbkg	0.00103835	0.17406	0.86182	88238.6	34084.5	29586	0.911013
GAD.2~casp8+Age+Sex+BMI+Race.Ethnicity+Smoking+healthDrinking+Healthy.physical.activity+Qualification+Townsend.deprivation.index+urban+CHD+diabet+Hype	casp8	0.00104332	0.118785	0.905446	88863.7	34300.7	29807	0.943413
GAD.2~plxna4+Age+Sex+BMI+Race.Ethnicity+Smoking+healthDrinking+Healthy.physical.activity+Qualification+Townsend.deprivation.index+urban+CHD+diabet+Hype	plxna4	0.0010542	0.153964	0.877639	88238.6	34084.5	29586	0.921752
GAD.2~aprt+Age+Sex+BMI+Race.Ethnicity+Smoking+healthDrinking+Healthy.physical.activity+Qualification+Townsend.deprivation.index+urban+CHD+diabet+Hype	aprt	0.00110374	0.0942788	0.924888	87745.6	33991.1	29378	0.955583
GAD.2~amy2a+Age+Sex+BMI+Race.Ethnicity+Smoking+healthDrinking+Healthy.physical.activity+Qualification+Townsend.deprivation.index+urban+CHD+diabet+Hype	amy2a	0.00119958	0.0975351	0.922302	84848.5	32681	28489	0.954263
GAD.2~siglec15+Age+Sex+BMI+Race.Ethnicity+Smoking+healthDrinking+Healthy.physical.activity+Qualification+Townsend.deprivation.index+urban+CHD+diabet+Hype	siglec15	0.00121628	0.165907	0.868231	86380.8	33428.8	28935	0.915798
GAD.2~bmp6+Age+Sex+BMI+Race.Ethnicity+Smoking+healthDrinking+Healthy.physical.activity+Qualification+Townsend.deprivation.index+urban+CHD+diabet+Hype	bmp6	0.00125494	0.090641	0.927778	86745.2	33536.2	29072	0.956402
GAD.2~il16+Age+Sex+BMI+Race.Ethnicity+Smoking+healthDrinking+Healthy.physical.activity+Qualification+Townsend.deprivation.index+urban+CHD+diabet+Hype	il16	0.00132031	0.0998606	0.920456	89296.9	34489.6	29943	0.954263
GAD.2~map2k6+Age+Sex+BMI+Race.Ethnicity+Smoking+healthDrinking+Healthy.physical.activity+Qualification+Townsend.deprivation.index+urban+CHD+diabet+Hype	map2k6	0.00133908	0.241923	0.808842	88238.6	34084.4	29586	0.86946
GAD.2~kyat1+Age+Sex+BMI+Race.Ethnicity+Smoking+healthDrinking+Healthy.physical.activity+Qualification+Townsend.deprivation.index+urban+CHD+diabet+Hype	kyat1	0.00136673	0.140993	0.887876	88078.2	33929.7	29573	0.929146
GAD.2~lto1+Age+Sex+BMI+Race.Ethnicity+Smoking+healthDrinking+Healthy.physical.activity+Qualification+Townsend.deprivation.index+urban+CHD+diabet+Hype	lto1	0.00145346	0.107097	0.914713	86713.8	33543.3	29053	0.951119
GAD.2~scp2+Age+Sex+BMI+Race.Ethnicity+Smoking+healthDrinking+Healthy.physical.activity+Qualification+Townsend.deprivation.index+urban+CHD+diabet+Hype	scp2	0.00146643	0.198647	0.84254	86318.8	33334.5	28945	0.895812
GAD.2~fst+Age+Sex+BMI+Race.Ethnicity+Smoking+healthDrinking+Healthy.physical.activity+Qualification+Townsend.deprivation.index+urban+CHD+diabet+Hype	fst	0.00148309	0.132946	0.894237	88662.7	34265.2	29721	0.933144
GAD.2~myo9b+Age+Sex+BMI+Race.Ethnicity+Smoking+healthDrinking+Healthy.physical.activity+Qualification+Townsend.deprivation.index+urban+CHD+diabet+Hype	myo9b	0.00154432	0.18461	0.853536	86713.8	33543.3	29053	0.905528
GAD.2~nfatc1+Age+Sex+BMI+Race.Ethnicity+Smoking+healthDrinking+Healthy.physical.activity+Qualification+Townsend.deprivation.index+urban+CHD+diabet+Hype	nfatc1	0.00157266	0.279147	0.780134	88238.5	34084.4	29586	0.846061
GAD.2~gnly+Age+Sex+BMI+Race.Ethnicity+Smoking+healthDrinking+Healthy.physical.activity+Qualification+Townsend.deprivation.index+urban+CHD+diabet+Hype	gnly	0.00167304	0.156225	0.875857	88463.6	34238.9	29632	0.921193
GAD.2~wwp2+Age+Sex+BMI+Race.Ethnicity+Smoking+healthDrinking+Healthy.physical.activity+Qualification+Townsend.deprivation.index+urban+CHD+diabet+Hype	wwp2	0.00169756	0.165121	0.86885	87870.3	34027.4	29425	0.915798
GAD.2~nppb+Age+Sex+BMI+Race.Ethnicity+Smoking+healthDrinking+Healthy.physical.activity+Qualification+Townsend.deprivation.index+urban+CHD+diabet+Hype	nppb	0.00172314	0.399161	0.689778	86874.2	33568.4	29123	0.776789
GAD.2~fabp9+Age+Sex+BMI+Race.Ethnicity+Smoking+healthDrinking+Healthy.physical.activity+Qualification+Townsend.deprivation.index+urban+CHD+diabet+Hype	fabp9	0.00178068	0.176356	0.860016	88238.6	34084.5	29586	0.909983
GAD.2~cd200r1+Age+Sex+BMI+Race.Ethnicity+Smoking+healthDrinking+Healthy.physical.activity+Qualification+Townsend.deprivation.index+urban+CHD+diabet+Hype	cd200r1	0.00183098	0.112845	0.910154	87971.6	33989	29493	0.947053
GAD.2~sf3b4+Age+Sex+BMI+Race.Ethnicity+Smoking+healthDrinking+Healthy.physical.activity+Qualification+Townsend.deprivation.index+urban+CHD+diabet+Hype	sf3b4	0.00183782	0.245237	0.806275	87964.6	33974	29496	0.867338
GAD.2~gga1+Age+Sex+BMI+Race.Ethnicity+Smoking+healthDrinking+Healthy.physical.activity+Qualification+Townsend.deprivation.index+urban+CHD+diabet+Hype	gga1	0.00189135	0.227916	0.819713	86380.8	33428.8	28935	0.876978
GAD.2~trim5+Age+Sex+BMI+Race.Ethnicity+Smoking+healthDrinking+Healthy.physical.activity+Qualification+Townsend.deprivation.index+urban+CHD+diabet+Hype	trim5	0.00191198	0.29842	0.765385	88238.5	34084.4	29586	0.834635
GAD.2~map3k5+Age+Sex+BMI+Race.Ethnicity+Smoking+healthDrinking+Healthy.physical.activity+Qualification+Townsend.deprivation.index+urban+CHD+diabet+Hype	map3k5	0.0019148	0.340967	0.733131	86318.7	33334.4	28945	0.808877
GAD.2~s100p+Age+Sex+BMI+Race.Ethnicity+Smoking+healthDrinking+Healthy.physical.activity+Qualification+Townsend.deprivation.index+urban+CHD+diabet+Hype	s100p	0.00200836	0.195579	0.844941	86874.3	33568.6	29123	0.897712
GAD.2~ccl24+Age+Sex+BMI+Race.Ethnicity+Smoking+healthDrinking+Healthy.physical.activity+Qualification+Townsend.deprivation.index+urban+CHD+diabet+Hype	ccl24	0.00201992	0.299307	0.764708	88662.6	34265.1	29721	0.834635
GAD.2~dok2+Age+Sex+BMI+Race.Ethnicity+Smoking+healthDrinking+Healthy.physical.activity+Qualification+Townsend.deprivation.index+urban+CHD+diabet+Hype	dok2	0.00204053	0.450152	0.652604	88209	33961.9	29625	0.744785
GAD.2~mfap5+Age+Sex+BMI+Race.Ethnicity+Smoking+healthDrinking+Healthy.physical.activity+Qualification+Townsend.deprivation.index+urban+CHD+diabet+Hype	mfap5	0.00210754	0.152914	0.878467	89459.7	34547.2	30000	0.921752
GAD.2~acp6+Age+Sex+BMI+Race.Ethnicity+Smoking+healthDrinking+Healthy.physical.activity+Qualification+Townsend.deprivation.index+urban+CHD+diabet+Hype	acp6	0.00222736	0.267936	0.78875	89009.2	34368	29851	0.853507
GAD.2~crx+Age+Sex+BMI+Race.Ethnicity+Smoking+healthDrinking+Healthy.physical.activity+Qualification+Townsend.deprivation.index+urban+CHD+diabet+Hype	crx	0.00228571	0.427154	0.669271	86874.2	33568.4	29123	0.759637
GAD.2~klb+Age+Sex+BMI+Race.Ethnicity+Smoking+healthDrinking+Healthy.physical.activity+Qualification+Townsend.deprivation.index+urban+CHD+diabet+Hype	klb	0.00231224	0.298274	0.765496	86380.8	33428.8	28935	0.834635
GAD.2~arhgap1+Age+Sex+BMI+Race.Ethnicity+Smoking+healthDrinking+Healthy.physical.activity+Qualification+Townsend.deprivation.index+urban+CHD+diabet+Hype	arhgap1	0.00238309	0.194751	0.845589	86318.8	33334.5	28945	0.897748
GAD.2~cd6+Age+Sex+BMI+Race.Ethnicity+Smoking+healthDrinking+Healthy.physical.activity+Qualification+Townsend.deprivation.index+urban+CHD+diabet+Hype	cd6	0.00243779	0.230745	0.817514	89144.6	34439.6	29888	0.876208
GAD.2~fkbp1b+Age+Sex+BMI+Race.Ethnicity+Smoking+healthDrinking+Healthy.physical.activity+Qualification+Townsend.deprivation.index+urban+CHD+diabet+Hype	fkbp1b	0.00244974	0.496218	0.619744	88575.6	34240.1	29688	0.722202
GAD.2~cnst+Age+Sex+BMI+Race.Ethnicity+Smoking+healthDrinking+Healthy.physical.activity+Qualification+Townsend.deprivation.index+urban+CHD+diabet+Hype	cnst	0.00253471	0.495831	0.620017	88208.9	33961.9	29625	0.722202
GAD.2~was+Age+Sex+BMI+Race.Ethnicity+Smoking+healthDrinking+Healthy.physical.activity+Qualification+Townsend.deprivation.index+urban+CHD+diabet+Hype	was	0.00256392	0.306813	0.758988	86713.7	33543.2	29053	0.830515
GAD.2~snap23+Age+Sex+BMI+Race.Ethnicity+Smoking+healthDrinking+Healthy.physical.activity+Qualification+Townsend.deprivation.index+urban+CHD+diabet+Hype	snap23	0.00273248	0.426413	0.66981	88209	33962	29625	0.759637
GAD.2~src+Age+Sex+BMI+Race.Ethnicity+Smoking+healthDrinking+Healthy.physical.activity+Qualification+Townsend.deprivation.index+urban+CHD+diabet+Hype	src	0.00282277	0.612336	0.54032	88476.7	34185.5	29662	0.651214
GAD.2~sult1a1+Age+Sex+BMI+Race.Ethnicity+Smoking+healthDrinking+Healthy.physical.activity+Qualification+Townsend.deprivation.index+urban+CHD+diabet+Hype	sult1a1	0.00282295	0.658202	0.510413	89220.4	34474.4	29911	0.628036
GAD.2~s100a4+Age+Sex+BMI+Race.Ethnicity+Smoking+healthDrinking+Healthy.physical.activity+Qualification+Townsend.deprivation.index+urban+CHD+diabet+Hype	s100a4	0.00288058	0.296636	0.766746	88632.5	34241.8	29716	0.834635
GAD.2~cela3a+Age+Sex+BMI+Race.Ethnicity+Smoking+healthDrinking+Healthy.physical.activity+Qualification+Townsend.deprivation.index+urban+CHD+diabet+Hype	cela3a	0.00288884	0.297213	0.766306	89292	34459	29954	0.834635
GAD.2~acan+Age+Sex+BMI+Race.Ethnicity+Smoking+healthDrinking+Healthy.physical.activity+Qualification+Townsend.deprivation.index+urban+CHD+diabet+Hype	acan	0.00290173	0.143377	0.885994	87302.4	33552.1	29347	0.927852
GAD.2~tbc1d23+Age+Sex+BMI+Race.Ethnicity+Smoking+healthDrinking+Healthy.physical.activity+Qualification+Townsend.deprivation.index+urban+CHD+diabet+Hype	tbc1d23	0.00293226	0.479651	0.631479	87964.4	33973.8	29496	0.732056
GAD.2~ca9+Age+Sex+BMI+Race.Ethnicity+Smoking+healthDrinking+Healthy.physical.activity+Qualification+Townsend.deprivation.index+urban+CHD+diabet+Hype	ca9	0.00294292	0.235376	0.813919	89163.8	34450.3	29893	0.872993
GAD.2~ly75+Age+Sex+BMI+Race.Ethnicity+Smoking+healthDrinking+Healthy.physical.activity+Qualification+Townsend.deprivation.index+urban+CHD+diabet+Hype	ly75	0.00297401	0.206732	0.836221	88238.6	34084.4	29586	0.891035
GAD.2~cep164+Age+Sex+BMI+Race.Ethnicity+Smoking+healthDrinking+Healthy.physical.activity+Qualification+Townsend.deprivation.index+urban+CHD+diabet+Hype	cep164	0.00297695	0.327876	0.743008	86713.7	33543.2	29053	0.816695
GAD.2~sh2b3+Age+Sex+BMI+Race.Ethnicity+Smoking+healthDrinking+Healthy.physical.activity+Qualification+Townsend.deprivation.index+urban+CHD+diabet+Hype	sh2b3	0.00305082	0.526897	0.598269	86318.6	33334.2	28945	0.70497
GAD.2~ssc4d+Age+Sex+BMI+Race.Ethnicity+Smoking+healthDrinking+Healthy.physical.activity+Qualification+Townsend.deprivation.index+urban+CHD+diabet+Hype	ssc4d	0.00311432	0.616627	0.537486	88073.2	33921.7	29574	0.650342
GAD.2~padi4+Age+Sex+BMI+Race.Ethnicity+Smoking+healthDrinking+Healthy.physical.activity+Qualification+Townsend.deprivation.index+urban+CHD+diabet+Hype	padi4	0.00313959	0.404406	0.685917	86266.7	33395.5	28892	0.774964
GAD.2~diablo+Age+Sex+BMI+Race.Ethnicity+Smoking+healthDrinking+Healthy.physical.activity+Qualification+Townsend.deprivation.index+urban+CHD+diabet+Hype	diablo	0.00316717	0.623586	0.532904	87968.5	33890	29535	0.647003
GAD.2~gpc5+Age+Sex+BMI+Race.Ethnicity+Smoking+healthDrinking+Healthy.physical.activity+Qualification+Townsend.deprivation.index+urban+CHD+diabet+Hype	gpc5	0.0032059	0.315143	0.752655	87870.2	34027.3	29425	0.825438
GAD.2~birc2+Age+Sex+BMI+Race.Ethnicity+Smoking+healthDrinking+Healthy.physical.activity+Qualification+Townsend.deprivation.index+urban+CHD+diabet+Hype	birc2	0.00322299	0.363966	0.715886	86318.7	33334.4	28945	0.795248
GAD.2~maea+Age+Sex+BMI+Race.Ethnicity+Smoking+healthDrinking+Healthy.physical.activity+Qualification+Townsend.deprivation.index+urban+CHD+diabet+Hype	maea	0.00323219	0.227507	0.820031	86318.8	33334.5	28945	0.876978
GAD.2~ppp3r1+Age+Sex+BMI+Race.Ethnicity+Smoking+healthDrinking+Healthy.physical.activity+Qualification+Townsend.deprivation.index+urban+CHD+diabet+Hype	ppp3r1	0.00325592	0.239366	0.810824	87870.2	34027.4	29425	0.870312
GAD.2~pdcd6+Age+Sex+BMI+Race.Ethnicity+Smoking+healthDrinking+Healthy.physical.activity+Qualification+Townsend.deprivation.index+urban+CHD+diabet+Hype	pdcd6	0.00326568	0.412241	0.680165	88209	33962	29625	0.769592
GAD.2~stk4+Age+Sex+BMI+Race.Ethnicity+Smoking+healthDrinking+Healthy.physical.activity+Qualification+Townsend.deprivation.index+urban+CHD+diabet+Hype	stk4	0.0032771	0.513503	0.607604	88208.9	33961.9	29625	0.711709
GAD.2~xrcc4+Age+Sex+BMI+Race.Ethnicity+Smoking+healthDrinking+Healthy.physical.activity+Qualification+Townsend.deprivation.index+urban+CHD+diabet+Hype	xrcc4	0.00345417	0.224704	0.822211	86380.8	33428.8	28935	0.878106
GAD.2~wasf1+Age+Sex+BMI+Race.Ethnicity+Smoking+healthDrinking+Healthy.physical.activity+Qualification+Townsend.deprivation.index+urban+CHD+diabet+Hype	wasf1	0.00348353	0.584417	0.558944	86874	33568.2	29123	0.668212
GAD.2~ppy+Age+Sex+BMI+Race.Ethnicity+Smoking+healthDrinking+Healthy.physical.activity+Qualification+Townsend.deprivation.index+urban+CHD+diabet+Hype	ppy	0.00349553	0.636826	0.524243	88171.7	34046.2	29569	0.640741
GAD.2~calcoco1+Age+Sex+BMI+Race.Ethnicity+Smoking+healthDrinking+Healthy.physical.activity+Qualification+Townsend.deprivation.index+urban+CHD+diabet+Hype	calcoco1	0.00361713	0.69466	0.487274	88808.9	34274.1	29791	0.606708
GAD.2~akt3+Age+Sex+BMI+Race.Ethnicity+Smoking+healthDrinking+Healthy.physical.activity+Qualification+Townsend.deprivation.index+urban+CHD+diabet+Hype	akt3	0.00366669	0.37298	0.709166	85907	33183.9	28803	0.790183
GAD.2~cracr2a+Age+Sex+BMI+Race.Ethnicity+Smoking+healthDrinking+Healthy.physical.activity+Qualification+Townsend.deprivation.index+urban+CHD+diabet+Hype	cracr2a	0.00368316	0.568315	0.569826	86318.5	33334.2	28945	0.679241
GAD.2~pak4+Age+Sex+BMI+Race.Ethnicity+Smoking+healthDrinking+Healthy.physical.activity+Qualification+Townsend.deprivation.index+urban+CHD+diabet+Hype	pak4	0.00370637	0.398529	0.690243	86380.7	33428.7	28935	0.776789
GAD.2~rhoc+Age+Sex+BMI+Race.Ethnicity+Smoking+healthDrinking+Healthy.physical.activity+Qualification+Townsend.deprivation.index+urban+CHD+diabet+Hype	rhoc	0.00370812	0.767333	0.44289	87335.3	33798.7	29255	0.562454
GAD.2~bin2+Age+Sex+BMI+Race.Ethnicity+Smoking+healthDrinking+Healthy.physical.activity+Qualification+Townsend.deprivation.index+urban+CHD+diabet+Hype	bin2	0.00374314	0.614778	0.538706	88463.3	34238.5	29632	0.650807
GAD.2~cd8a+Age+Sex+BMI+Race.Ethnicity+Smoking+healthDrinking+Healthy.physical.activity+Qualification+Townsend.deprivation.index+urban+CHD+diabet+Hype	cd8a	0.00374707	0.332834	0.739262	89220.7	34474.7	29911	0.815027
GAD.2~mgmt+Age+Sex+BMI+Race.Ethnicity+Smoking+healthDrinking+Healthy.physical.activity+Qualification+Townsend.deprivation.index+urban+CHD+diabet+Hype	mgmt	0.00377566	0.8195	0.412508	88237.9	34083.7	29586	0.531717
GAD.2~cd69+Age+Sex+BMI+Race.Ethnicity+Smoking+healthDrinking+Healthy.physical.activity+Qualification+Townsend.deprivation.index+urban+CHD+diabet+Hype	cd69	0.00379139	0.594708	0.552043	87839.3	33843.7	29490	0.66149
GAD.2~serpinb1+Age+Sex+BMI+Race.Ethnicity+Smoking+healthDrinking+Healthy.physical.activity+Qualification+Townsend.deprivation.index+urban+CHD+diabet+Hype	serpinb1	0.0037935	0.612399	0.540279	88129.8	34102.9	29523	0.651214
GAD.2~jchain+Age+Sex+BMI+Race.Ethnicity+Smoking+healthDrinking+Healthy.physical.activity+Qualification+Townsend.deprivation.index+urban+CHD+diabet+Hype	jchain	0.00380404	0.413733	0.679073	86713.7	33543.1	29053	0.76895
GAD.2~plxnb3+Age+Sex+BMI+Race.Ethnicity+Smoking+healthDrinking+Healthy.physical.activity+Qualification+Townsend.deprivation.index+urban+CHD+diabet+Hype	plxnb3	0.00383675	0.326865	0.743773	87957	33872.3	29537	0.816921
GAD.2~nptn+Age+Sex+BMI+Race.Ethnicity+Smoking+healthDrinking+Healthy.physical.activity+Qualification+Townsend.deprivation.index+urban+CHD+diabet+Hype	nptn	0.00384377	0.545569	0.585367	86318.5	33334.2	28945	0.693996
GAD.2~serpina12+Age+Sex+BMI+Race.Ethnicity+Smoking+healthDrinking+Healthy.physical.activity+Qualification+Townsend.deprivation.index+urban+CHD+diabet+Hype	serpina12	0.00387663	0.749301	0.453682	85757.8	33057.9	28783	0.571694
GAD.2~anxa4+Age+Sex+BMI+Race.Ethnicity+Smoking+healthDrinking+Healthy.physical.activity+Qualification+Townsend.deprivation.index+urban+CHD+diabet+Hype	anxa4	0.00389508	0.508869	0.610848	87845.2	33821.1	29503	0.714152
GAD.2~il17f+Age+Sex+BMI+Race.Ethnicity+Smoking+healthDrinking+Healthy.physical.activity+Qualification+Townsend.deprivation.index+urban+CHD+diabet+Hype	il17f	0.00389818	0.521259	0.60219	86713.6	33543	29053	0.707634
GAD.2~lat2+Age+Sex+BMI+Race.Ethnicity+Smoking+healthDrinking+Healthy.physical.activity+Qualification+Townsend.deprivation.index+urban+CHD+diabet+Hype	lat2	0.00391311	0.877061	0.380461	87963.9	33973.2	29496	0.504637
GAD.2~ca13+Age+Sex+BMI+Race.Ethnicity+Smoking+healthDrinking+Healthy.physical.activity+Qualification+Townsend.deprivation.index+urban+CHD+diabet+Hype	ca13	0.00392202	0.728108	0.466553	87183.9	33558.7	29284	0.58389
GAD.2~tpmt+Age+Sex+BMI+Race.Ethnicity+Smoking+healthDrinking+Healthy.physical.activity+Qualification+Townsend.deprivation.index+urban+CHD+diabet+Hype	tpmt	0.00394412	0.511065	0.60931	86318.6	33334.3	28945	0.713136
GAD.2~il1a+Age+Sex+BMI+Race.Ethnicity+Smoking+healthDrinking+Healthy.physical.activity+Qualification+Townsend.deprivation.index+urban+CHD+diabet+Hype	il1a	0.00398467	0.400294	0.688943	86713.7	33543.2	29053	0.776789
GAD.2~skap2+Age+Sex+BMI+Race.Ethnicity+Smoking+healthDrinking+Healthy.physical.activity+Qualification+Townsend.deprivation.index+urban+CHD+diabet+Hype	skap2	0.00399325	0.75686	0.44914	88795	34328.6	29760	0.566947
GAD.2~cep85+Age+Sex+BMI+Race.Ethnicity+Smoking+healthDrinking+Healthy.physical.activity+Qualification+Townsend.deprivation.index+urban+CHD+diabet+Hype	cep85	0.00407936	0.469648	0.63861	86318.6	33334.3	28945	0.73508
GAD.2~klk12+Age+Sex+BMI+Race.Ethnicity+Smoking+healthDrinking+Healthy.physical.activity+Qualification+Townsend.deprivation.index+urban+CHD+diabet+Hype	klk12	0.00411721	0.986265	0.324011	86317.9	33333.4	28945	0.449316
GAD.2~mavs+Age+Sex+BMI+Race.Ethnicity+Smoking+healthDrinking+Healthy.physical.activity+Qualification+Townsend.deprivation.index+urban+CHD+diabet+Hype	mavs	0.00417392	0.69063	0.489804	86318.4	33334	28945	0.608821
GAD.2~coro1a+Age+Sex+BMI+Race.Ethnicity+Smoking+healthDrinking+Healthy.physical.activity+Qualification+Townsend.deprivation.index+urban+CHD+diabet+Hype	coro1a	0.00429548	0.697217	0.485673	86725.1	33481.1	29086	0.605229
GAD.2~asah2+Age+Sex+BMI+Race.Ethnicity+Smoking+healthDrinking+Healthy.physical.activity+Qualification+Townsend.deprivation.index+urban+CHD+diabet+Hype	asah2	0.00433239	0.402529	0.687298	87870.1	34027.3	29425	0.775861
GAD.2~clec1a+Age+Sex+BMI+Race.Ethnicity+Smoking+healthDrinking+Healthy.physical.activity+Qualification+Townsend.deprivation.index+urban+CHD+diabet+Hype	clec1a	0.00434707	0.248389	0.803835	86874.3	33568.5	29123	0.86535
GAD.2~tdgf1+Age+Sex+BMI+Race.Ethnicity+Smoking+healthDrinking+Healthy.physical.activity+Qualification+Townsend.deprivation.index+urban+CHD+diabet+Hype	tdgf1	0.00437952	1.10636	0.26858	86379.6	33427.4	28935	0.391758
GAD.2~clip2+Age+Sex+BMI+Race.Ethnicity+Smoking+healthDrinking+Healthy.physical.activity+Qualification+Townsend.deprivation.index+urban+CHD+diabet+Hype	clip2	0.00441212	0.899891	0.368186	88237.8	34083.6	29586	0.492933
GAD.2~slitrk6+Age+Sex+BMI+Race.Ethnicity+Smoking+healthDrinking+Healthy.physical.activity+Qualification+Townsend.deprivation.index+urban+CHD+diabet+Hype	slitrk6	0.00445831	0.264668	0.791267	86874.3	33568.5	29123	0.854966
GAD.2~vps53+Age+Sex+BMI+Race.Ethnicity+Smoking+healthDrinking+Healthy.physical.activity+Qualification+Townsend.deprivation.index+urban+CHD+diabet+Hype	vps53	0.00468241	0.655642	0.512059	87964.2	33973.6	29496	0.629003
GAD.2~bank1+Age+Sex+BMI+Race.Ethnicity+Smoking+healthDrinking+Healthy.physical.activity+Qualification+Townsend.deprivation.index+urban+CHD+diabet+Hype	bank1	0.00471363	0.903703	0.36616	88237.8	34083.6	29586	0.492137
GAD.2~yes1+Age+Sex+BMI+Race.Ethnicity+Smoking+healthDrinking+Healthy.physical.activity+Qualification+Townsend.deprivation.index+urban+CHD+diabet+Hype	yes1	0.00471744	0.964618	0.334744	87963.7	33973	29496	0.46114
GAD.2~tgfbr3+Age+Sex+BMI+Race.Ethnicity+Smoking+healthDrinking+Healthy.physical.activity+Qualification+Townsend.deprivation.index+urban+CHD+diabet+Hype	tgfbr3	0.00473101	0.268153	0.788584	89459.6	34547.1	30000	0.853507
GAD.2~tacc3+Age+Sex+BMI+Race.Ethnicity+Smoking+healthDrinking+Healthy.physical.activity+Qualification+Townsend.deprivation.index+urban+CHD+diabet+Hype	tacc3	0.00480842	1.00513	0.314842	87963.6	33972.9	29496	0.439518
GAD.2~gas6+Age+Sex+BMI+Race.Ethnicity+Smoking+healthDrinking+Healthy.physical.activity+Qualification+Townsend.deprivation.index+urban+CHD+diabet+Hype	gas6	0.00481188	0.216884	0.8283	88962	34377.5	29823	0.883883
GAD.2~grap2+Age+Sex+BMI+Race.Ethnicity+Smoking+healthDrinking+Healthy.physical.activity+Qualification+Townsend.deprivation.index+urban+CHD+diabet+Hype	grap2	0.00484967	1.1182	0.263493	88207.9	33960.7	29625	0.38549
GAD.2~kir3dl1+Age+Sex+BMI+Race.Ethnicity+Smoking+healthDrinking+Healthy.physical.activity+Qualification+Townsend.deprivation.index+urban+CHD+diabet+Hype	kir3dl1	0.00485601	1.05389	0.291943	86317.7	33333.3	28945	0.413869
GAD.2~klk13+Age+Sex+BMI+Race.Ethnicity+Smoking+healthDrinking+Healthy.physical.activity+Qualification+Townsend.deprivation.index+urban+CHD+diabet+Hype	klk13	0.00485943	0.367613	0.713165	86505.6	33456.3	28986	0.792827
GAD.2~dapp1+Age+Sex+BMI+Race.Ethnicity+Smoking+healthDrinking+Healthy.physical.activity+Qualification+Townsend.deprivation.index+urban+CHD+diabet+Hype	dapp1	0.00488431	1.04967	0.29388	88237.5	34083.2	29586	0.415407
GAD.2~epha10+Age+Sex+BMI+Race.Ethnicity+Smoking+healthDrinking+Healthy.physical.activity+Qualification+Townsend.deprivation.index+urban+CHD+diabet+Hype	epha10	0.00489028	0.54882	0.583133	86380.6	33428.5	28935	0.69247
GAD.2~gopc+Age+Sex+BMI+Race.Ethnicity+Smoking+healthDrinking+Healthy.physical.activity+Qualification+Townsend.deprivation.index+urban+CHD+diabet+Hype	gopc	0.00489972	0.891635	0.372596	88237.8	34083.6	29586	0.496908
GAD.2~pvalb+Age+Sex+BMI+Race.Ethnicity+Smoking+healthDrinking+Healthy.physical.activity+Qualification+Townsend.deprivation.index+urban+CHD+diabet+Hype	pvalb	0.00492957	1.00548	0.314672	88742.8	34252.6	29767	0.439518
GAD.2~pdlim7+Age+Sex+BMI+Race.Ethnicity+Smoking+healthDrinking+Healthy.physical.activity+Qualification+Townsend.deprivation.index+urban+CHD+diabet+Hype	pdlim7	0.00500117	1.15374	0.248616	88794.2	34327.8	29760	0.369639
GAD.2~ptpn6+Age+Sex+BMI+Race.Ethnicity+Smoking+healthDrinking+Healthy.physical.activity+Qualification+Townsend.deprivation.index+urban+CHD+diabet+Hype	ptpn6	0.0050097	0.799952	0.423745	88662.1	34264.5	29721	0.542854
GAD.2~tjap1+Age+Sex+BMI+Race.Ethnicity+Smoking+healthDrinking+Healthy.physical.activity+Qualification+Townsend.deprivation.index+urban+CHD+diabet+Hype	tjap1	0.00501661	0.763292	0.445295	88632	34241.2	29716	0.564041
GAD.2~ankrd54+Age+Sex+BMI+Race.Ethnicity+Smoking+healthDrinking+Healthy.physical.activity+Qualification+Townsend.deprivation.index+urban+CHD+diabet+Hype	ankrd54	0.00505186	0.519089	0.603702	86318.6	33334.2	28945	0.708841
GAD.2~col4a1+Age+Sex+BMI+Race.Ethnicity+Smoking+healthDrinking+Healthy.physical.activity+Qualification+Townsend.deprivation.index+urban+CHD+diabet+Hype	col4a1	0.00513672	0.358941	0.719642	88209	33962	29625	0.798814
GAD.2~mfap3+Age+Sex+BMI+Race.Ethnicity+Smoking+healthDrinking+Healthy.physical.activity+Qualification+Townsend.deprivation.index+urban+CHD+diabet+Hype	mfap3	0.00515487	0.442488	0.658139	86874.2	33568.4	29123	0.749889
GAD.2~fuca1+Age+Sex+BMI+Race.Ethnicity+Smoking+healthDrinking+Healthy.physical.activity+Qualification+Townsend.deprivation.index+urban+CHD+diabet+Hype	fuca1	0.00518915	0.766145	0.443596	88875	34293.2	29816	0.562863
GAD.2~ptpn1+Age+Sex+BMI+Race.Ethnicity+Smoking+healthDrinking+Healthy.physical.activity+Qualification+Townsend.deprivation.index+urban+CHD+diabet+Hype	ptpn1	0.00527989	0.751676	0.452252	87869.7	34026.8	29425	0.570383
GAD.2~il1rl1+Age+Sex+BMI+Race.Ethnicity+Smoking+healthDrinking+Healthy.physical.activity+Qualification+Townsend.deprivation.index+urban+CHD+diabet+Hype	il1rl1	0.00529466	0.446411	0.655304	89219.2	34475.3	29910	0.747241
GAD.2~nfkbie+Age+Sex+BMI+Race.Ethnicity+Smoking+healthDrinking+Healthy.physical.activity+Qualification+Townsend.deprivation.index+urban+CHD+diabet+Hype	nfkbie	0.00535166	0.466129	0.641127	86318.6	33334.3	28945	0.736817
GAD.2~impa1+Age+Sex+BMI+Race.Ethnicity+Smoking+healthDrinking+Healthy.physical.activity+Qualification+Townsend.deprivation.index+urban+CHD+diabet+Hype	impa1	0.00537007	0.584259	0.559051	87870	34027.1	29425	0.668212
GAD.2~tcl1a+Age+Sex+BMI+Race.Ethnicity+Smoking+healthDrinking+Healthy.physical.activity+Qualification+Townsend.deprivation.index+urban+CHD+diabet+Hype	tcl1a	0.00543238	0.939823	0.347316	87719.9	33961.3	29378	0.475326
GAD.2~prkar1a+Age+Sex+BMI+Race.Ethnicity+Smoking+healthDrinking+Healthy.physical.activity+Qualification+Townsend.deprivation.index+urban+CHD+diabet+Hype	prkar1a	0.00544676	0.818715	0.412956	88208.5	33961.4	29625	0.531826
GAD.2~rab37+Age+Sex+BMI+Race.Ethnicity+Smoking+healthDrinking+Healthy.physical.activity+Qualification+Townsend.deprivation.index+urban+CHD+diabet+Hype	rab37	0.00546225	0.798559	0.424553	86713.2	33542.6	29053	0.543412
GAD.2~atp6v1f+Age+Sex+BMI+Race.Ethnicity+Smoking+healthDrinking+Healthy.physical.activity+Qualification+Townsend.deprivation.index+urban+CHD+diabet+Hype	atp6v1f	0.00549163	0.646928	0.517684	86239.3	33375.2	28887	0.634254
GAD.2~scgb1a1+Age+Sex+BMI+Race.Ethnicity+Smoking+healthDrinking+Healthy.physical.activity+Qualification+Townsend.deprivation.index+urban+CHD+diabet+Hype	scgb1a1	0.00550739	0.526597	0.598477	88476	34207.4	29652	0.70497
GAD.2~pdp1+Age+Sex+BMI+Race.Ethnicity+Smoking+healthDrinking+Healthy.physical.activity+Qualification+Townsend.deprivation.index+urban+CHD+diabet+Hype	pdp1	0.00551276	0.483147	0.628995	86318.6	33334.3	28945	0.730379
GAD.2~anxa11+Age+Sex+BMI+Race.Ethnicity+Smoking+healthDrinking+Healthy.physical.activity+Qualification+Townsend.deprivation.index+urban+CHD+diabet+Hype	anxa11	0.00554311	0.65724	0.511032	88094.8	34023.7	29540	0.628269
GAD.2~erbin+Age+Sex+BMI+Race.Ethnicity+Smoking+healthDrinking+Healthy.physical.activity+Qualification+Townsend.deprivation.index+urban+CHD+diabet+Hype	erbin	0.00556252	1.02368	0.305994	87963.6	33972.9	29496	0.42888
GAD.2~chac2+Age+Sex+BMI+Race.Ethnicity+Smoking+healthDrinking+Healthy.physical.activity+Qualification+Townsend.deprivation.index+urban+CHD+diabet+Hype	chac2	0.00558665	0.591909	0.553916	86318.5	33334.2	28945	0.663158
GAD.2~rab6b+Age+Sex+BMI+Race.Ethnicity+Smoking+healthDrinking+Healthy.physical.activity+Qualification+Townsend.deprivation.index+urban+CHD+diabet+Hype	rab6b	0.00561761	0.471583	0.637228	86380.6	33428.6	28935	0.73508
GAD.2~ifng+Age+Sex+BMI+Race.Ethnicity+Smoking+healthDrinking+Healthy.physical.activity+Qualification+Townsend.deprivation.index+urban+CHD+diabet+Hype	ifng	0.00561805	1.13218	0.257567	86712.6	33541.9	29053	0.378333
GAD.2~ccs+Age+Sex+BMI+Race.Ethnicity+Smoking+healthDrinking+Healthy.physical.activity+Qualification+Townsend.deprivation.index+urban+CHD+diabet+Hype	ccs	0.00563981	0.483997	0.628392	87870.1	34027.2	29425	0.730379
GAD.2~cetn2+Age+Sex+BMI+Race.Ethnicity+Smoking+healthDrinking+Healthy.physical.activity+Qualification+Townsend.deprivation.index+urban+CHD+diabet+Hype	cetn2	0.00566614	0.674625	0.49992	86380.4	33428.3	28935	0.61631
GAD.2~fmnl1+Age+Sex+BMI+Race.Ethnicity+Smoking+healthDrinking+Healthy.physical.activity+Qualification+Townsend.deprivation.index+urban+CHD+diabet+Hype	fmnl1	0.00570422	0.634687	0.525638	86380.4	33428.4	28935	0.641374
GAD.2~slit2+Age+Sex+BMI+Race.Ethnicity+Smoking+healthDrinking+Healthy.physical.activity+Qualification+Townsend.deprivation.index+urban+CHD+diabet+Hype	slit2	0.00572017	0.525854	0.598993	86380.6	33428.5	28935	0.70501
GAD.2~xg+Age+Sex+BMI+Race.Ethnicity+Smoking+healthDrinking+Healthy.physical.activity+Qualification+Townsend.deprivation.index+urban+CHD+diabet+Hype	xg	0.00573164	0.323073	0.746643	89058.2	34424.4	29851	0.819458
GAD.2~ceacam21+Age+Sex+BMI+Race.Ethnicity+Smoking+healthDrinking+Healthy.physical.activity+Qualification+Townsend.deprivation.index+urban+CHD+diabet+Hype	ceacam21	0.00573267	0.861442	0.389002	88237.9	34083.6	29586	0.512711
GAD.2~tmprss5+Age+Sex+BMI+Race.Ethnicity+Smoking+healthDrinking+Healthy.physical.activity+Qualification+Townsend.deprivation.index+urban+CHD+diabet+Hype	tmprss5	0.00579713	0.387992	0.698025	87346.1	33779.2	29269	0.783737
GAD.2~cct5+Age+Sex+BMI+Race.Ethnicity+Smoking+healthDrinking+Healthy.physical.activity+Qualification+Townsend.deprivation.index+urban+CHD+diabet+Hype	cct5	0.00584507	0.476575	0.633668	86318.6	33334.3	28945	0.733431
GAD.2~irak4+Age+Sex+BMI+Race.Ethnicity+Smoking+healthDrinking+Healthy.physical.activity+Qualification+Townsend.deprivation.index+urban+CHD+diabet+Hype	irak4	0.00585076	1.09053	0.275487	88237.4	34083.1	29586	0.398259
GAD.2~bag6+Age+Sex+BMI+Race.Ethnicity+Smoking+healthDrinking+Healthy.physical.activity+Qualification+Townsend.deprivation.index+urban+CHD+diabet+Hype	bag6	0.00586861	0.38342	0.701411	86874.2	33568.4	29123	0.785031
GAD.2~msmb+Age+Sex+BMI+Race.Ethnicity+Smoking+healthDrinking+Healthy.physical.activity+Qualification+Townsend.deprivation.index+urban+CHD+diabet+Hype	msmb	0.00587804	0.720023	0.471516	88215.6	34053.4	29588	0.588591
GAD.2~pxn+Age+Sex+BMI+Race.Ethnicity+Smoking+healthDrinking+Healthy.physical.activity+Qualification+Townsend.deprivation.index+urban+CHD+diabet+Hype	pxn	0.0058853	0.537875	0.590667	86380.6	33428.5	28935	0.698434
GAD.2~fen1+Age+Sex+BMI+Race.Ethnicity+Smoking+healthDrinking+Healthy.physical.activity+Qualification+Townsend.deprivation.index+urban+CHD+diabet+Hype	fen1	0.00589499	0.669167	0.503394	86318.4	33334	28945	0.619921
GAD.2~nptx1+Age+Sex+BMI+Race.Ethnicity+Smoking+healthDrinking+Healthy.physical.activity+Qualification+Townsend.deprivation.index+urban+CHD+diabet+Hype	nptx1	0.00596943	0.428739	0.668116	88463.5	34238.7	29632	0.759482
GAD.2~casp1+Age+Sex+BMI+Race.Ethnicity+Smoking+healthDrinking+Healthy.physical.activity+Qualification+Townsend.deprivation.index+urban+CHD+diabet+Hype	casp1	0.00597711	0.723076	0.469639	86380.3	33428.3	28935	0.586748
GAD.2~muc16+Age+Sex+BMI+Race.Ethnicity+Smoking+healthDrinking+Healthy.physical.activity+Qualification+Townsend.deprivation.index+urban+CHD+diabet+Hype	muc16	0.00599587	2.02083	0.0433062	87960.5	33969.4	29496	0.0971733
GAD.2~stat5b+Age+Sex+BMI+Race.Ethnicity+Smoking+healthDrinking+Healthy.physical.activity+Qualification+Townsend.deprivation.index+urban+CHD+diabet+Hype	stat5b	0.00602368	1.47823	0.139357	87962.4	33971.6	29496	0.237898
GAD.2~pfkfb2+Age+Sex+BMI+Race.Ethnicity+Smoking+healthDrinking+Healthy.physical.activity+Qualification+Townsend.deprivation.index+urban+CHD+diabet+Hype	pfkfb2	0.00606609	0.838997	0.401478	87803	33901.9	29446	0.5221
GAD.2~btc+Age+Sex+BMI+Race.Ethnicity+Smoking+healthDrinking+Healthy.physical.activity+Qualification+Townsend.deprivation.index+urban+CHD+diabet+Hype	btc	0.00611037	0.795854	0.426123	86318.2	33333.8	28945	0.544657
GAD.2~casp3+Age+Sex+BMI+Race.Ethnicity+Smoking+healthDrinking+Healthy.physical.activity+Qualification+Townsend.deprivation.index+urban+CHD+diabet+Hype	casp3	0.00612858	0.982206	0.326006	89458.7	34546.1	30000	0.450801
GAD.2~map4k5+Age+Sex+BMI+Race.Ethnicity+Smoking+healthDrinking+Healthy.physical.activity+Qualification+Townsend.deprivation.index+urban+CHD+diabet+Hype	map4k5	0.00617612	1.22761	0.219603	87727.7	33972.6	29377	0.337124
GAD.2~arid4b+Age+Sex+BMI+Race.Ethnicity+Smoking+healthDrinking+Healthy.physical.activity+Qualification+Townsend.deprivation.index+urban+CHD+diabet+Hype	arid4b	0.00620648	0.456386	0.648116	86380.6	33428.6	28935	0.741935
GAD.2~usp8+Age+Sex+BMI+Race.Ethnicity+Smoking+healthDrinking+Healthy.physical.activity+Qualification+Townsend.deprivation.index+urban+CHD+diabet+Hype	usp8	0.00633044	1.07793	0.281072	86873.2	33567.3	29123	0.402327
GAD.2~tdrkh+Age+Sex+BMI+Race.Ethnicity+Smoking+healthDrinking+Healthy.physical.activity+Qualification+Townsend.deprivation.index+urban+CHD+diabet+Hype	tdrkh	0.00635923	0.959358	0.337387	86379.9	33427.8	28935	0.464343
GAD.2~casp10+Age+Sex+BMI+Race.Ethnicity+Smoking+healthDrinking+Healthy.physical.activity+Qualification+Townsend.deprivation.index+urban+CHD+diabet+Hype	casp10	0.00639078	0.809071	0.418481	86380.2	33428.1	28935	0.53705
GAD.2~tgm2+Age+Sex+BMI+Race.Ethnicity+Smoking+healthDrinking+Healthy.physical.activity+Qualification+Townsend.deprivation.index+urban+CHD+diabet+Hype	tgm2	0.00642045	0.880137	0.378792	88079.1	33915	29580	0.503336
GAD.2~il1r2+Age+Sex+BMI+Race.Ethnicity+Smoking+healthDrinking+Healthy.physical.activity+Qualification+Townsend.deprivation.index+urban+CHD+diabet+Hype	il1r2	0.00644301	0.224606	0.822287	88298.6	34139.9	29592	0.878106
GAD.2~mitd1+Age+Sex+BMI+Race.Ethnicity+Smoking+healthDrinking+Healthy.physical.activity+Qualification+Townsend.deprivation.index+urban+CHD+diabet+Hype	mitd1	0.00644989	1.11609	0.264391	87869	34026	29425	0.386418
GAD.2~smarca2+Age+Sex+BMI+Race.Ethnicity+Smoking+healthDrinking+Healthy.physical.activity+Qualification+Townsend.deprivation.index+urban+CHD+diabet+Hype	smarca2	0.00646839	0.824656	0.409574	86380.2	33428.1	28935	0.529046
GAD.2~foxo1+Age+Sex+BMI+Race.Ethnicity+Smoking+healthDrinking+Healthy.physical.activity+Qualification+Townsend.deprivation.index+urban+CHD+diabet+Hype	foxo1	0.00651117	1.00097	0.316852	88237.6	34083.3	29586	0.44106
GAD.2~eno2+Age+Sex+BMI+Race.Ethnicity+Smoking+healthDrinking+Healthy.physical.activity+Qualification+Townsend.deprivation.index+urban+CHD+diabet+Hype	eno2	0.00655672	0.781819	0.434327	89220.2	34474.2	29911	0.552539
GAD.2~fcrl6+Age+Sex+BMI+Race.Ethnicity+Smoking+healthDrinking+Healthy.physical.activity+Qualification+Townsend.deprivation.index+urban+CHD+diabet+Hype	fcrl6	0.00657562	0.79181	0.428478	88238	34083.8	29586	0.546621
GAD.2~ccl13+Age+Sex+BMI+Race.Ethnicity+Smoking+healthDrinking+Healthy.physical.activity+Qualification+Townsend.deprivation.index+urban+CHD+diabet+Hype	ccl13	0.0066095	0.821431	0.411408	89170.7	34451.4	29896	0.530767
GAD.2~scrn1+Age+Sex+BMI+Race.Ethnicity+Smoking+healthDrinking+Healthy.physical.activity+Qualification+Townsend.deprivation.index+urban+CHD+diabet+Hype	scrn1	0.00663055	0.674434	0.500041	88238.2	34084	29586	0.61631
GAD.2~hagh+Age+Sex+BMI+Race.Ethnicity+Smoking+healthDrinking+Healthy.physical.activity+Qualification+Townsend.deprivation.index+urban+CHD+diabet+Hype	hagh	0.00668955	0.888543	0.374256	88862.9	34299.8	29807	0.498667
GAD.2~prtfdc1+Age+Sex+BMI+Race.Ethnicity+Smoking+healthDrinking+Healthy.physical.activity+Qualification+Townsend.deprivation.index+urban+CHD+diabet+Hype	prtfdc1	0.00670558	1.31361	0.188987	86379.1	33426.9	28935	0.301514
GAD.2~lap3+Age+Sex+BMI+Race.Ethnicity+Smoking+healthDrinking+Healthy.physical.activity+Qualification+Townsend.deprivation.index+urban+CHD+diabet+Hype	lap3	0.00673674	0.578763	0.562754	86713.5	33543	29053	0.671911
GAD.2~slitrk2+Age+Sex+BMI+Race.Ethnicity+Smoking+healthDrinking+Healthy.physical.activity+Qualification+Townsend.deprivation.index+urban+CHD+diabet+Hype	slitrk2	0.00676759	0.472568	0.636525	89163.6	34450.1	29893	0.734993
GAD.2~anxa3+Age+Sex+BMI+Race.Ethnicity+Smoking+healthDrinking+Healthy.physical.activity+Qualification+Townsend.deprivation.index+urban+CHD+diabet+Hype	anxa3	0.00679737	0.866953	0.385974	89058.6	34395.2	29864	0.50964
GAD.2~vtcn1+Age+Sex+BMI+Race.Ethnicity+Smoking+healthDrinking+Healthy.physical.activity+Qualification+Townsend.deprivation.index+urban+CHD+diabet+Hype	vtcn1	0.00679761	0.380412	0.703643	86318.7	33334.4	28945	0.786424
GAD.2~clstn2+Age+Sex+BMI+Race.Ethnicity+Smoking+healthDrinking+Healthy.physical.activity+Qualification+Townsend.deprivation.index+urban+CHD+diabet+Hype	clstn2	0.00679837	0.475599	0.634364	89296.6	34489.3	29943	0.733655
GAD.2~rnf41+Age+Sex+BMI+Race.Ethnicity+Smoking+healthDrinking+Healthy.physical.activity+Qualification+Townsend.deprivation.index+urban+CHD+diabet+Hype	rnf41	0.00680186	0.813809	0.415761	86318.2	33333.8	28945	0.534968
GAD.2~ndrg1+Age+Sex+BMI+Race.Ethnicity+Smoking+healthDrinking+Healthy.physical.activity+Qualification+Townsend.deprivation.index+urban+CHD+diabet+Hype	ndrg1	0.00683249	0.812388	0.416576	86380.2	33428.1	28935	0.535545
GAD.2~uso1+Age+Sex+BMI+Race.Ethnicity+Smoking+healthDrinking+Healthy.physical.activity+Qualification+Townsend.deprivation.index+urban+CHD+diabet+Hype	uso1	0.00684745	1.10326	0.269924	87963.4	33972.7	29496	0.393325
GAD.2~c1qtnf1+Age+Sex+BMI+Race.Ethnicity+Smoking+healthDrinking+Healthy.physical.activity+Qualification+Townsend.deprivation.index+urban+CHD+diabet+Hype	c1qtnf1	0.00688446	0.517156	0.605051	88685	34222.5	29751	0.709855
GAD.2~blvrb+Age+Sex+BMI+Race.Ethnicity+Smoking+healthDrinking+Healthy.physical.activity+Qualification+Townsend.deprivation.index+urban+CHD+diabet+Hype	blvrb	0.00691034	0.833306	0.404679	88463	34238.1	29632	0.525328
GAD.2~plpbp+Age+Sex+BMI+Race.Ethnicity+Smoking+healthDrinking+Healthy.physical.activity+Qualification+Townsend.deprivation.index+urban+CHD+diabet+Hype	plpbp	0.00692339	0.855035	0.392538	88208.4	33961.3	29625	0.516442
GAD.2~arhgef12+Age+Sex+BMI+Race.Ethnicity+Smoking+healthDrinking+Healthy.physical.activity+Qualification+Townsend.deprivation.index+urban+CHD+diabet+Hype	arhgef12	0.00697858	1.31578	0.18826	88236.9	34082.5	29586	0.300681
GAD.2~casp2+Age+Sex+BMI+Race.Ethnicity+Smoking+healthDrinking+Healthy.physical.activity+Qualification+Townsend.deprivation.index+urban+CHD+diabet+Hype	casp2	0.00701018	0.865922	0.38654	88237.9	34083.6	29586	0.509926
GAD.2~mgll+Age+Sex+BMI+Race.Ethnicity+Smoking+healthDrinking+Healthy.physical.activity+Qualification+Townsend.deprivation.index+urban+CHD+diabet+Hype	mgll	0.00701327	1.09559	0.273268	88661.5	34263.8	29721	0.396225
GAD.2~vps37a+Age+Sex+BMI+Race.Ethnicity+Smoking+healthDrinking+Healthy.physical.activity+Qualification+Townsend.deprivation.index+urban+CHD+diabet+Hype	vps37a	0.00706133	1.02356	0.30605	87963.6	33972.9	29496	0.42888
GAD.2~tacstd2+Age+Sex+BMI+Race.Ethnicity+Smoking+healthDrinking+Healthy.physical.activity+Qualification+Townsend.deprivation.index+urban+CHD+diabet+Hype	tacstd2	0.0071217	0.342359	0.732083	77928.8	30047.3	26148	0.808331
GAD.2~ckmt1a_ckmt1b+Age+Sex+BMI+Race.Ethnicity+Smoking+healthDrinking+Healthy.physical.activity+Qualification+Townsend.deprivation.index+urban+CHD+diabet+Hype	ckmt1a_ckmt1b	0.00712848	0.846718	0.397159	88131.2	34077.1	29535	0.518623
GAD.2~crkl+Age+Sex+BMI+Race.Ethnicity+Smoking+healthDrinking+Healthy.physical.activity+Qualification+Townsend.deprivation.index+urban+CHD+diabet+Hype	crkl	0.00713643	1.36714	0.171592	88478.2	34173.5	29668	0.280491
GAD.2~ccl26+Age+Sex+BMI+Race.Ethnicity+Smoking+healthDrinking+Healthy.physical.activity+Qualification+Townsend.deprivation.index+urban+CHD+diabet+Hype	ccl26	0.00714169	1.15095	0.249764	88237.3	34083	29586	0.370632
GAD.2~abhd14b+Age+Sex+BMI+Race.Ethnicity+Smoking+healthDrinking+Healthy.physical.activity+Qualification+Townsend.deprivation.index+urban+CHD+diabet+Hype	abhd14b	0.00714783	0.733121	0.463491	87579.2	33913.4	29328	0.582049
GAD.2~cxcl3+Age+Sex+BMI+Race.Ethnicity+Smoking+healthDrinking+Healthy.physical.activity+Qualification+Townsend.deprivation.index+urban+CHD+diabet+Hype	cxcl3	0.0072463	1.22353	0.22114	88426.2	34193.4	29633	0.338773
GAD.2~cep20+Age+Sex+BMI+Race.Ethnicity+Smoking+healthDrinking+Healthy.physical.activity+Qualification+Townsend.deprivation.index+urban+CHD+diabet+Hype	cep20	0.0072524	0.947083	0.343604	86317.9	33333.5	28945	0.471682
GAD.2~fyb1+Age+Sex+BMI+Race.Ethnicity+Smoking+healthDrinking+Healthy.physical.activity+Qualification+Townsend.deprivation.index+urban+CHD+diabet+Hype	fyb1	0.00729451	1.20237	0.229229	88331.1	34198.1	29583	0.347887
GAD.2~dbnl+Age+Sex+BMI+Race.Ethnicity+Smoking+healthDrinking+Healthy.physical.activity+Qualification+Townsend.deprivation.index+urban+CHD+diabet+Hype	dbnl	0.00737543	1.23738	0.215958	88794	34327.5	29760	0.333583
GAD.2~snx9+Age+Sex+BMI+Race.Ethnicity+Smoking+healthDrinking+Healthy.physical.activity+Qualification+Townsend.deprivation.index+urban+CHD+diabet+Hype	snx9	0.00738583	0.921711	0.356687	88208.3	33961.2	29625	0.483179
GAD.2~samd9l+Age+Sex+BMI+Race.Ethnicity+Smoking+healthDrinking+Healthy.physical.activity+Qualification+Townsend.deprivation.index+urban+CHD+diabet+Hype	samd9l	0.007402	0.980259	0.326966	88237.7	34083.4	29586	0.451702
GAD.2~cd33+Age+Sex+BMI+Race.Ethnicity+Smoking+healthDrinking+Healthy.physical.activity+Qualification+Townsend.deprivation.index+urban+CHD+diabet+Hype	cd33	0.00744544	1.06033	0.289005	88631.4	34240.6	29716	0.410499
GAD.2~ahsp+Age+Sex+BMI+Race.Ethnicity+Smoking+healthDrinking+Healthy.physical.activity+Qualification+Townsend.deprivation.index+urban+CHD+diabet+Hype	ahsp	0.00744856	1.14152	0.253663	88331.3	34198.2	29583	0.374123
GAD.2~nub1+Age+Sex+BMI+Race.Ethnicity+Smoking+healthDrinking+Healthy.physical.activity+Qualification+Townsend.deprivation.index+urban+CHD+diabet+Hype	nub1	0.00756836	1.14893	0.250594	88237.3	34083	29586	0.371448
GAD.2~tigar+Age+Sex+BMI+Race.Ethnicity+Smoking+healthDrinking+Healthy.physical.activity+Qualification+Townsend.deprivation.index+urban+CHD+diabet+Hype	tigar	0.00759373	0.625965	0.531343	86239.3	33375.3	28887	0.646116
GAD.2~adam23+Age+Sex+BMI+Race.Ethnicity+Smoking+healthDrinking+Healthy.physical.activity+Qualification+Townsend.deprivation.index+urban+CHD+diabet+Hype	adam23	0.00760168	0.478922	0.631998	89296.6	34489.3	29943	0.732077
GAD.2~lypd3+Age+Sex+BMI+Race.Ethnicity+Smoking+healthDrinking+Healthy.physical.activity+Qualification+Townsend.deprivation.index+urban+CHD+diabet+Hype	lypd3	0.00761385	0.457947	0.646994	87934.2	33986.9	29475	0.741231
GAD.2~cert+Age+Sex+BMI+Race.Ethnicity+Smoking+healthDrinking+Healthy.physical.activity+Qualification+Townsend.deprivation.index+urban+CHD+diabet+Hype	cert	0.00767056	0.82474	0.409526	86380.2	33428.1	28935	0.529046
GAD.2~gys1+Age+Sex+BMI+Race.Ethnicity+Smoking+healthDrinking+Healthy.physical.activity+Qualification+Townsend.deprivation.index+urban+CHD+diabet+Hype	gys1	0.00772023	1.26635	0.205398	86872.7	33566.8	29123	0.321387
GAD.2~gpa33+Age+Sex+BMI+Race.Ethnicity+Smoking+healthDrinking+Healthy.physical.activity+Qualification+Townsend.deprivation.index+urban+CHD+diabet+Hype	gpa33	0.00778914	1.86374	0.0623679	87961.2	33970.1	29496	0.129424
GAD.2~stk24+Age+Sex+BMI+Race.Ethnicity+Smoking+healthDrinking+Healthy.physical.activity+Qualification+Townsend.deprivation.index+urban+CHD+diabet+Hype	stk24	0.00779366	0.845675	0.397741	86380.1	33428	28935	0.518623
GAD.2~gzma+Age+Sex+BMI+Race.Ethnicity+Smoking+healthDrinking+Healthy.physical.activity+Qualification+Townsend.deprivation.index+urban+CHD+diabet+Hype	gzma	0.00781032	0.483092	0.629034	89296.6	34489.3	29943	0.730379
GAD.2~fadd+Age+Sex+BMI+Race.Ethnicity+Smoking+healthDrinking+Healthy.physical.activity+Qualification+Townsend.deprivation.index+urban+CHD+diabet+Hype	fadd	0.00783718	1.08238	0.279093	88208	33960.8	29625	0.400307
GAD.2~mphosph8+Age+Sex+BMI+Race.Ethnicity+Smoking+healthDrinking+Healthy.physical.activity+Qualification+Townsend.deprivation.index+urban+CHD+diabet+Hype	mphosph8	0.00793133	1.06198	0.288255	86873.2	33567.3	29123	0.410231
GAD.2~axin1+Age+Sex+BMI+Race.Ethnicity+Smoking+healthDrinking+Healthy.physical.activity+Qualification+Townsend.deprivation.index+urban+CHD+diabet+Hype	axin1	0.00794814	1.38183	0.167034	88236.7	34082.3	29586	0.274882
GAD.2~manf+Age+Sex+BMI+Race.Ethnicity+Smoking+healthDrinking+Healthy.physical.activity+Qualification+Townsend.deprivation.index+urban+CHD+diabet+Hype	manf	0.0079966	1.71979	0.0854818	88792.6	34325.9	29760	0.162838
GAD.2~irak1+Age+Sex+BMI+Race.Ethnicity+Smoking+healthDrinking+Healthy.physical.activity+Qualification+Townsend.deprivation.index+urban+CHD+diabet+Hype	irak1	0.00805343	1.00384	0.315465	86712.8	33542.2	29053	0.439967
GAD.2~inppl1+Age+Sex+BMI+Race.Ethnicity+Smoking+healthDrinking+Healthy.physical.activity+Qualification+Townsend.deprivation.index+urban+CHD+diabet+Hype	inppl1	0.00806931	1.42689	0.153623	87962.6	33971.7	29496	0.256858
GAD.2~kazald1+Age+Sex+BMI+Race.Ethnicity+Smoking+healthDrinking+Healthy.physical.activity+Qualification+Townsend.deprivation.index+urban+CHD+diabet+Hype	kazald1	0.00808256	0.646334	0.518068	87964.2	33973.6	29496	0.634254
GAD.2~comt+Age+Sex+BMI+Race.Ethnicity+Smoking+healthDrinking+Healthy.physical.activity+Qualification+Townsend.deprivation.index+urban+CHD+diabet+Hype	comt	0.00810892	1.19943	0.230369	85927.2	33177.6	28816	0.348531
GAD.2~tbcc+Age+Sex+BMI+Race.Ethnicity+Smoking+healthDrinking+Healthy.physical.activity+Qualification+Townsend.deprivation.index+urban+CHD+diabet+Hype	tbcc	0.00814641	1.17891	0.238444	87868.9	34025.9	29425	0.356691
GAD.2~vwf+Age+Sex+BMI+Race.Ethnicity+Smoking+healthDrinking+Healthy.physical.activity+Qualification+Townsend.deprivation.index+urban+CHD+diabet+Hype	vwf	0.00819461	1.08645	0.277288	89458.5	34545.8	30000	0.399895
GAD.2~crtam+Age+Sex+BMI+Race.Ethnicity+Smoking+healthDrinking+Healthy.physical.activity+Qualification+Townsend.deprivation.index+urban+CHD+diabet+Hype	crtam	0.00823747	0.729774	0.465534	87869.8	34026.8	29425	0.583162
GAD.2~tlr3+Age+Sex+BMI+Race.Ethnicity+Smoking+healthDrinking+Healthy.physical.activity+Qualification+Townsend.deprivation.index+urban+CHD+diabet+Hype	tlr3	0.00826673	0.917006	0.359147	89296	34488.6	29943	0.485612
GAD.2~rcor1+Age+Sex+BMI+Race.Ethnicity+Smoking+healthDrinking+Healthy.physical.activity+Qualification+Townsend.deprivation.index+urban+CHD+diabet+Hype	rcor1	0.00826773	0.653797	0.513248	86873.9	33568.1	29123	0.629934
GAD.2~hspa1a+Age+Sex+BMI+Race.Ethnicity+Smoking+healthDrinking+Healthy.physical.activity+Qualification+Townsend.deprivation.index+urban+CHD+diabet+Hype	hspa1a	0.00829267	1.07541	0.282198	88611.7	34238.4	29707	0.403179
GAD.2~sugt1+Age+Sex+BMI+Race.Ethnicity+Smoking+healthDrinking+Healthy.physical.activity+Qualification+Townsend.deprivation.index+urban+CHD+diabet+Hype	sugt1	0.0083042	1.17764	0.238948	86317.4	33333	28945	0.35708
GAD.2~oxt+Age+Sex+BMI+Race.Ethnicity+Smoking+healthDrinking+Healthy.physical.activity+Qualification+Townsend.deprivation.index+urban+CHD+diabet+Hype	oxt	0.00831119	2.033	0.0420613	89216.6	34470.1	29911	0.0953829
GAD.2~mesd+Age+Sex+BMI+Race.Ethnicity+Smoking+healthDrinking+Healthy.physical.activity+Qualification+Townsend.deprivation.index+urban+CHD+diabet+Hype	mesd	0.00831519	1.8122	0.0699659	88460.4	34235.2	29632	0.140412
GAD.2~crnn+Age+Sex+BMI+Race.Ethnicity+Smoking+healthDrinking+Healthy.physical.activity+Qualification+Townsend.deprivation.index+urban+CHD+diabet+Hype	crnn	0.00831781	0.958568	0.337785	85713.8	33100.4	28742	0.464454
GAD.2~hgs+Age+Sex+BMI+Race.Ethnicity+Smoking+healthDrinking+Healthy.physical.activity+Qualification+Townsend.deprivation.index+urban+CHD+diabet+Hype	hgs	0.00832343	1.13975	0.254401	86317.5	33333.1	28945	0.374582
GAD.2~jam2+Age+Sex+BMI+Race.Ethnicity+Smoking+healthDrinking+Healthy.physical.activity+Qualification+Townsend.deprivation.index+urban+CHD+diabet+Hype	jam2	0.00832606	0.379406	0.704389	89220.6	34474.7	29911	0.786657
GAD.2~mmp13+Age+Sex+BMI+Race.Ethnicity+Smoking+healthDrinking+Healthy.physical.activity+Qualification+Townsend.deprivation.index+urban+CHD+diabet+Hype	mmp13	0.00833658	0.473812	0.635638	86380.6	33428.6	28935	0.734548
GAD.2~nptxr+Age+Sex+BMI+Race.Ethnicity+Smoking+healthDrinking+Healthy.physical.activity+Qualification+Townsend.deprivation.index+urban+CHD+diabet+Hype	nptxr	0.00834077	0.508432	0.611154	88208.9	33961.9	29625	0.714152
GAD.2~shmt1+Age+Sex+BMI+Race.Ethnicity+Smoking+healthDrinking+Healthy.physical.activity+Qualification+Townsend.deprivation.index+urban+CHD+diabet+Hype	shmt1	0.00837143	1.30098	0.193277	88661	34263.3	29721	0.306406
GAD.2~prdx5+Age+Sex+BMI+Race.Ethnicity+Smoking+healthDrinking+Healthy.physical.activity+Qualification+Townsend.deprivation.index+urban+CHD+diabet+Hype	prdx5	0.00838409	1.02624	0.304787	89295.8	34488.4	29943	0.428341
GAD.2~fkbp7+Age+Sex+BMI+Race.Ethnicity+Smoking+healthDrinking+Healthy.physical.activity+Qualification+Townsend.deprivation.index+urban+CHD+diabet+Hype	fkbp7	0.00838691	0.68737	0.491855	86239.2	33375.2	28887	0.609303
GAD.2~iqgap2+Age+Sex+BMI+Race.Ethnicity+Smoking+healthDrinking+Healthy.physical.activity+Qualification+Townsend.deprivation.index+urban+CHD+diabet+Hype	iqgap2	0.00842087	0.830364	0.40634	87963.9	33973.3	29496	0.527017
GAD.2~dab2+Age+Sex+BMI+Race.Ethnicity+Smoking+healthDrinking+Healthy.physical.activity+Qualification+Townsend.deprivation.index+urban+CHD+diabet+Hype	dab2	0.00846403	1.70425	0.0883448	89161	34447	29893	0.167204
GAD.2~pla2g2a+Age+Sex+BMI+Race.Ethnicity+Smoking+healthDrinking+Healthy.physical.activity+Qualification+Townsend.deprivation.index+urban+CHD+diabet+Hype	pla2g2a	0.00850618	0.84625	0.39742	88099.1	33967.4	29567	0.518623
GAD.2~cpa2+Age+Sex+BMI+Race.Ethnicity+Smoking+healthDrinking+Healthy.physical.activity+Qualification+Townsend.deprivation.index+urban+CHD+diabet+Hype	cpa2	0.0085093	0.998598	0.317998	88923.9	34356.4	29813	0.441814
GAD.2~serpinb5+Age+Sex+BMI+Race.Ethnicity+Smoking+healthDrinking+Healthy.physical.activity+Qualification+Townsend.deprivation.index+urban+CHD+diabet+Hype	serpinb5	0.00851048	0.729711	0.465573	86873.8	33568	29123	0.583162
GAD.2~siglec5+Age+Sex+BMI+Race.Ethnicity+Smoking+healthDrinking+Healthy.physical.activity+Qualification+Townsend.deprivation.index+urban+CHD+diabet+Hype	siglec5	0.00852334	1.79355	0.0728956	88460.4	34235.2	29632	0.1449
GAD.2~zbtb16+Age+Sex+BMI+Race.Ethnicity+Smoking+healthDrinking+Healthy.physical.activity+Qualification+Townsend.deprivation.index+urban+CHD+diabet+Hype	zbtb16	0.00856949	1.09942	0.271595	86317.6	33333.2	28945	0.394973
GAD.2~hars1+Age+Sex+BMI+Race.Ethnicity+Smoking+healthDrinking+Healthy.physical.activity+Qualification+Townsend.deprivation.index+urban+CHD+diabet+Hype	hars1	0.00858049	1.19173	0.233377	88462.2	34237.3	29632	0.351627
GAD.2~lair2+Age+Sex+BMI+Race.Ethnicity+Smoking+healthDrinking+Healthy.physical.activity+Qualification+Townsend.deprivation.index+urban+CHD+diabet+Hype	lair2	0.00860584	1.5949	0.110745	87867.7	34024.5	29425	0.198555
GAD.2~entpd2+Age+Sex+BMI+Race.Ethnicity+Smoking+healthDrinking+Healthy.physical.activity+Qualification+Townsend.deprivation.index+urban+CHD+diabet+Hype	entpd2	0.00863571	0.651787	0.514544	86318.4	33334.1	28945	0.630995
GAD.2~cd2ap+Age+Sex+BMI+Race.Ethnicity+Smoking+healthDrinking+Healthy.physical.activity+Qualification+Townsend.deprivation.index+urban+CHD+diabet+Hype	cd2ap	0.00865015	1.01757	0.308892	88208.1	33961	29625	0.432448
GAD.2~atp5if1+Age+Sex+BMI+Race.Ethnicity+Smoking+healthDrinking+Healthy.physical.activity+Qualification+Townsend.deprivation.index+urban+CHD+diabet+Hype	atp5if1	0.0086762	1.71284	0.0867531	88792.6	34325.9	29760	0.164617
GAD.2~vash1+Age+Sex+BMI+Race.Ethnicity+Smoking+healthDrinking+Healthy.physical.activity+Qualification+Townsend.deprivation.index+urban+CHD+diabet+Hype	vash1	0.00870895	1.27526	0.202229	88237	34082.6	29586	0.31773
GAD.2~ppp1r12a+Age+Sex+BMI+Race.Ethnicity+Smoking+healthDrinking+Healthy.physical.activity+Qualification+Townsend.deprivation.index+urban+CHD+diabet+Hype	ppp1r12a	0.00871502	1.50325	0.132785	88630.3	34239.3	29716	0.229627
GAD.2~mnda+Age+Sex+BMI+Race.Ethnicity+Smoking+healthDrinking+Healthy.physical.activity+Qualification+Townsend.deprivation.index+urban+CHD+diabet+Hype	mnda	0.00873012	1.59778	0.110103	88074.1	33909.2	29580	0.197645
GAD.2~csf3+Age+Sex+BMI+Race.Ethnicity+Smoking+healthDrinking+Healthy.physical.activity+Qualification+Townsend.deprivation.index+urban+CHD+diabet+Hype	csf3	0.00875262	0.747417	0.454818	86713.3	33542.7	29053	0.572632
GAD.2~pla2g4a+Age+Sex+BMI+Race.Ethnicity+Smoking+healthDrinking+Healthy.physical.activity+Qualification+Townsend.deprivation.index+urban+CHD+diabet+Hype	pla2g4a	0.00878056	1.38853	0.164986	88793.6	34327.1	29760	0.271819
GAD.2~setmar+Age+Sex+BMI+Race.Ethnicity+Smoking+healthDrinking+Healthy.physical.activity+Qualification+Townsend.deprivation.index+urban+CHD+diabet+Hype	setmar	0.00879435	0.465144	0.641832	87560.3	33884.6	29331	0.737049
GAD.2~pmvk+Age+Sex+BMI+Race.Ethnicity+Smoking+healthDrinking+Healthy.physical.activity+Qualification+Townsend.deprivation.index+urban+CHD+diabet+Hype	pmvk	0.00888779	1.69889	0.0893498	86187.7	33327.2	28882	0.167803
GAD.2~tst+Age+Sex+BMI+Race.Ethnicity+Smoking+healthDrinking+Healthy.physical.activity+Qualification+Townsend.deprivation.index+urban+CHD+diabet+Hype	tst	0.00889831	1.17058	0.241776	86255.4	33393.9	28887	0.360937
GAD.2~cd177+Age+Sex+BMI+Race.Ethnicity+Smoking+healthDrinking+Healthy.physical.activity+Qualification+Townsend.deprivation.index+urban+CHD+diabet+Hype	cd177	0.00892271	2.03264	0.0420975	88360.5	34204.5	29595	0.0953829
GAD.2~tarbp2+Age+Sex+BMI+Race.Ethnicity+Smoking+healthDrinking+Healthy.physical.activity+Qualification+Townsend.deprivation.index+urban+CHD+diabet+Hype	tarbp2	0.00897495	1.26441	0.206093	86379.3	33427	28935	0.321787
GAD.2~kifbp+Age+Sex+BMI+Race.Ethnicity+Smoking+healthDrinking+Healthy.physical.activity+Qualification+Townsend.deprivation.index+urban+CHD+diabet+Hype	kifbp	0.00898093	1.32552	0.185009	87962.9	33972.1	29496	0.296136
GAD.2~fgf2+Age+Sex+BMI+Race.Ethnicity+Smoking+healthDrinking+Healthy.physical.activity+Qualification+Townsend.deprivation.index+urban+CHD+diabet+Hype	fgf2	0.00902378	1.09162	0.275011	88237.4	34083.1	29586	0.397981
GAD.2~ntprobnp+Age+Sex+BMI+Race.Ethnicity+Smoking+healthDrinking+Healthy.physical.activity+Qualification+Townsend.deprivation.index+urban+CHD+diabet+Hype	ntprobnp	0.00905628	1.61327	0.106695	88206.5	33959.2	29625	0.19271
GAD.2~drg2+Age+Sex+BMI+Race.Ethnicity+Smoking+healthDrinking+Healthy.physical.activity+Qualification+Townsend.deprivation.index+urban+CHD+diabet+Hype	drg2	0.00908594	0.925325	0.354805	87963.8	33973.1	29496	0.481596
GAD.2~septin9+Age+Sex+BMI+Race.Ethnicity+Smoking+healthDrinking+Healthy.physical.activity+Qualification+Townsend.deprivation.index+urban+CHD+diabet+Hype	septin9	0.00910287	0.470991	0.637651	87964.4	33973.8	29496	0.73508
GAD.2~ppp1r2+Age+Sex+BMI+Race.Ethnicity+Smoking+healthDrinking+Healthy.physical.activity+Qualification+Townsend.deprivation.index+urban+CHD+diabet+Hype	ppp1r2	0.00912673	1.32185	0.186228	88207.4	33960.2	29625	0.297762
GAD.2~ppp1r9b+Age+Sex+BMI+Race.Ethnicity+Smoking+healthDrinking+Healthy.physical.activity+Qualification+Townsend.deprivation.index+urban+CHD+diabet+Hype	ppp1r9b	0.0091339	1.59952	0.109715	89294.3	34486.6	29943	0.197191
GAD.2~tbcb+Age+Sex+BMI+Race.Ethnicity+Smoking+healthDrinking+Healthy.physical.activity+Qualification+Townsend.deprivation.index+urban+CHD+diabet+Hype	tbcb	0.00915956	1.63373	0.102326	87867.6	34024.4	29425	0.186198
GAD.2~ndufs6+Age+Sex+BMI+Race.Ethnicity+Smoking+healthDrinking+Healthy.physical.activity+Qualification+Townsend.deprivation.index+urban+CHD+diabet+Hype	ndufs6	0.0091821	1.25933	0.207921	86317.2	33332.7	28945	0.323949
GAD.2~ghrhr+Age+Sex+BMI+Race.Ethnicity+Smoking+healthDrinking+Healthy.physical.activity+Qualification+Townsend.deprivation.index+urban+CHD+diabet+Hype	ghrhr	0.00923393	0.894171	0.371238	86380.1	33427.9	28935	0.496001
GAD.2~srpk2+Age+Sex+BMI+Race.Ethnicity+Smoking+healthDrinking+Healthy.physical.activity+Qualification+Townsend.deprivation.index+urban+CHD+diabet+Hype	srpk2	0.00928249	1.41605	0.15677	88236.6	34082.2	29586	0.260927
GAD.2~nck2+Age+Sex+BMI+Race.Ethnicity+Smoking+healthDrinking+Healthy.physical.activity+Qualification+Townsend.deprivation.index+urban+CHD+diabet+Hype	nck2	0.00929325	1.76862	0.0769677	88792.4	34325.7	29760	0.15019
GAD.2~tia1+Age+Sex+BMI+Race.Ethnicity+Smoking+healthDrinking+Healthy.physical.activity+Qualification+Townsend.deprivation.index+urban+CHD+diabet+Hype	tia1	0.00934025	1.98143	0.047553	85904.9	33206.6	28792	0.104795
GAD.2~cdc37+Age+Sex+BMI+Race.Ethnicity+Smoking+healthDrinking+Healthy.physical.activity+Qualification+Townsend.deprivation.index+urban+CHD+diabet+Hype	cdc37	0.00934424	1.41669	0.156585	88630.6	34239.6	29716	0.260915
GAD.2~fkbp5+Age+Sex+BMI+Race.Ethnicity+Smoking+healthDrinking+Healthy.physical.activity+Qualification+Townsend.deprivation.index+urban+CHD+diabet+Hype	fkbp5	0.00935653	1.57503	0.11526	87867.8	34024.6	29425	0.204642
GAD.2~pear1+Age+Sex+BMI+Race.Ethnicity+Smoking+healthDrinking+Healthy.physical.activity+Qualification+Townsend.deprivation.index+urban+CHD+diabet+Hype	pear1	0.00935811	0.382816	0.701859	89459.5	34547	30000	0.785031
GAD.2~fli1+Age+Sex+BMI+Race.Ethnicity+Smoking+healthDrinking+Healthy.physical.activity+Qualification+Townsend.deprivation.index+urban+CHD+diabet+Hype	fli1	0.00944669	1.83161	0.0670197	86315.5	33330.7	28945	0.13618
GAD.2~eno1+Age+Sex+BMI+Race.Ethnicity+Smoking+healthDrinking+Healthy.physical.activity+Qualification+Townsend.deprivation.index+urban+CHD+diabet+Hype	eno1	0.00946283	1.33922	0.18051	88273.3	34076.6	29607	0.291834
GAD.2~jun+Age+Sex+BMI+Race.Ethnicity+Smoking+healthDrinking+Healthy.physical.activity+Qualification+Townsend.deprivation.index+urban+CHD+diabet+Hype	jun	0.00948594	0.82557	0.409055	86713.2	33542.6	29053	0.529046
GAD.2~msra+Age+Sex+BMI+Race.Ethnicity+Smoking+healthDrinking+Healthy.physical.activity+Qualification+Townsend.deprivation.index+urban+CHD+diabet+Hype	msra	0.00958843	1.25311	0.210176	88631	34240.1	29716	0.326307
GAD.2~clpp+Age+Sex+BMI+Race.Ethnicity+Smoking+healthDrinking+Healthy.physical.activity+Qualification+Townsend.deprivation.index+urban+CHD+diabet+Hype	clpp	0.00959067	1.62844	0.103442	87726.6	33971.3	29377	0.187528
GAD.2~nfatc3+Age+Sex+BMI+Race.Ethnicity+Smoking+healthDrinking+Healthy.physical.activity+Qualification+Townsend.deprivation.index+urban+CHD+diabet+Hype	nfatc3	0.0095958	0.999044	0.317782	86712.8	33542.2	29053	0.441814
GAD.2~inpp1+Age+Sex+BMI+Race.Ethnicity+Smoking+healthDrinking+Healthy.physical.activity+Qualification+Townsend.deprivation.index+urban+CHD+diabet+Hype	inpp1	0.00961747	0.932571	0.351049	87963.8	33973.1	29496	0.478522
GAD.2~ebag9+Age+Sex+BMI+Race.Ethnicity+Smoking+healthDrinking+Healthy.physical.activity+Qualification+Townsend.deprivation.index+urban+CHD+diabet+Hype	ebag9	0.00966061	1.63112	0.102876	87867.6	34024.4	29425	0.186966
GAD.2~blmh+Age+Sex+BMI+Race.Ethnicity+Smoking+healthDrinking+Healthy.physical.activity+Qualification+Townsend.deprivation.index+urban+CHD+diabet+Hype	blmh	0.00966973	0.556007	0.57821	89459.4	34546.8	30000	0.687741
GAD.2~snap29+Age+Sex+BMI+Race.Ethnicity+Smoking+healthDrinking+Healthy.physical.activity+Qualification+Townsend.deprivation.index+urban+CHD+diabet+Hype	snap29	0.00968108	1.5812	0.113844	88630.1	34239	29716	0.203114
GAD.2~max+Age+Sex+BMI+Race.Ethnicity+Smoking+healthDrinking+Healthy.physical.activity+Qualification+Townsend.deprivation.index+urban+CHD+diabet+Hype	max	0.00970708	1.78534	0.0742166	86377.7	33425.2	28935	0.146927
GAD.2~ak1+Age+Sex+BMI+Race.Ethnicity+Smoking+healthDrinking+Healthy.physical.activity+Qualification+Townsend.deprivation.index+urban+CHD+diabet+Hype	ak1	0.00972215	1.13528	0.256268	88207.9	33960.7	29625	0.376805
GAD.2~il20+Age+Sex+BMI+Race.Ethnicity+Smoking+healthDrinking+Healthy.physical.activity+Qualification+Townsend.deprivation.index+urban+CHD+diabet+Hype	il20	0.0097625	0.853549	0.393362	86713.1	33542.5	29053	0.517061
GAD.2~cdkn1a+Age+Sex+BMI+Race.Ethnicity+Smoking+healthDrinking+Healthy.physical.activity+Qualification+Townsend.deprivation.index+urban+CHD+diabet+Hype	cdkn1a	0.00976838	1.85882	0.0630621	87961.2	33970.1	29496	0.130469
GAD.2~acox1+Age+Sex+BMI+Race.Ethnicity+Smoking+healthDrinking+Healthy.physical.activity+Qualification+Townsend.deprivation.index+urban+CHD+diabet+Hype	acox1	0.00984555	0.870176	0.384211	88208.4	33961.3	29625	0.508229
GAD.2~tcl1b+Age+Sex+BMI+Race.Ethnicity+Smoking+healthDrinking+Healthy.physical.activity+Qualification+Townsend.deprivation.index+urban+CHD+diabet+Hype	tcl1b	0.00988387	1.39685	0.16247	86872.4	33566.4	29123	0.269189
GAD.2~calca+Age+Sex+BMI+Race.Ethnicity+Smoking+healthDrinking+Healthy.physical.activity+Qualification+Townsend.deprivation.index+urban+CHD+diabet+Hype	calca	0.00992547	1.08796	0.276623	87728	33973	29377	0.399506
GAD.2~lrp1+Age+Sex+BMI+Race.Ethnicity+Smoking+healthDrinking+Healthy.physical.activity+Qualification+Townsend.deprivation.index+urban+CHD+diabet+Hype	lrp1	0.00994247	0.463888	0.642731	87964.4	33973.8	29496	0.737503
GAD.2~crhr1+Age+Sex+BMI+Race.Ethnicity+Smoking+healthDrinking+Healthy.physical.activity+Qualification+Townsend.deprivation.index+urban+CHD+diabet+Hype	crhr1	0.00995839	1.08376	0.278479	86873.2	33567.3	29123	0.400096
GAD.2~itm2a+Age+Sex+BMI+Race.Ethnicity+Smoking+healthDrinking+Healthy.physical.activity+Qualification+Townsend.deprivation.index+urban+CHD+diabet+Hype	itm2a	0.00998726	1.07289	0.283331	88237.5	34083.2	29586	0.404403
GAD.2~prok1+Age+Sex+BMI+Race.Ethnicity+Smoking+healthDrinking+Healthy.physical.activity+Qualification+Townsend.deprivation.index+urban+CHD+diabet+Hype	prok1	0.0100082	1.09751	0.272428	88237.4	34083.1	29586	0.395399
GAD.2~atxn10+Age+Sex+BMI+Race.Ethnicity+Smoking+healthDrinking+Healthy.physical.activity+Qualification+Townsend.deprivation.index+urban+CHD+diabet+Hype	atxn10	0.0100092	1.27304	0.203015	86379.2	33427	28935	0.31834
GAD.2~ncf2+Age+Sex+BMI+Race.Ethnicity+Smoking+healthDrinking+Healthy.physical.activity+Qualification+Townsend.deprivation.index+urban+CHD+diabet+Hype	ncf2	0.0100156	1.55268	0.12051	88094.7	34023.6	29540	0.213445
GAD.2~bid+Age+Sex+BMI+Race.Ethnicity+Smoking+healthDrinking+Healthy.physical.activity+Qualification+Townsend.deprivation.index+urban+CHD+diabet+Hype	bid	0.0100258	1.21583	0.224058	88237.1	34082.8	29586	0.342148
GAD.2~ctf1+Age+Sex+BMI+Race.Ethnicity+Smoking+healthDrinking+Healthy.physical.activity+Qualification+Townsend.deprivation.index+urban+CHD+diabet+Hype	ctf1	0.0100325	1.49312	0.135417	86872.1	33566	29123	0.233077
GAD.2~notch1+Age+Sex+BMI+Race.Ethnicity+Smoking+healthDrinking+Healthy.physical.activity+Qualification+Townsend.deprivation.index+urban+CHD+diabet+Hype	notch1	0.0100544	0.280649	0.778981	89459.6	34547.1	30000	0.846061
GAD.2~prl+Age+Sex+BMI+Race.Ethnicity+Smoking+healthDrinking+Healthy.physical.activity+Qualification+Townsend.deprivation.index+urban+CHD+diabet+Hype	prl	0.0100665	1.336	0.18156	89219	34472.8	29911	0.292859
GAD.2~gbp4+Age+Sex+BMI+Race.Ethnicity+Smoking+healthDrinking+Healthy.physical.activity+Qualification+Townsend.deprivation.index+urban+CHD+diabet+Hype	gbp4	0.0100876	0.857084	0.391405	86380.1	33428	28935	0.515415
GAD.2~fcn2+Age+Sex+BMI+Race.Ethnicity+Smoking+healthDrinking+Healthy.physical.activity+Qualification+Townsend.deprivation.index+urban+CHD+diabet+Hype	fcn2	0.0101352	0.738078	0.460473	87951.5	33972.6	29490	0.578756
GAD.2~itih3+Age+Sex+BMI+Race.Ethnicity+Smoking+healthDrinking+Healthy.physical.activity+Qualification+Townsend.deprivation.index+urban+CHD+diabet+Hype	itih3	0.0101678	0.688507	0.491139	88684.8	34222.3	29751	0.609303
GAD.2~cnpy2+Age+Sex+BMI+Race.Ethnicity+Smoking+healthDrinking+Healthy.physical.activity+Qualification+Townsend.deprivation.index+urban+CHD+diabet+Hype	cnpy2	0.0101698	1.09159	0.275023	86873.2	33567.2	29123	0.397981
GAD.2~cradd+Age+Sex+BMI+Race.Ethnicity+Smoking+healthDrinking+Healthy.physical.activity+Qualification+Townsend.deprivation.index+urban+CHD+diabet+Hype	cradd	0.0101857	1.3756	0.168955	87727.3	33972.2	29377	0.277732
GAD.2~eif4g1+Age+Sex+BMI+Race.Ethnicity+Smoking+healthDrinking+Healthy.physical.activity+Qualification+Townsend.deprivation.index+urban+CHD+diabet+Hype	eif4g1	0.0102224	1.85746	0.063256	89293.4	34485.6	29943	0.130527
GAD.2~bcr+Age+Sex+BMI+Race.Ethnicity+Smoking+healthDrinking+Healthy.physical.activity+Qualification+Townsend.deprivation.index+urban+CHD+diabet+Hype	bcr	0.0102861	1.69945	0.0892452	88235.7	34081.2	29586	0.167803
GAD.2~rassf2+Age+Sex+BMI+Race.Ethnicity+Smoking+healthDrinking+Healthy.physical.activity+Qualification+Townsend.deprivation.index+urban+CHD+diabet+Hype	rassf2	0.0102873	1.02766	0.304116	86317.8	33333.3	28945	0.42781
GAD.2~fhit+Age+Sex+BMI+Race.Ethnicity+Smoking+healthDrinking+Healthy.physical.activity+Qualification+Townsend.deprivation.index+urban+CHD+diabet+Hype	fhit	0.0103113	1.34083	0.179986	86379.1	33426.8	28935	0.291605
GAD.2~cxcl1+Age+Sex+BMI+Race.Ethnicity+Smoking+healthDrinking+Healthy.physical.activity+Qualification+Townsend.deprivation.index+urban+CHD+diabet+Hype	cxcl1	0.0104642	1.78279	0.0746312	88254.4	34148.4	29566	0.147548
GAD.2~sirt2+Age+Sex+BMI+Race.Ethnicity+Smoking+healthDrinking+Healthy.physical.activity+Qualification+Townsend.deprivation.index+urban+CHD+diabet+Hype	sirt2	0.0104957	1.66727	0.0954719	87961.8	33970.9	29496	0.176581
GAD.2~lactb2+Age+Sex+BMI+Race.Ethnicity+Smoking+healthDrinking+Healthy.physical.activity+Qualification+Townsend.deprivation.index+urban+CHD+diabet+Hype	lactb2	0.0105069	1.25575	0.209216	88207.6	33960.4	29625	0.325275
GAD.2~akr1b1+Age+Sex+BMI+Race.Ethnicity+Smoking+healthDrinking+Healthy.physical.activity+Qualification+Townsend.deprivation.index+urban+CHD+diabet+Hype	akr1b1	0.0105273	1.39303	0.163622	86316.9	33332.3	28945	0.270485
GAD.2~susd1+Age+Sex+BMI+Race.Ethnicity+Smoking+healthDrinking+Healthy.physical.activity+Qualification+Townsend.deprivation.index+urban+CHD+diabet+Hype	susd1	0.0105756	0.901702	0.367222	86873.5	33567.7	29123	0.492435
GAD.2~clec1b+Age+Sex+BMI+Race.Ethnicity+Smoking+healthDrinking+Healthy.physical.activity+Qualification+Townsend.deprivation.index+urban+CHD+diabet+Hype	clec1b	0.0105814	1.83241	0.0669007	89217.4	34471	29911	0.136128
GAD.2~epcam+Age+Sex+BMI+Race.Ethnicity+Smoking+healthDrinking+Healthy.physical.activity+Qualification+Townsend.deprivation.index+urban+CHD+diabet+Hype	epcam	0.0106156	1.8409	0.0656464	88348.3	34121.9	29625	0.134135
GAD.2~rwdd1+Age+Sex+BMI+Race.Ethnicity+Smoking+healthDrinking+Healthy.physical.activity+Qualification+Townsend.deprivation.index+urban+CHD+diabet+Hype	rwdd1	0.0106289	1.2295	0.218893	89219.3	34473.1	29911	0.336387
GAD.2~dnajb8+Age+Sex+BMI+Race.Ethnicity+Smoking+healthDrinking+Healthy.physical.activity+Qualification+Townsend.deprivation.index+urban+CHD+diabet+Hype	dnajb8	0.0106373	1.07955	0.280352	86873.2	33567.3	29123	0.401719
GAD.2~alpp+Age+Sex+BMI+Race.Ethnicity+Smoking+healthDrinking+Healthy.physical.activity+Qualification+Townsend.deprivation.index+urban+CHD+diabet+Hype	alpp	0.0106532	1.92795	0.0538715	87960.9	33969.8	29496	0.115733
GAD.2~cnpy4+Age+Sex+BMI+Race.Ethnicity+Smoking+healthDrinking+Healthy.physical.activity+Qualification+Townsend.deprivation.index+urban+CHD+diabet+Hype	cnpy4	0.0107569	1.45363	0.14606	87962.5	33971.7	29496	0.246182
GAD.2~txlna+Age+Sex+BMI+Race.Ethnicity+Smoking+healthDrinking+Healthy.physical.activity+Qualification+Townsend.deprivation.index+urban+CHD+diabet+Hype	txlna	0.0107875	1.71551	0.0862631	87867.3	34024.1	29425	0.1639
GAD.2~csf2ra+Age+Sex+BMI+Race.Ethnicity+Smoking+healthDrinking+Healthy.physical.activity+Qualification+Townsend.deprivation.index+urban+CHD+diabet+Hype	csf2ra	0.0108557	1.18219	0.23714	87868.9	34025.8	29425	0.355467
GAD.2~cxcl12+Age+Sex+BMI+Race.Ethnicity+Smoking+healthDrinking+Healthy.physical.activity+Qualification+Townsend.deprivation.index+urban+CHD+diabet+Hype	cxcl12	0.0108564	0.758878	0.447931	86713.3	33542.7	29053	0.566399
GAD.2~smad1+Age+Sex+BMI+Race.Ethnicity+Smoking+healthDrinking+Healthy.physical.activity+Qualification+Townsend.deprivation.index+urban+CHD+diabet+Hype	smad1	0.0108727	1.5773	0.114737	86316.3	33331.7	28945	0.203961
GAD.2~stx4+Age+Sex+BMI+Race.Ethnicity+Smoking+healthDrinking+Healthy.physical.activity+Qualification+Townsend.deprivation.index+urban+CHD+diabet+Hype	stx4	0.0109223	1.2128	0.225217	87963.2	33972.4	29496	0.342508
GAD.2~dctn1+Age+Sex+BMI+Race.Ethnicity+Smoking+healthDrinking+Healthy.physical.activity+Qualification+Townsend.deprivation.index+urban+CHD+diabet+Hype	dctn1	0.0109429	1.30919	0.190478	89162.2	34448.4	29893	0.303232
GAD.2~erbb4+Age+Sex+BMI+Race.Ethnicity+Smoking+healthDrinking+Healthy.physical.activity+Qualification+Townsend.deprivation.index+urban+CHD+diabet+Hype	erbb4	0.0109899	0.467145	0.6404	88632.3	34241.6	29716	0.73656
GAD.2~sestd1+Age+Sex+BMI+Race.Ethnicity+Smoking+healthDrinking+Healthy.physical.activity+Qualification+Townsend.deprivation.index+urban+CHD+diabet+Hype	sestd1	0.011026	1.2527	0.210326	86379.3	33427	28935	0.326307
GAD.2~ruvbl1+Age+Sex+BMI+Race.Ethnicity+Smoking+healthDrinking+Healthy.physical.activity+Qualification+Townsend.deprivation.index+urban+CHD+diabet+Hype	ruvbl1	0.0110599	1.97578	0.0481891	86314.9	33330.1	28945	0.105698
GAD.2~mpi+Age+Sex+BMI+Race.Ethnicity+Smoking+healthDrinking+Healthy.physical.activity+Qualification+Townsend.deprivation.index+urban+CHD+diabet+Hype	mpi	0.0110642	1.69735	0.0896418	87961.7	33970.8	29496	0.168111
GAD.2~hnrnpk+Age+Sex+BMI+Race.Ethnicity+Smoking+healthDrinking+Healthy.physical.activity+Qualification+Townsend.deprivation.index+urban+CHD+diabet+Hype	hnrnpk	0.0111247	1.54358	0.122701	86538.9	33396.6	29029	0.216278
GAD.2~azu1+Age+Sex+BMI+Race.Ethnicity+Smoking+healthDrinking+Healthy.physical.activity+Qualification+Townsend.deprivation.index+urban+CHD+diabet+Hype	azu1	0.0111705	1.53288	0.125317	85709.3	33074.9	28751	0.219568
GAD.2~hebp1+Age+Sex+BMI+Race.Ethnicity+Smoking+healthDrinking+Healthy.physical.activity+Qualification+Townsend.deprivation.index+urban+CHD+diabet+Hype	hebp1	0.0111733	1.05805	0.290041	86873.2	33567.3	29123	0.411572
GAD.2~pla2g1b+Age+Sex+BMI+Race.Ethnicity+Smoking+healthDrinking+Healthy.physical.activity+Qualification+Townsend.deprivation.index+urban+CHD+diabet+Hype	pla2g1b	0.0112341	0.851289	0.394616	89332.1	34507.3	29953	0.517592
GAD.2~adh4+Age+Sex+BMI+Race.Ethnicity+Smoking+healthDrinking+Healthy.physical.activity+Qualification+Townsend.deprivation.index+urban+CHD+diabet+Hype	adh4	0.0112684	1.63739	0.10156	86871.7	33565.5	29123	0.185495
GAD.2~ppib+Age+Sex+BMI+Race.Ethnicity+Smoking+healthDrinking+Healthy.physical.activity+Qualification+Townsend.deprivation.index+urban+CHD+diabet+Hype	ppib	0.011298	1.93273	0.0532795	88503.4	34188.9	29674	0.114629
GAD.2~ca4+Age+Sex+BMI+Race.Ethnicity+Smoking+healthDrinking+Healthy.physical.activity+Qualification+Townsend.deprivation.index+urban+CHD+diabet+Hype	ca4	0.011372	0.480302	0.631016	89459.5	34546.9	30000	0.732056
GAD.2~cpb1+Age+Sex+BMI+Race.Ethnicity+Smoking+healthDrinking+Healthy.physical.activity+Qualification+Townsend.deprivation.index+urban+CHD+diabet+Hype	cpb1	0.0113995	1.20142	0.229599	89458.3	34545.5	30000	0.348086
GAD.2~tymp+Age+Sex+BMI+Race.Ethnicity+Smoking+healthDrinking+Healthy.physical.activity+Qualification+Townsend.deprivation.index+urban+CHD+diabet+Hype	tymp	0.0114506	1.37125	0.170309	87712.4	33797.8	29446	0.278704
GAD.2~cd276+Age+Sex+BMI+Race.Ethnicity+Smoking+healthDrinking+Healthy.physical.activity+Qualification+Townsend.deprivation.index+urban+CHD+diabet+Hype	cd276	0.0114592	0.725565	0.468111	88407.4	34178.6	29630	0.585339
GAD.2~milr1+Age+Sex+BMI+Race.Ethnicity+Smoking+healthDrinking+Healthy.physical.activity+Qualification+Townsend.deprivation.index+urban+CHD+diabet+Hype	milr1	0.0115247	1.01318	0.31098	86712.8	33542.2	29053	0.434956
GAD.2~ccl5+Age+Sex+BMI+Race.Ethnicity+Smoking+healthDrinking+Healthy.physical.activity+Qualification+Townsend.deprivation.index+urban+CHD+diabet+Hype	ccl5	0.011554	2.09273	0.0363821	88680.9	34217.8	29751	0.0839543
GAD.2~nmnat1+Age+Sex+BMI+Race.Ethnicity+Smoking+healthDrinking+Healthy.physical.activity+Qualification+Townsend.deprivation.index+urban+CHD+diabet+Hype	nmnat1	0.0115715	1.5118	0.130596	87868	34024.8	29425	0.226915
GAD.2~ahcy+Age+Sex+BMI+Race.Ethnicity+Smoking+healthDrinking+Healthy.physical.activity+Qualification+Townsend.deprivation.index+urban+CHD+diabet+Hype	ahcy	0.0116017	1.42801	0.1533	88207.1	33959.8	29625	0.256612
GAD.2~siglec6+Age+Sex+BMI+Race.Ethnicity+Smoking+healthDrinking+Healthy.physical.activity+Qualification+Townsend.deprivation.index+urban+CHD+diabet+Hype	siglec6	0.01161	0.68586	0.492806	89163.4	34449.8	29893	0.609855
GAD.2~eif4b+Age+Sex+BMI+Race.Ethnicity+Smoking+healthDrinking+Healthy.physical.activity+Qualification+Townsend.deprivation.index+urban+CHD+diabet+Hype	eif4b	0.0116441	1.19549	0.231906	87868.9	34025.8	29425	0.349771
GAD.2~tslp+Age+Sex+BMI+Race.Ethnicity+Smoking+healthDrinking+Healthy.physical.activity+Qualification+Townsend.deprivation.index+urban+CHD+diabet+Hype	tslp	0.0116511	1.23459	0.216993	86872.8	33566.9	29123	0.334522
GAD.2~egf+Age+Sex+BMI+Race.Ethnicity+Smoking+healthDrinking+Healthy.physical.activity+Qualification+Townsend.deprivation.index+urban+CHD+diabet+Hype	egf	0.0116558	2.1428	0.0321376	88231.2	34103.3	29574	0.0762032
GAD.2~il17a+Age+Sex+BMI+Race.Ethnicity+Smoking+healthDrinking+Healthy.physical.activity+Qualification+Townsend.deprivation.index+urban+CHD+diabet+Hype	il17a	0.0116612	0.869504	0.384579	86569.8	33493.7	29002	0.508256
GAD.2~gp6+Age+Sex+BMI+Race.Ethnicity+Smoking+healthDrinking+Healthy.physical.activity+Qualification+Townsend.deprivation.index+urban+CHD+diabet+Hype	gp6	0.0116965	1.84495	0.0650553	88329.2	34195.8	29583	0.133113
GAD.2~ipcef1+Age+Sex+BMI+Race.Ethnicity+Smoking+healthDrinking+Healthy.physical.activity+Qualification+Townsend.deprivation.index+urban+CHD+diabet+Hype	ipcef1	0.0117599	1.87144	0.0612947	87692.2	33933.9	29376	0.127559
GAD.2~itgb1bp2+Age+Sex+BMI+Race.Ethnicity+Smoking+healthDrinking+Healthy.physical.activity+Qualification+Townsend.deprivation.index+urban+CHD+diabet+Hype	itgb1bp2	0.0118022	2.3198	0.0203584	86869	33562.4	29123	0.0532816
GAD.2~kir2dl3+Age+Sex+BMI+Race.Ethnicity+Smoking+healthDrinking+Healthy.physical.activity+Qualification+Townsend.deprivation.index+urban+CHD+diabet+Hype	kir2dl3	0.0118478	1.58824	0.112243	86316.3	33331.7	28945	0.200747
GAD.2~spry2+Age+Sex+BMI+Race.Ethnicity+Smoking+healthDrinking+Healthy.physical.activity+Qualification+Townsend.deprivation.index+urban+CHD+diabet+Hype	spry2	0.0118765	1.93968	0.0524281	86710.1	33539	29053	0.113743
GAD.2~ada+Age+Sex+BMI+Race.Ethnicity+Smoking+healthDrinking+Healthy.physical.activity+Qualification+Townsend.deprivation.index+urban+CHD+diabet+Hype	ada	0.0118879	0.757492	0.448761	89296.3	34488.9	29943	0.566947
GAD.2~tbc1d17+Age+Sex+BMI+Race.Ethnicity+Smoking+healthDrinking+Healthy.physical.activity+Qualification+Townsend.deprivation.index+urban+CHD+diabet+Hype	tbc1d17	0.0119187	0.943444	0.345462	86380	33427.8	28935	0.473231
GAD.2~vstm2l+Age+Sex+BMI+Race.Ethnicity+Smoking+healthDrinking+Healthy.physical.activity+Qualification+Townsend.deprivation.index+urban+CHD+diabet+Hype	vstm2l	0.0119416	1.19638	0.231558	86872.9	33567	29123	0.349608
GAD.2~vta1+Age+Sex+BMI+Race.Ethnicity+Smoking+healthDrinking+Healthy.physical.activity+Qualification+Townsend.deprivation.index+urban+CHD+diabet+Hype	vta1	0.0119603	1.54076	0.123385	89218.4	34472.1	29911	0.216962
GAD.2~hspb1+Age+Sex+BMI+Race.Ethnicity+Smoking+healthDrinking+Healthy.physical.activity+Qualification+Townsend.deprivation.index+urban+CHD+diabet+Hype	hspb1	0.0119663	1.46896	0.141854	86904	33477.7	29178	0.241335
GAD.2~ica1+Age+Sex+BMI+Race.Ethnicity+Smoking+healthDrinking+Healthy.physical.activity+Qualification+Townsend.deprivation.index+urban+CHD+diabet+Hype	ica1	0.0119892	1.69902	0.0893264	86710.9	33540	29053	0.167803
GAD.2~hexim1+Age+Sex+BMI+Race.Ethnicity+Smoking+healthDrinking+Healthy.physical.activity+Qualification+Townsend.deprivation.index+urban+CHD+diabet+Hype	hexim1	0.0121599	1.79452	0.0727406	88235.4	34080.8	29586	0.144788
GAD.2~il13+Age+Sex+BMI+Race.Ethnicity+Smoking+healthDrinking+Healthy.physical.activity+Qualification+Townsend.deprivation.index+urban+CHD+diabet+Hype	il13	0.0121605	1.03469	0.300822	86712.8	33542.1	29053	0.4244
GAD.2~timp3+Age+Sex+BMI+Race.Ethnicity+Smoking+healthDrinking+Healthy.physical.activity+Qualification+Townsend.deprivation.index+urban+CHD+diabet+Hype	timp3	0.0121775	2.83616	0.00456911	88787.5	34320	29760	0.0155095
GAD.2~dnmbp+Age+Sex+BMI+Race.Ethnicity+Smoking+healthDrinking+Healthy.physical.activity+Qualification+Townsend.deprivation.index+urban+CHD+diabet+Hype	dnmbp	0.0122196	1.37228	0.169986	87868.4	34025.3	29425	0.278487
GAD.2~bach1+Age+Sex+BMI+Race.Ethnicity+Smoking+healthDrinking+Healthy.physical.activity+Qualification+Townsend.deprivation.index+urban+CHD+diabet+Hype	bach1	0.0122508	1.64326	0.10034	88235.9	34081.4	29586	0.183726
GAD.2~tnfrsf11b+Age+Sex+BMI+Race.Ethnicity+Smoking+healthDrinking+Healthy.physical.activity+Qualification+Townsend.deprivation.index+urban+CHD+diabet+Hype	tnfrsf11b	0.0122813	0.630323	0.528488	88407.5	34178.7	29630	0.643779
GAD.2~akr1c4+Age+Sex+BMI+Race.Ethnicity+Smoking+healthDrinking+Healthy.physical.activity+Qualification+Townsend.deprivation.index+urban+CHD+diabet+Hype	akr1c4	0.0123045	1.14149	0.253677	86873	33567.1	29123	0.374123
GAD.2~tank+Age+Sex+BMI+Race.Ethnicity+Smoking+healthDrinking+Healthy.physical.activity+Qualification+Townsend.deprivation.index+urban+CHD+diabet+Hype	tank	0.0123151	1.53634	0.124466	86711.5	33540.6	29053	0.218553
GAD.2~mpig6b+Age+Sex+BMI+Race.Ethnicity+Smoking+healthDrinking+Healthy.physical.activity+Qualification+Townsend.deprivation.index+urban+CHD+diabet+Hype	mpig6b	0.0123424	1.68631	0.0917474	88659.9	34261.9	29721	0.170622
GAD.2~afp+Age+Sex+BMI+Race.Ethnicity+Smoking+healthDrinking+Healthy.physical.activity+Qualification+Townsend.deprivation.index+urban+CHD+diabet+Hype	afp	0.0123635	1.4694	0.141736	87558.3	33882.4	29331	0.241335
GAD.2~defb4a_defb4b+Age+Sex+BMI+Race.Ethnicity+Smoking+healthDrinking+Healthy.physical.activity+Qualification+Townsend.deprivation.index+urban+CHD+diabet+Hype	defb4a_defb4b	0.0124906	3.21755	0.0012943	86966	33535.2	29184	0.0052599
GAD.2~cc2d1a+Age+Sex+BMI+Race.Ethnicity+Smoking+healthDrinking+Healthy.physical.activity+Qualification+Townsend.deprivation.index+urban+CHD+diabet+Hype	cc2d1a	0.0125428	1.69681	0.0897435	87867.4	34024.1	29425	0.168111
GAD.2~ccl19+Age+Sex+BMI+Race.Ethnicity+Smoking+healthDrinking+Healthy.physical.activity+Qualification+Townsend.deprivation.index+urban+CHD+diabet+Hype	ccl19	0.0125458	2.70501	0.00683417	89213.5	34466.4	29911	0.0212732
GAD.2~dsg2+Age+Sex+BMI+Race.Ethnicity+Smoking+healthDrinking+Healthy.physical.activity+Qualification+Townsend.deprivation.index+urban+CHD+diabet+Hype	dsg2	0.0126887	0.597873	0.549929	88463.3	34238.5	29632	0.660547
GAD.2~fxyd5+Age+Sex+BMI+Race.Ethnicity+Smoking+healthDrinking+Healthy.physical.activity+Qualification+Townsend.deprivation.index+urban+CHD+diabet+Hype	fxyd5	0.0127247	1.46549	0.142798	86711.7	33540.9	29053	0.242078
GAD.2~arg1+Age+Sex+BMI+Race.Ethnicity+Smoking+healthDrinking+Healthy.physical.activity+Qualification+Townsend.deprivation.index+urban+CHD+diabet+Hype	arg1	0.012755	1.21525	0.224279	87746.4	33884.6	29425	0.342148
GAD.2~mme+Age+Sex+BMI+Race.Ethnicity+Smoking+healthDrinking+Healthy.physical.activity+Qualification+Townsend.deprivation.index+urban+CHD+diabet+Hype	mme	0.0127824	1.76554	0.077484	87961.5	33970.5	29496	0.150759
GAD.2~il33+Age+Sex+BMI+Race.Ethnicity+Smoking+healthDrinking+Healthy.physical.activity+Qualification+Townsend.deprivation.index+urban+CHD+diabet+Hype	il33	0.0127832	0.87732	0.38032	86713.1	33542.5	29053	0.504637
GAD.2~lyn+Age+Sex+BMI+Race.Ethnicity+Smoking+healthDrinking+Healthy.physical.activity+Qualification+Townsend.deprivation.index+urban+CHD+diabet+Hype	lyn	0.0127914	1.93778	0.0526595	87960.9	33969.8	29496	0.113797
GAD.2~cdkn2d+Age+Sex+BMI+Race.Ethnicity+Smoking+healthDrinking+Healthy.physical.activity+Qualification+Townsend.deprivation.index+urban+CHD+diabet+Hype	cdkn2d	0.0128094	2.15408	0.0312423	87960	33968.7	29496	0.0743211
GAD.2~dnaja2+Age+Sex+BMI+Race.Ethnicity+Smoking+healthDrinking+Healthy.physical.activity+Qualification+Townsend.deprivation.index+urban+CHD+diabet+Hype	dnaja2	0.0128557	1.91214	0.0558684	89058.2	34415.3	29855	0.119148
GAD.2~stambp+Age+Sex+BMI+Race.Ethnicity+Smoking+healthDrinking+Healthy.physical.activity+Qualification+Townsend.deprivation.index+urban+CHD+diabet+Hype	stambp	0.0128886	1.48547	0.137429	87727	33971.8	29377	0.235708
GAD.2~prkra+Age+Sex+BMI+Race.Ethnicity+Smoking+healthDrinking+Healthy.physical.activity+Qualification+Townsend.deprivation.index+urban+CHD+diabet+Hype	prkra	0.0129163	1.53584	0.124589	86316.5	33331.8	28945	0.218553
GAD.2~decr1+Age+Sex+BMI+Race.Ethnicity+Smoking+healthDrinking+Healthy.physical.activity+Qualification+Townsend.deprivation.index+urban+CHD+diabet+Hype	decr1	0.0129177	2.21661	0.0266575	88233.7	34078.8	29586	0.0661119
GAD.2~med18+Age+Sex+BMI+Race.Ethnicity+Smoking+healthDrinking+Healthy.physical.activity+Qualification+Townsend.deprivation.index+urban+CHD+diabet+Hype	med18	0.0129325	1.74184	0.0815462	86315.8	33331.1	28945	0.156564
GAD.2~aifm1+Age+Sex+BMI+Race.Ethnicity+Smoking+healthDrinking+Healthy.physical.activity+Qualification+Townsend.deprivation.index+urban+CHD+diabet+Hype	aifm1	0.0131363	2.43168	0.015035	87812.8	33926.8	29440	0.0413463
GAD.2~dcxr+Age+Sex+BMI+Race.Ethnicity+Smoking+healthDrinking+Healthy.physical.activity+Qualification+Townsend.deprivation.index+urban+CHD+diabet+Hype	dcxr	0.01318	1.25711	0.208724	88631	34240.1	29716	0.324855
GAD.2~cr2+Age+Sex+BMI+Race.Ethnicity+Smoking+healthDrinking+Healthy.physical.activity+Qualification+Townsend.deprivation.index+urban+CHD+diabet+Hype	cr2	0.0131854	1.08611	0.277439	88684.1	34221.5	29751	0.399895
GAD.2~pqbp1+Age+Sex+BMI+Race.Ethnicity+Smoking+healthDrinking+Healthy.physical.activity+Qualification+Townsend.deprivation.index+urban+CHD+diabet+Hype	pqbp1	0.0131866	1.32704	0.184505	86317.1	33332.5	28945	0.295977
GAD.2~hao1+Age+Sex+BMI+Race.Ethnicity+Smoking+healthDrinking+Healthy.physical.activity+Qualification+Townsend.deprivation.index+urban+CHD+diabet+Hype	hao1	0.0132099	2.98124	0.00287314	89155	34440.1	29893	0.0103532
GAD.2~ythdf3+Age+Sex+BMI+Race.Ethnicity+Smoking+healthDrinking+Healthy.physical.activity+Qualification+Townsend.deprivation.index+urban+CHD+diabet+Hype	ythdf3	0.0133007	1.97908	0.0478167	86709.9	33538.8	29053	0.105197
GAD.2~fis1+Age+Sex+BMI+Race.Ethnicity+Smoking+healthDrinking+Healthy.physical.activity+Qualification+Townsend.deprivation.index+urban+CHD+diabet+Hype	fis1	0.013323	1.84855	0.0645325	88374.5	34165.8	29619	0.132414
GAD.2~chmp1a+Age+Sex+BMI+Race.Ethnicity+Smoking+healthDrinking+Healthy.physical.activity+Qualification+Townsend.deprivation.index+urban+CHD+diabet+Hype	chmp1a	0.0133491	1.87067	0.0614004	87866.8	34023.4	29425	0.127598
GAD.2~ccl22+Age+Sex+BMI+Race.Ethnicity+Smoking+healthDrinking+Healthy.physical.activity+Qualification+Townsend.deprivation.index+urban+CHD+diabet+Hype	ccl22	0.0133763	1.21355	0.224929	87650.3	33915.3	29363	0.342425
GAD.2~ly9+Age+Sex+BMI+Race.Ethnicity+Smoking+healthDrinking+Healthy.physical.activity+Qualification+Townsend.deprivation.index+urban+CHD+diabet+Hype	ly9	0.013434	0.688835	0.490933	87387.1	33794.5	29283	0.609303
GAD.2~atp6ap2+Age+Sex+BMI+Race.Ethnicity+Smoking+healthDrinking+Healthy.physical.activity+Qualification+Townsend.deprivation.index+urban+CHD+diabet+Hype	atp6ap2	0.0134366	0.938364	0.348065	86318	33333.5	28945	0.475906
GAD.2~dnajb1+Age+Sex+BMI+Race.Ethnicity+Smoking+healthDrinking+Healthy.physical.activity+Qualification+Townsend.deprivation.index+urban+CHD+diabet+Hype	dnajb1	0.0134983	2.12313	0.0337511	87960.1	33968.9	29496	0.0792581
GAD.2~grk5+Age+Sex+BMI+Race.Ethnicity+Smoking+healthDrinking+Healthy.physical.activity+Qualification+Townsend.deprivation.index+urban+CHD+diabet+Hype	grk5	0.0135102	1.23013	0.218657	86872.8	33566.9	29123	0.336378
GAD.2~gcg+Age+Sex+BMI+Race.Ethnicity+Smoking+healthDrinking+Healthy.physical.activity+Qualification+Townsend.deprivation.index+urban+CHD+diabet+Hype	gcg	0.0135688	2.98712	0.00281852	86309.9	33324.3	28945	0.0102067
GAD.2~dcn+Age+Sex+BMI+Race.Ethnicity+Smoking+healthDrinking+Healthy.physical.activity+Qualification+Townsend.deprivation.index+urban+CHD+diabet+Hype	dcn	0.0136245	0.537366	0.591019	86874.1	33568.3	29123	0.698434
GAD.2~hdgf+Age+Sex+BMI+Race.Ethnicity+Smoking+healthDrinking+Healthy.physical.activity+Qualification+Townsend.deprivation.index+urban+CHD+diabet+Hype	hdgf	0.0136302	2.30319	0.0212751	89046.2	34412.9	29850	0.0550893
GAD.2~cd58+Age+Sex+BMI+Race.Ethnicity+Smoking+healthDrinking+Healthy.physical.activity+Qualification+Townsend.deprivation.index+urban+CHD+diabet+Hype	cd58	0.0136798	0.427059	0.669339	88225	34089.4	29577	0.759637
GAD.2~masp1+Age+Sex+BMI+Race.Ethnicity+Smoking+healthDrinking+Healthy.physical.activity+Qualification+Townsend.deprivation.index+urban+CHD+diabet+Hype	masp1	0.0137109	0.567859	0.570135	87728.9	33974	29377	0.679241
GAD.2~vsir+Age+Sex+BMI+Race.Ethnicity+Smoking+healthDrinking+Healthy.physical.activity+Qualification+Townsend.deprivation.index+urban+CHD+diabet+Hype	vsir	0.0137188	1.51099	0.130802	88074.4	33909.5	29580	0.227003
GAD.2~mapk9+Age+Sex+BMI+Race.Ethnicity+Smoking+healthDrinking+Healthy.physical.activity+Qualification+Townsend.deprivation.index+urban+CHD+diabet+Hype	mapk9	0.0137602	1.07057	0.28437	88237.5	34083.2	29586	0.405491
GAD.2~prss27+Age+Sex+BMI+Race.Ethnicity+Smoking+healthDrinking+Healthy.physical.activity+Qualification+Townsend.deprivation.index+urban+CHD+diabet+Hype	prss27	0.0137616	0.987235	0.323536	87967.9	33889.3	29535	0.449082
GAD.2~dbi+Age+Sex+BMI+Race.Ethnicity+Smoking+healthDrinking+Healthy.physical.activity+Qualification+Townsend.deprivation.index+urban+CHD+diabet+Hype	dbi	0.0137647	1.93816	0.0526135	88066.6	34078	29502	0.113797
GAD.2~fut3_fut5+Age+Sex+BMI+Race.Ethnicity+Smoking+healthDrinking+Healthy.physical.activity+Qualification+Townsend.deprivation.index+urban+CHD+diabet+Hype	fut3_fut5	0.0141708	1.15885	0.246525	89219.4	34473.3	29911	0.366904
GAD.2~ubac1+Age+Sex+BMI+Race.Ethnicity+Smoking+healthDrinking+Healthy.physical.activity+Qualification+Townsend.deprivation.index+urban+CHD+diabet+Hype	ubac1	0.0143396	0.903967	0.36602	87963.8	33973.2	29496	0.492137
GAD.2~il17rb+Age+Sex+BMI+Race.Ethnicity+Smoking+healthDrinking+Healthy.physical.activity+Qualification+Townsend.deprivation.index+urban+CHD+diabet+Hype	il17rb	0.0143459	1.32638	0.184724	87159.4	33691.8	29213	0.296004
GAD.2~sh2d1a+Age+Sex+BMI+Race.Ethnicity+Smoking+healthDrinking+Healthy.physical.activity+Qualification+Townsend.deprivation.index+urban+CHD+diabet+Hype	sh2d1a	0.014346	1.48901	0.136497	88236.4	34081.9	29586	0.234659
GAD.2~sftpa2+Age+Sex+BMI+Race.Ethnicity+Smoking+healthDrinking+Healthy.physical.activity+Qualification+Townsend.deprivation.index+urban+CHD+diabet+Hype	sftpa2	0.0143482	1.2499	0.211346	86317.3	33332.8	28945	0.327542
GAD.2~ciapin1+Age+Sex+BMI+Race.Ethnicity+Smoking+healthDrinking+Healthy.physical.activity+Qualification+Townsend.deprivation.index+urban+CHD+diabet+Hype	ciapin1	0.0143746	1.64432	0.10012	88629.9	34238.8	29716	0.183726
GAD.2~idi2+Age+Sex+BMI+Race.Ethnicity+Smoking+healthDrinking+Healthy.physical.activity+Qualification+Townsend.deprivation.index+urban+CHD+diabet+Hype	idi2	0.014407	1.18878	0.234534	86379.4	33427.2	28935	0.353008
GAD.2~prkcq+Age+Sex+BMI+Race.Ethnicity+Smoking+healthDrinking+Healthy.physical.activity+Qualification+Townsend.deprivation.index+urban+CHD+diabet+Hype	prkcq	0.0144363	1.10926	0.267328	86712.6	33541.9	29053	0.39032
GAD.2~nid2+Age+Sex+BMI+Race.Ethnicity+Smoking+healthDrinking+Healthy.physical.activity+Qualification+Townsend.deprivation.index+urban+CHD+diabet+Hype	nid2	0.0144671	1.9017	0.0572199	88460	34234.8	29632	0.120798
GAD.2~fbp1+Age+Sex+BMI+Race.Ethnicity+Smoking+healthDrinking+Healthy.physical.activity+Qualification+Townsend.deprivation.index+urban+CHD+diabet+Hype	fbp1	0.0145015	1.89232	0.0584575	88205.6	33958.1	29625	0.122878
GAD.2~fxn+Age+Sex+BMI+Race.Ethnicity+Smoking+healthDrinking+Healthy.physical.activity+Qualification+Townsend.deprivation.index+urban+CHD+diabet+Hype	fxn	0.0145033	1.91459	0.055554	89160.2	34446.1	29893	0.118824
GAD.2~scamp3+Age+Sex+BMI+Race.Ethnicity+Smoking+healthDrinking+Healthy.physical.activity+Qualification+Townsend.deprivation.index+urban+CHD+diabet+Hype	scamp3	0.0145634	2.23474	0.0254421	87959.6	33968.3	29496	0.0635649
GAD.2~clta+Age+Sex+BMI+Race.Ethnicity+Smoking+healthDrinking+Healthy.physical.activity+Qualification+Townsend.deprivation.index+urban+CHD+diabet+Hype	clta	0.014575	1.21906	0.22283	86872.9	33566.9	29123	0.341004
GAD.2~rabgap1l+Age+Sex+BMI+Race.Ethnicity+Smoking+healthDrinking+Healthy.physical.activity+Qualification+Townsend.deprivation.index+urban+CHD+diabet+Hype	rabgap1l	0.0145958	1.57958	0.114214	86711.3	33540.5	29053	0.203526
GAD.2~nrtn+Age+Sex+BMI+Race.Ethnicity+Smoking+healthDrinking+Healthy.physical.activity+Qualification+Townsend.deprivation.index+urban+CHD+diabet+Hype	nrtn	0.0146146	1.29368	0.195788	86712.2	33541.4	29053	0.309328
GAD.2~hbegf+Age+Sex+BMI+Race.Ethnicity+Smoking+healthDrinking+Healthy.physical.activity+Qualification+Townsend.deprivation.index+urban+CHD+diabet+Hype	hbegf	0.0146497	1.91831	0.0550816	88860	34296.5	29807	0.117986
GAD.2~lgals8+Age+Sex+BMI+Race.Ethnicity+Smoking+healthDrinking+Healthy.physical.activity+Qualification+Townsend.deprivation.index+urban+CHD+diabet+Hype	lgals8	0.0147913	1.6341	0.102248	89218.1	34471.8	29911	0.186198
GAD.2~fabp6+Age+Sex+BMI+Race.Ethnicity+Smoking+healthDrinking+Healthy.physical.activity+Qualification+Townsend.deprivation.index+urban+CHD+diabet+Hype	fabp6	0.0148041	1.44221	0.149254	86732.6	33507.9	29078	0.250699
GAD.2~fcar+Age+Sex+BMI+Race.Ethnicity+Smoking+healthDrinking+Healthy.physical.activity+Qualification+Townsend.deprivation.index+urban+CHD+diabet+Hype	fcar	0.0148243	1.24619	0.212703	88237.1	34082.7	29586	0.329296
GAD.2~cd160+Age+Sex+BMI+Race.Ethnicity+Smoking+healthDrinking+Healthy.physical.activity+Qualification+Townsend.deprivation.index+urban+CHD+diabet+Hype	cd160	0.0148574	1.22451	0.22077	89295.4	34487.8	29943	0.33856
GAD.2~xcl1+Age+Sex+BMI+Race.Ethnicity+Smoking+healthDrinking+Healthy.physical.activity+Qualification+Townsend.deprivation.index+urban+CHD+diabet+Hype	xcl1	0.0148585	1.46831	0.14203	89161.7	34447.9	29893	0.241335
GAD.2~il3ra+Age+Sex+BMI+Race.Ethnicity+Smoking+healthDrinking+Healthy.physical.activity+Qualification+Townsend.deprivation.index+urban+CHD+diabet+Hype	il3ra	0.0149358	0.826563	0.408492	86713.1	33542.6	29053	0.529046
GAD.2~pklr+Age+Sex+BMI+Race.Ethnicity+Smoking+healthDrinking+Healthy.physical.activity+Qualification+Townsend.deprivation.index+urban+CHD+diabet+Hype	pklr	0.0149364	1.78922	0.073589	88476.9	34172	29668	0.14608
GAD.2~prelp+Age+Sex+BMI+Race.Ethnicity+Smoking+healthDrinking+Healthy.physical.activity+Qualification+Townsend.deprivation.index+urban+CHD+diabet+Hype	prelp	0.0149998	0.604415	0.545572	88407.6	34178.8	29630	0.656391
GAD.2~abl1+Age+Sex+BMI+Race.Ethnicity+Smoking+healthDrinking+Healthy.physical.activity+Qualification+Townsend.deprivation.index+urban+CHD+diabet+Hype	abl1	0.0150092	1.85367	0.0637965	87961.2	33970.1	29496	0.131213
GAD.2~stip1+Age+Sex+BMI+Race.Ethnicity+Smoking+healthDrinking+Healthy.physical.activity+Qualification+Townsend.deprivation.index+urban+CHD+diabet+Hype	stip1	0.0153376	1.82502	0.0680077	88292.7	34165.1	29578	0.137235
GAD.2~metap1d+Age+Sex+BMI+Race.Ethnicity+Smoking+healthDrinking+Healthy.physical.activity+Qualification+Townsend.deprivation.index+urban+CHD+diabet+Hype	metap1d	0.0153557	2.26299	0.0236434	88233.5	34078.6	29586	0.0599485
GAD.2~il22ra1+Age+Sex+BMI+Race.Ethnicity+Smoking+healthDrinking+Healthy.physical.activity+Qualification+Townsend.deprivation.index+urban+CHD+diabet+Hype	il22ra1	0.0153678	1.18744	0.235063	86712.4	33541.7	29053	0.35344
GAD.2~stk11+Age+Sex+BMI+Race.Ethnicity+Smoking+healthDrinking+Healthy.physical.activity+Qualification+Townsend.deprivation.index+urban+CHD+diabet+Hype	stk11	0.0154124	1.99228	0.0463501	86870.4	33564	29123	0.102743
GAD.2~bax+Age+Sex+BMI+Race.Ethnicity+Smoking+healthDrinking+Healthy.physical.activity+Qualification+Townsend.deprivation.index+urban+CHD+diabet+Hype	bax	0.0155694	2.46352	0.013764	86260.8	33388.7	28892	0.0383178
GAD.2~pdgfra+Age+Sex+BMI+Race.Ethnicity+Smoking+healthDrinking+Healthy.physical.activity+Qualification+Townsend.deprivation.index+urban+CHD+diabet+Hype	pdgfra	0.0155807	0.781835	0.434318	88208.5	33961.5	29625	0.552539
GAD.2~nfasc+Age+Sex+BMI+Race.Ethnicity+Smoking+healthDrinking+Healthy.physical.activity+Qualification+Townsend.deprivation.index+urban+CHD+diabet+Hype	nfasc	0.0155953	0.762305	0.445884	89296.3	34488.9	29943	0.564298
GAD.2~gmpr+Age+Sex+BMI+Race.Ethnicity+Smoking+healthDrinking+Healthy.physical.activity+Qualification+Townsend.deprivation.index+urban+CHD+diabet+Hype	gmpr	0.0156371	1.4209	0.155356	89294.9	34487.2	29943	0.259459
GAD.2~ppcdc+Age+Sex+BMI+Race.Ethnicity+Smoking+healthDrinking+Healthy.physical.activity+Qualification+Townsend.deprivation.index+urban+CHD+diabet+Hype	ppcdc	0.0156478	1.35701	0.174789	89218.9	34472.7	29911	0.284763
GAD.2~ctrb1+Age+Sex+BMI+Race.Ethnicity+Smoking+healthDrinking+Healthy.physical.activity+Qualification+Townsend.deprivation.index+urban+CHD+diabet+Hype	ctrb1	0.0157075	1.5413	0.123255	88461.3	34236.2	29632	0.216962
GAD.2~skap1+Age+Sex+BMI+Race.Ethnicity+Smoking+healthDrinking+Healthy.physical.activity+Qualification+Townsend.deprivation.index+urban+CHD+diabet+Hype	skap1	0.0157549	2.02392	0.042987	87725.1	33969.7	29377	0.0968477
GAD.2~ca1+Age+Sex+BMI+Race.Ethnicity+Smoking+healthDrinking+Healthy.physical.activity+Qualification+Townsend.deprivation.index+urban+CHD+diabet+Hype	ca1	0.0158008	1.69925	0.0892823	86381.2	33356.2	28967	0.167803
GAD.2~ereg+Age+Sex+BMI+Race.Ethnicity+Smoking+healthDrinking+Healthy.physical.activity+Qualification+Townsend.deprivation.index+urban+CHD+diabet+Hype	ereg	0.0158208	2.23987	0.0251066	87724.2	33968.6	29377	0.0631117
GAD.2~il1b+Age+Sex+BMI+Race.Ethnicity+Smoking+healthDrinking+Healthy.physical.activity+Qualification+Townsend.deprivation.index+urban+CHD+diabet+Hype	il1b	0.0158287	1.58862	0.112157	86313.1	33375.9	28924	0.200747
GAD.2~cpa1+Age+Sex+BMI+Race.Ethnicity+Smoking+healthDrinking+Healthy.physical.activity+Qualification+Townsend.deprivation.index+urban+CHD+diabet+Hype	cpa1	0.015832	1.7161	0.0861532	89456.7	34543.8	30000	0.1639
GAD.2~ror1+Age+Sex+BMI+Race.Ethnicity+Smoking+healthDrinking+Healthy.physical.activity+Qualification+Townsend.deprivation.index+urban+CHD+diabet+Hype	ror1	0.0158983	0.880832	0.378416	88208.4	33961.3	29625	0.503293
GAD.2~cxcl6+Age+Sex+BMI+Race.Ethnicity+Smoking+healthDrinking+Healthy.physical.activity+Qualification+Townsend.deprivation.index+urban+CHD+diabet+Hype	cxcl6	0.0159059	2.20566	0.0274151	89292	34484	29943	0.0675224
GAD.2~htra2+Age+Sex+BMI+Race.Ethnicity+Smoking+healthDrinking+Healthy.physical.activity+Qualification+Townsend.deprivation.index+urban+CHD+diabet+Hype	htra2	0.0159981	1.77826	0.0753707	88629.4	34238.2	29716	0.148408
GAD.2~amfr+Age+Sex+BMI+Race.Ethnicity+Smoking+healthDrinking+Healthy.physical.activity+Qualification+Townsend.deprivation.index+urban+CHD+diabet+Hype	amfr	0.0160306	1.81414	0.0696668	86377.6	33425.1	28935	0.140003
GAD.2~gp1ba+Age+Sex+BMI+Race.Ethnicity+Smoking+healthDrinking+Healthy.physical.activity+Qualification+Townsend.deprivation.index+urban+CHD+diabet+Hype	gp1ba	0.0160797	0.932111	0.351287	87944.1	33934.6	29503	0.478522
GAD.2~ccn1+Age+Sex+BMI+Race.Ethnicity+Smoking+healthDrinking+Healthy.physical.activity+Qualification+Townsend.deprivation.index+urban+CHD+diabet+Hype	ccn1	0.0161495	2.17565	0.0295897	87799	33897.3	29446	0.0713174
GAD.2~atg4a+Age+Sex+BMI+Race.Ethnicity+Smoking+healthDrinking+Healthy.physical.activity+Qualification+Townsend.deprivation.index+urban+CHD+diabet+Hype	atg4a	0.0162682	1.73259	0.0831785	86315.8	33331.1	28945	0.159489
GAD.2~lhpp+Age+Sex+BMI+Race.Ethnicity+Smoking+healthDrinking+Healthy.physical.activity+Qualification+Townsend.deprivation.index+urban+CHD+diabet+Hype	lhpp	0.0162915	1.76426	0.0776982	88429.6	34142.6	29657	0.150759
GAD.2~galnt7+Age+Sex+BMI+Race.Ethnicity+Smoking+healthDrinking+Healthy.physical.activity+Qualification+Townsend.deprivation.index+urban+CHD+diabet+Hype	galnt7	0.0163248	0.600368	0.548266	87964.3	33973.7	29496	0.65909
GAD.2~aarsd1+Age+Sex+BMI+Race.Ethnicity+Smoking+healthDrinking+Healthy.physical.activity+Qualification+Townsend.deprivation.index+urban+CHD+diabet+Hype	aarsd1	0.0163379	1.66181	0.0965608	87961.9	33970.9	29496	0.178369
GAD.2~rp2+Age+Sex+BMI+Race.Ethnicity+Smoking+healthDrinking+Healthy.physical.activity+Qualification+Townsend.deprivation.index+urban+CHD+diabet+Hype	rp2	0.0163789	1.23206	0.217938	87963.1	33972.3	29496	0.335624
GAD.2~psmd9+Age+Sex+BMI+Race.Ethnicity+Smoking+healthDrinking+Healthy.physical.activity+Qualification+Townsend.deprivation.index+urban+CHD+diabet+Hype	psmd9	0.0164485	1.66784	0.0953575	87961.8	33970.9	29496	0.176581
GAD.2~il17ra+Age+Sex+BMI+Race.Ethnicity+Smoking+healthDrinking+Healthy.physical.activity+Qualification+Townsend.deprivation.index+urban+CHD+diabet+Hype	il17ra	0.0164487	1.30578	0.191639	88462	34237	29632	0.304416
GAD.2~pik3ap1+Age+Sex+BMI+Race.Ethnicity+Smoking+healthDrinking+Healthy.physical.activity+Qualification+Townsend.deprivation.index+urban+CHD+diabet+Hype	pik3ap1	0.0166617	1.88232	0.0598021	88235.1	34080.4	29586	0.125344
GAD.2~pdgfb+Age+Sex+BMI+Race.Ethnicity+Smoking+healthDrinking+Healthy.physical.activity+Qualification+Townsend.deprivation.index+urban+CHD+diabet+Hype	pdgfb	0.016686	2.55639	0.0105813	88789	34321.8	29760	0.0308374
GAD.2~angptl4+Age+Sex+BMI+Race.Ethnicity+Smoking+healthDrinking+Healthy.physical.activity+Qualification+Townsend.deprivation.index+urban+CHD+diabet+Hype	angptl4	0.0167135	1.34181	0.179667	88660.9	34263.1	29721	0.291605
GAD.2~ren+Age+Sex+BMI+Race.Ethnicity+Smoking+healthDrinking+Healthy.physical.activity+Qualification+Townsend.deprivation.index+urban+CHD+diabet+Hype	ren	0.0167344	2.10404	0.0353832	88204.7	33957.1	29625	0.0821544
GAD.2~cd84+Age+Sex+BMI+Race.Ethnicity+Smoking+healthDrinking+Healthy.physical.activity+Qualification+Townsend.deprivation.index+urban+CHD+diabet+Hype	cd84	0.0167388	0.944519	0.344912	88237.7	34083.5	29586	0.472921
GAD.2~scgb3a2+Age+Sex+BMI+Race.Ethnicity+Smoking+healthDrinking+Healthy.physical.activity+Qualification+Townsend.deprivation.index+urban+CHD+diabet+Hype	scgb3a2	0.0167482	2.35262	0.0186483	88657.2	34258.8	29721	0.0496948
GAD.2~glrx+Age+Sex+BMI+Race.Ethnicity+Smoking+healthDrinking+Healthy.physical.activity+Qualification+Townsend.deprivation.index+urban+CHD+diabet+Hype	glrx	0.0168333	1.75033	0.0800723	87625.4	33691.4	29449	0.154139
GAD.2~pdgfa+Age+Sex+BMI+Race.Ethnicity+Smoking+healthDrinking+Healthy.physical.activity+Qualification+Townsend.deprivation.index+urban+CHD+diabet+Hype	pdgfa	0.0168366	2.18754	0.028711	89454.9	34541.7	30000	0.0700071
GAD.2~padi2+Age+Sex+BMI+Race.Ethnicity+Smoking+healthDrinking+Healthy.physical.activity+Qualification+Townsend.deprivation.index+urban+CHD+diabet+Hype	padi2	0.0168382	1.69433	0.0902124	86711	33540	29053	0.168558
GAD.2~cdhr2+Age+Sex+BMI+Race.Ethnicity+Smoking+healthDrinking+Healthy.physical.activity+Qualification+Townsend.deprivation.index+urban+CHD+diabet+Hype	cdhr2	0.0168701	2.11096	0.0347845	87960.2	33969	29496	0.0811639
GAD.2~fgr+Age+Sex+BMI+Race.Ethnicity+Smoking+healthDrinking+Healthy.physical.activity+Qualification+Townsend.deprivation.index+urban+CHD+diabet+Hype	fgr	0.016878	1.77887	0.0752714	86377.7	33425.2	28935	0.148408
GAD.2~f2r+Age+Sex+BMI+Race.Ethnicity+Smoking+healthDrinking+Healthy.physical.activity+Qualification+Townsend.deprivation.index+urban+CHD+diabet+Hype	f2r	0.0168965	1.74645	0.0807428	88659.7	34261.7	29721	0.155226
GAD.2~gsta1+Age+Sex+BMI+Race.Ethnicity+Smoking+healthDrinking+Healthy.physical.activity+Qualification+Townsend.deprivation.index+urban+CHD+diabet+Hype	gsta1	0.0169594	2.51965	0.0117523	88070.3	33904.8	29580	0.0334506
GAD.2~metap2+Age+Sex+BMI+Race.Ethnicity+Smoking+healthDrinking+Healthy.physical.activity+Qualification+Townsend.deprivation.index+urban+CHD+diabet+Hype	metap2	0.0169644	1.76343	0.0778376	89006.2	34364.5	29851	0.15083
GAD.2~fabp2+Age+Sex+BMI+Race.Ethnicity+Smoking+healthDrinking+Healthy.physical.activity+Qualification+Townsend.deprivation.index+urban+CHD+diabet+Hype	fabp2	0.0171429	2.41515	0.0157346	88203.3	33955.5	29625	0.0427876
GAD.2~sele+Age+Sex+BMI+Race.Ethnicity+Smoking+healthDrinking+Healthy.physical.activity+Qualification+Townsend.deprivation.index+urban+CHD+diabet+Hype	sele	0.0172226	1.55045	0.121044	89457.3	34544.4	30000	0.214133
GAD.2~il7+Age+Sex+BMI+Race.Ethnicity+Smoking+healthDrinking+Healthy.physical.activity+Qualification+Townsend.deprivation.index+urban+CHD+diabet+Hype	il7	0.0172312	1.99081	0.0465115	88234.6	34079.9	29586	0.102945
GAD.2~dgkz+Age+Sex+BMI+Race.Ethnicity+Smoking+healthDrinking+Healthy.physical.activity+Qualification+Townsend.deprivation.index+urban+CHD+diabet+Hype	dgkz	0.0172449	1.07736	0.281327	86712.7	33542	29053	0.402327
GAD.2~sord+Age+Sex+BMI+Race.Ethnicity+Smoking+healthDrinking+Healthy.physical.activity+Qualification+Townsend.deprivation.index+urban+CHD+diabet+Hype	sord	0.017355	2.08699	0.0368975	88709.7	34253.3	29750	0.0850094
GAD.2~dpep2+Age+Sex+BMI+Race.Ethnicity+Smoking+healthDrinking+Healthy.physical.activity+Qualification+Townsend.deprivation.index+urban+CHD+diabet+Hype	dpep2	0.0173813	0.902017	0.367055	87963.8	33973.2	29496	0.492435
GAD.2~ca5a+Age+Sex+BMI+Race.Ethnicity+Smoking+healthDrinking+Healthy.physical.activity+Qualification+Townsend.deprivation.index+urban+CHD+diabet+Hype	ca5a	0.0174385	2.75908	0.00580014	86866.7	33559.8	29123	0.0189411
GAD.2~ager+Age+Sex+BMI+Race.Ethnicity+Smoking+healthDrinking+Healthy.physical.activity+Qualification+Townsend.deprivation.index+urban+CHD+diabet+Hype	ager	0.0174649	1.23684	0.216156	88336.7	34161	29602	0.333583
GAD.2~tp53inp1+Age+Sex+BMI+Race.Ethnicity+Smoking+healthDrinking+Healthy.physical.activity+Qualification+Townsend.deprivation.index+urban+CHD+diabet+Hype	tp53inp1	0.0174649	0.96903	0.332538	86873.4	33567.5	29123	0.458533
GAD.2~s100a12+Age+Sex+BMI+Race.Ethnicity+Smoking+healthDrinking+Healthy.physical.activity+Qualification+Townsend.deprivation.index+urban+CHD+diabet+Hype	s100a12	0.0174711	2.33901	0.0193414	87195.3	33696.7	29229	0.0509845
GAD.2~cebpb+Age+Sex+BMI+Race.Ethnicity+Smoking+healthDrinking+Healthy.physical.activity+Qualification+Townsend.deprivation.index+urban+CHD+diabet+Hype	cebpb	0.017478	1.18444	0.236248	86872.9	33567	29123	0.354493
GAD.2~chi3l1+Age+Sex+BMI+Race.Ethnicity+Smoking+healthDrinking+Healthy.physical.activity+Qualification+Townsend.deprivation.index+urban+CHD+diabet+Hype	chi3l1	0.0175024	2.28182	0.0225072	86563.2	33465.6	29011	0.0574164
GAD.2~mvk+Age+Sex+BMI+Race.Ethnicity+Smoking+healthDrinking+Healthy.physical.activity+Qualification+Townsend.deprivation.index+urban+CHD+diabet+Hype	mvk	0.0175177	2.4028	0.0162761	86708.1	33536.7	29053	0.0440147
GAD.2~nsfl1c+Age+Sex+BMI+Race.Ethnicity+Smoking+healthDrinking+Healthy.physical.activity+Qualification+Townsend.deprivation.index+urban+CHD+diabet+Hype	nsfl1c	0.0175382	2.12236	0.0338155	89216.3	34469.7	29911	0.0792821
GAD.2~sirpa+Age+Sex+BMI+Race.Ethnicity+Smoking+healthDrinking+Healthy.physical.activity+Qualification+Townsend.deprivation.index+urban+CHD+diabet+Hype	sirpa	0.0175658	1.80391	0.0712563	88668.6	34265.2	29724	0.142415
GAD.2~ccl27+Age+Sex+BMI+Race.Ethnicity+Smoking+healthDrinking+Healthy.physical.activity+Qualification+Townsend.deprivation.index+urban+CHD+diabet+Hype	ccl27	0.017681	1.93515	0.0529814	88205.4	33957.9	29625	0.114264
GAD.2~gkn1+Age+Sex+BMI+Race.Ethnicity+Smoking+healthDrinking+Healthy.physical.activity+Qualification+Townsend.deprivation.index+urban+CHD+diabet+Hype	gkn1	0.0177354	0.841946	0.399825	84641.4	32745.2	28356	0.520876
GAD.2~ceacam3+Age+Sex+BMI+Race.Ethnicity+Smoking+healthDrinking+Healthy.physical.activity+Qualification+Townsend.deprivation.index+urban+CHD+diabet+Hype	ceacam3	0.0178014	1.48151	0.138481	86316.6	33332	28945	0.236957
GAD.2~mif+Age+Sex+BMI+Race.Ethnicity+Smoking+healthDrinking+Healthy.physical.activity+Qualification+Townsend.deprivation.index+urban+CHD+diabet+Hype	mif	0.0178138	2.18323	0.0290264	88291.3	34163.4	29578	0.0704921
GAD.2~fas+Age+Sex+BMI+Race.Ethnicity+Smoking+healthDrinking+Healthy.physical.activity+Qualification+Townsend.deprivation.index+urban+CHD+diabet+Hype	fas	0.0178283	1.04466	0.296189	89218.3	34474.3	29910	0.418267
GAD.2~bst1+Age+Sex+BMI+Race.Ethnicity+Smoking+healthDrinking+Healthy.physical.activity+Qualification+Townsend.deprivation.index+urban+CHD+diabet+Hype	bst1	0.0178306	1.52752	0.126643	89218.4	34472.2	29911	0.221361
GAD.2~cdc27+Age+Sex+BMI+Race.Ethnicity+Smoking+healthDrinking+Healthy.physical.activity+Qualification+Townsend.deprivation.index+urban+CHD+diabet+Hype	cdc27	0.0178421	1.94202	0.052144	86315.1	33330.2	28945	0.113353
GAD.2~hcls1+Age+Sex+BMI+Race.Ethnicity+Smoking+healthDrinking+Healthy.physical.activity+Qualification+Townsend.deprivation.index+urban+CHD+diabet+Hype	hcls1	0.0178422	1.80758	0.0706818	89293.6	34485.8	29943	0.141654
GAD.2~serpinb6+Age+Sex+BMI+Race.Ethnicity+Smoking+healthDrinking+Healthy.physical.activity+Qualification+Townsend.deprivation.index+urban+CHD+diabet+Hype	serpinb6	0.0178457	1.92445	0.0543074	88938.9	34373.6	29813	0.116498
GAD.2~il6st+Age+Sex+BMI+Race.Ethnicity+Smoking+healthDrinking+Healthy.physical.activity+Qualification+Townsend.deprivation.index+urban+CHD+diabet+Hype	il6st	0.017923	0.559123	0.576082	88208.8	33961.8	29625	0.685767
GAD.2~optc+Age+Sex+BMI+Race.Ethnicity+Smoking+healthDrinking+Healthy.physical.activity+Qualification+Townsend.deprivation.index+urban+CHD+diabet+Hype	optc	0.0180066	1.4323	0.152068	87962.6	33971.7	29496	0.255133
GAD.2~cd28+Age+Sex+BMI+Race.Ethnicity+Smoking+healthDrinking+Healthy.physical.activity+Qualification+Townsend.deprivation.index+urban+CHD+diabet+Hype	cd28	0.0180542	1.12652	0.259953	86317.6	33333.1	28945	0.381456
GAD.2~atp6v1d+Age+Sex+BMI+Race.Ethnicity+Smoking+healthDrinking+Healthy.physical.activity+Qualification+Townsend.deprivation.index+urban+CHD+diabet+Hype	atp6v1d	0.0180548	0.840008	0.400911	87963.9	33973.3	29496	0.521826
GAD.2~txnrd1+Age+Sex+BMI+Race.Ethnicity+Smoking+healthDrinking+Healthy.physical.activity+Qualification+Townsend.deprivation.index+urban+CHD+diabet+Hype	txnrd1	0.0181082	1.51778	0.12908	88461.4	34236.3	29632	0.224814
GAD.2~tff1+Age+Sex+BMI+Race.Ethnicity+Smoking+healthDrinking+Healthy.physical.activity+Qualification+Townsend.deprivation.index+urban+CHD+diabet+Hype	tff1	0.0182433	2.46318	0.0137766	88032.9	34071.1	29488	0.0383178
GAD.2~cpvl+Age+Sex+BMI+Race.Ethnicity+Smoking+healthDrinking+Healthy.physical.activity+Qualification+Townsend.deprivation.index+urban+CHD+diabet+Hype	cpvl	0.0182646	1.33917	0.180526	88999.7	34389	29837	0.291834
GAD.2~angpt1+Age+Sex+BMI+Race.Ethnicity+Smoking+healthDrinking+Healthy.physical.activity+Qualification+Townsend.deprivation.index+urban+CHD+diabet+Hype	angpt1	0.0183249	2.74607	0.00603506	88182.9	34091	29555	0.0193715
GAD.2~slamf1+Age+Sex+BMI+Race.Ethnicity+Smoking+healthDrinking+Healthy.physical.activity+Qualification+Townsend.deprivation.index+urban+CHD+diabet+Hype	slamf1	0.0183268	1.90656	0.0565878	86710.2	33539.2	29053	0.120157
GAD.2~cd40lg+Age+Sex+BMI+Race.Ethnicity+Smoking+healthDrinking+Healthy.physical.activity+Qualification+Townsend.deprivation.index+urban+CHD+diabet+Hype	cd40lg	0.0186237	2.61898	0.00882373	89290	34481.7	29943	0.0262915
GAD.2~cep43+Age+Sex+BMI+Race.Ethnicity+Smoking+healthDrinking+Healthy.physical.activity+Qualification+Townsend.deprivation.index+urban+CHD+diabet+Hype	cep43	0.0187275	2.28498	0.0223211	86261	33359.2	28905	0.0571904
GAD.2~adgrb3+Age+Sex+BMI+Race.Ethnicity+Smoking+healthDrinking+Healthy.physical.activity+Qualification+Townsend.deprivation.index+urban+CHD+diabet+Hype	adgrb3	0.0187811	1.09761	0.272386	87694.5	33936.6	29376	0.395399
GAD.2~lta4h+Age+Sex+BMI+Race.Ethnicity+Smoking+healthDrinking+Healthy.physical.activity+Qualification+Townsend.deprivation.index+urban+CHD+diabet+Hype	lta4h	0.0187821	1.99259	0.0463154	89159.9	34445.8	29893	0.102743
GAD.2~hk2+Age+Sex+BMI+Race.Ethnicity+Smoking+healthDrinking+Healthy.physical.activity+Qualification+Townsend.deprivation.index+urban+CHD+diabet+Hype	hk2	0.0188501	0.916251	0.359543	86873.5	33567.6	29123	0.485698
GAD.2~igfbp2+Age+Sex+BMI+Race.Ethnicity+Smoking+healthDrinking+Healthy.physical.activity+Qualification+Townsend.deprivation.index+urban+CHD+diabet+Hype	igfbp2	0.0188872	2.06494	0.0389368	89329.9	34500.2	29955	0.0894264
GAD.2~lilrb1+Age+Sex+BMI+Race.Ethnicity+Smoking+healthDrinking+Healthy.physical.activity+Qualification+Townsend.deprivation.index+urban+CHD+diabet+Hype	lilrb1	0.0189122	0.934148	0.350235	89458.8	34546.2	30000	0.477979
GAD.2~qpct+Age+Sex+BMI+Race.Ethnicity+Smoking+healthDrinking+Healthy.physical.activity+Qualification+Townsend.deprivation.index+urban+CHD+diabet+Hype	qpct	0.0189322	0.892807	0.371968	88472.3	34182.6	29661	0.496523
GAD.2~hpcal1+Age+Sex+BMI+Race.Ethnicity+Smoking+healthDrinking+Healthy.physical.activity+Qualification+Townsend.deprivation.index+urban+CHD+diabet+Hype	hpcal1	0.0189335	2.52109	0.0117044	89290.5	34482.2	29943	0.0334445
GAD.2~lbr+Age+Sex+BMI+Race.Ethnicity+Smoking+healthDrinking+Healthy.physical.activity+Qualification+Townsend.deprivation.index+urban+CHD+diabet+Hype	lbr	0.0189362	2.34573	0.0189965	89215.3	34468.5	29911	0.0503256
GAD.2~tspan1+Age+Sex+BMI+Race.Ethnicity+Smoking+healthDrinking+Healthy.physical.activity+Qualification+Townsend.deprivation.index+urban+CHD+diabet+Hype	tspan1	0.0189398	1.94736	0.0515013	86870.6	33564.2	29123	0.112123
GAD.2~sod1+Age+Sex+BMI+Race.Ethnicity+Smoking+healthDrinking+Healthy.physical.activity+Qualification+Townsend.deprivation.index+urban+CHD+diabet+Hype	sod1	0.0189546	1.65549	0.0978354	86519.8	33399.6	29018	0.180042
GAD.2~cga+Age+Sex+BMI+Race.Ethnicity+Smoking+healthDrinking+Healthy.physical.activity+Qualification+Townsend.deprivation.index+urban+CHD+diabet+Hype	cga	0.0189747	2.68592	0.00723707	88456.4	34230.6	29632	0.0222902
GAD.2~ca2+Age+Sex+BMI+Race.Ethnicity+Smoking+healthDrinking+Healthy.physical.activity+Qualification+Townsend.deprivation.index+urban+CHD+diabet+Hype	ca2	0.0191356	2.42097	0.015485	88160.9	34127.3	29528	0.0422659
GAD.2~anxa10+Age+Sex+BMI+Race.Ethnicity+Smoking+healthDrinking+Healthy.physical.activity+Qualification+Townsend.deprivation.index+urban+CHD+diabet+Hype	anxa10	0.019144	2.67448	0.00748875	86373.7	33420.6	28935	0.0228727
GAD.2~eif4ebp1+Age+Sex+BMI+Race.Ethnicity+Smoking+healthDrinking+Healthy.physical.activity+Qualification+Townsend.deprivation.index+urban+CHD+diabet+Hype	eif4ebp1	0.0191462	2.27068	0.0231735	88204	33956.3	29625	0.0589615
GAD.2~maged1+Age+Sex+BMI+Race.Ethnicity+Smoking+healthDrinking+Healthy.physical.activity+Qualification+Townsend.deprivation.index+urban+CHD+diabet+Hype	maged1	0.0191472	1.635	0.10206	86316.2	33331.5	28945	0.186176
GAD.2~prkab1+Age+Sex+BMI+Race.Ethnicity+Smoking+healthDrinking+Healthy.physical.activity+Qualification+Townsend.deprivation.index+urban+CHD+diabet+Hype	prkab1	0.0191498	1.86263	0.0625251	86710.4	33539.3	29053	0.129567
GAD.2~plat+Age+Sex+BMI+Race.Ethnicity+Smoking+healthDrinking+Healthy.physical.activity+Qualification+Townsend.deprivation.index+urban+CHD+diabet+Hype	plat	0.0191891	1.72362	0.0847865	89216.4	34472.1	29910	0.162057
GAD.2~il2+Age+Sex+BMI+Race.Ethnicity+Smoking+healthDrinking+Healthy.physical.activity+Qualification+Townsend.deprivation.index+urban+CHD+diabet+Hype	il2	0.0192301	1.05298	0.292357	86712.7	33542.1	29053	0.414055
GAD.2~kirrel2+Age+Sex+BMI+Race.Ethnicity+Smoking+healthDrinking+Healthy.physical.activity+Qualification+Townsend.deprivation.index+urban+CHD+diabet+Hype	kirrel2	0.0193866	1.34136	0.179814	86379.1	33426.8	28935	0.291605
GAD.2~vasn+Age+Sex+BMI+Race.Ethnicity+Smoking+healthDrinking+Healthy.physical.activity+Qualification+Townsend.deprivation.index+urban+CHD+diabet+Hype	vasn	0.0194933	0.922382	0.356337	86857.8	33483.6	29152	0.483152
GAD.2~ncan+Age+Sex+BMI+Race.Ethnicity+Smoking+healthDrinking+Healthy.physical.activity+Qualification+Townsend.deprivation.index+urban+CHD+diabet+Hype	ncan	0.0196086	1.30088	0.19331	89219.1	34472.9	29911	0.306406
GAD.2~ppme1+Age+Sex+BMI+Race.Ethnicity+Smoking+healthDrinking+Healthy.physical.activity+Qualification+Townsend.deprivation.index+urban+CHD+diabet+Hype	ppme1	0.0196183	2.16031	0.0307564	87960	33968.7	29496	0.0734039
GAD.2~npy+Age+Sex+BMI+Race.Ethnicity+Smoking+healthDrinking+Healthy.physical.activity+Qualification+Townsend.deprivation.index+urban+CHD+diabet+Hype	npy	0.0196498	2.30677	0.0210743	89158.5	34444.2	29893	0.0547006
GAD.2~dsg4+Age+Sex+BMI+Race.Ethnicity+Smoking+healthDrinking+Healthy.physical.activity+Qualification+Townsend.deprivation.index+urban+CHD+diabet+Hype	dsg4	0.0196706	1.71997	0.0854487	87709.6	33901.5	29399	0.162838
GAD.2~nudc+Age+Sex+BMI+Race.Ethnicity+Smoking+healthDrinking+Healthy.physical.activity+Qualification+Townsend.deprivation.index+urban+CHD+diabet+Hype	nudc	0.0197661	2.28342	0.0224129	89291.7	34483.6	29943	0.0573252
GAD.2~gsta3+Age+Sex+BMI+Race.Ethnicity+Smoking+healthDrinking+Healthy.physical.activity+Qualification+Townsend.deprivation.index+urban+CHD+diabet+Hype	gsta3	0.019768	2.61376	0.00895979	86312	33326.7	28945	0.0265886
GAD.2~ppm1a+Age+Sex+BMI+Race.Ethnicity+Smoking+healthDrinking+Healthy.physical.activity+Qualification+Townsend.deprivation.index+urban+CHD+diabet+Hype	ppm1a	0.0198882	1.12321	0.261357	86317.6	33333.1	28945	0.382749
GAD.2~vegfc+Age+Sex+BMI+Race.Ethnicity+Smoking+healthDrinking+Healthy.physical.activity+Qualification+Townsend.deprivation.index+urban+CHD+diabet+Hype	vegfc	0.0199772	1.99232	0.0463456	88628.6	34237.3	29716	0.102743
GAD.2~tnfrsf13c+Age+Sex+BMI+Race.Ethnicity+Smoking+healthDrinking+Healthy.physical.activity+Qualification+Townsend.deprivation.index+urban+CHD+diabet+Hype	tnfrsf13c	0.0201072	1.45832	0.144763	86711.7	33540.9	29053	0.244841
GAD.2~lsp1+Age+Sex+BMI+Race.Ethnicity+Smoking+healthDrinking+Healthy.physical.activity+Qualification+Townsend.deprivation.index+urban+CHD+diabet+Hype	lsp1	0.0201152	1.4544	0.145846	88236.5	34082.1	29586	0.246105
GAD.2~aif1+Age+Sex+BMI+Race.Ethnicity+Smoking+healthDrinking+Healthy.physical.activity+Qualification+Townsend.deprivation.index+urban+CHD+diabet+Hype	aif1	0.0201233	1.85422	0.0637185	86315.4	33330.6	28945	0.131213
GAD.2~il12a_il12b+Age+Sex+BMI+Race.Ethnicity+Smoking+healthDrinking+Healthy.physical.activity+Qualification+Townsend.deprivation.index+urban+CHD+diabet+Hype	il12a_il12b	0.0201494	2.70032	0.00693128	87957.3	33965.7	29496	0.0214386
GAD.2~dffa+Age+Sex+BMI+Race.Ethnicity+Smoking+healthDrinking+Healthy.physical.activity+Qualification+Townsend.deprivation.index+urban+CHD+diabet+Hype	dffa	0.0201661	2.49174	0.0127173	89290.7	34482.4	29943	0.0359178
GAD.2~hsd11b1+Age+Sex+BMI+Race.Ethnicity+Smoking+healthDrinking+Healthy.physical.activity+Qualification+Townsend.deprivation.index+urban+CHD+diabet+Hype	hsd11b1	0.0202021	1.39185	0.163978	88236.7	34082.3	29586	0.270485
GAD.2~cox5b+Age+Sex+BMI+Race.Ethnicity+Smoking+healthDrinking+Healthy.physical.activity+Qualification+Townsend.deprivation.index+urban+CHD+diabet+Hype	cox5b	0.0202046	2.50539	0.0122369	87958.3	33966.9	29496	0.0347622
GAD.2~s100a16+Age+Sex+BMI+Race.Ethnicity+Smoking+healthDrinking+Healthy.physical.activity+Qualification+Townsend.deprivation.index+urban+CHD+diabet+Hype	s100a16	0.0202367	2.19306	0.0283108	86262.1	33390.1	28892	0.0694945
GAD.2~lat+Age+Sex+BMI+Race.Ethnicity+Smoking+healthDrinking+Healthy.physical.activity+Qualification+Townsend.deprivation.index+urban+CHD+diabet+Hype	lat	0.0202666	2.78642	0.00533266	89289.1	34480.6	29943	0.0175714
GAD.2~lrpap1+Age+Sex+BMI+Race.Ethnicity+Smoking+healthDrinking+Healthy.physical.activity+Qualification+Townsend.deprivation.index+urban+CHD+diabet+Hype	lrpap1	0.0202961	2.05735	0.039661	89216.5	34470	29911	0.0909468
GAD.2~ccl17+Age+Sex+BMI+Race.Ethnicity+Smoking+healthDrinking+Healthy.physical.activity+Qualification+Townsend.deprivation.index+urban+CHD+diabet+Hype	ccl17	0.020548	3.33338	0.000859036	88274.9	34124.1	29587	0.00376278
GAD.2~wfdc12+Age+Sex+BMI+Race.Ethnicity+Smoking+healthDrinking+Healthy.physical.activity+Qualification+Townsend.deprivation.index+urban+CHD+diabet+Hype	wfdc12	0.020578	2.34006	0.0192871	88996.1	34384.7	29837	0.0509333
GAD.2~clec4g+Age+Sex+BMI+Race.Ethnicity+Smoking+healthDrinking+Healthy.physical.activity+Qualification+Townsend.deprivation.index+urban+CHD+diabet+Hype	clec4g	0.0206318	1.21432	0.224635	88237.1	34082.8	29586	0.342334
GAD.2~cpxm1+Age+Sex+BMI+Race.Ethnicity+Smoking+healthDrinking+Healthy.physical.activity+Qualification+Townsend.deprivation.index+urban+CHD+diabet+Hype	cpxm1	0.0206475	2.54104	0.0110574	88626.1	34234.5	29716	0.0317819
GAD.2~carhsp1+Age+Sex+BMI+Race.Ethnicity+Smoking+healthDrinking+Healthy.physical.activity+Qualification+Townsend.deprivation.index+urban+CHD+diabet+Hype	carhsp1	0.0206766	1.901	0.0573113	86377.2	33424.7	28935	0.120816
GAD.2~stx8+Age+Sex+BMI+Race.Ethnicity+Smoking+healthDrinking+Healthy.physical.activity+Qualification+Townsend.deprivation.index+urban+CHD+diabet+Hype	stx8	0.0207498	1.84726	0.0647191	88235.2	34080.6	29586	0.132611
GAD.2~lif+Age+Sex+BMI+Race.Ethnicity+Smoking+healthDrinking+Healthy.physical.activity+Qualification+Townsend.deprivation.index+urban+CHD+diabet+Hype	lif	0.0207618	1.84008	0.0657667	86377.5	33424.9	28935	0.134193
GAD.2~dkk4+Age+Sex+BMI+Race.Ethnicity+Smoking+healthDrinking+Healthy.physical.activity+Qualification+Townsend.deprivation.index+urban+CHD+diabet+Hype	dkk4	0.0208328	1.68612	0.0917835	87726.6	33978.3	29374	0.170622
GAD.2~cxcl11+Age+Sex+BMI+Race.Ethnicity+Smoking+healthDrinking+Healthy.physical.activity+Qualification+Townsend.deprivation.index+urban+CHD+diabet+Hype	cxcl11	0.0208528	2.95019	0.00317824	89212.1	34464.8	29911	0.0113133
GAD.2~lta+Age+Sex+BMI+Race.Ethnicity+Smoking+healthDrinking+Healthy.physical.activity+Qualification+Townsend.deprivation.index+urban+CHD+diabet+Hype	lta	0.0210375	1.49667	0.134491	88236.4	34081.9	29586	0.231755
GAD.2~camkk1+Age+Sex+BMI+Race.Ethnicity+Smoking+healthDrinking+Healthy.physical.activity+Qualification+Townsend.deprivation.index+urban+CHD+diabet+Hype	camkk1	0.0211164	1.66033	0.0968583	86316.1	33331.4	28945	0.178693
GAD.2~park7+Age+Sex+BMI+Race.Ethnicity+Smoking+healthDrinking+Healthy.physical.activity+Qualification+Townsend.deprivation.index+urban+CHD+diabet+Hype	park7	0.0211178	2.00535	0.0449352	88459.6	34234.3	29632	0.100367
GAD.2~pebp1+Age+Sex+BMI+Race.Ethnicity+Smoking+healthDrinking+Healthy.physical.activity+Qualification+Townsend.deprivation.index+urban+CHD+diabet+Hype	pebp1	0.0211639	2.24428	0.0248215	88458.6	34233.1	29632	0.0625022
GAD.2~tff2+Age+Sex+BMI+Race.Ethnicity+Smoking+healthDrinking+Healthy.physical.activity+Qualification+Townsend.deprivation.index+urban+CHD+diabet+Hype	tff2	0.0212046	2.11231	0.0346686	88658.2	34260.1	29721	0.0810225
GAD.2~ccl28+Age+Sex+BMI+Race.Ethnicity+Smoking+healthDrinking+Healthy.physical.activity+Qualification+Townsend.deprivation.index+urban+CHD+diabet+Hype	ccl28	0.0212079	2.21295	0.0269085	88025.9	34008.2	29512	0.066611
GAD.2~fcrlb+Age+Sex+BMI+Race.Ethnicity+Smoking+healthDrinking+Healthy.physical.activity+Qualification+Townsend.deprivation.index+urban+CHD+diabet+Hype	fcrlb	0.0212289	2.20688	0.0273303	86314	33328.9	28945	0.067427
GAD.2~lilra2+Age+Sex+BMI+Race.Ethnicity+Smoking+healthDrinking+Healthy.physical.activity+Qualification+Townsend.deprivation.index+urban+CHD+diabet+Hype	lilra2	0.0212764	1.37343	0.169629	88461.8	34236.8	29632	0.278487
GAD.2~fut8+Age+Sex+BMI+Race.Ethnicity+Smoking+healthDrinking+Healthy.physical.activity+Qualification+Townsend.deprivation.index+urban+CHD+diabet+Hype	fut8	0.0213083	2.17701	0.0294878	87865.6	34022	29425	0.0712093
GAD.2~dctn6+Age+Sex+BMI+Race.Ethnicity+Smoking+healthDrinking+Healthy.physical.activity+Qualification+Townsend.deprivation.index+urban+CHD+diabet+Hype	dctn6	0.0213924	2.70288	0.00687823	86373.5	33420.4	28935	0.0213196
GAD.2~pappa+Age+Sex+BMI+Race.Ethnicity+Smoking+healthDrinking+Healthy.physical.activity+Qualification+Townsend.deprivation.index+urban+CHD+diabet+Hype	pappa	0.021396	1.75341	0.0795424	86710.8	33539.8	29053	0.153463
GAD.2~vamp5+Age+Sex+BMI+Race.Ethnicity+Smoking+healthDrinking+Healthy.physical.activity+Qualification+Townsend.deprivation.index+urban+CHD+diabet+Hype	vamp5	0.0214058	2.01857	0.0435406	86870.3	33563.9	29123	0.0975496
GAD.2~gpkow+Age+Sex+BMI+Race.Ethnicity+Smoking+healthDrinking+Healthy.physical.activity+Qualification+Townsend.deprivation.index+urban+CHD+diabet+Hype	gpkow	0.0214168	1.08465	0.278085	86379.7	33427.5	28935	0.400096
GAD.2~txndc5+Age+Sex+BMI+Race.Ethnicity+Smoking+healthDrinking+Healthy.physical.activity+Qualification+Townsend.deprivation.index+urban+CHD+diabet+Hype	txndc5	0.0214284	2.64739	0.0081158	89213.8	34466.8	29911	0.0245827
GAD.2~ifnl1+Age+Sex+BMI+Race.Ethnicity+Smoking+healthDrinking+Healthy.physical.activity+Qualification+Townsend.deprivation.index+urban+CHD+diabet+Hype	ifnl1	0.0214306	1.68182	0.0926143	86378	33425.6	28935	0.171948
GAD.2~agxt+Age+Sex+BMI+Race.Ethnicity+Smoking+healthDrinking+Healthy.physical.activity+Qualification+Townsend.deprivation.index+urban+CHD+diabet+Hype	agxt	0.0216017	2.92455	0.00345216	88200.6	33952.4	29625	0.0122288
GAD.2~ang+Age+Sex+BMI+Race.Ethnicity+Smoking+healthDrinking+Healthy.physical.activity+Qualification+Townsend.deprivation.index+urban+CHD+diabet+Hype	ang	0.0216203	1.28859	0.19755	88161.8	34069	29554	0.311439
GAD.2~acaa1+Age+Sex+BMI+Race.Ethnicity+Smoking+healthDrinking+Healthy.physical.activity+Qualification+Townsend.deprivation.index+urban+CHD+diabet+Hype	acaa1	0.0216865	3.0751	0.00210626	86309.4	33323.7	28945	0.00794842
GAD.2~wars+Age+Sex+BMI+Race.Ethnicity+Smoking+healthDrinking+Healthy.physical.activity+Qualification+Townsend.deprivation.index+urban+CHD+diabet+Hype	wars	0.0217029	1.46886	0.141882	88461.5	34236.5	29632	0.241335
GAD.2~lama4+Age+Sex+BMI+Race.Ethnicity+Smoking+healthDrinking+Healthy.physical.activity+Qualification+Townsend.deprivation.index+urban+CHD+diabet+Hype	lama4	0.0217799	1.29012	0.197019	88793.9	34327.4	29760	0.310938
GAD.2~gfer+Age+Sex+BMI+Race.Ethnicity+Smoking+healthDrinking+Healthy.physical.activity+Qualification+Townsend.deprivation.index+urban+CHD+diabet+Hype	gfer	0.0218143	2.48171	0.0130811	86312.7	33327.5	28945	0.0366964
GAD.2~akt1s1+Age+Sex+BMI+Race.Ethnicity+Smoking+healthDrinking+Healthy.physical.activity+Qualification+Townsend.deprivation.index+urban+CHD+diabet+Hype	akt1s1	0.0218508	2.58207	0.00982593	86374.2	33421.2	28935	0.0289825
GAD.2~acy1+Age+Sex+BMI+Race.Ethnicity+Smoking+healthDrinking+Healthy.physical.activity+Qualification+Townsend.deprivation.index+urban+CHD+diabet+Hype	acy1	0.0218564	2.32682	0.0199816	88203.7	33956	29625	0.052483
GAD.2~tnfrsf13b+Age+Sex+BMI+Race.Ethnicity+Smoking+healthDrinking+Healthy.physical.activity+Qualification+Townsend.deprivation.index+urban+CHD+diabet+Hype	tnfrsf13b	0.0219033	1.30627	0.191471	88519.3	34204.9	29675	0.304416
GAD.2~flt3lg+Age+Sex+BMI+Race.Ethnicity+Smoking+healthDrinking+Healthy.physical.activity+Qualification+Townsend.deprivation.index+urban+CHD+diabet+Hype	flt3lg	0.0219382	1.33383	0.18227	89295.1	34487.5	29943	0.293357
GAD.2~sparc+Age+Sex+BMI+Race.Ethnicity+Smoking+healthDrinking+Healthy.physical.activity+Qualification+Townsend.deprivation.index+urban+CHD+diabet+Hype	sparc	0.021951	2.77342	0.0055505	88624.9	34233	29716	0.0182071
GAD.2~cd63+Age+Sex+BMI+Race.Ethnicity+Smoking+healthDrinking+Healthy.physical.activity+Qualification+Townsend.deprivation.index+urban+CHD+diabet+Hype	cd63	0.0221297	1.99433	0.046125	87691.7	33933.4	29376	0.102743
GAD.2~agrp+Age+Sex+BMI+Race.Ethnicity+Smoking+healthDrinking+Healthy.physical.activity+Qualification+Townsend.deprivation.index+urban+CHD+diabet+Hype	agrp	0.0221891	2.1041	0.0353782	89292.4	34484.5	29943	0.0821544
GAD.2~c2cd2l+Age+Sex+BMI+Race.Ethnicity+Smoking+healthDrinking+Healthy.physical.activity+Qualification+Townsend.deprivation.index+urban+CHD+diabet+Hype	c2cd2l	0.0222041	1.68777	0.0914657	86236.9	33372.4	28887	0.170464
GAD.2~il17c+Age+Sex+BMI+Race.Ethnicity+Smoking+healthDrinking+Healthy.physical.activity+Qualification+Townsend.deprivation.index+urban+CHD+diabet+Hype	il17c	0.0222048	2.74993	0.00596444	86706.3	33534.6	29053	0.0192626
GAD.2~mmp10+Age+Sex+BMI+Race.Ethnicity+Smoking+healthDrinking+Healthy.physical.activity+Qualification+Townsend.deprivation.index+urban+CHD+diabet+Hype	mmp10	0.0222111	2.2966	0.0216483	88196.5	34079.3	29567	0.055858
GAD.2~rilp+Age+Sex+BMI+Race.Ethnicity+Smoking+healthDrinking+Healthy.physical.activity+Qualification+Townsend.deprivation.index+urban+CHD+diabet+Hype	rilp	0.0222154	2.44813	0.0143658	88857.7	34293.8	29807	0.0397709
GAD.2~vmo1+Age+Sex+BMI+Race.Ethnicity+Smoking+healthDrinking+Healthy.physical.activity+Qualification+Townsend.deprivation.index+urban+CHD+diabet+Hype	vmo1	0.022224	2.64668	0.00813287	87957.6	33966	29496	0.0245834
GAD.2~gne+Age+Sex+BMI+Race.Ethnicity+Smoking+healthDrinking+Healthy.physical.activity+Qualification+Townsend.deprivation.index+urban+CHD+diabet+Hype	gne	0.0222287	2.55139	0.0107344	86312.3	33327.1	28945	0.031098
GAD.2~dnph1+Age+Sex+BMI+Race.Ethnicity+Smoking+healthDrinking+Healthy.physical.activity+Qualification+Townsend.deprivation.index+urban+CHD+diabet+Hype	dnph1	0.0222453	2.0951	0.0361701	88608.5	34234.7	29707	0.083597
GAD.2~pla2g10+Age+Sex+BMI+Race.Ethnicity+Smoking+healthDrinking+Healthy.physical.activity+Qualification+Townsend.deprivation.index+urban+CHD+diabet+Hype	pla2g10	0.0223645	2.31264	0.020749	87864.9	34021.3	29425	0.0541102
GAD.2~pamr1+Age+Sex+BMI+Race.Ethnicity+Smoking+healthDrinking+Healthy.physical.activity+Qualification+Townsend.deprivation.index+urban+CHD+diabet+Hype	pamr1	0.0223858	1.08456	0.278126	88462.5	34237.6	29632	0.400096
GAD.2~klrb1+Age+Sex+BMI+Race.Ethnicity+Smoking+healthDrinking+Healthy.physical.activity+Qualification+Townsend.deprivation.index+urban+CHD+diabet+Hype	klrb1	0.0223864	1.48296	0.138096	89294.7	34487	29943	0.236574
GAD.2~ceacam5+Age+Sex+BMI+Race.Ethnicity+Smoking+healthDrinking+Healthy.physical.activity+Qualification+Townsend.deprivation.index+urban+CHD+diabet+Hype	ceacam5	0.0223971	2.42193	0.0154444	85190.6	32896.8	28567	0.0422659
GAD.2~serpina11+Age+Sex+BMI+Race.Ethnicity+Smoking+healthDrinking+Healthy.physical.activity+Qualification+Townsend.deprivation.index+urban+CHD+diabet+Hype	serpina11	0.0224232	1.64134	0.100736	89457	34544.1	30000	0.184222
GAD.2~vstm1+Age+Sex+BMI+Race.Ethnicity+Smoking+healthDrinking+Healthy.physical.activity+Qualification+Townsend.deprivation.index+urban+CHD+diabet+Hype	vstm1	0.0224249	1.9091	0.0562592	86377.2	33424.7	28935	0.119807
GAD.2~ccl18+Age+Sex+BMI+Race.Ethnicity+Smoking+healthDrinking+Healthy.physical.activity+Qualification+Townsend.deprivation.index+urban+CHD+diabet+Hype	ccl18	0.0225582	2.80975	0.00496129	87169.3	33657.5	29233	0.0166096
GAD.2~gbp2+Age+Sex+BMI+Race.Ethnicity+Smoking+healthDrinking+Healthy.physical.activity+Qualification+Townsend.deprivation.index+urban+CHD+diabet+Hype	gbp2	0.0226236	2.37831	0.0173985	86708.2	33536.8	29053	0.0466189
GAD.2~serpine1+Age+Sex+BMI+Race.Ethnicity+Smoking+healthDrinking+Healthy.physical.activity+Qualification+Townsend.deprivation.index+urban+CHD+diabet+Hype	serpine1	0.0226309	2.7429	0.00609349	89452.2	34538.5	30000	0.0194025
GAD.2~dsg3+Age+Sex+BMI+Race.Ethnicity+Smoking+healthDrinking+Healthy.physical.activity+Qualification+Townsend.deprivation.index+urban+CHD+diabet+Hype	dsg3	0.0226524	1.37248	0.169926	88803.9	34302.5	29776	0.278487
GAD.2~plin3+Age+Sex+BMI+Race.Ethnicity+Smoking+healthDrinking+Healthy.physical.activity+Qualification+Townsend.deprivation.index+urban+CHD+diabet+Hype	plin3	0.0227143	1.76846	0.0769941	88206	33958.6	29625	0.15019
GAD.2~s100a11+Age+Sex+BMI+Race.Ethnicity+Smoking+healthDrinking+Healthy.physical.activity+Qualification+Townsend.deprivation.index+urban+CHD+diabet+Hype	s100a11	0.0229133	1.97257	0.0485534	87570.2	33729.9	29404	0.106338
GAD.2~parp1+Age+Sex+BMI+Race.Ethnicity+Smoking+healthDrinking+Healthy.physical.activity+Qualification+Townsend.deprivation.index+urban+CHD+diabet+Hype	parp1	0.0230848	2.38116	0.0172646	88232.9	34078	29586	0.0463452
GAD.2~il12b+Age+Sex+BMI+Race.Ethnicity+Smoking+healthDrinking+Healthy.physical.activity+Qualification+Townsend.deprivation.index+urban+CHD+diabet+Hype	il12b	0.0231025	2.22274	0.0262409	89291.9	34483.9	29943	0.0654012
GAD.2~preb+Age+Sex+BMI+Race.Ethnicity+Smoking+healthDrinking+Healthy.physical.activity+Qualification+Townsend.deprivation.index+urban+CHD+diabet+Hype	preb	0.023426	1.21747	0.223436	86712.3	33541.6	29053	0.341575
GAD.2~efemp1+Age+Sex+BMI+Race.Ethnicity+Smoking+healthDrinking+Healthy.physical.activity+Qualification+Townsend.deprivation.index+urban+CHD+diabet+Hype	efemp1	0.0234281	1.26766	0.20493	88555.5	34189.7	29700	0.320999
GAD.2~epo+Age+Sex+BMI+Race.Ethnicity+Smoking+healthDrinking+Healthy.physical.activity+Qualification+Townsend.deprivation.index+urban+CHD+diabet+Hype	epo	0.0234347	3.13545	0.00171761	88228.8	34073.2	29586	0.00668316
GAD.2~psme1+Age+Sex+BMI+Race.Ethnicity+Smoking+healthDrinking+Healthy.physical.activity+Qualification+Townsend.deprivation.index+urban+CHD+diabet+Hype	psme1	0.0234741	1.58277	0.113485	87743.1	33988.2	29378	0.202721
GAD.2~rbp2+Age+Sex+BMI+Race.Ethnicity+Smoking+healthDrinking+Healthy.physical.activity+Qualification+Townsend.deprivation.index+urban+CHD+diabet+Hype	rbp2	0.023498	3.22084	0.00127954	87954.2	33962.1	29496	0.0052144
GAD.2~ldlr+Age+Sex+BMI+Race.Ethnicity+Smoking+healthDrinking+Healthy.physical.activity+Qualification+Townsend.deprivation.index+urban+CHD+diabet+Hype	ldlr	0.0235582	2.19026	0.0285132	88628	34248	29711	0.0696408
GAD.2~klk14+Age+Sex+BMI+Race.Ethnicity+Smoking+healthDrinking+Healthy.physical.activity+Qualification+Townsend.deprivation.index+urban+CHD+diabet+Hype	klk14	0.0236017	1.93926	0.0524791	89160.1	34446	29893	0.113743
GAD.2~cd70+Age+Sex+BMI+Race.Ethnicity+Smoking+healthDrinking+Healthy.physical.activity+Qualification+Townsend.deprivation.index+urban+CHD+diabet+Hype	cd70	0.0236223	1.79599	0.0725058	88235.4	34080.8	29586	0.144518
GAD.2~tmsb10+Age+Sex+BMI+Race.Ethnicity+Smoking+healthDrinking+Healthy.physical.activity+Qualification+Townsend.deprivation.index+urban+CHD+diabet+Hype	tmsb10	0.0236272	3.21101	0.00132409	88453.3	34227	29632	0.00536606
GAD.2~npm1+Age+Sex+BMI+Race.Ethnicity+Smoking+healthDrinking+Healthy.physical.activity+Qualification+Townsend.deprivation.index+urban+CHD+diabet+Hype	npm1	0.023672	1.40245	0.160821	23889.5	9362.78	7919	0.267062
GAD.2~nudt5+Age+Sex+BMI+Race.Ethnicity+Smoking+healthDrinking+Healthy.physical.activity+Qualification+Townsend.deprivation.index+urban+CHD+diabet+Hype	nudt5	0.0236868	2.19127	0.0284399	88458.9	34233.4	29632	0.0696408
GAD.2~scarf2+Age+Sex+BMI+Race.Ethnicity+Smoking+healthDrinking+Healthy.physical.activity+Qualification+Townsend.deprivation.index+urban+CHD+diabet+Hype	scarf2	0.0237505	1.20332	0.228863	89219.3	34473.2	29911	0.347691
GAD.2~cdsn+Age+Sex+BMI+Race.Ethnicity+Smoking+healthDrinking+Healthy.physical.activity+Qualification+Townsend.deprivation.index+urban+CHD+diabet+Hype	cdsn	0.0237755	1.82801	0.0675577	88955.7	34329.1	29841	0.136627
GAD.2~mia+Age+Sex+BMI+Race.Ethnicity+Smoking+healthDrinking+Healthy.physical.activity+Qualification+Townsend.deprivation.index+urban+CHD+diabet+Hype	mia	0.0237986	1.5461	0.122091	88630.2	34239.1	29716	0.215724
GAD.2~cd163+Age+Sex+BMI+Race.Ethnicity+Smoking+healthDrinking+Healthy.physical.activity+Qualification+Townsend.deprivation.index+urban+CHD+diabet+Hype	cd163	0.0238736	1.80402	0.0712382	88682	34219.1	29751	0.142415
GAD.2~klk4+Age+Sex+BMI+Race.Ethnicity+Smoking+healthDrinking+Healthy.physical.activity+Qualification+Townsend.deprivation.index+urban+CHD+diabet+Hype	klk4	0.0239346	2.67797	0.00741111	89156.7	34442.1	29893	0.0227305
GAD.2~serpinb9+Age+Sex+BMI+Race.Ethnicity+Smoking+healthDrinking+Healthy.physical.activity+Qualification+Townsend.deprivation.index+urban+CHD+diabet+Hype	serpinb9	0.0239475	1.41182	0.158014	87868.3	34025.2	29425	0.262699
GAD.2~angpt2+Age+Sex+BMI+Race.Ethnicity+Smoking+healthDrinking+Healthy.physical.activity+Qualification+Townsend.deprivation.index+urban+CHD+diabet+Hype	angpt2	0.0239509	1.62445	0.104291	89161.2	34447.3	29893	0.188833
GAD.2~nbn+Age+Sex+BMI+Race.Ethnicity+Smoking+healthDrinking+Healthy.physical.activity+Qualification+Townsend.deprivation.index+urban+CHD+diabet+Hype	nbn	0.0239673	2.29056	0.0219962	86708.6	33537.3	29053	0.0565561
GAD.2~mmp1+Age+Sex+BMI+Race.Ethnicity+Smoking+healthDrinking+Healthy.physical.activity+Qualification+Townsend.deprivation.index+urban+CHD+diabet+Hype	mmp1	0.0239753	3.7992	0.000145466	85178.3	32857.6	28578	0.000809189
GAD.2~naaa+Age+Sex+BMI+Race.Ethnicity+Smoking+healthDrinking+Healthy.physical.activity+Qualification+Townsend.deprivation.index+urban+CHD+diabet+Hype	naaa	0.0240078	2.49857	0.012475	87434.9	33856.5	29280	0.0353016
GAD.2~enpp7+Age+Sex+BMI+Race.Ethnicity+Smoking+healthDrinking+Healthy.physical.activity+Qualification+Townsend.deprivation.index+urban+CHD+diabet+Hype	enpp7	0.0240478	3.53832	0.000403321	85656	33077.2	28723	0.00192201
GAD.2~ca3+Age+Sex+BMI+Race.Ethnicity+Smoking+healthDrinking+Healthy.physical.activity+Qualification+Townsend.deprivation.index+urban+CHD+diabet+Hype	ca3	0.0241257	2.66205	0.00777079	89305.8	34493.1	29946	0.0236355
GAD.2~f11r+Age+Sex+BMI+Race.Ethnicity+Smoking+healthDrinking+Healthy.physical.activity+Qualification+Townsend.deprivation.index+urban+CHD+diabet+Hype	f11r	0.0241268	2.44002	0.0146923	88457.7	34232.1	29632	0.0405562
GAD.2~erbb2+Age+Sex+BMI+Race.Ethnicity+Smoking+healthDrinking+Healthy.physical.activity+Qualification+Townsend.deprivation.index+urban+CHD+diabet+Hype	erbb2	0.0242652	1.06212	0.288192	88631.4	34240.6	29716	0.410231
GAD.2~selp+Age+Sex+BMI+Race.Ethnicity+Smoking+healthDrinking+Healthy.physical.activity+Qualification+Townsend.deprivation.index+urban+CHD+diabet+Hype	selp	0.0243016	2.48254	0.0130503	88679.1	34215.8	29751	0.0366964
GAD.2~cd48+Age+Sex+BMI+Race.Ethnicity+Smoking+healthDrinking+Healthy.physical.activity+Qualification+Townsend.deprivation.index+urban+CHD+diabet+Hype	cd48	0.02434	1.27636	0.201839	88661.1	34263.3	29721	0.317517
GAD.2~dpp7+Age+Sex+BMI+Race.Ethnicity+Smoking+healthDrinking+Healthy.physical.activity+Qualification+Townsend.deprivation.index+urban+CHD+diabet+Hype	dpp7	0.0244777	2.61702	0.00887463	87515.5	33676.3	29400	0.0263894
GAD.2~robo1+Age+Sex+BMI+Race.Ethnicity+Smoking+healthDrinking+Healthy.physical.activity+Qualification+Townsend.deprivation.index+urban+CHD+diabet+Hype	robo1	0.0245216	1.03097	0.302565	88520	34205.7	29675	0.426037
GAD.2~clps+Age+Sex+BMI+Race.Ethnicity+Smoking+healthDrinking+Healthy.physical.activity+Qualification+Townsend.deprivation.index+urban+CHD+diabet+Hype	clps	0.02478	3.08621	0.00202913	88323.1	34188.7	29583	0.00773079
GAD.2~ptx3+Age+Sex+BMI+Race.Ethnicity+Smoking+healthDrinking+Healthy.physical.activity+Qualification+Townsend.deprivation.index+urban+CHD+diabet+Hype	ptx3	0.0248918	2.1769	0.0294961	88233.9	34079	29586	0.0712093
GAD.2~apbb1ip+Age+Sex+BMI+Race.Ethnicity+Smoking+healthDrinking+Healthy.physical.activity+Qualification+Townsend.deprivation.index+urban+CHD+diabet+Hype	apbb1ip	0.0249121	2.03273	0.0420892	87960.5	33969.3	29496	0.0953829
GAD.2~ccl8+Age+Sex+BMI+Race.Ethnicity+Smoking+healthDrinking+Healthy.physical.activity+Qualification+Townsend.deprivation.index+urban+CHD+diabet+Hype	ccl8	0.0249127	2.7343	0.00625492	89010.8	34374.4	29849	0.0198072
GAD.2~tmprss15+Age+Sex+BMI+Race.Ethnicity+Smoking+healthDrinking+Healthy.physical.activity+Qualification+Townsend.deprivation.index+urban+CHD+diabet+Hype	tmprss15	0.024933	4.01857	5.8698e-05	87948.5	33955.5	29496	0.000368563
GAD.2~sort1+Age+Sex+BMI+Race.Ethnicity+Smoking+healthDrinking+Healthy.physical.activity+Qualification+Townsend.deprivation.index+urban+CHD+diabet+Hype	sort1	0.0249344	1.65439	0.0980593	88070.8	33919	29574	0.180227
GAD.2~enah+Age+Sex+BMI+Race.Ethnicity+Smoking+healthDrinking+Healthy.physical.activity+Qualification+Townsend.deprivation.index+urban+CHD+diabet+Hype	enah	0.0251496	2.11894	0.0341037	86709.3	33538.2	29053	0.0798299
GAD.2~hmbs+Age+Sex+BMI+Race.Ethnicity+Smoking+healthDrinking+Healthy.physical.activity+Qualification+Townsend.deprivation.index+urban+CHD+diabet+Hype	hmbs	0.0251567	1.98344	0.0473279	89159.9	34445.8	29893	0.104593
GAD.2~cdh1+Age+Sex+BMI+Race.Ethnicity+Smoking+healthDrinking+Healthy.physical.activity+Qualification+Townsend.deprivation.index+urban+CHD+diabet+Hype	cdh1	0.0252078	1.73045	0.083561	85440	33003.9	28646	0.160013
GAD.2~fgf21+Age+Sex+BMI+Race.Ethnicity+Smoking+healthDrinking+Healthy.physical.activity+Qualification+Townsend.deprivation.index+urban+CHD+diabet+Hype	fgf21	0.025268	5.22901	1.71567e-07	88981.9	34336.6	29851	2.43691e-06
GAD.2~ing1+Age+Sex+BMI+Race.Ethnicity+Smoking+healthDrinking+Healthy.physical.activity+Qualification+Townsend.deprivation.index+urban+CHD+diabet+Hype	ing1	0.0252848	2.05637	0.0397559	86235.5	33370.8	28887	0.0910217
GAD.2~fabp5+Age+Sex+BMI+Race.Ethnicity+Smoking+healthDrinking+Healthy.physical.activity+Qualification+Townsend.deprivation.index+urban+CHD+diabet+Hype	fabp5	0.025512	3.14071	0.00168703	88910	34347.2	29810	0.00658167
GAD.2~nrcam+Age+Sex+BMI+Race.Ethnicity+Smoking+healthDrinking+Healthy.physical.activity+Qualification+Townsend.deprivation.index+urban+CHD+diabet+Hype	nrcam	0.0257343	1.27475	0.202409	88207.5	33960.3	29625	0.31773
GAD.2~dkk1+Age+Sex+BMI+Race.Ethnicity+Smoking+healthDrinking+Healthy.physical.activity+Qualification+Townsend.deprivation.index+urban+CHD+diabet+Hype	dkk1	0.0257388	2.74252	0.00610058	89213.3	34466.2	29911	0.0194025
GAD.2~sema4d+Age+Sex+BMI+Race.Ethnicity+Smoking+healthDrinking+Healthy.physical.activity+Qualification+Townsend.deprivation.index+urban+CHD+diabet+Hype	sema4d	0.0257562	1.39181	0.163992	89218.8	34472.6	29911	0.270485
GAD.2~cd99+Age+Sex+BMI+Race.Ethnicity+Smoking+healthDrinking+Healthy.physical.activity+Qualification+Townsend.deprivation.index+urban+CHD+diabet+Hype	cd99	0.0258861	0.884953	0.376189	88462.9	34238	29632	0.500787
GAD.2~arsa+Age+Sex+BMI+Race.Ethnicity+Smoking+healthDrinking+Healthy.physical.activity+Qualification+Townsend.deprivation.index+urban+CHD+diabet+Hype	arsa	0.0258928	2.04351	0.0410106	88459.5	34234.1	29632	0.0936014
GAD.2~anxa5+Age+Sex+BMI+Race.Ethnicity+Smoking+healthDrinking+Healthy.physical.activity+Qualification+Townsend.deprivation.index+urban+CHD+diabet+Hype	anxa5	0.0259839	1.36398	0.172585	86084.2	33319.8	28833	0.281798
GAD.2~cpped1+Age+Sex+BMI+Race.Ethnicity+Smoking+healthDrinking+Healthy.physical.activity+Qualification+Townsend.deprivation.index+urban+CHD+diabet+Hype	cpped1	0.0260521	3.14811	0.00164491	89210.9	34463.5	29911	0.00643449
GAD.2~cd22+Age+Sex+BMI+Race.Ethnicity+Smoking+healthDrinking+Healthy.physical.activity+Qualification+Townsend.deprivation.index+urban+CHD+diabet+Hype	cd22	0.0260797	1.91364	0.0556762	89293.2	34485.4	29943	0.118911
GAD.2~dag1+Age+Sex+BMI+Race.Ethnicity+Smoking+healthDrinking+Healthy.physical.activity+Qualification+Townsend.deprivation.index+urban+CHD+diabet+Hype	dag1	0.0260872	2.23896	0.0251661	88790.5	34323.5	29760	0.0631526
GAD.2~ctsh+Age+Sex+BMI+Race.Ethnicity+Smoking+healthDrinking+Healthy.physical.activity+Qualification+Townsend.deprivation.index+urban+CHD+diabet+Hype	ctsh	0.0261078	3.34708	0.000817715	86599.3	33472.9	29026	0.00359254
GAD.2~ccdc80+Age+Sex+BMI+Race.Ethnicity+Smoking+healthDrinking+Healthy.physical.activity+Qualification+Townsend.deprivation.index+urban+CHD+diabet+Hype	ccdc80	0.0261349	1.61341	0.106666	88206.5	33959.2	29625	0.19271
GAD.2~pdcd5+Age+Sex+BMI+Race.Ethnicity+Smoking+healthDrinking+Healthy.physical.activity+Qualification+Townsend.deprivation.index+urban+CHD+diabet+Hype	pdcd5	0.0261809	2.79779	0.00514871	89213	34465.9	29911	0.0171195
GAD.2~ccl20+Age+Sex+BMI+Race.Ethnicity+Smoking+healthDrinking+Healthy.physical.activity+Qualification+Townsend.deprivation.index+urban+CHD+diabet+Hype	ccl20	0.026192	4.04403	5.26722e-05	89280.5	34470.7	29943	0.000339469
GAD.2~tinagl1+Age+Sex+BMI+Race.Ethnicity+Smoking+healthDrinking+Healthy.physical.activity+Qualification+Townsend.deprivation.index+urban+CHD+diabet+Hype	tinagl1	0.0263118	1.02385	0.305913	87938.1	33880.1	29524	0.42888
GAD.2~atox1+Age+Sex+BMI+Race.Ethnicity+Smoking+healthDrinking+Healthy.physical.activity+Qualification+Townsend.deprivation.index+urban+CHD+diabet+Hype	atox1	0.0263662	3.3857	0.000710881	88621.1	34228.7	29716	0.00318049
GAD.2~tfpi+Age+Sex+BMI+Race.Ethnicity+Smoking+healthDrinking+Healthy.physical.activity+Qualification+Townsend.deprivation.index+urban+CHD+diabet+Hype	tfpi	0.026594	1.47881	0.139201	88161.3	34068.4	29554	0.237898
GAD.2~slc16a1+Age+Sex+BMI+Race.Ethnicity+Smoking+healthDrinking+Healthy.physical.activity+Qualification+Townsend.deprivation.index+urban+CHD+diabet+Hype	slc16a1	0.0266712	2.67206	0.00754301	86373.7	33420.6	28935	0.0229905
GAD.2~wnt9a+Age+Sex+BMI+Race.Ethnicity+Smoking+healthDrinking+Healthy.physical.activity+Qualification+Townsend.deprivation.index+urban+CHD+diabet+Hype	wnt9a	0.0268064	1.33014	0.183483	86712.1	33541.3	29053	0.294984
GAD.2~cntnap2+Age+Sex+BMI+Race.Ethnicity+Smoking+healthDrinking+Healthy.physical.activity+Qualification+Townsend.deprivation.index+urban+CHD+diabet+Hype	cntnap2	0.0268731	1.98134	0.0475623	88234.7	34080	29586	0.104795
GAD.2~triap1+Age+Sex+BMI+Race.Ethnicity+Smoking+healthDrinking+Healthy.physical.activity+Qualification+Townsend.deprivation.index+urban+CHD+diabet+Hype	triap1	0.0269764	3.07435	0.0021115	89154.4	34439.5	29893	0.00794842
GAD.2~glo1+Age+Sex+BMI+Race.Ethnicity+Smoking+healthDrinking+Healthy.physical.activity+Qualification+Townsend.deprivation.index+urban+CHD+diabet+Hype	glo1	0.0270303	2.79504	0.00519268	86866.5	33559.6	29123	0.0171875
GAD.2~psip1+Age+Sex+BMI+Race.Ethnicity+Smoking+healthDrinking+Healthy.physical.activity+Qualification+Townsend.deprivation.index+urban+CHD+diabet+Hype	psip1	0.0270307	3.1642	0.00155665	88228.6	34073	29586	0.00612199
GAD.2~glod4+Age+Sex+BMI+Race.Ethnicity+Smoking+healthDrinking+Healthy.physical.activity+Qualification+Townsend.deprivation.index+urban+CHD+diabet+Hype	glod4	0.0270869	1.75298	0.079616	88242	34102.1	29580	0.153463
GAD.2~apex1+Age+Sex+BMI+Race.Ethnicity+Smoking+healthDrinking+Healthy.physical.activity+Qualification+Townsend.deprivation.index+urban+CHD+diabet+Hype	apex1	0.0271281	2.89493	0.00379522	88842.7	34306.1	29794	0.01322
GAD.2~clec7a+Age+Sex+BMI+Race.Ethnicity+Smoking+healthDrinking+Healthy.physical.activity+Qualification+Townsend.deprivation.index+urban+CHD+diabet+Hype	clec7a	0.0272165	2.86029	0.00423545	89288.7	34480.1	29943	0.0146489
GAD.2~ccl2+Age+Sex+BMI+Race.Ethnicity+Smoking+healthDrinking+Healthy.physical.activity+Qualification+Townsend.deprivation.index+urban+CHD+diabet+Hype	ccl2	0.0272417	2.54557	0.0109149	87689.2	33930.5	29376	0.031496
GAD.2~aldh1a1+Age+Sex+BMI+Race.Ethnicity+Smoking+healthDrinking+Healthy.physical.activity+Qualification+Townsend.deprivation.index+urban+CHD+diabet+Hype	aldh1a1	0.0273317	2.63207	0.008491	88456.7	34230.9	29632	0.0256131
GAD.2~cxcl10+Age+Sex+BMI+Race.Ethnicity+Smoking+healthDrinking+Healthy.physical.activity+Qualification+Townsend.deprivation.index+urban+CHD+diabet+Hype	cxcl10	0.027413	3.25083	0.00115197	88785	34317.1	29760	0.00478786
GAD.2~ccn2+Age+Sex+BMI+Race.Ethnicity+Smoking+healthDrinking+Healthy.physical.activity+Qualification+Townsend.deprivation.index+urban+CHD+diabet+Hype	ccn2	0.0275184	2.81828	0.00483133	88335.4	34134.5	29613	0.0162488
GAD.2~cst6+Age+Sex+BMI+Race.Ethnicity+Smoking+healthDrinking+Healthy.physical.activity+Qualification+Townsend.deprivation.index+urban+CHD+diabet+Hype	cst6	0.0275516	2.30086	0.0214066	86101.8	33253.3	28871	0.0553318
GAD.2~sncg+Age+Sex+BMI+Race.Ethnicity+Smoking+healthDrinking+Healthy.physical.activity+Qualification+Townsend.deprivation.index+urban+CHD+diabet+Hype	sncg	0.0276371	3.19383	0.00140544	87860.1	34015.7	29425	0.0056488
GAD.2~cfc1+Age+Sex+BMI+Race.Ethnicity+Smoking+healthDrinking+Healthy.physical.activity+Qualification+Townsend.deprivation.index+urban+CHD+diabet+Hype	cfc1	0.0276557	2.21655	0.0266617	86313.9	33328.9	28945	0.0661119
GAD.2~prdx3+Age+Sex+BMI+Race.Ethnicity+Smoking+healthDrinking+Healthy.physical.activity+Qualification+Townsend.deprivation.index+urban+CHD+diabet+Hype	prdx3	0.027659	3.49217	0.000479822	86701.6	33529.3	29053	0.00222851
GAD.2~cst7+Age+Sex+BMI+Race.Ethnicity+Smoking+healthDrinking+Healthy.physical.activity+Qualification+Townsend.deprivation.index+urban+CHD+diabet+Hype	cst7	0.0276652	4.61524	3.94276e-06	88539.2	34234.7	29672	3.82004e-05
GAD.2~edil3+Age+Sex+BMI+Race.Ethnicity+Smoking+healthDrinking+Healthy.physical.activity+Qualification+Townsend.deprivation.index+urban+CHD+diabet+Hype	edil3	0.0277753	1.696	0.0898962	86871.5	33565.3	29123	0.168182
GAD.2~ccl4+Age+Sex+BMI+Race.Ethnicity+Smoking+healthDrinking+Healthy.physical.activity+Qualification+Townsend.deprivation.index+urban+CHD+diabet+Hype	ccl4	0.0277903	3.28999	0.00100309	88549.7	34246.8	29672	0.00427849
GAD.2~hla_dra+Age+Sex+BMI+Race.Ethnicity+Smoking+healthDrinking+Healthy.physical.activity+Qualification+Townsend.deprivation.index+urban+CHD+diabet+Hype	hla_dra	0.0278104	1.77299	0.0762399	87978.1	33987.3	29497	0.149733
GAD.2~nt5e+Age+Sex+BMI+Race.Ethnicity+Smoking+healthDrinking+Healthy.physical.activity+Qualification+Townsend.deprivation.index+urban+CHD+diabet+Hype	nt5e	0.0278126	2.75054	0.00595339	88625	34233.2	29716	0.0192626
GAD.2~lpcat2+Age+Sex+BMI+Race.Ethnicity+Smoking+healthDrinking+Healthy.physical.activity+Qualification+Townsend.deprivation.index+urban+CHD+diabet+Hype	lpcat2	0.0278369	2.05041	0.040333	87960.4	33969.3	29496	0.0921986
GAD.2~pbld+Age+Sex+BMI+Race.Ethnicity+Smoking+healthDrinking+Healthy.physical.activity+Qualification+Townsend.deprivation.index+urban+CHD+diabet+Hype	pbld	0.0278722	2.50207	0.0123523	86374.6	33421.6	28935	0.0350223
GAD.2~hs6st1+Age+Sex+BMI+Race.Ethnicity+Smoking+healthDrinking+Healthy.physical.activity+Qualification+Townsend.deprivation.index+urban+CHD+diabet+Hype	hs6st1	0.0279045	1.68944	0.0911459	89161	34447.1	29893	0.170085
GAD.2~slc39a5+Age+Sex+BMI+Race.Ethnicity+Smoking+healthDrinking+Healthy.physical.activity+Qualification+Townsend.deprivation.index+urban+CHD+diabet+Hype	slc39a5	0.0279824	2.62407	0.00869313	88231.7	34076.6	29586	0.0260083
GAD.2~cxcl8+Age+Sex+BMI+Race.Ethnicity+Smoking+healthDrinking+Healthy.physical.activity+Qualification+Townsend.deprivation.index+urban+CHD+diabet+Hype	cxcl8	0.027989	3.40155	0.000670942	87826.9	33970.5	29428	0.00302959
GAD.2~rbks+Age+Sex+BMI+Race.Ethnicity+Smoking+healthDrinking+Healthy.physical.activity+Qualification+Townsend.deprivation.index+urban+CHD+diabet+Hype	rbks	0.0282927	2.51969	0.0117511	86458.4	33458.9	28961	0.0334506
GAD.2~il32+Age+Sex+BMI+Race.Ethnicity+Smoking+healthDrinking+Healthy.physical.activity+Qualification+Townsend.deprivation.index+urban+CHD+diabet+Hype	il32	0.0284004	2.17332	0.0297644	88233.9	34079.1	29586	0.0716206
GAD.2~app+Age+Sex+BMI+Race.Ethnicity+Smoking+healthDrinking+Healthy.physical.activity+Qualification+Townsend.deprivation.index+urban+CHD+diabet+Hype	app	0.0287278	3.39068	0.000698105	88339.5	34194	29589	0.00314255
GAD.2~actn4+Age+Sex+BMI+Race.Ethnicity+Smoking+healthDrinking+Healthy.physical.activity+Qualification+Townsend.deprivation.index+urban+CHD+diabet+Hype	actn4	0.0288729	1.62879	0.103368	86711.2	33540.3	29053	0.187528
GAD.2~cd40+Age+Sex+BMI+Race.Ethnicity+Smoking+healthDrinking+Healthy.physical.activity+Qualification+Townsend.deprivation.index+urban+CHD+diabet+Hype	cd40	0.0288747	2.57426	0.0100502	88421.1	34187.5	29633	0.029525
GAD.2~mzb1+Age+Sex+BMI+Race.Ethnicity+Smoking+healthDrinking+Healthy.physical.activity+Qualification+Townsend.deprivation.index+urban+CHD+diabet+Hype	mzb1	0.0289973	2.62052	0.00878414	88647	34263.1	29714	0.0262269
GAD.2~bag3+Age+Sex+BMI+Race.Ethnicity+Smoking+healthDrinking+Healthy.physical.activity+Qualification+Townsend.deprivation.index+urban+CHD+diabet+Hype	bag3	0.0290184	2.02975	0.0423913	87691.6	33933.2	29376	0.0958554
GAD.2~tnfsf10+Age+Sex+BMI+Race.Ethnicity+Smoking+healthDrinking+Healthy.physical.activity+Qualification+Townsend.deprivation.index+urban+CHD+diabet+Hype	tnfsf10	0.0290515	1.33723	0.181158	89295.1	34487.5	29943	0.292532
GAD.2~ces2+Age+Sex+BMI+Race.Ethnicity+Smoking+healthDrinking+Healthy.physical.activity+Qualification+Townsend.deprivation.index+urban+CHD+diabet+Hype	ces2	0.0290907	2.83781	0.00454549	87956.6	33964.8	29496	0.0154652
GAD.2~spink4+Age+Sex+BMI+Race.Ethnicity+Smoking+healthDrinking+Healthy.physical.activity+Qualification+Townsend.deprivation.index+urban+CHD+diabet+Hype	spink4	0.0292238	3.29204	0.00099581	88227.8	34072	29586	0.00426349
GAD.2~pcdh17+Age+Sex+BMI+Race.Ethnicity+Smoking+healthDrinking+Healthy.physical.activity+Qualification+Townsend.deprivation.index+urban+CHD+diabet+Hype	pcdh17	0.0292351	1.83001	0.0672584	88205.8	33958.3	29625	0.136287
GAD.2~adam22+Age+Sex+BMI+Race.Ethnicity+Smoking+healthDrinking+Healthy.physical.activity+Qualification+Townsend.deprivation.index+urban+CHD+diabet+Hype	adam22	0.029317	1.77985	0.0751108	87867.1	34023.8	29425	0.148296
GAD.2~nos1+Age+Sex+BMI+Race.Ethnicity+Smoking+healthDrinking+Healthy.physical.activity+Qualification+Townsend.deprivation.index+urban+CHD+diabet+Hype	nos1	0.0293841	2.75353	0.00589937	86373.3	33420.1	28935	0.0191677
GAD.2~anpep+Age+Sex+BMI+Race.Ethnicity+Smoking+healthDrinking+Healthy.physical.activity+Qualification+Townsend.deprivation.index+urban+CHD+diabet+Hype	anpep	0.0295242	1.46698	0.142393	88522.6	34154.1	29699	0.241671
GAD.2~egln1+Age+Sex+BMI+Race.Ethnicity+Smoking+healthDrinking+Healthy.physical.activity+Qualification+Townsend.deprivation.index+urban+CHD+diabet+Hype	egln1	0.0296877	2.96113	0.00306753	88229.8	34074.4	29586	0.0109726
GAD.2~timd4+Age+Sex+BMI+Race.Ethnicity+Smoking+healthDrinking+Healthy.physical.activity+Qualification+Townsend.deprivation.index+urban+CHD+diabet+Hype	timd4	0.0296952	2.26892	0.0232801	88680.1	34216.9	29751	0.0591299
GAD.2~sema7a+Age+Sex+BMI+Race.Ethnicity+Smoking+healthDrinking+Healthy.physical.activity+Qualification+Townsend.deprivation.index+urban+CHD+diabet+Hype	sema7a	0.0297591	1.44265	0.14913	89217.3	34473.1	29910	0.250699
GAD.2~cdh3+Age+Sex+BMI+Race.Ethnicity+Smoking+healthDrinking+Healthy.physical.activity+Qualification+Townsend.deprivation.index+urban+CHD+diabet+Hype	cdh3	0.0298261	1.88699	0.059172	89217.2	34470.8	29911	0.124202
GAD.2~ilkap+Age+Sex+BMI+Race.Ethnicity+Smoking+healthDrinking+Healthy.physical.activity+Qualification+Townsend.deprivation.index+urban+CHD+diabet+Hype	ilkap	0.0298326	3.06873	0.00215173	86243.1	33366	28893	0.00806034
GAD.2~krt19+Age+Sex+BMI+Race.Ethnicity+Smoking+healthDrinking+Healthy.physical.activity+Qualification+Townsend.deprivation.index+urban+CHD+diabet+Hype	krt19	0.0298647	3.5155	0.00043959	88115.5	34038.4	29544	0.00207458
GAD.2~il10+Age+Sex+BMI+Race.Ethnicity+Smoking+healthDrinking+Healthy.physical.activity+Qualification+Townsend.deprivation.index+urban+CHD+diabet+Hype	il10	0.0300609	4.25096	2.13519e-05	86695.8	33522.5	29053	0.000154643
GAD.2~cdnf+Age+Sex+BMI+Race.Ethnicity+Smoking+healthDrinking+Healthy.physical.activity+Qualification+Townsend.deprivation.index+urban+CHD+diabet+Hype	cdnf	0.0302376	1.70117	0.0889207	87961.7	33970.8	29496	0.167803
GAD.2~agr2+Age+Sex+BMI+Race.Ethnicity+Smoking+healthDrinking+Healthy.physical.activity+Qualification+Townsend.deprivation.index+urban+CHD+diabet+Hype	agr2	0.030246	5.17983	2.23588e-07	85670.1	33145.9	28700	3.0288e-06
GAD.2~il19+Age+Sex+BMI+Race.Ethnicity+Smoking+healthDrinking+Healthy.physical.activity+Qualification+Townsend.deprivation.index+urban+CHD+diabet+Hype	il19	0.0302463	3.67437	0.000238869	85947.4	33012.9	28899	0.00121342
GAD.2~olr1+Age+Sex+BMI+Race.Ethnicity+Smoking+healthDrinking+Healthy.physical.activity+Qualification+Townsend.deprivation.index+urban+CHD+diabet+Hype	olr1	0.0303001	3.2537	0.0011404	87454.5	33694.6	29361	0.00476687
GAD.2~serpinb8+Age+Sex+BMI+Race.Ethnicity+Smoking+healthDrinking+Healthy.physical.activity+Qualification+Townsend.deprivation.index+urban+CHD+diabet+Hype	serpinb8	0.0305502	3.19549	0.0013974	89286.7	34477.8	29943	0.00563195
GAD.2~nrp2+Age+Sex+BMI+Race.Ethnicity+Smoking+healthDrinking+Healthy.physical.activity+Qualification+Townsend.deprivation.index+urban+CHD+diabet+Hype	nrp2	0.0305927	1.55848	0.119131	88461.2	34236.1	29632	0.211259
GAD.2~qdpr+Age+Sex+BMI+Race.Ethnicity+Smoking+healthDrinking+Healthy.physical.activity+Qualification+Townsend.deprivation.index+urban+CHD+diabet+Hype	qdpr	0.0305999	2.39615	0.0165746	87830.4	33799.6	29505	0.0445978
GAD.2~tp53+Age+Sex+BMI+Race.Ethnicity+Smoking+healthDrinking+Healthy.physical.activity+Qualification+Townsend.deprivation.index+urban+CHD+diabet+Hype	tp53	0.0306261	2.31661	0.0205318	86313.5	33328.4	28945	0.0536394
GAD.2~slamf6+Age+Sex+BMI+Race.Ethnicity+Smoking+healthDrinking+Healthy.physical.activity+Qualification+Townsend.deprivation.index+urban+CHD+diabet+Hype	slamf6	0.0306948	2.02521	0.0428554	86314.7	33329.8	28945	0.0967553
GAD.2~sez6l2+Age+Sex+BMI+Race.Ethnicity+Smoking+healthDrinking+Healthy.physical.activity+Qualification+Townsend.deprivation.index+urban+CHD+diabet+Hype	sez6l2	0.0309304	1.29509	0.1953	87962.9	33972.2	29496	0.30889
GAD.2~scg3+Age+Sex+BMI+Race.Ethnicity+Smoking+healthDrinking+Healthy.physical.activity+Qualification+Townsend.deprivation.index+urban+CHD+diabet+Hype	scg3	0.030989	1.82228	0.0684224	88517.7	34203.1	29675	0.137882
GAD.2~srp14+Age+Sex+BMI+Race.Ethnicity+Smoking+healthDrinking+Healthy.physical.activity+Qualification+Townsend.deprivation.index+urban+CHD+diabet+Hype	srp14	0.0309976	3.4031	0.000667149	87953	33960.8	29496	0.00302179
GAD.2~psmg3+Age+Sex+BMI+Race.Ethnicity+Smoking+healthDrinking+Healthy.physical.activity+Qualification+Townsend.deprivation.index+urban+CHD+diabet+Hype	psmg3	0.0312458	2.91539	0.00355507	88230.1	34074.7	29586	0.0124726
GAD.2~mmp12+Age+Sex+BMI+Race.Ethnicity+Smoking+healthDrinking+Healthy.physical.activity+Qualification+Townsend.deprivation.index+urban+CHD+diabet+Hype	mmp12	0.03131	2.90222	0.00370799	88307.7	34032.2	29644	0.012978
GAD.2~ces1+Age+Sex+BMI+Race.Ethnicity+Smoking+healthDrinking+Healthy.physical.activity+Qualification+Townsend.deprivation.index+urban+CHD+diabet+Hype	ces1	0.031558	4.40334	1.06971e-05	88556.5	34170.3	29709	9.04618e-05
GAD.2~mpo+Age+Sex+BMI+Race.Ethnicity+Smoking+healthDrinking+Healthy.physical.activity+Qualification+Townsend.deprivation.index+urban+CHD+diabet+Hype	mpo	0.0316651	2.6249	0.00867177	88456.8	34231	29632	0.0259975
GAD.2~chgb+Age+Sex+BMI+Race.Ethnicity+Smoking+healthDrinking+Healthy.physical.activity+Qualification+Townsend.deprivation.index+urban+CHD+diabet+Hype	chgb	0.0316921	2.2578	0.0239653	88914.8	34350.4	29811	0.0605547
GAD.2~scly+Age+Sex+BMI+Race.Ethnicity+Smoking+healthDrinking+Healthy.physical.activity+Qualification+Townsend.deprivation.index+urban+CHD+diabet+Hype	scly	0.0321023	2.72223	0.00648813	88856.3	34292.2	29807	0.0203694
GAD.2~klk8+Age+Sex+BMI+Race.Ethnicity+Smoking+healthDrinking+Healthy.physical.activity+Qualification+Townsend.deprivation.index+urban+CHD+diabet+Hype	klk8	0.0321126	1.96154	0.0498261	85453	33103.5	28609	0.108637
GAD.2~fosb+Age+Sex+BMI+Race.Ethnicity+Smoking+healthDrinking+Healthy.physical.activity+Qualification+Townsend.deprivation.index+urban+CHD+diabet+Hype	fosb	0.0323884	2.18293	0.0290493	86376.1	33423.4	28935	0.0704921
GAD.2~eloa+Age+Sex+BMI+Race.Ethnicity+Smoking+healthDrinking+Healthy.physical.activity+Qualification+Townsend.deprivation.index+urban+CHD+diabet+Hype	eloa	0.0325174	3.1757	0.00149627	87954.5	33962.5	29496	0.00593235
GAD.2~tie1+Age+Sex+BMI+Race.Ethnicity+Smoking+healthDrinking+Healthy.physical.activity+Qualification+Townsend.deprivation.index+urban+CHD+diabet+Hype	tie1	0.0325605	2.4169	0.015659	89453.9	34540.5	30000	0.0426614
GAD.2~amn+Age+Sex+BMI+Race.Ethnicity+Smoking+healthDrinking+Healthy.physical.activity+Qualification+Townsend.deprivation.index+urban+CHD+diabet+Hype	amn	0.0325842	2.68789	0.00719465	86706.6	33535	29053	0.0222063
GAD.2~marco+Age+Sex+BMI+Race.Ethnicity+Smoking+healthDrinking+Healthy.physical.activity+Qualification+Townsend.deprivation.index+urban+CHD+diabet+Hype	marco	0.0326267	1.52276	0.12783	88206.8	33959.5	29625	0.222903
GAD.2~crip2+Age+Sex+BMI+Race.Ethnicity+Smoking+healthDrinking+Healthy.physical.activity+Qualification+Townsend.deprivation.index+urban+CHD+diabet+Hype	crip2	0.0326546	2.07588	0.0379136	87866	34022.5	29425	0.0872132
GAD.2~ncr1+Age+Sex+BMI+Race.Ethnicity+Smoking+healthDrinking+Healthy.physical.activity+Qualification+Townsend.deprivation.index+urban+CHD+diabet+Hype	ncr1	0.0328322	2.09925	0.0358037	88093.6	34026.9	29538	0.082881
GAD.2~mtpn+Age+Sex+BMI+Race.Ethnicity+Smoking+healthDrinking+Healthy.physical.activity+Qualification+Townsend.deprivation.index+urban+CHD+diabet+Hype	mtpn	0.0329217	1.90397	0.0569245	86870.7	33564.4	29123	0.120522
GAD.2~gfap+Age+Sex+BMI+Race.Ethnicity+Smoking+healthDrinking+Healthy.physical.activity+Qualification+Townsend.deprivation.index+urban+CHD+diabet+Hype	gfap	0.0330046	2.62607	0.00864225	86180.5	33286.9	28896	0.0259622
GAD.2~pilrb+Age+Sex+BMI+Race.Ethnicity+Smoking+healthDrinking+Healthy.physical.activity+Qualification+Townsend.deprivation.index+urban+CHD+diabet+Hype	pilrb	0.033011	3.35775	0.000786787	88197.9	33949.2	29625	0.00348809
GAD.2~pth1r+Age+Sex+BMI+Race.Ethnicity+Smoking+healthDrinking+Healthy.physical.activity+Qualification+Townsend.deprivation.index+urban+CHD+diabet+Hype	pth1r	0.0330292	2.23811	0.0252214	88233.6	34078.7	29586	0.0631832
GAD.2~igfbp6+Age+Sex+BMI+Race.Ethnicity+Smoking+healthDrinking+Healthy.physical.activity+Qualification+Townsend.deprivation.index+urban+CHD+diabet+Hype	igfbp6	0.0331278	1.675	0.0939445	88017.9	34014.9	29505	0.174196
GAD.2~pag1+Age+Sex+BMI+Race.Ethnicity+Smoking+healthDrinking+Healthy.physical.activity+Qualification+Townsend.deprivation.index+urban+CHD+diabet+Hype	pag1	0.0331852	3.22175	0.00127551	86864	33556.7	29123	0.0052144
GAD.2~fabp1+Age+Sex+BMI+Race.Ethnicity+Smoking+healthDrinking+Healthy.physical.activity+Qualification+Townsend.deprivation.index+urban+CHD+diabet+Hype	fabp1	0.0333215	5.49665	3.90264e-08	88377.7	34144.4	29630	6.41523e-07
GAD.2~fcgr3b+Age+Sex+BMI+Race.Ethnicity+Smoking+healthDrinking+Healthy.physical.activity+Qualification+Townsend.deprivation.index+urban+CHD+diabet+Hype	fcgr3b	0.0335024	2.95419	0.00313741	88427.9	34122.4	29665	0.0111952
GAD.2~vwc2+Age+Sex+BMI+Race.Ethnicity+Smoking+healthDrinking+Healthy.physical.activity+Qualification+Townsend.deprivation.index+urban+CHD+diabet+Hype	vwc2	0.0335164	2.25987	0.0238368	87549.5	33879	29328	0.0603344
GAD.2~erbb3+Age+Sex+BMI+Race.Ethnicity+Smoking+healthDrinking+Healthy.physical.activity+Qualification+Townsend.deprivation.index+urban+CHD+diabet+Hype	erbb3	0.0335503	1.14553	0.251997	88102.1	34045.8	29534	0.372396
GAD.2~c19orf12+Age+Sex+BMI+Race.Ethnicity+Smoking+healthDrinking+Healthy.physical.activity+Qualification+Townsend.deprivation.index+urban+CHD+diabet+Hype	c19orf12	0.0335669	3.73708	0.000186528	86366.9	33412.7	28935	0.000995953
GAD.2~eif5a+Age+Sex+BMI+Race.Ethnicity+Smoking+healthDrinking+Healthy.physical.activity+Qualification+Townsend.deprivation.index+urban+CHD+diabet+Hype	eif5a	0.0336324	1.76228	0.0780322	86710.7	33539.8	29053	0.151007
GAD.2~guca2a+Age+Sex+BMI+Race.Ethnicity+Smoking+healthDrinking+Healthy.physical.activity+Qualification+Townsend.deprivation.index+urban+CHD+diabet+Hype	guca2a	0.0336772	1.96465	0.0494637	87958.9	34006.2	29479	0.108008
GAD.2~mmp8+Age+Sex+BMI+Race.Ethnicity+Smoking+healthDrinking+Healthy.physical.activity+Qualification+Townsend.deprivation.index+urban+CHD+diabet+Hype	mmp8	0.0337033	4.43271	9.33876e-06	89039.7	34373.5	29864	7.98983e-05
GAD.2~tnfrsf6b+Age+Sex+BMI+Race.Ethnicity+Smoking+healthDrinking+Healthy.physical.activity+Qualification+Townsend.deprivation.index+urban+CHD+diabet+Hype	tnfrsf6b	0.0339561	3.27915	0.00104242	87859.5	34015	29425	0.00438906
GAD.2~tek+Age+Sex+BMI+Race.Ethnicity+Smoking+healthDrinking+Healthy.physical.activity+Qualification+Townsend.deprivation.index+urban+CHD+diabet+Hype	tek	0.0339859	1.32786	0.184233	88630.8	34239.9	29716	0.295866
GAD.2~mcfd2+Age+Sex+BMI+Race.Ethnicity+Smoking+healthDrinking+Healthy.physical.activity+Qualification+Townsend.deprivation.index+urban+CHD+diabet+Hype	mcfd2	0.0342505	2.72451	0.00644357	87740.2	33730.3	29490	0.0203167
GAD.2~pten+Age+Sex+BMI+Race.Ethnicity+Smoking+healthDrinking+Healthy.physical.activity+Qualification+Townsend.deprivation.index+urban+CHD+diabet+Hype	pten	0.0343212	1.82765	0.0676131	86377.5	33425	28935	0.136627
GAD.2~ctsf+Age+Sex+BMI+Race.Ethnicity+Smoking+healthDrinking+Healthy.physical.activity+Qualification+Townsend.deprivation.index+urban+CHD+diabet+Hype	ctsf	0.034499	2.45346	0.0141546	88626.5	34235	29716	0.0392945
GAD.2~ccn4+Age+Sex+BMI+Race.Ethnicity+Smoking+healthDrinking+Healthy.physical.activity+Qualification+Townsend.deprivation.index+urban+CHD+diabet+Hype	ccn4	0.034545	2.48115	0.0131015	89157.7	34443.3	29893	0.0366964
GAD.2~rspo1+Age+Sex+BMI+Race.Ethnicity+Smoking+healthDrinking+Healthy.physical.activity+Qualification+Townsend.deprivation.index+urban+CHD+diabet+Hype	rspo1	0.0345833	2.13223	0.0329962	87865.7	34022.2	29425	0.0779862
GAD.2~mmp3+Age+Sex+BMI+Race.Ethnicity+Smoking+healthDrinking+Healthy.physical.activity+Qualification+Townsend.deprivation.index+urban+CHD+diabet+Hype	mmp3	0.0348482	2.97486	0.00293355	88454.8	34228.7	29632	0.0105449
GAD.2~ccl23+Age+Sex+BMI+Race.Ethnicity+Smoking+healthDrinking+Healthy.physical.activity+Qualification+Townsend.deprivation.index+urban+CHD+diabet+Hype	ccl23	0.0349178	2.5583	0.0105235	88789	34321.8	29760	0.0307304
GAD.2~angptl3+Age+Sex+BMI+Race.Ethnicity+Smoking+healthDrinking+Healthy.physical.activity+Qualification+Townsend.deprivation.index+urban+CHD+diabet+Hype	angptl3	0.0349323	2.15803	0.0309331	88396.2	34136.1	29643	0.0737055
GAD.2~sult2a1+Age+Sex+BMI+Race.Ethnicity+Smoking+healthDrinking+Healthy.physical.activity+Qualification+Townsend.deprivation.index+urban+CHD+diabet+Hype	sult2a1	0.0349775	3.40983	0.000650902	88227	34071.1	29586	0.00295736
GAD.2~sfrp1+Age+Sex+BMI+Race.Ethnicity+Smoking+healthDrinking+Healthy.physical.activity+Qualification+Townsend.deprivation.index+urban+CHD+diabet+Hype	sfrp1	0.0351717	2.62636	0.00863487	87547.9	33884.1	29325	0.0259622
GAD.2~tnfrsf10c+Age+Sex+BMI+Race.Ethnicity+Smoking+healthDrinking+Healthy.physical.activity+Qualification+Townsend.deprivation.index+urban+CHD+diabet+Hype	tnfrsf10c	0.0351854	3.08532	0.00203523	88633.9	34254.8	29711	0.00773387
GAD.2~scarf1+Age+Sex+BMI+Race.Ethnicity+Smoking+healthDrinking+Healthy.physical.activity+Qualification+Townsend.deprivation.index+urban+CHD+diabet+Hype	scarf1	0.0353255	2.71443	0.00664287	89452.3	34538.7	30000	0.0207661
GAD.2~icam2+Age+Sex+BMI+Race.Ethnicity+Smoking+healthDrinking+Healthy.physical.activity+Qualification+Townsend.deprivation.index+urban+CHD+diabet+Hype	icam2	0.0354849	2.02352	0.0430287	89455.6	34542.5	30000	0.0968477
GAD.2~ifnlr1+Age+Sex+BMI+Race.Ethnicity+Smoking+healthDrinking+Healthy.physical.activity+Qualification+Townsend.deprivation.index+urban+CHD+diabet+Hype	ifnlr1	0.0354987	2.33187	0.019714	88233.2	34078.2	29586	0.0518734
GAD.2~il18+Age+Sex+BMI+Race.Ethnicity+Smoking+healthDrinking+Healthy.physical.activity+Qualification+Townsend.deprivation.index+urban+CHD+diabet+Hype	il18	0.0355151	2.91938	0.00350994	88088	34045.5	29527	0.0123736
GAD.2~flrt2+Age+Sex+BMI+Race.Ethnicity+Smoking+healthDrinking+Healthy.physical.activity+Qualification+Townsend.deprivation.index+urban+CHD+diabet+Hype	flrt2	0.0356897	1.76923	0.0768651	87867.2	34023.8	29425	0.15019
GAD.2~dpp10+Age+Sex+BMI+Race.Ethnicity+Smoking+healthDrinking+Healthy.physical.activity+Qualification+Townsend.deprivation.index+urban+CHD+diabet+Hype	dpp10	0.0357507	2.19865	0.0279104	88233.8	34078.9	29586	0.0686267
GAD.2~tcn2+Age+Sex+BMI+Race.Ethnicity+Smoking+healthDrinking+Healthy.physical.activity+Qualification+Townsend.deprivation.index+urban+CHD+diabet+Hype	tcn2	0.0357543	1.90722	0.0565021	89330.5	34500.9	29955	0.120149
GAD.2~rarres1+Age+Sex+BMI+Race.Ethnicity+Smoking+healthDrinking+Healthy.physical.activity+Qualification+Townsend.deprivation.index+urban+CHD+diabet+Hype	rarres1	0.0357931	2.03638	0.0417216	86314.7	33329.8	28945	0.0950759
GAD.2~lbp+Age+Sex+BMI+Race.Ethnicity+Smoking+healthDrinking+Healthy.physical.activity+Qualification+Townsend.deprivation.index+urban+CHD+diabet+Hype	lbp	0.0358267	3.73213	0.000190219	88671.3	34206.8	29751	0.0010083
GAD.2~ctsc+Age+Sex+BMI+Race.Ethnicity+Smoking+healthDrinking+Healthy.physical.activity+Qualification+Townsend.deprivation.index+urban+CHD+diabet+Hype	ctsc	0.0359093	2.78964	0.00528007	88140.6	34058.2	29548	0.0174373
GAD.2~capg+Age+Sex+BMI+Race.Ethnicity+Smoking+healthDrinking+Healthy.physical.activity+Qualification+Townsend.deprivation.index+urban+CHD+diabet+Hype	capg	0.0359307	3.76221	0.000168747	87642.6	33844.8	29390	0.000910987
GAD.2~gpr37+Age+Sex+BMI+Race.Ethnicity+Smoking+healthDrinking+Healthy.physical.activity+Qualification+Townsend.deprivation.index+urban+CHD+diabet+Hype	gpr37	0.0360255	4.05704	4.9829e-05	86857.9	33549.7	29123	0.000323999
GAD.2~prtn3+Age+Sex+BMI+Race.Ethnicity+Smoking+healthDrinking+Healthy.physical.activity+Qualification+Townsend.deprivation.index+urban+CHD+diabet+Hype	prtn3	0.0360844	3.06119	0.00220661	86228.2	33298.6	28915	0.00823539
GAD.2~c2+Age+Sex+BMI+Race.Ethnicity+Smoking+healthDrinking+Healthy.physical.activity+Qualification+Townsend.deprivation.index+urban+CHD+diabet+Hype	c2	0.0361515	1.46351	0.143337	88531.4	34173.3	29695	0.242711
GAD.2~bcam+Age+Sex+BMI+Race.Ethnicity+Smoking+healthDrinking+Healthy.physical.activity+Qualification+Townsend.deprivation.index+urban+CHD+diabet+Hype	bcam	0.0363815	1.54482	0.122402	88461.3	34236.2	29632	0.216012
GAD.2~plin1+Age+Sex+BMI+Race.Ethnicity+Smoking+healthDrinking+Healthy.physical.activity+Qualification+Townsend.deprivation.index+urban+CHD+diabet+Hype	plin1	0.0364465	2.19061	0.028488	86376.1	33423.3	28935	0.0696408
GAD.2~sit1+Age+Sex+BMI+Race.Ethnicity+Smoking+healthDrinking+Healthy.physical.activity+Qualification+Townsend.deprivation.index+urban+CHD+diabet+Hype	sit1	0.0365243	3.46831	0.000524496	86701.8	33529.5	29053	0.00242828
GAD.2~axl+Age+Sex+BMI+Race.Ethnicity+Smoking+healthDrinking+Healthy.physical.activity+Qualification+Townsend.deprivation.index+urban+CHD+diabet+Hype	axl	0.0365619	1.77294	0.0762481	88682.1	34219.2	29751	0.149733
GAD.2~aldh3a1+Age+Sex+BMI+Race.Ethnicity+Smoking+healthDrinking+Healthy.physical.activity+Qualification+Townsend.deprivation.index+urban+CHD+diabet+Hype	aldh3a1	0.0366286	4.12508	3.71622e-05	88110.8	34033.1	29544	0.000249396
GAD.2~hmox2+Age+Sex+BMI+Race.Ethnicity+Smoking+healthDrinking+Healthy.physical.activity+Qualification+Townsend.deprivation.index+urban+CHD+diabet+Hype	hmox2	0.0366738	2.97062	0.00297441	86372	33418.7	28935	0.0106656
GAD.2~il6+Age+Sex+BMI+Race.Ethnicity+Smoking+healthDrinking+Healthy.physical.activity+Qualification+Townsend.deprivation.index+urban+CHD+diabet+Hype	il6	0.0367438	4.73971	2.15026e-06	87942.2	33948.2	29496	2.23108e-05
GAD.2~il1rl2+Age+Sex+BMI+Race.Ethnicity+Smoking+healthDrinking+Healthy.physical.activity+Qualification+Townsend.deprivation.index+urban+CHD+diabet+Hype	il1rl2	0.0367478	2.4786	0.0131956	86707.7	33536.3	29053	0.0368418
GAD.2~reg4+Age+Sex+BMI+Race.Ethnicity+Smoking+healthDrinking+Healthy.physical.activity+Qualification+Townsend.deprivation.index+urban+CHD+diabet+Hype	reg4	0.0367927	3.10107	0.00193003	88511.4	34195.8	29675	0.00743062
GAD.2~mmp9+Age+Sex+BMI+Race.Ethnicity+Smoking+healthDrinking+Healthy.physical.activity+Qualification+Townsend.deprivation.index+urban+CHD+diabet+Hype	mmp9	0.0369087	3.98023	6.90124e-05	88282	34155	29577	0.000424223
GAD.2~ccl25+Age+Sex+BMI+Race.Ethnicity+Smoking+healthDrinking+Healthy.physical.activity+Qualification+Townsend.deprivation.index+urban+CHD+diabet+Hype	ccl25	0.0371451	3.29374	0.000989796	89286	34477.1	29943	0.00425904
GAD.2~sema4c+Age+Sex+BMI+Race.Ethnicity+Smoking+healthDrinking+Healthy.physical.activity+Qualification+Townsend.deprivation.index+urban+CHD+diabet+Hype	sema4c	0.0372706	1.87829	0.0603516	87961.1	33970	29496	0.126315
GAD.2~rtbdn+Age+Sex+BMI+Race.Ethnicity+Smoking+healthDrinking+Healthy.physical.activity+Qualification+Townsend.deprivation.index+urban+CHD+diabet+Hype	rtbdn	0.0373529	1.93474	0.0530317	87960.9	33969.8	29496	0.114264
GAD.2~cd14+Age+Sex+BMI+Race.Ethnicity+Smoking+healthDrinking+Healthy.physical.activity+Qualification+Townsend.deprivation.index+urban+CHD+diabet+Hype	cd14	0.0375614	2.67611	0.00745234	86591.7	33425.5	29043	0.0228091
GAD.2~treml2+Age+Sex+BMI+Race.Ethnicity+Smoking+healthDrinking+Healthy.physical.activity+Qualification+Townsend.deprivation.index+urban+CHD+diabet+Hype	treml2	0.037575	2.22138	0.026333	88458.7	34233.2	29632	0.0655191
GAD.2~agr3+Age+Sex+BMI+Race.Ethnicity+Smoking+healthDrinking+Healthy.physical.activity+Qualification+Townsend.deprivation.index+urban+CHD+diabet+Hype	agr3	0.0377913	3.85553	0.000115729	86183.9	33270.4	28905	0.000674547
GAD.2~fgf5+Age+Sex+BMI+Race.Ethnicity+Smoking+healthDrinking+Healthy.physical.activity+Qualification+Townsend.deprivation.index+urban+CHD+diabet+Hype	fgf5	0.0378761	2.17798	0.0294157	86709.1	33537.9	29053	0.0712093
GAD.2~siae+Age+Sex+BMI+Race.Ethnicity+Smoking+healthDrinking+Healthy.physical.activity+Qualification+Townsend.deprivation.index+urban+CHD+diabet+Hype	siae	0.0379902	3.1685	0.00153386	88515.8	34200.9	29675	0.0060486
GAD.2~defa1_defa1b+Age+Sex+BMI+Race.Ethnicity+Smoking+healthDrinking+Healthy.physical.activity+Qualification+Townsend.deprivation.index+urban+CHD+diabet+Hype	defa1_defa1b	0.0380536	3.50973	0.000449242	86501.6	33381	29017	0.00210654
GAD.2~adgrg1+Age+Sex+BMI+Race.Ethnicity+Smoking+healthDrinking+Healthy.physical.activity+Qualification+Townsend.deprivation.index+urban+CHD+diabet+Hype	adgrg1	0.038076	4.37598	1.21303e-05	87945.5	33952.1	29496	9.91431e-05
GAD.2~creld2+Age+Sex+BMI+Race.Ethnicity+Smoking+healthDrinking+Healthy.physical.activity+Qualification+Townsend.deprivation.index+urban+CHD+diabet+Hype	creld2	0.0381963	3.55446	0.000379341	88650.1	34250.6	29721	0.0018316
GAD.2~ngf+Age+Sex+BMI+Race.Ethnicity+Smoking+healthDrinking+Healthy.physical.activity+Qualification+Townsend.deprivation.index+urban+CHD+diabet+Hype	ngf	0.0381969	0.808404	0.418865	87869.6	34026.7	29425	0.537072
GAD.2~ca12+Age+Sex+BMI+Race.Ethnicity+Smoking+healthDrinking+Healthy.physical.activity+Qualification+Townsend.deprivation.index+urban+CHD+diabet+Hype	ca12	0.0383021	2.18285	0.0290545	87959.9	33968.6	29496	0.0704921
GAD.2~reg1b+Age+Sex+BMI+Race.Ethnicity+Smoking+healthDrinking+Healthy.physical.activity+Qualification+Townsend.deprivation.index+urban+CHD+diabet+Hype	reg1b	0.0383144	3.88534	0.000102407	89444.6	34529.8	30000	0.00060169
GAD.2~fkbp4+Age+Sex+BMI+Race.Ethnicity+Smoking+healthDrinking+Healthy.physical.activity+Qualification+Townsend.deprivation.index+urban+CHD+diabet+Hype	fkbp4	0.0383177	3.00124	0.00269108	87861.3	34017.1	29425	0.00979365
GAD.2~msln+Age+Sex+BMI+Race.Ethnicity+Smoking+healthDrinking+Healthy.physical.activity+Qualification+Townsend.deprivation.index+urban+CHD+diabet+Hype	msln	0.0383516	3.7135	0.000204789	87838.9	33925	29454	0.00107772
GAD.2~nxph1+Age+Sex+BMI+Race.Ethnicity+Smoking+healthDrinking+Healthy.physical.activity+Qualification+Townsend.deprivation.index+urban+CHD+diabet+Hype	nxph1	0.0383528	2.54321	0.010989	86374.4	33421.4	28935	0.0316474
GAD.2~brk1+Age+Sex+BMI+Race.Ethnicity+Smoking+healthDrinking+Healthy.physical.activity+Qualification+Townsend.deprivation.index+urban+CHD+diabet+Hype	brk1	0.038639	3.01573	0.0025658	86371.8	33418.4	28935	0.0093844
GAD.2~muc13+Age+Sex+BMI+Race.Ethnicity+Smoking+healthDrinking+Healthy.physical.activity+Qualification+Townsend.deprivation.index+urban+CHD+diabet+Hype	muc13	0.0388129	3.34876	0.00081278	86369.6	33415.9	28935	0.00358162
GAD.2~cxcl9+Age+Sex+BMI+Race.Ethnicity+Smoking+healthDrinking+Healthy.physical.activity+Qualification+Townsend.deprivation.index+urban+CHD+diabet+Hype	cxcl9	0.0390423	4.63584	3.57004e-06	88774	34304.5	29760	3.52903e-05
GAD.2~igf1r+Age+Sex+BMI+Race.Ethnicity+Smoking+healthDrinking+Healthy.physical.activity+Qualification+Townsend.deprivation.index+urban+CHD+diabet+Hype	igf1r	0.0391283	1.48788	0.136792	87962.4	33971.5	29496	0.234891
GAD.2~fus+Age+Sex+BMI+Race.Ethnicity+Smoking+healthDrinking+Healthy.physical.activity+Qualification+Townsend.deprivation.index+urban+CHD+diabet+Hype	fus	0.0392941	2.74799	0.00599982	86184.7	33280.4	28901	0.0193342
GAD.2~idua+Age+Sex+BMI+Race.Ethnicity+Smoking+healthDrinking+Healthy.physical.activity+Qualification+Townsend.deprivation.index+urban+CHD+diabet+Hype	idua	0.0393429	3.27872	0.00104397	89153.1	34438	29893	0.00438906
GAD.2~dctpp1+Age+Sex+BMI+Race.Ethnicity+Smoking+healthDrinking+Healthy.physical.activity+Qualification+Townsend.deprivation.index+urban+CHD+diabet+Hype	dctpp1	0.0394724	2.23445	0.0254607	88204.2	33956.4	29625	0.0635649
GAD.2~ptk7+Age+Sex+BMI+Race.Ethnicity+Smoking+healthDrinking+Healthy.physical.activity+Qualification+Townsend.deprivation.index+urban+CHD+diabet+Hype	ptk7	0.0395644	2.59052	0.00958787	86374.1	33421.1	28935	0.0283375
GAD.2~uxs1+Age+Sex+BMI+Race.Ethnicity+Smoking+healthDrinking+Healthy.physical.activity+Qualification+Townsend.deprivation.index+urban+CHD+diabet+Hype	uxs1	0.0395801	3.64825	0.000264494	86305.5	33319.2	28945	0.00133613
GAD.2~dpy30+Age+Sex+BMI+Race.Ethnicity+Smoking+healthDrinking+Healthy.physical.activity+Qualification+Townsend.deprivation.index+urban+CHD+diabet+Hype	dpy30	0.0395851	4.24694	2.17362e-05	88833	34295	29794	0.000156448
GAD.2~draxin+Age+Sex+BMI+Race.Ethnicity+Smoking+healthDrinking+Healthy.physical.activity+Qualification+Townsend.deprivation.index+urban+CHD+diabet+Hype	draxin	0.0402942	3.01276	0.00259104	87861.2	34017	29425	0.00945311
GAD.2~hnmt+Age+Sex+BMI+Race.Ethnicity+Smoking+healthDrinking+Healthy.physical.activity+Qualification+Townsend.deprivation.index+urban+CHD+diabet+Hype	hnmt	0.0402986	3.2918	0.000996659	87419	33822.1	29287	0.00426349
GAD.2~reg3a+Age+Sex+BMI+Race.Ethnicity+Smoking+healthDrinking+Healthy.physical.activity+Qualification+Townsend.deprivation.index+urban+CHD+diabet+Hype	reg3a	0.0403214	4.43315	9.31947e-06	89440	34524.6	30000	7.98983e-05
GAD.2~msr1+Age+Sex+BMI+Race.Ethnicity+Smoking+healthDrinking+Healthy.physical.activity+Qualification+Townsend.deprivation.index+urban+CHD+diabet+Hype	msr1	0.0403614	3.27871	0.00104401	89210	34462.5	29911	0.00438906
GAD.2~timp4+Age+Sex+BMI+Race.Ethnicity+Smoking+healthDrinking+Healthy.physical.activity+Qualification+Townsend.deprivation.index+urban+CHD+diabet+Hype	timp4	0.0403675	2.82403	0.00474557	88455.7	34229.7	29632	0.0159972
GAD.2~gfra2+Age+Sex+BMI+Race.Ethnicity+Smoking+healthDrinking+Healthy.physical.activity+Qualification+Townsend.deprivation.index+urban+CHD+diabet+Hype	gfra2	0.0404712	1.50095	0.133379	87962.4	33971.5	29496	0.230189
GAD.2~krt18+Age+Sex+BMI+Race.Ethnicity+Smoking+healthDrinking+Healthy.physical.activity+Qualification+Townsend.deprivation.index+urban+CHD+diabet+Hype	krt18	0.0406536	5.72806	1.02571e-08	87931.8	33936.3	29496	2.00081e-07
GAD.2~sumf2+Age+Sex+BMI+Race.Ethnicity+Smoking+healthDrinking+Healthy.physical.activity+Qualification+Townsend.deprivation.index+urban+CHD+diabet+Hype	sumf2	0.0407101	3.83851	0.000124037	89206	34457.9	29911	0.000706091
GAD.2~arsb+Age+Sex+BMI+Race.Ethnicity+Smoking+healthDrinking+Healthy.physical.activity+Qualification+Townsend.deprivation.index+urban+CHD+diabet+Hype	arsb	0.0407812	3.98654	6.72055e-05	87948.7	33955.8	29496	0.000414859
GAD.2~psme2+Age+Sex+BMI+Race.Ethnicity+Smoking+healthDrinking+Healthy.physical.activity+Qualification+Townsend.deprivation.index+urban+CHD+diabet+Hype	psme2	0.0408359	2.70397	0.00685568	87482.1	33881.3	29293	0.0212948
GAD.2~fgf23+Age+Sex+BMI+Race.Ethnicity+Smoking+healthDrinking+Healthy.physical.activity+Qualification+Townsend.deprivation.index+urban+CHD+diabet+Hype	fgf23	0.0408611	4.02542	5.70147e-05	89021.3	34386.4	29849	0.000361093
GAD.2~ifngr2+Age+Sex+BMI+Race.Ethnicity+Smoking+healthDrinking+Healthy.physical.activity+Qualification+Townsend.deprivation.index+urban+CHD+diabet+Hype	ifngr2	0.0409228	3.75536	0.000173426	87856.2	34011.2	29425	0.000932801
GAD.2~slc39a14+Age+Sex+BMI+Race.Ethnicity+Smoking+healthDrinking+Healthy.physical.activity+Qualification+Townsend.deprivation.index+urban+CHD+diabet+Hype	slc39a14	0.0410114	2.37545	0.0175338	86375.2	33422.3	28935	0.0468958
GAD.2~fcer2+Age+Sex+BMI+Race.Ethnicity+Smoking+healthDrinking+Healthy.physical.activity+Qualification+Townsend.deprivation.index+urban+CHD+diabet+Hype	fcer2	0.0410517	3.60232	0.0003159	88450.7	34224	29632	0.0015561
GAD.2~il2rb+Age+Sex+BMI+Race.Ethnicity+Smoking+healthDrinking+Healthy.physical.activity+Qualification+Townsend.deprivation.index+urban+CHD+diabet+Hype	il2rb	0.0412094	2.71911	0.00654973	86706.4	33534.8	29053	0.0205187
GAD.2~tnfsf14+Age+Sex+BMI+Race.Ethnicity+Smoking+healthDrinking+Healthy.physical.activity+Qualification+Townsend.deprivation.index+urban+CHD+diabet+Hype	tnfsf14	0.041317	4.24614	2.1815e-05	87852.3	34006.6	29425	0.000156448
GAD.2~mdk+Age+Sex+BMI+Race.Ethnicity+Smoking+healthDrinking+Healthy.physical.activity+Qualification+Townsend.deprivation.index+urban+CHD+diabet+Hype	mdk	0.0413232	3.79489	0.000148004	88320.9	34106.3	29618	0.000817095
GAD.2~chrdl1+Age+Sex+BMI+Race.Ethnicity+Smoking+healthDrinking+Healthy.physical.activity+Qualification+Townsend.deprivation.index+urban+CHD+diabet+Hype	chrdl1	0.0413252	2.25588	0.0240854	88657.6	34259.3	29721	0.0607533
GAD.2~tnfrsf21+Age+Sex+BMI+Race.Ethnicity+Smoking+healthDrinking+Healthy.physical.activity+Qualification+Townsend.deprivation.index+urban+CHD+diabet+Hype	tnfrsf21	0.0418388	2.02213	0.043172	89216.7	34470.2	29911	0.0970209
GAD.2~mfge8+Age+Sex+BMI+Race.Ethnicity+Smoking+healthDrinking+Healthy.physical.activity+Qualification+Townsend.deprivation.index+urban+CHD+diabet+Hype	mfge8	0.0419386	3.22115	0.00127817	88453.3	34227	29632	0.0052144
GAD.2~tfrc+Age+Sex+BMI+Race.Ethnicity+Smoking+healthDrinking+Healthy.physical.activity+Qualification+Townsend.deprivation.index+urban+CHD+diabet+Hype	tfrc	0.0423048	2.90042	0.00372937	88665.3	34193.1	29754	0.0130216
GAD.2~prss2+Age+Sex+BMI+Race.Ethnicity+Smoking+healthDrinking+Healthy.physical.activity+Qualification+Townsend.deprivation.index+urban+CHD+diabet+Hype	prss2	0.0423917	3.97182	7.14928e-05	88669.5	34204.7	29751	0.000437632
GAD.2~adamts16+Age+Sex+BMI+Race.Ethnicity+Smoking+healthDrinking+Healthy.physical.activity+Qualification+Townsend.deprivation.index+urban+CHD+diabet+Hype	adamts16	0.0424613	2.35143	0.0187082	86868.8	33562.2	29123	0.0497639
GAD.2~osm+Age+Sex+BMI+Race.Ethnicity+Smoking+healthDrinking+Healthy.physical.activity+Qualification+Townsend.deprivation.index+urban+CHD+diabet+Hype	osm	0.0425439	5.33928	9.4008e-08	87856.5	33949.8	29452	1.4034e-06
GAD.2~hspg2+Age+Sex+BMI+Race.Ethnicity+Smoking+healthDrinking+Healthy.physical.activity+Qualification+Townsend.deprivation.index+urban+CHD+diabet+Hype	hspg2	0.0426356	1.87467	0.0608474	87720.6	33873.1	29417	0.12684
GAD.2~acta2+Age+Sex+BMI+Race.Ethnicity+Smoking+healthDrinking+Healthy.physical.activity+Qualification+Townsend.deprivation.index+urban+CHD+diabet+Hype	acta2	0.042647	3.26343	0.00110199	86863.7	33556.3	29123	0.0046195
GAD.2~pts+Age+Sex+BMI+Race.Ethnicity+Smoking+healthDrinking+Healthy.physical.activity+Qualification+Townsend.deprivation.index+urban+CHD+diabet+Hype	pts	0.0427139	4.07631	4.58787e-05	86002.1	33291.3	28804	0.000300989
GAD.2~ogfr+Age+Sex+BMI+Race.Ethnicity+Smoking+healthDrinking+Healthy.physical.activity+Qualification+Townsend.deprivation.index+urban+CHD+diabet+Hype	ogfr	0.042856	2.55194	0.0107176	87958.1	33966.6	29496	0.031098
GAD.2~angptl2+Age+Sex+BMI+Race.Ethnicity+Smoking+healthDrinking+Healthy.physical.activity+Qualification+Townsend.deprivation.index+urban+CHD+diabet+Hype	angptl2	0.0430043	3.02409	0.00249596	88514.3	34203.7	29673	0.00919797
GAD.2~pi3+Age+Sex+BMI+Race.Ethnicity+Smoking+healthDrinking+Healthy.physical.activity+Qualification+Townsend.deprivation.index+urban+CHD+diabet+Hype	pi3	0.0435757	4.11924	3.81174e-05	87384.3	33782.1	29287	0.000254638
GAD.2~klk10+Age+Sex+BMI+Race.Ethnicity+Smoking+healthDrinking+Healthy.physical.activity+Qualification+Townsend.deprivation.index+urban+CHD+diabet+Hype	klk10	0.0436239	3.07408	0.00211342	88350.1	34144.5	29616	0.00794842
GAD.2~reg1a+Age+Sex+BMI+Race.Ethnicity+Smoking+healthDrinking+Healthy.physical.activity+Qualification+Townsend.deprivation.index+urban+CHD+diabet+Hype	reg1a	0.0438001	3.73303	0.000189544	87785.7	33857.1	29457	0.0010083
GAD.2~mrpl46+Age+Sex+BMI+Race.Ethnicity+Smoking+healthDrinking+Healthy.physical.activity+Qualification+Townsend.deprivation.index+urban+CHD+diabet+Hype	mrpl46	0.0438244	2.12683	0.0334425	86376.3	33423.6	28935	0.0789136
GAD.2~entpd6+Age+Sex+BMI+Race.Ethnicity+Smoking+healthDrinking+Healthy.physical.activity+Qualification+Townsend.deprivation.index+urban+CHD+diabet+Hype	entpd6	0.0438832	2.12393	0.0336846	86869.8	33563.4	29123	0.0792565
GAD.2~cd300lf+Age+Sex+BMI+Race.Ethnicity+Smoking+healthDrinking+Healthy.physical.activity+Qualification+Townsend.deprivation.index+urban+CHD+diabet+Hype	cd300lf	0.0440819	4.75361	2.00744e-06	89141.3	34424.3	29893	2.14371e-05
GAD.2~sez6l+Age+Sex+BMI+Race.Ethnicity+Smoking+healthDrinking+Healthy.physical.activity+Qualification+Townsend.deprivation.index+urban+CHD+diabet+Hype	sez6l	0.0440873	2.12379	0.0336962	88628	34236.7	29716	0.0792565
GAD.2~spink6+Age+Sex+BMI+Race.Ethnicity+Smoking+healthDrinking+Healthy.physical.activity+Qualification+Townsend.deprivation.index+urban+CHD+diabet+Hype	spink6	0.044323	4.31027	1.63574e-05	89145.3	34429	29893	0.00012464
GAD.2~baiap2+Age+Sex+BMI+Race.Ethnicity+Smoking+healthDrinking+Healthy.physical.activity+Qualification+Townsend.deprivation.index+urban+CHD+diabet+Hype	baiap2	0.0443363	4.79036	1.67309e-06	86295.9	33308.1	28945	1.81313e-05
GAD.2~kynu+Age+Sex+BMI+Race.Ethnicity+Smoking+healthDrinking+Healthy.physical.activity+Qualification+Townsend.deprivation.index+urban+CHD+diabet+Hype	kynu	0.0444886	3.60836	0.00030864	89283.8	34474.6	29943	0.00153064
GAD.2~p4hb+Age+Sex+BMI+Race.Ethnicity+Smoking+healthDrinking+Healthy.physical.activity+Qualification+Townsend.deprivation.index+urban+CHD+diabet+Hype	p4hb	0.0445302	3.0906	0.00199937	87896.9	33953.1	29471	0.00763729
GAD.2~cxcl13+Age+Sex+BMI+Race.Ethnicity+Smoking+healthDrinking+Healthy.physical.activity+Qualification+Townsend.deprivation.index+urban+CHD+diabet+Hype	cxcl13	0.0445396	4.79179	1.66088e-06	89197.8	34448.4	29911	1.81313e-05
GAD.2~sirpb1+Age+Sex+BMI+Race.Ethnicity+Smoking+healthDrinking+Healthy.physical.activity+Qualification+Townsend.deprivation.index+urban+CHD+diabet+Hype	sirpb1	0.0445947	3.59193	0.000328767	88212.3	34074.7	29577	0.00160865
GAD.2~mad1l1+Age+Sex+BMI+Race.Ethnicity+Smoking+healthDrinking+Healthy.physical.activity+Qualification+Townsend.deprivation.index+urban+CHD+diabet+Hype	mad1l1	0.0446085	3.8421	0.000122241	87521.5	33869.6	29318	0.000701325
GAD.2~ctsd+Age+Sex+BMI+Race.Ethnicity+Smoking+healthDrinking+Healthy.physical.activity+Qualification+Townsend.deprivation.index+urban+CHD+diabet+Hype	ctsd	0.0447788	2.93383	0.00335079	82507.8	31849.3	27671	0.0118986
GAD.2~thop1+Age+Sex+BMI+Race.Ethnicity+Smoking+healthDrinking+Healthy.physical.activity+Qualification+Townsend.deprivation.index+urban+CHD+diabet+Hype	thop1	0.0449003	2.52192	0.0116768	87793.6	33816.2	29479	0.0334308
GAD.2~arnt+Age+Sex+BMI+Race.Ethnicity+Smoking+healthDrinking+Healthy.physical.activity+Qualification+Townsend.deprivation.index+urban+CHD+diabet+Hype	arnt	0.0449016	2.89233	0.00382677	86705.5	33533.7	29053	0.0132983
GAD.2~plxnb2+Age+Sex+BMI+Race.Ethnicity+Smoking+healthDrinking+Healthy.physical.activity+Qualification+Townsend.deprivation.index+urban+CHD+diabet+Hype	plxnb2	0.0449575	1.85828	0.0631386	89082.5	34418.2	29866	0.130469
GAD.2~adamts15+Age+Sex+BMI+Race.Ethnicity+Smoking+healthDrinking+Healthy.physical.activity+Qualification+Townsend.deprivation.index+urban+CHD+diabet+Hype	adamts15	0.045045	3.45523	0.000550602	87952.7	33960.3	29496	0.00253312
GAD.2~hs3st3b1+Age+Sex+BMI+Race.Ethnicity+Smoking+healthDrinking+Healthy.physical.activity+Qualification+Townsend.deprivation.index+urban+CHD+diabet+Hype	hs3st3b1	0.0450485	3.02168	0.00251595	87955.5	33963.6	29496	0.00924833
GAD.2~galnt10+Age+Sex+BMI+Race.Ethnicity+Smoking+healthDrinking+Healthy.physical.activity+Qualification+Townsend.deprivation.index+urban+CHD+diabet+Hype	galnt10	0.0451441	2.20843	0.0272216	87959.7	33968.5	29496	0.0672724
GAD.2~ltbp3+Age+Sex+BMI+Race.Ethnicity+Smoking+healthDrinking+Healthy.physical.activity+Qualification+Townsend.deprivation.index+urban+CHD+diabet+Hype	ltbp3	0.0452503	4.26606	1.99582e-05	86300.6	33313.6	28945	0.000145994
GAD.2~ccl21+Age+Sex+BMI+Race.Ethnicity+Smoking+healthDrinking+Healthy.physical.activity+Qualification+Townsend.deprivation.index+urban+CHD+diabet+Hype	ccl21	0.045282	3.24481	0.0011766	88785	34317.2	29760	0.00486261
GAD.2~ddr1+Age+Sex+BMI+Race.Ethnicity+Smoking+healthDrinking+Healthy.physical.activity+Qualification+Townsend.deprivation.index+urban+CHD+diabet+Hype	ddr1	0.0454908	1.85324	0.0638575	89217.3	34470.9	29911	0.131213
GAD.2~ccn3+Age+Sex+BMI+Race.Ethnicity+Smoking+healthDrinking+Healthy.physical.activity+Qualification+Townsend.deprivation.index+urban+CHD+diabet+Hype	ccn3	0.0456965	2.68385	0.00728191	89323.1	34494.7	29954	0.0223812
GAD.2~clec11a+Age+Sex+BMI+Race.Ethnicity+Smoking+healthDrinking+Healthy.physical.activity+Qualification+Townsend.deprivation.index+urban+CHD+diabet+Hype	clec11a	0.0458331	3.8855	0.000102341	88307.5	34168.4	29584	0.00060169
GAD.2~pcdh1+Age+Sex+BMI+Race.Ethnicity+Smoking+healthDrinking+Healthy.physical.activity+Qualification+Townsend.deprivation.index+urban+CHD+diabet+Hype	pcdh1	0.0462112	1.72327	0.0848499	88995.4	34377.1	29840	0.162057
GAD.2~smpd1+Age+Sex+BMI+Race.Ethnicity+Smoking+healthDrinking+Healthy.physical.activity+Qualification+Townsend.deprivation.index+urban+CHD+diabet+Hype	smpd1	0.0462479	4.03621	5.44573e-05	88758.4	34293.4	29757	0.000347047
GAD.2~ccl14+Age+Sex+BMI+Race.Ethnicity+Smoking+healthDrinking+Healthy.physical.activity+Qualification+Townsend.deprivation.index+urban+CHD+diabet+Hype	ccl14	0.0465121	3.2467	0.00116881	88152.9	34058.7	29554	0.00484411
GAD.2~tnc+Age+Sex+BMI+Race.Ethnicity+Smoking+healthDrinking+Healthy.physical.activity+Qualification+Townsend.deprivation.index+urban+CHD+diabet+Hype	tnc	0.0469755	3.98972	6.63099e-05	88669.3	34204.5	29751	0.000412278
GAD.2~igfbpl1+Age+Sex+BMI+Race.Ethnicity+Smoking+healthDrinking+Healthy.physical.activity+Qualification+Townsend.deprivation.index+urban+CHD+diabet+Hype	igfbpl1	0.0472374	2.74592	0.00603787	88201.6	33953.5	29625	0.0193715
GAD.2~oscar+Age+Sex+BMI+Race.Ethnicity+Smoking+healthDrinking+Healthy.physical.activity+Qualification+Townsend.deprivation.index+urban+CHD+diabet+Hype	oscar	0.04744	2.8339	0.00460141	88513	34197.7	29675	0.015547
GAD.2~bcl2l11+Age+Sex+BMI+Race.Ethnicity+Smoking+healthDrinking+Healthy.physical.activity+Qualification+Townsend.deprivation.index+urban+CHD+diabet+Hype	bcl2l11	0.0475115	3.6975	0.00021813	88224.9	34068.8	29586	0.00113293
GAD.2~thbd+Age+Sex+BMI+Race.Ethnicity+Smoking+healthDrinking+Healthy.physical.activity+Qualification+Townsend.deprivation.index+urban+CHD+diabet+Hype	thbd	0.0476494	2.36753	0.0179136	88203.5	33955.7	29625	0.0478241
GAD.2~nid1+Age+Sex+BMI+Race.Ethnicity+Smoking+healthDrinking+Healthy.physical.activity+Qualification+Townsend.deprivation.index+urban+CHD+diabet+Hype	nid1	0.0477834	3.22535	0.00125957	88390.5	34129.5	29643	0.00517625
GAD.2~vnn2+Age+Sex+BMI+Race.Ethnicity+Smoking+healthDrinking+Healthy.physical.activity+Qualification+Townsend.deprivation.index+urban+CHD+diabet+Hype	vnn2	0.0478232	3.9534	7.72267e-05	87949	33956.1	29496	0.000466871
GAD.2~pilra+Age+Sex+BMI+Race.Ethnicity+Smoking+healthDrinking+Healthy.physical.activity+Qualification+Townsend.deprivation.index+urban+CHD+diabet+Hype	pilra	0.0478521	3.53322	0.000411158	88451.2	34224.5	29632	0.001953
GAD.2~lgals7_lgals7b+Age+Sex+BMI+Race.Ethnicity+Smoking+healthDrinking+Healthy.physical.activity+Qualification+Townsend.deprivation.index+urban+CHD+diabet+Hype	lgals7_lgals7b	0.0480748	3.54931	0.000386836	88072.7	34018.8	29531	0.00184948
GAD.2~ism1+Age+Sex+BMI+Race.Ethnicity+Smoking+healthDrinking+Healthy.physical.activity+Qualification+Townsend.deprivation.index+urban+CHD+diabet+Hype	ism1	0.0481636	3.36059	0.000778742	88227.3	34071.5	29586	0.00346292
GAD.2~ltbp2+Age+Sex+BMI+Race.Ethnicity+Smoking+healthDrinking+Healthy.physical.activity+Qualification+Townsend.deprivation.index+urban+CHD+diabet+Hype	ltbp2	0.0482895	2.70825	0.0067678	89452.4	34538.7	30000	0.0211115
GAD.2~tfpi2+Age+Sex+BMI+Race.Ethnicity+Smoking+healthDrinking+Healthy.physical.activity+Qualification+Townsend.deprivation.index+urban+CHD+diabet+Hype	tfpi2	0.0483118	3.35328	0.000799595	88369.9	34156	29621	0.00353416
GAD.2~calb1+Age+Sex+BMI+Race.Ethnicity+Smoking+healthDrinking+Healthy.physical.activity+Qualification+Townsend.deprivation.index+urban+CHD+diabet+Hype	calb1	0.0484773	3.71073	0.00020704	87950.9	33958.2	29496	0.00108566
GAD.2~cx3cl1+Age+Sex+BMI+Race.Ethnicity+Smoking+healthDrinking+Healthy.physical.activity+Qualification+Townsend.deprivation.index+urban+CHD+diabet+Hype	cx3cl1	0.0484996	2.85024	0.0043716	87862.2	34018.1	29425	0.0150133
GAD.2~spp1+Age+Sex+BMI+Race.Ethnicity+Smoking+healthDrinking+Healthy.physical.activity+Qualification+Townsend.deprivation.index+urban+CHD+diabet+Hype	spp1	0.048548	3.9601	7.50902e-05	89318.4	34487.1	29955	0.000457737
GAD.2~cstb+Age+Sex+BMI+Race.Ethnicity+Smoking+healthDrinking+Healthy.physical.activity+Qualification+Townsend.deprivation.index+urban+CHD+diabet+Hype	cstb	0.0485723	3.69416	0.000221018	87144.7	33652.1	29223	0.00113855
GAD.2~ddah1+Age+Sex+BMI+Race.Ethnicity+Smoking+healthDrinking+Healthy.physical.activity+Qualification+Townsend.deprivation.index+urban+CHD+diabet+Hype	ddah1	0.0485888	3.83341	0.000126639	87949.9	33957.2	29496	0.000715678
GAD.2~galnt3+Age+Sex+BMI+Race.Ethnicity+Smoking+healthDrinking+Healthy.physical.activity+Qualification+Townsend.deprivation.index+urban+CHD+diabet+Hype	galnt3	0.0487285	3.62229	0.000292509	86700.7	33528.2	29053	0.00146555
GAD.2~cd79b+Age+Sex+BMI+Race.Ethnicity+Smoking+healthDrinking+Healthy.physical.activity+Qualification+Townsend.deprivation.index+urban+CHD+diabet+Hype	cd79b	0.0493108	3.84315	0.000121718	89282.1	34472.6	29943	0.000701325
GAD.2~rrm2+Age+Sex+BMI+Race.Ethnicity+Smoking+healthDrinking+Healthy.physical.activity+Qualification+Townsend.deprivation.index+urban+CHD+diabet+Hype	rrm2	0.0493224	4.38108	1.18509e-05	86299.6	33312.5	28945	9.80441e-05
GAD.2~slamf8+Age+Sex+BMI+Race.Ethnicity+Smoking+healthDrinking+Healthy.physical.activity+Qualification+Townsend.deprivation.index+urban+CHD+diabet+Hype	slamf8	0.0494972	4.57606	4.7577e-06	86297.9	33310.5	28945	4.43286e-05
GAD.2~pcsk9+Age+Sex+BMI+Race.Ethnicity+Smoking+healthDrinking+Healthy.physical.activity+Qualification+Townsend.deprivation.index+urban+CHD+diabet+Hype	pcsk9	0.0499026	3.50385	0.000459246	89447.4	34533	30000	0.00213974
GAD.2~fam3b+Age+Sex+BMI+Race.Ethnicity+Smoking+healthDrinking+Healthy.physical.activity+Qualification+Townsend.deprivation.index+urban+CHD+diabet+Hype	fam3b	0.0499246	3.15905	0.00158442	87954.6	33962.6	29496	0.00621448
GAD.2~havcr1+Age+Sex+BMI+Race.Ethnicity+Smoking+healthDrinking+Healthy.physical.activity+Qualification+Townsend.deprivation.index+urban+CHD+diabet+Hype	havcr1	0.0504217	5.46044	4.78729e-08	88988.5	34348.7	29849	7.61283e-07
GAD.2~nos3+Age+Sex+BMI+Race.Ethnicity+Smoking+healthDrinking+Healthy.physical.activity+Qualification+Townsend.deprivation.index+urban+CHD+diabet+Hype	nos3	0.0505075	4.54383	5.54632e-06	86360.2	33405	28935	5.03992e-05
GAD.2~lrrc25+Age+Sex+BMI+Race.Ethnicity+Smoking+healthDrinking+Healthy.physical.activity+Qualification+Townsend.deprivation.index+urban+CHD+diabet+Hype	lrrc25	0.050669	3.46592	0.000529176	87952.6	33960.3	29496	0.00244222
GAD.2~siglec1+Age+Sex+BMI+Race.Ethnicity+Smoking+healthDrinking+Healthy.physical.activity+Qualification+Townsend.deprivation.index+urban+CHD+diabet+Hype	siglec1	0.0508016	3.77195	0.000162288	88781.3	34312.9	29760	0.000882629
GAD.2~ptn+Age+Sex+BMI+Race.Ethnicity+Smoking+healthDrinking+Healthy.physical.activity+Qualification+Townsend.deprivation.index+urban+CHD+diabet+Hype	ptn	0.0508801	4.41042	1.0354e-05	86854.9	33546.2	29123	8.80694e-05
GAD.2~ggt1+Age+Sex+BMI+Race.Ethnicity+Smoking+healthDrinking+Healthy.physical.activity+Qualification+Townsend.deprivation.index+urban+CHD+diabet+Hype	ggt1	0.0509964	4.31225	1.62124e-05	88255.6	34126.9	29576	0.000124182
GAD.2~vcan+Age+Sex+BMI+Race.Ethnicity+Smoking+healthDrinking+Healthy.physical.activity+Qualification+Townsend.deprivation.index+urban+CHD+diabet+Hype	vcan	0.0515187	2.78416	0.00537003	89213	34465.9	29911	0.0176547
GAD.2~angptl7+Age+Sex+BMI+Race.Ethnicity+Smoking+healthDrinking+Healthy.physical.activity+Qualification+Townsend.deprivation.index+urban+CHD+diabet+Hype	angptl7	0.0516892	3.31909	0.000904181	89152.8	34437.7	29893	0.00394871
GAD.2~gcnt1+Age+Sex+BMI+Race.Ethnicity+Smoking+healthDrinking+Healthy.physical.activity+Qualification+Townsend.deprivation.index+urban+CHD+diabet+Hype	gcnt1	0.0517639	3.17037	0.00152401	87954.6	33962.5	29496	0.00602601
GAD.2~ccl11+Age+Sex+BMI+Race.Ethnicity+Smoking+healthDrinking+Healthy.physical.activity+Qualification+Townsend.deprivation.index+urban+CHD+diabet+Hype	ccl11	0.0519781	3.5495	0.000386557	89284.3	34475.1	29943	0.00184948
GAD.2~spint2+Age+Sex+BMI+Race.Ethnicity+Smoking+healthDrinking+Healthy.physical.activity+Qualification+Townsend.deprivation.index+urban+CHD+diabet+Hype	spint2	0.0523044	3.81748	0.000135096	88781	34312.5	29760	0.000757263
GAD.2~ogn+Age+Sex+BMI+Race.Ethnicity+Smoking+healthDrinking+Healthy.physical.activity+Qualification+Townsend.deprivation.index+urban+CHD+diabet+Hype	ogn	0.052523	3.77547	0.000160016	88449.4	34222.5	29632	0.00087352
GAD.2~lilrb2+Age+Sex+BMI+Race.Ethnicity+Smoking+healthDrinking+Healthy.physical.activity+Qualification+Townsend.deprivation.index+urban+CHD+diabet+Hype	lilrb2	0.0527325	3.25288	0.00114369	89083.2	34421.3	29865	0.004767
GAD.2~siglec9+Age+Sex+BMI+Race.Ethnicity+Smoking+healthDrinking+Healthy.physical.activity+Qualification+Townsend.deprivation.index+urban+CHD+diabet+Hype	siglec9	0.0528463	2.83487	0.00458756	89010.3	34373.8	29849	0.0155361
GAD.2~icoslg+Age+Sex+BMI+Race.Ethnicity+Smoking+healthDrinking+Healthy.physical.activity+Qualification+Townsend.deprivation.index+urban+CHD+diabet+Hype	icoslg	0.0528909	1.78599	0.0741119	87961.4	33970.4	29496	0.146918
GAD.2~nppc+Age+Sex+BMI+Race.Ethnicity+Smoking+healthDrinking+Healthy.physical.activity+Qualification+Townsend.deprivation.index+urban+CHD+diabet+Hype	nppc	0.0528946	4.38232	1.17824e-05	88219.4	34062.4	29586	9.80441e-05
GAD.2~il15ra+Age+Sex+BMI+Race.Ethnicity+Smoking+healthDrinking+Healthy.physical.activity+Qualification+Townsend.deprivation.index+urban+CHD+diabet+Hype	il15ra	0.0530342	3.18762	0.001436	86703.7	33531.6	29053	0.0057558
GAD.2~ccl3+Age+Sex+BMI+Race.Ethnicity+Smoking+healthDrinking+Healthy.physical.activity+Qualification+Townsend.deprivation.index+urban+CHD+diabet+Hype	ccl3	0.0533239	5.7044	1.17863e-08	88206.1	34047	29586	2.21069e-07
GAD.2~grpel1+Age+Sex+BMI+Race.Ethnicity+Smoking+healthDrinking+Healthy.physical.activity+Qualification+Townsend.deprivation.index+urban+CHD+diabet+Hype	grpel1	0.053352	5.67419	1.40652e-08	87932.4	33937	29496	2.60474e-07
GAD.2~pglyrp1+Age+Sex+BMI+Race.Ethnicity+Smoking+healthDrinking+Healthy.physical.activity+Qualification+Townsend.deprivation.index+urban+CHD+diabet+Hype	pglyrp1	0.0533827	4.08091	4.49764e-05	89077.1	34414.3	29865	0.000296399
GAD.2~dtx3+Age+Sex+BMI+Race.Ethnicity+Smoking+healthDrinking+Healthy.physical.activity+Qualification+Townsend.deprivation.index+urban+CHD+diabet+Hype	dtx3	0.0535048	2.28148	0.022527	87959.4	33968.1	29496	0.0574164
GAD.2~vegfa+Age+Sex+BMI+Race.Ethnicity+Smoking+healthDrinking+Healthy.physical.activity+Qualification+Townsend.deprivation.index+urban+CHD+diabet+Hype	vegfa	0.0535898	5.52684	3.28779e-08	89031.6	34377.8	29858	5.52878e-07
GAD.2~dcbld2+Age+Sex+BMI+Race.Ethnicity+Smoking+healthDrinking+Healthy.physical.activity+Qualification+Townsend.deprivation.index+urban+CHD+diabet+Hype	dcbld2	0.0539911	3.28858	0.00100811	88621.7	34229.4	29716	0.00428739
GAD.2~retn+Age+Sex+BMI+Race.Ethnicity+Smoking+healthDrinking+Healthy.physical.activity+Qualification+Townsend.deprivation.index+urban+CHD+diabet+Hype	retn	0.0543127	4.02075	5.81568e-05	88267.5	34122.3	29584	0.000366739
GAD.2~ccl16+Age+Sex+BMI+Race.Ethnicity+Smoking+healthDrinking+Healthy.physical.activity+Qualification+Townsend.deprivation.index+urban+CHD+diabet+Hype	ccl16	0.0544446	5.07249	3.94974e-07	89434	34517.6	30000	4.98144e-06
GAD.2~bambi+Age+Sex+BMI+Race.Ethnicity+Smoking+healthDrinking+Healthy.physical.activity+Qualification+Townsend.deprivation.index+urban+CHD+diabet+Hype	bambi	0.0547158	2.80606	0.00501849	86311	33325.5	28945	0.0167627
GAD.2~egfl7+Age+Sex+BMI+Race.Ethnicity+Smoking+healthDrinking+Healthy.physical.activity+Qualification+Townsend.deprivation.index+urban+CHD+diabet+Hype	egfl7	0.0551978	3.82845	0.000129226	86304.2	33317.7	28945	0.000727143
GAD.2~erp44+Age+Sex+BMI+Race.Ethnicity+Smoking+healthDrinking+Healthy.physical.activity+Qualification+Townsend.deprivation.index+urban+CHD+diabet+Hype	erp44	0.0554575	2.55024	0.0107699	87797.2	33895.2	29446	0.031139
GAD.2~ceacam8+Age+Sex+BMI+Race.Ethnicity+Smoking+healthDrinking+Healthy.physical.activity+Qualification+Townsend.deprivation.index+urban+CHD+diabet+Hype	ceacam8	0.0556528	4.84518	1.27145e-06	86850.9	33541.6	29123	1.44196e-05
GAD.2~nomo1+Age+Sex+BMI+Race.Ethnicity+Smoking+healthDrinking+Healthy.physical.activity+Qualification+Townsend.deprivation.index+urban+CHD+diabet+Hype	nomo1	0.055683	2.31195	0.0207874	88458.3	34232.8	29632	0.0541137
GAD.2~proc+Age+Sex+BMI+Race.Ethnicity+Smoking+healthDrinking+Healthy.physical.activity+Qualification+Townsend.deprivation.index+urban+CHD+diabet+Hype	proc	0.0557046	2.53212	0.0113428	88527.1	34168.4	29695	0.0325382
GAD.2~tpp1+Age+Sex+BMI+Race.Ethnicity+Smoking+healthDrinking+Healthy.physical.activity+Qualification+Townsend.deprivation.index+urban+CHD+diabet+Hype	tpp1	0.0558269	4.46661	7.97641e-06	87847.1	33984.7	29432	6.94612e-05
GAD.2~spint1+Age+Sex+BMI+Race.Ethnicity+Smoking+healthDrinking+Healthy.physical.activity+Qualification+Townsend.deprivation.index+urban+CHD+diabet+Hype	spint1	0.0560406	2.48069	0.0131184	88100.4	34071.3	29522	0.0366964
GAD.2~ace2+Age+Sex+BMI+Race.Ethnicity+Smoking+healthDrinking+Healthy.physical.activity+Qualification+Townsend.deprivation.index+urban+CHD+diabet+Hype	ace2	0.0562324	4.77932	1.76744e-06	86851.5	33542.3	29123	1.90129e-05
GAD.2~flt4+Age+Sex+BMI+Race.Ethnicity+Smoking+healthDrinking+Healthy.physical.activity+Qualification+Townsend.deprivation.index+urban+CHD+diabet+Hype	flt4	0.0563419	3.38899	0.000702415	88621.1	34228.7	29716	0.00315225
GAD.2~glb1+Age+Sex+BMI+Race.Ethnicity+Smoking+healthDrinking+Healthy.physical.activity+Qualification+Townsend.deprivation.index+urban+CHD+diabet+Hype	glb1	0.0563428	4.16005	3.19085e-05	87853	34007.5	29425	0.000217126
GAD.2~cd207+Age+Sex+BMI+Race.Ethnicity+Smoking+healthDrinking+Healthy.physical.activity+Qualification+Townsend.deprivation.index+urban+CHD+diabet+Hype	cd207	0.0563883	3.76415	0.000167449	86315.8	33294.7	28961	0.000907327
GAD.2~scgn+Age+Sex+BMI+Race.Ethnicity+Smoking+healthDrinking+Healthy.physical.activity+Qualification+Townsend.deprivation.index+urban+CHD+diabet+Hype	scgn	0.0564349	4.27405	1.92568e-05	86695.6	33522.3	29053	0.000141571
GAD.2~ssc5d+Age+Sex+BMI+Race.Ethnicity+Smoking+healthDrinking+Healthy.physical.activity+Qualification+Townsend.deprivation.index+urban+CHD+diabet+Hype	ssc5d	0.0564765	4.261	2.04138e-05	88667.1	34202	29751	0.000148584
GAD.2~ly6d+Age+Sex+BMI+Race.Ethnicity+Smoking+healthDrinking+Healthy.physical.activity+Qualification+Townsend.deprivation.index+urban+CHD+diabet+Hype	ly6d	0.0565823	3.69677	0.000218759	87902.3	33959.3	29471	0.00113293
GAD.2~zbtb17+Age+Sex+BMI+Race.Ethnicity+Smoking+healthDrinking+Healthy.physical.activity+Qualification+Townsend.deprivation.index+urban+CHD+diabet+Hype	zbtb17	0.0568115	4.23473	2.29526e-05	86856.4	33548	29123	0.000163803
GAD.2~ada2+Age+Sex+BMI+Race.Ethnicity+Smoking+healthDrinking+Healthy.physical.activity+Qualification+Townsend.deprivation.index+urban+CHD+diabet+Hype	ada2	0.056884	4.16319	3.1472e-05	87837.8	33923.7	29454	0.000215156
GAD.2~cd27+Age+Sex+BMI+Race.Ethnicity+Smoking+healthDrinking+Healthy.physical.activity+Qualification+Townsend.deprivation.index+urban+CHD+diabet+Hype	cd27	0.0570315	4.06042	4.911e-05	88616.1	34222.9	29716	0.00032075
GAD.2~cd46+Age+Sex+BMI+Race.Ethnicity+Smoking+healthDrinking+Healthy.physical.activity+Qualification+Townsend.deprivation.index+urban+CHD+diabet+Hype	cd46	0.057511	2.85896	0.00425336	87839.3	33939.2	29448	0.0146761
GAD.2~lgals3+Age+Sex+BMI+Race.Ethnicity+Smoking+healthDrinking+Healthy.physical.activity+Qualification+Townsend.deprivation.index+urban+CHD+diabet+Hype	lgals3	0.0575163	3.06005	0.00221497	88676	34262.3	29729	0.00824553
GAD.2~txndc15+Age+Sex+BMI+Race.Ethnicity+Smoking+healthDrinking+Healthy.physical.activity+Qualification+Townsend.deprivation.index+urban+CHD+diabet+Hype	txndc15	0.057788	2.81436	0.00489065	88624.6	34232.8	29716	0.0164106
GAD.2~dkk3+Age+Sex+BMI+Race.Ethnicity+Smoking+healthDrinking+Healthy.physical.activity+Qualification+Townsend.deprivation.index+urban+CHD+diabet+Hype	dkk3	0.057934	3.03586	0.00240054	89450.5	34536.6	30000	0.00891369
GAD.2~ccl15+Age+Sex+BMI+Race.Ethnicity+Smoking+healthDrinking+Healthy.physical.activity+Qualification+Townsend.deprivation.index+urban+CHD+diabet+Hype	ccl15	0.0581066	4.50881	6.54384e-06	89439.4	34523.8	30000	5.8022e-05
GAD.2~cgref1+Age+Sex+BMI+Race.Ethnicity+Smoking+healthDrinking+Healthy.physical.activity+Qualification+Townsend.deprivation.index+urban+CHD+diabet+Hype	cgref1	0.058129	4.37921	1.19518e-05	88190	33940.2	29625	9.8233e-05
GAD.2~vcam1+Age+Sex+BMI+Race.Ethnicity+Smoking+healthDrinking+Healthy.physical.activity+Qualification+Townsend.deprivation.index+urban+CHD+diabet+Hype	vcam1	0.0581871	2.753	0.00590884	88525.9	34167	29695	0.0191677
GAD.2~inhbc+Age+Sex+BMI+Race.Ethnicity+Smoking+healthDrinking+Healthy.physical.activity+Qualification+Townsend.deprivation.index+urban+CHD+diabet+Hype	inhbc	0.0583371	4.28072	1.86875e-05	88445.3	34217.8	29632	0.00013808
GAD.2~itga5+Age+Sex+BMI+Race.Ethnicity+Smoking+healthDrinking+Healthy.physical.activity+Qualification+Townsend.deprivation.index+urban+CHD+diabet+Hype	itga5	0.0585231	2.56866	0.0102142	88457.1	34231.3	29632	0.0299467
GAD.2~esam+Age+Sex+BMI+Race.Ethnicity+Smoking+healthDrinking+Healthy.physical.activity+Qualification+Townsend.deprivation.index+urban+CHD+diabet+Hype	esam	0.0585902	3.30609	0.000947176	89448.8	34534.6	30000	0.00412416
GAD.2~siglec10+Age+Sex+BMI+Race.Ethnicity+Smoking+healthDrinking+Healthy.physical.activity+Qualification+Townsend.deprivation.index+urban+CHD+diabet+Hype	siglec10	0.0586553	3.44297	0.000576159	88226.8	34070.8	29586	0.00264239
GAD.2~gdnf+Age+Sex+BMI+Race.Ethnicity+Smoking+healthDrinking+Healthy.physical.activity+Qualification+Townsend.deprivation.index+urban+CHD+diabet+Hype	gdnf	0.0594031	3.95092	7.80372e-05	86365.2	33410.8	28935	0.000469786
GAD.2~ccl7+Age+Sex+BMI+Race.Ethnicity+Smoking+healthDrinking+Healthy.physical.activity+Qualification+Townsend.deprivation.index+urban+CHD+diabet+Hype	ccl7	0.0594616	6.09768	1.0895e-09	88201.4	34041.7	29586	2.57087e-08
GAD.2~sema3f+Age+Sex+BMI+Race.Ethnicity+Smoking+healthDrinking+Healthy.physical.activity+Qualification+Townsend.deprivation.index+urban+CHD+diabet+Hype	sema3f	0.0595511	2.74444	0.00606503	88201.6	33953.5	29625	0.0194025
GAD.2~osmr+Age+Sex+BMI+Race.Ethnicity+Smoking+healthDrinking+Healthy.physical.activity+Qualification+Townsend.deprivation.index+urban+CHD+diabet+Hype	osmr	0.060302	2.16221	0.0306102	88796.5	34241.7	29799	0.0731745
GAD.2~fetub+Age+Sex+BMI+Race.Ethnicity+Smoking+healthDrinking+Healthy.physical.activity+Qualification+Townsend.deprivation.index+urban+CHD+diabet+Hype	fetub	0.0605683	3.55291	0.000381592	88520.9	34161.2	29695	0.00183641
GAD.2~trem2+Age+Sex+BMI+Race.Ethnicity+Smoking+healthDrinking+Healthy.physical.activity+Qualification+Townsend.deprivation.index+urban+CHD+diabet+Hype	trem2	0.0607048	5.50184	3.78964e-08	88377.6	34144.3	29630	6.30028e-07
GAD.2~matn3+Age+Sex+BMI+Race.Ethnicity+Smoking+healthDrinking+Healthy.physical.activity+Qualification+Townsend.deprivation.index+urban+CHD+diabet+Hype	matn3	0.0608057	3.41166	0.000646551	87684	33924.5	29376	0.00294674
GAD.2~hspb6+Age+Sex+BMI+Race.Ethnicity+Smoking+healthDrinking+Healthy.physical.activity+Qualification+Townsend.deprivation.index+urban+CHD+diabet+Hype	hspb6	0.0609947	4.15157	3.31122e-05	89146.6	34430.5	29893	0.00022324
GAD.2~cdcp1+Age+Sex+BMI+Race.Ethnicity+Smoking+healthDrinking+Healthy.physical.activity+Qualification+Townsend.deprivation.index+urban+CHD+diabet+Hype	cdcp1	0.0610625	5.49004	4.05148e-08	87840.1	33992.6	29425	6.5859e-07
GAD.2~clec4d+Age+Sex+BMI+Race.Ethnicity+Smoking+healthDrinking+Healthy.physical.activity+Qualification+Townsend.deprivation.index+urban+CHD+diabet+Hype	clec4d	0.0611114	6.60566	4.02454e-11	88195	34034.3	29586	1.30842e-09
GAD.2~lep+Age+Sex+BMI+Race.Ethnicity+Smoking+healthDrinking+Healthy.physical.activity+Qualification+Townsend.deprivation.index+urban+CHD+diabet+Hype	lep	0.0612706	7.27425	3.56987e-13	88156.2	33901.6	29625	3.2642e-11
GAD.2~ggt5+Age+Sex+BMI+Race.Ethnicity+Smoking+healthDrinking+Healthy.physical.activity+Qualification+Townsend.deprivation.index+urban+CHD+diabet+Hype	ggt5	0.0613304	2.44776	0.0143806	87864.3	34020.5	29425	0.0397709
GAD.2~podxl2+Age+Sex+BMI+Race.Ethnicity+Smoking+healthDrinking+Healthy.physical.activity+Qualification+Townsend.deprivation.index+urban+CHD+diabet+Hype	podxl2	0.061708	3.03249	0.00242758	88623.4	34231.3	29716	0.00899126
GAD.2~ncs1+Age+Sex+BMI+Race.Ethnicity+Smoking+healthDrinking+Healthy.physical.activity+Qualification+Townsend.deprivation.index+urban+CHD+diabet+Hype	ncs1	0.0618236	3.12558	0.00177622	89154.1	34439.1	29893	0.00689287
GAD.2~cd164+Age+Sex+BMI+Race.Ethnicity+Smoking+healthDrinking+Healthy.physical.activity+Qualification+Townsend.deprivation.index+urban+CHD+diabet+Hype	cd164	0.0618362	2.92182	0.00348253	88455.1	34229.1	29632	0.0123066
GAD.2~mmp7+Age+Sex+BMI+Race.Ethnicity+Smoking+healthDrinking+Healthy.physical.activity+Qualification+Townsend.deprivation.index+urban+CHD+diabet+Hype	mmp7	0.0620886	5.26954	1.37741e-07	86706	33475.1	29079	1.97563e-06
GAD.2~cdhr5+Age+Sex+BMI+Race.Ethnicity+Smoking+healthDrinking+Healthy.physical.activity+Qualification+Townsend.deprivation.index+urban+CHD+diabet+Hype	cdhr5	0.0622072	4.22212	2.42738e-05	88191.3	33941.7	29625	0.000171558
GAD.2~pon2+Age+Sex+BMI+Race.Ethnicity+Smoking+healthDrinking+Healthy.physical.activity+Qualification+Townsend.deprivation.index+urban+CHD+diabet+Hype	pon2	0.0623415	3.79958	0.000145237	86859.9	33552	29123	0.000809189
GAD.2~st6gal1+Age+Sex+BMI+Race.Ethnicity+Smoking+healthDrinking+Healthy.physical.activity+Qualification+Townsend.deprivation.index+urban+CHD+diabet+Hype	st6gal1	0.0625954	3.28727	0.00101281	89448.9	34534.7	30000	0.00429489
GAD.2~sod2+Age+Sex+BMI+Race.Ethnicity+Smoking+healthDrinking+Healthy.physical.activity+Qualification+Townsend.deprivation.index+urban+CHD+diabet+Hype	sod2	0.0626719	4.18006	2.92271e-05	88446.2	34218.8	29632	0.000203615
GAD.2~lgals1+Age+Sex+BMI+Race.Ethnicity+Smoking+healthDrinking+Healthy.physical.activity+Qualification+Townsend.deprivation.index+urban+CHD+diabet+Hype	lgals1	0.0627338	3.8333	0.000126699	88194.5	33945.3	29625	0.000715678
GAD.2~matn2+Age+Sex+BMI+Race.Ethnicity+Smoking+healthDrinking+Healthy.physical.activity+Qualification+Townsend.deprivation.index+urban+CHD+diabet+Hype	matn2	0.0630932	3.30129	0.00096354	88510.1	34194.4	29675	0.00417306
GAD.2~bst2+Age+Sex+BMI+Race.Ethnicity+Smoking+healthDrinking+Healthy.physical.activity+Qualification+Townsend.deprivation.index+urban+CHD+diabet+Hype	bst2	0.0632408	5.7501	9.00577e-09	89187.7	34436.8	29911	1.78047e-07
GAD.2~il2ra+Age+Sex+BMI+Race.Ethnicity+Smoking+healthDrinking+Healthy.physical.activity+Qualification+Townsend.deprivation.index+urban+CHD+diabet+Hype	il2ra	0.0632488	4.46272	8.12251e-06	87774.7	33905.8	29430	7.0315e-05
GAD.2~pdcd1lg2+Age+Sex+BMI+Race.Ethnicity+Smoking+healthDrinking+Healthy.physical.activity+Qualification+Townsend.deprivation.index+urban+CHD+diabet+Hype	pdcd1lg2	0.0637599	3.50541	0.000456583	87952.3	33959.9	29496	0.00213412
GAD.2~acp5+Age+Sex+BMI+Race.Ethnicity+Smoking+healthDrinking+Healthy.physical.activity+Qualification+Townsend.deprivation.index+urban+CHD+diabet+Hype	acp5	0.0638343	3.73909	0.000185036	88780.4	34291.4	29769	0.000991603
GAD.2~col6a3+Age+Sex+BMI+Race.Ethnicity+Smoking+healthDrinking+Healthy.physical.activity+Qualification+Townsend.deprivation.index+urban+CHD+diabet+Hype	col6a3	0.0638718	3.79744	0.000146489	89445.3	34530.6	30000	0.000811791
GAD.2~cd38+Age+Sex+BMI+Race.Ethnicity+Smoking+healthDrinking+Healthy.physical.activity+Qualification+Townsend.deprivation.index+urban+CHD+diabet+Hype	cd38	0.0640441	3.51048	0.000447964	87952.3	33959.9	29496	0.00210654
GAD.2~clec6a+Age+Sex+BMI+Race.Ethnicity+Smoking+healthDrinking+Healthy.physical.activity+Qualification+Townsend.deprivation.index+urban+CHD+diabet+Hype	clec6a	0.0641324	5.20078	1.99808e-07	86291.8	33303.4	28945	2.78399e-06
GAD.2~rbp5+Age+Sex+BMI+Race.Ethnicity+Smoking+healthDrinking+Healthy.physical.activity+Qualification+Townsend.deprivation.index+urban+CHD+diabet+Hype	rbp5	0.0642674	6.22055	5.0207e-10	87925.9	33929.6	29496	1.20414e-08
GAD.2~f3+Age+Sex+BMI+Race.Ethnicity+Smoking+healthDrinking+Healthy.physical.activity+Qualification+Townsend.deprivation.index+urban+CHD+diabet+Hype	f3	0.0643781	3.0988	0.00194489	88549.3	34155.2	29712	0.00746476
GAD.2~polr2f+Age+Sex+BMI+Race.Ethnicity+Smoking+healthDrinking+Healthy.physical.activity+Qualification+Townsend.deprivation.index+urban+CHD+diabet+Hype	polr2f	0.0649893	3.98902	6.65055e-05	87948.7	33955.8	29496	0.000412278
GAD.2~calb2+Age+Sex+BMI+Race.Ethnicity+Smoking+healthDrinking+Healthy.physical.activity+Qualification+Townsend.deprivation.index+urban+CHD+diabet+Hype	calb2	0.0652164	3.42072	0.000625416	86369.1	33415.3	28935	0.00285932
GAD.2~rspo3+Age+Sex+BMI+Race.Ethnicity+Smoking+healthDrinking+Healthy.physical.activity+Qualification+Townsend.deprivation.index+urban+CHD+diabet+Hype	rspo3	0.0664541	3.29382	0.000989508	89153	34437.9	29893	0.00425904
GAD.2~ifngr1+Age+Sex+BMI+Race.Ethnicity+Smoking+healthDrinking+Healthy.physical.activity+Qualification+Townsend.deprivation.index+urban+CHD+diabet+Hype	ifngr1	0.0670863	2.41359	0.0158021	88789.7	34322.6	29760	0.0428914
GAD.2~pdcd1+Age+Sex+BMI+Race.Ethnicity+Smoking+healthDrinking+Healthy.physical.activity+Qualification+Townsend.deprivation.index+urban+CHD+diabet+Hype	pdcd1	0.0671098	4.9563	7.22412e-07	89011.8	34377.8	29848	8.66302e-06
GAD.2~vwa1+Age+Sex+BMI+Race.Ethnicity+Smoking+healthDrinking+Healthy.physical.activity+Qualification+Townsend.deprivation.index+urban+CHD+diabet+Hype	vwa1	0.0671183	5.0016	5.71793e-07	88984.3	34339.3	29851	7.02969e-06
GAD.2~ulbp2+Age+Sex+BMI+Race.Ethnicity+Smoking+healthDrinking+Healthy.physical.activity+Qualification+Townsend.deprivation.index+urban+CHD+diabet+Hype	ulbp2	0.0671763	4.35137	1.35744e-05	87851.4	34005.6	29425	0.000107931
GAD.2~stc1+Age+Sex+BMI+Race.Ethnicity+Smoking+healthDrinking+Healthy.physical.activity+Qualification+Townsend.deprivation.index+urban+CHD+diabet+Hype	stc1	0.0672041	5.1417	2.73983e-07	89194.3	34444.4	29911	3.61114e-06
GAD.2~ebi3_il27+Age+Sex+BMI+Race.Ethnicity+Smoking+healthDrinking+Healthy.physical.activity+Qualification+Townsend.deprivation.index+urban+CHD+diabet+Hype	ebi3_il27	0.0675178	3.69071	0.000224028	88995.7	34352.4	29851	0.00115001
GAD.2~lgmn+Age+Sex+BMI+Race.Ethnicity+Smoking+healthDrinking+Healthy.physical.activity+Qualification+Townsend.deprivation.index+urban+CHD+diabet+Hype	lgmn	0.0681336	4.35744	1.32036e-05	88776.5	34307.4	29760	0.000105556
GAD.2~igfbp7+Age+Sex+BMI+Race.Ethnicity+Smoking+healthDrinking+Healthy.physical.activity+Qualification+Townsend.deprivation.index+urban+CHD+diabet+Hype	igfbp7	0.06814	3.64789	0.000264852	89446.4	34531.9	30000	0.00133613
GAD.2~spon1+Age+Sex+BMI+Race.Ethnicity+Smoking+healthDrinking+Healthy.physical.activity+Qualification+Townsend.deprivation.index+urban+CHD+diabet+Hype	spon1	0.068605	3.9115	9.19297e-05	88505.7	34189.3	29675	0.00054672
GAD.2~gusb+Age+Sex+BMI+Race.Ethnicity+Smoking+healthDrinking+Healthy.physical.activity+Qualification+Townsend.deprivation.index+urban+CHD+diabet+Hype	gusb	0.0689302	7.24516	4.42415e-13	88741.9	34247.1	29769	3.80573e-11
GAD.2~cdh2+Age+Sex+BMI+Race.Ethnicity+Smoking+healthDrinking+Healthy.physical.activity+Qualification+Townsend.deprivation.index+urban+CHD+diabet+Hype	cdh2	0.0689787	4.30821	1.65107e-05	88190.6	33940.9	29625	0.000125156
GAD.2~lamp3+Age+Sex+BMI+Race.Ethnicity+Smoking+healthDrinking+Healthy.physical.activity+Qualification+Townsend.deprivation.index+urban+CHD+diabet+Hype	lamp3	0.0692119	6.25984	3.90602e-10	89105.5	34394.5	29888	9.52418e-09
GAD.2~phospho1+Age+Sex+BMI+Race.Ethnicity+Smoking+healthDrinking+Healthy.physical.activity+Qualification+Townsend.deprivation.index+urban+CHD+diabet+Hype	phospho1	0.069633	3.59284	0.000327626	87857.4	34012.5	29425	0.00160845
GAD.2~lgals4+Age+Sex+BMI+Race.Ethnicity+Smoking+healthDrinking+Healthy.physical.activity+Qualification+Townsend.deprivation.index+urban+CHD+diabet+Hype	lgals4	0.0696842	6.42111	1.37329e-10	88366.7	34131.7	29630	3.86369e-09
GAD.2~eda2r+Age+Sex+BMI+Race.Ethnicity+Smoking+healthDrinking+Healthy.physical.activity+Qualification+Townsend.deprivation.index+urban+CHD+diabet+Hype	eda2r	0.0699165	4.62966	3.67812e-06	89142.4	34425.7	29893	3.5874e-05
GAD.2~il1rn+Age+Sex+BMI+Race.Ethnicity+Smoking+healthDrinking+Healthy.physical.activity+Qualification+Townsend.deprivation.index+urban+CHD+diabet+Hype	il1rn	0.070062	6.62482	3.53633e-11	88153.9	34025.7	29569	1.17583e-09
GAD.2~thpo+Age+Sex+BMI+Race.Ethnicity+Smoking+healthDrinking+Healthy.physical.activity+Qualification+Townsend.deprivation.index+urban+CHD+diabet+Hype	thpo	0.0703557	4.74916	2.05236e-06	86851.8	33542.6	29123	2.16015e-05
GAD.2~thbs2+Age+Sex+BMI+Race.Ethnicity+Smoking+healthDrinking+Healthy.physical.activity+Qualification+Townsend.deprivation.index+urban+CHD+diabet+Hype	thbs2	0.070906	4.63102	3.65418e-06	88442.2	34214.2	29632	3.5874e-05
GAD.2~rtn4r+Age+Sex+BMI+Race.Ethnicity+Smoking+healthDrinking+Healthy.physical.activity+Qualification+Townsend.deprivation.index+urban+CHD+diabet+Hype	rtn4r	0.0709632	4.17001	3.05446e-05	89146.5	34430.3	29893	0.000210787
GAD.2~prcp+Age+Sex+BMI+Race.Ethnicity+Smoking+healthDrinking+Healthy.physical.activity+Qualification+Townsend.deprivation.index+urban+CHD+diabet+Hype	prcp	0.0712169	3.95555	7.65337e-05	88892.2	34322.1	29812	0.000464601
GAD.2~pvr+Age+Sex+BMI+Race.Ethnicity+Smoking+healthDrinking+Healthy.physical.activity+Qualification+Townsend.deprivation.index+urban+CHD+diabet+Hype	pvr	0.0712635	4.67412	2.96509e-06	89198.9	34449.7	29911	3.01245e-05
GAD.2~epha1+Age+Sex+BMI+Race.Ethnicity+Smoking+healthDrinking+Healthy.physical.activity+Qualification+Townsend.deprivation.index+urban+CHD+diabet+Hype	epha1	0.0713178	4.16397	3.13642e-05	88595.6	34219.8	29707	0.000215156
GAD.2~spink1+Age+Sex+BMI+Race.Ethnicity+Smoking+healthDrinking+Healthy.physical.activity+Qualification+Townsend.deprivation.index+urban+CHD+diabet+Hype	spink1	0.0713957	5.10712	3.29127e-07	88437.6	34208.8	29632	4.26118e-06
GAD.2~tnfrsf8+Age+Sex+BMI+Race.Ethnicity+Smoking+healthDrinking+Healthy.physical.activity+Qualification+Townsend.deprivation.index+urban+CHD+diabet+Hype	tnfrsf8	0.0717584	5.70843	1.15098e-08	89188.2	34437.4	29911	2.18687e-07
GAD.2~il13ra1+Age+Sex+BMI+Race.Ethnicity+Smoking+healthDrinking+Healthy.physical.activity+Qualification+Townsend.deprivation.index+urban+CHD+diabet+Hype	il13ra1	0.0718997	2.85236	0.00434266	87239.8	33697.8	29251	0.014949
GAD.2~ephb6+Age+Sex+BMI+Race.Ethnicity+Smoking+healthDrinking+Healthy.physical.activity+Qualification+Townsend.deprivation.index+urban+CHD+diabet+Hype	ephb6	0.0719941	3.89542	9.8247e-05	87714	33956.9	29377	0.000581925
GAD.2~angptl1+Age+Sex+BMI+Race.Ethnicity+Smoking+healthDrinking+Healthy.physical.activity+Qualification+Townsend.deprivation.index+urban+CHD+diabet+Hype	angptl1	0.072196	3.69962	0.000216318	86862.1	33413.9	29185	0.00113026
GAD.2~icam1+Age+Sex+BMI+Race.Ethnicity+Smoking+healthDrinking+Healthy.physical.activity+Qualification+Townsend.deprivation.index+urban+CHD+diabet+Hype	icam1	0.0722275	3.62071	0.000294284	88002.5	33994.9	29506	0.00146941
GAD.2~lcn2+Age+Sex+BMI+Race.Ethnicity+Smoking+healthDrinking+Healthy.physical.activity+Qualification+Townsend.deprivation.index+urban+CHD+diabet+Hype	lcn2	0.072309	4.74363	2.10934e-06	85730.9	33083.8	28758	2.20426e-05
GAD.2~megf9+Age+Sex+BMI+Race.Ethnicity+Smoking+healthDrinking+Healthy.physical.activity+Qualification+Townsend.deprivation.index+urban+CHD+diabet+Hype	megf9	0.0724258	2.60279	0.00925138	89212.6	34467.7	29910	0.0273983
GAD.2~lair1+Age+Sex+BMI+Race.Ethnicity+Smoking+healthDrinking+Healthy.physical.activity+Qualification+Townsend.deprivation.index+urban+CHD+diabet+Hype	lair1	0.0727979	4.82899	1.37911e-06	88384.6	34152.3	29630	1.54019e-05
GAD.2~klk6+Age+Sex+BMI+Race.Ethnicity+Smoking+healthDrinking+Healthy.physical.activity+Qualification+Townsend.deprivation.index+urban+CHD+diabet+Hype	klk6	0.072858	3.94994	7.83511e-05	88489	34165.4	29677	0.000469786
GAD.2~cxcl17+Age+Sex+BMI+Race.Ethnicity+Smoking+healthDrinking+Healthy.physical.activity+Qualification+Townsend.deprivation.index+urban+CHD+diabet+Hype	cxcl17	0.073084	5.42192	5.94191e-08	89267.5	34455.7	29943	9.24789e-07
GAD.2~ceacam1+Age+Sex+BMI+Race.Ethnicity+Smoking+healthDrinking+Healthy.physical.activity+Qualification+Townsend.deprivation.index+urban+CHD+diabet+Hype	ceacam1	0.0731404	2.9825	0.00286141	88504.1	34192	29673	0.0103364
GAD.2~entpd5+Age+Sex+BMI+Race.Ethnicity+Smoking+healthDrinking+Healthy.physical.activity+Qualification+Townsend.deprivation.index+urban+CHD+diabet+Hype	entpd5	0.0732276	2.77246	0.00556694	86866.7	33559.8	29123	0.0182202
GAD.2~il12rb1+Age+Sex+BMI+Race.Ethnicity+Smoking+healthDrinking+Healthy.physical.activity+Qualification+Townsend.deprivation.index+urban+CHD+diabet+Hype	il12rb1	0.0734262	4.79502	1.6346e-06	86690.8	33516.8	29053	1.79806e-05
GAD.2~tff3+Age+Sex+BMI+Race.Ethnicity+Smoking+healthDrinking+Healthy.physical.activity+Qualification+Townsend.deprivation.index+urban+CHD+diabet+Hype	tff3	0.0734972	5.81329	6.18868e-09	88153.6	33980	29589	1.2575e-07
GAD.2~ggh+Age+Sex+BMI+Race.Ethnicity+Smoking+healthDrinking+Healthy.physical.activity+Qualification+Townsend.deprivation.index+urban+CHD+diabet+Hype	ggh	0.0736255	4.32134	1.55598e-05	86870.9	33532.8	29137	0.000120444
GAD.2~lilra5+Age+Sex+BMI+Race.Ethnicity+Smoking+healthDrinking+Healthy.physical.activity+Qualification+Townsend.deprivation.index+urban+CHD+diabet+Hype	lilra5	0.0738292	4.20195	2.65401e-05	88055.9	33901.9	29574	0.000185781
GAD.2~tnf+Age+Sex+BMI+Race.Ethnicity+Smoking+healthDrinking+Healthy.physical.activity+Qualification+Townsend.deprivation.index+urban+CHD+diabet+Hype	tnf	0.0739459	4.92018	8.69372e-07	86717.8	33495.4	29076	1.00944e-05
GAD.2~acvrl1+Age+Sex+BMI+Race.Ethnicity+Smoking+healthDrinking+Healthy.physical.activity+Qualification+Townsend.deprivation.index+urban+CHD+diabet+Hype	acvrl1	0.0740461	3.09816	0.0019491	87686.1	33926.9	29376	0.00746476
GAD.2~tnfrsf19+Age+Sex+BMI+Race.Ethnicity+Smoking+healthDrinking+Healthy.physical.activity+Qualification+Townsend.deprivation.index+urban+CHD+diabet+Hype	tnfrsf19	0.0740923	4.03577	5.45597e-05	89147.6	34431.6	29893	0.000347047
GAD.2~folr2+Age+Sex+BMI+Race.Ethnicity+Smoking+healthDrinking+Healthy.physical.activity+Qualification+Townsend.deprivation.index+urban+CHD+diabet+Hype	folr2	0.074319	3.8427	0.00012194	89206	34457.9	29911	0.000701325
GAD.2~ezr+Age+Sex+BMI+Race.Ethnicity+Smoking+healthDrinking+Healthy.physical.activity+Qualification+Townsend.deprivation.index+urban+CHD+diabet+Hype	ezr	0.0744194	3.2347	0.00121901	89210.3	34462.8	29911	0.0050237
GAD.2~hyal1+Age+Sex+BMI+Race.Ethnicity+Smoking+healthDrinking+Healthy.physical.activity+Qualification+Townsend.deprivation.index+urban+CHD+diabet+Hype	hyal1	0.0753001	3.01624	0.0025615	87887.6	33944.6	29470	0.0093844
GAD.2~adam8+Age+Sex+BMI+Race.Ethnicity+Smoking+healthDrinking+Healthy.physical.activity+Qualification+Townsend.deprivation.index+urban+CHD+diabet+Hype	adam8	0.0754965	3.83912	0.000123728	89044.6	34379.1	29864	0.000706091
GAD.2~cd300e+Age+Sex+BMI+Race.Ethnicity+Smoking+healthDrinking+Healthy.physical.activity+Qualification+Townsend.deprivation.index+urban+CHD+diabet+Hype	cd300e	0.0755164	5.32766	1.00206e-07	88877	34327.4	29802	1.46601e-06
GAD.2~layn+Age+Sex+BMI+Race.Ethnicity+Smoking+healthDrinking+Healthy.physical.activity+Qualification+Townsend.deprivation.index+urban+CHD+diabet+Hype	layn	0.0755205	4.38087	1.18618e-05	87710	33952.2	29377	9.80441e-05
GAD.2~crhbp+Age+Sex+BMI+Race.Ethnicity+Smoking+healthDrinking+Healthy.physical.activity+Qualification+Townsend.deprivation.index+urban+CHD+diabet+Hype	crhbp	0.0757133	3.71418	0.000204241	88394.1	34163.3	29630	0.00107772
GAD.2~igsf3+Age+Sex+BMI+Race.Ethnicity+Smoking+healthDrinking+Healthy.physical.activity+Qualification+Townsend.deprivation.index+urban+CHD+diabet+Hype	igsf3	0.0759895	4.55378	5.29007e-06	87943.9	33950.2	29496	4.86248e-05
GAD.2~dsc2+Age+Sex+BMI+Race.Ethnicity+Smoking+healthDrinking+Healthy.physical.activity+Qualification+Townsend.deprivation.index+urban+CHD+diabet+Hype	dsc2	0.0762846	4.36633	1.26784e-05	87508.6	33866.2	29313	0.000102478
GAD.2~cpm+Age+Sex+BMI+Race.Ethnicity+Smoking+healthDrinking+Healthy.physical.activity+Qualification+Townsend.deprivation.index+urban+CHD+diabet+Hype	cpm	0.0764843	4.58287	4.60501e-06	88776	34311.4	29758	4.31868e-05
GAD.2~nucb2+Age+Sex+BMI+Race.Ethnicity+Smoking+healthDrinking+Healthy.physical.activity+Qualification+Townsend.deprivation.index+urban+CHD+diabet+Hype	nucb2	0.0765306	5.13069	2.90487e-07	89026.4	34392.3	29849	3.79448e-06
GAD.2~cxadr+Age+Sex+BMI+Race.Ethnicity+Smoking+healthDrinking+Healthy.physical.activity+Qualification+Townsend.deprivation.index+urban+CHD+diabet+Hype	cxadr	0.0769335	6.85938	7.05211e-12	88191.6	34030.4	29586	3.22414e-10
GAD.2~cd5+Age+Sex+BMI+Race.Ethnicity+Smoking+healthDrinking+Healthy.physical.activity+Qualification+Townsend.deprivation.index+urban+CHD+diabet+Hype	cd5	0.0769561	4.59514	4.34236e-06	88997.2	34358.7	29849	4.09863e-05
GAD.2~rarres2+Age+Sex+BMI+Race.Ethnicity+Smoking+healthDrinking+Healthy.physical.activity+Qualification+Townsend.deprivation.index+urban+CHD+diabet+Hype	rarres2	0.0774357	6.47894	9.38116e-11	88759.2	34198.9	29799	2.80095e-09
GAD.2~tnfrsf9+Age+Sex+BMI+Race.Ethnicity+Smoking+healthDrinking+Healthy.physical.activity+Qualification+Townsend.deprivation.index+urban+CHD+diabet+Hype	tnfrsf9	0.0776769	5.40996	6.35287e-08	87841	33993.7	29425	9.78341e-07
GAD.2~fabp4+Age+Sex+BMI+Race.Ethnicity+Smoking+healthDrinking+Healthy.physical.activity+Qualification+Townsend.deprivation.index+urban+CHD+diabet+Hype	fabp4	0.0778533	6.76784	1.3312e-11	89413.9	34494.5	30000	5.1251e-10
GAD.2~cd274+Age+Sex+BMI+Race.Ethnicity+Smoking+healthDrinking+Healthy.physical.activity+Qualification+Townsend.deprivation.index+urban+CHD+diabet+Hype	cd274	0.0781033	4.60591	4.12394e-06	87849.1	34002.9	29425	3.9693e-05
GAD.2~cd74+Age+Sex+BMI+Race.Ethnicity+Smoking+healthDrinking+Healthy.physical.activity+Qualification+Townsend.deprivation.index+urban+CHD+diabet+Hype	cd74	0.0784068	4.74962	2.0474e-06	89198.2	34448.9	29911	2.16015e-05
GAD.2~tgfb1+Age+Sex+BMI+Race.Ethnicity+Smoking+healthDrinking+Healthy.physical.activity+Qualification+Townsend.deprivation.index+urban+CHD+diabet+Hype	tgfb1	0.0785999	5.43782	5.43584e-08	89115.1	34405.6	29888	8.55122e-07
GAD.2~klk11+Age+Sex+BMI+Race.Ethnicity+Smoking+healthDrinking+Healthy.physical.activity+Qualification+Townsend.deprivation.index+urban+CHD+diabet+Hype	klk11	0.0787291	4.20534	2.6146e-05	87763.2	33913.1	29421	0.000183902
GAD.2~tafa5+Age+Sex+BMI+Race.Ethnicity+Smoking+healthDrinking+Healthy.physical.activity+Qualification+Townsend.deprivation.index+urban+CHD+diabet+Hype	tafa5	0.0789247	4.86315	1.16129e-06	87941	33946.9	29496	1.32732e-05
GAD.2~spon2+Age+Sex+BMI+Race.Ethnicity+Smoking+healthDrinking+Healthy.physical.activity+Qualification+Townsend.deprivation.index+urban+CHD+diabet+Hype	spon2	0.0789325	4.71054	2.48192e-06	87815.6	33821	29488	2.53919e-05
GAD.2~thy1+Age+Sex+BMI+Race.Ethnicity+Smoking+healthDrinking+Healthy.physical.activity+Qualification+Townsend.deprivation.index+urban+CHD+diabet+Hype	thy1	0.079211	3.87897	0.000105125	89205.7	34457.5	29911	0.000615193
GAD.2~lrig1+Age+Sex+BMI+Race.Ethnicity+Smoking+healthDrinking+Healthy.physical.activity+Qualification+Townsend.deprivation.index+urban+CHD+diabet+Hype	lrig1	0.0796761	4.88986	1.01431e-06	88839.8	34273.2	29807	1.16846e-05
GAD.2~creg1+Age+Sex+BMI+Race.Ethnicity+Smoking+healthDrinking+Healthy.physical.activity+Qualification+Townsend.deprivation.index+urban+CHD+diabet+Hype	creg1	0.0797055	5.337	9.52009e-08	87271.3	33747.7	29245	1.40686e-06
GAD.2~dll1+Age+Sex+BMI+Race.Ethnicity+Smoking+healthDrinking+Healthy.physical.activity+Qualification+Townsend.deprivation.index+urban+CHD+diabet+Hype	dll1	0.0801477	4.10072	4.12954e-05	88615.7	34222.5	29716	0.000273372
GAD.2~lamp2+Age+Sex+BMI+Race.Ethnicity+Smoking+healthDrinking+Healthy.physical.activity+Qualification+Townsend.deprivation.index+urban+CHD+diabet+Hype	lamp2	0.0809675	2.72679	0.00639921	85525.7	32982	28699	0.0202204
GAD.2~f7+Age+Sex+BMI+Race.Ethnicity+Smoking+healthDrinking+Healthy.physical.activity+Qualification+Townsend.deprivation.index+urban+CHD+diabet+Hype	f7	0.0812549	4.34745	1.38187e-05	88557	34161.9	29713	0.000108692
GAD.2~cant1+Age+Sex+BMI+Race.Ethnicity+Smoking+healthDrinking+Healthy.physical.activity+Qualification+Townsend.deprivation.index+urban+CHD+diabet+Hype	cant1	0.0818364	2.9176	0.00353003	87869.7	33772.4	29537	0.0124145
GAD.2~il4r+Age+Sex+BMI+Race.Ethnicity+Smoking+healthDrinking+Healthy.physical.activity+Qualification+Townsend.deprivation.index+urban+CHD+diabet+Hype	il4r	0.081899	5.18083	2.22346e-07	88211.8	34053.6	29586	3.0288e-06
GAD.2~tnfrsf4+Age+Sex+BMI+Race.Ethnicity+Smoking+healthDrinking+Healthy.physical.activity+Qualification+Townsend.deprivation.index+urban+CHD+diabet+Hype	tnfrsf4	0.0824372	5.35845	8.45613e-08	89115.9	34406.6	29888	1.28868e-06
GAD.2~sdc1+Age+Sex+BMI+Race.Ethnicity+Smoking+healthDrinking+Healthy.physical.activity+Qualification+Townsend.deprivation.index+urban+CHD+diabet+Hype	sdc1	0.0824835	5.71417	1.11296e-08	88176.5	33924.8	29625	2.14245e-07
GAD.2~scg2+Age+Sex+BMI+Race.Ethnicity+Smoking+healthDrinking+Healthy.physical.activity+Qualification+Townsend.deprivation.index+urban+CHD+diabet+Hype	scg2	0.0827556	4.72962	2.25967e-06	88730.2	34247.2	29763	2.3281e-05
GAD.2~grn+Age+Sex+BMI+Race.Ethnicity+Smoking+healthDrinking+Healthy.physical.activity+Qualification+Townsend.deprivation.index+urban+CHD+diabet+Hype	grn	0.0829428	3.52738	0.000420334	88048.7	34061.8	29500	0.00199012
GAD.2~mog+Age+Sex+BMI+Race.Ethnicity+Smoking+healthDrinking+Healthy.physical.activity+Qualification+Townsend.deprivation.index+urban+CHD+diabet+Hype	mog	0.0840445	4.94485	7.66165e-07	89139.4	34422.2	29893	8.99289e-06
GAD.2~btn3a2+Age+Sex+BMI+Race.Ethnicity+Smoking+healthDrinking+Healthy.physical.activity+Qualification+Townsend.deprivation.index+urban+CHD+diabet+Hype	btn3a2	0.0841859	5.60646	2.0835e-08	88207.2	34048.3	29586	3.76316e-07
GAD.2~il18bp+Age+Sex+BMI+Race.Ethnicity+Smoking+healthDrinking+Healthy.physical.activity+Qualification+Townsend.deprivation.index+urban+CHD+diabet+Hype	il18bp	0.0847392	4.51391	6.38872e-06	88664.9	34199.4	29751	5.69921e-05
GAD.2~hla_e+Age+Sex+BMI+Race.Ethnicity+Smoking+healthDrinking+Healthy.physical.activity+Qualification+Townsend.deprivation.index+urban+CHD+diabet+Hype	hla_e	0.0849016	4.29624	1.74272e-05	88220.1	34063.2	29586	0.000130363
GAD.2~tgfa+Age+Sex+BMI+Race.Ethnicity+Smoking+healthDrinking+Healthy.physical.activity+Qualification+Townsend.deprivation.index+urban+CHD+diabet+Hype	tgfa	0.0853146	6.87761	6.20754e-12	88191.3	34030.1	29586	3.02721e-10
GAD.2~igf2r+Age+Sex+BMI+Race.Ethnicity+Smoking+healthDrinking+Healthy.physical.activity+Qualification+Townsend.deprivation.index+urban+CHD+diabet+Hype	igf2r	0.0858261	3.56562	0.000363568	88450.9	34224.3	29632	0.00176126
GAD.2~npdc1+Age+Sex+BMI+Race.Ethnicity+Smoking+healthDrinking+Healthy.physical.activity+Qualification+Townsend.deprivation.index+urban+CHD+diabet+Hype	npdc1	0.0858941	4.63974	3.50332e-06	88187.6	33937.5	29625	3.48663e-05
GAD.2~c4bpb+Age+Sex+BMI+Race.Ethnicity+Smoking+healthDrinking+Healthy.physical.activity+Qualification+Townsend.deprivation.index+urban+CHD+diabet+Hype	c4bpb	0.0860927	5.97494	2.3279e-09	88596.9	34200.8	29716	5.16017e-08
GAD.2~cd300c+Age+Sex+BMI+Race.Ethnicity+Smoking+healthDrinking+Healthy.physical.activity+Qualification+Townsend.deprivation.index+urban+CHD+diabet+Hype	cd300c	0.0863188	5.22387	1.76393e-07	89193.5	34443.4	29911	2.48138e-06
GAD.2~igsf8+Age+Sex+BMI+Race.Ethnicity+Smoking+healthDrinking+Healthy.physical.activity+Qualification+Townsend.deprivation.index+urban+CHD+diabet+Hype	igsf8	0.0864245	4.66274	3.13392e-06	88187.4	33937.3	29625	3.16202e-05
GAD.2~f9+Age+Sex+BMI+Race.Ethnicity+Smoking+healthDrinking+Healthy.physical.activity+Qualification+Townsend.deprivation.index+urban+CHD+diabet+Hype	f9	0.0872006	2.80194	0.00508289	88525.7	34166.7	29695	0.0169391
GAD.2~lrp11+Age+Sex+BMI+Race.Ethnicity+Smoking+healthDrinking+Healthy.physical.activity+Qualification+Townsend.deprivation.index+urban+CHD+diabet+Hype	lrp11	0.0884516	5.54043	3.04296e-08	88178.5	33927	29625	5.17657e-07
GAD.2~mansc1+Age+Sex+BMI+Race.Ethnicity+Smoking+healthDrinking+Healthy.physical.activity+Qualification+Townsend.deprivation.index+urban+CHD+diabet+Hype	mansc1	0.0886771	4.29691	1.73747e-05	88614.1	34220.6	29716	0.000130363
GAD.2~fam3c+Age+Sex+BMI+Race.Ethnicity+Smoking+healthDrinking+Healthy.physical.activity+Qualification+Townsend.deprivation.index+urban+CHD+diabet+Hype	fam3c	0.0892369	4.65319	3.28256e-06	88051.9	33897.3	29574	3.28931e-05
GAD.2~cd4+Age+Sex+BMI+Race.Ethnicity+Smoking+healthDrinking+Healthy.physical.activity+Qualification+Townsend.deprivation.index+urban+CHD+diabet+Hype	cd4	0.0893844	4.59928	4.25709e-06	88120.4	34021.3	29554	4.04423e-05
GAD.2~ptprn2+Age+Sex+BMI+Race.Ethnicity+Smoking+healthDrinking+Healthy.physical.activity+Qualification+Townsend.deprivation.index+urban+CHD+diabet+Hype	ptprn2	0.0894102	5.08402	3.71807e-07	87562.5	33898.6	29326	4.77152e-06
GAD.2~b4galt1+Age+Sex+BMI+Race.Ethnicity+Smoking+healthDrinking+Healthy.physical.activity+Qualification+Townsend.deprivation.index+urban+CHD+diabet+Hype	b4galt1	0.0899136	4.36229	1.2914e-05	88776.5	34307.4	29760	0.000103809
GAD.2~eps8l2+Age+Sex+BMI+Race.Ethnicity+Smoking+healthDrinking+Healthy.physical.activity+Qualification+Townsend.deprivation.index+urban+CHD+diabet+Hype	eps8l2	0.0899555	4.81093	1.50962e-06	88982.5	34371.4	29836	1.67317e-05
GAD.2~areg+Age+Sex+BMI+Race.Ethnicity+Smoking+healthDrinking+Healthy.physical.activity+Qualification+Townsend.deprivation.index+urban+CHD+diabet+Hype	areg	0.0901225	7.13599	9.83124e-13	87913.7	33915.5	29496	6.25353e-11
GAD.2~tnfrsf12a+Age+Sex+BMI+Race.Ethnicity+Smoking+healthDrinking+Healthy.physical.activity+Qualification+Townsend.deprivation.index+urban+CHD+diabet+Hype	tnfrsf12a	0.0903035	5.58429	2.3671e-08	88601.4	34206	29716	4.20646e-07
GAD.2~nefl+Age+Sex+BMI+Race.Ethnicity+Smoking+healthDrinking+Healthy.physical.activity+Qualification+Townsend.deprivation.index+urban+CHD+diabet+Hype	nefl	0.090514	6.80928	1.00013e-11	86114.6	33322.7	28847	4.3035e-10
GAD.2~lilrb4+Age+Sex+BMI+Race.Ethnicity+Smoking+healthDrinking+Healthy.physical.activity+Qualification+Townsend.deprivation.index+urban+CHD+diabet+Hype	lilrb4	0.0909754	6.81834	9.38981e-12	86667.3	33489.8	29053	4.16281e-10
GAD.2~igfbp4+Age+Sex+BMI+Race.Ethnicity+Smoking+healthDrinking+Healthy.physical.activity+Qualification+Townsend.deprivation.index+urban+CHD+diabet+Hype	igfbp4	0.091859	6.58675	4.57172e-11	87275.3	33731.8	29254	1.454e-09
GAD.2~nbl1+Age+Sex+BMI+Race.Ethnicity+Smoking+healthDrinking+Healthy.physical.activity+Qualification+Townsend.deprivation.index+urban+CHD+diabet+Hype	nbl1	0.0923639	4.29576	1.74648e-05	88614.1	34220.6	29716	0.000130363
GAD.2~prss8+Age+Sex+BMI+Race.Ethnicity+Smoking+healthDrinking+Healthy.physical.activity+Qualification+Townsend.deprivation.index+urban+CHD+diabet+Hype	prss8	0.0924377	6.41672	1.41349e-10	87988.9	33963.3	29513	3.90177e-09
GAD.2~ctso+Age+Sex+BMI+Race.Ethnicity+Smoking+healthDrinking+Healthy.physical.activity+Qualification+Townsend.deprivation.index+urban+CHD+diabet+Hype	ctso	0.0927226	4.97899	6.42718e-07	89272.1	34461	29943	7.8358e-06
GAD.2~il1r1+Age+Sex+BMI+Race.Ethnicity+Smoking+healthDrinking+Healthy.physical.activity+Qualification+Townsend.deprivation.index+urban+CHD+diabet+Hype	il1r1	0.0931131	3.67571	0.000237605	88260.7	34132.8	29576	0.00121121
GAD.2~vsig4+Age+Sex+BMI+Race.Ethnicity+Smoking+healthDrinking+Healthy.physical.activity+Qualification+Townsend.deprivation.index+urban+CHD+diabet+Hype	vsig4	0.0940811	6.65143	2.9531e-11	88314	34155.4	29593	1.00563e-09
GAD.2~tnfsf13b+Age+Sex+BMI+Race.Ethnicity+Smoking+healthDrinking+Healthy.physical.activity+Qualification+Townsend.deprivation.index+urban+CHD+diabet+Hype	tnfsf13b	0.0945655	4.57473	4.78737e-06	89307.7	34490.6	29948	4.43286e-05
GAD.2~clec5a+Age+Sex+BMI+Race.Ethnicity+Smoking+healthDrinking+Healthy.physical.activity+Qualification+Townsend.deprivation.index+urban+CHD+diabet+Hype	clec5a	0.095367	4.96942	6.75277e-07	87944.2	33862.1	29535	8.16472e-06
GAD.2~nectin4+Age+Sex+BMI+Race.Ethnicity+Smoking+healthDrinking+Healthy.physical.activity+Qualification+Townsend.deprivation.index+urban+CHD+diabet+Hype	nectin4	0.0957165	5.16819	2.379e-07	88605.8	34211.1	29716	3.1931e-06
GAD.2~smoc1+Age+Sex+BMI+Race.Ethnicity+Smoking+healthDrinking+Healthy.physical.activity+Qualification+Townsend.deprivation.index+urban+CHD+diabet+Hype	smoc1	0.096238	5.58286	2.38644e-08	89132.7	34414.5	29893	4.20646e-07
GAD.2~btn2a1+Age+Sex+BMI+Race.Ethnicity+Smoking+healthDrinking+Healthy.physical.activity+Qualification+Townsend.deprivation.index+urban+CHD+diabet+Hype	btn2a1	0.0976517	4.344	1.40372e-05	88776.7	34307.6	29760	0.00010982
GAD.2~hyou1+Age+Sex+BMI+Race.Ethnicity+Smoking+healthDrinking+Healthy.physical.activity+Qualification+Townsend.deprivation.index+urban+CHD+diabet+Hype	hyou1	0.0979506	3.84258	0.000121996	89444.9	34530.2	30000	0.000701325
GAD.2~pik3ip1+Age+Sex+BMI+Race.Ethnicity+Smoking+healthDrinking+Healthy.physical.activity+Qualification+Townsend.deprivation.index+urban+CHD+diabet+Hype	pik3ip1	0.0982946	4.53543	5.77125e-06	88443.1	34215.2	29632	5.21194e-05
GAD.2~tnfrsf10b+Age+Sex+BMI+Race.Ethnicity+Smoking+healthDrinking+Healthy.physical.activity+Qualification+Townsend.deprivation.index+urban+CHD+diabet+Hype	tnfrsf10b	0.0991525	6.76823	1.32809e-11	87824.5	33974.6	29425	5.1251e-10
GAD.2~ptgds+Age+Sex+BMI+Race.Ethnicity+Smoking+healthDrinking+Healthy.physical.activity+Qualification+Townsend.deprivation.index+urban+CHD+diabet+Hype	ptgds	0.0997879	5.04678	4.51989e-07	87707.8	33874.3	29410	5.6518e-06
GAD.2~tnfrsf1b+Age+Sex+BMI+Race.Ethnicity+Smoking+healthDrinking+Healthy.physical.activity+Qualification+Townsend.deprivation.index+urban+CHD+diabet+Hype	tnfrsf1b	0.0998364	6.26517	3.77528e-10	88424.4	34193.7	29632	9.52282e-09
GAD.2~ephb4+Age+Sex+BMI+Race.Ethnicity+Smoking+healthDrinking+Healthy.physical.activity+Qualification+Townsend.deprivation.index+urban+CHD+diabet+Hype	ephb4	0.100676	4.3729	1.23018e-05	89440.6	34525.2	30000	9.99867e-05
GAD.2~tnfrsf11a+Age+Sex+BMI+Race.Ethnicity+Smoking+healthDrinking+Healthy.physical.activity+Qualification+Townsend.deprivation.index+urban+CHD+diabet+Hype	tnfrsf11a	0.101409	6.6847	2.35459e-11	89252.2	34438.2	29943	8.83274e-10
GAD.2~furin+Age+Sex+BMI+Race.Ethnicity+Smoking+healthDrinking+Healthy.physical.activity+Qualification+Townsend.deprivation.index+urban+CHD+diabet+Hype	furin	0.101425	6.02239	1.73879e-09	88596.3	34200.1	29716	3.97477e-08
GAD.2~cd59+Age+Sex+BMI+Race.Ethnicity+Smoking+healthDrinking+Healthy.physical.activity+Qualification+Townsend.deprivation.index+urban+CHD+diabet+Hype	cd59	0.101524	3.78193	0.000155933	85134.2	32847.9	28560	0.000854417
GAD.2~cd83+Age+Sex+BMI+Race.Ethnicity+Smoking+healthDrinking+Healthy.physical.activity+Qualification+Townsend.deprivation.index+urban+CHD+diabet+Hype	cd83	0.101559	5.90205	3.62917e-09	88203.8	34044.4	29586	7.6949e-08
GAD.2~sorcs2+Age+Sex+BMI+Race.Ethnicity+Smoking+healthDrinking+Healthy.physical.activity+Qualification+Townsend.deprivation.index+urban+CHD+diabet+Hype	sorcs2	0.101688	6.07868	1.22692e-09	86281.9	33292.1	28945	2.84918e-08
GAD.2~timp1+Age+Sex+BMI+Race.Ethnicity+Smoking+healthDrinking+Healthy.physical.activity+Qualification+Townsend.deprivation.index+urban+CHD+diabet+Hype	timp1	0.10241	5.01163	5.42851e-07	87362.6	33720.6	29303	6.73043e-06
GAD.2~agrn+Age+Sex+BMI+Race.Ethnicity+Smoking+healthDrinking+Healthy.physical.activity+Qualification+Townsend.deprivation.index+urban+CHD+diabet+Hype	agrn	0.102435	5.94183	2.84986e-09	88760.2	34288.6	29760	6.1314e-08
GAD.2~relt+Age+Sex+BMI+Race.Ethnicity+Smoking+healthDrinking+Healthy.physical.activity+Qualification+Townsend.deprivation.index+urban+CHD+diabet+Hype	relt	0.102817	4.9475	7.55846e-07	88439.2	34210.7	29632	8.99027e-06
GAD.2~pdgfc+Age+Sex+BMI+Race.Ethnicity+Smoking+healthDrinking+Healthy.physical.activity+Qualification+Townsend.deprivation.index+urban+CHD+diabet+Hype	pdgfc	0.10318	5.15667	2.53031e-07	86292.2	33304	28945	3.36531e-06
GAD.2~alcam+Age+Sex+BMI+Race.Ethnicity+Smoking+healthDrinking+Healthy.physical.activity+Qualification+Townsend.deprivation.index+urban+CHD+diabet+Hype	alcam	0.108481	3.6963	0.000219151	89446	34531.5	30000	0.00113293
GAD.2~ctss+Age+Sex+BMI+Race.Ethnicity+Smoking+healthDrinking+Healthy.physical.activity+Qualification+Townsend.deprivation.index+urban+CHD+diabet+Hype	ctss	0.108542	3.68951	0.000225201	69361.8	26877.5	23210	0.00115199
GAD.2~lgals9+Age+Sex+BMI+Race.Ethnicity+Smoking+healthDrinking+Healthy.physical.activity+Qualification+Townsend.deprivation.index+urban+CHD+diabet+Hype	lgals9	0.109267	5.98579	2.17818e-09	88391.9	34153.9	29633	4.90257e-08
GAD.2~tnfsf13+Age+Sex+BMI+Race.Ethnicity+Smoking+healthDrinking+Healthy.physical.activity+Qualification+Townsend.deprivation.index+urban+CHD+diabet+Hype	tnfsf13	0.109724	5.1977	2.03102e-07	88768.5	34298.2	29760	2.80319e-06
GAD.2~cxcl16+Age+Sex+BMI+Race.Ethnicity+Smoking+healthDrinking+Healthy.physical.activity+Qualification+Townsend.deprivation.index+urban+CHD+diabet+Hype	cxcl16	0.110507	4.60391	4.16332e-06	89307.4	34490.3	29948	3.981e-05
GAD.2~golm2+Age+Sex+BMI+Race.Ethnicity+Smoking+healthDrinking+Healthy.physical.activity+Qualification+Townsend.deprivation.index+urban+CHD+diabet+Hype	golm2	0.11096	4.47171	7.78823e-06	89200.8	34451.8	29911	6.82286e-05
GAD.2~efna1+Age+Sex+BMI+Race.Ethnicity+Smoking+healthDrinking+Healthy.physical.activity+Qualification+Townsend.deprivation.index+urban+CHD+diabet+Hype	efna1	0.111601	5.30451	1.13788e-07	88246.1	34115.9	29576	1.64823e-06
GAD.2~col18a1+Age+Sex+BMI+Race.Ethnicity+Smoking+healthDrinking+Healthy.physical.activity+Qualification+Townsend.deprivation.index+urban+CHD+diabet+Hype	col18a1	0.111797	4.52938	5.9387e-06	88813.8	34318.4	29774	5.33025e-05
GAD.2~havcr2+Age+Sex+BMI+Race.Ethnicity+Smoking+healthDrinking+Healthy.physical.activity+Qualification+Townsend.deprivation.index+urban+CHD+diabet+Hype	havcr2	0.112671	6.77619	1.25692e-11	88417.7	34186	29632	5.10797e-10
GAD.2~cst3+Age+Sex+BMI+Race.Ethnicity+Smoking+healthDrinking+Healthy.physical.activity+Qualification+Townsend.deprivation.index+urban+CHD+diabet+Hype	cst3	0.11524	5.55845	2.74509e-08	88519.8	34148.5	29700	4.78104e-07
GAD.2~epha2+Age+Sex+BMI+Race.Ethnicity+Smoking+healthDrinking+Healthy.physical.activity+Qualification+Townsend.deprivation.index+urban+CHD+diabet+Hype	epha2	0.116193	5.96444	2.48359e-09	85280.1	32961.1	28584	5.42312e-08
GAD.2~tgfbr2+Age+Sex+BMI+Race.Ethnicity+Smoking+healthDrinking+Healthy.physical.activity+Qualification+Townsend.deprivation.index+urban+CHD+diabet+Hype	tgfbr2	0.116307	6.38397	1.75101e-10	88591.8	34195	29716	4.49426e-09
GAD.2~clmp+Age+Sex+BMI+Race.Ethnicity+Smoking+healthDrinking+Healthy.physical.activity+Qualification+Townsend.deprivation.index+urban+CHD+diabet+Hype	clmp	0.11737	4.32632	1.52115e-05	89145.1	34428.8	29893	0.000118374
GAD.2~ctsl+Age+Sex+BMI+Race.Ethnicity+Smoking+healthDrinking+Healthy.physical.activity+Qualification+Townsend.deprivation.index+urban+CHD+diabet+Hype	ctsl	0.120087	5.08095	3.77837e-07	88183.3	33932.6	29625	4.80674e-06
GAD.2~tnfrsf14+Age+Sex+BMI+Race.Ethnicity+Smoking+healthDrinking+Healthy.physical.activity+Qualification+Townsend.deprivation.index+urban+CHD+diabet+Hype	tnfrsf14	0.122216	6.41187	1.45902e-10	88479.9	34159.6	29675	3.95288e-09
GAD.2~pigr+Age+Sex+BMI+Race.Ethnicity+Smoking+healthDrinking+Healthy.physical.activity+Qualification+Townsend.deprivation.index+urban+CHD+diabet+Hype	pigr	0.122469	7.57928	3.57748e-14	87218.3	33702.6	29238	3.73847e-12
GAD.2~gdf15+Age+Sex+BMI+Race.Ethnicity+Smoking+healthDrinking+Healthy.physical.activity+Qualification+Townsend.deprivation.index+urban+CHD+diabet+Hype	gdf15	0.123066	8.77461	1.8039e-18	89382.7	34458.7	30000	8.79701e-16
GAD.2~rnaset2+Age+Sex+BMI+Race.Ethnicity+Smoking+healthDrinking+Healthy.physical.activity+Qualification+Townsend.deprivation.index+urban+CHD+diabet+Hype	rnaset2	0.123151	5.77026	7.99331e-09	88999.1	34338.2	29859	1.60195e-07
GAD.2~c1qa+Age+Sex+BMI+Race.Ethnicity+Smoking+healthDrinking+Healthy.physical.activity+Qualification+Townsend.deprivation.index+urban+CHD+diabet+Hype	c1qa	0.12319	4.94429	7.6836e-07	88817.1	34313.2	29778	8.99289e-06
GAD.2~colec12+Age+Sex+BMI+Race.Ethnicity+Smoking+healthDrinking+Healthy.physical.activity+Qualification+Townsend.deprivation.index+urban+CHD+diabet+Hype	colec12	0.124245	5.55591	2.78545e-08	88377	34143.6	29630	4.79426e-07
GAD.2~ctsz+Age+Sex+BMI+Race.Ethnicity+Smoking+healthDrinking+Healthy.physical.activity+Qualification+Townsend.deprivation.index+urban+CHD+diabet+Hype	ctsz	0.124313	6.88937	5.716e-12	88326.6	34037.9	29651	2.88362e-10
GAD.2~tnfrsf10a+Age+Sex+BMI+Race.Ethnicity+Smoking+healthDrinking+Healthy.physical.activity+Qualification+Townsend.deprivation.index+urban+CHD+diabet+Hype	tnfrsf10a	0.126576	7.10837	1.20097e-12	87819.8	33969.1	29425	7.32089e-11
GAD.2~il10rb+Age+Sex+BMI+Race.Ethnicity+Smoking+healthDrinking+Healthy.physical.activity+Qualification+Townsend.deprivation.index+urban+CHD+diabet+Hype	il10rb	0.126843	6.3971	1.60702e-10	88754.6	34282.2	29760	4.27467e-09
GAD.2~crim1+Age+Sex+BMI+Race.Ethnicity+Smoking+healthDrinking+Healthy.physical.activity+Qualification+Townsend.deprivation.index+urban+CHD+diabet+Hype	crim1	0.127928	4.55267	5.31781e-06	88774.8	34305.4	29760	4.86248e-05
GAD.2~mertk+Age+Sex+BMI+Race.Ethnicity+Smoking+healthDrinking+Healthy.physical.activity+Qualification+Townsend.deprivation.index+urban+CHD+diabet+Hype	mertk	0.128231	5.82419	5.79759e-09	89262.9	34450.5	29943	1.19463e-07
GAD.2~ltbr+Age+Sex+BMI+Race.Ethnicity+Smoking+healthDrinking+Healthy.physical.activity+Qualification+Townsend.deprivation.index+urban+CHD+diabet+Hype	ltbr	0.129085	6.26111	3.87507e-10	87951	33974.4	29489	9.52418e-09
GAD.2~folr1+Age+Sex+BMI+Race.Ethnicity+Smoking+healthDrinking+Healthy.physical.activity+Qualification+Townsend.deprivation.index+urban+CHD+diabet+Hype	folr1	0.131171	6.49651	8.35111e-11	88198.8	34020.5	29594	2.54535e-09
GAD.2~fstl3+Age+Sex+BMI+Race.Ethnicity+Smoking+healthDrinking+Healthy.physical.activity+Qualification+Townsend.deprivation.index+urban+CHD+diabet+Hype	fstl3	0.131465	7.03373	2.05443e-12	88271.8	34095.4	29598	1.20225e-10
GAD.2~nectin2+Age+Sex+BMI+Race.Ethnicity+Smoking+healthDrinking+Healthy.physical.activity+Qualification+Townsend.deprivation.index+urban+CHD+diabet+Hype	nectin2	0.134469	6.8695	6.57021e-12	88026.4	33868.1	29574	3.10072e-10
GAD.2~il15+Age+Sex+BMI+Race.Ethnicity+Smoking+healthDrinking+Healthy.physical.activity+Qualification+Townsend.deprivation.index+urban+CHD+diabet+Hype	il15	0.136347	7.9255	2.35168e-15	88175.8	34012.3	29586	3.12773e-13
GAD.2~il18r1+Age+Sex+BMI+Race.Ethnicity+Smoking+healthDrinking+Healthy.physical.activity+Qualification+Townsend.deprivation.index+urban+CHD+diabet+Hype	il18r1	0.136696	7.93487	2.18031e-15	89233.9	34417.2	29943	3.12773e-13
GAD.2~scarb2+Age+Sex+BMI+Race.Ethnicity+Smoking+healthDrinking+Healthy.physical.activity+Qualification+Townsend.deprivation.index+urban+CHD+diabet+Hype	scarb2	0.136764	7.01582	2.33645e-12	86113.3	33319	28848	1.3147e-10
GAD.2~efna4+Age+Sex+BMI+Race.Ethnicity+Smoking+healthDrinking+Healthy.physical.activity+Qualification+Townsend.deprivation.index+urban+CHD+diabet+Hype	efna4	0.137265	6.92781	4.36211e-12	87647.7	33882.6	29376	2.36362e-10
GAD.2~gfra1+Age+Sex+BMI+Race.Ethnicity+Smoking+healthDrinking+Healthy.physical.activity+Qualification+Townsend.deprivation.index+urban+CHD+diabet+Hype	gfra1	0.138295	6.65128	2.95571e-11	88965	34317.2	29851	1.00563e-09
GAD.2~pla2g15+Age+Sex+BMI+Race.Ethnicity+Smoking+healthDrinking+Healthy.physical.activity+Qualification+Townsend.deprivation.index+urban+CHD+diabet+Hype	pla2g15	0.138961	6.53526	6.45247e-11	88589.9	34192.7	29716	2.0085e-09
GAD.2~hgf+Age+Sex+BMI+Race.Ethnicity+Smoking+healthDrinking+Healthy.physical.activity+Qualification+Townsend.deprivation.index+urban+CHD+diabet+Hype	hgf	0.140511	8.56473	1.13436e-17	89223.6	34405.3	29943	2.76595e-15
GAD.2~tnfrsf1a+Age+Sex+BMI+Race.Ethnicity+Smoking+healthDrinking+Healthy.physical.activity+Qualification+Townsend.deprivation.index+urban+CHD+diabet+Hype	tnfrsf1a	0.145026	7.19674	6.31358e-13	88411.9	34179.2	29632	4.72741e-11
GAD.2~wfdc2+Age+Sex+BMI+Race.Ethnicity+Smoking+healthDrinking+Healthy.physical.activity+Qualification+Townsend.deprivation.index+urban+CHD+diabet+Hype	wfdc2	0.147658	9.25187	2.35791e-20	83804	32368.8	28098	3.44962e-17
GAD.2~bsg+Age+Sex+BMI+Race.Ethnicity+Smoking+healthDrinking+Healthy.physical.activity+Qualification+Townsend.deprivation.index+urban+CHD+diabet+Hype	bsg	0.155418	5.48712	4.11847e-08	89114.6	34405	29888	6.62124e-07
GAD.2~adm+Age+Sex+BMI+Race.Ethnicity+Smoking+healthDrinking+Healthy.physical.activity+Qualification+Townsend.deprivation.index+urban+CHD+diabet+Hype	adm	0.156429	7.31718	2.59611e-13	89110.3	34388.8	29893	2.53207e-11
GAD.2~pgf+Age+Sex+BMI+Race.Ethnicity+Smoking+healthDrinking+Healthy.physical.activity+Qualification+Townsend.deprivation.index+urban+CHD+diabet+Hype	pgf	0.157481	6.91139	4.89529e-12	89249.1	34434.6	29943	2.55779e-10
GAD.2~cd99l2+Age+Sex+BMI+Race.Ethnicity+Smoking+healthDrinking+Healthy.physical.activity+Qualification+Townsend.deprivation.index+urban+CHD+diabet+Hype	cd99l2	0.158258	6.66515	2.69024e-11	88419.2	34187.7	29632	9.66568e-10
GAD.2~ckap4+Age+Sex+BMI+Race.Ethnicity+Smoking+healthDrinking+Healthy.physical.activity+Qualification+Townsend.deprivation.index+urban+CHD+diabet+Hype	ckap4	0.164797	7.74348	9.97867e-15	88849.7	34300.6	29800	1.21657e-12
GAD.2~asgr1+Age+Sex+BMI+Race.Ethnicity+Smoking+healthDrinking+Healthy.physical.activity+Qualification+Townsend.deprivation.index+urban+CHD+diabet+Hype	asgr1	0.171579	8.68252	4.06736e-18	87794.9	33940.5	29425	1.19011e-15
GAD.2~cd302+Age+Sex+BMI+Race.Ethnicity+Smoking+healthDrinking+Healthy.physical.activity+Qualification+Townsend.deprivation.index+urban+CHD+diabet+Hype	cd302	0.175884	9.13524	6.93176e-20	87881.2	33878.2	29496	5.07058e-17
GAD.2~plaur+Age+Sex+BMI+Race.Ethnicity+Smoking+healthDrinking+Healthy.physical.activity+Qualification+Townsend.deprivation.index+urban+CHD+diabet+Hype	plaur	0.176969	8.34942	7.15719e-17	87790.4	33907.9	29437	1.35361e-14
GAD.2~csf1+Age+Sex+BMI+Race.Ethnicity+Smoking+healthDrinking+Healthy.physical.activity+Qualification+Townsend.deprivation.index+urban+CHD+diabet+Hype	csf1	0.188804	8.72538	2.78851e-18	88719.4	34241.7	29760	1.0199e-15
GAD.2~ambp+Age+Sex+BMI+Race.Ethnicity+Smoking+healthDrinking+Healthy.physical.activity+Qualification+Townsend.deprivation.index+urban+CHD+diabet+Hype	ambp	0.191205	6.66412	2.70877e-11	88973.9	34331.9	29849	9.66568e-10
GAD.2~fgfr2+Age+Sex+BMI+Race.Ethnicity+Smoking+healthDrinking+Healthy.physical.activity+Qualification+Townsend.deprivation.index+urban+CHD+diabet+Hype	fgfr2	0.212243	8.09447	5.96922e-16	88567.1	34166.6	29716	9.7033e-14
X denotes the GAD2 at Recruitment. The results are based on the following covariates model: Age, Sex, Body Mass Index (BMI), Race/Ethnicity, Smoking status, Health Drinking status, Healthy physical activity, Qualification, Townsend deprivation index, urban/rural classification, Coronary Heart Disease (CHD), Diabetes, Hypertension.Estimate provides the estimated association between proteins and th…
