# Supplementary material for: Proteomic Biomarkers as Mediators in the Association Between Air Pollution and Incident Depression and Anxiety: Evidence From the UK Biobank
Source: Depress Anxiety. 2025 Jun 26;2025:3984517. doi: 10.1155/da/3984517 (PMC12226169; doi:10.1155/da/3984517)
Supplement: Supporting Information 8 — TableS2c_Protein-incident anxiety multivariable cox regression results. [file 3984517.f8.xlsx]

## Sheet: Sheet1
Table S2c. Protein-Incident_Anxiety Multivariable Cox Regression Analysis
formula	X(Proteins)	Coef	exp_coef	se	zValue	pValue	fdr_p_value
Surv(anxICD_Date, Out_AnxICD)~aarsd1+Age+Sex+BMI+Race_Ethnicity+Smoking+healthDrinking+Healthy_physical_activity+Qualification+Townsend_deprivation_index+urban+CHD+diabet+Hype	aarsd1	0.0267501	1.02711	0.0366694	0.729495	0.465699	0.782225
Surv(anxICD_Date, Out_AnxICD)~abhd14b+Age+Sex+BMI+Race_Ethnicity+Smoking+healthDrinking+Healthy_physical_activity+Qualification+Townsend_deprivation_index+urban+CHD+diabet+Hype	abhd14b	0.00207747	1.00208	0.0365054	0.0569087	0.954618	0.992262
Surv(anxICD_Date, Out_AnxICD)~abl1+Age+Sex+BMI+Race_Ethnicity+Smoking+healthDrinking+Healthy_physical_activity+Qualification+Townsend_deprivation_index+urban+CHD+diabet+Hype	abl1	0.0422223	1.04313	0.0299522	1.40965	0.158642	0.583149
Surv(anxICD_Date, Out_AnxICD)~acaa1+Age+Sex+BMI+Race_Ethnicity+Smoking+healthDrinking+Healthy_physical_activity+Qualification+Townsend_deprivation_index+urban+CHD+diabet+Hype	acaa1	-0.0152607	0.984855	0.0261372	-0.583869	0.559309	0.839119
Surv(anxICD_Date, Out_AnxICD)~acan+Age+Sex+BMI+Race_Ethnicity+Smoking+healthDrinking+Healthy_physical_activity+Qualification+Townsend_deprivation_index+urban+CHD+diabet+Hype	acan	-0.0125207	0.987557	0.0753028	-0.166271	0.867944	0.968468
Surv(anxICD_Date, Out_AnxICD)~ace2+Age+Sex+BMI+Race_Ethnicity+Smoking+healthDrinking+Healthy_physical_activity+Qualification+Townsend_deprivation_index+urban+CHD+diabet+Hype	ace2	0.0802537	1.08356	0.0412616	1.945	0.0517753	0.389779
Surv(anxICD_Date, Out_AnxICD)~acox1+Age+Sex+BMI+Race_Ethnicity+Smoking+healthDrinking+Healthy_physical_activity+Qualification+Townsend_deprivation_index+urban+CHD+diabet+Hype	acox1	0.0305384	1.03101	0.0418514	0.729687	0.465581	0.782225
Surv(anxICD_Date, Out_AnxICD)~acp5+Age+Sex+BMI+Race_Ethnicity+Smoking+healthDrinking+Healthy_physical_activity+Qualification+Townsend_deprivation_index+urban+CHD+diabet+Hype	acp5	-0.0110958	0.988966	0.0644179	-0.172247	0.863244	0.966278
Surv(anxICD_Date, Out_AnxICD)~acp6+Age+Sex+BMI+Race_Ethnicity+Smoking+healthDrinking+Healthy_physical_activity+Qualification+Townsend_deprivation_index+urban+CHD+diabet+Hype	acp6	0.0502465	1.05153	0.0321206	1.56431	0.117745	0.525188
Surv(anxICD_Date, Out_AnxICD)~acta2+Age+Sex+BMI+Race_Ethnicity+Smoking+healthDrinking+Healthy_physical_activity+Qualification+Townsend_deprivation_index+urban+CHD+diabet+Hype	acta2	-0.0264322	0.973914	0.0486005	-0.543867	0.586533	0.851287
Surv(anxICD_Date, Out_AnxICD)~actn4+Age+Sex+BMI+Race_Ethnicity+Smoking+healthDrinking+Healthy_physical_activity+Qualification+Townsend_deprivation_index+urban+CHD+diabet+Hype	actn4	-0.0739221	0.928744	0.0685552	-1.07829	0.280907	0.709786
Surv(anxICD_Date, Out_AnxICD)~acvrl1+Age+Sex+BMI+Race_Ethnicity+Smoking+healthDrinking+Healthy_physical_activity+Qualification+Townsend_deprivation_index+urban+CHD+diabet+Hype	acvrl1	0.0441083	1.0451	0.0855758	0.515429	0.606253	0.858697
Surv(anxICD_Date, Out_AnxICD)~acy1+Age+Sex+BMI+Race_Ethnicity+Smoking+healthDrinking+Healthy_physical_activity+Qualification+Townsend_deprivation_index+urban+CHD+diabet+Hype	acy1	-0.0324314	0.968089	0.0348958	-0.929378	0.352693	0.740913
Surv(anxICD_Date, Out_AnxICD)~ada+Age+Sex+BMI+Race_Ethnicity+Smoking+healthDrinking+Healthy_physical_activity+Qualification+Townsend_deprivation_index+urban+CHD+diabet+Hype	ada	-0.0640531	0.937955	0.0593387	-1.07945	0.280388	0.709701
Surv(anxICD_Date, Out_AnxICD)~ada2+Age+Sex+BMI+Race_Ethnicity+Smoking+healthDrinking+Healthy_physical_activity+Qualification+Townsend_deprivation_index+urban+CHD+diabet+Hype	ada2	-0.00298411	0.99702	0.0504168	-0.0591888	0.952802	0.992262
Surv(anxICD_Date, Out_AnxICD)~adam15+Age+Sex+BMI+Race_Ethnicity+Smoking+healthDrinking+Healthy_physical_activity+Qualification+Townsend_deprivation_index+urban+CHD+diabet+Hype	adam15	-0.0947211	0.909627	0.0691831	-1.36914	0.170957	0.5955
Surv(anxICD_Date, Out_AnxICD)~adam22+Age+Sex+BMI+Race_Ethnicity+Smoking+healthDrinking+Healthy_physical_activity+Qualification+Townsend_deprivation_index+urban+CHD+diabet+Hype	adam22	-0.139056	0.870179	0.0608408	-2.28557	0.0222793	0.291024
Surv(anxICD_Date, Out_AnxICD)~adam23+Age+Sex+BMI+Race_Ethnicity+Smoking+healthDrinking+Healthy_physical_activity+Qualification+Townsend_deprivation_index+urban+CHD+diabet+Hype	adam23	-0.125343	0.882195	0.057028	-2.19791	0.0279553	0.322036
Surv(anxICD_Date, Out_AnxICD)~adam8+Age+Sex+BMI+Race_Ethnicity+Smoking+healthDrinking+Healthy_physical_activity+Qualification+Townsend_deprivation_index+urban+CHD+diabet+Hype	adam8	-0.0297478	0.97069	0.0727362	-0.408982	0.682553	0.891584
Surv(anxICD_Date, Out_AnxICD)~adamts13+Age+Sex+BMI+Race_Ethnicity+Smoking+healthDrinking+Healthy_physical_activity+Qualification+Townsend_deprivation_index+urban+CHD+diabet+Hype	adamts13	-0.0769502	0.925936	0.0889602	-0.864996	0.387041	0.752596
Surv(anxICD_Date, Out_AnxICD)~adamts15+Age+Sex+BMI+Race_Ethnicity+Smoking+healthDrinking+Healthy_physical_activity+Qualification+Townsend_deprivation_index+urban+CHD+diabet+Hype	adamts15	-0.0485564	0.952604	0.046609	-1.04178	0.297513	0.730066
Surv(anxICD_Date, Out_AnxICD)~adamts16+Age+Sex+BMI+Race_Ethnicity+Smoking+healthDrinking+Healthy_physical_activity+Qualification+Townsend_deprivation_index+urban+CHD+diabet+Hype	adamts16	-0.0495472	0.95166	0.0696503	-0.71137	0.476855	0.790077
Surv(anxICD_Date, Out_AnxICD)~adamts8+Age+Sex+BMI+Race_Ethnicity+Smoking+healthDrinking+Healthy_physical_activity+Qualification+Townsend_deprivation_index+urban+CHD+diabet+Hype	adamts8	-0.10672	0.898778	0.0461912	-2.31039	0.0208666	0.291024
Surv(anxICD_Date, Out_AnxICD)~adcyap1r1+Age+Sex+BMI+Race_Ethnicity+Smoking+healthDrinking+Healthy_physical_activity+Qualification+Townsend_deprivation_index+urban+CHD+diabet+Hype	adcyap1r1	-0.0632919	0.938669	0.0647779	-0.977061	0.328539	0.739343
Surv(anxICD_Date, Out_AnxICD)~adgrb3+Age+Sex+BMI+Race_Ethnicity+Smoking+healthDrinking+Healthy_physical_activity+Qualification+Townsend_deprivation_index+urban+CHD+diabet+Hype	adgrb3	-0.0726566	0.92992	0.063506	-1.14409	0.252586	0.688143
Surv(anxICD_Date, Out_AnxICD)~adgre2+Age+Sex+BMI+Race_Ethnicity+Smoking+healthDrinking+Healthy_physical_activity+Qualification+Townsend_deprivation_index+urban+CHD+diabet+Hype	adgre2	-0.150103	0.860619	0.074797	-2.0068	0.0447704	0.377396
Surv(anxICD_Date, Out_AnxICD)~adgre5+Age+Sex+BMI+Race_Ethnicity+Smoking+healthDrinking+Healthy_physical_activity+Qualification+Townsend_deprivation_index+urban+CHD+diabet+Hype	adgre5	-0.17714	0.837662	0.070387	-2.51666	0.0118473	0.225098
Surv(anxICD_Date, Out_AnxICD)~adgrg1+Age+Sex+BMI+Race_Ethnicity+Smoking+healthDrinking+Healthy_physical_activity+Qualification+Townsend_deprivation_index+urban+CHD+diabet+Hype	adgrg1	0.0233517	1.02363	0.0310707	0.751566	0.452312	0.777162
Surv(anxICD_Date, Out_AnxICD)~adgrg2+Age+Sex+BMI+Race_Ethnicity+Smoking+healthDrinking+Healthy_physical_activity+Qualification+Townsend_deprivation_index+urban+CHD+diabet+Hype	adgrg2	-0.0527672	0.948601	0.0786254	-0.671121	0.502143	0.805522
Surv(anxICD_Date, Out_AnxICD)~adh4+Age+Sex+BMI+Race_Ethnicity+Smoking+healthDrinking+Healthy_physical_activity+Qualification+Townsend_deprivation_index+urban+CHD+diabet+Hype	adh4	-0.0444094	0.956562	0.0256608	-1.73063	0.083518	0.45144
Surv(anxICD_Date, Out_AnxICD)~adm+Age+Sex+BMI+Race_Ethnicity+Smoking+healthDrinking+Healthy_physical_activity+Qualification+Townsend_deprivation_index+urban+CHD+diabet+Hype	adm	0.0609781	1.06288	0.0793311	0.768653	0.442099	0.777162
Surv(anxICD_Date, Out_AnxICD)~afp+Age+Sex+BMI+Race_Ethnicity+Smoking+healthDrinking+Healthy_physical_activity+Qualification+Townsend_deprivation_index+urban+CHD+diabet+Hype	afp	-0.00224694	0.997756	0.031475	-0.071388	0.943089	0.990826
Surv(anxICD_Date, Out_AnxICD)~ager+Age+Sex+BMI+Race_Ethnicity+Smoking+healthDrinking+Healthy_physical_activity+Qualification+Townsend_deprivation_index+urban+CHD+diabet+Hype	ager	-0.0419456	0.958922	0.0521181	-0.804817	0.420925	0.75963
Surv(anxICD_Date, Out_AnxICD)~agr2+Age+Sex+BMI+Race_Ethnicity+Smoking+healthDrinking+Healthy_physical_activity+Qualification+Townsend_deprivation_index+urban+CHD+diabet+Hype	agr2	0.0328438	1.03339	0.0213606	1.53759	0.12415	0.528646
Surv(anxICD_Date, Out_AnxICD)~agr3+Age+Sex+BMI+Race_Ethnicity+Smoking+healthDrinking+Healthy_physical_activity+Qualification+Townsend_deprivation_index+urban+CHD+diabet+Hype	agr3	0.0120227	1.0121	0.036213	0.332001	0.739888	0.915338
Surv(anxICD_Date, Out_AnxICD)~agrn+Age+Sex+BMI+Race_Ethnicity+Smoking+healthDrinking+Healthy_physical_activity+Qualification+Townsend_deprivation_index+urban+CHD+diabet+Hype	agrn	0.000882973	1.00088	0.0623005	0.0141728	0.988692	0.996727
Surv(anxICD_Date, Out_AnxICD)~agrp+Age+Sex+BMI+Race_Ethnicity+Smoking+healthDrinking+Healthy_physical_activity+Qualification+Townsend_deprivation_index+urban+CHD+diabet+Hype	agrp	-0.000789229	0.999211	0.0391562	-0.0201559	0.983919	0.996727
Surv(anxICD_Date, Out_AnxICD)~agxt+Age+Sex+BMI+Race_Ethnicity+Smoking+healthDrinking+Healthy_physical_activity+Qualification+Townsend_deprivation_index+urban+CHD+diabet+Hype	agxt	-0.032261	0.968254	0.0276789	-1.16555	0.243797	0.68769
Surv(anxICD_Date, Out_AnxICD)~ahcy+Age+Sex+BMI+Race_Ethnicity+Smoking+healthDrinking+Healthy_physical_activity+Qualification+Townsend_deprivation_index+urban+CHD+diabet+Hype	ahcy	0.0194467	1.01964	0.0301873	0.644202	0.519444	0.822591
Surv(anxICD_Date, Out_AnxICD)~ahsp+Age+Sex+BMI+Race_Ethnicity+Smoking+healthDrinking+Healthy_physical_activity+Qualification+Townsend_deprivation_index+urban+CHD+diabet+Hype	ahsp	0.0180516	1.01822	0.0241185	0.748455	0.454186	0.777162
Surv(anxICD_Date, Out_AnxICD)~aif1+Age+Sex+BMI+Race_Ethnicity+Smoking+healthDrinking+Healthy_physical_activity+Qualification+Townsend_deprivation_index+urban+CHD+diabet+Hype	aif1	-0.0337109	0.966851	0.040641	-0.82948	0.406833	0.759581
Surv(anxICD_Date, Out_AnxICD)~aifm1+Age+Sex+BMI+Race_Ethnicity+Smoking+healthDrinking+Healthy_physical_activity+Qualification+Townsend_deprivation_index+urban+CHD+diabet+Hype	aifm1	0.0282935	1.0287	0.019936	1.41922	0.155835	0.578154
Surv(anxICD_Date, Out_AnxICD)~ak1+Age+Sex+BMI+Race_Ethnicity+Smoking+healthDrinking+Healthy_physical_activity+Qualification+Townsend_deprivation_index+urban+CHD+diabet+Hype	ak1	0.0422201	1.04312	0.0316928	1.33217	0.182804	0.62196
Surv(anxICD_Date, Out_AnxICD)~akr1b1+Age+Sex+BMI+Race_Ethnicity+Smoking+healthDrinking+Healthy_physical_activity+Qualification+Townsend_deprivation_index+urban+CHD+diabet+Hype	akr1b1	0.0510284	1.05235	0.02803	1.82049	0.0686839	0.420437
Surv(anxICD_Date, Out_AnxICD)~akr1c4+Age+Sex+BMI+Race_Ethnicity+Smoking+healthDrinking+Healthy_physical_activity+Qualification+Townsend_deprivation_index+urban+CHD+diabet+Hype	akr1c4	-0.0468272	0.954252	0.0412861	-1.13421	0.256706	0.690197
Surv(anxICD_Date, Out_AnxICD)~akt1s1+Age+Sex+BMI+Race_Ethnicity+Smoking+healthDrinking+Healthy_physical_activity+Qualification+Townsend_deprivation_index+urban+CHD+diabet+Hype	akt1s1	0.0355208	1.03616	0.0314926	1.12791	0.259359	0.69118
Surv(anxICD_Date, Out_AnxICD)~akt3+Age+Sex+BMI+Race_Ethnicity+Smoking+healthDrinking+Healthy_physical_activity+Qualification+Townsend_deprivation_index+urban+CHD+diabet+Hype	akt3	0.0234729	1.02375	0.0369153	0.635859	0.524868	0.826569
Surv(anxICD_Date, Out_AnxICD)~alcam+Age+Sex+BMI+Race_Ethnicity+Smoking+healthDrinking+Healthy_physical_activity+Qualification+Townsend_deprivation_index+urban+CHD+diabet+Hype	alcam	-0.0261528	0.974186	0.107693	-0.242846	0.808125	0.943598
Surv(anxICD_Date, Out_AnxICD)~aldh1a1+Age+Sex+BMI+Race_Ethnicity+Smoking+healthDrinking+Healthy_physical_activity+Qualification+Townsend_deprivation_index+urban+CHD+diabet+Hype	aldh1a1	-0.018815	0.981361	0.0382875	-0.491412	0.623135	0.86571
Surv(anxICD_Date, Out_AnxICD)~aldh3a1+Age+Sex+BMI+Race_Ethnicity+Smoking+healthDrinking+Healthy_physical_activity+Qualification+Townsend_deprivation_index+urban+CHD+diabet+Hype	aldh3a1	0.0105433	1.0106	0.0318043	0.331504	0.740264	0.915338
Surv(anxICD_Date, Out_AnxICD)~alpp+Age+Sex+BMI+Race_Ethnicity+Smoking+healthDrinking+Healthy_physical_activity+Qualification+Townsend_deprivation_index+urban+CHD+diabet+Hype	alpp	0.0558005	1.05739	0.0198654	2.80894	0.00497056	0.148669
Surv(anxICD_Date, Out_AnxICD)~ambn+Age+Sex+BMI+Race_Ethnicity+Smoking+healthDrinking+Healthy_physical_activity+Qualification+Townsend_deprivation_index+urban+CHD+diabet+Hype	ambn	-0.0964351	0.908069	0.0804804	-1.19824	0.230823	0.682165
Surv(anxICD_Date, Out_AnxICD)~ambp+Age+Sex+BMI+Race_Ethnicity+Smoking+healthDrinking+Healthy_physical_activity+Qualification+Townsend_deprivation_index+urban+CHD+diabet+Hype	ambp	0.0276236	1.02801	0.105376	0.262144	0.79321	0.93763
Surv(anxICD_Date, Out_AnxICD)~amfr+Age+Sex+BMI+Race_Ethnicity+Smoking+healthDrinking+Healthy_physical_activity+Qualification+Townsend_deprivation_index+urban+CHD+diabet+Hype	amfr	-0.0131978	0.986889	0.0332851	-0.396509	0.69173	0.893532
Surv(anxICD_Date, Out_AnxICD)~amigo2+Age+Sex+BMI+Race_Ethnicity+Smoking+healthDrinking+Healthy_physical_activity+Qualification+Townsend_deprivation_index+urban+CHD+diabet+Hype	amigo2	-0.0434167	0.957512	0.0920005	-0.471919	0.636985	0.870943
Surv(anxICD_Date, Out_AnxICD)~amn+Age+Sex+BMI+Race_Ethnicity+Smoking+healthDrinking+Healthy_physical_activity+Qualification+Townsend_deprivation_index+urban+CHD+diabet+Hype	amn	0.0365532	1.03723	0.0445011	0.821399	0.411419	0.759581
Surv(anxICD_Date, Out_AnxICD)~amy2a+Age+Sex+BMI+Race_Ethnicity+Smoking+healthDrinking+Healthy_physical_activity+Qualification+Townsend_deprivation_index+urban+CHD+diabet+Hype	amy2a	-0.149031	0.861542	0.0457162	-3.25993	0.0011144	0.0815184
Surv(anxICD_Date, Out_AnxICD)~amy2b+Age+Sex+BMI+Race_Ethnicity+Smoking+healthDrinking+Healthy_physical_activity+Qualification+Townsend_deprivation_index+urban+CHD+diabet+Hype	amy2b	-0.156544	0.855094	0.0462514	-3.38462	0.000712769	0.0613401
Surv(anxICD_Date, Out_AnxICD)~ang+Age+Sex+BMI+Race_Ethnicity+Smoking+healthDrinking+Healthy_physical_activity+Qualification+Townsend_deprivation_index+urban+CHD+diabet+Hype	ang	-0.0677892	0.934457	0.062381	-1.0867	0.277171	0.706448
Surv(anxICD_Date, Out_AnxICD)~angpt2+Age+Sex+BMI+Race_Ethnicity+Smoking+healthDrinking+Healthy_physical_activity+Qualification+Townsend_deprivation_index+urban+CHD+diabet+Hype	angpt2	0.155419	1.16815	0.0536783	2.89539	0.00378687	0.142056
Surv(anxICD_Date, Out_AnxICD)~angpt1+Age+Sex+BMI+Race_Ethnicity+Smoking+healthDrinking+Healthy_physical_activity+Qualification+Townsend_deprivation_index+urban+CHD+diabet+Hype	angpt1	0.0154401	1.01556	0.0248746	0.620719	0.534785	0.827845
Surv(anxICD_Date, Out_AnxICD)~angptl1+Age+Sex+BMI+Race_Ethnicity+Smoking+healthDrinking+Healthy_physical_activity+Qualification+Townsend_deprivation_index+urban+CHD+diabet+Hype	angptl1	0.133269	1.14256	0.0723196	1.84278	0.0653614	0.414754
Surv(anxICD_Date, Out_AnxICD)~angptl2+Age+Sex+BMI+Race_Ethnicity+Smoking+healthDrinking+Healthy_physical_activity+Qualification+Townsend_deprivation_index+urban+CHD+diabet+Hype	angptl2	0.000660173	1.00066	0.0522264	0.0126406	0.989915	0.996727
Surv(anxICD_Date, Out_AnxICD)~angptl3+Age+Sex+BMI+Race_Ethnicity+Smoking+healthDrinking+Healthy_physical_activity+Qualification+Townsend_deprivation_index+urban+CHD+diabet+Hype	angptl3	-0.060348	0.941437	0.0587567	-1.02708	0.304382	0.731216
Surv(anxICD_Date, Out_AnxICD)~angptl4+Age+Sex+BMI+Race_Ethnicity+Smoking+healthDrinking+Healthy_physical_activity+Qualification+Townsend_deprivation_index+urban+CHD+diabet+Hype	angptl4	0.0243576	1.02466	0.0462128	0.527075	0.598141	0.855652
Surv(anxICD_Date, Out_AnxICD)~angptl7+Age+Sex+BMI+Race_Ethnicity+Smoking+healthDrinking+Healthy_physical_activity+Qualification+Townsend_deprivation_index+urban+CHD+diabet+Hype	angptl7	0.0526606	1.05407	0.0569571	0.924566	0.355192	0.741356
Surv(anxICD_Date, Out_AnxICD)~ankrd54+Age+Sex+BMI+Race_Ethnicity+Smoking+healthDrinking+Healthy_physical_activity+Qualification+Townsend_deprivation_index+urban+CHD+diabet+Hype	ankrd54	0.0584651	1.06021	0.035225	1.65976	0.0969621	0.483815
Surv(anxICD_Date, Out_AnxICD)~anpep+Age+Sex+BMI+Race_Ethnicity+Smoking+healthDrinking+Healthy_physical_activity+Qualification+Townsend_deprivation_index+urban+CHD+diabet+Hype	anpep	-0.0460522	0.954992	0.0746307	-0.617067	0.53719	0.827845
Surv(anxICD_Date, Out_AnxICD)~anxa10+Age+Sex+BMI+Race_Ethnicity+Smoking+healthDrinking+Healthy_physical_activity+Qualification+Townsend_deprivation_index+urban+CHD+diabet+Hype	anxa10	0.0207222	1.02094	0.0260378	0.795848	0.42612	0.761899
Surv(anxICD_Date, Out_AnxICD)~anxa11+Age+Sex+BMI+Race_Ethnicity+Smoking+healthDrinking+Healthy_physical_activity+Qualification+Townsend_deprivation_index+urban+CHD+diabet+Hype	anxa11	-0.0103998	0.989654	0.0312374	-0.332929	0.739188	0.915338
Surv(anxICD_Date, Out_AnxICD)~anxa3+Age+Sex+BMI+Race_Ethnicity+Smoking+healthDrinking+Healthy_physical_activity+Qualification+Townsend_deprivation_index+urban+CHD+diabet+Hype	anxa3	-0.00270806	0.997296	0.0291551	-0.0928848	0.925995	0.985629
Surv(anxICD_Date, Out_AnxICD)~anxa4+Age+Sex+BMI+Race_Ethnicity+Smoking+healthDrinking+Healthy_physical_activity+Qualification+Townsend_deprivation_index+urban+CHD+diabet+Hype	anxa4	0.0272721	1.02765	0.0284485	0.958646	0.337737	0.739576
Surv(anxICD_Date, Out_AnxICD)~anxa5+Age+Sex+BMI+Race_Ethnicity+Smoking+healthDrinking+Healthy_physical_activity+Qualification+Townsend_deprivation_index+urban+CHD+diabet+Hype	anxa5	-0.0605756	0.941223	0.0714287	-0.848057	0.396406	0.754631
Surv(anxICD_Date, Out_AnxICD)~aoc1+Age+Sex+BMI+Race_Ethnicity+Smoking+healthDrinking+Healthy_physical_activity+Qualification+Townsend_deprivation_index+urban+CHD+diabet+Hype	aoc1	0.0109866	1.01105	0.0374536	0.29334	0.769262	0.926589
Surv(anxICD_Date, Out_AnxICD)~aoc3+Age+Sex+BMI+Race_Ethnicity+Smoking+healthDrinking+Healthy_physical_activity+Qualification+Townsend_deprivation_index+urban+CHD+diabet+Hype	aoc3	-0.0569953	0.944599	0.0691075	-0.824734	0.409523	0.759581
Surv(anxICD_Date, Out_AnxICD)~apbb1ip+Age+Sex+BMI+Race_Ethnicity+Smoking+healthDrinking+Healthy_physical_activity+Qualification+Townsend_deprivation_index+urban+CHD+diabet+Hype	apbb1ip	-0.0119561	0.988115	0.0457569	-0.261296	0.793864	0.93763
Surv(anxICD_Date, Out_AnxICD)~apex1+Age+Sex+BMI+Race_Ethnicity+Smoking+healthDrinking+Healthy_physical_activity+Qualification+Townsend_deprivation_index+urban+CHD+diabet+Hype	apex1	0.00839748	1.00843	0.0345951	0.242736	0.80821	0.943598
Surv(anxICD_Date, Out_AnxICD)~aplp1+Age+Sex+BMI+Race_Ethnicity+Smoking+healthDrinking+Healthy_physical_activity+Qualification+Townsend_deprivation_index+urban+CHD+diabet+Hype	aplp1	-0.0488819	0.952294	0.0411148	-1.18891	0.234474	0.682165
Surv(anxICD_Date, Out_AnxICD)~apoh+Age+Sex+BMI+Race_Ethnicity+Smoking+healthDrinking+Healthy_physical_activity+Qualification+Townsend_deprivation_index+urban+CHD+diabet+Hype	apoh	-0.131995	0.876346	0.0594583	-2.21995	0.0264219	0.319805
Surv(anxICD_Date, Out_AnxICD)~apom+Age+Sex+BMI+Race_Ethnicity+Smoking+healthDrinking+Healthy_physical_activity+Qualification+Townsend_deprivation_index+urban+CHD+diabet+Hype	apom	-0.126391	0.88127	0.0780106	-1.62018	0.105193	0.496443
Surv(anxICD_Date, Out_AnxICD)~app+Age+Sex+BMI+Race_Ethnicity+Smoking+healthDrinking+Healthy_physical_activity+Qualification+Townsend_deprivation_index+urban+CHD+diabet+Hype	app	0.0136979	1.01379	0.0313398	0.437075	0.662057	0.879198
Surv(anxICD_Date, Out_AnxICD)~aprt+Age+Sex+BMI+Race_Ethnicity+Smoking+healthDrinking+Healthy_physical_activity+Qualification+Townsend_deprivation_index+urban+CHD+diabet+Hype	aprt	0.00237803	1.00238	0.0434738	0.0547004	0.956377	0.992262
Surv(anxICD_Date, Out_AnxICD)~areg+Age+Sex+BMI+Race_Ethnicity+Smoking+healthDrinking+Healthy_physical_activity+Qualification+Townsend_deprivation_index+urban+CHD+diabet+Hype	areg	0.0945953	1.09921	0.0444331	2.12894	0.0332594	0.339697
Surv(anxICD_Date, Out_AnxICD)~arg1+Age+Sex+BMI+Race_Ethnicity+Smoking+healthDrinking+Healthy_physical_activity+Qualification+Townsend_deprivation_index+urban+CHD+diabet+Hype	arg1	-0.0280613	0.972329	0.0389603	-0.720254	0.471368	0.786737
Surv(anxICD_Date, Out_AnxICD)~arhgap1+Age+Sex+BMI+Race_Ethnicity+Smoking+healthDrinking+Healthy_physical_activity+Qualification+Townsend_deprivation_index+urban+CHD+diabet+Hype	arhgap1	0.00754895	1.00758	0.046052	0.163922	0.869792	0.968468
Surv(anxICD_Date, Out_AnxICD)~arhgef12+Age+Sex+BMI+Race_Ethnicity+Smoking+healthDrinking+Healthy_physical_activity+Qualification+Townsend_deprivation_index+urban+CHD+diabet+Hype	arhgef12	0.0378381	1.03856	0.0199836	1.89346	0.058297	0.406885
Surv(anxICD_Date, Out_AnxICD)~arhgap25+Age+Sex+BMI+Race_Ethnicity+Smoking+healthDrinking+Healthy_physical_activity+Qualification+Townsend_deprivation_index+urban+CHD+diabet+Hype	arhgap25	-0.034476	0.966111	0.0357268	-0.964992	0.334549	0.739343
Surv(anxICD_Date, Out_AnxICD)~arid4b+Age+Sex+BMI+Race_Ethnicity+Smoking+healthDrinking+Healthy_physical_activity+Qualification+Townsend_deprivation_index+urban+CHD+diabet+Hype	arid4b	-0.0249682	0.975341	0.0503293	-0.496096	0.619827	0.864448
Surv(anxICD_Date, Out_AnxICD)~arnt+Age+Sex+BMI+Race_Ethnicity+Smoking+healthDrinking+Healthy_physical_activity+Qualification+Townsend_deprivation_index+urban+CHD+diabet+Hype	arnt	-0.0310312	0.969445	0.0580852	-0.534236	0.593179	0.855006
Surv(anxICD_Date, Out_AnxICD)~arsa+Age+Sex+BMI+Race_Ethnicity+Smoking+healthDrinking+Healthy_physical_activity+Qualification+Townsend_deprivation_index+urban+CHD+diabet+Hype	arsa	0.0264021	1.02675	0.0467157	0.565166	0.571961	0.846293
Surv(anxICD_Date, Out_AnxICD)~arsb+Age+Sex+BMI+Race_Ethnicity+Smoking+healthDrinking+Healthy_physical_activity+Qualification+Townsend_deprivation_index+urban+CHD+diabet+Hype	arsb	0.0350291	1.03565	0.0377478	0.927978	0.353419	0.740913
Surv(anxICD_Date, Out_AnxICD)~art3+Age+Sex+BMI+Race_Ethnicity+Smoking+healthDrinking+Healthy_physical_activity+Qualification+Townsend_deprivation_index+urban+CHD+diabet+Hype	art3	-0.154121	0.857169	0.0622007	-2.4778	0.0132196	0.234069
Surv(anxICD_Date, Out_AnxICD)~artn+Age+Sex+BMI+Race_Ethnicity+Smoking+healthDrinking+Healthy_physical_activity+Qualification+Townsend_deprivation_index+urban+CHD+diabet+Hype	artn	0.00831714	1.00835	0.0473191	0.175767	0.860477	0.966138
Surv(anxICD_Date, Out_AnxICD)~asah2+Age+Sex+BMI+Race_Ethnicity+Smoking+healthDrinking+Healthy_physical_activity+Qualification+Townsend_deprivation_index+urban+CHD+diabet+Hype	asah2	0.0299962	1.03045	0.0406351	0.738185	0.460402	0.778691
Surv(anxICD_Date, Out_AnxICD)~asgr1+Age+Sex+BMI+Race_Ethnicity+Smoking+healthDrinking+Healthy_physical_activity+Qualification+Townsend_deprivation_index+urban+CHD+diabet+Hype	asgr1	0.138601	1.14867	0.0719464	1.92644	0.0540489	0.395519
Surv(anxICD_Date, Out_AnxICD)~atf2+Age+Sex+BMI+Race_Ethnicity+Smoking+healthDrinking+Healthy_physical_activity+Qualification+Townsend_deprivation_index+urban+CHD+diabet+Hype	atf2	-0.0189228	0.981255	0.032003	-0.591282	0.554331	0.834349
Surv(anxICD_Date, Out_AnxICD)~atg4a+Age+Sex+BMI+Race_Ethnicity+Smoking+healthDrinking+Healthy_physical_activity+Qualification+Townsend_deprivation_index+urban+CHD+diabet+Hype	atg4a	0.0723861	1.07507	0.0343812	2.1054	0.0352569	0.339697
Surv(anxICD_Date, Out_AnxICD)~atox1+Age+Sex+BMI+Race_Ethnicity+Smoking+healthDrinking+Healthy_physical_activity+Qualification+Townsend_deprivation_index+urban+CHD+diabet+Hype	atox1	0.0391117	1.03989	0.0294013	1.33027	0.18343	0.622639
Surv(anxICD_Date, Out_AnxICD)~atp5if1+Age+Sex+BMI+Race_Ethnicity+Smoking+healthDrinking+Healthy_physical_activity+Qualification+Townsend_deprivation_index+urban+CHD+diabet+Hype	atp5if1	0.0268052	1.02717	0.0189173	1.41697	0.156493	0.578154
Surv(anxICD_Date, Out_AnxICD)~atp5po+Age+Sex+BMI+Race_Ethnicity+Smoking+healthDrinking+Healthy_physical_activity+Qualification+Townsend_deprivation_index+urban+CHD+diabet+Hype	atp5po	-0.00428688	0.995722	0.0510376	-0.0839945	0.933061	0.987207
Surv(anxICD_Date, Out_AnxICD)~atp6ap2+Age+Sex+BMI+Race_Ethnicity+Smoking+healthDrinking+Healthy_physical_activity+Qualification+Townsend_deprivation_index+urban+CHD+diabet+Hype	atp6ap2	-0.0469872	0.9541	0.0542517	-0.866097	0.386437	0.752596
Surv(anxICD_Date, Out_AnxICD)~atp6v1d+Age+Sex+BMI+Race_Ethnicity+Smoking+healthDrinking+Healthy_physical_activity+Qualification+Townsend_deprivation_index+urban+CHD+diabet+Hype	atp6v1d	0.137934	1.1479	0.0743723	1.85465	0.0636465	0.412012
Surv(anxICD_Date, Out_AnxICD)~atp6v1f+Age+Sex+BMI+Race_Ethnicity+Smoking+healthDrinking+Healthy_physical_activity+Qualification+Townsend_deprivation_index+urban+CHD+diabet+Hype	atp6v1f	0.0555812	1.05715	0.031352	1.77281	0.0762596	0.436326
Surv(anxICD_Date, Out_AnxICD)~atxn10+Age+Sex+BMI+Race_Ethnicity+Smoking+healthDrinking+Healthy_physical_activity+Qualification+Townsend_deprivation_index+urban+CHD+diabet+Hype	atxn10	0.0180425	1.01821	0.0294665	0.612304	0.540336	0.827845
Surv(anxICD_Date, Out_AnxICD)~axin1+Age+Sex+BMI+Race_Ethnicity+Smoking+healthDrinking+Healthy_physical_activity+Qualification+Townsend_deprivation_index+urban+CHD+diabet+Hype	axin1	0.0339943	1.03458	0.0216376	1.57107	0.116165	0.521318
Surv(anxICD_Date, Out_AnxICD)~axl+Age+Sex+BMI+Race_Ethnicity+Smoking+healthDrinking+Healthy_physical_activity+Qualification+Townsend_deprivation_index+urban+CHD+diabet+Hype	axl	-0.210796	0.809939	0.0764875	-2.75596	0.00585203	0.152884
Surv(anxICD_Date, Out_AnxICD)~azu1+Age+Sex+BMI+Race_Ethnicity+Smoking+healthDrinking+Healthy_physical_activity+Qualification+Townsend_deprivation_index+urban+CHD+diabet+Hype	azu1	-0.00572073	0.994296	0.0268252	-0.21326	0.831124	0.950692
Surv(anxICD_Date, Out_AnxICD)~b4galt1+Age+Sex+BMI+Race_Ethnicity+Smoking+healthDrinking+Healthy_physical_activity+Qualification+Townsend_deprivation_index+urban+CHD+diabet+Hype	b4galt1	0.172547	1.18833	0.0752099	2.29421	0.0217785	0.291024
Surv(anxICD_Date, Out_AnxICD)~b4gat1+Age+Sex+BMI+Race_Ethnicity+Smoking+healthDrinking+Healthy_physical_activity+Qualification+Townsend_deprivation_index+urban+CHD+diabet+Hype	b4gat1	-0.0922241	0.911901	0.0861535	-1.07046	0.284411	0.713711
Surv(anxICD_Date, Out_AnxICD)~bach1+Age+Sex+BMI+Race_Ethnicity+Smoking+healthDrinking+Healthy_physical_activity+Qualification+Townsend_deprivation_index+urban+CHD+diabet+Hype	bach1	0.0481227	1.0493	0.0279301	1.72297	0.084894	0.453284
Surv(anxICD_Date, Out_AnxICD)~bag3+Age+Sex+BMI+Race_Ethnicity+Smoking+healthDrinking+Healthy_physical_activity+Qualification+Townsend_deprivation_index+urban+CHD+diabet+Hype	bag3	-0.0379082	0.962801	0.0523345	-0.724345	0.468854	0.78505
Surv(anxICD_Date, Out_AnxICD)~bag6+Age+Sex+BMI+Race_Ethnicity+Smoking+healthDrinking+Healthy_physical_activity+Qualification+Townsend_deprivation_index+urban+CHD+diabet+Hype	bag6	-0.00327375	0.996732	0.0572357	-0.0571978	0.954388	0.992262
Surv(anxICD_Date, Out_AnxICD)~baiap2+Age+Sex+BMI+Race_Ethnicity+Smoking+healthDrinking+Healthy_physical_activity+Qualification+Townsend_deprivation_index+urban+CHD+diabet+Hype	baiap2	0.0150919	1.01521	0.033941	0.444652	0.656571	0.879198
Surv(anxICD_Date, Out_AnxICD)~bambi+Age+Sex+BMI+Race_Ethnicity+Smoking+healthDrinking+Healthy_physical_activity+Qualification+Townsend_deprivation_index+urban+CHD+diabet+Hype	bambi	-0.0338223	0.966743	0.0715035	-0.473017	0.636201	0.870685
Surv(anxICD_Date, Out_AnxICD)~bank1+Age+Sex+BMI+Race_Ethnicity+Smoking+healthDrinking+Healthy_physical_activity+Qualification+Townsend_deprivation_index+urban+CHD+diabet+Hype	bank1	0.0311231	1.03161	0.0196813	1.58135	0.113799	0.517041
Surv(anxICD_Date, Out_AnxICD)~bax+Age+Sex+BMI+Race_Ethnicity+Smoking+healthDrinking+Healthy_physical_activity+Qualification+Townsend_deprivation_index+urban+CHD+diabet+Hype	bax	0.00170633	1.00171	0.0237871	0.0717335	0.942814	0.990826
Surv(anxICD_Date, Out_AnxICD)~bcam+Age+Sex+BMI+Race_Ethnicity+Smoking+healthDrinking+Healthy_physical_activity+Qualification+Townsend_deprivation_index+urban+CHD+diabet+Hype	bcam	-0.0133741	0.986715	0.087557	-0.152747	0.878598	0.968988
Surv(anxICD_Date, Out_AnxICD)~bcan+Age+Sex+BMI+Race_Ethnicity+Smoking+healthDrinking+Healthy_physical_activity+Qualification+Townsend_deprivation_index+urban+CHD+diabet+Hype	bcan	-0.219201	0.80316	0.0623465	-3.51586	0.000438335	0.0512278
Surv(anxICD_Date, Out_AnxICD)~bcl2l11+Age+Sex+BMI+Race_Ethnicity+Smoking+healthDrinking+Healthy_physical_activity+Qualification+Townsend_deprivation_index+urban+CHD+diabet+Hype	bcl2l11	0.0417083	1.04259	0.048184	0.865605	0.386707	0.752596
Surv(anxICD_Date, Out_AnxICD)~bcr+Age+Sex+BMI+Race_Ethnicity+Smoking+healthDrinking+Healthy_physical_activity+Qualification+Townsend_deprivation_index+urban+CHD+diabet+Hype	bcr	0.0330217	1.03357	0.0227255	1.45307	0.146204	0.561315
Surv(anxICD_Date, Out_AnxICD)~bgn+Age+Sex+BMI+Race_Ethnicity+Smoking+healthDrinking+Healthy_physical_activity+Qualification+Townsend_deprivation_index+urban+CHD+diabet+Hype	bgn	-0.00899529	0.991045	0.017976	-0.500406	0.616789	0.863355
Surv(anxICD_Date, Out_AnxICD)~bid+Age+Sex+BMI+Race_Ethnicity+Smoking+healthDrinking+Healthy_physical_activity+Qualification+Townsend_deprivation_index+urban+CHD+diabet+Hype	bid	-0.0207168	0.979496	0.0307727	-0.673222	0.500806	0.805522
Surv(anxICD_Date, Out_AnxICD)~bin2+Age+Sex+BMI+Race_Ethnicity+Smoking+healthDrinking+Healthy_physical_activity+Qualification+Townsend_deprivation_index+urban+CHD+diabet+Hype	bin2	0.02113	1.02135	0.0226311	0.93367	0.350474	0.740913
Surv(anxICD_Date, Out_AnxICD)~birc2+Age+Sex+BMI+Race_Ethnicity+Smoking+healthDrinking+Healthy_physical_activity+Qualification+Townsend_deprivation_index+urban+CHD+diabet+Hype	birc2	0.0154543	1.01557	0.0332587	0.464668	0.642169	0.873136
Surv(anxICD_Date, Out_AnxICD)~blmh+Age+Sex+BMI+Race_Ethnicity+Smoking+healthDrinking+Healthy_physical_activity+Qualification+Townsend_deprivation_index+urban+CHD+diabet+Hype	blmh	0.0293924	1.02983	0.0641828	0.457949	0.646989	0.87562
Surv(anxICD_Date, Out_AnxICD)~blvrb+Age+Sex+BMI+Race_Ethnicity+Smoking+healthDrinking+Healthy_physical_activity+Qualification+Townsend_deprivation_index+urban+CHD+diabet+Hype	blvrb	-0.00762801	0.992401	0.0308473	-0.247283	0.804689	0.941557
Surv(anxICD_Date, Out_AnxICD)~bmp4+Age+Sex+BMI+Race_Ethnicity+Smoking+healthDrinking+Healthy_physical_activity+Qualification+Townsend_deprivation_index+urban+CHD+diabet+Hype	bmp4	-0.0300067	0.970439	0.045729	-0.656185	0.511705	0.814588
Surv(anxICD_Date, Out_AnxICD)~bmp6+Age+Sex+BMI+Race_Ethnicity+Smoking+healthDrinking+Healthy_physical_activity+Qualification+Townsend_deprivation_index+urban+CHD+diabet+Hype	bmp6	-0.0143196	0.985782	0.050971	-0.280936	0.778759	0.930923
Surv(anxICD_Date, Out_AnxICD)~boc+Age+Sex+BMI+Race_Ethnicity+Smoking+healthDrinking+Healthy_physical_activity+Qualification+Townsend_deprivation_index+urban+CHD+diabet+Hype	boc	-0.142413	0.867263	0.090936	-1.56608	0.117331	0.524939
Surv(anxICD_Date, Out_AnxICD)~bpifb1+Age+Sex+BMI+Race_Ethnicity+Smoking+healthDrinking+Healthy_physical_activity+Qualification+Townsend_deprivation_index+urban+CHD+diabet+Hype	bpifb1	-0.0463744	0.954684	0.033416	-1.38779	0.165202	0.586381
Surv(anxICD_Date, Out_AnxICD)~brk1+Age+Sex+BMI+Race_Ethnicity+Smoking+healthDrinking+Healthy_physical_activity+Qualification+Townsend_deprivation_index+urban+CHD+diabet+Hype	brk1	0.0581617	1.05989	0.0472801	1.23015	0.218641	0.658304
Surv(anxICD_Date, Out_AnxICD)~bsg+Age+Sex+BMI+Race_Ethnicity+Smoking+healthDrinking+Healthy_physical_activity+Qualification+Townsend_deprivation_index+urban+CHD+diabet+Hype	bsg	-0.154591	0.856766	0.0999546	-1.54661	0.121958	0.528646
Surv(anxICD_Date, Out_AnxICD)~bst1+Age+Sex+BMI+Race_Ethnicity+Smoking+healthDrinking+Healthy_physical_activity+Qualification+Townsend_deprivation_index+urban+CHD+diabet+Hype	bst1	-0.0228781	0.977382	0.0432128	-0.529428	0.596508	0.855208
Surv(anxICD_Date, Out_AnxICD)~bst2+Age+Sex+BMI+Race_Ethnicity+Smoking+healthDrinking+Healthy_physical_activity+Qualification+Townsend_deprivation_index+urban+CHD+diabet+Hype	bst2	0.0178541	1.01801	0.0396266	0.45056	0.652307	0.878646
Surv(anxICD_Date, Out_AnxICD)~btc+Age+Sex+BMI+Race_Ethnicity+Smoking+healthDrinking+Healthy_physical_activity+Qualification+Townsend_deprivation_index+urban+CHD+diabet+Hype	btc	-0.0157743	0.984349	0.0289662	-0.544577	0.586044	0.851287
Surv(anxICD_Date, Out_AnxICD)~btn2a1+Age+Sex+BMI+Race_Ethnicity+Smoking+healthDrinking+Healthy_physical_activity+Qualification+Townsend_deprivation_index+urban+CHD+diabet+Hype	btn2a1	-0.165125	0.847787	0.0823269	-2.00573	0.0448852	0.377396
Surv(anxICD_Date, Out_AnxICD)~btn3a2+Age+Sex+BMI+Race_Ethnicity+Smoking+healthDrinking+Healthy_physical_activity+Qualification+Townsend_deprivation_index+urban+CHD+diabet+Hype	btn3a2	0.0869277	1.09082	0.0553179	1.57142	0.116085	0.521318
Surv(anxICD_Date, Out_AnxICD)~c2+Age+Sex+BMI+Race_Ethnicity+Smoking+healthDrinking+Healthy_physical_activity+Qualification+Townsend_deprivation_index+urban+CHD+diabet+Hype	c2	-0.19149	0.825728	0.0834775	-2.29391	0.0217957	0.291024
Surv(anxICD_Date, Out_AnxICD)~c19orf12+Age+Sex+BMI+Race_Ethnicity+Smoking+healthDrinking+Healthy_physical_activity+Qualification+Townsend_deprivation_index+urban+CHD+diabet+Hype	c19orf12	-0.0383179	0.962407	0.0340503	-1.12533	0.260448	0.69118
Surv(anxICD_Date, Out_AnxICD)~c1qtnf1+Age+Sex+BMI+Race_Ethnicity+Smoking+healthDrinking+Healthy_physical_activity+Qualification+Townsend_deprivation_index+urban+CHD+diabet+Hype	c1qtnf1	-0.0320778	0.968431	0.0493929	-0.64944	0.516054	0.818858
Surv(anxICD_Date, Out_AnxICD)~c1qa+Age+Sex+BMI+Race_Ethnicity+Smoking+healthDrinking+Healthy_physical_activity+Qualification+Townsend_deprivation_index+urban+CHD+diabet+Hype	c1qa	0.0477724	1.04893	0.0921477	0.518433	0.604157	0.858137
Surv(anxICD_Date, Out_AnxICD)~c2cd2l+Age+Sex+BMI+Race_Ethnicity+Smoking+healthDrinking+Healthy_physical_activity+Qualification+Townsend_deprivation_index+urban+CHD+diabet+Hype	c2cd2l	-0.0558418	0.945689	0.0501427	-1.11366	0.265427	0.692192
Surv(anxICD_Date, Out_AnxICD)~c4bpb+Age+Sex+BMI+Race_Ethnicity+Smoking+healthDrinking+Healthy_physical_activity+Qualification+Townsend_deprivation_index+urban+CHD+diabet+Hype	c4bpb	0.0592434	1.06103	0.0526793	1.1246	0.260757	0.69118
Surv(anxICD_Date, Out_AnxICD)~ca1+Age+Sex+BMI+Race_Ethnicity+Smoking+healthDrinking+Healthy_physical_activity+Qualification+Townsend_deprivation_index+urban+CHD+diabet+Hype	ca1	-0.00903239	0.991008	0.0341229	-0.264702	0.791239	0.93763
Surv(anxICD_Date, Out_AnxICD)~ca11+Age+Sex+BMI+Race_Ethnicity+Smoking+healthDrinking+Healthy_physical_activity+Qualification+Townsend_deprivation_index+urban+CHD+diabet+Hype	ca11	0.0654899	1.06768	0.0624769	1.04823	0.294535	0.727879
Surv(anxICD_Date, Out_AnxICD)~ca12+Age+Sex+BMI+Race_Ethnicity+Smoking+healthDrinking+Healthy_physical_activity+Qualification+Townsend_deprivation_index+urban+CHD+diabet+Hype	ca12	-0.0833779	0.920003	0.0652534	-1.27776	0.201335	0.638944
Surv(anxICD_Date, Out_AnxICD)~ca13+Age+Sex+BMI+Race_Ethnicity+Smoking+healthDrinking+Healthy_physical_activity+Qualification+Townsend_deprivation_index+urban+CHD+diabet+Hype	ca13	0.0226652	1.02292	0.0202974	1.11666	0.264142	0.6915
Surv(anxICD_Date, Out_AnxICD)~ca14+Age+Sex+BMI+Race_Ethnicity+Smoking+healthDrinking+Healthy_physical_activity+Qualification+Townsend_deprivation_index+urban+CHD+diabet+Hype	ca14	-0.305195	0.73698	0.0598375	-5.10039	3.38946e-07	0.000495878
Surv(anxICD_Date, Out_AnxICD)~ca2+Age+Sex+BMI+Race_Ethnicity+Smoking+healthDrinking+Healthy_physical_activity+Qualification+Townsend_deprivation_index+urban+CHD+diabet+Hype	ca2	0.025966	1.02631	0.0291404	0.891064	0.372895	0.752596
Surv(anxICD_Date, Out_AnxICD)~ca4+Age+Sex+BMI+Race_Ethnicity+Smoking+healthDrinking+Healthy_physical_activity+Qualification+Townsend_deprivation_index+urban+CHD+diabet+Hype	ca4	-0.0210421	0.979178	0.0872929	-0.241051	0.809515	0.943682
Surv(anxICD_Date, Out_AnxICD)~ca3+Age+Sex+BMI+Race_Ethnicity+Smoking+healthDrinking+Healthy_physical_activity+Qualification+Townsend_deprivation_index+urban+CHD+diabet+Hype	ca3	0.00548517	1.0055	0.0334728	0.16387	0.869834	0.968468
Surv(anxICD_Date, Out_AnxICD)~ca5a+Age+Sex+BMI+Race_Ethnicity+Smoking+healthDrinking+Healthy_physical_activity+Qualification+Townsend_deprivation_index+urban+CHD+diabet+Hype	ca5a	-0.0542001	0.947243	0.0239049	-2.26732	0.0233706	0.299922
Surv(anxICD_Date, Out_AnxICD)~ca6+Age+Sex+BMI+Race_Ethnicity+Smoking+healthDrinking+Healthy_physical_activity+Qualification+Townsend_deprivation_index+urban+CHD+diabet+Hype	ca6	-0.0966463	0.907877	0.0332251	-2.90884	0.00362778	0.139669
Surv(anxICD_Date, Out_AnxICD)~ca9+Age+Sex+BMI+Race_Ethnicity+Smoking+healthDrinking+Healthy_physical_activity+Qualification+Townsend_deprivation_index+urban+CHD+diabet+Hype	ca9	0.0117014	1.01177	0.0453358	0.258106	0.796325	0.93816
Surv(anxICD_Date, Out_AnxICD)~calb1+Age+Sex+BMI+Race_Ethnicity+Smoking+healthDrinking+Healthy_physical_activity+Qualification+Townsend_deprivation_index+urban+CHD+diabet+Hype	calb1	-0.0393759	0.961389	0.048041	-0.819632	0.412426	0.759581
Surv(anxICD_Date, Out_AnxICD)~calb2+Age+Sex+BMI+Race_Ethnicity+Smoking+healthDrinking+Healthy_physical_activity+Qualification+Townsend_deprivation_index+urban+CHD+diabet+Hype	calb2	-0.101779	0.903229	0.0725516	-1.40286	0.16066	0.584774
Surv(anxICD_Date, Out_AnxICD)~calca+Age+Sex+BMI+Race_Ethnicity+Smoking+healthDrinking+Healthy_physical_activity+Qualification+Townsend_deprivation_index+urban+CHD+diabet+Hype	calca	0.0145652	1.01467	0.0346423	0.420445	0.67416	0.884845
Surv(anxICD_Date, Out_AnxICD)~calcoco1+Age+Sex+BMI+Race_Ethnicity+Smoking+healthDrinking+Healthy_physical_activity+Qualification+Townsend_deprivation_index+urban+CHD+diabet+Hype	calcoco1	0.0326184	1.03316	0.0195612	1.6675	0.0954145	0.483815
Surv(anxICD_Date, Out_AnxICD)~camkk1+Age+Sex+BMI+Race_Ethnicity+Smoking+healthDrinking+Healthy_physical_activity+Qualification+Townsend_deprivation_index+urban+CHD+diabet+Hype	camkk1	0.00706446	1.00709	0.0475111	0.14869	0.881798	0.968988
Surv(anxICD_Date, Out_AnxICD)~cant1+Age+Sex+BMI+Race_Ethnicity+Smoking+healthDrinking+Healthy_physical_activity+Qualification+Townsend_deprivation_index+urban+CHD+diabet+Hype	cant1	0.0521522	1.05354	0.103933	0.501785	0.615819	0.863355
Surv(anxICD_Date, Out_AnxICD)~capg+Age+Sex+BMI+Race_Ethnicity+Smoking+healthDrinking+Healthy_physical_activity+Qualification+Townsend_deprivation_index+urban+CHD+diabet+Hype	capg	-0.0345868	0.966004	0.0358096	-0.965853	0.334118	0.739343
Surv(anxICD_Date, Out_AnxICD)~carhsp1+Age+Sex+BMI+Race_Ethnicity+Smoking+healthDrinking+Healthy_physical_activity+Qualification+Townsend_deprivation_index+urban+CHD+diabet+Hype	carhsp1	0.0772412	1.0803	0.0395575	1.95263	0.0508631	0.389779
Surv(anxICD_Date, Out_AnxICD)~casp1+Age+Sex+BMI+Race_Ethnicity+Smoking+healthDrinking+Healthy_physical_activity+Qualification+Townsend_deprivation_index+urban+CHD+diabet+Hype	casp1	-0.0631506	0.938802	0.0311382	-2.02808	0.0425525	0.372781
Surv(anxICD_Date, Out_AnxICD)~casp10+Age+Sex+BMI+Race_Ethnicity+Smoking+healthDrinking+Healthy_physical_activity+Qualification+Townsend_deprivation_index+urban+CHD+diabet+Hype	casp10	0.0241744	1.02447	0.0295522	0.818024	0.413343	0.759581
Surv(anxICD_Date, Out_AnxICD)~casp2+Age+Sex+BMI+Race_Ethnicity+Smoking+healthDrinking+Healthy_physical_activity+Qualification+Townsend_deprivation_index+urban+CHD+diabet+Hype	casp2	0.0151912	1.01531	0.0303106	0.501185	0.616241	0.863355
Surv(anxICD_Date, Out_AnxICD)~casp3+Age+Sex+BMI+Race_Ethnicity+Smoking+healthDrinking+Healthy_physical_activity+Qualification+Townsend_deprivation_index+urban+CHD+diabet+Hype	casp3	0.026736	1.0271	0.0233333	1.14583	0.251865	0.688143
Surv(anxICD_Date, Out_AnxICD)~casp8+Age+Sex+BMI+Race_Ethnicity+Smoking+healthDrinking+Healthy_physical_activity+Qualification+Townsend_deprivation_index+urban+CHD+diabet+Hype	casp8	-0.0158723	0.984253	0.0327437	-0.484744	0.627858	0.866261
Surv(anxICD_Date, Out_AnxICD)~cblif+Age+Sex+BMI+Race_Ethnicity+Smoking+healthDrinking+Healthy_physical_activity+Qualification+Townsend_deprivation_index+urban+CHD+diabet+Hype	cblif	0.0601483	1.06199	0.0285631	2.1058	0.0352216	0.339697
Surv(anxICD_Date, Out_AnxICD)~cbln4+Age+Sex+BMI+Race_Ethnicity+Smoking+healthDrinking+Healthy_physical_activity+Qualification+Townsend_deprivation_index+urban+CHD+diabet+Hype	cbln4	-0.0516255	0.949684	0.0656268	-0.786653	0.431485	0.765167
Surv(anxICD_Date, Out_AnxICD)~cc2d1a+Age+Sex+BMI+Race_Ethnicity+Smoking+healthDrinking+Healthy_physical_activity+Qualification+Townsend_deprivation_index+urban+CHD+diabet+Hype	cc2d1a	0.0453369	1.04638	0.0274095	1.65406	0.0981154	0.484354
Surv(anxICD_Date, Out_AnxICD)~ccdc80+Age+Sex+BMI+Race_Ethnicity+Smoking+healthDrinking+Healthy_physical_activity+Qualification+Townsend_deprivation_index+urban+CHD+diabet+Hype	ccdc80	0.0211469	1.02137	0.0590399	0.35818	0.720209	0.90643
Surv(anxICD_Date, Out_AnxICD)~ccl11+Age+Sex+BMI+Race_Ethnicity+Smoking+healthDrinking+Healthy_physical_activity+Qualification+Townsend_deprivation_index+urban+CHD+diabet+Hype	ccl11	-0.0411616	0.959674	0.0548335	-0.750664	0.452855	0.777162
Surv(anxICD_Date, Out_AnxICD)~ccl13+Age+Sex+BMI+Race_Ethnicity+Smoking+healthDrinking+Healthy_physical_activity+Qualification+Townsend_deprivation_index+urban+CHD+diabet+Hype	ccl13	0.015509	1.01563	0.030001	0.516951	0.60519	0.858697
Surv(anxICD_Date, Out_AnxICD)~ccl14+Age+Sex+BMI+Race_Ethnicity+Smoking+healthDrinking+Healthy_physical_activity+Qualification+Townsend_deprivation_index+urban+CHD+diabet+Hype	ccl14	0.0183652	1.01853	0.052574	0.349322	0.726848	0.910427
Surv(anxICD_Date, Out_AnxICD)~ccl15+Age+Sex+BMI+Race_Ethnicity+Smoking+healthDrinking+Healthy_physical_activity+Qualification+Townsend_deprivation_index+urban+CHD+diabet+Hype	ccl15	0.0294936	1.02993	0.047293	0.623636	0.532866	0.827845
Surv(anxICD_Date, Out_AnxICD)~ccl16+Age+Sex+BMI+Race_Ethnicity+Smoking+healthDrinking+Healthy_physical_activity+Qualification+Townsend_deprivation_index+urban+CHD+diabet+Hype	ccl16	0.00183856	1.00184	0.0400963	0.0458538	0.963427	0.994001
Surv(anxICD_Date, Out_AnxICD)~ccl17+Age+Sex+BMI+Race_Ethnicity+Smoking+healthDrinking+Healthy_physical_activity+Qualification+Townsend_deprivation_index+urban+CHD+diabet+Hype	ccl17	0.0169877	1.01713	0.023001	0.738562	0.460173	0.778691
Surv(anxICD_Date, Out_AnxICD)~ccl18+Age+Sex+BMI+Race_Ethnicity+Smoking+healthDrinking+Healthy_physical_activity+Qualification+Townsend_deprivation_index+urban+CHD+diabet+Hype	ccl18	0.0527015	1.05411	0.0289224	1.82217	0.068429	0.420437
Surv(anxICD_Date, Out_AnxICD)~ccl19+Age+Sex+BMI+Race_Ethnicity+Smoking+healthDrinking+Healthy_physical_activity+Qualification+Townsend_deprivation_index+urban+CHD+diabet+Hype	ccl19	0.0312301	1.03172	0.0160022	1.95161	0.0509846	0.389779
Surv(anxICD_Date, Out_AnxICD)~ccl2+Age+Sex+BMI+Race_Ethnicity+Smoking+healthDrinking+Healthy_physical_activity+Qualification+Townsend_deprivation_index+urban+CHD+diabet+Hype	ccl2	-0.0197224	0.980471	0.0396074	-0.497948	0.618521	0.863451
Surv(anxICD_Date, Out_AnxICD)~ccl20+Age+Sex+BMI+Race_Ethnicity+Smoking+healthDrinking+Healthy_physical_activity+Qualification+Townsend_deprivation_index+urban+CHD+diabet+Hype	ccl20	-0.0178895	0.98227	0.0240114	-0.745044	0.456245	0.777623
Surv(anxICD_Date, Out_AnxICD)~ccl21+Age+Sex+BMI+Race_Ethnicity+Smoking+healthDrinking+Healthy_physical_activity+Qualification+Townsend_deprivation_index+urban+CHD+diabet+Hype	ccl21	0.0219283	1.02217	0.0496603	0.441566	0.658803	0.879198
Surv(anxICD_Date, Out_AnxICD)~ccl22+Age+Sex+BMI+Race_Ethnicity+Smoking+healthDrinking+Healthy_physical_activity+Qualification+Townsend_deprivation_index+urban+CHD+diabet+Hype	ccl22	0.0117988	1.01187	0.0408428	0.288884	0.77267	0.928219
Surv(anxICD_Date, Out_AnxICD)~ccl23+Age+Sex+BMI+Race_Ethnicity+Smoking+healthDrinking+Healthy_physical_activity+Qualification+Townsend_deprivation_index+urban+CHD+diabet+Hype	ccl23	0.0491124	1.05034	0.0503638	0.975151	0.329485	0.739343
Surv(anxICD_Date, Out_AnxICD)~ccl24+Age+Sex+BMI+Race_Ethnicity+Smoking+healthDrinking+Healthy_physical_activity+Qualification+Townsend_deprivation_index+urban+CHD+diabet+Hype	ccl24	0.00146554	1.00147	0.0251263	0.0583271	0.953488	0.992262
Surv(anxICD_Date, Out_AnxICD)~ccl25+Age+Sex+BMI+Race_Ethnicity+Smoking+healthDrinking+Healthy_physical_activity+Qualification+Townsend_deprivation_index+urban+CHD+diabet+Hype	ccl25	-0.00499901	0.995013	0.042172	-0.118539	0.905641	0.980161
Surv(anxICD_Date, Out_AnxICD)~ccl26+Age+Sex+BMI+Race_Ethnicity+Smoking+healthDrinking+Healthy_physical_activity+Qualification+Townsend_deprivation_index+urban+CHD+diabet+Hype	ccl26	0.00730927	1.00734	0.0229862	0.317985	0.750496	0.919692
Surv(anxICD_Date, Out_AnxICD)~ccl27+Age+Sex+BMI+Race_Ethnicity+Smoking+healthDrinking+Healthy_physical_activity+Qualification+Townsend_deprivation_index+urban+CHD+diabet+Hype	ccl27	0.0135715	1.01366	0.0346197	0.392016	0.695046	0.893724
Surv(anxICD_Date, Out_AnxICD)~ccl28+Age+Sex+BMI+Race_Ethnicity+Smoking+healthDrinking+Healthy_physical_activity+Qualification+Townsend_deprivation_index+urban+CHD+diabet+Hype	ccl28	0.0155665	1.01569	0.0357787	0.435076	0.663507	0.879233
Surv(anxICD_Date, Out_AnxICD)~ccl3+Age+Sex+BMI+Race_Ethnicity+Smoking+healthDrinking+Healthy_physical_activity+Qualification+Townsend_deprivation_index+urban+CHD+diabet+Hype	ccl3	0.0399451	1.04075	0.0336378	1.18751	0.235028	0.682234
Surv(anxICD_Date, Out_AnxICD)~ccl4+Age+Sex+BMI+Race_Ethnicity+Smoking+healthDrinking+Healthy_physical_activity+Qualification+Townsend_deprivation_index+urban+CHD+diabet+Hype	ccl4	0.0190075	1.01919	0.0308282	0.61656	0.537525	0.827845
Surv(anxICD_Date, Out_AnxICD)~ccl5+Age+Sex+BMI+Race_Ethnicity+Smoking+healthDrinking+Healthy_physical_activity+Qualification+Townsend_deprivation_index+urban+CHD+diabet+Hype	ccl5	0.0138816	1.01398	0.0205925	0.674109	0.500242	0.805522
Surv(anxICD_Date, Out_AnxICD)~ccl7+Age+Sex+BMI+Race_Ethnicity+Smoking+healthDrinking+Healthy_physical_activity+Qualification+Townsend_deprivation_index+urban+CHD+diabet+Hype	ccl7	0.067508	1.06984	0.0345371	1.95465	0.0506244	0.389779
Surv(anxICD_Date, Out_AnxICD)~ccl8+Age+Sex+BMI+Race_Ethnicity+Smoking+healthDrinking+Healthy_physical_activity+Qualification+Townsend_deprivation_index+urban+CHD+diabet+Hype	ccl8	0.0728381	1.07556	0.0345447	2.10852	0.0349864	0.339697
Surv(anxICD_Date, Out_AnxICD)~ccn1+Age+Sex+BMI+Race_Ethnicity+Smoking+healthDrinking+Healthy_physical_activity+Qualification+Townsend_deprivation_index+urban+CHD+diabet+Hype	ccn1	0.0241143	1.02441	0.0277138	0.870118	0.384236	0.752596
Surv(anxICD_Date, Out_AnxICD)~ccn3+Age+Sex+BMI+Race_Ethnicity+Smoking+healthDrinking+Healthy_physical_activity+Qualification+Townsend_deprivation_index+urban+CHD+diabet+Hype	ccn3	-0.0700998	0.932301	0.06195	-1.13155	0.257822	0.69083
Surv(anxICD_Date, Out_AnxICD)~ccn2+Age+Sex+BMI+Race_Ethnicity+Smoking+healthDrinking+Healthy_physical_activity+Qualification+Townsend_deprivation_index+urban+CHD+diabet+Hype	ccn2	0.0261615	1.02651	0.0365808	0.715171	0.474503	0.787765
Surv(anxICD_Date, Out_AnxICD)~ccn4+Age+Sex+BMI+Race_Ethnicity+Smoking+healthDrinking+Healthy_physical_activity+Qualification+Townsend_deprivation_index+urban+CHD+diabet+Hype	ccn4	-0.00116021	0.99884	0.0516454	-0.022465	0.982077	0.996546
Surv(anxICD_Date, Out_AnxICD)~ccn5+Age+Sex+BMI+Race_Ethnicity+Smoking+healthDrinking+Healthy_physical_activity+Qualification+Townsend_deprivation_index+urban+CHD+diabet+Hype	ccn5	0.0427125	1.04364	0.0537153	0.795165	0.426517	0.761899
Surv(anxICD_Date, Out_AnxICD)~ccs+Age+Sex+BMI+Race_Ethnicity+Smoking+healthDrinking+Healthy_physical_activity+Qualification+Townsend_deprivation_index+urban+CHD+diabet+Hype	ccs	0.00317892	1.00318	0.0433273	0.07337	0.941512	0.990826
Surv(anxICD_Date, Out_AnxICD)~cct5+Age+Sex+BMI+Race_Ethnicity+Smoking+healthDrinking+Healthy_physical_activity+Qualification+Townsend_deprivation_index+urban+CHD+diabet+Hype	cct5	0.019767	1.01996	0.0455162	0.434284	0.664082	0.879233
Surv(anxICD_Date, Out_AnxICD)~cd109+Age+Sex+BMI+Race_Ethnicity+Smoking+healthDrinking+Healthy_physical_activity+Qualification+Townsend_deprivation_index+urban+CHD+diabet+Hype	cd109	-0.133921	0.874659	0.062902	-2.12905	0.0332502	0.339697
Surv(anxICD_Date, Out_AnxICD)~cd14+Age+Sex+BMI+Race_Ethnicity+Smoking+healthDrinking+Healthy_physical_activity+Qualification+Townsend_deprivation_index+urban+CHD+diabet+Hype	cd14	0.00897495	1.00902	0.0518515	0.17309	0.862581	0.966278
Surv(anxICD_Date, Out_AnxICD)~cd160+Age+Sex+BMI+Race_Ethnicity+Smoking+healthDrinking+Healthy_physical_activity+Qualification+Townsend_deprivation_index+urban+CHD+diabet+Hype	cd160	-0.0740787	0.928599	0.0449467	-1.64814	0.0993229	0.484354
Surv(anxICD_Date, Out_AnxICD)~cd163+Age+Sex+BMI+Race_Ethnicity+Smoking+healthDrinking+Healthy_physical_activity+Qualification+Townsend_deprivation_index+urban+CHD+diabet+Hype	cd163	-0.0751629	0.927592	0.0496208	-1.51475	0.129837	0.536311
Surv(anxICD_Date, Out_AnxICD)~cd164+Age+Sex+BMI+Race_Ethnicity+Smoking+healthDrinking+Healthy_physical_activity+Qualification+Townsend_deprivation_index+urban+CHD+diabet+Hype	cd164	-0.0217895	0.978446	0.0785184	-0.277508	0.78139	0.930923
Surv(anxICD_Date, Out_AnxICD)~cd177+Age+Sex+BMI+Race_Ethnicity+Smoking+healthDrinking+Healthy_physical_activity+Qualification+Townsend_deprivation_index+urban+CHD+diabet+Hype	cd177	0.0131331	1.01322	0.0164228	0.799684	0.423894	0.761863
Surv(anxICD_Date, Out_AnxICD)~cd1c+Age+Sex+BMI+Race_Ethnicity+Smoking+healthDrinking+Healthy_physical_activity+Qualification+Townsend_deprivation_index+urban+CHD+diabet+Hype	cd1c	-0.180092	0.835193	0.0846687	-2.12702	0.0334182	0.339697
Surv(anxICD_Date, Out_AnxICD)~cd200+Age+Sex+BMI+Race_Ethnicity+Smoking+healthDrinking+Healthy_physical_activity+Qualification+Townsend_deprivation_index+urban+CHD+diabet+Hype	cd200	-0.0618758	0.94	0.080257	-0.77097	0.440724	0.775908
Surv(anxICD_Date, Out_AnxICD)~cd200r1+Age+Sex+BMI+Race_Ethnicity+Smoking+healthDrinking+Healthy_physical_activity+Qualification+Townsend_deprivation_index+urban+CHD+diabet+Hype	cd200r1	0.000233033	1.00023	0.0605865	0.00384628	0.996931	0.997105
Surv(anxICD_Date, Out_AnxICD)~cd207+Age+Sex+BMI+Race_Ethnicity+Smoking+healthDrinking+Healthy_physical_activity+Qualification+Townsend_deprivation_index+urban+CHD+diabet+Hype	cd207	0.0333114	1.03387	0.0554284	0.60098	0.547854	0.827845
Surv(anxICD_Date, Out_AnxICD)~cd209+Age+Sex+BMI+Race_Ethnicity+Smoking+healthDrinking+Healthy_physical_activity+Qualification+Townsend_deprivation_index+urban+CHD+diabet+Hype	cd209	-0.158883	0.853096	0.0541513	-2.93406	0.00334555	0.139669
Surv(anxICD_Date, Out_AnxICD)~cd22+Age+Sex+BMI+Race_Ethnicity+Smoking+healthDrinking+Healthy_physical_activity+Qualification+Townsend_deprivation_index+urban+CHD+diabet+Hype	cd22	-0.0989362	0.9058	0.0506422	-1.95363	0.0507449	0.389779
Surv(anxICD_Date, Out_AnxICD)~cd244+Age+Sex+BMI+Race_Ethnicity+Smoking+healthDrinking+Healthy_physical_activity+Qualification+Townsend_deprivation_index+urban+CHD+diabet+Hype	cd244	-0.111443	0.894543	0.0773591	-1.44059	0.149701	0.564465
Surv(anxICD_Date, Out_AnxICD)~cd27+Age+Sex+BMI+Race_Ethnicity+Smoking+healthDrinking+Healthy_physical_activity+Qualification+Townsend_deprivation_index+urban+CHD+diabet+Hype	cd27	-0.052693	0.948671	0.0518725	-1.01582	0.309717	0.733334
Surv(anxICD_Date, Out_AnxICD)~cd274+Age+Sex+BMI+Race_Ethnicity+Smoking+healthDrinking+Healthy_physical_activity+Qualification+Townsend_deprivation_index+urban+CHD+diabet+Hype	cd274	0.117824	1.12505	0.0601806	1.95784	0.0502482	0.389779
Surv(anxICD_Date, Out_AnxICD)~cd28+Age+Sex+BMI+Race_Ethnicity+Smoking+healthDrinking+Healthy_physical_activity+Qualification+Townsend_deprivation_index+urban+CHD+diabet+Hype	cd28	-0.0956387	0.908792	0.0602719	-1.58679	0.112561	0.514614
Surv(anxICD_Date, Out_AnxICD)~cd276+Age+Sex+BMI+Race_Ethnicity+Smoking+healthDrinking+Healthy_physical_activity+Qualification+Townsend_deprivation_index+urban+CHD+diabet+Hype	cd276	0.0262631	1.02661	0.0587033	0.447387	0.654596	0.879198
Surv(anxICD_Date, Out_AnxICD)~cd2ap+Age+Sex+BMI+Race_Ethnicity+Smoking+healthDrinking+Healthy_physical_activity+Qualification+Townsend_deprivation_index+urban+CHD+diabet+Hype	cd2ap	0.0600614	1.0619	0.0313891	1.91344	0.0556913	0.403348
Surv(anxICD_Date, Out_AnxICD)~cd300c+Age+Sex+BMI+Race_Ethnicity+Smoking+healthDrinking+Healthy_physical_activity+Qualification+Townsend_deprivation_index+urban+CHD+diabet+Hype	cd300c	-0.0591927	0.942525	0.0613381	-0.965023	0.334533	0.739343
Surv(anxICD_Date, Out_AnxICD)~cd300e+Age+Sex+BMI+Race_Ethnicity+Smoking+healthDrinking+Healthy_physical_activity+Qualification+Townsend_deprivation_index+urban+CHD+diabet+Hype	cd300e	-0.0208711	0.979345	0.0522169	-0.3997	0.689378	0.891742
Surv(anxICD_Date, Out_AnxICD)~cd300lf+Age+Sex+BMI+Race_Ethnicity+Smoking+healthDrinking+Healthy_physical_activity+Qualification+Townsend_deprivation_index+urban+CHD+diabet+Hype	cd300lf	-0.0399394	0.960848	0.0339519	-1.17635	0.239454	0.683364
Surv(anxICD_Date, Out_AnxICD)~cd300lg+Age+Sex+BMI+Race_Ethnicity+Smoking+healthDrinking+Healthy_physical_activity+Qualification+Townsend_deprivation_index+urban+CHD+diabet+Hype	cd300lg	-0.0684502	0.93384	0.0559084	-1.22433	0.220829	0.662035
Surv(anxICD_Date, Out_AnxICD)~cd302+Age+Sex+BMI+Race_Ethnicity+Smoking+healthDrinking+Healthy_physical_activity+Qualification+Townsend_deprivation_index+urban+CHD+diabet+Hype	cd302	0.132191	1.14133	0.0686252	1.92628	0.0540695	0.395519
Surv(anxICD_Date, Out_AnxICD)~cd34+Age+Sex+BMI+Race_Ethnicity+Smoking+healthDrinking+Healthy_physical_activity+Qualification+Townsend_deprivation_index+urban+CHD+diabet+Hype	cd34	-0.130465	0.877687	0.0862622	-1.51243	0.130425	0.536311
Surv(anxICD_Date, Out_AnxICD)~cd33+Age+Sex+BMI+Race_Ethnicity+Smoking+healthDrinking+Healthy_physical_activity+Qualification+Townsend_deprivation_index+urban+CHD+diabet+Hype	cd33	0.00581027	1.00583	0.0262392	0.221435	0.824754	0.948597
Surv(anxICD_Date, Out_AnxICD)~cd38+Age+Sex+BMI+Race_Ethnicity+Smoking+healthDrinking+Healthy_physical_activity+Qualification+Townsend_deprivation_index+urban+CHD+diabet+Hype	cd38	-0.157741	0.854071	0.0670722	-2.35181	0.0186824	0.281855
Surv(anxICD_Date, Out_AnxICD)~cd4+Age+Sex+BMI+Race_Ethnicity+Smoking+healthDrinking+Healthy_physical_activity+Qualification+Townsend_deprivation_index+urban+CHD+diabet+Hype	cd4	0.0561013	1.0577	0.0704526	0.796298	0.425859	0.761899
Surv(anxICD_Date, Out_AnxICD)~cd40+Age+Sex+BMI+Race_Ethnicity+Smoking+healthDrinking+Healthy_physical_activity+Qualification+Townsend_deprivation_index+urban+CHD+diabet+Hype	cd40	0.0395323	1.04032	0.0414947	0.952707	0.340738	0.739576
Surv(anxICD_Date, Out_AnxICD)~cd40lg+Age+Sex+BMI+Race_Ethnicity+Smoking+healthDrinking+Healthy_physical_activity+Qualification+Townsend_deprivation_index+urban+CHD+diabet+Hype	cd40lg	0.0258669	1.0262	0.0267152	0.968244	0.332922	0.739343
Surv(anxICD_Date, Out_AnxICD)~cd46+Age+Sex+BMI+Race_Ethnicity+Smoking+healthDrinking+Healthy_physical_activity+Qualification+Townsend_deprivation_index+urban+CHD+diabet+Hype	cd46	-0.0697806	0.932598	0.0747263	-0.933816	0.350399	0.740913
Surv(anxICD_Date, Out_AnxICD)~cd48+Age+Sex+BMI+Race_Ethnicity+Smoking+healthDrinking+Healthy_physical_activity+Qualification+Townsend_deprivation_index+urban+CHD+diabet+Hype	cd48	-0.0871458	0.916543	0.0710638	-1.2263	0.220084	0.661156
Surv(anxICD_Date, Out_AnxICD)~cd5+Age+Sex+BMI+Race_Ethnicity+Smoking+healthDrinking+Healthy_physical_activity+Qualification+Townsend_deprivation_index+urban+CHD+diabet+Hype	cd5	-0.101462	0.903515	0.0631961	-1.60551	0.108381	0.504972
Surv(anxICD_Date, Out_AnxICD)~cd55+Age+Sex+BMI+Race_Ethnicity+Smoking+healthDrinking+Healthy_physical_activity+Qualification+Townsend_deprivation_index+urban+CHD+diabet+Hype	cd55	-0.158472	0.853447	0.0847387	-1.87013	0.0614659	0.406885
Surv(anxICD_Date, Out_AnxICD)~cd58+Age+Sex+BMI+Race_Ethnicity+Smoking+healthDrinking+Healthy_physical_activity+Qualification+Townsend_deprivation_index+urban+CHD+diabet+Hype	cd58	-0.221069	0.801661	0.118325	-1.86832	0.0617179	0.406885
Surv(anxICD_Date, Out_AnxICD)~cd59+Age+Sex+BMI+Race_Ethnicity+Smoking+healthDrinking+Healthy_physical_activity+Qualification+Townsend_deprivation_index+urban+CHD+diabet+Hype	cd59	-0.102138	0.902905	0.0980859	-1.04131	0.297731	0.730066
Surv(anxICD_Date, Out_AnxICD)~cd6+Age+Sex+BMI+Race_Ethnicity+Smoking+healthDrinking+Healthy_physical_activity+Qualification+Townsend_deprivation_index+urban+CHD+diabet+Hype	cd6	-0.0367782	0.96389	0.0391147	-0.940265	0.347081	0.740913
Surv(anxICD_Date, Out_AnxICD)~cd63+Age+Sex+BMI+Race_Ethnicity+Smoking+healthDrinking+Healthy_physical_activity+Qualification+Townsend_deprivation_index+urban+CHD+diabet+Hype	cd63	-0.00971891	0.990328	0.041278	-0.23545	0.813859	0.944232
Surv(anxICD_Date, Out_AnxICD)~cd69+Age+Sex+BMI+Race_Ethnicity+Smoking+healthDrinking+Healthy_physical_activity+Qualification+Townsend_deprivation_index+urban+CHD+diabet+Hype	cd69	0.0350949	1.03572	0.0239124	1.46764	0.142202	0.554777
Surv(anxICD_Date, Out_AnxICD)~cd70+Age+Sex+BMI+Race_Ethnicity+Smoking+healthDrinking+Healthy_physical_activity+Qualification+Townsend_deprivation_index+urban+CHD+diabet+Hype	cd70	-0.00646217	0.993559	0.0496077	-0.130265	0.896356	0.977114
Surv(anxICD_Date, Out_AnxICD)~cd74+Age+Sex+BMI+Race_Ethnicity+Smoking+healthDrinking+Healthy_physical_activity+Qualification+Townsend_deprivation_index+urban+CHD+diabet+Hype	cd74	-0.0420472	0.958825	0.0613701	-0.685141	0.493255	0.805299
Surv(anxICD_Date, Out_AnxICD)~cd79b+Age+Sex+BMI+Race_Ethnicity+Smoking+healthDrinking+Healthy_physical_activity+Qualification+Townsend_deprivation_index+urban+CHD+diabet+Hype	cd79b	-0.0396444	0.961131	0.0476853	-0.831377	0.405761	0.759581
Surv(anxICD_Date, Out_AnxICD)~cd83+Age+Sex+BMI+Race_Ethnicity+Smoking+healthDrinking+Healthy_physical_activity+Qualification+Townsend_deprivation_index+urban+CHD+diabet+Hype	cd83	0.0352494	1.03588	0.0625298	0.563721	0.572944	0.846293
Surv(anxICD_Date, Out_AnxICD)~cd84+Age+Sex+BMI+Race_Ethnicity+Smoking+healthDrinking+Healthy_physical_activity+Qualification+Townsend_deprivation_index+urban+CHD+diabet+Hype	cd84	-0.00827276	0.991761	0.0669579	-0.123552	0.90167	0.97932
Surv(anxICD_Date, Out_AnxICD)~cd8a+Age+Sex+BMI+Race_Ethnicity+Smoking+healthDrinking+Healthy_physical_activity+Qualification+Townsend_deprivation_index+urban+CHD+diabet+Hype	cd8a	0.0204229	1.02063	0.0420325	0.485882	0.627051	0.866261
Surv(anxICD_Date, Out_AnxICD)~cd93+Age+Sex+BMI+Race_Ethnicity+Smoking+healthDrinking+Healthy_physical_activity+Qualification+Townsend_deprivation_index+urban+CHD+diabet+Hype	cd93	-0.197441	0.820829	0.0703044	-2.80837	0.00497935	0.148669
Surv(anxICD_Date, Out_AnxICD)~cd99+Age+Sex+BMI+Race_Ethnicity+Smoking+healthDrinking+Healthy_physical_activity+Qualification+Townsend_deprivation_index+urban+CHD+diabet+Hype	cd99	-0.123457	0.88386	0.106963	-1.1542	0.248418	0.688143
Surv(anxICD_Date, Out_AnxICD)~cd99l2+Age+Sex+BMI+Race_Ethnicity+Smoking+healthDrinking+Healthy_physical_activity+Qualification+Townsend_deprivation_index+urban+CHD+diabet+Hype	cd99l2	0.145191	1.15626	0.087546	1.65845	0.0972259	0.483815
Surv(anxICD_Date, Out_AnxICD)~cdc27+Age+Sex+BMI+Race_Ethnicity+Smoking+healthDrinking+Healthy_physical_activity+Qualification+Townsend_deprivation_index+urban+CHD+diabet+Hype	cdc27	0.0259785	1.02632	0.0338868	0.766628	0.443303	0.777162
Surv(anxICD_Date, Out_AnxICD)~cdc37+Age+Sex+BMI+Race_Ethnicity+Smoking+healthDrinking+Healthy_physical_activity+Qualification+Townsend_deprivation_index+urban+CHD+diabet+Hype	cdc37	0.0366206	1.0373	0.0246084	1.48813	0.136715	0.547794
Surv(anxICD_Date, Out_AnxICD)~cdh1+Age+Sex+BMI+Race_Ethnicity+Smoking+healthDrinking+Healthy_physical_activity+Qualification+Townsend_deprivation_index+urban+CHD+diabet+Hype	cdh1	-0.0796901	0.923402	0.056589	-1.40823	0.159064	0.583235
Surv(anxICD_Date, Out_AnxICD)~cdcp1+Age+Sex+BMI+Race_Ethnicity+Smoking+healthDrinking+Healthy_physical_activity+Qualification+Townsend_deprivation_index+urban+CHD+diabet+Hype	cdcp1	0.100319	1.10552	0.0405835	2.47191	0.0134394	0.234069
Surv(anxICD_Date, Out_AnxICD)~cdh15+Age+Sex+BMI+Race_Ethnicity+Smoking+healthDrinking+Healthy_physical_activity+Qualification+Townsend_deprivation_index+urban+CHD+diabet+Hype	cdh15	-0.0440977	0.95686	0.0380857	-1.15786	0.246923	0.688143
Surv(anxICD_Date, Out_AnxICD)~cdh17+Age+Sex+BMI+Race_Ethnicity+Smoking+healthDrinking+Healthy_physical_activity+Qualification+Townsend_deprivation_index+urban+CHD+diabet+Hype	cdh17	0.00126918	1.00127	0.0312122	0.040663	0.967565	0.994762
Surv(anxICD_Date, Out_AnxICD)~cdh2+Age+Sex+BMI+Race_Ethnicity+Smoking+healthDrinking+Healthy_physical_activity+Qualification+Townsend_deprivation_index+urban+CHD+diabet+Hype	cdh2	0.033886	1.03447	0.0595235	0.569288	0.569161	0.845363
Surv(anxICD_Date, Out_AnxICD)~cdh3+Age+Sex+BMI+Race_Ethnicity+Smoking+healthDrinking+Healthy_physical_activity+Qualification+Townsend_deprivation_index+urban+CHD+diabet+Hype	cdh3	-0.166932	0.846257	0.0586784	-2.84487	0.00444297	0.143903
Surv(anxICD_Date, Out_AnxICD)~cdh5+Age+Sex+BMI+Race_Ethnicity+Smoking+healthDrinking+Healthy_physical_activity+Qualification+Townsend_deprivation_index+urban+CHD+diabet+Hype	cdh5	-0.14471	0.865274	0.0696211	-2.07853	0.0376605	0.351186
Surv(anxICD_Date, Out_AnxICD)~cdh6+Age+Sex+BMI+Race_Ethnicity+Smoking+healthDrinking+Healthy_physical_activity+Qualification+Townsend_deprivation_index+urban+CHD+diabet+Hype	cdh6	-0.0232114	0.977056	0.054781	-0.423712	0.671776	0.884616
Surv(anxICD_Date, Out_AnxICD)~cdhr1+Age+Sex+BMI+Race_Ethnicity+Smoking+healthDrinking+Healthy_physical_activity+Qualification+Townsend_deprivation_index+urban+CHD+diabet+Hype	cdhr1	-0.0638733	0.938124	0.0514517	-1.24142	0.21445	0.653189
Surv(anxICD_Date, Out_AnxICD)~cdhr2+Age+Sex+BMI+Race_Ethnicity+Smoking+healthDrinking+Healthy_physical_activity+Qualification+Townsend_deprivation_index+urban+CHD+diabet+Hype	cdhr2	-0.0010306	0.99897	0.0289795	-0.0355629	0.971631	0.994764
Surv(anxICD_Date, Out_AnxICD)~cdhr5+Age+Sex+BMI+Race_Ethnicity+Smoking+healthDrinking+Healthy_physical_activity+Qualification+Townsend_deprivation_index+urban+CHD+diabet+Hype	cdhr5	0.0040445	1.00405	0.0552097	0.0732571	0.941602	0.990826
Surv(anxICD_Date, Out_AnxICD)~cdkn1a+Age+Sex+BMI+Race_Ethnicity+Smoking+healthDrinking+Healthy_physical_activity+Qualification+Townsend_deprivation_index+urban+CHD+diabet+Hype	cdkn1a	0.021795	1.02203	0.0196508	1.10912	0.26738	0.693947
Surv(anxICD_Date, Out_AnxICD)~cdkn2d+Age+Sex+BMI+Race_Ethnicity+Smoking+healthDrinking+Healthy_physical_activity+Qualification+Townsend_deprivation_index+urban+CHD+diabet+Hype	cdkn2d	0.0146792	1.01479	0.0223433	0.656985	0.51119	0.814588
Surv(anxICD_Date, Out_AnxICD)~cdnf+Age+Sex+BMI+Race_Ethnicity+Smoking+healthDrinking+Healthy_physical_activity+Qualification+Townsend_deprivation_index+urban+CHD+diabet+Hype	cdnf	-0.0783241	0.924665	0.0658104	-1.19015	0.233989	0.682165
Surv(anxICD_Date, Out_AnxICD)~cdon+Age+Sex+BMI+Race_Ethnicity+Smoking+healthDrinking+Healthy_physical_activity+Qualification+Townsend_deprivation_index+urban+CHD+diabet+Hype	cdon	-0.168488	0.844941	0.0772985	-2.1797	0.0292794	0.329506
Surv(anxICD_Date, Out_AnxICD)~cdsn+Age+Sex+BMI+Race_Ethnicity+Smoking+healthDrinking+Healthy_physical_activity+Qualification+Townsend_deprivation_index+urban+CHD+diabet+Hype	cdsn	-0.0433249	0.9576	0.0481053	-0.900628	0.367786	0.752596
Surv(anxICD_Date, Out_AnxICD)~ceacam1+Age+Sex+BMI+Race_Ethnicity+Smoking+healthDrinking+Healthy_physical_activity+Qualification+Townsend_deprivation_index+urban+CHD+diabet+Hype	ceacam1	0.0435764	1.04454	0.0937251	0.464939	0.641975	0.873136
Surv(anxICD_Date, Out_AnxICD)~ceacam21+Age+Sex+BMI+Race_Ethnicity+Smoking+healthDrinking+Healthy_physical_activity+Qualification+Townsend_deprivation_index+urban+CHD+diabet+Hype	ceacam21	-0.0184035	0.981765	0.0248724	-0.739915	0.459352	0.778691
Surv(anxICD_Date, Out_AnxICD)~ceacam3+Age+Sex+BMI+Race_Ethnicity+Smoking+healthDrinking+Healthy_physical_activity+Qualification+Townsend_deprivation_index+urban+CHD+diabet+Hype	ceacam3	-0.0391267	0.961629	0.0452649	-0.864394	0.387372	0.752596
Surv(anxICD_Date, Out_AnxICD)~ceacam5+Age+Sex+BMI+Race_Ethnicity+Smoking+healthDrinking+Healthy_physical_activity+Qualification+Townsend_deprivation_index+urban+CHD+diabet+Hype	ceacam5	0.0673383	1.06966	0.0327937	2.05339	0.0400345	0.357137
Surv(anxICD_Date, Out_AnxICD)~ceacam8+Age+Sex+BMI+Race_Ethnicity+Smoking+healthDrinking+Healthy_physical_activity+Qualification+Townsend_deprivation_index+urban+CHD+diabet+Hype	ceacam8	0.000723728	1.00072	0.0421785	0.0171587	0.98631	0.996727
Surv(anxICD_Date, Out_AnxICD)~cebpb+Age+Sex+BMI+Race_Ethnicity+Smoking+healthDrinking+Healthy_physical_activity+Qualification+Townsend_deprivation_index+urban+CHD+diabet+Hype	cebpb	-0.0258769	0.974455	0.0555114	-0.466155	0.641104	0.873136
Surv(anxICD_Date, Out_AnxICD)~cela3a+Age+Sex+BMI+Race_Ethnicity+Smoking+healthDrinking+Healthy_physical_activity+Qualification+Townsend_deprivation_index+urban+CHD+diabet+Hype	cela3a	-0.0768049	0.92607	0.0361423	-2.12507	0.0335809	0.339697
Surv(anxICD_Date, Out_AnxICD)~cep164+Age+Sex+BMI+Race_Ethnicity+Smoking+healthDrinking+Healthy_physical_activity+Qualification+Townsend_deprivation_index+urban+CHD+diabet+Hype	cep164	0.0711699	1.07376	0.030469	2.33581	0.0195011	0.288183
Surv(anxICD_Date, Out_AnxICD)~cep20+Age+Sex+BMI+Race_Ethnicity+Smoking+healthDrinking+Healthy_physical_activity+Qualification+Townsend_deprivation_index+urban+CHD+diabet+Hype	cep20	0.0173473	1.0175	0.0283751	0.611356	0.540964	0.827845
Surv(anxICD_Date, Out_AnxICD)~cep43+Age+Sex+BMI+Race_Ethnicity+Smoking+healthDrinking+Healthy_physical_activity+Qualification+Townsend_deprivation_index+urban+CHD+diabet+Hype	cep43	0.056992	1.05865	0.0302708	1.88274	0.0597359	0.406885
Surv(anxICD_Date, Out_AnxICD)~cep85+Age+Sex+BMI+Race_Ethnicity+Smoking+healthDrinking+Healthy_physical_activity+Qualification+Townsend_deprivation_index+urban+CHD+diabet+Hype	cep85	0.0272829	1.02766	0.0323778	0.842642	0.399429	0.754993
Surv(anxICD_Date, Out_AnxICD)~cert+Age+Sex+BMI+Race_Ethnicity+Smoking+healthDrinking+Healthy_physical_activity+Qualification+Townsend_deprivation_index+urban+CHD+diabet+Hype	cert	0.0282594	1.02866	0.0345796	0.817229	0.413798	0.759581
Surv(anxICD_Date, Out_AnxICD)~ces1+Age+Sex+BMI+Race_Ethnicity+Smoking+healthDrinking+Healthy_physical_activity+Qualification+Townsend_deprivation_index+urban+CHD+diabet+Hype	ces1	0.0343957	1.03499	0.0259116	1.32742	0.184369	0.622664
Surv(anxICD_Date, Out_AnxICD)~ces2+Age+Sex+BMI+Race_Ethnicity+Smoking+healthDrinking+Healthy_physical_activity+Qualification+Townsend_deprivation_index+urban+CHD+diabet+Hype	ces2	-0.112807	0.893323	0.0394546	-2.85915	0.00424777	0.143903
Surv(anxICD_Date, Out_AnxICD)~ces3+Age+Sex+BMI+Race_Ethnicity+Smoking+healthDrinking+Healthy_physical_activity+Qualification+Townsend_deprivation_index+urban+CHD+diabet+Hype	ces3	-0.0275768	0.9728	0.0302029	-0.913051	0.361216	0.748106
Surv(anxICD_Date, Out_AnxICD)~cetn2+Age+Sex+BMI+Race_Ethnicity+Smoking+healthDrinking+Healthy_physical_activity+Qualification+Townsend_deprivation_index+urban+CHD+diabet+Hype	cetn2	0.0473253	1.04846	0.0310542	1.52396	0.127519	0.53385
Surv(anxICD_Date, Out_AnxICD)~cfc1+Age+Sex+BMI+Race_Ethnicity+Smoking+healthDrinking+Healthy_physical_activity+Qualification+Townsend_deprivation_index+urban+CHD+diabet+Hype	cfc1	0.0393502	1.04013	0.0456704	0.861612	0.388901	0.752596
Surv(anxICD_Date, Out_AnxICD)~cga+Age+Sex+BMI+Race_Ethnicity+Smoking+healthDrinking+Healthy_physical_activity+Qualification+Townsend_deprivation_index+urban+CHD+diabet+Hype	cga	-0.0137675	0.986327	0.0258431	-0.532732	0.594219	0.855006
Surv(anxICD_Date, Out_AnxICD)~cgref1+Age+Sex+BMI+Race_Ethnicity+Smoking+healthDrinking+Healthy_physical_activity+Qualification+Townsend_deprivation_index+urban+CHD+diabet+Hype	cgref1	-0.0215103	0.978719	0.0491083	-0.438018	0.661373	0.879198
Surv(anxICD_Date, Out_AnxICD)~chac2+Age+Sex+BMI+Race_Ethnicity+Smoking+healthDrinking+Healthy_physical_activity+Qualification+Townsend_deprivation_index+urban+CHD+diabet+Hype	chac2	0.0495279	1.05077	0.0341471	1.45043	0.146939	0.561315
Surv(anxICD_Date, Out_AnxICD)~chek2+Age+Sex+BMI+Race_Ethnicity+Smoking+healthDrinking+Healthy_physical_activity+Qualification+Townsend_deprivation_index+urban+CHD+diabet+Hype	chek2	0.0533017	1.05475	0.0624489	0.853525	0.393368	0.754631
Surv(anxICD_Date, Out_AnxICD)~chgb+Age+Sex+BMI+Race_Ethnicity+Smoking+healthDrinking+Healthy_physical_activity+Qualification+Townsend_deprivation_index+urban+CHD+diabet+Hype	chgb	-0.0294598	0.97097	0.0516088	-0.570829	0.568116	0.845363
Surv(anxICD_Date, Out_AnxICD)~chi3l1+Age+Sex+BMI+Race_Ethnicity+Smoking+healthDrinking+Healthy_physical_activity+Qualification+Townsend_deprivation_index+urban+CHD+diabet+Hype	chi3l1	0.0217643	1.022	0.0276435	0.787318	0.431096	0.765167
Surv(anxICD_Date, Out_AnxICD)~chit1+Age+Sex+BMI+Race_Ethnicity+Smoking+healthDrinking+Healthy_physical_activity+Qualification+Townsend_deprivation_index+urban+CHD+diabet+Hype	chit1	0.00666193	1.00668	0.0138812	0.479924	0.631281	0.867197
Surv(anxICD_Date, Out_AnxICD)~chl1+Age+Sex+BMI+Race_Ethnicity+Smoking+healthDrinking+Healthy_physical_activity+Qualification+Townsend_deprivation_index+urban+CHD+diabet+Hype	chl1	-0.102384	0.902683	0.0688897	-1.4862	0.137227	0.547794
Surv(anxICD_Date, Out_AnxICD)~chmp1a+Age+Sex+BMI+Race_Ethnicity+Smoking+healthDrinking+Healthy_physical_activity+Qualification+Townsend_deprivation_index+urban+CHD+diabet+Hype	chmp1a	0.0142172	1.01432	0.0268	0.530491	0.595772	0.855208
Surv(anxICD_Date, Out_AnxICD)~chrdl1+Age+Sex+BMI+Race_Ethnicity+Smoking+healthDrinking+Healthy_physical_activity+Qualification+Townsend_deprivation_index+urban+CHD+diabet+Hype	chrdl1	-0.0306077	0.969856	0.067226	-0.455296	0.648896	0.876579
Surv(anxICD_Date, Out_AnxICD)~chrdl2+Age+Sex+BMI+Race_Ethnicity+Smoking+healthDrinking+Healthy_physical_activity+Qualification+Townsend_deprivation_index+urban+CHD+diabet+Hype	chrdl2	-0.0274264	0.972946	0.0381696	-0.718541	0.472424	0.786737
Surv(anxICD_Date, Out_AnxICD)~ciapin1+Age+Sex+BMI+Race_Ethnicity+Smoking+healthDrinking+Healthy_physical_activity+Qualification+Townsend_deprivation_index+urban+CHD+diabet+Hype	ciapin1	0.0385416	1.03929	0.0325712	1.1833	0.236689	0.683135
Surv(anxICD_Date, Out_AnxICD)~ckap4+Age+Sex+BMI+Race_Ethnicity+Smoking+healthDrinking+Healthy_physical_activity+Qualification+Townsend_deprivation_index+urban+CHD+diabet+Hype	ckap4	0.0457759	1.04684	0.0762562	0.60029	0.548313	0.827845
Surv(anxICD_Date, Out_AnxICD)~ckmt1a_ckmt1b+Age+Sex+BMI+Race_Ethnicity+Smoking+healthDrinking+Healthy_physical_activity+Qualification+Townsend_deprivation_index+urban+CHD+diabet+Hype	ckmt1a_ckmt1b	-0.0330882	0.967453	0.0298715	-1.10769	0.267997	0.693947
Surv(anxICD_Date, Out_AnxICD)~clc+Age+Sex+BMI+Race_Ethnicity+Smoking+healthDrinking+Healthy_physical_activity+Qualification+Townsend_deprivation_index+urban+CHD+diabet+Hype	clc	-0.0273662	0.973005	0.031097	-0.880027	0.378845	0.752596
Surv(anxICD_Date, Out_AnxICD)~clec10a+Age+Sex+BMI+Race_Ethnicity+Smoking+healthDrinking+Healthy_physical_activity+Qualification+Townsend_deprivation_index+urban+CHD+diabet+Hype	clec10a	-0.0397806	0.961	0.0590426	-0.673761	0.500463	0.805522
Surv(anxICD_Date, Out_AnxICD)~clec11a+Age+Sex+BMI+Race_Ethnicity+Smoking+healthDrinking+Healthy_physical_activity+Qualification+Townsend_deprivation_index+urban+CHD+diabet+Hype	clec11a	0.00894404	1.00898	0.043956	0.203477	0.838762	0.956437
Surv(anxICD_Date, Out_AnxICD)~clec14a+Age+Sex+BMI+Race_Ethnicity+Smoking+healthDrinking+Healthy_physical_activity+Qualification+Townsend_deprivation_index+urban+CHD+diabet+Hype	clec14a	-0.0496457	0.951566	0.0666843	-0.744489	0.456581	0.777623
Surv(anxICD_Date, Out_AnxICD)~clec1a+Age+Sex+BMI+Race_Ethnicity+Smoking+healthDrinking+Healthy_physical_activity+Qualification+Townsend_deprivation_index+urban+CHD+diabet+Hype	clec1a	-0.0914006	0.912652	0.064346	-1.42045	0.155475	0.578154
Surv(anxICD_Date, Out_AnxICD)~clec1b+Age+Sex+BMI+Race_Ethnicity+Smoking+healthDrinking+Healthy_physical_activity+Qualification+Townsend_deprivation_index+urban+CHD+diabet+Hype	clec1b	0.0323009	1.03283	0.0215474	1.49906	0.133858	0.543983
Surv(anxICD_Date, Out_AnxICD)~clec4a+Age+Sex+BMI+Race_Ethnicity+Smoking+healthDrinking+Healthy_physical_activity+Qualification+Townsend_deprivation_index+urban+CHD+diabet+Hype	clec4a	-0.154082	0.857201	0.0592262	-2.60159	0.00927917	0.212161
Surv(anxICD_Date, Out_AnxICD)~clec4c+Age+Sex+BMI+Race_Ethnicity+Smoking+healthDrinking+Healthy_physical_activity+Qualification+Townsend_deprivation_index+urban+CHD+diabet+Hype	clec4c	-0.0926402	0.911521	0.0447472	-2.0703	0.0384242	0.351186
Surv(anxICD_Date, Out_AnxICD)~clec4d+Age+Sex+BMI+Race_Ethnicity+Smoking+healthDrinking+Healthy_physical_activity+Qualification+Townsend_deprivation_index+urban+CHD+diabet+Hype	clec4d	-0.00416053	0.995848	0.0341851	-0.121706	0.903132	0.980161
Surv(anxICD_Date, Out_AnxICD)~clec4g+Age+Sex+BMI+Race_Ethnicity+Smoking+healthDrinking+Healthy_physical_activity+Qualification+Townsend_deprivation_index+urban+CHD+diabet+Hype	clec4g	0.097901	1.10285	0.0634087	1.54397	0.122596	0.528646
Surv(anxICD_Date, Out_AnxICD)~clec5a+Age+Sex+BMI+Race_Ethnicity+Smoking+healthDrinking+Healthy_physical_activity+Qualification+Townsend_deprivation_index+urban+CHD+diabet+Hype	clec5a	0.0254939	1.02582	0.0706056	0.361075	0.718044	0.90643
Surv(anxICD_Date, Out_AnxICD)~clec6a+Age+Sex+BMI+Race_Ethnicity+Smoking+healthDrinking+Healthy_physical_activity+Qualification+Townsend_deprivation_index+urban+CHD+diabet+Hype	clec6a	-0.0133048	0.986783	0.0460778	-0.288746	0.772776	0.928219
Surv(anxICD_Date, Out_AnxICD)~clec7a+Age+Sex+BMI+Race_Ethnicity+Smoking+healthDrinking+Healthy_physical_activity+Qualification+Townsend_deprivation_index+urban+CHD+diabet+Hype	clec7a	0.011939	1.01201	0.0362242	0.329587	0.741712	0.915338
Surv(anxICD_Date, Out_AnxICD)~clip2+Age+Sex+BMI+Race_Ethnicity+Smoking+healthDrinking+Healthy_physical_activity+Qualification+Townsend_deprivation_index+urban+CHD+diabet+Hype	clip2	0.0344915	1.03509	0.0184273	1.87176	0.0612396	0.406885
Surv(anxICD_Date, Out_AnxICD)~clmp+Age+Sex+BMI+Race_Ethnicity+Smoking+healthDrinking+Healthy_physical_activity+Qualification+Townsend_deprivation_index+urban+CHD+diabet+Hype	clmp	-0.0955988	0.908829	0.100551	-0.950749	0.341732	0.739576
Surv(anxICD_Date, Out_AnxICD)~clpp+Age+Sex+BMI+Race_Ethnicity+Smoking+healthDrinking+Healthy_physical_activity+Qualification+Townsend_deprivation_index+urban+CHD+diabet+Hype	clpp	0.0387767	1.03954	0.0219621	1.76562	0.0774598	0.436386
Surv(anxICD_Date, Out_AnxICD)~clps+Age+Sex+BMI+Race_Ethnicity+Smoking+healthDrinking+Healthy_physical_activity+Qualification+Townsend_deprivation_index+urban+CHD+diabet+Hype	clps	0.00830095	1.00834	0.0298351	0.278227	0.780838	0.930923
Surv(anxICD_Date, Out_AnxICD)~clspn+Age+Sex+BMI+Race_Ethnicity+Smoking+healthDrinking+Healthy_physical_activity+Qualification+Townsend_deprivation_index+urban+CHD+diabet+Hype	clspn	-0.141306	0.868223	0.0670265	-2.10821	0.0350125	0.339697
Surv(anxICD_Date, Out_AnxICD)~clstn1+Age+Sex+BMI+Race_Ethnicity+Smoking+healthDrinking+Healthy_physical_activity+Qualification+Townsend_deprivation_index+urban+CHD+diabet+Hype	clstn1	0.0352083	1.03584	0.0402199	0.875395	0.381359	0.752596
Surv(anxICD_Date, Out_AnxICD)~clstn2+Age+Sex+BMI+Race_Ethnicity+Smoking+healthDrinking+Healthy_physical_activity+Qualification+Townsend_deprivation_index+urban+CHD+diabet+Hype	clstn2	-0.103704	0.901492	0.0543385	-1.90849	0.0563284	0.403963
Surv(anxICD_Date, Out_AnxICD)~clta+Age+Sex+BMI+Race_Ethnicity+Smoking+healthDrinking+Healthy_physical_activity+Qualification+Townsend_deprivation_index+urban+CHD+diabet+Hype	clta	0.0293501	1.02979	0.0437064	0.671529	0.501883	0.805522
Surv(anxICD_Date, Out_AnxICD)~clul1+Age+Sex+BMI+Race_Ethnicity+Smoking+healthDrinking+Healthy_physical_activity+Qualification+Townsend_deprivation_index+urban+CHD+diabet+Hype	clul1	-0.0469773	0.954109	0.0464832	-1.01063	0.312194	0.733334
Surv(anxICD_Date, Out_AnxICD)~cndp1+Age+Sex+BMI+Race_Ethnicity+Smoking+healthDrinking+Healthy_physical_activity+Qualification+Townsend_deprivation_index+urban+CHD+diabet+Hype	cndp1	-0.108358	0.897306	0.0443826	-2.44145	0.0146285	0.245994
Surv(anxICD_Date, Out_AnxICD)~cnpy2+Age+Sex+BMI+Race_Ethnicity+Smoking+healthDrinking+Healthy_physical_activity+Qualification+Townsend_deprivation_index+urban+CHD+diabet+Hype	cnpy2	-0.0156244	0.984497	0.0352154	-0.443681	0.657273	0.879198
Surv(anxICD_Date, Out_AnxICD)~cnst+Age+Sex+BMI+Race_Ethnicity+Smoking+healthDrinking+Healthy_physical_activity+Qualification+Townsend_deprivation_index+urban+CHD+diabet+Hype	cnst	0.0330358	1.03359	0.0191455	1.72551	0.0844357	0.452489
Surv(anxICD_Date, Out_AnxICD)~cnpy4+Age+Sex+BMI+Race_Ethnicity+Smoking+healthDrinking+Healthy_physical_activity+Qualification+Townsend_deprivation_index+urban+CHD+diabet+Hype	cnpy4	0.0270032	1.02737	0.0277021	0.974771	0.329674	0.739343
Surv(anxICD_Date, Out_AnxICD)~cntn1+Age+Sex+BMI+Race_Ethnicity+Smoking+healthDrinking+Healthy_physical_activity+Qualification+Townsend_deprivation_index+urban+CHD+diabet+Hype	cntn1	-0.202089	0.817022	0.075441	-2.67877	0.00738928	0.183229
Surv(anxICD_Date, Out_AnxICD)~cntn2+Age+Sex+BMI+Race_Ethnicity+Smoking+healthDrinking+Healthy_physical_activity+Qualification+Townsend_deprivation_index+urban+CHD+diabet+Hype	cntn2	-0.0866823	0.916968	0.046613	-1.85962	0.0629395	0.412012
Surv(anxICD_Date, Out_AnxICD)~cntn3+Age+Sex+BMI+Race_Ethnicity+Smoking+healthDrinking+Healthy_physical_activity+Qualification+Townsend_deprivation_index+urban+CHD+diabet+Hype	cntn3	-0.00393632	0.996071	0.0643881	-0.0611343	0.951252	0.992262
Surv(anxICD_Date, Out_AnxICD)~cntn4+Age+Sex+BMI+Race_Ethnicity+Smoking+healthDrinking+Healthy_physical_activity+Qualification+Townsend_deprivation_index+urban+CHD+diabet+Hype	cntn4	-0.143144	0.866629	0.0870211	-1.64494	0.0999828	0.484354
Surv(anxICD_Date, Out_AnxICD)~cntn5+Age+Sex+BMI+Race_Ethnicity+Smoking+healthDrinking+Healthy_physical_activity+Qualification+Townsend_deprivation_index+urban+CHD+diabet+Hype	cntn5	-0.111857	0.894172	0.0567997	-1.96933	0.048915	0.389779
Surv(anxICD_Date, Out_AnxICD)~cntnap2+Age+Sex+BMI+Race_Ethnicity+Smoking+healthDrinking+Healthy_physical_activity+Qualification+Townsend_deprivation_index+urban+CHD+diabet+Hype	cntnap2	-0.0047088	0.995302	0.050885	-0.0925381	0.926271	0.985629
Surv(anxICD_Date, Out_AnxICD)~col18a1+Age+Sex+BMI+Race_Ethnicity+Smoking+healthDrinking+Healthy_physical_activity+Qualification+Townsend_deprivation_index+urban+CHD+diabet+Hype	col18a1	0.0464271	1.04752	0.0902363	0.514506	0.606898	0.858697
Surv(anxICD_Date, Out_AnxICD)~col1a1+Age+Sex+BMI+Race_Ethnicity+Smoking+healthDrinking+Healthy_physical_activity+Qualification+Townsend_deprivation_index+urban+CHD+diabet+Hype	col1a1	-0.245665	0.782184	0.0826856	-2.97108	0.00296757	0.139669
Surv(anxICD_Date, Out_AnxICD)~col4a1+Age+Sex+BMI+Race_Ethnicity+Smoking+healthDrinking+Healthy_physical_activity+Qualification+Townsend_deprivation_index+urban+CHD+diabet+Hype	col4a1	0.0904084	1.09462	0.0521958	1.7321	0.0832554	0.45144
Surv(anxICD_Date, Out_AnxICD)~col6a3+Age+Sex+BMI+Race_Ethnicity+Smoking+healthDrinking+Healthy_physical_activity+Qualification+Townsend_deprivation_index+urban+CHD+diabet+Hype	col6a3	-0.050794	0.950474	0.0607828	-0.835663	0.403344	0.758474
Surv(anxICD_Date, Out_AnxICD)~col9a1+Age+Sex+BMI+Race_Ethnicity+Smoking+healthDrinking+Healthy_physical_activity+Qualification+Townsend_deprivation_index+urban+CHD+diabet+Hype	col9a1	-0.0118452	0.988225	0.0449141	-0.26373	0.791988	0.93763
Surv(anxICD_Date, Out_AnxICD)~colec12+Age+Sex+BMI+Race_Ethnicity+Smoking+healthDrinking+Healthy_physical_activity+Qualification+Townsend_deprivation_index+urban+CHD+diabet+Hype	colec12	-0.0197564	0.980438	0.0816458	-0.241977	0.808798	0.943598
Surv(anxICD_Date, Out_AnxICD)~comp+Age+Sex+BMI+Race_Ethnicity+Smoking+healthDrinking+Healthy_physical_activity+Qualification+Townsend_deprivation_index+urban+CHD+diabet+Hype	comp	-0.180856	0.834555	0.0629584	-2.87263	0.00407068	0.143903
Surv(anxICD_Date, Out_AnxICD)~comt+Age+Sex+BMI+Race_Ethnicity+Smoking+healthDrinking+Healthy_physical_activity+Qualification+Townsend_deprivation_index+urban+CHD+diabet+Hype	comt	0.0287186	1.02913	0.0252071	1.13931	0.254574	0.690197
Surv(anxICD_Date, Out_AnxICD)~cope+Age+Sex+BMI+Race_Ethnicity+Smoking+healthDrinking+Healthy_physical_activity+Qualification+Townsend_deprivation_index+urban+CHD+diabet+Hype	cope	-0.0486104	0.952552	0.0468493	-1.03759	0.299461	0.730066
Surv(anxICD_Date, Out_AnxICD)~coro1a+Age+Sex+BMI+Race_Ethnicity+Smoking+healthDrinking+Healthy_physical_activity+Qualification+Townsend_deprivation_index+urban+CHD+diabet+Hype	coro1a	0.0312799	1.03177	0.0224983	1.39032	0.164431	0.586226
Surv(anxICD_Date, Out_AnxICD)~cox5b+Age+Sex+BMI+Race_Ethnicity+Smoking+healthDrinking+Healthy_physical_activity+Qualification+Townsend_deprivation_index+urban+CHD+diabet+Hype	cox5b	0.0240885	1.02438	0.0298575	0.806784	0.419791	0.75963
Surv(anxICD_Date, Out_AnxICD)~cpa1+Age+Sex+BMI+Race_Ethnicity+Smoking+healthDrinking+Healthy_physical_activity+Qualification+Townsend_deprivation_index+urban+CHD+diabet+Hype	cpa1	-0.0556028	0.945915	0.0344803	-1.6126	0.106832	0.499347
Surv(anxICD_Date, Out_AnxICD)~cpa2+Age+Sex+BMI+Race_Ethnicity+Smoking+healthDrinking+Healthy_physical_activity+Qualification+Townsend_deprivation_index+urban+CHD+diabet+Hype	cpa2	-0.00641795	0.993603	0.0318005	-0.201819	0.840058	0.956923
Surv(anxICD_Date, Out_AnxICD)~cpb1+Age+Sex+BMI+Race_Ethnicity+Smoking+healthDrinking+Healthy_physical_activity+Qualification+Townsend_deprivation_index+urban+CHD+diabet+Hype	cpb1	-0.0900916	0.913847	0.0356571	-2.52661	0.011517	0.225098
Surv(anxICD_Date, Out_AnxICD)~cpe+Age+Sex+BMI+Race_Ethnicity+Smoking+healthDrinking+Healthy_physical_activity+Qualification+Townsend_deprivation_index+urban+CHD+diabet+Hype	cpe	-0.0517971	0.949522	0.0531609	-0.974344	0.329886	0.739343
Surv(anxICD_Date, Out_AnxICD)~cpped1+Age+Sex+BMI+Race_Ethnicity+Smoking+healthDrinking+Healthy_physical_activity+Qualification+Townsend_deprivation_index+urban+CHD+diabet+Hype	cpped1	0.05971	1.06153	0.0307486	1.94187	0.0521525	0.389779
Surv(anxICD_Date, Out_AnxICD)~cpm+Age+Sex+BMI+Race_Ethnicity+Smoking+healthDrinking+Healthy_physical_activity+Qualification+Townsend_deprivation_index+urban+CHD+diabet+Hype	cpm	0.111991	1.1185	0.0614535	1.82237	0.0683989	0.420437
Surv(anxICD_Date, Out_AnxICD)~cpvl+Age+Sex+BMI+Race_Ethnicity+Smoking+healthDrinking+Healthy_physical_activity+Qualification+Townsend_deprivation_index+urban+CHD+diabet+Hype	cpvl	-0.0255601	0.974764	0.0509361	-0.501808	0.615802	0.863355
Surv(anxICD_Date, Out_AnxICD)~cpxm1+Age+Sex+BMI+Race_Ethnicity+Smoking+healthDrinking+Healthy_physical_activity+Qualification+Townsend_deprivation_index+urban+CHD+diabet+Hype	cpxm1	0.00291481	1.00292	0.03027	0.0962937	0.923287	0.985629
Surv(anxICD_Date, Out_AnxICD)~cr2+Age+Sex+BMI+Race_Ethnicity+Smoking+healthDrinking+Healthy_physical_activity+Qualification+Townsend_deprivation_index+urban+CHD+diabet+Hype	cr2	-0.0741926	0.928493	0.0447189	-1.65909	0.0970982	0.483815
Surv(anxICD_Date, Out_AnxICD)~cracr2a+Age+Sex+BMI+Race_Ethnicity+Smoking+healthDrinking+Healthy_physical_activity+Qualification+Townsend_deprivation_index+urban+CHD+diabet+Hype	cracr2a	0.0161628	1.01629	0.0239118	0.675938	0.49908	0.805522
Surv(anxICD_Date, Out_AnxICD)~cradd+Age+Sex+BMI+Race_Ethnicity+Smoking+healthDrinking+Healthy_physical_activity+Qualification+Townsend_deprivation_index+urban+CHD+diabet+Hype	cradd	0.0263669	1.02672	0.0276788	0.952603	0.340791	0.739576
Surv(anxICD_Date, Out_AnxICD)~creg1+Age+Sex+BMI+Race_Ethnicity+Smoking+healthDrinking+Healthy_physical_activity+Qualification+Townsend_deprivation_index+urban+CHD+diabet+Hype	creg1	0.0466379	1.04774	0.0553397	0.842757	0.399364	0.754993
Surv(anxICD_Date, Out_AnxICD)~creld2+Age+Sex+BMI+Race_Ethnicity+Smoking+healthDrinking+Healthy_physical_activity+Qualification+Townsend_deprivation_index+urban+CHD+diabet+Hype	creld2	0.0237361	1.02402	0.0399195	0.594599	0.552112	0.831864
Surv(anxICD_Date, Out_AnxICD)~crh+Age+Sex+BMI+Race_Ethnicity+Smoking+healthDrinking+Healthy_physical_activity+Qualification+Townsend_deprivation_index+urban+CHD+diabet+Hype	crh	-0.0308214	0.969649	0.0248069	-1.24246	0.214069	0.653189
Surv(anxICD_Date, Out_AnxICD)~crhbp+Age+Sex+BMI+Race_Ethnicity+Smoking+healthDrinking+Healthy_physical_activity+Qualification+Townsend_deprivation_index+urban+CHD+diabet+Hype	crhbp	-0.14598	0.864175	0.0753663	-1.93694	0.0527521	0.389779
Surv(anxICD_Date, Out_AnxICD)~crim1+Age+Sex+BMI+Race_Ethnicity+Smoking+healthDrinking+Healthy_physical_activity+Qualification+Townsend_deprivation_index+urban+CHD+diabet+Hype	crim1	0.209233	1.23273	0.100882	2.07402	0.0380771	0.351186
Surv(anxICD_Date, Out_AnxICD)~crhr1+Age+Sex+BMI+Race_Ethnicity+Smoking+healthDrinking+Healthy_physical_activity+Qualification+Townsend_deprivation_index+urban+CHD+diabet+Hype	crhr1	-0.0278366	0.972547	0.034912	-0.797336	0.425256	0.761899
Surv(anxICD_Date, Out_AnxICD)~crip2+Age+Sex+BMI+Race_Ethnicity+Smoking+healthDrinking+Healthy_physical_activity+Qualification+Townsend_deprivation_index+urban+CHD+diabet+Hype	crip2	-0.0524966	0.948858	0.0591678	-0.887249	0.374945	0.752596
Surv(anxICD_Date, Out_AnxICD)~crisp2+Age+Sex+BMI+Race_Ethnicity+Smoking+healthDrinking+Healthy_physical_activity+Qualification+Townsend_deprivation_index+urban+CHD+diabet+Hype	crisp2	-0.0238982	0.976385	0.0351891	-0.679138	0.49705	0.805299
Surv(anxICD_Date, Out_AnxICD)~crkl+Age+Sex+BMI+Race_Ethnicity+Smoking+healthDrinking+Healthy_physical_activity+Qualification+Townsend_deprivation_index+urban+CHD+diabet+Hype	crkl	0.00948555	1.00953	0.0195376	0.485503	0.62732	0.866261
Surv(anxICD_Date, Out_AnxICD)~crlf1+Age+Sex+BMI+Race_Ethnicity+Smoking+healthDrinking+Healthy_physical_activity+Qualification+Townsend_deprivation_index+urban+CHD+diabet+Hype	crlf1	-0.00720637	0.99282	0.0806803	-0.0893201	0.928828	0.986837
Surv(anxICD_Date, Out_AnxICD)~crnn+Age+Sex+BMI+Race_Ethnicity+Smoking+healthDrinking+Healthy_physical_activity+Qualification+Townsend_deprivation_index+urban+CHD+diabet+Hype	crnn	-0.0821043	0.921176	0.0320746	-2.55979	0.0104735	0.222069
Surv(anxICD_Date, Out_AnxICD)~crtac1+Age+Sex+BMI+Race_Ethnicity+Smoking+healthDrinking+Healthy_physical_activity+Qualification+Townsend_deprivation_index+urban+CHD+diabet+Hype	crtac1	-0.0578514	0.94379	0.0689115	-0.839503	0.401187	0.756861
Surv(anxICD_Date, Out_AnxICD)~crtam+Age+Sex+BMI+Race_Ethnicity+Smoking+healthDrinking+Healthy_physical_activity+Qualification+Townsend_deprivation_index+urban+CHD+diabet+Hype	crtam	-0.0252986	0.975019	0.042106	-0.600832	0.547952	0.827845
Surv(anxICD_Date, Out_AnxICD)~csf1+Age+Sex+BMI+Race_Ethnicity+Smoking+healthDrinking+Healthy_physical_activity+Qualification+Townsend_deprivation_index+urban+CHD+diabet+Hype	csf1	0.0182823	1.01845	0.0785678	0.232695	0.815998	0.945214
Surv(anxICD_Date, Out_AnxICD)~crx+Age+Sex+BMI+Race_Ethnicity+Smoking+healthDrinking+Healthy_physical_activity+Qualification+Townsend_deprivation_index+urban+CHD+diabet+Hype	crx	0.0291005	1.02953	0.0190684	1.52611	0.126983	0.533839
Surv(anxICD_Date, Out_AnxICD)~csf2ra+Age+Sex+BMI+Race_Ethnicity+Smoking+healthDrinking+Healthy_physical_activity+Qualification+Townsend_deprivation_index+urban+CHD+diabet+Hype	csf2ra	0.00113264	1.00113	0.0343372	0.0329858	0.973686	0.994764
Surv(anxICD_Date, Out_AnxICD)~csf3+Age+Sex+BMI+Race_Ethnicity+Smoking+healthDrinking+Healthy_physical_activity+Qualification+Townsend_deprivation_index+urban+CHD+diabet+Hype	csf3	-0.0247333	0.97557	0.0438396	-0.564177	0.572634	0.846293
Surv(anxICD_Date, Out_AnxICD)~cst3+Age+Sex+BMI+Race_Ethnicity+Smoking+healthDrinking+Healthy_physical_activity+Qualification+Townsend_deprivation_index+urban+CHD+diabet+Hype	cst3	-0.0558035	0.945725	0.0753121	-0.740963	0.458716	0.778691
Surv(anxICD_Date, Out_AnxICD)~cst6+Age+Sex+BMI+Race_Ethnicity+Smoking+healthDrinking+Healthy_physical_activity+Qualification+Townsend_deprivation_index+urban+CHD+diabet+Hype	cst6	-0.101016	0.903919	0.0441045	-2.29038	0.0219995	0.291024
Surv(anxICD_Date, Out_AnxICD)~cst5+Age+Sex+BMI+Race_Ethnicity+Smoking+healthDrinking+Healthy_physical_activity+Qualification+Townsend_deprivation_index+urban+CHD+diabet+Hype	cst5	-0.0986669	0.906044	0.0389233	-2.5349	0.0112478	0.225098
Surv(anxICD_Date, Out_AnxICD)~cst7+Age+Sex+BMI+Race_Ethnicity+Smoking+healthDrinking+Healthy_physical_activity+Qualification+Townsend_deprivation_index+urban+CHD+diabet+Hype	cst7	-0.0558483	0.945683	0.0237579	-2.35073	0.0187367	0.281855
Surv(anxICD_Date, Out_AnxICD)~cstb+Age+Sex+BMI+Race_Ethnicity+Smoking+healthDrinking+Healthy_physical_activity+Qualification+Townsend_deprivation_index+urban+CHD+diabet+Hype	cstb	0.0472615	1.0484	0.0486399	0.971661	0.331219	0.739343
Surv(anxICD_Date, Out_AnxICD)~ctf1+Age+Sex+BMI+Race_Ethnicity+Smoking+healthDrinking+Healthy_physical_activity+Qualification+Townsend_deprivation_index+urban+CHD+diabet+Hype	ctf1	0.0292031	1.02963	0.0248845	1.17355	0.240577	0.684471
Surv(anxICD_Date, Out_AnxICD)~ctrc+Age+Sex+BMI+Race_Ethnicity+Smoking+healthDrinking+Healthy_physical_activity+Qualification+Townsend_deprivation_index+urban+CHD+diabet+Hype	ctrc	-0.077565	0.925367	0.0330344	-2.348	0.0188744	0.281855
Surv(anxICD_Date, Out_AnxICD)~ctrb1+Age+Sex+BMI+Race_Ethnicity+Smoking+healthDrinking+Healthy_physical_activity+Qualification+Townsend_deprivation_index+urban+CHD+diabet+Hype	ctrb1	-0.0856799	0.917888	0.0379864	-2.25554	0.0240994	0.306586
Surv(anxICD_Date, Out_AnxICD)~ctsb+Age+Sex+BMI+Race_Ethnicity+Smoking+healthDrinking+Healthy_physical_activity+Qualification+Townsend_deprivation_index+urban+CHD+diabet+Hype	ctsb	-0.0878809	0.91587	0.0398544	-2.20505	0.0274508	0.319805
Surv(anxICD_Date, Out_AnxICD)~ctsc+Age+Sex+BMI+Race_Ethnicity+Smoking+healthDrinking+Healthy_physical_activity+Qualification+Townsend_deprivation_index+urban+CHD+diabet+Hype	ctsc	0.0527156	1.05413	0.0478666	1.1013	0.270765	0.696507
Surv(anxICD_Date, Out_AnxICD)~ctsd+Age+Sex+BMI+Race_Ethnicity+Smoking+healthDrinking+Healthy_physical_activity+Qualification+Townsend_deprivation_index+urban+CHD+diabet+Hype	ctsd	-0.0426133	0.958282	0.0563442	-0.756305	0.449467	0.777162
Surv(anxICD_Date, Out_AnxICD)~ctsf+Age+Sex+BMI+Race_Ethnicity+Smoking+healthDrinking+Healthy_physical_activity+Qualification+Townsend_deprivation_index+urban+CHD+diabet+Hype	ctsf	0.116415	1.12346	0.0522619	2.22754	0.0259114	0.319805
Surv(anxICD_Date, Out_AnxICD)~ctsh+Age+Sex+BMI+Race_Ethnicity+Smoking+healthDrinking+Healthy_physical_activity+Qualification+Townsend_deprivation_index+urban+CHD+diabet+Hype	ctsh	0.0031533	1.00316	0.0291292	0.108252	0.913796	0.985629
Surv(anxICD_Date, Out_AnxICD)~ctsl+Age+Sex+BMI+Race_Ethnicity+Smoking+healthDrinking+Healthy_physical_activity+Qualification+Townsend_deprivation_index+urban+CHD+diabet+Hype	ctsl	0.0861536	1.08997	0.0875956	0.983538	0.325343	0.739343
Surv(anxICD_Date, Out_AnxICD)~ctso+Age+Sex+BMI+Race_Ethnicity+Smoking+healthDrinking+Healthy_physical_activity+Qualification+Townsend_deprivation_index+urban+CHD+diabet+Hype	ctso	0.0192986	1.01949	0.0694403	0.277917	0.781076	0.930923
Surv(anxICD_Date, Out_AnxICD)~ctss+Age+Sex+BMI+Race_Ethnicity+Smoking+healthDrinking+Healthy_physical_activity+Qualification+Townsend_deprivation_index+urban+CHD+diabet+Hype	ctss	-0.105834	0.899574	0.108968	-0.971241	0.331428	0.739343
Surv(anxICD_Date, Out_AnxICD)~ctsv+Age+Sex+BMI+Race_Ethnicity+Smoking+healthDrinking+Healthy_physical_activity+Qualification+Townsend_deprivation_index+urban+CHD+diabet+Hype	ctsv	0.0264178	1.02677	0.0495051	0.533638	0.593592	0.855006
Surv(anxICD_Date, Out_AnxICD)~ctsz+Age+Sex+BMI+Race_Ethnicity+Smoking+healthDrinking+Healthy_physical_activity+Qualification+Townsend_deprivation_index+urban+CHD+diabet+Hype	ctsz	-0.0470468	0.954043	0.0667528	-0.704791	0.48094	0.793194
Surv(anxICD_Date, Out_AnxICD)~cx3cl1+Age+Sex+BMI+Race_Ethnicity+Smoking+healthDrinking+Healthy_physical_activity+Qualification+Townsend_deprivation_index+urban+CHD+diabet+Hype	cx3cl1	0.00913762	1.00918	0.062384	0.146474	0.883547	0.968988
Surv(anxICD_Date, Out_AnxICD)~cxadr+Age+Sex+BMI+Race_Ethnicity+Smoking+healthDrinking+Healthy_physical_activity+Qualification+Townsend_deprivation_index+urban+CHD+diabet+Hype	cxadr	0.072376	1.07506	0.0404436	1.78955	0.0735256	0.436171
Surv(anxICD_Date, Out_AnxICD)~cxcl1+Age+Sex+BMI+Race_Ethnicity+Smoking+healthDrinking+Healthy_physical_activity+Qualification+Townsend_deprivation_index+urban+CHD+diabet+Hype	cxcl1	-0.0075774	0.992451	0.0219501	-0.34521	0.729937	0.910807
Surv(anxICD_Date, Out_AnxICD)~cxcl10+Age+Sex+BMI+Race_Ethnicity+Smoking+healthDrinking+Healthy_physical_activity+Qualification+Townsend_deprivation_index+urban+CHD+diabet+Hype	cxcl10	0.00813195	1.00817	0.0311643	0.260938	0.79414	0.93763
Surv(anxICD_Date, Out_AnxICD)~cxcl11+Age+Sex+BMI+Race_Ethnicity+Smoking+healthDrinking+Healthy_physical_activity+Qualification+Townsend_deprivation_index+urban+CHD+diabet+Hype	cxcl11	-0.00147469	0.998526	0.0261685	-0.0563536	0.95506	0.992262
Surv(anxICD_Date, Out_AnxICD)~cxcl12+Age+Sex+BMI+Race_Ethnicity+Smoking+healthDrinking+Healthy_physical_activity+Qualification+Townsend_deprivation_index+urban+CHD+diabet+Hype	cxcl12	0.0743933	1.07723	0.0524246	1.41905	0.155883	0.578154
Surv(anxICD_Date, Out_AnxICD)~cxcl13+Age+Sex+BMI+Race_Ethnicity+Smoking+healthDrinking+Healthy_physical_activity+Qualification+Townsend_deprivation_index+urban+CHD+diabet+Hype	cxcl13	0.0248394	1.02515	0.0330911	0.750637	0.452871	0.777162
Surv(anxICD_Date, Out_AnxICD)~cxcl14+Age+Sex+BMI+Race_Ethnicity+Smoking+healthDrinking+Healthy_physical_activity+Qualification+Townsend_deprivation_index+urban+CHD+diabet+Hype	cxcl14	-0.0960467	0.908422	0.0378906	-2.53484	0.0112499	0.225098
Surv(anxICD_Date, Out_AnxICD)~cxcl16+Age+Sex+BMI+Race_Ethnicity+Smoking+healthDrinking+Healthy_physical_activity+Qualification+Townsend_deprivation_index+urban+CHD+diabet+Hype	cxcl16	-0.0602444	0.941534	0.0886386	-0.679664	0.496718	0.805299
Surv(anxICD_Date, Out_AnxICD)~cxcl17+Age+Sex+BMI+Race_Ethnicity+Smoking+healthDrinking+Healthy_physical_activity+Qualification+Townsend_deprivation_index+urban+CHD+diabet+Hype	cxcl17	0.120455	1.12801	0.0479763	2.51072	0.0120485	0.225987
Surv(anxICD_Date, Out_AnxICD)~cxcl3+Age+Sex+BMI+Race_Ethnicity+Smoking+healthDrinking+Healthy_physical_activity+Qualification+Townsend_deprivation_index+urban+CHD+diabet+Hype	cxcl3	0.0167412	1.01688	0.0223608	0.748685	0.454047	0.777162
Surv(anxICD_Date, Out_AnxICD)~cxcl5+Age+Sex+BMI+Race_Ethnicity+Smoking+healthDrinking+Healthy_physical_activity+Qualification+Townsend_deprivation_index+urban+CHD+diabet+Hype	cxcl5	0.0162224	1.01635	0.018304	0.886277	0.375469	0.752596
Surv(anxICD_Date, Out_AnxICD)~cxcl6+Age+Sex+BMI+Race_Ethnicity+Smoking+healthDrinking+Healthy_physical_activity+Qualification+Townsend_deprivation_index+urban+CHD+diabet+Hype	cxcl6	-0.00179689	0.998205	0.026905	-0.0667866	0.946752	0.992262
Surv(anxICD_Date, Out_AnxICD)~cxcl8+Age+Sex+BMI+Race_Ethnicity+Smoking+healthDrinking+Healthy_physical_activity+Qualification+Townsend_deprivation_index+urban+CHD+diabet+Hype	cxcl8	-0.00152074	0.99848	0.0305161	-0.049834	0.960255	0.992262
Surv(anxICD_Date, Out_AnxICD)~cxcl9+Age+Sex+BMI+Race_Ethnicity+Smoking+healthDrinking+Healthy_physical_activity+Qualification+Townsend_deprivation_index+urban+CHD+diabet+Hype	cxcl9	-0.0123555	0.987721	0.031314	-0.394567	0.693163	0.893532
Surv(anxICD_Date, Out_AnxICD)~dab2+Age+Sex+BMI+Race_Ethnicity+Smoking+healthDrinking+Healthy_physical_activity+Qualification+Townsend_deprivation_index+urban+CHD+diabet+Hype	dab2	0.0242803	1.02458	0.0186585	1.3013	0.193157	0.630777
Surv(anxICD_Date, Out_AnxICD)~dag1+Age+Sex+BMI+Race_Ethnicity+Smoking+healthDrinking+Healthy_physical_activity+Qualification+Townsend_deprivation_index+urban+CHD+diabet+Hype	dag1	0.0384338	1.03918	0.0437894	0.877697	0.380108	0.752596
Surv(anxICD_Date, Out_AnxICD)~dapp1+Age+Sex+BMI+Race_Ethnicity+Smoking+healthDrinking+Healthy_physical_activity+Qualification+Townsend_deprivation_index+urban+CHD+diabet+Hype	dapp1	0.00762548	1.00765	0.0174956	0.43585	0.662945	0.879233
Surv(anxICD_Date, Out_AnxICD)~dars1+Age+Sex+BMI+Race_Ethnicity+Smoking+healthDrinking+Healthy_physical_activity+Qualification+Townsend_deprivation_index+urban+CHD+diabet+Hype	dars1	0.00442771	1.00444	0.0286845	0.154359	0.877327	0.968988
Surv(anxICD_Date, Out_AnxICD)~dbi+Age+Sex+BMI+Race_Ethnicity+Smoking+healthDrinking+Healthy_physical_activity+Qualification+Townsend_deprivation_index+urban+CHD+diabet+Hype	dbi	0.00615404	1.00617	0.0266688	0.230758	0.817503	0.946023
Surv(anxICD_Date, Out_AnxICD)~dbnl+Age+Sex+BMI+Race_Ethnicity+Smoking+healthDrinking+Healthy_physical_activity+Qualification+Townsend_deprivation_index+urban+CHD+diabet+Hype	dbnl	0.0253539	1.02568	0.0223094	1.13647	0.255761	0.690197
Surv(anxICD_Date, Out_AnxICD)~dcbld2+Age+Sex+BMI+Race_Ethnicity+Smoking+healthDrinking+Healthy_physical_activity+Qualification+Townsend_deprivation_index+urban+CHD+diabet+Hype	dcbld2	0.09118	1.09547	0.0608103	1.49942	0.133766	0.543983
Surv(anxICD_Date, Out_AnxICD)~dcn+Age+Sex+BMI+Race_Ethnicity+Smoking+healthDrinking+Healthy_physical_activity+Qualification+Townsend_deprivation_index+urban+CHD+diabet+Hype	dcn	-0.0449511	0.956044	0.0934483	-0.481027	0.630497	0.867197
Surv(anxICD_Date, Out_AnxICD)~dctn1+Age+Sex+BMI+Race_Ethnicity+Smoking+healthDrinking+Healthy_physical_activity+Qualification+Townsend_deprivation_index+urban+CHD+diabet+Hype	dctn1	0.043225	1.04417	0.0312496	1.38322	0.166597	0.588724
Surv(anxICD_Date, Out_AnxICD)~dctn2+Age+Sex+BMI+Race_Ethnicity+Smoking+healthDrinking+Healthy_physical_activity+Qualification+Townsend_deprivation_index+urban+CHD+diabet+Hype	dctn2	0.0108018	1.01086	0.0220626	0.489598	0.624418	0.86571
Surv(anxICD_Date, Out_AnxICD)~dctn6+Age+Sex+BMI+Race_Ethnicity+Smoking+healthDrinking+Healthy_physical_activity+Qualification+Townsend_deprivation_index+urban+CHD+diabet+Hype	dctn6	0.00197807	1.00198	0.0295356	0.0669726	0.946604	0.992262
Surv(anxICD_Date, Out_AnxICD)~dctpp1+Age+Sex+BMI+Race_Ethnicity+Smoking+healthDrinking+Healthy_physical_activity+Qualification+Townsend_deprivation_index+urban+CHD+diabet+Hype	dctpp1	-0.122011	0.885138	0.0660802	-1.84641	0.0648322	0.41419
Surv(anxICD_Date, Out_AnxICD)~dcxr+Age+Sex+BMI+Race_Ethnicity+Smoking+healthDrinking+Healthy_physical_activity+Qualification+Townsend_deprivation_index+urban+CHD+diabet+Hype	dcxr	-0.0347153	0.96588	0.0392433	-0.884618	0.376363	0.752596
Surv(anxICD_Date, Out_AnxICD)~ddah1+Age+Sex+BMI+Race_Ethnicity+Smoking+healthDrinking+Healthy_physical_activity+Qualification+Townsend_deprivation_index+urban+CHD+diabet+Hype	ddah1	0.0168415	1.01698	0.0467901	0.359937	0.718894	0.90643
Surv(anxICD_Date, Out_AnxICD)~ddc+Age+Sex+BMI+Race_Ethnicity+Smoking+healthDrinking+Healthy_physical_activity+Qualification+Townsend_deprivation_index+urban+CHD+diabet+Hype	ddc	-0.0137476	0.986346	0.0433488	-0.317138	0.751139	0.919692
Surv(anxICD_Date, Out_AnxICD)~ddr1+Age+Sex+BMI+Race_Ethnicity+Smoking+healthDrinking+Healthy_physical_activity+Qualification+Townsend_deprivation_index+urban+CHD+diabet+Hype	ddr1	-0.0842682	0.919185	0.0908219	-0.927839	0.353491	0.740913
Surv(anxICD_Date, Out_AnxICD)~ddx58+Age+Sex+BMI+Race_Ethnicity+Smoking+healthDrinking+Healthy_physical_activity+Qualification+Townsend_deprivation_index+urban+CHD+diabet+Hype	ddx58	0.0301089	1.03057	0.0352559	0.854011	0.393099	0.754631
Surv(anxICD_Date, Out_AnxICD)~decr1+Age+Sex+BMI+Race_Ethnicity+Smoking+healthDrinking+Healthy_physical_activity+Qualification+Townsend_deprivation_index+urban+CHD+diabet+Hype	decr1	0.0384235	1.03917	0.0217908	1.76329	0.0778515	0.436386
Surv(anxICD_Date, Out_AnxICD)~defa1_defa1b+Age+Sex+BMI+Race_Ethnicity+Smoking+healthDrinking+Healthy_physical_activity+Qualification+Townsend_deprivation_index+urban+CHD+diabet+Hype	defa1_defa1b	-0.0713269	0.931157	0.0405925	-1.75714	0.0788932	0.440537
Surv(anxICD_Date, Out_AnxICD)~defb4a_defb4b+Age+Sex+BMI+Race_Ethnicity+Smoking+healthDrinking+Healthy_physical_activity+Qualification+Townsend_deprivation_index+urban+CHD+diabet+Hype	defb4a_defb4b	0.044307	1.0453	0.0142057	3.11897	0.00181484	0.10212
Surv(anxICD_Date, Out_AnxICD)~dffa+Age+Sex+BMI+Race_Ethnicity+Smoking+healthDrinking+Healthy_physical_activity+Qualification+Townsend_deprivation_index+urban+CHD+diabet+Hype	dffa	0.0395993	1.04039	0.0300809	1.31643	0.18803	0.626899
Surv(anxICD_Date, Out_AnxICD)~dgkz+Age+Sex+BMI+Race_Ethnicity+Smoking+healthDrinking+Healthy_physical_activity+Qualification+Townsend_deprivation_index+urban+CHD+diabet+Hype	dgkz	0.0119843	1.01206	0.0598028	0.200397	0.84117	0.956945
Surv(anxICD_Date, Out_AnxICD)~diablo+Age+Sex+BMI+Race_Ethnicity+Smoking+healthDrinking+Healthy_physical_activity+Qualification+Townsend_deprivation_index+urban+CHD+diabet+Hype	diablo	0.0242635	1.02456	0.0190125	1.27618	0.201891	0.639118
Surv(anxICD_Date, Out_AnxICD)~dkk1+Age+Sex+BMI+Race_Ethnicity+Smoking+healthDrinking+Healthy_physical_activity+Qualification+Townsend_deprivation_index+urban+CHD+diabet+Hype	dkk1	0.0161023	1.01623	0.03497	0.460461	0.645185	0.873987
Surv(anxICD_Date, Out_AnxICD)~dkk3+Age+Sex+BMI+Race_Ethnicity+Smoking+healthDrinking+Healthy_physical_activity+Qualification+Townsend_deprivation_index+urban+CHD+diabet+Hype	dkk3	-0.0610587	0.940768	0.0705494	-0.865474	0.386779	0.752596
Surv(anxICD_Date, Out_AnxICD)~dkk4+Age+Sex+BMI+Race_Ethnicity+Smoking+healthDrinking+Healthy_physical_activity+Qualification+Townsend_deprivation_index+urban+CHD+diabet+Hype	dkk4	-0.134624	0.874044	0.0474185	-2.83906	0.00452465	0.143903
Surv(anxICD_Date, Out_AnxICD)~dkkl1+Age+Sex+BMI+Race_Ethnicity+Smoking+healthDrinking+Healthy_physical_activity+Qualification+Townsend_deprivation_index+urban+CHD+diabet+Hype	dkkl1	-0.042296	0.958586	0.0237403	-1.78161	0.0748125	0.436171
Surv(anxICD_Date, Out_AnxICD)~dlk1+Age+Sex+BMI+Race_Ethnicity+Smoking+healthDrinking+Healthy_physical_activity+Qualification+Townsend_deprivation_index+urban+CHD+diabet+Hype	dlk1	-0.109821	0.895995	0.0376434	-2.91741	0.00352955	0.139669
Surv(anxICD_Date, Out_AnxICD)~dll1+Age+Sex+BMI+Race_Ethnicity+Smoking+healthDrinking+Healthy_physical_activity+Qualification+Townsend_deprivation_index+urban+CHD+diabet+Hype	dll1	-0.129906	0.878178	0.0717607	-1.81027	0.0702546	0.425172
Surv(anxICD_Date, Out_AnxICD)~dnaja2+Age+Sex+BMI+Race_Ethnicity+Smoking+healthDrinking+Healthy_physical_activity+Qualification+Townsend_deprivation_index+urban+CHD+diabet+Hype	dnaja2	0.0238291	1.02412	0.0251081	0.94906	0.34259	0.740339
Surv(anxICD_Date, Out_AnxICD)~dnajb1+Age+Sex+BMI+Race_Ethnicity+Smoking+healthDrinking+Healthy_physical_activity+Qualification+Townsend_deprivation_index+urban+CHD+diabet+Hype	dnajb1	0.0244115	1.02471	0.0237175	1.02926	0.303358	0.731216
Surv(anxICD_Date, Out_AnxICD)~dnajb8+Age+Sex+BMI+Race_Ethnicity+Smoking+healthDrinking+Healthy_physical_activity+Qualification+Townsend_deprivation_index+urban+CHD+diabet+Hype	dnajb8	0.0692586	1.07171	0.0346855	1.99676	0.0458512	0.381314
Surv(anxICD_Date, Out_AnxICD)~dner+Age+Sex+BMI+Race_Ethnicity+Smoking+healthDrinking+Healthy_physical_activity+Qualification+Townsend_deprivation_index+urban+CHD+diabet+Hype	dner	-0.0927911	0.911384	0.0825786	-1.12367	0.261153	0.69118
Surv(anxICD_Date, Out_AnxICD)~dnmbp+Age+Sex+BMI+Race_Ethnicity+Smoking+healthDrinking+Healthy_physical_activity+Qualification+Townsend_deprivation_index+urban+CHD+diabet+Hype	dnmbp	0.0382315	1.03897	0.0329305	1.16097	0.245653	0.688143
Surv(anxICD_Date, Out_AnxICD)~dnph1+Age+Sex+BMI+Race_Ethnicity+Smoking+healthDrinking+Healthy_physical_activity+Qualification+Townsend_deprivation_index+urban+CHD+diabet+Hype	dnph1	0.0406641	1.0415	0.0392163	1.03692	0.299775	0.730066
Surv(anxICD_Date, Out_AnxICD)~dok2+Age+Sex+BMI+Race_Ethnicity+Smoking+healthDrinking+Healthy_physical_activity+Qualification+Townsend_deprivation_index+urban+CHD+diabet+Hype	dok2	0.0226991	1.02296	0.0169748	1.33722	0.18115	0.619211
Surv(anxICD_Date, Out_AnxICD)~dpep1+Age+Sex+BMI+Race_Ethnicity+Smoking+healthDrinking+Healthy_physical_activity+Qualification+Townsend_deprivation_index+urban+CHD+diabet+Hype	dpep1	0.0107947	1.01085	0.0429392	0.251395	0.801509	0.940083
Surv(anxICD_Date, Out_AnxICD)~dpep2+Age+Sex+BMI+Race_Ethnicity+Smoking+healthDrinking+Healthy_physical_activity+Qualification+Townsend_deprivation_index+urban+CHD+diabet+Hype	dpep2	0.0457835	1.04685	0.0724914	0.631572	0.527667	0.827376
Surv(anxICD_Date, Out_AnxICD)~dpp10+Age+Sex+BMI+Race_Ethnicity+Smoking+healthDrinking+Healthy_physical_activity+Qualification+Townsend_deprivation_index+urban+CHD+diabet+Hype	dpp10	0.00766596	1.0077	0.0592002	0.129492	0.896968	0.977114
Surv(anxICD_Date, Out_AnxICD)~dpp4+Age+Sex+BMI+Race_Ethnicity+Smoking+healthDrinking+Healthy_physical_activity+Qualification+Townsend_deprivation_index+urban+CHD+diabet+Hype	dpp4	-0.139447	0.86984	0.070901	-1.96678	0.0492087	0.389779
Surv(anxICD_Date, Out_AnxICD)~dpp6+Age+Sex+BMI+Race_Ethnicity+Smoking+healthDrinking+Healthy_physical_activity+Qualification+Townsend_deprivation_index+urban+CHD+diabet+Hype	dpp6	-0.111632	0.894373	0.063119	-1.76859	0.0769616	0.436386
Surv(anxICD_Date, Out_AnxICD)~dpp7+Age+Sex+BMI+Race_Ethnicity+Smoking+healthDrinking+Healthy_physical_activity+Qualification+Townsend_deprivation_index+urban+CHD+diabet+Hype	dpp7	0.0582387	1.05997	0.0350448	1.66184	0.0965456	0.483815
Surv(anxICD_Date, Out_AnxICD)~dpt+Age+Sex+BMI+Race_Ethnicity+Smoking+healthDrinking+Healthy_physical_activity+Qualification+Townsend_deprivation_index+urban+CHD+diabet+Hype	dpt	-0.107373	0.898191	0.0779601	-1.37728	0.168425	0.590166
Surv(anxICD_Date, Out_AnxICD)~dpy30+Age+Sex+BMI+Race_Ethnicity+Smoking+healthDrinking+Healthy_physical_activity+Qualification+Townsend_deprivation_index+urban+CHD+diabet+Hype	dpy30	0.0361525	1.03681	0.0341408	1.05892	0.289635	0.723897
Surv(anxICD_Date, Out_AnxICD)~draxin+Age+Sex+BMI+Race_Ethnicity+Smoking+healthDrinking+Healthy_physical_activity+Qualification+Townsend_deprivation_index+urban+CHD+diabet+Hype	draxin	-0.0299601	0.970484	0.0494558	-0.605796	0.544651	0.827845
Surv(anxICD_Date, Out_AnxICD)~drg2+Age+Sex+BMI+Race_Ethnicity+Smoking+healthDrinking+Healthy_physical_activity+Qualification+Townsend_deprivation_index+urban+CHD+diabet+Hype	drg2	0.0230117	1.02328	0.0365851	0.62899	0.529355	0.827845
Surv(anxICD_Date, Out_AnxICD)~dsc2+Age+Sex+BMI+Race_Ethnicity+Smoking+healthDrinking+Healthy_physical_activity+Qualification+Townsend_deprivation_index+urban+CHD+diabet+Hype	dsc2	-0.103613	0.901574	0.0646348	-1.60305	0.108924	0.505893
Surv(anxICD_Date, Out_AnxICD)~dsg2+Age+Sex+BMI+Race_Ethnicity+Smoking+healthDrinking+Healthy_physical_activity+Qualification+Townsend_deprivation_index+urban+CHD+diabet+Hype	dsg2	0.00264767	1.00265	0.0777583	0.03405	0.972837	0.994764
Surv(anxICD_Date, Out_AnxICD)~dsg3+Age+Sex+BMI+Race_Ethnicity+Smoking+healthDrinking+Healthy_physical_activity+Qualification+Townsend_deprivation_index+urban+CHD+diabet+Hype	dsg3	-0.142254	0.867401	0.0613329	-2.31938	0.0203744	0.291024
Surv(anxICD_Date, Out_AnxICD)~dsg4+Age+Sex+BMI+Race_Ethnicity+Smoking+healthDrinking+Healthy_physical_activity+Qualification+Townsend_deprivation_index+urban+CHD+diabet+Hype	dsg4	-0.108487	0.897191	0.0422226	-2.56939	0.0101877	0.222069
Surv(anxICD_Date, Out_AnxICD)~dtx3+Age+Sex+BMI+Race_Ethnicity+Smoking+healthDrinking+Healthy_physical_activity+Qualification+Townsend_deprivation_index+urban+CHD+diabet+Hype	dtx3	-0.0808103	0.922369	0.0869243	-0.929663	0.352545	0.740913
Surv(anxICD_Date, Out_AnxICD)~duox2+Age+Sex+BMI+Race_Ethnicity+Smoking+healthDrinking+Healthy_physical_activity+Qualification+Townsend_deprivation_index+urban+CHD+diabet+Hype	duox2	-0.00154117	0.99846	0.0291067	-0.052949	0.957773	0.992262
Surv(anxICD_Date, Out_AnxICD)~dusp3+Age+Sex+BMI+Race_Ethnicity+Smoking+healthDrinking+Healthy_physical_activity+Qualification+Townsend_deprivation_index+urban+CHD+diabet+Hype	dusp3	-0.0266506	0.973701	0.0252564	-1.0552	0.291332	0.726098
Surv(anxICD_Date, Out_AnxICD)~ebag9+Age+Sex+BMI+Race_Ethnicity+Smoking+healthDrinking+Healthy_physical_activity+Qualification+Townsend_deprivation_index+urban+CHD+diabet+Hype	ebag9	0.0250782	1.0254	0.0221283	1.13331	0.257085	0.690197
Surv(anxICD_Date, Out_AnxICD)~ebi3_il27+Age+Sex+BMI+Race_Ethnicity+Smoking+healthDrinking+Healthy_physical_activity+Qualification+Townsend_deprivation_index+urban+CHD+diabet+Hype	ebi3_il27	0.018552	1.01873	0.067632	0.274308	0.783848	0.933092
Surv(anxICD_Date, Out_AnxICD)~ece1+Age+Sex+BMI+Race_Ethnicity+Smoking+healthDrinking+Healthy_physical_activity+Qualification+Townsend_deprivation_index+urban+CHD+diabet+Hype	ece1	-0.105157	0.900183	0.0606083	-1.73503	0.0827354	0.45144
Surv(anxICD_Date, Out_AnxICD)~eda2r+Age+Sex+BMI+Race_Ethnicity+Smoking+healthDrinking+Healthy_physical_activity+Qualification+Townsend_deprivation_index+urban+CHD+diabet+Hype	eda2r	0.0666313	1.0689	0.0556091	1.19821	0.230836	0.682165
Surv(anxICD_Date, Out_AnxICD)~edar+Age+Sex+BMI+Race_Ethnicity+Smoking+healthDrinking+Healthy_physical_activity+Qualification+Townsend_deprivation_index+urban+CHD+diabet+Hype	edar	0.000687564	1.00069	0.0228677	0.0300671	0.976014	0.995058
Surv(anxICD_Date, Out_AnxICD)~edil3+Age+Sex+BMI+Race_Ethnicity+Smoking+healthDrinking+Healthy_physical_activity+Qualification+Townsend_deprivation_index+urban+CHD+diabet+Hype	edil3	-0.00116728	0.998833	0.0601939	-0.0193919	0.984528	0.996727
Surv(anxICD_Date, Out_AnxICD)~efemp1+Age+Sex+BMI+Race_Ethnicity+Smoking+healthDrinking+Healthy_physical_activity+Qualification+Townsend_deprivation_index+urban+CHD+diabet+Hype	efemp1	-0.147634	0.862746	0.0683539	-2.15985	0.0307841	0.338625
Surv(anxICD_Date, Out_AnxICD)~efna1+Age+Sex+BMI+Race_Ethnicity+Smoking+healthDrinking+Healthy_physical_activity+Qualification+Townsend_deprivation_index+urban+CHD+diabet+Hype	efna1	0.00756159	1.00759	0.0760995	0.0993646	0.920849	0.985629
Surv(anxICD_Date, Out_AnxICD)~efna4+Age+Sex+BMI+Race_Ethnicity+Smoking+healthDrinking+Healthy_physical_activity+Qualification+Townsend_deprivation_index+urban+CHD+diabet+Hype	efna4	0.0262367	1.02658	0.0712193	0.368393	0.71258	0.902874
Surv(anxICD_Date, Out_AnxICD)~egf+Age+Sex+BMI+Race_Ethnicity+Smoking+healthDrinking+Healthy_physical_activity+Qualification+Townsend_deprivation_index+urban+CHD+diabet+Hype	egf	0.011085	1.01115	0.020323	0.545444	0.585448	0.851287
Surv(anxICD_Date, Out_AnxICD)~egfl7+Age+Sex+BMI+Race_Ethnicity+Smoking+healthDrinking+Healthy_physical_activity+Qualification+Townsend_deprivation_index+urban+CHD+diabet+Hype	egfl7	-0.0192316	0.980952	0.0536288	-0.358606	0.71989	0.90643
Surv(anxICD_Date, Out_AnxICD)~egfr+Age+Sex+BMI+Race_Ethnicity+Smoking+healthDrinking+Healthy_physical_activity+Qualification+Townsend_deprivation_index+urban+CHD+diabet+Hype	egfr	-0.401676	0.669198	0.125974	-3.18857	0.00142978	0.0963236
Surv(anxICD_Date, Out_AnxICD)~egln1+Age+Sex+BMI+Race_Ethnicity+Smoking+healthDrinking+Healthy_physical_activity+Qualification+Townsend_deprivation_index+urban+CHD+diabet+Hype	egln1	-0.000556115	0.999444	0.0365719	-0.0152061	0.987868	0.996727
Surv(anxICD_Date, Out_AnxICD)~eif4b+Age+Sex+BMI+Race_Ethnicity+Smoking+healthDrinking+Healthy_physical_activity+Qualification+Townsend_deprivation_index+urban+CHD+diabet+Hype	eif4b	0.0211355	1.02136	0.0362513	0.583027	0.559875	0.839119
Surv(anxICD_Date, Out_AnxICD)~eif4ebp1+Age+Sex+BMI+Race_Ethnicity+Smoking+healthDrinking+Healthy_physical_activity+Qualification+Townsend_deprivation_index+urban+CHD+diabet+Hype	eif4ebp1	0.0559932	1.05759	0.0310157	1.80532	0.071025	0.425882
Surv(anxICD_Date, Out_AnxICD)~eif4g1+Age+Sex+BMI+Race_Ethnicity+Smoking+healthDrinking+Healthy_physical_activity+Qualification+Townsend_deprivation_index+urban+CHD+diabet+Hype	eif4g1	0.0277976	1.02819	0.0206858	1.3438	0.179014	0.614315
Surv(anxICD_Date, Out_AnxICD)~eif5a+Age+Sex+BMI+Race_Ethnicity+Smoking+healthDrinking+Healthy_physical_activity+Qualification+Townsend_deprivation_index+urban+CHD+diabet+Hype	eif5a	0.0453592	1.0464	0.0708625	0.640103	0.522106	0.823105
Surv(anxICD_Date, Out_AnxICD)~eloa+Age+Sex+BMI+Race_Ethnicity+Smoking+healthDrinking+Healthy_physical_activity+Qualification+Townsend_deprivation_index+urban+CHD+diabet+Hype	eloa	0.0143473	1.01445	0.0370185	0.387572	0.698333	0.89636
Surv(anxICD_Date, Out_AnxICD)~enah+Age+Sex+BMI+Race_Ethnicity+Smoking+healthDrinking+Healthy_physical_activity+Qualification+Townsend_deprivation_index+urban+CHD+diabet+Hype	enah	0.0878848	1.09186	0.0434469	2.02281	0.0430926	0.374197
Surv(anxICD_Date, Out_AnxICD)~eng+Age+Sex+BMI+Race_Ethnicity+Smoking+healthDrinking+Healthy_physical_activity+Qualification+Townsend_deprivation_index+urban+CHD+diabet+Hype	eng	-0.0956814	0.908753	0.12015	-0.796352	0.425827	0.761899
Surv(anxICD_Date, Out_AnxICD)~eno1+Age+Sex+BMI+Race_Ethnicity+Smoking+healthDrinking+Healthy_physical_activity+Qualification+Townsend_deprivation_index+urban+CHD+diabet+Hype	eno1	0.018475	1.01865	0.0264969	0.697253	0.485645	0.797416
Surv(anxICD_Date, Out_AnxICD)~eno2+Age+Sex+BMI+Race_Ethnicity+Smoking+healthDrinking+Healthy_physical_activity+Qualification+Townsend_deprivation_index+urban+CHD+diabet+Hype	eno2	0.0174504	1.0176	0.0313898	0.555925	0.578262	0.849395
Surv(anxICD_Date, Out_AnxICD)~enpp2+Age+Sex+BMI+Race_Ethnicity+Smoking+healthDrinking+Healthy_physical_activity+Qualification+Townsend_deprivation_index+urban+CHD+diabet+Hype	enpp2	-0.0509066	0.950367	0.0749577	-0.679137	0.497051	0.805299
Surv(anxICD_Date, Out_AnxICD)~enpp5+Age+Sex+BMI+Race_Ethnicity+Smoking+healthDrinking+Healthy_physical_activity+Qualification+Townsend_deprivation_index+urban+CHD+diabet+Hype	enpp5	-0.020896	0.979321	0.0485838	-0.430103	0.667121	0.880864
Surv(anxICD_Date, Out_AnxICD)~enpp7+Age+Sex+BMI+Race_Ethnicity+Smoking+healthDrinking+Healthy_physical_activity+Qualification+Townsend_deprivation_index+urban+CHD+diabet+Hype	enpp7	0.0506357	1.05194	0.0250483	2.02152	0.0432258	0.374197
Surv(anxICD_Date, Out_AnxICD)~entpd2+Age+Sex+BMI+Race_Ethnicity+Smoking+healthDrinking+Healthy_physical_activity+Qualification+Townsend_deprivation_index+urban+CHD+diabet+Hype	entpd2	0.0265537	1.02691	0.0486304	0.54603	0.585045	0.851287
Surv(anxICD_Date, Out_AnxICD)~entpd5+Age+Sex+BMI+Race_Ethnicity+Smoking+healthDrinking+Healthy_physical_activity+Qualification+Townsend_deprivation_index+urban+CHD+diabet+Hype	entpd5	-0.0794168	0.923655	0.0988824	-0.803144	0.421891	0.75963
Surv(anxICD_Date, Out_AnxICD)~entpd6+Age+Sex+BMI+Race_Ethnicity+Smoking+healthDrinking+Healthy_physical_activity+Qualification+Townsend_deprivation_index+urban+CHD+diabet+Hype	entpd6	0.0387474	1.03951	0.0784079	0.494177	0.621181	0.865376
Surv(anxICD_Date, Out_AnxICD)~epcam+Age+Sex+BMI+Race_Ethnicity+Smoking+healthDrinking+Healthy_physical_activity+Qualification+Townsend_deprivation_index+urban+CHD+diabet+Hype	epcam	0.0318726	1.03239	0.0214442	1.4863	0.137199	0.547794
Surv(anxICD_Date, Out_AnxICD)~epha1+Age+Sex+BMI+Race_Ethnicity+Smoking+healthDrinking+Healthy_physical_activity+Qualification+Townsend_deprivation_index+urban+CHD+diabet+Hype	epha1	0.00879961	1.00884	0.0628916	0.139917	0.888725	0.97248
Surv(anxICD_Date, Out_AnxICD)~epha10+Age+Sex+BMI+Race_Ethnicity+Smoking+healthDrinking+Healthy_physical_activity+Qualification+Townsend_deprivation_index+urban+CHD+diabet+Hype	epha10	-0.00329478	0.996711	0.0331818	-0.0992948	0.920904	0.985629
Surv(anxICD_Date, Out_AnxICD)~epha2+Age+Sex+BMI+Race_Ethnicity+Smoking+healthDrinking+Healthy_physical_activity+Qualification+Townsend_deprivation_index+urban+CHD+diabet+Hype	epha2	-0.0599707	0.941792	0.0714761	-0.839031	0.401452	0.756861
Surv(anxICD_Date, Out_AnxICD)~ephb4+Age+Sex+BMI+Race_Ethnicity+Smoking+healthDrinking+Healthy_physical_activity+Qualification+Townsend_deprivation_index+urban+CHD+diabet+Hype	ephb4	-0.0263837	0.973961	0.0832205	-0.317034	0.751218	0.919692
Surv(anxICD_Date, Out_AnxICD)~ephb6+Age+Sex+BMI+Race_Ethnicity+Smoking+healthDrinking+Healthy_physical_activity+Qualification+Townsend_deprivation_index+urban+CHD+diabet+Hype	ephb6	0.0072104	1.00724	0.067666	0.106559	0.915139	0.985629
Surv(anxICD_Date, Out_AnxICD)~ephx2+Age+Sex+BMI+Race_Ethnicity+Smoking+healthDrinking+Healthy_physical_activity+Qualification+Townsend_deprivation_index+urban+CHD+diabet+Hype	ephx2	-0.0495287	0.951678	0.0354241	-1.39816	0.162064	0.584774
Surv(anxICD_Date, Out_AnxICD)~epo+Age+Sex+BMI+Race_Ethnicity+Smoking+healthDrinking+Healthy_physical_activity+Qualification+Townsend_deprivation_index+urban+CHD+diabet+Hype	epo	0.00229606	1.0023	0.0274028	0.0837891	0.933224	0.987207
Surv(anxICD_Date, Out_AnxICD)~eps8l2+Age+Sex+BMI+Race_Ethnicity+Smoking+healthDrinking+Healthy_physical_activity+Qualification+Townsend_deprivation_index+urban+CHD+diabet+Hype	eps8l2	-0.15554	0.855953	0.0701926	-2.2159	0.0266983	0.319805
Surv(anxICD_Date, Out_AnxICD)~erbb2+Age+Sex+BMI+Race_Ethnicity+Smoking+healthDrinking+Healthy_physical_activity+Qualification+Townsend_deprivation_index+urban+CHD+diabet+Hype	erbb2	0.0321537	1.03268	0.0846941	0.379645	0.704209	0.900368
Surv(anxICD_Date, Out_AnxICD)~erbb3+Age+Sex+BMI+Race_Ethnicity+Smoking+healthDrinking+Healthy_physical_activity+Qualification+Townsend_deprivation_index+urban+CHD+diabet+Hype	erbb3	0.0656863	1.06789	0.108744	0.604044	0.545814	0.827845
Surv(anxICD_Date, Out_AnxICD)~erbb4+Age+Sex+BMI+Race_Ethnicity+Smoking+healthDrinking+Healthy_physical_activity+Qualification+Townsend_deprivation_index+urban+CHD+diabet+Hype	erbb4	0.0254856	1.02581	0.085618	0.297667	0.765958	0.92597
Surv(anxICD_Date, Out_AnxICD)~erbin+Age+Sex+BMI+Race_Ethnicity+Smoking+healthDrinking+Healthy_physical_activity+Qualification+Townsend_deprivation_index+urban+CHD+diabet+Hype	erbin	0.0267345	1.0271	0.0203586	1.31318	0.189123	0.626962
Surv(anxICD_Date, Out_AnxICD)~ereg+Age+Sex+BMI+Race_Ethnicity+Smoking+healthDrinking+Healthy_physical_activity+Qualification+Townsend_deprivation_index+urban+CHD+diabet+Hype	ereg	0.00594891	1.00597	0.0262481	0.226642	0.820702	0.946168
Surv(anxICD_Date, Out_AnxICD)~erp44+Age+Sex+BMI+Race_Ethnicity+Smoking+healthDrinking+Healthy_physical_activity+Qualification+Townsend_deprivation_index+urban+CHD+diabet+Hype	erp44	0.0146332	1.01474	0.0812774	0.180041	0.857121	0.965333
Surv(anxICD_Date, Out_AnxICD)~esam+Age+Sex+BMI+Race_Ethnicity+Smoking+healthDrinking+Healthy_physical_activity+Qualification+Townsend_deprivation_index+urban+CHD+diabet+Hype	esam	-0.0557674	0.945759	0.0655013	-0.851393	0.394551	0.754631
Surv(anxICD_Date, Out_AnxICD)~esm1+Age+Sex+BMI+Race_Ethnicity+Smoking+healthDrinking+Healthy_physical_activity+Qualification+Townsend_deprivation_index+urban+CHD+diabet+Hype	esm1	0.0266171	1.02697	0.0609359	0.436804	0.662253	0.879198
Surv(anxICD_Date, Out_AnxICD)~ezr+Age+Sex+BMI+Race_Ethnicity+Smoking+healthDrinking+Healthy_physical_activity+Qualification+Townsend_deprivation_index+urban+CHD+diabet+Hype	ezr	-0.0151806	0.984934	0.0854878	-0.177577	0.859055	0.966025
Surv(anxICD_Date, Out_AnxICD)~f11r+Age+Sex+BMI+Race_Ethnicity+Smoking+healthDrinking+Healthy_physical_activity+Qualification+Townsend_deprivation_index+urban+CHD+diabet+Hype	f11r	0.0208585	1.02108	0.0368121	0.56662	0.570972	0.846293
Surv(anxICD_Date, Out_AnxICD)~f2r+Age+Sex+BMI+Race_Ethnicity+Smoking+healthDrinking+Healthy_physical_activity+Qualification+Townsend_deprivation_index+urban+CHD+diabet+Hype	f2r	0.0291497	1.02958	0.0362415	0.804316	0.421214	0.75963
Surv(anxICD_Date, Out_AnxICD)~f3+Age+Sex+BMI+Race_Ethnicity+Smoking+healthDrinking+Healthy_physical_activity+Qualification+Townsend_deprivation_index+urban+CHD+diabet+Hype	f3	-0.0282942	0.972102	0.0767612	-0.3686	0.712426	0.902874
Surv(anxICD_Date, Out_AnxICD)~f7+Age+Sex+BMI+Race_Ethnicity+Smoking+healthDrinking+Healthy_physical_activity+Qualification+Townsend_deprivation_index+urban+CHD+diabet+Hype	f7	-0.0708392	0.931612	0.0686607	-1.03173	0.3022	0.730774
Surv(anxICD_Date, Out_AnxICD)~f9+Age+Sex+BMI+Race_Ethnicity+Smoking+healthDrinking+Healthy_physical_activity+Qualification+Townsend_deprivation_index+urban+CHD+diabet+Hype	f9	-0.0157021	0.984421	0.116335	-0.134972	0.892634	0.975297
Surv(anxICD_Date, Out_AnxICD)~fabp1+Age+Sex+BMI+Race_Ethnicity+Smoking+healthDrinking+Healthy_physical_activity+Qualification+Townsend_deprivation_index+urban+CHD+diabet+Hype	fabp1	-0.042665	0.958232	0.0227123	-1.8785	0.0603129	0.406885
Surv(anxICD_Date, Out_AnxICD)~fabp2+Age+Sex+BMI+Race_Ethnicity+Smoking+healthDrinking+Healthy_physical_activity+Qualification+Townsend_deprivation_index+urban+CHD+diabet+Hype	fabp2	-0.074078	0.928599	0.0268443	-2.75954	0.00578821	0.152884
Surv(anxICD_Date, Out_AnxICD)~fabp4+Age+Sex+BMI+Race_Ethnicity+Smoking+healthDrinking+Healthy_physical_activity+Qualification+Townsend_deprivation_index+urban+CHD+diabet+Hype	fabp4	0.0606653	1.06254	0.0417248	1.45394	0.145963	0.561315
Surv(anxICD_Date, Out_AnxICD)~fabp5+Age+Sex+BMI+Race_Ethnicity+Smoking+healthDrinking+Healthy_physical_activity+Qualification+Townsend_deprivation_index+urban+CHD+diabet+Hype	fabp5	0.018321	1.01849	0.0301788	0.607082	0.543797	0.827845
Surv(anxICD_Date, Out_AnxICD)~fabp6+Age+Sex+BMI+Race_Ethnicity+Smoking+healthDrinking+Healthy_physical_activity+Qualification+Townsend_deprivation_index+urban+CHD+diabet+Hype	fabp6	-0.0731551	0.929457	0.0387396	-1.88838	0.0589745	0.406885
Surv(anxICD_Date, Out_AnxICD)~fabp9+Age+Sex+BMI+Race_Ethnicity+Smoking+healthDrinking+Healthy_physical_activity+Qualification+Townsend_deprivation_index+urban+CHD+diabet+Hype	fabp9	-0.0323942	0.968125	0.0378636	-0.855551	0.392246	0.754631
Surv(anxICD_Date, Out_AnxICD)~fadd+Age+Sex+BMI+Race_Ethnicity+Smoking+healthDrinking+Healthy_physical_activity+Qualification+Townsend_deprivation_index+urban+CHD+diabet+Hype	fadd	0.030154	1.03061	0.0269941	1.11706	0.263968	0.6915
Surv(anxICD_Date, Out_AnxICD)~fam3b+Age+Sex+BMI+Race_Ethnicity+Smoking+healthDrinking+Healthy_physical_activity+Qualification+Townsend_deprivation_index+urban+CHD+diabet+Hype	fam3b	-0.017972	0.982189	0.0590079	-0.304569	0.760694	0.924332
Surv(anxICD_Date, Out_AnxICD)~fam3c+Age+Sex+BMI+Race_Ethnicity+Smoking+healthDrinking+Healthy_physical_activity+Qualification+Townsend_deprivation_index+urban+CHD+diabet+Hype	fam3c	-0.0108483	0.98921	0.0704691	-0.153945	0.877653	0.968988
Surv(anxICD_Date, Out_AnxICD)~fap+Age+Sex+BMI+Race_Ethnicity+Smoking+healthDrinking+Healthy_physical_activity+Qualification+Townsend_deprivation_index+urban+CHD+diabet+Hype	fap	-0.293595	0.745578	0.0756604	-3.88043	0.00010427	0.0381368
Surv(anxICD_Date, Out_AnxICD)~fas+Age+Sex+BMI+Race_Ethnicity+Smoking+healthDrinking+Healthy_physical_activity+Qualification+Townsend_deprivation_index+urban+CHD+diabet+Hype	fas	-0.193653	0.823944	0.0707007	-2.73906	0.00616155	0.158146
Surv(anxICD_Date, Out_AnxICD)~faslg+Age+Sex+BMI+Race_Ethnicity+Smoking+healthDrinking+Healthy_physical_activity+Qualification+Townsend_deprivation_index+urban+CHD+diabet+Hype	faslg	-0.122111	0.88505	0.0559518	-2.18244	0.0290774	0.329506
Surv(anxICD_Date, Out_AnxICD)~fbp1+Age+Sex+BMI+Race_Ethnicity+Smoking+healthDrinking+Healthy_physical_activity+Qualification+Townsend_deprivation_index+urban+CHD+diabet+Hype	fbp1	-0.0173605	0.982789	0.0285605	-0.607849	0.543288	0.827845
Surv(anxICD_Date, Out_AnxICD)~fcar+Age+Sex+BMI+Race_Ethnicity+Smoking+healthDrinking+Healthy_physical_activity+Qualification+Townsend_deprivation_index+urban+CHD+diabet+Hype	fcar	-0.0113904	0.988674	0.044385	-0.256627	0.797466	0.93816
Surv(anxICD_Date, Out_AnxICD)~fcer2+Age+Sex+BMI+Race_Ethnicity+Smoking+healthDrinking+Healthy_physical_activity+Qualification+Townsend_deprivation_index+urban+CHD+diabet+Hype	fcer2	-0.101026	0.903909	0.0430287	-2.34789	0.0188803	0.281855
Surv(anxICD_Date, Out_AnxICD)~fcgr2a+Age+Sex+BMI+Race_Ethnicity+Smoking+healthDrinking+Healthy_physical_activity+Qualification+Townsend_deprivation_index+urban+CHD+diabet+Hype	fcgr2a	-0.0514636	0.949838	0.0332296	-1.54873	0.121447	0.528646
Surv(anxICD_Date, Out_AnxICD)~fcgr2b+Age+Sex+BMI+Race_Ethnicity+Smoking+healthDrinking+Healthy_physical_activity+Qualification+Townsend_deprivation_index+urban+CHD+diabet+Hype	fcgr2b	0.0428563	1.04379	0.0364443	1.17594	0.239619	0.683364
Surv(anxICD_Date, Out_AnxICD)~fcgr3b+Age+Sex+BMI+Race_Ethnicity+Smoking+healthDrinking+Healthy_physical_activity+Qualification+Townsend_deprivation_index+urban+CHD+diabet+Hype	fcgr3b	-0.0424427	0.958445	0.0420026	-1.01048	0.312266	0.733334
Surv(anxICD_Date, Out_AnxICD)~fcn2+Age+Sex+BMI+Race_Ethnicity+Smoking+healthDrinking+Healthy_physical_activity+Qualification+Townsend_deprivation_index+urban+CHD+diabet+Hype	fcn2	0.0206986	1.02091	0.0511601	0.404584	0.685783	0.891742
Surv(anxICD_Date, Out_AnxICD)~fcrl1+Age+Sex+BMI+Race_Ethnicity+Smoking+healthDrinking+Healthy_physical_activity+Qualification+Townsend_deprivation_index+urban+CHD+diabet+Hype	fcrl1	-0.0835095	0.919882	0.0469872	-1.77728	0.0755215	0.436171
Surv(anxICD_Date, Out_AnxICD)~fcrl2+Age+Sex+BMI+Race_Ethnicity+Smoking+healthDrinking+Healthy_physical_activity+Qualification+Townsend_deprivation_index+urban+CHD+diabet+Hype	fcrl2	-0.0515114	0.949793	0.0431744	-1.1931	0.23283	0.682165
Surv(anxICD_Date, Out_AnxICD)~fcrl3+Age+Sex+BMI+Race_Ethnicity+Smoking+healthDrinking+Healthy_physical_activity+Qualification+Townsend_deprivation_index+urban+CHD+diabet+Hype	fcrl3	-0.0656221	0.936485	0.039545	-1.65943	0.0970296	0.483815
Surv(anxICD_Date, Out_AnxICD)~fcrl5+Age+Sex+BMI+Race_Ethnicity+Smoking+healthDrinking+Healthy_physical_activity+Qualification+Townsend_deprivation_index+urban+CHD+diabet+Hype	fcrl5	-0.0465234	0.954542	0.0366815	-1.26831	0.204688	0.640358
Surv(anxICD_Date, Out_AnxICD)~fcrl6+Age+Sex+BMI+Race_Ethnicity+Smoking+healthDrinking+Healthy_physical_activity+Qualification+Townsend_deprivation_index+urban+CHD+diabet+Hype	fcrl6	-0.0392682	0.961493	0.0308253	-1.2739	0.202701	0.639118
Surv(anxICD_Date, Out_AnxICD)~fcrlb+Age+Sex+BMI+Race_Ethnicity+Smoking+healthDrinking+Healthy_physical_activity+Qualification+Townsend_deprivation_index+urban+CHD+diabet+Hype	fcrlb	0.0142877	1.01439	0.0351152	0.40688	0.684096	0.891742
Surv(anxICD_Date, Out_AnxICD)~fen1+Age+Sex+BMI+Race_Ethnicity+Smoking+healthDrinking+Healthy_physical_activity+Qualification+Townsend_deprivation_index+urban+CHD+diabet+Hype	fen1	-0.0487831	0.952388	0.0333921	-1.46092	0.144039	0.557483
Surv(anxICD_Date, Out_AnxICD)~fes+Age+Sex+BMI+Race_Ethnicity+Smoking+healthDrinking+Healthy_physical_activity+Qualification+Townsend_deprivation_index+urban+CHD+diabet+Hype	fes	-0.102274	0.902782	0.0463115	-2.20839	0.0272174	0.319805
Surv(anxICD_Date, Out_AnxICD)~fetub+Age+Sex+BMI+Race_Ethnicity+Smoking+healthDrinking+Healthy_physical_activity+Qualification+Townsend_deprivation_index+urban+CHD+diabet+Hype	fetub	0.132289	1.14144	0.0648454	2.04007	0.041343	0.365368
Surv(anxICD_Date, Out_AnxICD)~fgf19+Age+Sex+BMI+Race_Ethnicity+Smoking+healthDrinking+Healthy_physical_activity+Qualification+Townsend_deprivation_index+urban+CHD+diabet+Hype	fgf19	0.0597195	1.06154	0.0268475	2.2244	0.0261218	0.319805
Surv(anxICD_Date, Out_AnxICD)~fgf2+Age+Sex+BMI+Race_Ethnicity+Smoking+healthDrinking+Healthy_physical_activity+Qualification+Townsend_deprivation_index+urban+CHD+diabet+Hype	fgf2	0.0381866	1.03893	0.0308293	1.23865	0.215476	0.653189
Surv(anxICD_Date, Out_AnxICD)~fgf21+Age+Sex+BMI+Race_Ethnicity+Smoking+healthDrinking+Healthy_physical_activity+Qualification+Townsend_deprivation_index+urban+CHD+diabet+Hype	fgf21	0.0268537	1.02722	0.0177276	1.5148	0.129824	0.536311
Surv(anxICD_Date, Out_AnxICD)~fgf23+Age+Sex+BMI+Race_Ethnicity+Smoking+healthDrinking+Healthy_physical_activity+Qualification+Townsend_deprivation_index+urban+CHD+diabet+Hype	fgf23	-0.0135273	0.986564	0.036627	-0.369325	0.711885	0.902874
Surv(anxICD_Date, Out_AnxICD)~fgf5+Age+Sex+BMI+Race_Ethnicity+Smoking+healthDrinking+Healthy_physical_activity+Qualification+Townsend_deprivation_index+urban+CHD+diabet+Hype	fgf5	-0.0272935	0.973076	0.0649619	-0.420145	0.674379	0.884845
Surv(anxICD_Date, Out_AnxICD)~fgfbp1+Age+Sex+BMI+Race_Ethnicity+Smoking+healthDrinking+Healthy_physical_activity+Qualification+Townsend_deprivation_index+urban+CHD+diabet+Hype	fgfbp1	-0.117356	0.889268	0.065363	-1.79546	0.0725808	0.433411
Surv(anxICD_Date, Out_AnxICD)~fgfr2+Age+Sex+BMI+Race_Ethnicity+Smoking+healthDrinking+Healthy_physical_activity+Qualification+Townsend_deprivation_index+urban+CHD+diabet+Hype	fgfr2	0.0245886	1.02489	0.0959394	0.256293	0.797725	0.93816
Surv(anxICD_Date, Out_AnxICD)~fgr+Age+Sex+BMI+Race_Ethnicity+Smoking+healthDrinking+Healthy_physical_activity+Qualification+Townsend_deprivation_index+urban+CHD+diabet+Hype	fgr	-0.000335546	0.999665	0.0346422	-0.00968603	0.992272	0.997105
Surv(anxICD_Date, Out_AnxICD)~fhit+Age+Sex+BMI+Race_Ethnicity+Smoking+healthDrinking+Healthy_physical_activity+Qualification+Townsend_deprivation_index+urban+CHD+diabet+Hype	fhit	0.0233698	1.02365	0.0285852	0.817548	0.413615	0.759581
Surv(anxICD_Date, Out_AnxICD)~fis1+Age+Sex+BMI+Race_Ethnicity+Smoking+healthDrinking+Healthy_physical_activity+Qualification+Townsend_deprivation_index+urban+CHD+diabet+Hype	fis1	0.0402412	1.04106	0.026549	1.51573	0.129587	0.536311
Surv(anxICD_Date, Out_AnxICD)~fkbp1b+Age+Sex+BMI+Race_Ethnicity+Smoking+healthDrinking+Healthy_physical_activity+Qualification+Townsend_deprivation_index+urban+CHD+diabet+Hype	fkbp1b	0.0170039	1.01715	0.018504	0.918931	0.358132	0.744131
Surv(anxICD_Date, Out_AnxICD)~fkbp4+Age+Sex+BMI+Race_Ethnicity+Smoking+healthDrinking+Healthy_physical_activity+Qualification+Townsend_deprivation_index+urban+CHD+diabet+Hype	fkbp4	0.0596598	1.06148	0.0476024	1.25329	0.210099	0.647105
Surv(anxICD_Date, Out_AnxICD)~fkbp5+Age+Sex+BMI+Race_Ethnicity+Smoking+healthDrinking+Healthy_physical_activity+Qualification+Townsend_deprivation_index+urban+CHD+diabet+Hype	fkbp5	0.0251488	1.02547	0.0222765	1.12894	0.258925	0.69118
Surv(anxICD_Date, Out_AnxICD)~fkbp7+Age+Sex+BMI+Race_Ethnicity+Smoking+healthDrinking+Healthy_physical_activity+Qualification+Townsend_deprivation_index+urban+CHD+diabet+Hype	fkbp7	0.0363771	1.03705	0.0438158	0.830227	0.40641	0.759581
Surv(anxICD_Date, Out_AnxICD)~fli1+Age+Sex+BMI+Race_Ethnicity+Smoking+healthDrinking+Healthy_physical_activity+Qualification+Townsend_deprivation_index+urban+CHD+diabet+Hype	fli1	0.019427	1.01962	0.0192067	1.01147	0.311791	0.733334
Surv(anxICD_Date, Out_AnxICD)~flrt2+Age+Sex+BMI+Race_Ethnicity+Smoking+healthDrinking+Healthy_physical_activity+Qualification+Townsend_deprivation_index+urban+CHD+diabet+Hype	flrt2	-0.0195481	0.980642	0.0749498	-0.260816	0.794234	0.93763
Surv(anxICD_Date, Out_AnxICD)~flt1+Age+Sex+BMI+Race_Ethnicity+Smoking+healthDrinking+Healthy_physical_activity+Qualification+Townsend_deprivation_index+urban+CHD+diabet+Hype	flt1	0.0147243	1.01483	0.0946554	0.155557	0.876383	0.968988
Surv(anxICD_Date, Out_AnxICD)~flt3+Age+Sex+BMI+Race_Ethnicity+Smoking+healthDrinking+Healthy_physical_activity+Qualification+Townsend_deprivation_index+urban+CHD+diabet+Hype	flt3	-0.084743	0.918748	0.0708642	-1.19585	0.231755	0.682165
Surv(anxICD_Date, Out_AnxICD)~flt3lg+Age+Sex+BMI+Race_Ethnicity+Smoking+healthDrinking+Healthy_physical_activity+Qualification+Townsend_deprivation_index+urban+CHD+diabet+Hype	flt3lg	-0.00739471	0.992633	0.0618195	-0.119618	0.904786	0.980161
Surv(anxICD_Date, Out_AnxICD)~flt4+Age+Sex+BMI+Race_Ethnicity+Smoking+healthDrinking+Healthy_physical_activity+Qualification+Townsend_deprivation_index+urban+CHD+diabet+Hype	flt4	0.0868051	1.09068	0.0624146	1.39078	0.164292	0.586226
Surv(anxICD_Date, Out_AnxICD)~fmnl1+Age+Sex+BMI+Race_Ethnicity+Smoking+healthDrinking+Healthy_physical_activity+Qualification+Townsend_deprivation_index+urban+CHD+diabet+Hype	fmnl1	0.00855173	1.00859	0.0318551	0.268457	0.788348	0.93763
Surv(anxICD_Date, Out_AnxICD)~fmr1+Age+Sex+BMI+Race_Ethnicity+Smoking+healthDrinking+Healthy_physical_activity+Qualification+Townsend_deprivation_index+urban+CHD+diabet+Hype	fmr1	0.00293256	1.00294	0.0600687	0.0488202	0.961063	0.992262
Surv(anxICD_Date, Out_AnxICD)~folr1+Age+Sex+BMI+Race_Ethnicity+Smoking+healthDrinking+Healthy_physical_activity+Qualification+Townsend_deprivation_index+urban+CHD+diabet+Hype	folr1	0.0959449	1.1007	0.0733777	1.30755	0.191027	0.627243
Surv(anxICD_Date, Out_AnxICD)~folr2+Age+Sex+BMI+Race_Ethnicity+Smoking+healthDrinking+Healthy_physical_activity+Qualification+Townsend_deprivation_index+urban+CHD+diabet+Hype	folr2	0.0281802	1.02858	0.071581	0.393683	0.693815	0.893532
Surv(anxICD_Date, Out_AnxICD)~folr3+Age+Sex+BMI+Race_Ethnicity+Smoking+healthDrinking+Healthy_physical_activity+Qualification+Townsend_deprivation_index+urban+CHD+diabet+Hype	folr3	0.0100512	1.0101	0.010872	0.924507	0.355222	0.741356
Surv(anxICD_Date, Out_AnxICD)~fosb+Age+Sex+BMI+Race_Ethnicity+Smoking+healthDrinking+Healthy_physical_activity+Qualification+Townsend_deprivation_index+urban+CHD+diabet+Hype	fosb	-0.0466066	0.954463	0.0576596	-0.808306	0.418915	0.75963
Surv(anxICD_Date, Out_AnxICD)~foxo1+Age+Sex+BMI+Race_Ethnicity+Smoking+healthDrinking+Healthy_physical_activity+Qualification+Townsend_deprivation_index+urban+CHD+diabet+Hype	foxo1	0.0319492	1.03247	0.0243694	1.31104	0.189846	0.626962
Surv(anxICD_Date, Out_AnxICD)~foxo3+Age+Sex+BMI+Race_Ethnicity+Smoking+healthDrinking+Healthy_physical_activity+Qualification+Townsend_deprivation_index+urban+CHD+diabet+Hype	foxo3	0.0317954	1.03231	0.0218358	1.45611	0.145362	0.561122
Surv(anxICD_Date, Out_AnxICD)~frzb+Age+Sex+BMI+Race_Ethnicity+Smoking+healthDrinking+Healthy_physical_activity+Qualification+Townsend_deprivation_index+urban+CHD+diabet+Hype	frzb	0.0450559	1.04609	0.0824736	0.546307	0.584855	0.851287
Surv(anxICD_Date, Out_AnxICD)~fst+Age+Sex+BMI+Race_Ethnicity+Smoking+healthDrinking+Healthy_physical_activity+Qualification+Townsend_deprivation_index+urban+CHD+diabet+Hype	fst	0.0775886	1.08068	0.041085	1.88849	0.0589606	0.406885
Surv(anxICD_Date, Out_AnxICD)~fstl3+Age+Sex+BMI+Race_Ethnicity+Smoking+healthDrinking+Healthy_physical_activity+Qualification+Townsend_deprivation_index+urban+CHD+diabet+Hype	fstl3	-0.0589388	0.942765	0.067815	-0.869112	0.384786	0.752596
Surv(anxICD_Date, Out_AnxICD)~fuca1+Age+Sex+BMI+Race_Ethnicity+Smoking+healthDrinking+Healthy_physical_activity+Qualification+Townsend_deprivation_index+urban+CHD+diabet+Hype	fuca1	-0.0496425	0.95157	0.0246208	-2.01628	0.0437704	0.376016
Surv(anxICD_Date, Out_AnxICD)~furin+Age+Sex+BMI+Race_Ethnicity+Smoking+healthDrinking+Healthy_physical_activity+Qualification+Townsend_deprivation_index+urban+CHD+diabet+Hype	furin	0.0696737	1.07216	0.0623547	1.11738	0.263834	0.6915
Surv(anxICD_Date, Out_AnxICD)~fus+Age+Sex+BMI+Race_Ethnicity+Smoking+healthDrinking+Healthy_physical_activity+Qualification+Townsend_deprivation_index+urban+CHD+diabet+Hype	fus	0.0232214	1.02349	0.052761	0.440125	0.659847	0.879198
Surv(anxICD_Date, Out_AnxICD)~fut3_fut5+Age+Sex+BMI+Race_Ethnicity+Smoking+healthDrinking+Healthy_physical_activity+Qualification+Townsend_deprivation_index+urban+CHD+diabet+Hype	fut3_fut5	-0.0540491	0.947386	0.0454025	-1.19044	0.233873	0.682165
Surv(anxICD_Date, Out_AnxICD)~fut8+Age+Sex+BMI+Race_Ethnicity+Smoking+healthDrinking+Healthy_physical_activity+Qualification+Townsend_deprivation_index+urban+CHD+diabet+Hype	fut8	-0.0175892	0.982565	0.0363529	-0.483847	0.628495	0.866261
Surv(anxICD_Date, Out_AnxICD)~fxn+Age+Sex+BMI+Race_Ethnicity+Smoking+healthDrinking+Healthy_physical_activity+Qualification+Townsend_deprivation_index+urban+CHD+diabet+Hype	fxn	0.041437	1.04231	0.0281181	1.47367	0.140569	0.551348
Surv(anxICD_Date, Out_AnxICD)~fyb1+Age+Sex+BMI+Race_Ethnicity+Smoking+healthDrinking+Healthy_physical_activity+Qualification+Townsend_deprivation_index+urban+CHD+diabet+Hype	fyb1	0.0161679	1.0163	0.0226284	0.714496	0.474921	0.787765
Surv(anxICD_Date, Out_AnxICD)~fxyd5+Age+Sex+BMI+Race_Ethnicity+Smoking+healthDrinking+Healthy_physical_activity+Qualification+Townsend_deprivation_index+urban+CHD+diabet+Hype	fxyd5	0.0283305	1.02874	0.032177	0.880457	0.378612	0.752596
Surv(anxICD_Date, Out_AnxICD)~gal+Age+Sex+BMI+Race_Ethnicity+Smoking+healthDrinking+Healthy_physical_activity+Qualification+Townsend_deprivation_index+urban+CHD+diabet+Hype	gal	-0.0490602	0.952124	0.0324447	-1.51212	0.130504	0.536311
Surv(anxICD_Date, Out_AnxICD)~galnt10+Age+Sex+BMI+Race_Ethnicity+Smoking+healthDrinking+Healthy_physical_activity+Qualification+Townsend_deprivation_index+urban+CHD+diabet+Hype	galnt10	0.061272	1.06319	0.0758874	0.807406	0.419432	0.75963
Surv(anxICD_Date, Out_AnxICD)~galnt2+Age+Sex+BMI+Race_Ethnicity+Smoking+healthDrinking+Healthy_physical_activity+Qualification+Townsend_deprivation_index+urban+CHD+diabet+Hype	galnt2	-0.227438	0.796571	0.0798418	-2.84862	0.00439099	0.143903
Surv(anxICD_Date, Out_AnxICD)~galnt3+Age+Sex+BMI+Race_Ethnicity+Smoking+healthDrinking+Healthy_physical_activity+Qualification+Townsend_deprivation_index+urban+CHD+diabet+Hype	galnt3	-0.0287406	0.971669	0.0502897	-0.5715	0.567661	0.845363
Surv(anxICD_Date, Out_AnxICD)~galnt7+Age+Sex+BMI+Race_Ethnicity+Smoking+healthDrinking+Healthy_physical_activity+Qualification+Townsend_deprivation_index+urban+CHD+diabet+Hype	galnt7	-0.18635	0.829983	0.100457	-1.85502	0.0635931	0.412012
Surv(anxICD_Date, Out_AnxICD)~gas6+Age+Sex+BMI+Race_Ethnicity+Smoking+healthDrinking+Healthy_physical_activity+Qualification+Townsend_deprivation_index+urban+CHD+diabet+Hype	gas6	-0.150992	0.859854	0.0816358	-1.84958	0.0643739	0.413066
Surv(anxICD_Date, Out_AnxICD)~gbp2+Age+Sex+BMI+Race_Ethnicity+Smoking+healthDrinking+Healthy_physical_activity+Qualification+Townsend_deprivation_index+urban+CHD+diabet+Hype	gbp2	-0.0347107	0.965885	0.0356669	-0.97319	0.330459	0.739343
Surv(anxICD_Date, Out_AnxICD)~gbp4+Age+Sex+BMI+Race_Ethnicity+Smoking+healthDrinking+Healthy_physical_activity+Qualification+Townsend_deprivation_index+urban+CHD+diabet+Hype	gbp4	-0.0378873	0.962821	0.0439711	-0.861639	0.388886	0.752596
Surv(anxICD_Date, Out_AnxICD)~gcg+Age+Sex+BMI+Race_Ethnicity+Smoking+healthDrinking+Healthy_physical_activity+Qualification+Townsend_deprivation_index+urban+CHD+diabet+Hype	gcg	0.0220404	1.02229	0.0168635	1.30699	0.191217	0.627243
Surv(anxICD_Date, Out_AnxICD)~gcnt1+Age+Sex+BMI+Race_Ethnicity+Smoking+healthDrinking+Healthy_physical_activity+Qualification+Townsend_deprivation_index+urban+CHD+diabet+Hype	gcnt1	0.000238417	1.00024	0.0611132	0.00390124	0.996887	0.997105
Surv(anxICD_Date, Out_AnxICD)~gdf15+Age+Sex+BMI+Race_Ethnicity+Smoking+healthDrinking+Healthy_physical_activity+Qualification+Townsend_deprivation_index+urban+CHD+diabet+Hype	gdf15	0.0987368	1.10378	0.0476162	2.0736	0.0381168	0.351186
Surv(anxICD_Date, Out_AnxICD)~gdf2+Age+Sex+BMI+Race_Ethnicity+Smoking+healthDrinking+Healthy_physical_activity+Qualification+Townsend_deprivation_index+urban+CHD+diabet+Hype	gdf2	-0.0483315	0.952818	0.0587091	-0.823237	0.410373	0.759581
Surv(anxICD_Date, Out_AnxICD)~gdnf+Age+Sex+BMI+Race_Ethnicity+Smoking+healthDrinking+Healthy_physical_activity+Qualification+Townsend_deprivation_index+urban+CHD+diabet+Hype	gdnf	-0.0980457	0.906607	0.0565668	-1.73327	0.0830468	0.45144
Surv(anxICD_Date, Out_AnxICD)~gfap+Age+Sex+BMI+Race_Ethnicity+Smoking+healthDrinking+Healthy_physical_activity+Qualification+Townsend_deprivation_index+urban+CHD+diabet+Hype	gfap	0.0777841	1.08089	0.0459433	1.69305	0.0904468	0.476536
Surv(anxICD_Date, Out_AnxICD)~gfer+Age+Sex+BMI+Race_Ethnicity+Smoking+healthDrinking+Healthy_physical_activity+Qualification+Townsend_deprivation_index+urban+CHD+diabet+Hype	gfer	0.0099583	1.01001	0.0328209	0.303413	0.761575	0.92437
Surv(anxICD_Date, Out_AnxICD)~gfod2+Age+Sex+BMI+Race_Ethnicity+Smoking+healthDrinking+Healthy_physical_activity+Qualification+Townsend_deprivation_index+urban+CHD+diabet+Hype	gfod2	0.00196755	1.00197	0.0167694	0.11733	0.906599	0.980306
Surv(anxICD_Date, Out_AnxICD)~gfra1+Age+Sex+BMI+Race_Ethnicity+Smoking+healthDrinking+Healthy_physical_activity+Qualification+Townsend_deprivation_index+urban+CHD+diabet+Hype	gfra1	-0.0573719	0.944243	0.0758837	-0.75605	0.449619	0.777162
Surv(anxICD_Date, Out_AnxICD)~gfra2+Age+Sex+BMI+Race_Ethnicity+Smoking+healthDrinking+Healthy_physical_activity+Qualification+Townsend_deprivation_index+urban+CHD+diabet+Hype	gfra2	-0.0777583	0.925188	0.100313	-0.775155	0.438248	0.773436
Surv(anxICD_Date, Out_AnxICD)~gfra3+Age+Sex+BMI+Race_Ethnicity+Smoking+healthDrinking+Healthy_physical_activity+Qualification+Townsend_deprivation_index+urban+CHD+diabet+Hype	gfra3	-0.0689733	0.933352	0.0755902	-0.912463	0.361525	0.748106
Surv(anxICD_Date, Out_AnxICD)~gga1+Age+Sex+BMI+Race_Ethnicity+Smoking+healthDrinking+Healthy_physical_activity+Qualification+Townsend_deprivation_index+urban+CHD+diabet+Hype	gga1	0.000801809	1.0008	0.0312547	0.025654	0.979533	0.996346
Surv(anxICD_Date, Out_AnxICD)~ggh+Age+Sex+BMI+Race_Ethnicity+Smoking+healthDrinking+Healthy_physical_activity+Qualification+Townsend_deprivation_index+urban+CHD+diabet+Hype	ggh	-0.0730725	0.929533	0.0635949	-1.14903	0.250543	0.688143
Surv(anxICD_Date, Out_AnxICD)~ggt1+Age+Sex+BMI+Race_Ethnicity+Smoking+healthDrinking+Healthy_physical_activity+Qualification+Townsend_deprivation_index+urban+CHD+diabet+Hype	ggt1	0.0407345	1.04158	0.042566	0.956975	0.33858	0.739576
Surv(anxICD_Date, Out_AnxICD)~ggt5+Age+Sex+BMI+Race_Ethnicity+Smoking+healthDrinking+Healthy_physical_activity+Qualification+Townsend_deprivation_index+urban+CHD+diabet+Hype	ggt5	0.0772041	1.08026	0.0907617	0.850625	0.394978	0.754631
Surv(anxICD_Date, Out_AnxICD)~gh1+Age+Sex+BMI+Race_Ethnicity+Smoking+healthDrinking+Healthy_physical_activity+Qualification+Townsend_deprivation_index+urban+CHD+diabet+Hype	gh1	0.000176086	1.00018	0.0118598	0.0148473	0.988154	0.996727
Surv(anxICD_Date, Out_AnxICD)~gh2+Age+Sex+BMI+Race_Ethnicity+Smoking+healthDrinking+Healthy_physical_activity+Qualification+Townsend_deprivation_index+urban+CHD+diabet+Hype	gh2	0.0046043	1.00461	0.0126924	0.36276	0.716785	0.90643
Surv(anxICD_Date, Out_AnxICD)~ghrhr+Age+Sex+BMI+Race_Ethnicity+Smoking+healthDrinking+Healthy_physical_activity+Qualification+Townsend_deprivation_index+urban+CHD+diabet+Hype	ghrhr	0.0321295	1.03265	0.0372828	0.861779	0.388809	0.752596
Surv(anxICD_Date, Out_AnxICD)~ghrl+Age+Sex+BMI+Race_Ethnicity+Smoking+healthDrinking+Healthy_physical_activity+Qualification+Townsend_deprivation_index+urban+CHD+diabet+Hype	ghrl	-0.0104653	0.989589	0.0261186	-0.400684	0.688653	0.891742
Surv(anxICD_Date, Out_AnxICD)~gkn1+Age+Sex+BMI+Race_Ethnicity+Smoking+healthDrinking+Healthy_physical_activity+Qualification+Townsend_deprivation_index+urban+CHD+diabet+Hype	gkn1	0.0751632	1.07806	0.0782857	0.960114	0.336998	0.739576
Surv(anxICD_Date, Out_AnxICD)~glb1+Age+Sex+BMI+Race_Ethnicity+Smoking+healthDrinking+Healthy_physical_activity+Qualification+Townsend_deprivation_index+urban+CHD+diabet+Hype	glb1	0.0740586	1.07687	0.0505286	1.46568	0.142736	0.555381
Surv(anxICD_Date, Out_AnxICD)~glo1+Age+Sex+BMI+Race_Ethnicity+Smoking+healthDrinking+Healthy_physical_activity+Qualification+Townsend_deprivation_index+urban+CHD+diabet+Hype	glo1	0.0320808	1.0326	0.035583	0.901576	0.367282	0.752596
Surv(anxICD_Date, Out_AnxICD)~glod4+Age+Sex+BMI+Race_Ethnicity+Smoking+healthDrinking+Healthy_physical_activity+Qualification+Townsend_deprivation_index+urban+CHD+diabet+Hype	glod4	0.0568326	1.05848	0.0575473	0.987581	0.323358	0.739343
Surv(anxICD_Date, Out_AnxICD)~glrx+Age+Sex+BMI+Race_Ethnicity+Smoking+healthDrinking+Healthy_physical_activity+Qualification+Townsend_deprivation_index+urban+CHD+diabet+Hype	glrx	0.00827536	1.00831	0.0360251	0.229711	0.818316	0.946023
Surv(anxICD_Date, Out_AnxICD)~glt8d2+Age+Sex+BMI+Race_Ethnicity+Smoking+healthDrinking+Healthy_physical_activity+Qualification+Townsend_deprivation_index+urban+CHD+diabet+Hype	glt8d2	-0.0769821	0.925906	0.0483461	-1.59231	0.111315	0.510512
Surv(anxICD_Date, Out_AnxICD)~gmpr+Age+Sex+BMI+Race_Ethnicity+Smoking+healthDrinking+Healthy_physical_activity+Qualification+Townsend_deprivation_index+urban+CHD+diabet+Hype	gmpr	0.0486684	1.04987	0.0411695	1.18215	0.237148	0.683135
Surv(anxICD_Date, Out_AnxICD)~gne+Age+Sex+BMI+Race_Ethnicity+Smoking+healthDrinking+Healthy_physical_activity+Qualification+Townsend_deprivation_index+urban+CHD+diabet+Hype	gne	0.0475355	1.04868	0.0320752	1.482	0.13834	0.548487
Surv(anxICD_Date, Out_AnxICD)~gnly+Age+Sex+BMI+Race_Ethnicity+Smoking+healthDrinking+Healthy_physical_activity+Qualification+Townsend_deprivation_index+urban+CHD+diabet+Hype	gnly	0.0361845	1.03685	0.0400072	0.90445	0.365757	0.752596
Surv(anxICD_Date, Out_AnxICD)~golm2+Age+Sex+BMI+Race_Ethnicity+Smoking+healthDrinking+Healthy_physical_activity+Qualification+Townsend_deprivation_index+urban+CHD+diabet+Hype	golm2	0.0357394	1.03639	0.0924778	0.386465	0.699152	0.89636
Surv(anxICD_Date, Out_AnxICD)~gopc+Age+Sex+BMI+Race_Ethnicity+Smoking+healthDrinking+Healthy_physical_activity+Qualification+Townsend_deprivation_index+urban+CHD+diabet+Hype	gopc	0.0327417	1.03328	0.0206787	1.58335	0.113341	0.516567
Surv(anxICD_Date, Out_AnxICD)~gp1ba+Age+Sex+BMI+Race_Ethnicity+Smoking+healthDrinking+Healthy_physical_activity+Qualification+Townsend_deprivation_index+urban+CHD+diabet+Hype	gp1ba	-0.0228267	0.977432	0.0641527	-0.355818	0.721977	0.906654
Surv(anxICD_Date, Out_AnxICD)~gp2+Age+Sex+BMI+Race_Ethnicity+Smoking+healthDrinking+Healthy_physical_activity+Qualification+Townsend_deprivation_index+urban+CHD+diabet+Hype	gp2	-0.05945	0.942283	0.0258012	-2.30415	0.0212141	0.291024
Surv(anxICD_Date, Out_AnxICD)~gp6+Age+Sex+BMI+Race_Ethnicity+Smoking+healthDrinking+Healthy_physical_activity+Qualification+Townsend_deprivation_index+urban+CHD+diabet+Hype	gp6	0.0208405	1.02106	0.0237848	0.876214	0.380914	0.752596
Surv(anxICD_Date, Out_AnxICD)~gpa33+Age+Sex+BMI+Race_Ethnicity+Smoking+healthDrinking+Healthy_physical_activity+Qualification+Townsend_deprivation_index+urban+CHD+diabet+Hype	gpa33	0.0241665	1.02446	0.0156167	1.54748	0.121748	0.528646
Surv(anxICD_Date, Out_AnxICD)~gpc1+Age+Sex+BMI+Race_Ethnicity+Smoking+healthDrinking+Healthy_physical_activity+Qualification+Townsend_deprivation_index+urban+CHD+diabet+Hype	gpc1	-0.155422	0.856054	0.0717301	-2.16676	0.0302531	0.335305
Surv(anxICD_Date, Out_AnxICD)~gpc5+Age+Sex+BMI+Race_Ethnicity+Smoking+healthDrinking+Healthy_physical_activity+Qualification+Townsend_deprivation_index+urban+CHD+diabet+Hype	gpc5	-0.0229483	0.977313	0.0378764	-0.605873	0.544599	0.827845
Surv(anxICD_Date, Out_AnxICD)~gpkow+Age+Sex+BMI+Race_Ethnicity+Smoking+healthDrinking+Healthy_physical_activity+Qualification+Townsend_deprivation_index+urban+CHD+diabet+Hype	gpkow	-0.152973	0.858153	0.077806	-1.96608	0.0492894	0.389779
Surv(anxICD_Date, Out_AnxICD)~gpnmb+Age+Sex+BMI+Race_Ethnicity+Smoking+healthDrinking+Healthy_physical_activity+Qualification+Townsend_deprivation_index+urban+CHD+diabet+Hype	gpnmb	0.123915	1.13192	0.075731	1.63625	0.101786	0.48824
Surv(anxICD_Date, Out_AnxICD)~gpr37+Age+Sex+BMI+Race_Ethnicity+Smoking+healthDrinking+Healthy_physical_activity+Qualification+Townsend_deprivation_index+urban+CHD+diabet+Hype	gpr37	-0.00612157	0.993897	0.032305	-0.189493	0.849706	0.961423
Surv(anxICD_Date, Out_AnxICD)~grk5+Age+Sex+BMI+Race_Ethnicity+Smoking+healthDrinking+Healthy_physical_activity+Qualification+Townsend_deprivation_index+urban+CHD+diabet+Hype	grk5	0.0721358	1.0748	0.0391634	1.84192	0.0654875	0.414754
Surv(anxICD_Date, Out_AnxICD)~grap2+Age+Sex+BMI+Race_Ethnicity+Smoking+healthDrinking+Healthy_physical_activity+Qualification+Townsend_deprivation_index+urban+CHD+diabet+Hype	grap2	0.0145236	1.01463	0.0162858	0.891794	0.372503	0.752596
Surv(anxICD_Date, Out_AnxICD)~grn+Age+Sex+BMI+Race_Ethnicity+Smoking+healthDrinking+Healthy_physical_activity+Qualification+Townsend_deprivation_index+urban+CHD+diabet+Hype	grn	0.0735374	1.07631	0.0865994	0.849167	0.395788	0.754631
Surv(anxICD_Date, Out_AnxICD)~grpel1+Age+Sex+BMI+Race_Ethnicity+Smoking+healthDrinking+Healthy_physical_activity+Qualification+Townsend_deprivation_index+urban+CHD+diabet+Hype	grpel1	0.0264775	1.02683	0.0347816	0.761248	0.446509	0.777162
Surv(anxICD_Date, Out_AnxICD)~gsap+Age+Sex+BMI+Race_Ethnicity+Smoking+healthDrinking+Healthy_physical_activity+Qualification+Townsend_deprivation_index+urban+CHD+diabet+Hype	gsap	0.000630264	1.00063	0.0245519	0.0256706	0.97952	0.996346
Surv(anxICD_Date, Out_AnxICD)~gsta1+Age+Sex+BMI+Race_Ethnicity+Smoking+healthDrinking+Healthy_physical_activity+Qualification+Townsend_deprivation_index+urban+CHD+diabet+Hype	gsta1	-0.022416	0.977833	0.0253303	-0.884949	0.376184	0.752596
Surv(anxICD_Date, Out_AnxICD)~gsta3+Age+Sex+BMI+Race_Ethnicity+Smoking+healthDrinking+Healthy_physical_activity+Qualification+Townsend_deprivation_index+urban+CHD+diabet+Hype	gsta3	-0.0118084	0.988261	0.028199	-0.418754	0.675396	0.884845
Surv(anxICD_Date, Out_AnxICD)~gstp1+Age+Sex+BMI+Race_Ethnicity+Smoking+healthDrinking+Healthy_physical_activity+Qualification+Townsend_deprivation_index+urban+CHD+diabet+Hype	gstp1	-0.0982912	0.906385	0.0321749	-3.05491	0.0022513	0.117631
Surv(anxICD_Date, Out_AnxICD)~guca2a+Age+Sex+BMI+Race_Ethnicity+Smoking+healthDrinking+Healthy_physical_activity+Qualification+Townsend_deprivation_index+urban+CHD+diabet+Hype	guca2a	-0.0545951	0.946868	0.0621733	-0.878112	0.379883	0.752596
Surv(anxICD_Date, Out_AnxICD)~gusb+Age+Sex+BMI+Race_Ethnicity+Smoking+healthDrinking+Healthy_physical_activity+Qualification+Townsend_deprivation_index+urban+CHD+diabet+Hype	gusb	0.0740046	1.07681	0.0346661	2.13478	0.0327787	0.339697
Surv(anxICD_Date, Out_AnxICD)~gys1+Age+Sex+BMI+Race_Ethnicity+Smoking+healthDrinking+Healthy_physical_activity+Qualification+Townsend_deprivation_index+urban+CHD+diabet+Hype	gys1	0.0402672	1.04109	0.0226652	1.77661	0.0756327	0.436171
Surv(anxICD_Date, Out_AnxICD)~gzma+Age+Sex+BMI+Race_Ethnicity+Smoking+healthDrinking+Healthy_physical_activity+Qualification+Townsend_deprivation_index+urban+CHD+diabet+Hype	gzma	-0.0689555	0.933368	0.0600525	-1.14825	0.250864	0.688143
Surv(anxICD_Date, Out_AnxICD)~gzmb+Age+Sex+BMI+Race_Ethnicity+Smoking+healthDrinking+Healthy_physical_activity+Qualification+Townsend_deprivation_index+urban+CHD+diabet+Hype	gzmb	-0.041969	0.9589	0.032689	-1.28389	0.199181	0.638944
Surv(anxICD_Date, Out_AnxICD)~gzmh+Age+Sex+BMI+Race_Ethnicity+Smoking+healthDrinking+Healthy_physical_activity+Qualification+Townsend_deprivation_index+urban+CHD+diabet+Hype	gzmh	0.00585488	1.00587	0.0271755	0.215447	0.829419	0.950227
Surv(anxICD_Date, Out_AnxICD)~hagh+Age+Sex+BMI+Race_Ethnicity+Smoking+healthDrinking+Healthy_physical_activity+Qualification+Townsend_deprivation_index+urban+CHD+diabet+Hype	hagh	-0.00748579	0.992542	0.0280211	-0.267148	0.789355	0.93763
Surv(anxICD_Date, Out_AnxICD)~hao1+Age+Sex+BMI+Race_Ethnicity+Smoking+healthDrinking+Healthy_physical_activity+Qualification+Townsend_deprivation_index+urban+CHD+diabet+Hype	hao1	-0.0243992	0.975896	0.0165003	-1.47871	0.139218	0.549834
Surv(anxICD_Date, Out_AnxICD)~hars1+Age+Sex+BMI+Race_Ethnicity+Smoking+healthDrinking+Healthy_physical_activity+Qualification+Townsend_deprivation_index+urban+CHD+diabet+Hype	hars1	0.015635	1.01576	0.0268507	0.582294	0.560369	0.839119
Surv(anxICD_Date, Out_AnxICD)~havcr1+Age+Sex+BMI+Race_Ethnicity+Smoking+healthDrinking+Healthy_physical_activity+Qualification+Townsend_deprivation_index+urban+CHD+diabet+Hype	havcr1	0.0392134	1.03999	0.0336782	1.16435	0.244281	0.68769
Surv(anxICD_Date, Out_AnxICD)~havcr2+Age+Sex+BMI+Race_Ethnicity+Smoking+healthDrinking+Healthy_physical_activity+Qualification+Townsend_deprivation_index+urban+CHD+diabet+Hype	havcr2	0.0489324	1.05015	0.0605738	0.807815	0.419197	0.75963
Surv(anxICD_Date, Out_AnxICD)~hbegf+Age+Sex+BMI+Race_Ethnicity+Smoking+healthDrinking+Healthy_physical_activity+Qualification+Townsend_deprivation_index+urban+CHD+diabet+Hype	hbegf	0.0081826	1.00822	0.0286223	0.285882	0.774968	0.928744
Surv(anxICD_Date, Out_AnxICD)~hbq1+Age+Sex+BMI+Race_Ethnicity+Smoking+healthDrinking+Healthy_physical_activity+Qualification+Townsend_deprivation_index+urban+CHD+diabet+Hype	hbq1	-0.000522954	0.999477	0.0336408	-0.0155452	0.987597	0.996727
Surv(anxICD_Date, Out_AnxICD)~hcls1+Age+Sex+BMI+Race_Ethnicity+Smoking+healthDrinking+Healthy_physical_activity+Qualification+Townsend_deprivation_index+urban+CHD+diabet+Hype	hcls1	0.0299804	1.03043	0.0370039	0.810197	0.417827	0.75963
Surv(anxICD_Date, Out_AnxICD)~hdgf+Age+Sex+BMI+Race_Ethnicity+Smoking+healthDrinking+Healthy_physical_activity+Qualification+Townsend_deprivation_index+urban+CHD+diabet+Hype	hdgf	0.0380376	1.03877	0.0219865	1.73004	0.0836229	0.45144
Surv(anxICD_Date, Out_AnxICD)~hebp1+Age+Sex+BMI+Race_Ethnicity+Smoking+healthDrinking+Healthy_physical_activity+Qualification+Townsend_deprivation_index+urban+CHD+diabet+Hype	hebp1	-0.0903536	0.913608	0.0410002	-2.20373	0.027543	0.319805
Surv(anxICD_Date, Out_AnxICD)~hexim1+Age+Sex+BMI+Race_Ethnicity+Smoking+healthDrinking+Healthy_physical_activity+Qualification+Townsend_deprivation_index+urban+CHD+diabet+Hype	hexim1	0.0388673	1.03963	0.0252819	1.53736	0.124206	0.528646
Surv(anxICD_Date, Out_AnxICD)~hgf+Age+Sex+BMI+Race_Ethnicity+Smoking+healthDrinking+Healthy_physical_activity+Qualification+Townsend_deprivation_index+urban+CHD+diabet+Hype	hgf	0.0144095	1.01451	0.0605558	0.237954	0.811916	0.944232
Surv(anxICD_Date, Out_AnxICD)~hgs+Age+Sex+BMI+Race_Ethnicity+Smoking+healthDrinking+Healthy_physical_activity+Qualification+Townsend_deprivation_index+urban+CHD+diabet+Hype	hgs	0.0283497	1.02876	0.0269233	1.05298	0.292351	0.726162
Surv(anxICD_Date, Out_AnxICD)~hk2+Age+Sex+BMI+Race_Ethnicity+Smoking+healthDrinking+Healthy_physical_activity+Qualification+Townsend_deprivation_index+urban+CHD+diabet+Hype	hk2	-0.120004	0.886917	0.0770332	-1.55783	0.119274	0.528646
Surv(anxICD_Date, Out_AnxICD)~hla_dra+Age+Sex+BMI+Race_Ethnicity+Smoking+healthDrinking+Healthy_physical_activity+Qualification+Townsend_deprivation_index+urban+CHD+diabet+Hype	hla_dra	-0.00568425	0.994332	0.0585757	-0.0970411	0.922694	0.985629
Surv(anxICD_Date, Out_AnxICD)~hla_e+Age+Sex+BMI+Race_Ethnicity+Smoking+healthDrinking+Healthy_physical_activity+Qualification+Townsend_deprivation_index+urban+CHD+diabet+Hype	hla_e	0.0214381	1.02167	0.0723863	0.296163	0.767106	0.92597
Surv(anxICD_Date, Out_AnxICD)~hmbs+Age+Sex+BMI+Race_Ethnicity+Smoking+healthDrinking+Healthy_physical_activity+Qualification+Townsend_deprivation_index+urban+CHD+diabet+Hype	hmbs	0.0245918	1.0249	0.0468286	0.525145	0.599483	0.855652
Surv(anxICD_Date, Out_AnxICD)~hmox2+Age+Sex+BMI+Race_Ethnicity+Smoking+healthDrinking+Healthy_physical_activity+Qualification+Townsend_deprivation_index+urban+CHD+diabet+Hype	hmox2	-0.0985218	0.906176	0.0477139	-2.06485	0.0389375	0.351186
Surv(anxICD_Date, Out_AnxICD)~hmox1+Age+Sex+BMI+Race_Ethnicity+Smoking+healthDrinking+Healthy_physical_activity+Qualification+Townsend_deprivation_index+urban+CHD+diabet+Hype	hmox1	-0.0983717	0.906312	0.0448276	-2.19444	0.0282035	0.322357
Surv(anxICD_Date, Out_AnxICD)~hnmt+Age+Sex+BMI+Race_Ethnicity+Smoking+healthDrinking+Healthy_physical_activity+Qualification+Townsend_deprivation_index+urban+CHD+diabet+Hype	hnmt	-0.0689926	0.933334	0.0451059	-1.52957	0.126123	0.532247
Surv(anxICD_Date, Out_AnxICD)~hnrnpk+Age+Sex+BMI+Race_Ethnicity+Smoking+healthDrinking+Healthy_physical_activity+Qualification+Townsend_deprivation_index+urban+CHD+diabet+Hype	hnrnpk	0.0405423	1.04138	0.026617	1.52317	0.127715	0.53385
Surv(anxICD_Date, Out_AnxICD)~hpcal1+Age+Sex+BMI+Race_Ethnicity+Smoking+healthDrinking+Healthy_physical_activity+Qualification+Townsend_deprivation_index+urban+CHD+diabet+Hype	hpcal1	0.0316886	1.0322	0.0282877	1.12023	0.262618	0.6915
Surv(anxICD_Date, Out_AnxICD)~hpgds+Age+Sex+BMI+Race_Ethnicity+Smoking+healthDrinking+Healthy_physical_activity+Qualification+Townsend_deprivation_index+urban+CHD+diabet+Hype	hpgds	-0.0949187	0.909447	0.0571518	-1.66082	0.09675	0.483815
Surv(anxICD_Date, Out_AnxICD)~hs3st3b1+Age+Sex+BMI+Race_Ethnicity+Smoking+healthDrinking+Healthy_physical_activity+Qualification+Townsend_deprivation_index+urban+CHD+diabet+Hype	hs3st3b1	0.0855518	1.08932	0.055588	1.53903	0.123796	0.528646
Surv(anxICD_Date, Out_AnxICD)~hs6st1+Age+Sex+BMI+Race_Ethnicity+Smoking+healthDrinking+Healthy_physical_activity+Qualification+Townsend_deprivation_index+urban+CHD+diabet+Hype	hs6st1	0.0529886	1.05442	0.060327	0.878356	0.37975	0.752596
Surv(anxICD_Date, Out_AnxICD)~hsd11b1+Age+Sex+BMI+Race_Ethnicity+Smoking+healthDrinking+Healthy_physical_activity+Qualification+Townsend_deprivation_index+urban+CHD+diabet+Hype	hsd11b1	0.0690324	1.07147	0.0534393	1.29179	0.19643	0.638944
Surv(anxICD_Date, Out_AnxICD)~hsp90b1+Age+Sex+BMI+Race_Ethnicity+Smoking+healthDrinking+Healthy_physical_activity+Qualification+Townsend_deprivation_index+urban+CHD+diabet+Hype	hsp90b1	0.00697784	1.007	0.0317784	0.219578	0.8262	0.949513
Surv(anxICD_Date, Out_AnxICD)~hspa1a+Age+Sex+BMI+Race_Ethnicity+Smoking+healthDrinking+Healthy_physical_activity+Qualification+Townsend_deprivation_index+urban+CHD+diabet+Hype	hspa1a	0.0213637	1.02159	0.0284649	0.750528	0.452937	0.777162
Surv(anxICD_Date, Out_AnxICD)~hspb1+Age+Sex+BMI+Race_Ethnicity+Smoking+healthDrinking+Healthy_physical_activity+Qualification+Townsend_deprivation_index+urban+CHD+diabet+Hype	hspb1	0.0344225	1.03502	0.0311196	1.10614	0.268667	0.694453
Surv(anxICD_Date, Out_AnxICD)~hspb6+Age+Sex+BMI+Race_Ethnicity+Smoking+healthDrinking+Healthy_physical_activity+Qualification+Townsend_deprivation_index+urban+CHD+diabet+Hype	hspb6	0.0491373	1.05036	0.0546851	0.89855	0.368892	0.752596
Surv(anxICD_Date, Out_AnxICD)~hspg2+Age+Sex+BMI+Race_Ethnicity+Smoking+healthDrinking+Healthy_physical_activity+Qualification+Townsend_deprivation_index+urban+CHD+diabet+Hype	hspg2	-0.162956	0.849629	0.0828674	-1.96646	0.0492451	0.389779
Surv(anxICD_Date, Out_AnxICD)~htra2+Age+Sex+BMI+Race_Ethnicity+Smoking+healthDrinking+Healthy_physical_activity+Qualification+Townsend_deprivation_index+urban+CHD+diabet+Hype	htra2	0.0581514	1.05988	0.033412	1.74044	0.0817822	0.45144
Surv(anxICD_Date, Out_AnxICD)~hyal1+Age+Sex+BMI+Race_Ethnicity+Smoking+healthDrinking+Healthy_physical_activity+Qualification+Townsend_deprivation_index+urban+CHD+diabet+Hype	hyal1	-0.129009	0.878966	0.0927372	-1.39113	0.164187	0.586226
Surv(anxICD_Date, Out_AnxICD)~hyou1+Age+Sex+BMI+Race_Ethnicity+Smoking+healthDrinking+Healthy_physical_activity+Qualification+Townsend_deprivation_index+urban+CHD+diabet+Hype	hyou1	-0.0510713	0.950211	0.0933894	-0.546864	0.584472	0.851287
Surv(anxICD_Date, Out_AnxICD)~ica1+Age+Sex+BMI+Race_Ethnicity+Smoking+healthDrinking+Healthy_physical_activity+Qualification+Townsend_deprivation_index+urban+CHD+diabet+Hype	ica1	0.0281542	1.02855	0.0262365	1.07309	0.28323	0.713193
Surv(anxICD_Date, Out_AnxICD)~icam1+Age+Sex+BMI+Race_Ethnicity+Smoking+healthDrinking+Healthy_physical_activity+Qualification+Townsend_deprivation_index+urban+CHD+diabet+Hype	icam1	-0.00542431	0.99459	0.0731995	-0.0741032	0.940928	0.990826
Surv(anxICD_Date, Out_AnxICD)~icam2+Age+Sex+BMI+Race_Ethnicity+Smoking+healthDrinking+Healthy_physical_activity+Qualification+Townsend_deprivation_index+urban+CHD+diabet+Hype	icam2	0.0445774	1.04559	0.0651472	0.684256	0.493814	0.805299
Surv(anxICD_Date, Out_AnxICD)~icam3+Age+Sex+BMI+Race_Ethnicity+Smoking+healthDrinking+Healthy_physical_activity+Qualification+Townsend_deprivation_index+urban+CHD+diabet+Hype	icam3	-0.14302	0.866737	0.0807618	-1.77089	0.0765791	0.436326
Surv(anxICD_Date, Out_AnxICD)~icam4+Age+Sex+BMI+Race_Ethnicity+Smoking+healthDrinking+Healthy_physical_activity+Qualification+Townsend_deprivation_index+urban+CHD+diabet+Hype	icam4	-0.0746642	0.928055	0.03957	-1.88689	0.059175	0.406885
Surv(anxICD_Date, Out_AnxICD)~icam5+Age+Sex+BMI+Race_Ethnicity+Smoking+healthDrinking+Healthy_physical_activity+Qualification+Townsend_deprivation_index+urban+CHD+diabet+Hype	icam5	0.0443222	1.04532	0.0466031	0.951057	0.341576	0.739576
Surv(anxICD_Date, Out_AnxICD)~icoslg+Age+Sex+BMI+Race_Ethnicity+Smoking+healthDrinking+Healthy_physical_activity+Qualification+Townsend_deprivation_index+urban+CHD+diabet+Hype	icoslg	-0.0983325	0.906348	0.110389	-0.890785	0.373045	0.752596
Surv(anxICD_Date, Out_AnxICD)~idi2+Age+Sex+BMI+Race_Ethnicity+Smoking+healthDrinking+Healthy_physical_activity+Qualification+Townsend_deprivation_index+urban+CHD+diabet+Hype	idi2	0.113929	1.12067	0.0433	2.63115	0.00850958	0.20233
Surv(anxICD_Date, Out_AnxICD)~ids+Age+Sex+BMI+Race_Ethnicity+Smoking+healthDrinking+Healthy_physical_activity+Qualification+Townsend_deprivation_index+urban+CHD+diabet+Hype	ids	-0.0364249	0.96423	0.234484	-0.155341	0.876552	0.968988
Surv(anxICD_Date, Out_AnxICD)~idua+Age+Sex+BMI+Race_Ethnicity+Smoking+healthDrinking+Healthy_physical_activity+Qualification+Townsend_deprivation_index+urban+CHD+diabet+Hype	idua	0.0393134	1.0401	0.0454042	0.865853	0.386571	0.752596
Surv(anxICD_Date, Out_AnxICD)~ifng+Age+Sex+BMI+Race_Ethnicity+Smoking+healthDrinking+Healthy_physical_activity+Qualification+Townsend_deprivation_index+urban+CHD+diabet+Hype	ifng	-0.00664101	0.993381	0.0186314	-0.356442	0.72151	0.906654
Surv(anxICD_Date, Out_AnxICD)~ifngr1+Age+Sex+BMI+Race_Ethnicity+Smoking+healthDrinking+Healthy_physical_activity+Qualification+Townsend_deprivation_index+urban+CHD+diabet+Hype	ifngr1	-0.133264	0.875234	0.102323	-1.30238	0.192786	0.630777
Surv(anxICD_Date, Out_AnxICD)~ifngr2+Age+Sex+BMI+Race_Ethnicity+Smoking+healthDrinking+Healthy_physical_activity+Qualification+Townsend_deprivation_index+urban+CHD+diabet+Hype	ifngr2	0.0655055	1.0677	0.0402205	1.62866	0.103385	0.491804
Surv(anxICD_Date, Out_AnxICD)~ifnl1+Age+Sex+BMI+Race_Ethnicity+Smoking+healthDrinking+Healthy_physical_activity+Qualification+Townsend_deprivation_index+urban+CHD+diabet+Hype	ifnl1	0.04221	1.04311	0.0469381	0.89927	0.368509	0.752596
Surv(anxICD_Date, Out_AnxICD)~ifnlr1+Age+Sex+BMI+Race_Ethnicity+Smoking+healthDrinking+Healthy_physical_activity+Qualification+Townsend_deprivation_index+urban+CHD+diabet+Hype	ifnlr1	-0.0497257	0.95149	0.0585345	-0.84951	0.395597	0.754631
Surv(anxICD_Date, Out_AnxICD)~igf1r+Age+Sex+BMI+Race_Ethnicity+Smoking+healthDrinking+Healthy_physical_activity+Qualification+Townsend_deprivation_index+urban+CHD+diabet+Hype	igf1r	0.0313105	1.03181	0.0980888	0.319206	0.74957	0.919692
Surv(anxICD_Date, Out_AnxICD)~igf2r+Age+Sex+BMI+Race_Ethnicity+Smoking+healthDrinking+Healthy_physical_activity+Qualification+Townsend_deprivation_index+urban+CHD+diabet+Hype	igf2r	0.134617	1.1441	0.0900162	1.49548	0.134789	0.546251
Surv(anxICD_Date, Out_AnxICD)~igfbp1+Age+Sex+BMI+Race_Ethnicity+Smoking+healthDrinking+Healthy_physical_activity+Qualification+Townsend_deprivation_index+urban+CHD+diabet+Hype	igfbp1	-0.0115882	0.988479	0.0170081	-0.681333	0.495661	0.805299
Surv(anxICD_Date, Out_AnxICD)~igfbp2+Age+Sex+BMI+Race_Ethnicity+Smoking+healthDrinking+Healthy_physical_activity+Qualification+Townsend_deprivation_index+urban+CHD+diabet+Hype	igfbp2	0.00393803	1.00395	0.033276	0.118344	0.905795	0.980161
Surv(anxICD_Date, Out_AnxICD)~igfbp3+Age+Sex+BMI+Race_Ethnicity+Smoking+healthDrinking+Healthy_physical_activity+Qualification+Townsend_deprivation_index+urban+CHD+diabet+Hype	igfbp3	-0.0127637	0.987317	0.0708826	-0.180069	0.857099	0.965333
Surv(anxICD_Date, Out_AnxICD)~igfbp4+Age+Sex+BMI+Race_Ethnicity+Smoking+healthDrinking+Healthy_physical_activity+Qualification+Townsend_deprivation_index+urban+CHD+diabet+Hype	igfbp4	0.106675	1.11257	0.048406	2.20375	0.0275421	0.319805
Surv(anxICD_Date, Out_AnxICD)~igfbp6+Age+Sex+BMI+Race_Ethnicity+Smoking+healthDrinking+Healthy_physical_activity+Qualification+Townsend_deprivation_index+urban+CHD+diabet+Hype	igfbp6	-0.181133	0.834325	0.0730896	-2.47822	0.0132038	0.234069
Surv(anxICD_Date, Out_AnxICD)~igfbp7+Age+Sex+BMI+Race_Ethnicity+Smoking+healthDrinking+Healthy_physical_activity+Qualification+Townsend_deprivation_index+urban+CHD+diabet+Hype	igfbp7	0.00435022	1.00436	0.0683233	0.063671	0.949232	0.992262
Surv(anxICD_Date, Out_AnxICD)~igfbpl1+Age+Sex+BMI+Race_Ethnicity+Smoking+healthDrinking+Healthy_physical_activity+Qualification+Townsend_deprivation_index+urban+CHD+diabet+Hype	igfbpl1	0.00575516	1.00577	0.0620148	0.092803	0.92606	0.985629
Surv(anxICD_Date, Out_AnxICD)~igsf3+Age+Sex+BMI+Race_Ethnicity+Smoking+healthDrinking+Healthy_physical_activity+Qualification+Townsend_deprivation_index+urban+CHD+diabet+Hype	igsf3	-0.0880327	0.915731	0.0617927	-1.42465	0.154259	0.578154
Surv(anxICD_Date, Out_AnxICD)~igsf8+Age+Sex+BMI+Race_Ethnicity+Smoking+healthDrinking+Healthy_physical_activity+Qualification+Townsend_deprivation_index+urban+CHD+diabet+Hype	igsf8	0.0945491	1.09916	0.0680466	1.38948	0.164688	0.586226
Surv(anxICD_Date, Out_AnxICD)~ikbkg+Age+Sex+BMI+Race_Ethnicity+Smoking+healthDrinking+Healthy_physical_activity+Qualification+Townsend_deprivation_index+urban+CHD+diabet+Hype	ikbkg	0.0222742	1.02252	0.0223964	0.994545	0.319958	0.739343
Surv(anxICD_Date, Out_AnxICD)~ikzf2+Age+Sex+BMI+Race_Ethnicity+Smoking+healthDrinking+Healthy_physical_activity+Qualification+Townsend_deprivation_index+urban+CHD+diabet+Hype	ikzf2	0.0222288	1.02248	0.0230083	0.966122	0.333983	0.739343
Surv(anxICD_Date, Out_AnxICD)~il10+Age+Sex+BMI+Race_Ethnicity+Smoking+healthDrinking+Healthy_physical_activity+Qualification+Townsend_deprivation_index+urban+CHD+diabet+Hype	il10	0.0345301	1.03513	0.0249009	1.3867	0.165533	0.586381
Surv(anxICD_Date, Out_AnxICD)~il10ra+Age+Sex+BMI+Race_Ethnicity+Smoking+healthDrinking+Healthy_physical_activity+Qualification+Townsend_deprivation_index+urban+CHD+diabet+Hype	il10ra	0.0214364	1.02167	0.0352737	0.607717	0.543375	0.827845
Surv(anxICD_Date, Out_AnxICD)~il10rb+Age+Sex+BMI+Race_Ethnicity+Smoking+healthDrinking+Healthy_physical_activity+Qualification+Townsend_deprivation_index+urban+CHD+diabet+Hype	il10rb	-0.0294241	0.971005	0.0733395	-0.401203	0.68827	0.891742
Surv(anxICD_Date, Out_AnxICD)~il11+Age+Sex+BMI+Race_Ethnicity+Smoking+healthDrinking+Healthy_physical_activity+Qualification+Townsend_deprivation_index+urban+CHD+diabet+Hype	il11	-0.0442387	0.956726	0.0345687	-1.27973	0.200639	0.638944
Surv(anxICD_Date, Out_AnxICD)~il12a_il12b+Age+Sex+BMI+Race_Ethnicity+Smoking+healthDrinking+Healthy_physical_activity+Qualification+Townsend_deprivation_index+urban+CHD+diabet+Hype	il12a_il12b	-0.0199174	0.98028	0.0272456	-0.731029	0.464761	0.782225
Surv(anxICD_Date, Out_AnxICD)~il12b+Age+Sex+BMI+Race_Ethnicity+Smoking+healthDrinking+Healthy_physical_activity+Qualification+Townsend_deprivation_index+urban+CHD+diabet+Hype	il12b	-0.0395536	0.961218	0.0382706	-1.03353	0.301358	0.730774
Surv(anxICD_Date, Out_AnxICD)~il12rb1+Age+Sex+BMI+Race_Ethnicity+Smoking+healthDrinking+Healthy_physical_activity+Qualification+Townsend_deprivation_index+urban+CHD+diabet+Hype	il12rb1	0.0158359	1.01596	0.0567626	0.278984	0.780257	0.930923
Surv(anxICD_Date, Out_AnxICD)~il13+Age+Sex+BMI+Race_Ethnicity+Smoking+healthDrinking+Healthy_physical_activity+Qualification+Townsend_deprivation_index+urban+CHD+diabet+Hype	il13	0.0124563	1.01253	0.0436009	0.285688	0.775117	0.928744
Surv(anxICD_Date, Out_AnxICD)~il13ra1+Age+Sex+BMI+Race_Ethnicity+Smoking+healthDrinking+Healthy_physical_activity+Qualification+Townsend_deprivation_index+urban+CHD+diabet+Hype	il13ra1	-0.0529361	0.948441	0.0958672	-0.552182	0.580824	0.851287
Surv(anxICD_Date, Out_AnxICD)~il15+Age+Sex+BMI+Race_Ethnicity+Smoking+healthDrinking+Healthy_physical_activity+Qualification+Townsend_deprivation_index+urban+CHD+diabet+Hype	il15	0.134789	1.1443	0.0630491	2.13784	0.0325294	0.339697
Surv(anxICD_Date, Out_AnxICD)~il15ra+Age+Sex+BMI+Race_Ethnicity+Smoking+healthDrinking+Healthy_physical_activity+Qualification+Townsend_deprivation_index+urban+CHD+diabet+Hype	il15ra	0.00563773	1.00565	0.0609832	0.0924472	0.926343	0.985629
Surv(anxICD_Date, Out_AnxICD)~il16+Age+Sex+BMI+Race_Ethnicity+Smoking+healthDrinking+Healthy_physical_activity+Qualification+Townsend_deprivation_index+urban+CHD+diabet+Hype	il16	-0.129933	0.878154	0.0504006	-2.57801	0.00993697	0.22027
Surv(anxICD_Date, Out_AnxICD)~il17a+Age+Sex+BMI+Race_Ethnicity+Smoking+healthDrinking+Healthy_physical_activity+Qualification+Townsend_deprivation_index+urban+CHD+diabet+Hype	il17a	-0.0316959	0.968801	0.0500978	-0.632679	0.526943	0.827376
Surv(anxICD_Date, Out_AnxICD)~il17c+Age+Sex+BMI+Race_Ethnicity+Smoking+healthDrinking+Healthy_physical_activity+Qualification+Townsend_deprivation_index+urban+CHD+diabet+Hype	il17c	-0.0448576	0.956134	0.0306384	-1.4641	0.143167	0.555578
Surv(anxICD_Date, Out_AnxICD)~il17d+Age+Sex+BMI+Race_Ethnicity+Smoking+healthDrinking+Healthy_physical_activity+Qualification+Townsend_deprivation_index+urban+CHD+diabet+Hype	il17d	-0.0135357	0.986556	0.064068	-0.21127	0.832676	0.951723
Surv(anxICD_Date, Out_AnxICD)~il17f+Age+Sex+BMI+Race_Ethnicity+Smoking+healthDrinking+Healthy_physical_activity+Qualification+Townsend_deprivation_index+urban+CHD+diabet+Hype	il17f	0.0228742	1.02314	0.0267839	0.854028	0.393089	0.754631
Surv(anxICD_Date, Out_AnxICD)~il17ra+Age+Sex+BMI+Race_Ethnicity+Smoking+healthDrinking+Healthy_physical_activity+Qualification+Townsend_deprivation_index+urban+CHD+diabet+Hype	il17ra	0.0169859	1.01713	0.0474848	0.357711	0.720559	0.90643
Surv(anxICD_Date, Out_AnxICD)~il17rb+Age+Sex+BMI+Race_Ethnicity+Smoking+healthDrinking+Healthy_physical_activity+Qualification+Townsend_deprivation_index+urban+CHD+diabet+Hype	il17rb	-0.0278135	0.97257	0.0402972	-0.690209	0.490063	0.80197
Surv(anxICD_Date, Out_AnxICD)~il18+Age+Sex+BMI+Race_Ethnicity+Smoking+healthDrinking+Healthy_physical_activity+Qualification+Townsend_deprivation_index+urban+CHD+diabet+Hype	il18	0.0138866	1.01398	0.0447443	0.310354	0.756292	0.920971
Surv(anxICD_Date, Out_AnxICD)~il18bp+Age+Sex+BMI+Race_Ethnicity+Smoking+healthDrinking+Healthy_physical_activity+Qualification+Townsend_deprivation_index+urban+CHD+diabet+Hype	il18bp	-0.123551	0.883777	0.0695653	-1.77604	0.0757262	0.436171
Surv(anxICD_Date, Out_AnxICD)~il18r1+Age+Sex+BMI+Race_Ethnicity+Smoking+healthDrinking+Healthy_physical_activity+Qualification+Townsend_deprivation_index+urban+CHD+diabet+Hype	il18r1	0.097295	1.10219	0.063629	1.5291	0.12624	0.532247
Surv(anxICD_Date, Out_AnxICD)~il18rap+Age+Sex+BMI+Race_Ethnicity+Smoking+healthDrinking+Healthy_physical_activity+Qualification+Townsend_deprivation_index+urban+CHD+diabet+Hype	il18rap	0.00614572	1.00616	0.0122983	0.49972	0.617272	0.863355
Surv(anxICD_Date, Out_AnxICD)~il19+Age+Sex+BMI+Race_Ethnicity+Smoking+healthDrinking+Healthy_physical_activity+Qualification+Townsend_deprivation_index+urban+CHD+diabet+Hype	il19	-0.00155086	0.99845	0.0305331	-0.0507926	0.959491	0.992262
Surv(anxICD_Date, Out_AnxICD)~il1a+Age+Sex+BMI+Race_Ethnicity+Smoking+healthDrinking+Healthy_physical_activity+Qualification+Townsend_deprivation_index+urban+CHD+diabet+Hype	il1a	0.00956958	1.00962	0.0367779	0.260199	0.79471	0.93763
Surv(anxICD_Date, Out_AnxICD)~il1b+Age+Sex+BMI+Race_Ethnicity+Smoking+healthDrinking+Healthy_physical_activity+Qualification+Townsend_deprivation_index+urban+CHD+diabet+Hype	il1b	-0.0334345	0.967118	0.0374596	-0.89255	0.372098	0.752596
Surv(anxICD_Date, Out_AnxICD)~il1r1+Age+Sex+BMI+Race_Ethnicity+Smoking+healthDrinking+Healthy_physical_activity+Qualification+Townsend_deprivation_index+urban+CHD+diabet+Hype	il1r1	-0.0143568	0.985746	0.0933093	-0.153862	0.877718	0.968988
Surv(anxICD_Date, Out_AnxICD)~il1r2+Age+Sex+BMI+Race_Ethnicity+Smoking+healthDrinking+Healthy_physical_activity+Qualification+Townsend_deprivation_index+urban+CHD+diabet+Hype	il1r2	-0.0520533	0.949278	0.10664	-0.48812	0.625465	0.86571
Surv(anxICD_Date, Out_AnxICD)~il1rap+Age+Sex+BMI+Race_Ethnicity+Smoking+healthDrinking+Healthy_physical_activity+Qualification+Townsend_deprivation_index+urban+CHD+diabet+Hype	il1rap	0.0092977	1.00934	0.0473921	0.196187	0.844464	0.958307
Surv(anxICD_Date, Out_AnxICD)~il1rl1+Age+Sex+BMI+Race_Ethnicity+Smoking+healthDrinking+Healthy_physical_activity+Qualification+Townsend_deprivation_index+urban+CHD+diabet+Hype	il1rl1	0.0418589	1.04275	0.0450935	0.928269	0.353268	0.740913
Surv(anxICD_Date, Out_AnxICD)~il1rl2+Age+Sex+BMI+Race_Ethnicity+Smoking+healthDrinking+Healthy_physical_activity+Qualification+Townsend_deprivation_index+urban+CHD+diabet+Hype	il1rl2	-0.0511893	0.950099	0.0548252	-0.933682	0.350468	0.740913
Surv(anxICD_Date, Out_AnxICD)~il1rn+Age+Sex+BMI+Race_Ethnicity+Smoking+healthDrinking+Healthy_physical_activity+Qualification+Townsend_deprivation_index+urban+CHD+diabet+Hype	il1rn	0.0724604	1.07515	0.0371907	1.94835	0.0513731	0.389779
Surv(anxICD_Date, Out_AnxICD)~il2+Age+Sex+BMI+Race_Ethnicity+Smoking+healthDrinking+Healthy_physical_activity+Qualification+Townsend_deprivation_index+urban+CHD+diabet+Hype	il2	0.114843	1.1217	0.0679225	1.69079	0.0908774	0.476536
Surv(anxICD_Date, Out_AnxICD)~il20+Age+Sex+BMI+Race_Ethnicity+Smoking+healthDrinking+Healthy_physical_activity+Qualification+Townsend_deprivation_index+urban+CHD+diabet+Hype	il20	-0.0322453	0.968269	0.0432044	-0.746345	0.455459	0.777522
Surv(anxICD_Date, Out_AnxICD)~il20ra+Age+Sex+BMI+Race_Ethnicity+Smoking+healthDrinking+Healthy_physical_activity+Qualification+Townsend_deprivation_index+urban+CHD+diabet+Hype	il20ra	-0.0322109	0.968302	0.0491515	-0.655339	0.512249	0.814588
Surv(anxICD_Date, Out_AnxICD)~il22ra1+Age+Sex+BMI+Race_Ethnicity+Smoking+healthDrinking+Healthy_physical_activity+Qualification+Townsend_deprivation_index+urban+CHD+diabet+Hype	il22ra1	-0.0184437	0.981725	0.0489526	-0.376767	0.706347	0.900424
Surv(anxICD_Date, Out_AnxICD)~il24+Age+Sex+BMI+Race_Ethnicity+Smoking+healthDrinking+Healthy_physical_activity+Qualification+Townsend_deprivation_index+urban+CHD+diabet+Hype	il24	-0.0170417	0.983103	0.0442739	-0.384915	0.7003	0.89636
Surv(anxICD_Date, Out_AnxICD)~il2ra+Age+Sex+BMI+Race_Ethnicity+Smoking+healthDrinking+Healthy_physical_activity+Qualification+Townsend_deprivation_index+urban+CHD+diabet+Hype	il2ra	-0.0238241	0.976457	0.0526109	-0.452836	0.650667	0.87816
Surv(anxICD_Date, Out_AnxICD)~il2rb+Age+Sex+BMI+Race_Ethnicity+Smoking+healthDrinking+Healthy_physical_activity+Qualification+Townsend_deprivation_index+urban+CHD+diabet+Hype	il2rb	-0.0185332	0.981638	0.0568227	-0.326158	0.744305	0.91737
Surv(anxICD_Date, Out_AnxICD)~il32+Age+Sex+BMI+Race_Ethnicity+Smoking+healthDrinking+Healthy_physical_activity+Qualification+Townsend_deprivation_index+urban+CHD+diabet+Hype	il32	-0.0871543	0.916536	0.0490716	-1.77606	0.0757224	0.436171
Surv(anxICD_Date, Out_AnxICD)~il33+Age+Sex+BMI+Race_Ethnicity+Smoking+healthDrinking+Healthy_physical_activity+Qualification+Townsend_deprivation_index+urban+CHD+diabet+Hype	il33	-0.00876363	0.991275	0.054728	-0.160131	0.872778	0.968988
Surv(anxICD_Date, Out_AnxICD)~il34+Age+Sex+BMI+Race_Ethnicity+Smoking+healthDrinking+Healthy_physical_activity+Qualification+Townsend_deprivation_index+urban+CHD+diabet+Hype	il34	0.026539	1.02689	0.0599108	0.442975	0.657784	0.879198
Surv(anxICD_Date, Out_AnxICD)~il3ra+Age+Sex+BMI+Race_Ethnicity+Smoking+healthDrinking+Healthy_physical_activity+Qualification+Townsend_deprivation_index+urban+CHD+diabet+Hype	il3ra	0.0935829	1.0981	0.065994	1.41805	0.156176	0.578154
Surv(anxICD_Date, Out_AnxICD)~il4+Age+Sex+BMI+Race_Ethnicity+Smoking+healthDrinking+Healthy_physical_activity+Qualification+Townsend_deprivation_index+urban+CHD+diabet+Hype	il4	-0.00294709	0.997057	0.0233291	-0.126327	0.899473	0.978681
Surv(anxICD_Date, Out_AnxICD)~il4r+Age+Sex+BMI+Race_Ethnicity+Smoking+healthDrinking+Healthy_physical_activity+Qualification+Townsend_deprivation_index+urban+CHD+diabet+Hype	il4r	0.0807435	1.08409	0.0578346	1.39611	0.162682	0.584774
Surv(anxICD_Date, Out_AnxICD)~il5+Age+Sex+BMI+Race_Ethnicity+Smoking+healthDrinking+Healthy_physical_activity+Qualification+Townsend_deprivation_index+urban+CHD+diabet+Hype	il5	-0.010115	0.989936	0.0150435	-0.672387	0.501337	0.805522
Surv(anxICD_Date, Out_AnxICD)~il5ra+Age+Sex+BMI+Race_Ethnicity+Smoking+healthDrinking+Healthy_physical_activity+Qualification+Townsend_deprivation_index+urban+CHD+diabet+Hype	il5ra	0.0283165	1.02872	0.0376278	0.752544	0.451724	0.777162
Surv(anxICD_Date, Out_AnxICD)~il6+Age+Sex+BMI+Race_Ethnicity+Smoking+healthDrinking+Healthy_physical_activity+Qualification+Townsend_deprivation_index+urban+CHD+diabet+Hype	il6	0.00424506	1.00425	0.0283406	0.149787	0.880933	0.968988
Surv(anxICD_Date, Out_AnxICD)~il6r+Age+Sex+BMI+Race_Ethnicity+Smoking+healthDrinking+Healthy_physical_activity+Qualification+Townsend_deprivation_index+urban+CHD+diabet+Hype	il6r	-0.0832909	0.920083	0.0616868	-1.35022	0.176945	0.610551
Surv(anxICD_Date, Out_AnxICD)~il6st+Age+Sex+BMI+Race_Ethnicity+Smoking+healthDrinking+Healthy_physical_activity+Qualification+Townsend_deprivation_index+urban+CHD+diabet+Hype	il6st	0.132686	1.14189	0.119676	1.10871	0.267555	0.693947
Surv(anxICD_Date, Out_AnxICD)~il7+Age+Sex+BMI+Race_Ethnicity+Smoking+healthDrinking+Healthy_physical_activity+Qualification+Townsend_deprivation_index+urban+CHD+diabet+Hype	il7	0.0242703	1.02457	0.0324912	0.746981	0.455075	0.777522
Surv(anxICD_Date, Out_AnxICD)~il7r+Age+Sex+BMI+Race_Ethnicity+Smoking+healthDrinking+Healthy_physical_activity+Qualification+Townsend_deprivation_index+urban+CHD+diabet+Hype	il7r	-0.057547	0.944077	0.0398125	-1.44545	0.148331	0.561853
Surv(anxICD_Date, Out_AnxICD)~ilkap+Age+Sex+BMI+Race_Ethnicity+Smoking+healthDrinking+Healthy_physical_activity+Qualification+Townsend_deprivation_index+urban+CHD+diabet+Hype	ilkap	0.00735424	1.00738	0.0365413	0.201258	0.840497	0.956923
Surv(anxICD_Date, Out_AnxICD)~impa1+Age+Sex+BMI+Race_Ethnicity+Smoking+healthDrinking+Healthy_physical_activity+Qualification+Townsend_deprivation_index+urban+CHD+diabet+Hype	impa1	0.0241576	1.02445	0.0342751	0.704815	0.480925	0.793194
Surv(anxICD_Date, Out_AnxICD)~ing1+Age+Sex+BMI+Race_Ethnicity+Smoking+healthDrinking+Healthy_physical_activity+Qualification+Townsend_deprivation_index+urban+CHD+diabet+Hype	ing1	-0.0276692	0.97271	0.045978	-0.601791	0.547313	0.827845
Surv(anxICD_Date, Out_AnxICD)~inhbc+Age+Sex+BMI+Race_Ethnicity+Smoking+healthDrinking+Healthy_physical_activity+Qualification+Townsend_deprivation_index+urban+CHD+diabet+Hype	inhbc	-0.00486011	0.995152	0.0506456	-0.0959633	0.92355	0.985629
Surv(anxICD_Date, Out_AnxICD)~inpp1+Age+Sex+BMI+Race_Ethnicity+Smoking+healthDrinking+Healthy_physical_activity+Qualification+Townsend_deprivation_index+urban+CHD+diabet+Hype	inpp1	-0.0291439	0.971277	0.0385295	-0.756404	0.449407	0.777162
Surv(anxICD_Date, Out_AnxICD)~inppl1+Age+Sex+BMI+Race_Ethnicity+Smoking+healthDrinking+Healthy_physical_activity+Qualification+Townsend_deprivation_index+urban+CHD+diabet+Hype	inppl1	0.0306768	1.03115	0.0211506	1.4504	0.146947	0.561315
Surv(anxICD_Date, Out_AnxICD)~ipcef1+Age+Sex+BMI+Race_Ethnicity+Smoking+healthDrinking+Healthy_physical_activity+Qualification+Townsend_deprivation_index+urban+CHD+diabet+Hype	ipcef1	0.0211565	1.02138	0.023495	0.900471	0.36787	0.752596
Surv(anxICD_Date, Out_AnxICD)~iqgap2+Age+Sex+BMI+Race_Ethnicity+Smoking+healthDrinking+Healthy_physical_activity+Qualification+Townsend_deprivation_index+urban+CHD+diabet+Hype	iqgap2	-0.00148831	0.998513	0.0379087	-0.0392604	0.968683	0.994764
Surv(anxICD_Date, Out_AnxICD)~irag2+Age+Sex+BMI+Race_Ethnicity+Smoking+healthDrinking+Healthy_physical_activity+Qualification+Townsend_deprivation_index+urban+CHD+diabet+Hype	irag2	0.0464201	1.04751	0.022444	2.06827	0.0386147	0.351186
Surv(anxICD_Date, Out_AnxICD)~irak1+Age+Sex+BMI+Race_Ethnicity+Smoking+healthDrinking+Healthy_physical_activity+Qualification+Townsend_deprivation_index+urban+CHD+diabet+Hype	irak1	0.0323596	1.03289	0.0299245	1.08138	0.279529	0.709635
Surv(anxICD_Date, Out_AnxICD)~irak4+Age+Sex+BMI+Race_Ethnicity+Smoking+healthDrinking+Healthy_physical_activity+Qualification+Townsend_deprivation_index+urban+CHD+diabet+Hype	irak4	0.0194527	1.01964	0.0201467	0.965556	0.334266	0.739343
Surv(anxICD_Date, Out_AnxICD)~islr2+Age+Sex+BMI+Race_Ethnicity+Smoking+healthDrinking+Healthy_physical_activity+Qualification+Townsend_deprivation_index+urban+CHD+diabet+Hype	islr2	-0.106462	0.899009	0.0578838	-1.83923	0.065881	0.415391
Surv(anxICD_Date, Out_AnxICD)~ism1+Age+Sex+BMI+Race_Ethnicity+Smoking+healthDrinking+Healthy_physical_activity+Qualification+Townsend_deprivation_index+urban+CHD+diabet+Hype	ism1	-0.123618	0.883717	0.0538718	-2.29467	0.0217518	0.291024
Surv(anxICD_Date, Out_AnxICD)~itga11+Age+Sex+BMI+Race_Ethnicity+Smoking+healthDrinking+Healthy_physical_activity+Qualification+Townsend_deprivation_index+urban+CHD+diabet+Hype	itga11	-0.215021	0.806525	0.0616241	-3.48923	0.000484411	0.0512278
Surv(anxICD_Date, Out_AnxICD)~itga5+Age+Sex+BMI+Race_Ethnicity+Smoking+healthDrinking+Healthy_physical_activity+Qualification+Townsend_deprivation_index+urban+CHD+diabet+Hype	itga5	-0.14034	0.869062	0.0844271	-1.66227	0.0964594	0.483815
Surv(anxICD_Date, Out_AnxICD)~itga6+Age+Sex+BMI+Race_Ethnicity+Smoking+healthDrinking+Healthy_physical_activity+Qualification+Townsend_deprivation_index+urban+CHD+diabet+Hype	itga6	-0.0458218	0.955212	0.0400458	-1.14423	0.252526	0.688143
Surv(anxICD_Date, Out_AnxICD)~itgam+Age+Sex+BMI+Race_Ethnicity+Smoking+healthDrinking+Healthy_physical_activity+Qualification+Townsend_deprivation_index+urban+CHD+diabet+Hype	itgam	-0.279627	0.756066	0.0672787	-4.15625	3.23515e-05	0.0157767
Surv(anxICD_Date, Out_AnxICD)~itgav+Age+Sex+BMI+Race_Ethnicity+Smoking+healthDrinking+Healthy_physical_activity+Qualification+Townsend_deprivation_index+urban+CHD+diabet+Hype	itgav	-0.471793	0.623883	0.126112	-3.74105	0.000183251	0.0382996
Surv(anxICD_Date, Out_AnxICD)~itgb1+Age+Sex+BMI+Race_Ethnicity+Smoking+healthDrinking+Healthy_physical_activity+Qualification+Townsend_deprivation_index+urban+CHD+diabet+Hype	itgb1	-0.249168	0.779449	0.0979637	-2.54347	0.0109757	0.225098
Surv(anxICD_Date, Out_AnxICD)~itgb1bp1+Age+Sex+BMI+Race_Ethnicity+Smoking+healthDrinking+Healthy_physical_activity+Qualification+Townsend_deprivation_index+urban+CHD+diabet+Hype	itgb1bp1	-0.0495948	0.951615	0.0519543	-0.954586	0.339787	0.739576
Surv(anxICD_Date, Out_AnxICD)~itgb1bp2+Age+Sex+BMI+Race_Ethnicity+Smoking+healthDrinking+Healthy_physical_activity+Qualification+Townsend_deprivation_index+urban+CHD+diabet+Hype	itgb1bp2	0.0284083	1.02882	0.0190247	1.49323	0.135377	0.547116
Surv(anxICD_Date, Out_AnxICD)~itgb2+Age+Sex+BMI+Race_Ethnicity+Smoking+healthDrinking+Healthy_physical_activity+Qualification+Townsend_deprivation_index+urban+CHD+diabet+Hype	itgb2	-0.313915	0.730581	0.0750212	-4.18435	2.85983e-05	0.0157767
Surv(anxICD_Date, Out_AnxICD)~itgb5+Age+Sex+BMI+Race_Ethnicity+Smoking+healthDrinking+Healthy_physical_activity+Qualification+Townsend_deprivation_index+urban+CHD+diabet+Hype	itgb5	0.034635	1.03524	0.0549115	0.630743	0.528209	0.827376
Surv(anxICD_Date, Out_AnxICD)~itgb6+Age+Sex+BMI+Race_Ethnicity+Smoking+healthDrinking+Healthy_physical_activity+Qualification+Townsend_deprivation_index+urban+CHD+diabet+Hype	itgb6	-0.009463	0.990582	0.0708326	-0.133597	0.893721	0.975757
Surv(anxICD_Date, Out_AnxICD)~itgb7+Age+Sex+BMI+Race_Ethnicity+Smoking+healthDrinking+Healthy_physical_activity+Qualification+Townsend_deprivation_index+urban+CHD+diabet+Hype	itgb7	-0.104041	0.901188	0.0465155	-2.2367	0.0253057	0.316429
Surv(anxICD_Date, Out_AnxICD)~itih3+Age+Sex+BMI+Race_Ethnicity+Smoking+healthDrinking+Healthy_physical_activity+Qualification+Townsend_deprivation_index+urban+CHD+diabet+Hype	itih3	-0.060122	0.94165	0.0553207	-1.08679	0.277129	0.706448
Surv(anxICD_Date, Out_AnxICD)~itm2a+Age+Sex+BMI+Race_Ethnicity+Smoking+healthDrinking+Healthy_physical_activity+Qualification+Townsend_deprivation_index+urban+CHD+diabet+Hype	itm2a	-0.0155017	0.984618	0.0350245	-0.442597	0.658057	0.879198
Surv(anxICD_Date, Out_AnxICD)~ivd+Age+Sex+BMI+Race_Ethnicity+Smoking+healthDrinking+Healthy_physical_activity+Qualification+Townsend_deprivation_index+urban+CHD+diabet+Hype	ivd	0.0191698	1.01935	0.0425499	0.450524	0.652333	0.878646
Surv(anxICD_Date, Out_AnxICD)~jam2+Age+Sex+BMI+Race_Ethnicity+Smoking+healthDrinking+Healthy_physical_activity+Qualification+Townsend_deprivation_index+urban+CHD+diabet+Hype	jam2	-0.232058	0.7929	0.0813865	-2.85131	0.00435401	0.143903
Surv(anxICD_Date, Out_AnxICD)~jchain+Age+Sex+BMI+Race_Ethnicity+Smoking+healthDrinking+Healthy_physical_activity+Qualification+Townsend_deprivation_index+urban+CHD+diabet+Hype	jchain	0.002233	1.00224	0.0344271	0.0648616	0.948284	0.992262
Surv(anxICD_Date, Out_AnxICD)~jun+Age+Sex+BMI+Race_Ethnicity+Smoking+healthDrinking+Healthy_physical_activity+Qualification+Townsend_deprivation_index+urban+CHD+diabet+Hype	jun	0.040386	1.04121	0.041467	0.973931	0.330091	0.739343
Surv(anxICD_Date, Out_AnxICD)~kazald1+Age+Sex+BMI+Race_Ethnicity+Smoking+healthDrinking+Healthy_physical_activity+Qualification+Townsend_deprivation_index+urban+CHD+diabet+Hype	kazald1	-0.104438	0.900831	0.0451874	-2.31122	0.0208207	0.291024
Surv(anxICD_Date, Out_AnxICD)~kcnip4+Age+Sex+BMI+Race_Ethnicity+Smoking+healthDrinking+Healthy_physical_activity+Qualification+Townsend_deprivation_index+urban+CHD+diabet+Hype	kcnip4	-0.00101998	0.998981	0.0421247	-0.0242133	0.980682	0.996346
Surv(anxICD_Date, Out_AnxICD)~kdr+Age+Sex+BMI+Race_Ethnicity+Smoking+healthDrinking+Healthy_physical_activity+Qualification+Townsend_deprivation_index+urban+CHD+diabet+Hype	kdr	0.109763	1.11601	0.0827535	1.32638	0.184714	0.622664
Surv(anxICD_Date, Out_AnxICD)~kel+Age+Sex+BMI+Race_Ethnicity+Smoking+healthDrinking+Healthy_physical_activity+Qualification+Townsend_deprivation_index+urban+CHD+diabet+Hype	kel	-0.0957672	0.908675	0.0591776	-1.6183	0.105597	0.496749
Surv(anxICD_Date, Out_AnxICD)~kifbp+Age+Sex+BMI+Race_Ethnicity+Smoking+healthDrinking+Healthy_physical_activity+Qualification+Townsend_deprivation_index+urban+CHD+diabet+Hype	kifbp	0.0244288	1.02473	0.0254349	0.960442	0.336833	0.739576
Surv(anxICD_Date, Out_AnxICD)~kir2dl3+Age+Sex+BMI+Race_Ethnicity+Smoking+healthDrinking+Healthy_physical_activity+Qualification+Townsend_deprivation_index+urban+CHD+diabet+Hype	kir2dl3	-0.0234256	0.976847	0.0276676	-0.846679	0.397174	0.754631
Surv(anxICD_Date, Out_AnxICD)~kir3dl1+Age+Sex+BMI+Race_Ethnicity+Smoking+healthDrinking+Healthy_physical_activity+Qualification+Townsend_deprivation_index+urban+CHD+diabet+Hype	kir3dl1	0.00663007	1.00665	0.0171786	0.385949	0.699535	0.89636
Surv(anxICD_Date, Out_AnxICD)~kirrel2+Age+Sex+BMI+Race_Ethnicity+Smoking+healthDrinking+Healthy_physical_activity+Qualification+Townsend_deprivation_index+urban+CHD+diabet+Hype	kirrel2	-0.101363	0.903605	0.0542069	-1.86992	0.0614945	0.406885
Surv(anxICD_Date, Out_AnxICD)~kit+Age+Sex+BMI+Race_Ethnicity+Smoking+healthDrinking+Healthy_physical_activity+Qualification+Townsend_deprivation_index+urban+CHD+diabet+Hype	kit	-0.109492	0.896289	0.070672	-1.5493	0.121309	0.528646
Surv(anxICD_Date, Out_AnxICD)~kitlg+Age+Sex+BMI+Race_Ethnicity+Smoking+healthDrinking+Healthy_physical_activity+Qualification+Townsend_deprivation_index+urban+CHD+diabet+Hype	kitlg	-0.115947	0.890522	0.0562075	-2.06285	0.0391273	0.351186
Surv(anxICD_Date, Out_AnxICD)~klb+Age+Sex+BMI+Race_Ethnicity+Smoking+healthDrinking+Healthy_physical_activity+Qualification+Townsend_deprivation_index+urban+CHD+diabet+Hype	klb	-0.0296348	0.9708	0.0289519	-1.02359	0.306029	0.731453
Surv(anxICD_Date, Out_AnxICD)~klk1+Age+Sex+BMI+Race_Ethnicity+Smoking+healthDrinking+Healthy_physical_activity+Qualification+Townsend_deprivation_index+urban+CHD+diabet+Hype	klk1	-0.0239513	0.976333	0.0167194	-1.43255	0.151988	0.571614
Surv(anxICD_Date, Out_AnxICD)~klk10+Age+Sex+BMI+Race_Ethnicity+Smoking+healthDrinking+Healthy_physical_activity+Qualification+Townsend_deprivation_index+urban+CHD+diabet+Hype	klk10	-0.00182013	0.998182	0.0524135	-0.0347264	0.972298	0.994764
Surv(anxICD_Date, Out_AnxICD)~klk11+Age+Sex+BMI+Race_Ethnicity+Smoking+healthDrinking+Healthy_physical_activity+Qualification+Townsend_deprivation_index+urban+CHD+diabet+Hype	klk11	-0.110627	0.895272	0.0702582	-1.57458	0.115353	0.521318
Surv(anxICD_Date, Out_AnxICD)~klk12+Age+Sex+BMI+Race_Ethnicity+Smoking+healthDrinking+Healthy_physical_activity+Qualification+Townsend_deprivation_index+urban+CHD+diabet+Hype	klk12	-0.00521211	0.994801	0.0152235	-0.342372	0.732071	0.911506
Surv(anxICD_Date, Out_AnxICD)~klk13+Age+Sex+BMI+Race_Ethnicity+Smoking+healthDrinking+Healthy_physical_activity+Qualification+Townsend_deprivation_index+urban+CHD+diabet+Hype	klk13	0.0535309	1.05499	0.0482695	1.109	0.267429	0.693947
Surv(anxICD_Date, Out_AnxICD)~klk14+Age+Sex+BMI+Race_Ethnicity+Smoking+healthDrinking+Healthy_physical_activity+Qualification+Townsend_deprivation_index+urban+CHD+diabet+Hype	klk14	-0.0455087	0.955511	0.0453137	-1.0043	0.315232	0.735542
Surv(anxICD_Date, Out_AnxICD)~klk4+Age+Sex+BMI+Race_Ethnicity+Smoking+healthDrinking+Healthy_physical_activity+Qualification+Townsend_deprivation_index+urban+CHD+diabet+Hype	klk4	0.0816335	1.08506	0.0321982	2.53534	0.0112337	0.225098
Surv(anxICD_Date, Out_AnxICD)~klk6+Age+Sex+BMI+Race_Ethnicity+Smoking+healthDrinking+Healthy_physical_activity+Qualification+Townsend_deprivation_index+urban+CHD+diabet+Hype	klk6	-0.142662	0.867047	0.0676977	-2.10734	0.0350884	0.339697
Surv(anxICD_Date, Out_AnxICD)~klk8+Age+Sex+BMI+Race_Ethnicity+Smoking+healthDrinking+Healthy_physical_activity+Qualification+Townsend_deprivation_index+urban+CHD+diabet+Hype	klk8	-0.145045	0.864983	0.0607312	-2.38832	0.0169257	0.275136
Surv(anxICD_Date, Out_AnxICD)~klrb1+Age+Sex+BMI+Race_Ethnicity+Smoking+healthDrinking+Healthy_physical_activity+Qualification+Townsend_deprivation_index+urban+CHD+diabet+Hype	klrb1	-0.0485244	0.952634	0.0557095	-0.871026	0.38374	0.752596
Surv(anxICD_Date, Out_AnxICD)~klrd1+Age+Sex+BMI+Race_Ethnicity+Smoking+healthDrinking+Healthy_physical_activity+Qualification+Townsend_deprivation_index+urban+CHD+diabet+Hype	klrd1	0.0454886	1.04654	0.0447989	1.0154	0.309916	0.733334
Surv(anxICD_Date, Out_AnxICD)~krt14+Age+Sex+BMI+Race_Ethnicity+Smoking+healthDrinking+Healthy_physical_activity+Qualification+Townsend_deprivation_index+urban+CHD+diabet+Hype	krt14	-0.12285	0.884397	0.0786169	-1.56264	0.118138	0.525338
Surv(anxICD_Date, Out_AnxICD)~krt18+Age+Sex+BMI+Race_Ethnicity+Smoking+healthDrinking+Healthy_physical_activity+Qualification+Townsend_deprivation_index+urban+CHD+diabet+Hype	krt18	-0.0367993	0.96387	0.0267185	-1.37729	0.168421	0.590166
Surv(anxICD_Date, Out_AnxICD)~krt19+Age+Sex+BMI+Race_Ethnicity+Smoking+healthDrinking+Healthy_physical_activity+Qualification+Townsend_deprivation_index+urban+CHD+diabet+Hype	krt19	-0.0489971	0.952184	0.031852	-1.53827	0.123982	0.528646
Surv(anxICD_Date, Out_AnxICD)~krt5+Age+Sex+BMI+Race_Ethnicity+Smoking+healthDrinking+Healthy_physical_activity+Qualification+Townsend_deprivation_index+urban+CHD+diabet+Hype	krt5	-0.107959	0.897664	0.0433606	-2.4898	0.0127813	0.234069
Surv(anxICD_Date, Out_AnxICD)~kyat1+Age+Sex+BMI+Race_Ethnicity+Smoking+healthDrinking+Healthy_physical_activity+Qualification+Townsend_deprivation_index+urban+CHD+diabet+Hype	kyat1	0.0351461	1.03577	0.035943	0.977828	0.32816	0.739343
Surv(anxICD_Date, Out_AnxICD)~kynu+Age+Sex+BMI+Race_Ethnicity+Smoking+healthDrinking+Healthy_physical_activity+Qualification+Townsend_deprivation_index+urban+CHD+diabet+Hype	kynu	-0.0165696	0.983567	0.0459789	-0.360373	0.718568	0.90643
Surv(anxICD_Date, Out_AnxICD)~l1cam+Age+Sex+BMI+Race_Ethnicity+Smoking+healthDrinking+Healthy_physical_activity+Qualification+Townsend_deprivation_index+urban+CHD+diabet+Hype	l1cam	-0.0712681	0.931212	0.0721123	-0.988293	0.323009	0.739343
Surv(anxICD_Date, Out_AnxICD)~lactb2+Age+Sex+BMI+Race_Ethnicity+Smoking+healthDrinking+Healthy_physical_activity+Qualification+Townsend_deprivation_index+urban+CHD+diabet+Hype	lactb2	0.036357	1.03703	0.0311555	1.16695	0.24323	0.68769
Surv(anxICD_Date, Out_AnxICD)~lag3+Age+Sex+BMI+Race_Ethnicity+Smoking+healthDrinking+Healthy_physical_activity+Qualification+Townsend_deprivation_index+urban+CHD+diabet+Hype	lag3	-0.169451	0.844128	0.0535867	-3.16219	0.00156588	0.0996034
Surv(anxICD_Date, Out_AnxICD)~lair1+Age+Sex+BMI+Race_Ethnicity+Smoking+healthDrinking+Healthy_physical_activity+Qualification+Townsend_deprivation_index+urban+CHD+diabet+Hype	lair1	-0.021149	0.979073	0.0562979	-0.375662	0.707168	0.900424
Surv(anxICD_Date, Out_AnxICD)~lair2+Age+Sex+BMI+Race_Ethnicity+Smoking+healthDrinking+Healthy_physical_activity+Qualification+Townsend_deprivation_index+urban+CHD+diabet+Hype	lair2	-0.0373753	0.963315	0.019583	-1.90855	0.05632	0.403963
Surv(anxICD_Date, Out_AnxICD)~lama4+Age+Sex+BMI+Race_Ethnicity+Smoking+healthDrinking+Healthy_physical_activity+Qualification+Townsend_deprivation_index+urban+CHD+diabet+Hype	lama4	0.0323879	1.03292	0.0623909	0.519113	0.603682	0.858137
Surv(anxICD_Date, Out_AnxICD)~lamp2+Age+Sex+BMI+Race_Ethnicity+Smoking+healthDrinking+Healthy_physical_activity+Qualification+Townsend_deprivation_index+urban+CHD+diabet+Hype	lamp2	0.193975	1.21407	0.112337	1.72672	0.084218	0.452489
Surv(anxICD_Date, Out_AnxICD)~lamp3+Age+Sex+BMI+Race_Ethnicity+Smoking+healthDrinking+Healthy_physical_activity+Qualification+Townsend_deprivation_index+urban+CHD+diabet+Hype	lamp3	0.0275532	1.02794	0.0403685	0.682541	0.494897	0.805299
Surv(anxICD_Date, Out_AnxICD)~lap3+Age+Sex+BMI+Race_Ethnicity+Smoking+healthDrinking+Healthy_physical_activity+Qualification+Townsend_deprivation_index+urban+CHD+diabet+Hype	lap3	-0.0200959	0.980105	0.0435584	-0.461355	0.644544	0.873969
Surv(anxICD_Date, Out_AnxICD)~lat+Age+Sex+BMI+Race_Ethnicity+Smoking+healthDrinking+Healthy_physical_activity+Qualification+Townsend_deprivation_index+urban+CHD+diabet+Hype	lat	0.0148339	1.01494	0.0273926	0.541529	0.588143	0.852676
Surv(anxICD_Date, Out_AnxICD)~lat2+Age+Sex+BMI+Race_Ethnicity+Smoking+healthDrinking+Healthy_physical_activity+Qualification+Townsend_deprivation_index+urban+CHD+diabet+Hype	lat2	0.0197432	1.01994	0.0167154	1.18114	0.237548	0.683135
Surv(anxICD_Date, Out_AnxICD)~layn+Age+Sex+BMI+Race_Ethnicity+Smoking+healthDrinking+Healthy_physical_activity+Qualification+Townsend_deprivation_index+urban+CHD+diabet+Hype	layn	-0.0384793	0.962252	0.0623187	-0.617459	0.536932	0.827845
Surv(anxICD_Date, Out_AnxICD)~lbp+Age+Sex+BMI+Race_Ethnicity+Smoking+healthDrinking+Healthy_physical_activity+Qualification+Townsend_deprivation_index+urban+CHD+diabet+Hype	lbp	-0.000307681	0.999692	0.0357717	-0.00860124	0.993137	0.997105
Surv(anxICD_Date, Out_AnxICD)~lbr+Age+Sex+BMI+Race_Ethnicity+Smoking+healthDrinking+Healthy_physical_activity+Qualification+Townsend_deprivation_index+urban+CHD+diabet+Hype	lbr	0.0279702	1.02837	0.0290789	0.961874	0.336113	0.739576
Surv(anxICD_Date, Out_AnxICD)~lcn2+Age+Sex+BMI+Race_Ethnicity+Smoking+healthDrinking+Healthy_physical_activity+Qualification+Townsend_deprivation_index+urban+CHD+diabet+Hype	lcn2	-0.0866121	0.917033	0.0563527	-1.53696	0.124302	0.528646
Surv(anxICD_Date, Out_AnxICD)~ldlr+Age+Sex+BMI+Race_Ethnicity+Smoking+healthDrinking+Healthy_physical_activity+Qualification+Townsend_deprivation_index+urban+CHD+diabet+Hype	ldlr	0.026295	1.02664	0.0398441	0.659948	0.509287	0.812527
Surv(anxICD_Date, Out_AnxICD)~lefty2+Age+Sex+BMI+Race_Ethnicity+Smoking+healthDrinking+Healthy_physical_activity+Qualification+Townsend_deprivation_index+urban+CHD+diabet+Hype	lefty2	-0.10137	0.903599	0.0402412	-2.51906	0.0117669	0.225098
Surv(anxICD_Date, Out_AnxICD)~lep+Age+Sex+BMI+Race_Ethnicity+Smoking+healthDrinking+Healthy_physical_activity+Qualification+Townsend_deprivation_index+urban+CHD+diabet+Hype	lep	-0.01621	0.983921	0.0319831	-0.50683	0.612274	0.863355
Surv(anxICD_Date, Out_AnxICD)~lepr+Age+Sex+BMI+Race_Ethnicity+Smoking+healthDrinking+Healthy_physical_activity+Qualification+Townsend_deprivation_index+urban+CHD+diabet+Hype	lepr	0.105066	1.11078	0.0659315	1.59356	0.111036	0.510512
Surv(anxICD_Date, Out_AnxICD)~lgals1+Age+Sex+BMI+Race_Ethnicity+Smoking+healthDrinking+Healthy_physical_activity+Qualification+Townsend_deprivation_index+urban+CHD+diabet+Hype	lgals1	0.072581	1.07528	0.0605066	1.19956	0.230312	0.682165
Surv(anxICD_Date, Out_AnxICD)~lgals3+Age+Sex+BMI+Race_Ethnicity+Smoking+healthDrinking+Healthy_physical_activity+Qualification+Townsend_deprivation_index+urban+CHD+diabet+Hype	lgals3	0.0352796	1.03591	0.0700522	0.503619	0.614529	0.863355
Surv(anxICD_Date, Out_AnxICD)~lgals4+Age+Sex+BMI+Race_Ethnicity+Smoking+healthDrinking+Healthy_physical_activity+Qualification+Townsend_deprivation_index+urban+CHD+diabet+Hype	lgals4	0.00426854	1.00428	0.0400135	0.106677	0.915045	0.985629
Surv(anxICD_Date, Out_AnxICD)~lgals7_lgals7b+Age+Sex+BMI+Race_Ethnicity+Smoking+healthDrinking+Healthy_physical_activity+Qualification+Townsend_deprivation_index+urban+CHD+diabet+Hype	lgals7_lgals7b	0.0127334	1.01281	0.0504736	0.252278	0.800826	0.940083
Surv(anxICD_Date, Out_AnxICD)~lgals9+Age+Sex+BMI+Race_Ethnicity+Smoking+healthDrinking+Healthy_physical_activity+Qualification+Townsend_deprivation_index+urban+CHD+diabet+Hype	lgals9	0.0650094	1.06717	0.0664322	0.978583	0.327786	0.739343
Surv(anxICD_Date, Out_AnxICD)~lgals8+Age+Sex+BMI+Race_Ethnicity+Smoking+healthDrinking+Healthy_physical_activity+Qualification+Townsend_deprivation_index+urban+CHD+diabet+Hype	lgals8	0.0440696	1.04506	0.0336699	1.30887	0.190578	0.627243
Surv(anxICD_Date, Out_AnxICD)~lgmn+Age+Sex+BMI+Race_Ethnicity+Smoking+healthDrinking+Healthy_physical_activity+Qualification+Townsend_deprivation_index+urban+CHD+diabet+Hype	lgmn	0.0804654	1.08379	0.0575803	1.39745	0.162279	0.584774
Surv(anxICD_Date, Out_AnxICD)~lhb+Age+Sex+BMI+Race_Ethnicity+Smoking+healthDrinking+Healthy_physical_activity+Qualification+Townsend_deprivation_index+urban+CHD+diabet+Hype	lhb	-0.0148362	0.985273	0.0249261	-0.595206	0.551706	0.831864
Surv(anxICD_Date, Out_AnxICD)~lhpp+Age+Sex+BMI+Race_Ethnicity+Smoking+healthDrinking+Healthy_physical_activity+Qualification+Townsend_deprivation_index+urban+CHD+diabet+Hype	lhpp	0.0313604	1.03186	0.0341594	0.918061	0.358587	0.744131
Surv(anxICD_Date, Out_AnxICD)~lif+Age+Sex+BMI+Race_Ethnicity+Smoking+healthDrinking+Healthy_physical_activity+Qualification+Townsend_deprivation_index+urban+CHD+diabet+Hype	lif	-0.0059778	0.99404	0.0421627	-0.14178	0.887254	0.972324
Surv(anxICD_Date, Out_AnxICD)~lifr+Age+Sex+BMI+Race_Ethnicity+Smoking+healthDrinking+Healthy_physical_activity+Qualification+Townsend_deprivation_index+urban+CHD+diabet+Hype	lifr	0.0847432	1.08844	0.08701	0.973947	0.330083	0.739343
Surv(anxICD_Date, Out_AnxICD)~lilra2+Age+Sex+BMI+Race_Ethnicity+Smoking+healthDrinking+Healthy_physical_activity+Qualification+Townsend_deprivation_index+urban+CHD+diabet+Hype	lilra2	-0.0033577	0.996648	0.0580337	-0.0578577	0.953862	0.992262
Surv(anxICD_Date, Out_AnxICD)~lilra5+Age+Sex+BMI+Race_Ethnicity+Smoking+healthDrinking+Healthy_physical_activity+Qualification+Townsend_deprivation_index+urban+CHD+diabet+Hype	lilra5	0.0405149	1.04135	0.0657624	0.61608	0.537842	0.827845
Surv(anxICD_Date, Out_AnxICD)~lilrb1+Age+Sex+BMI+Race_Ethnicity+Smoking+healthDrinking+Healthy_physical_activity+Qualification+Townsend_deprivation_index+urban+CHD+diabet+Hype	lilrb1	-0.0931554	0.911052	0.0757341	-1.23003	0.218685	0.658304
Surv(anxICD_Date, Out_AnxICD)~lilrb2+Age+Sex+BMI+Race_Ethnicity+Smoking+healthDrinking+Healthy_physical_activity+Qualification+Townsend_deprivation_index+urban+CHD+diabet+Hype	lilrb2	-0.174707	0.839703	0.059373	-2.94254	0.00325537	0.139669
Surv(anxICD_Date, Out_AnxICD)~lilrb4+Age+Sex+BMI+Race_Ethnicity+Smoking+healthDrinking+Healthy_physical_activity+Qualification+Townsend_deprivation_index+urban+CHD+diabet+Hype	lilrb4	0.101263	1.10657	0.048541	2.08613	0.0369667	0.351186
Surv(anxICD_Date, Out_AnxICD)~lilrb5+Age+Sex+BMI+Race_Ethnicity+Smoking+healthDrinking+Healthy_physical_activity+Qualification+Townsend_deprivation_index+urban+CHD+diabet+Hype	lilrb5	-0.0203724	0.979834	0.0292729	-0.695948	0.486461	0.797862
Surv(anxICD_Date, Out_AnxICD)~lpcat2+Age+Sex+BMI+Race_Ethnicity+Smoking+healthDrinking+Healthy_physical_activity+Qualification+Townsend_deprivation_index+urban+CHD+diabet+Hype	lpcat2	-0.0142394	0.985862	0.0487877	-0.291864	0.770391	0.926877
Surv(anxICD_Date, Out_AnxICD)~lpl+Age+Sex+BMI+Race_Ethnicity+Smoking+healthDrinking+Healthy_physical_activity+Qualification+Townsend_deprivation_index+urban+CHD+diabet+Hype	lpl	-0.00434774	0.995662	0.0446496	-0.0973748	0.922429	0.985629
Surv(anxICD_Date, Out_AnxICD)~lpo+Age+Sex+BMI+Race_Ethnicity+Smoking+healthDrinking+Healthy_physical_activity+Qualification+Townsend_deprivation_index+urban+CHD+diabet+Hype	lpo	-0.0605032	0.941291	0.0362355	-1.66972	0.0949742	0.483815
Surv(anxICD_Date, Out_AnxICD)~lrig1+Age+Sex+BMI+Race_Ethnicity+Smoking+healthDrinking+Healthy_physical_activity+Qualification+Townsend_deprivation_index+urban+CHD+diabet+Hype	lrig1	0.0178945	1.01806	0.0610534	0.293097	0.769448	0.926589
Surv(anxICD_Date, Out_AnxICD)~lrp1+Age+Sex+BMI+Race_Ethnicity+Smoking+healthDrinking+Healthy_physical_activity+Qualification+Townsend_deprivation_index+urban+CHD+diabet+Hype	lrp1	-0.0204869	0.979722	0.0797638	-0.256844	0.797299	0.93816
Surv(anxICD_Date, Out_AnxICD)~lrp11+Age+Sex+BMI+Race_Ethnicity+Smoking+healthDrinking+Healthy_physical_activity+Qualification+Townsend_deprivation_index+urban+CHD+diabet+Hype	lrp11	-0.00328034	0.996725	0.0587564	-0.0558295	0.955478	0.992262
Surv(anxICD_Date, Out_AnxICD)~lrpap1+Age+Sex+BMI+Race_Ethnicity+Smoking+healthDrinking+Healthy_physical_activity+Qualification+Townsend_deprivation_index+urban+CHD+diabet+Hype	lrpap1	0.0303288	1.03079	0.0358751	0.845401	0.397887	0.754993
Surv(anxICD_Date, Out_AnxICD)~lrrc25+Age+Sex+BMI+Race_Ethnicity+Smoking+healthDrinking+Healthy_physical_activity+Qualification+Townsend_deprivation_index+urban+CHD+diabet+Hype	lrrc25	-0.0426009	0.958294	0.0549597	-0.77513	0.438263	0.773436
Surv(anxICD_Date, Out_AnxICD)~lrrn1+Age+Sex+BMI+Race_Ethnicity+Smoking+healthDrinking+Healthy_physical_activity+Qualification+Townsend_deprivation_index+urban+CHD+diabet+Hype	lrrn1	-0.187798	0.828782	0.0544315	-3.45016	0.000560249	0.0512278
Surv(anxICD_Date, Out_AnxICD)~lsp1+Age+Sex+BMI+Race_Ethnicity+Smoking+healthDrinking+Healthy_physical_activity+Qualification+Townsend_deprivation_index+urban+CHD+diabet+Hype	lsp1	0.0117457	1.01181	0.0517379	0.227022	0.820407	0.946168
Surv(anxICD_Date, Out_AnxICD)~lsm1+Age+Sex+BMI+Race_Ethnicity+Smoking+healthDrinking+Healthy_physical_activity+Qualification+Townsend_deprivation_index+urban+CHD+diabet+Hype	lsm1	0.0471859	1.04832	0.0369159	1.2782	0.201179	0.638944
Surv(anxICD_Date, Out_AnxICD)~lta+Age+Sex+BMI+Race_Ethnicity+Smoking+healthDrinking+Healthy_physical_activity+Qualification+Townsend_deprivation_index+urban+CHD+diabet+Hype	lta	-0.0097428	0.990305	0.0523881	-0.185973	0.852466	0.96282
Surv(anxICD_Date, Out_AnxICD)~lta4h+Age+Sex+BMI+Race_Ethnicity+Smoking+healthDrinking+Healthy_physical_activity+Qualification+Townsend_deprivation_index+urban+CHD+diabet+Hype	lta4h	-0.0453101	0.955701	0.0352244	-1.28633	0.198329	0.638944
Surv(anxICD_Date, Out_AnxICD)~ltbp2+Age+Sex+BMI+Race_Ethnicity+Smoking+healthDrinking+Healthy_physical_activity+Qualification+Townsend_deprivation_index+urban+CHD+diabet+Hype	ltbp2	-0.000290042	0.99971	0.0650772	-0.00445689	0.996444	0.997105
Surv(anxICD_Date, Out_AnxICD)~ltbp3+Age+Sex+BMI+Race_Ethnicity+Smoking+healthDrinking+Healthy_physical_activity+Qualification+Townsend_deprivation_index+urban+CHD+diabet+Hype	ltbp3	0.00466467	1.00468	0.039384	0.118441	0.905718	0.980161
Surv(anxICD_Date, Out_AnxICD)~ltbr+Age+Sex+BMI+Race_Ethnicity+Smoking+healthDrinking+Healthy_physical_activity+Qualification+Townsend_deprivation_index+urban+CHD+diabet+Hype	ltbr	0.00969013	1.00974	0.0746498	0.129808	0.896718	0.977114
Surv(anxICD_Date, Out_AnxICD)~lto1+Age+Sex+BMI+Race_Ethnicity+Smoking+healthDrinking+Healthy_physical_activity+Qualification+Townsend_deprivation_index+urban+CHD+diabet+Hype	lto1	-0.0188886	0.981289	0.0513131	-0.368104	0.712796	0.902874
Surv(anxICD_Date, Out_AnxICD)~lxn+Age+Sex+BMI+Race_Ethnicity+Smoking+healthDrinking+Healthy_physical_activity+Qualification+Townsend_deprivation_index+urban+CHD+diabet+Hype	lxn	-0.0537483	0.947671	0.0318434	-1.68789	0.0914314	0.476685
Surv(anxICD_Date, Out_AnxICD)~ly6d+Age+Sex+BMI+Race_Ethnicity+Smoking+healthDrinking+Healthy_physical_activity+Qualification+Townsend_deprivation_index+urban+CHD+diabet+Hype	ly6d	-0.0681458	0.934124	0.0563689	-1.20893	0.226691	0.675792
Surv(anxICD_Date, Out_AnxICD)~ly75+Age+Sex+BMI+Race_Ethnicity+Smoking+healthDrinking+Healthy_physical_activity+Qualification+Townsend_deprivation_index+urban+CHD+diabet+Hype	ly75	-0.0162464	0.983885	0.0537888	-0.302041	0.762621	0.92437
Surv(anxICD_Date, Out_AnxICD)~ly9+Age+Sex+BMI+Race_Ethnicity+Smoking+healthDrinking+Healthy_physical_activity+Qualification+Townsend_deprivation_index+urban+CHD+diabet+Hype	ly9	-0.00662892	0.993393	0.0726791	-0.0912081	0.927327	0.985959
Surv(anxICD_Date, Out_AnxICD)~lyar+Age+Sex+BMI+Race_Ethnicity+Smoking+healthDrinking+Healthy_physical_activity+Qualification+Townsend_deprivation_index+urban+CHD+diabet+Hype	lyar	-0.0331963	0.967349	0.0404271	-0.821139	0.411567	0.759581
Surv(anxICD_Date, Out_AnxICD)~lyn+Age+Sex+BMI+Race_Ethnicity+Smoking+healthDrinking+Healthy_physical_activity+Qualification+Townsend_deprivation_index+urban+CHD+diabet+Hype	lyn	0.0281149	1.02851	0.0247813	1.13452	0.256576	0.690197
Surv(anxICD_Date, Out_AnxICD)~ly96+Age+Sex+BMI+Race_Ethnicity+Smoking+healthDrinking+Healthy_physical_activity+Qualification+Townsend_deprivation_index+urban+CHD+diabet+Hype	ly96	-0.0658748	0.936248	0.0599555	-1.09873	0.271887	0.697844
Surv(anxICD_Date, Out_AnxICD)~lypd1+Age+Sex+BMI+Race_Ethnicity+Smoking+healthDrinking+Healthy_physical_activity+Qualification+Townsend_deprivation_index+urban+CHD+diabet+Hype	lypd1	0.00686959	1.00689	0.0336716	0.204017	0.83834	0.956437
Surv(anxICD_Date, Out_AnxICD)~lypd3+Age+Sex+BMI+Race_Ethnicity+Smoking+healthDrinking+Healthy_physical_activity+Qualification+Townsend_deprivation_index+urban+CHD+diabet+Hype	lypd3	-0.0173166	0.982832	0.0614313	-0.281886	0.778031	0.930923
Surv(anxICD_Date, Out_AnxICD)~lypd8+Age+Sex+BMI+Race_Ethnicity+Smoking+healthDrinking+Healthy_physical_activity+Qualification+Townsend_deprivation_index+urban+CHD+diabet+Hype	lypd8	-0.0596748	0.942071	0.0433887	-1.37535	0.169022	0.590166
Surv(anxICD_Date, Out_AnxICD)~mad1l1+Age+Sex+BMI+Race_Ethnicity+Smoking+healthDrinking+Healthy_physical_activity+Qualification+Townsend_deprivation_index+urban+CHD+diabet+Hype	mad1l1	0.0172882	1.01744	0.0413914	0.417676	0.676184	0.884845
Surv(anxICD_Date, Out_AnxICD)~maea+Age+Sex+BMI+Race_Ethnicity+Smoking+healthDrinking+Healthy_physical_activity+Qualification+Townsend_deprivation_index+urban+CHD+diabet+Hype	maea	-0.0563777	0.945182	0.0546157	-1.03226	0.30195	0.730774
Surv(anxICD_Date, Out_AnxICD)~maged1+Age+Sex+BMI+Race_Ethnicity+Smoking+healthDrinking+Healthy_physical_activity+Qualification+Townsend_deprivation_index+urban+CHD+diabet+Hype	maged1	0.0219898	1.02223	0.0437185	0.502986	0.614974	0.863355
Surv(anxICD_Date, Out_AnxICD)~manf+Age+Sex+BMI+Race_Ethnicity+Smoking+healthDrinking+Healthy_physical_activity+Qualification+Townsend_deprivation_index+urban+CHD+diabet+Hype	manf	0.0167045	1.01684	0.0175383	0.952457	0.340865	0.739576
Surv(anxICD_Date, Out_AnxICD)~mansc1+Age+Sex+BMI+Race_Ethnicity+Smoking+healthDrinking+Healthy_physical_activity+Qualification+Townsend_deprivation_index+urban+CHD+diabet+Hype	mansc1	-0.0610532	0.940773	0.0760571	-0.802728	0.422132	0.75963
Surv(anxICD_Date, Out_AnxICD)~map2k6+Age+Sex+BMI+Race_Ethnicity+Smoking+healthDrinking+Healthy_physical_activity+Qualification+Townsend_deprivation_index+urban+CHD+diabet+Hype	map2k6	0.0204762	1.02069	0.020751	0.986759	0.323761	0.739343
Surv(anxICD_Date, Out_AnxICD)~map3k5+Age+Sex+BMI+Race_Ethnicity+Smoking+healthDrinking+Healthy_physical_activity+Qualification+Townsend_deprivation_index+urban+CHD+diabet+Hype	map3k5	0.0389521	1.03972	0.0206934	1.88234	0.0597894	0.406885
Surv(anxICD_Date, Out_AnxICD)~map4k5+Age+Sex+BMI+Race_Ethnicity+Smoking+healthDrinking+Healthy_physical_activity+Qualification+Townsend_deprivation_index+urban+CHD+diabet+Hype	map4k5	0.0176313	1.01779	0.0188606	0.934823	0.34988	0.740913
Surv(anxICD_Date, Out_AnxICD)~mapk9+Age+Sex+BMI+Race_Ethnicity+Smoking+healthDrinking+Healthy_physical_activity+Qualification+Townsend_deprivation_index+urban+CHD+diabet+Hype	mapk9	0.015879	1.01601	0.0482403	0.329165	0.742031	0.915338
Surv(anxICD_Date, Out_AnxICD)~mapt+Age+Sex+BMI+Race_Ethnicity+Smoking+healthDrinking+Healthy_physical_activity+Qualification+Townsend_deprivation_index+urban+CHD+diabet+Hype	mapt	-0.0254514	0.97487	0.0405866	-0.627088	0.530602	0.827845
Surv(anxICD_Date, Out_AnxICD)~marco+Age+Sex+BMI+Race_Ethnicity+Smoking+healthDrinking+Healthy_physical_activity+Qualification+Townsend_deprivation_index+urban+CHD+diabet+Hype	marco	-0.00174957	0.998252	0.0798471	-0.0219115	0.982519	0.996546
Surv(anxICD_Date, Out_AnxICD)~masp1+Age+Sex+BMI+Race_Ethnicity+Smoking+healthDrinking+Healthy_physical_activity+Qualification+Townsend_deprivation_index+urban+CHD+diabet+Hype	masp1	-0.0345484	0.966042	0.0896262	-0.385472	0.699888	0.89636
Surv(anxICD_Date, Out_AnxICD)~matn2+Age+Sex+BMI+Race_Ethnicity+Smoking+healthDrinking+Healthy_physical_activity+Qualification+Townsend_deprivation_index+urban+CHD+diabet+Hype	matn2	0.119333	1.12675	0.0705123	1.69237	0.0905747	0.476536
Surv(anxICD_Date, Out_AnxICD)~matn3+Age+Sex+BMI+Race_Ethnicity+Smoking+healthDrinking+Healthy_physical_activity+Qualification+Townsend_deprivation_index+urban+CHD+diabet+Hype	matn3	0.116667	1.12374	0.0658957	1.77048	0.0766478	0.436326
Surv(anxICD_Date, Out_AnxICD)~mavs+Age+Sex+BMI+Race_Ethnicity+Smoking+healthDrinking+Healthy_physical_activity+Qualification+Townsend_deprivation_index+urban+CHD+diabet+Hype	mavs	0.0348375	1.03545	0.0224765	1.54995	0.121153	0.528646
Surv(anxICD_Date, Out_AnxICD)~max+Age+Sex+BMI+Race_Ethnicity+Smoking+healthDrinking+Healthy_physical_activity+Qualification+Townsend_deprivation_index+urban+CHD+diabet+Hype	max	0.0240987	1.02439	0.0202723	1.18875	0.234538	0.682165
Surv(anxICD_Date, Out_AnxICD)~mb+Age+Sex+BMI+Race_Ethnicity+Smoking+healthDrinking+Healthy_physical_activity+Qualification+Townsend_deprivation_index+urban+CHD+diabet+Hype	mb	-0.00557567	0.99444	0.0401637	-0.138823	0.88959	0.972698
Surv(anxICD_Date, Out_AnxICD)~mcam+Age+Sex+BMI+Race_Ethnicity+Smoking+healthDrinking+Healthy_physical_activity+Qualification+Townsend_deprivation_index+urban+CHD+diabet+Hype	mcam	-0.125985	0.881628	0.0625367	-2.01457	0.0439499	0.376016
Surv(anxICD_Date, Out_AnxICD)~mcfd2+Age+Sex+BMI+Race_Ethnicity+Smoking+healthDrinking+Healthy_physical_activity+Qualification+Townsend_deprivation_index+urban+CHD+diabet+Hype	mcfd2	0.0490448	1.05027	0.047312	1.03662	0.299911	0.730066
Surv(anxICD_Date, Out_AnxICD)~mdga1+Age+Sex+BMI+Race_Ethnicity+Smoking+healthDrinking+Healthy_physical_activity+Qualification+Townsend_deprivation_index+urban+CHD+diabet+Hype	mdga1	-0.0467427	0.954333	0.0300566	-1.55516	0.119909	0.528646
Surv(anxICD_Date, Out_AnxICD)~mdk+Age+Sex+BMI+Race_Ethnicity+Smoking+healthDrinking+Healthy_physical_activity+Qualification+Townsend_deprivation_index+urban+CHD+diabet+Hype	mdk	0.0458381	1.0469	0.0398196	1.15115	0.249672	0.688143
Surv(anxICD_Date, Out_AnxICD)~med18+Age+Sex+BMI+Race_Ethnicity+Smoking+healthDrinking+Healthy_physical_activity+Qualification+Townsend_deprivation_index+urban+CHD+diabet+Hype	med18	0.0212507	1.02148	0.0277076	0.766964	0.443103	0.777162
Surv(anxICD_Date, Out_AnxICD)~megf10+Age+Sex+BMI+Race_Ethnicity+Smoking+healthDrinking+Healthy_physical_activity+Qualification+Townsend_deprivation_index+urban+CHD+diabet+Hype	megf10	-0.0453469	0.955666	0.0537282	-0.844006	0.398666	0.754993
Surv(anxICD_Date, Out_AnxICD)~megf9+Age+Sex+BMI+Race_Ethnicity+Smoking+healthDrinking+Healthy_physical_activity+Qualification+Townsend_deprivation_index+urban+CHD+diabet+Hype	megf9	-0.155521	0.855969	0.102634	-1.5153	0.129697	0.536311
Surv(anxICD_Date, Out_AnxICD)~mep1b+Age+Sex+BMI+Race_Ethnicity+Smoking+healthDrinking+Healthy_physical_activity+Qualification+Townsend_deprivation_index+urban+CHD+diabet+Hype	mep1b	-0.0494866	0.951718	0.0175684	-2.81679	0.00485063	0.148669
Surv(anxICD_Date, Out_AnxICD)~mepe+Age+Sex+BMI+Race_Ethnicity+Smoking+healthDrinking+Healthy_physical_activity+Qualification+Townsend_deprivation_index+urban+CHD+diabet+Hype	mepe	-0.169901	0.843749	0.0800624	-2.1221	0.0338292	0.339697
Surv(anxICD_Date, Out_AnxICD)~mertk+Age+Sex+BMI+Race_Ethnicity+Smoking+healthDrinking+Healthy_physical_activity+Qualification+Townsend_deprivation_index+urban+CHD+diabet+Hype	mertk	0.252947	1.28781	0.0807375	3.13295	0.00173056	0.101273
Surv(anxICD_Date, Out_AnxICD)~mesd+Age+Sex+BMI+Race_Ethnicity+Smoking+healthDrinking+Healthy_physical_activity+Qualification+Townsend_deprivation_index+urban+CHD+diabet+Hype	mesd	0.0151396	1.01525	0.0170988	0.885418	0.375931	0.752596
Surv(anxICD_Date, Out_AnxICD)~met+Age+Sex+BMI+Race_Ethnicity+Smoking+healthDrinking+Healthy_physical_activity+Qualification+Townsend_deprivation_index+urban+CHD+diabet+Hype	met	-0.203598	0.81579	0.104528	-1.94779	0.0514404	0.389779
Surv(anxICD_Date, Out_AnxICD)~metap1+Age+Sex+BMI+Race_Ethnicity+Smoking+healthDrinking+Healthy_physical_activity+Qualification+Townsend_deprivation_index+urban+CHD+diabet+Hype	metap1	-0.0688714	0.933447	0.0731551	-0.941444	0.346477	0.740913
Surv(anxICD_Date, Out_AnxICD)~metap1d+Age+Sex+BMI+Race_Ethnicity+Smoking+healthDrinking+Healthy_physical_activity+Qualification+Townsend_deprivation_index+urban+CHD+diabet+Hype	metap1d	0.029021	1.02945	0.0253339	1.14554	0.251986	0.688143
Surv(anxICD_Date, Out_AnxICD)~metap2+Age+Sex+BMI+Race_Ethnicity+Smoking+healthDrinking+Healthy_physical_activity+Qualification+Townsend_deprivation_index+urban+CHD+diabet+Hype	metap2	0.0375953	1.03831	0.0360205	1.04372	0.296614	0.730066
Surv(anxICD_Date, Out_AnxICD)~mfap3+Age+Sex+BMI+Race_Ethnicity+Smoking+healthDrinking+Healthy_physical_activity+Qualification+Townsend_deprivation_index+urban+CHD+diabet+Hype	mfap3	-0.00793362	0.992098	0.0431836	-0.183718	0.854234	0.963566
Surv(anxICD_Date, Out_AnxICD)~mfap5+Age+Sex+BMI+Race_Ethnicity+Smoking+healthDrinking+Healthy_physical_activity+Qualification+Townsend_deprivation_index+urban+CHD+diabet+Hype	mfap5	-0.115805	0.890649	0.0506418	-2.28674	0.0222109	0.291024
Surv(anxICD_Date, Out_AnxICD)~mfge8+Age+Sex+BMI+Race_Ethnicity+Smoking+healthDrinking+Healthy_physical_activity+Qualification+Townsend_deprivation_index+urban+CHD+diabet+Hype	mfge8	0.0444551	1.04546	0.0481361	0.923528	0.355732	0.741362
Surv(anxICD_Date, Out_AnxICD)~mgll+Age+Sex+BMI+Race_Ethnicity+Smoking+healthDrinking+Healthy_physical_activity+Qualification+Townsend_deprivation_index+urban+CHD+diabet+Hype	mgll	0.0276971	1.02808	0.0240973	1.14938	0.250397	0.688143
Surv(anxICD_Date, Out_AnxICD)~mgmt+Age+Sex+BMI+Race_Ethnicity+Smoking+healthDrinking+Healthy_physical_activity+Qualification+Townsend_deprivation_index+urban+CHD+diabet+Hype	mgmt	0.0175437	1.0177	0.0173796	1.00944	0.312765	0.733334
Surv(anxICD_Date, Out_AnxICD)~mia+Age+Sex+BMI+Race_Ethnicity+Smoking+healthDrinking+Healthy_physical_activity+Qualification+Townsend_deprivation_index+urban+CHD+diabet+Hype	mia	-0.0765133	0.926341	0.0573424	-1.33432	0.182098	0.621001
Surv(anxICD_Date, Out_AnxICD)~micb_mica+Age+Sex+BMI+Race_Ethnicity+Smoking+healthDrinking+Healthy_physical_activity+Qualification+Townsend_deprivation_index+urban+CHD+diabet+Hype	micb_mica	0.00913187	1.00917	0.0142646	0.640177	0.522057	0.823105
Surv(anxICD_Date, Out_AnxICD)~mif+Age+Sex+BMI+Race_Ethnicity+Smoking+healthDrinking+Healthy_physical_activity+Qualification+Townsend_deprivation_index+urban+CHD+diabet+Hype	mif	0.030612	1.03109	0.0304554	1.00514	0.314828	0.735542
Surv(anxICD_Date, Out_AnxICD)~milr1+Age+Sex+BMI+Race_Ethnicity+Smoking+healthDrinking+Healthy_physical_activity+Qualification+Townsend_deprivation_index+urban+CHD+diabet+Hype	milr1	0.025449	1.02578	0.0420619	0.605038	0.545154	0.827845
Surv(anxICD_Date, Out_AnxICD)~mitd1+Age+Sex+BMI+Race_Ethnicity+Smoking+healthDrinking+Healthy_physical_activity+Qualification+Townsend_deprivation_index+urban+CHD+diabet+Hype	mitd1	0.0106839	1.01074	0.0216502	0.493478	0.621675	0.865376
Surv(anxICD_Date, Out_AnxICD)~mln+Age+Sex+BMI+Race_Ethnicity+Smoking+healthDrinking+Healthy_physical_activity+Qualification+Townsend_deprivation_index+urban+CHD+diabet+Hype	mln	-0.0355829	0.965043	0.0236439	-1.50495	0.132338	0.54081
Surv(anxICD_Date, Out_AnxICD)~mme+Age+Sex+BMI+Race_Ethnicity+Smoking+healthDrinking+Healthy_physical_activity+Qualification+Townsend_deprivation_index+urban+CHD+diabet+Hype	mme	0.00826466	1.0083	0.0262984	0.314265	0.75332	0.919956
Surv(anxICD_Date, Out_AnxICD)~mmp1+Age+Sex+BMI+Race_Ethnicity+Smoking+healthDrinking+Healthy_physical_activity+Qualification+Townsend_deprivation_index+urban+CHD+diabet+Hype	mmp1	-0.00623362	0.993786	0.0236034	-0.264099	0.791704	0.93763
Surv(anxICD_Date, Out_AnxICD)~mmp10+Age+Sex+BMI+Race_Ethnicity+Smoking+healthDrinking+Healthy_physical_activity+Qualification+Townsend_deprivation_index+urban+CHD+diabet+Hype	mmp10	-0.045452	0.955565	0.0360186	-1.2619	0.206983	0.644291
Surv(anxICD_Date, Out_AnxICD)~mmp12+Age+Sex+BMI+Race_Ethnicity+Smoking+healthDrinking+Healthy_physical_activity+Qualification+Townsend_deprivation_index+urban+CHD+diabet+Hype	mmp12	-0.0491268	0.95206	0.0403553	-1.21736	0.223469	0.668578
Surv(anxICD_Date, Out_AnxICD)~mmp3+Age+Sex+BMI+Race_Ethnicity+Smoking+healthDrinking+Healthy_physical_activity+Qualification+Townsend_deprivation_index+urban+CHD+diabet+Hype	mmp3	0.016037	1.01617	0.0428595	0.374177	0.708273	0.901046
Surv(anxICD_Date, Out_AnxICD)~mmp13+Age+Sex+BMI+Race_Ethnicity+Smoking+healthDrinking+Healthy_physical_activity+Qualification+Townsend_deprivation_index+urban+CHD+diabet+Hype	mmp13	-0.150596	0.860195	0.0654376	-2.30137	0.0213708	0.291024
Surv(anxICD_Date, Out_AnxICD)~mmp7+Age+Sex+BMI+Race_Ethnicity+Smoking+healthDrinking+Healthy_physical_activity+Qualification+Townsend_deprivation_index+urban+CHD+diabet+Hype	mmp7	0.110495	1.11683	0.0447844	2.46727	0.0136148	0.234334
Surv(anxICD_Date, Out_AnxICD)~mmp8+Age+Sex+BMI+Race_Ethnicity+Smoking+healthDrinking+Healthy_physical_activity+Qualification+Townsend_deprivation_index+urban+CHD+diabet+Hype	mmp8	0.0120034	1.01208	0.0279027	0.430187	0.66706	0.880864
Surv(anxICD_Date, Out_AnxICD)~mmp9+Age+Sex+BMI+Race_Ethnicity+Smoking+healthDrinking+Healthy_physical_activity+Qualification+Townsend_deprivation_index+urban+CHD+diabet+Hype	mmp9	0.0362194	1.03688	0.0343701	1.05381	0.291972	0.726162
Surv(anxICD_Date, Out_AnxICD)~mnda+Age+Sex+BMI+Race_Ethnicity+Smoking+healthDrinking+Healthy_physical_activity+Qualification+Townsend_deprivation_index+urban+CHD+diabet+Hype	mnda	0.0168178	1.01696	0.0198398	0.847676	0.396618	0.754631
Surv(anxICD_Date, Out_AnxICD)~mog+Age+Sex+BMI+Race_Ethnicity+Smoking+healthDrinking+Healthy_physical_activity+Qualification+Townsend_deprivation_index+urban+CHD+diabet+Hype	mog	-0.0645093	0.937527	0.062782	-1.02751	0.304179	0.731216
Surv(anxICD_Date, Out_AnxICD)~mphosph8+Age+Sex+BMI+Race_Ethnicity+Smoking+healthDrinking+Healthy_physical_activity+Qualification+Townsend_deprivation_index+urban+CHD+diabet+Hype	mphosph8	0.0519437	1.05332	0.0274235	1.89413	0.0582079	0.406885
Surv(anxICD_Date, Out_AnxICD)~mpi+Age+Sex+BMI+Race_Ethnicity+Smoking+healthDrinking+Healthy_physical_activity+Qualification+Townsend_deprivation_index+urban+CHD+diabet+Hype	mpi	0.01189	1.01196	0.0243557	0.488184	0.62542	0.86571
Surv(anxICD_Date, Out_AnxICD)~mpig6b+Age+Sex+BMI+Race_Ethnicity+Smoking+healthDrinking+Healthy_physical_activity+Qualification+Townsend_deprivation_index+urban+CHD+diabet+Hype	mpig6b	0.0366526	1.03733	0.0278477	1.31618	0.188113	0.626899
Surv(anxICD_Date, Out_AnxICD)~mpo+Age+Sex+BMI+Race_Ethnicity+Smoking+healthDrinking+Healthy_physical_activity+Qualification+Townsend_deprivation_index+urban+CHD+diabet+Hype	mpo	0.00729295	1.00732	0.0441727	0.165101	0.868865	0.968468
Surv(anxICD_Date, Out_AnxICD)~mrpl46+Age+Sex+BMI+Race_Ethnicity+Smoking+healthDrinking+Healthy_physical_activity+Qualification+Townsend_deprivation_index+urban+CHD+diabet+Hype	mrpl46	0.0123025	1.01238	0.076011	0.161852	0.871422	0.968988
Surv(anxICD_Date, Out_AnxICD)~msln+Age+Sex+BMI+Race_Ethnicity+Smoking+healthDrinking+Healthy_physical_activity+Qualification+Townsend_deprivation_index+urban+CHD+diabet+Hype	msln	0.0299309	1.03038	0.0369512	0.810012	0.417933	0.75963
Surv(anxICD_Date, Out_AnxICD)~msmb+Age+Sex+BMI+Race_Ethnicity+Smoking+healthDrinking+Healthy_physical_activity+Qualification+Townsend_deprivation_index+urban+CHD+diabet+Hype	msmb	-0.0162173	0.983913	0.0301664	-0.537596	0.590856	0.855006
Surv(anxICD_Date, Out_AnxICD)~msr1+Age+Sex+BMI+Race_Ethnicity+Smoking+healthDrinking+Healthy_physical_activity+Qualification+Townsend_deprivation_index+urban+CHD+diabet+Hype	msr1	0.00735851	1.00739	0.0463341	0.158814	0.873815	0.968988
Surv(anxICD_Date, Out_AnxICD)~msra+Age+Sex+BMI+Race_Ethnicity+Smoking+healthDrinking+Healthy_physical_activity+Qualification+Townsend_deprivation_index+urban+CHD+diabet+Hype	msra	0.0102182	1.01027	0.0285347	0.358098	0.72027	0.90643
Surv(anxICD_Date, Out_AnxICD)~mstn+Age+Sex+BMI+Race_Ethnicity+Smoking+healthDrinking+Healthy_physical_activity+Qualification+Townsend_deprivation_index+urban+CHD+diabet+Hype	mstn	-0.066384	0.935772	0.0408364	-1.62561	0.104033	0.49256
Surv(anxICD_Date, Out_AnxICD)~mtpn+Age+Sex+BMI+Race_Ethnicity+Smoking+healthDrinking+Healthy_physical_activity+Qualification+Townsend_deprivation_index+urban+CHD+diabet+Hype	mtpn	-0.00335315	0.996652	0.0640261	-0.0523716	0.958233	0.992262
Surv(anxICD_Date, Out_AnxICD)~muc13+Age+Sex+BMI+Race_Ethnicity+Smoking+healthDrinking+Healthy_physical_activity+Qualification+Townsend_deprivation_index+urban+CHD+diabet+Hype	muc13	-0.0446531	0.956329	0.0429217	-1.04034	0.298182	0.730066
Surv(anxICD_Date, Out_AnxICD)~muc16+Age+Sex+BMI+Race_Ethnicity+Smoking+healthDrinking+Healthy_physical_activity+Qualification+Townsend_deprivation_index+urban+CHD+diabet+Hype	muc16	0.0321759	1.0327	0.0115366	2.78904	0.00528646	0.148733
Surv(anxICD_Date, Out_AnxICD)~mvk+Age+Sex+BMI+Race_Ethnicity+Smoking+healthDrinking+Healthy_physical_activity+Qualification+Townsend_deprivation_index+urban+CHD+diabet+Hype	mvk	0.0336087	1.03418	0.0267968	1.2542	0.209768	0.647105
Surv(anxICD_Date, Out_AnxICD)~myo9b+Age+Sex+BMI+Race_Ethnicity+Smoking+healthDrinking+Healthy_physical_activity+Qualification+Townsend_deprivation_index+urban+CHD+diabet+Hype	myo9b	0.0208281	1.02105	0.0308719	0.674661	0.499891	0.805522
Surv(anxICD_Date, Out_AnxICD)~myoc+Age+Sex+BMI+Race_Ethnicity+Smoking+healthDrinking+Healthy_physical_activity+Qualification+Townsend_deprivation_index+urban+CHD+diabet+Hype	myoc	-0.113552	0.892658	0.045861	-2.47599	0.0132866	0.234069
Surv(anxICD_Date, Out_AnxICD)~mzb1+Age+Sex+BMI+Race_Ethnicity+Smoking+healthDrinking+Healthy_physical_activity+Qualification+Townsend_deprivation_index+urban+CHD+diabet+Hype	mzb1	-0.00949249	0.990552	0.040708	-0.233185	0.815618	0.945214
Surv(anxICD_Date, Out_AnxICD)~mzt1+Age+Sex+BMI+Race_Ethnicity+Smoking+healthDrinking+Healthy_physical_activity+Qualification+Townsend_deprivation_index+urban+CHD+diabet+Hype	mzt1	0.0454909	1.04654	0.0390548	1.1648	0.244101	0.68769
Surv(anxICD_Date, Out_AnxICD)~naaa+Age+Sex+BMI+Race_Ethnicity+Smoking+healthDrinking+Healthy_physical_activity+Qualification+Townsend_deprivation_index+urban+CHD+diabet+Hype	naaa	0.0330882	1.03364	0.0357359	0.92591	0.354493	0.741356
Surv(anxICD_Date, Out_AnxICD)~nadk+Age+Sex+BMI+Race_Ethnicity+Smoking+healthDrinking+Healthy_physical_activity+Qualification+Townsend_deprivation_index+urban+CHD+diabet+Hype	nadk	0.0182838	1.01845	0.0359355	0.508794	0.610896	0.863355
Surv(anxICD_Date, Out_AnxICD)~nampt+Age+Sex+BMI+Race_Ethnicity+Smoking+healthDrinking+Healthy_physical_activity+Qualification+Townsend_deprivation_index+urban+CHD+diabet+Hype	nampt	-0.0622973	0.939604	0.0403691	-1.54319	0.122784	0.528646
Surv(anxICD_Date, Out_AnxICD)~nbn+Age+Sex+BMI+Race_Ethnicity+Smoking+healthDrinking+Healthy_physical_activity+Qualification+Townsend_deprivation_index+urban+CHD+diabet+Hype	nbn	-0.00165235	0.998349	0.0386072	-0.0427991	0.965862	0.994762
Surv(anxICD_Date, Out_AnxICD)~nbl1+Age+Sex+BMI+Race_Ethnicity+Smoking+healthDrinking+Healthy_physical_activity+Qualification+Townsend_deprivation_index+urban+CHD+diabet+Hype	nbl1	-0.0339981	0.966573	0.07863	-0.43238	0.665465	0.880267
Surv(anxICD_Date, Out_AnxICD)~ncam1+Age+Sex+BMI+Race_Ethnicity+Smoking+healthDrinking+Healthy_physical_activity+Qualification+Townsend_deprivation_index+urban+CHD+diabet+Hype	ncam1	-0.15069	0.860114	0.070576	-2.13514	0.0327494	0.339697
Surv(anxICD_Date, Out_AnxICD)~ncam2+Age+Sex+BMI+Race_Ethnicity+Smoking+healthDrinking+Healthy_physical_activity+Qualification+Townsend_deprivation_index+urban+CHD+diabet+Hype	ncam2	0.0332261	1.03378	0.0777134	0.427546	0.668981	0.882525
Surv(anxICD_Date, Out_AnxICD)~ncan+Age+Sex+BMI+Race_Ethnicity+Smoking+healthDrinking+Healthy_physical_activity+Qualification+Townsend_deprivation_index+urban+CHD+diabet+Hype	ncan	-0.0522042	0.949135	0.0556206	-0.938578	0.347948	0.740913
Surv(anxICD_Date, Out_AnxICD)~ncf2+Age+Sex+BMI+Race_Ethnicity+Smoking+healthDrinking+Healthy_physical_activity+Qualification+Townsend_deprivation_index+urban+CHD+diabet+Hype	ncf2	0.00560171	1.00562	0.0237116	0.236243	0.813244	0.944232
Surv(anxICD_Date, Out_AnxICD)~nck2+Age+Sex+BMI+Race_Ethnicity+Smoking+healthDrinking+Healthy_physical_activity+Qualification+Townsend_deprivation_index+urban+CHD+diabet+Hype	nck2	0.026052	1.02639	0.0196283	1.32727	0.184419	0.622664
Surv(anxICD_Date, Out_AnxICD)~ncln+Age+Sex+BMI+Race_Ethnicity+Smoking+healthDrinking+Healthy_physical_activity+Qualification+Townsend_deprivation_index+urban+CHD+diabet+Hype	ncln	0.0209764	1.0212	0.0398629	0.526214	0.598739	0.855652
Surv(anxICD_Date, Out_AnxICD)~ncr1+Age+Sex+BMI+Race_Ethnicity+Smoking+healthDrinking+Healthy_physical_activity+Qualification+Townsend_deprivation_index+urban+CHD+diabet+Hype	ncr1	-0.125251	0.882275	0.0577096	-2.17037	0.0299787	0.3348
Surv(anxICD_Date, Out_AnxICD)~ncs1+Age+Sex+BMI+Race_Ethnicity+Smoking+healthDrinking+Healthy_physical_activity+Qualification+Townsend_deprivation_index+urban+CHD+diabet+Hype	ncs1	0.0737127	1.0765	0.0729406	1.01058	0.312215	0.733334
Surv(anxICD_Date, Out_AnxICD)~ndrg1+Age+Sex+BMI+Race_Ethnicity+Smoking+healthDrinking+Healthy_physical_activity+Qualification+Townsend_deprivation_index+urban+CHD+diabet+Hype	ndrg1	-0.0613452	0.940499	0.0336337	-1.82392	0.0681644	0.420437
Surv(anxICD_Date, Out_AnxICD)~ndufs6+Age+Sex+BMI+Race_Ethnicity+Smoking+healthDrinking+Healthy_physical_activity+Qualification+Townsend_deprivation_index+urban+CHD+diabet+Hype	ndufs6	-0.0555809	0.945936	0.0286346	-1.94104	0.0522534	0.389779
Surv(anxICD_Date, Out_AnxICD)~nectin2+Age+Sex+BMI+Race_Ethnicity+Smoking+healthDrinking+Healthy_physical_activity+Qualification+Townsend_deprivation_index+urban+CHD+diabet+Hype	nectin2	0.120714	1.1283	0.0704224	1.71414	0.0865033	0.460198
Surv(anxICD_Date, Out_AnxICD)~nectin4+Age+Sex+BMI+Race_Ethnicity+Smoking+healthDrinking+Healthy_physical_activity+Qualification+Townsend_deprivation_index+urban+CHD+diabet+Hype	nectin4	-0.094459	0.909865	0.067569	-1.39796	0.162124	0.584774
Surv(anxICD_Date, Out_AnxICD)~nefl+Age+Sex+BMI+Race_Ethnicity+Smoking+healthDrinking+Healthy_physical_activity+Qualification+Townsend_deprivation_index+urban+CHD+diabet+Hype	nefl	0.0268489	1.02721	0.0491435	0.546336	0.584835	0.851287
Surv(anxICD_Date, Out_AnxICD)~nell1+Age+Sex+BMI+Race_Ethnicity+Smoking+healthDrinking+Healthy_physical_activity+Qualification+Townsend_deprivation_index+urban+CHD+diabet+Hype	nell1	-0.0249722	0.975337	0.0493402	-0.506122	0.612771	0.863355
Surv(anxICD_Date, Out_AnxICD)~nell2+Age+Sex+BMI+Race_Ethnicity+Smoking+healthDrinking+Healthy_physical_activity+Qualification+Townsend_deprivation_index+urban+CHD+diabet+Hype	nell2	-0.218381	0.803819	0.0737999	-2.9591	0.00308538	0.139669
Surv(anxICD_Date, Out_AnxICD)~nfasc+Age+Sex+BMI+Race_Ethnicity+Smoking+healthDrinking+Healthy_physical_activity+Qualification+Townsend_deprivation_index+urban+CHD+diabet+Hype	nfasc	-0.0859639	0.917627	0.0757525	-1.1348	0.256459	0.690197
Surv(anxICD_Date, Out_AnxICD)~nfatc1+Age+Sex+BMI+Race_Ethnicity+Smoking+healthDrinking+Healthy_physical_activity+Qualification+Townsend_deprivation_index+urban+CHD+diabet+Hype	nfatc1	0.0271759	1.02755	0.0212082	1.28138	0.200059	0.638944
Surv(anxICD_Date, Out_AnxICD)~nfatc3+Age+Sex+BMI+Race_Ethnicity+Smoking+healthDrinking+Healthy_physical_activity+Qualification+Townsend_deprivation_index+urban+CHD+diabet+Hype	nfatc3	0.0265111	1.02687	0.035403	0.748838	0.453955	0.777162
Surv(anxICD_Date, Out_AnxICD)~nfkbie+Age+Sex+BMI+Race_Ethnicity+Smoking+healthDrinking+Healthy_physical_activity+Qualification+Townsend_deprivation_index+urban+CHD+diabet+Hype	nfkbie	0.0451219	1.04616	0.042271	1.06744	0.285772	0.715897
Surv(anxICD_Date, Out_AnxICD)~ngf+Age+Sex+BMI+Race_Ethnicity+Smoking+healthDrinking+Healthy_physical_activity+Qualification+Townsend_deprivation_index+urban+CHD+diabet+Hype	ngf	0.128412	1.13702	0.174668	0.735173	0.462234	0.780887
Surv(anxICD_Date, Out_AnxICD)~nid1+Age+Sex+BMI+Race_Ethnicity+Smoking+healthDrinking+Healthy_physical_activity+Qualification+Townsend_deprivation_index+urban+CHD+diabet+Hype	nid1	0.0353278	1.03596	0.0541445	0.652473	0.514096	0.816637
Surv(anxICD_Date, Out_AnxICD)~nid2+Age+Sex+BMI+Race_Ethnicity+Smoking+healthDrinking+Healthy_physical_activity+Qualification+Townsend_deprivation_index+urban+CHD+diabet+Hype	nid2	0.0132243	1.01331	0.0281836	0.469219	0.638913	0.872764
Surv(anxICD_Date, Out_AnxICD)~ninj1+Age+Sex+BMI+Race_Ethnicity+Smoking+healthDrinking+Healthy_physical_activity+Qualification+Townsend_deprivation_index+urban+CHD+diabet+Hype	ninj1	0.0132399	1.01333	0.0383255	0.345459	0.72975	0.910807
Surv(anxICD_Date, Out_AnxICD)~nme3+Age+Sex+BMI+Race_Ethnicity+Smoking+healthDrinking+Healthy_physical_activity+Qualification+Townsend_deprivation_index+urban+CHD+diabet+Hype	nme3	0.100522	1.10575	0.0854828	1.17593	0.239621	0.683364
Surv(anxICD_Date, Out_AnxICD)~nmnat1+Age+Sex+BMI+Race_Ethnicity+Smoking+healthDrinking+Healthy_physical_activity+Qualification+Townsend_deprivation_index+urban+CHD+diabet+Hype	nmnat1	-0.0293016	0.971124	0.0284856	-1.02865	0.303646	0.731216
Surv(anxICD_Date, Out_AnxICD)~nomo1+Age+Sex+BMI+Race_Ethnicity+Smoking+healthDrinking+Healthy_physical_activity+Qualification+Townsend_deprivation_index+urban+CHD+diabet+Hype	nomo1	-0.00436635	0.995643	0.0891779	-0.0489622	0.960949	0.992262
Surv(anxICD_Date, Out_AnxICD)~nos1+Age+Sex+BMI+Race_Ethnicity+Smoking+healthDrinking+Healthy_physical_activity+Qualification+Townsend_deprivation_index+urban+CHD+diabet+Hype	nos1	0.0130509	1.01314	0.0406308	0.321207	0.748054	0.919692
Surv(anxICD_Date, Out_AnxICD)~nos3+Age+Sex+BMI+Race_Ethnicity+Smoking+healthDrinking+Healthy_physical_activity+Qualification+Townsend_deprivation_index+urban+CHD+diabet+Hype	nos3	-0.0165694	0.983567	0.040982	-0.404309	0.685986	0.891742
Surv(anxICD_Date, Out_AnxICD)~notch1+Age+Sex+BMI+Race_Ethnicity+Smoking+healthDrinking+Healthy_physical_activity+Qualification+Townsend_deprivation_index+urban+CHD+diabet+Hype	notch1	-0.34265	0.709886	0.13371	-2.56264	0.0103881	0.222069
Surv(anxICD_Date, Out_AnxICD)~notch3+Age+Sex+BMI+Race_Ethnicity+Smoking+healthDrinking+Healthy_physical_activity+Qualification+Townsend_deprivation_index+urban+CHD+diabet+Hype	notch3	-0.153363	0.857818	0.0608435	-2.52061	0.0117151	0.225098
Surv(anxICD_Date, Out_AnxICD)~npdc1+Age+Sex+BMI+Race_Ethnicity+Smoking+healthDrinking+Healthy_physical_activity+Qualification+Townsend_deprivation_index+urban+CHD+diabet+Hype	npdc1	-0.0318469	0.968655	0.0666376	-0.477912	0.632713	0.867535
Surv(anxICD_Date, Out_AnxICD)~npm1+Age+Sex+BMI+Race_Ethnicity+Smoking+healthDrinking+Healthy_physical_activity+Qualification+Townsend_deprivation_index+urban+CHD+diabet+Hype	npm1	0.0359849	1.03664	0.0591152	0.608725	0.542707	0.827845
Surv(anxICD_Date, Out_AnxICD)~nppb+Age+Sex+BMI+Race_Ethnicity+Smoking+healthDrinking+Healthy_physical_activity+Qualification+Townsend_deprivation_index+urban+CHD+diabet+Hype	nppb	0.0481874	1.04937	0.0163331	2.95028	0.00317481	0.139669
Surv(anxICD_Date, Out_AnxICD)~nppc+Age+Sex+BMI+Race_Ethnicity+Smoking+healthDrinking+Healthy_physical_activity+Qualification+Townsend_deprivation_index+urban+CHD+diabet+Hype	nppc	-0.0862757	0.917341	0.0455168	-1.89547	0.0580303	0.406885
Surv(anxICD_Date, Out_AnxICD)~nptn+Age+Sex+BMI+Race_Ethnicity+Smoking+healthDrinking+Healthy_physical_activity+Qualification+Townsend_deprivation_index+urban+CHD+diabet+Hype	nptn	-0.00209506	0.997907	0.0260538	-0.080413	0.935909	0.988117
Surv(anxICD_Date, Out_AnxICD)~nptx1+Age+Sex+BMI+Race_Ethnicity+Smoking+healthDrinking+Healthy_physical_activity+Qualification+Townsend_deprivation_index+urban+CHD+diabet+Hype	nptx1	-0.0241905	0.9761	0.0518114	-0.466896	0.640574	0.873136
Surv(anxICD_Date, Out_AnxICD)~nptxr+Age+Sex+BMI+Race_Ethnicity+Smoking+healthDrinking+Healthy_physical_activity+Qualification+Townsend_deprivation_index+urban+CHD+diabet+Hype	nptxr	-0.115201	0.891187	0.0622304	-1.85119	0.0641418	0.413066
Surv(anxICD_Date, Out_AnxICD)~npy+Age+Sex+BMI+Race_Ethnicity+Smoking+healthDrinking+Healthy_physical_activity+Qualification+Townsend_deprivation_index+urban+CHD+diabet+Hype	npy	-0.0116573	0.98841	0.0315464	-0.369529	0.711733	0.902874
Surv(anxICD_Date, Out_AnxICD)~nrcam+Age+Sex+BMI+Race_Ethnicity+Smoking+healthDrinking+Healthy_physical_activity+Qualification+Townsend_deprivation_index+urban+CHD+diabet+Hype	nrcam	-0.0540605	0.947375	0.075121	-0.719646	0.471743	0.786737
Surv(anxICD_Date, Out_AnxICD)~nrp1+Age+Sex+BMI+Race_Ethnicity+Smoking+healthDrinking+Healthy_physical_activity+Qualification+Townsend_deprivation_index+urban+CHD+diabet+Hype	nrp1	-0.238823	0.787554	0.0758943	-3.14679	0.00165074	0.100626
Surv(anxICD_Date, Out_AnxICD)~nrp2+Age+Sex+BMI+Race_Ethnicity+Smoking+healthDrinking+Healthy_physical_activity+Qualification+Townsend_deprivation_index+urban+CHD+diabet+Hype	nrp2	-0.0686554	0.933648	0.0735159	-0.933885	0.350363	0.740913
Surv(anxICD_Date, Out_AnxICD)~nrtn+Age+Sex+BMI+Race_Ethnicity+Smoking+healthDrinking+Healthy_physical_activity+Qualification+Townsend_deprivation_index+urban+CHD+diabet+Hype	nrtn	-0.0818299	0.921429	0.0438028	-1.86814	0.0617419	0.406885
Surv(anxICD_Date, Out_AnxICD)~nsfl1c+Age+Sex+BMI+Race_Ethnicity+Smoking+healthDrinking+Healthy_physical_activity+Qualification+Townsend_deprivation_index+urban+CHD+diabet+Hype	nsfl1c	0.0220332	1.02228	0.0307764	0.715911	0.474046	0.787765
Surv(anxICD_Date, Out_AnxICD)~nt5c3a+Age+Sex+BMI+Race_Ethnicity+Smoking+healthDrinking+Healthy_physical_activity+Qualification+Townsend_deprivation_index+urban+CHD+diabet+Hype	nt5c3a	0.00707232	1.0071	0.0238497	0.296537	0.76682	0.92597
Surv(anxICD_Date, Out_AnxICD)~nt5e+Age+Sex+BMI+Race_Ethnicity+Smoking+healthDrinking+Healthy_physical_activity+Qualification+Townsend_deprivation_index+urban+CHD+diabet+Hype	nt5e	-0.0195787	0.980612	0.037723	-0.519013	0.603752	0.858137
Surv(anxICD_Date, Out_AnxICD)~ntf3+Age+Sex+BMI+Race_Ethnicity+Smoking+healthDrinking+Healthy_physical_activity+Qualification+Townsend_deprivation_index+urban+CHD+diabet+Hype	ntf3	-0.0462862	0.954769	0.0592839	-0.780754	0.434947	0.770373
Surv(anxICD_Date, Out_AnxICD)~ntf4+Age+Sex+BMI+Race_Ethnicity+Smoking+healthDrinking+Healthy_physical_activity+Qualification+Townsend_deprivation_index+urban+CHD+diabet+Hype	ntf4	0.00466646	1.00468	0.0539969	0.0864208	0.931132	0.987097
Surv(anxICD_Date, Out_AnxICD)~ntprobnp+Age+Sex+BMI+Race_Ethnicity+Smoking+healthDrinking+Healthy_physical_activity+Qualification+Townsend_deprivation_index+urban+CHD+diabet+Hype	ntprobnp	0.0583211	1.06006	0.019977	2.9194	0.003507	0.139669
Surv(anxICD_Date, Out_AnxICD)~ntrk2+Age+Sex+BMI+Race_Ethnicity+Smoking+healthDrinking+Healthy_physical_activity+Qualification+Townsend_deprivation_index+urban+CHD+diabet+Hype	ntrk2	-0.0674034	0.934818	0.081649	-0.825526	0.409073	0.759581
Surv(anxICD_Date, Out_AnxICD)~ntrk3+Age+Sex+BMI+Race_Ethnicity+Smoking+healthDrinking+Healthy_physical_activity+Qualification+Townsend_deprivation_index+urban+CHD+diabet+Hype	ntrk3	-0.249665	0.779061	0.095969	-2.60152	0.00928114	0.212161
Surv(anxICD_Date, Out_AnxICD)~nub1+Age+Sex+BMI+Race_Ethnicity+Smoking+healthDrinking+Healthy_physical_activity+Qualification+Townsend_deprivation_index+urban+CHD+diabet+Hype	nub1	0.0277794	1.02817	0.0245132	1.13324	0.257114	0.690197
Surv(anxICD_Date, Out_AnxICD)~nucb2+Age+Sex+BMI+Race_Ethnicity+Smoking+healthDrinking+Healthy_physical_activity+Qualification+Townsend_deprivation_index+urban+CHD+diabet+Hype	nucb2	0.072983	1.07571	0.0555166	1.31462	0.188639	0.626962
Surv(anxICD_Date, Out_AnxICD)~nudc+Age+Sex+BMI+Race_Ethnicity+Smoking+healthDrinking+Healthy_physical_activity+Qualification+Townsend_deprivation_index+urban+CHD+diabet+Hype	nudc	0.011306	1.01137	0.0325699	0.34713	0.728494	0.910807
Surv(anxICD_Date, Out_AnxICD)~nudt2+Age+Sex+BMI+Race_Ethnicity+Smoking+healthDrinking+Healthy_physical_activity+Qualification+Townsend_deprivation_index+urban+CHD+diabet+Hype	nudt2	0.0177571	1.01792	0.036255	0.489784	0.624287	0.86571
Surv(anxICD_Date, Out_AnxICD)~nudt5+Age+Sex+BMI+Race_Ethnicity+Smoking+healthDrinking+Healthy_physical_activity+Qualification+Townsend_deprivation_index+urban+CHD+diabet+Hype	nudt5	0.0161849	1.01632	0.0399881	0.404742	0.685667	0.891742
Surv(anxICD_Date, Out_AnxICD)~nxph1+Age+Sex+BMI+Race_Ethnicity+Smoking+healthDrinking+Healthy_physical_activity+Qualification+Townsend_deprivation_index+urban+CHD+diabet+Hype	nxph1	-0.0302481	0.970205	0.0563639	-0.536657	0.591504	0.855006
Surv(anxICD_Date, Out_AnxICD)~obp2b+Age+Sex+BMI+Race_Ethnicity+Smoking+healthDrinking+Healthy_physical_activity+Qualification+Townsend_deprivation_index+urban+CHD+diabet+Hype	obp2b	-0.011437	0.988628	0.0335314	-0.341083	0.733041	0.911753
Surv(anxICD_Date, Out_AnxICD)~odam+Age+Sex+BMI+Race_Ethnicity+Smoking+healthDrinking+Healthy_physical_activity+Qualification+Townsend_deprivation_index+urban+CHD+diabet+Hype	odam	-0.0844842	0.918986	0.0408923	-2.06602	0.0388265	0.351186
Surv(anxICD_Date, Out_AnxICD)~ogfr+Age+Sex+BMI+Race_Ethnicity+Smoking+healthDrinking+Healthy_physical_activity+Qualification+Townsend_deprivation_index+urban+CHD+diabet+Hype	ogfr	-0.0275868	0.97279	0.0628031	-0.439258	0.660474	0.879198
Surv(anxICD_Date, Out_AnxICD)~ogn+Age+Sex+BMI+Race_Ethnicity+Smoking+healthDrinking+Healthy_physical_activity+Qualification+Townsend_deprivation_index+urban+CHD+diabet+Hype	ogn	-0.0410489	0.959782	0.0507788	-0.808387	0.418868	0.75963
Surv(anxICD_Date, Out_AnxICD)~olr1+Age+Sex+BMI+Race_Ethnicity+Smoking+healthDrinking+Healthy_physical_activity+Qualification+Townsend_deprivation_index+urban+CHD+diabet+Hype	olr1	-0.0192006	0.980983	0.0348295	-0.551274	0.581446	0.851287
Surv(anxICD_Date, Out_AnxICD)~omd+Age+Sex+BMI+Race_Ethnicity+Smoking+healthDrinking+Healthy_physical_activity+Qualification+Townsend_deprivation_index+urban+CHD+diabet+Hype	omd	-0.100257	0.904605	0.047465	-2.11223	0.0346671	0.339697
Surv(anxICD_Date, Out_AnxICD)~omg+Age+Sex+BMI+Race_Ethnicity+Smoking+healthDrinking+Healthy_physical_activity+Qualification+Townsend_deprivation_index+urban+CHD+diabet+Hype	omg	-0.0615971	0.940262	0.0317704	-1.93882	0.0525235	0.389779
Surv(anxICD_Date, Out_AnxICD)~optc+Age+Sex+BMI+Race_Ethnicity+Smoking+healthDrinking+Healthy_physical_activity+Qualification+Townsend_deprivation_index+urban+CHD+diabet+Hype	optc	-0.0295513	0.970881	0.0477683	-0.618638	0.536155	0.827845
Surv(anxICD_Date, Out_AnxICD)~oscar+Age+Sex+BMI+Race_Ethnicity+Smoking+healthDrinking+Healthy_physical_activity+Qualification+Townsend_deprivation_index+urban+CHD+diabet+Hype	oscar	0.00305561	1.00306	0.0622183	0.049111	0.960831	0.992262
Surv(anxICD_Date, Out_AnxICD)~osm+Age+Sex+BMI+Race_Ethnicity+Smoking+healthDrinking+Healthy_physical_activity+Qualification+Townsend_deprivation_index+urban+CHD+diabet+Hype	osm	0.00178003	1.00178	0.029437	0.0604692	0.951782	0.992262
Surv(anxICD_Date, Out_AnxICD)~osmr+Age+Sex+BMI+Race_Ethnicity+Smoking+healthDrinking+Healthy_physical_activity+Qualification+Townsend_deprivation_index+urban+CHD+diabet+Hype	osmr	0.0514239	1.05277	0.102574	0.501334	0.616136	0.863355
Surv(anxICD_Date, Out_AnxICD)~oxt+Age+Sex+BMI+Race_Ethnicity+Smoking+healthDrinking+Healthy_physical_activity+Qualification+Townsend_deprivation_index+urban+CHD+diabet+Hype	oxt	0.00792557	1.00796	0.0153951	0.514812	0.606684	0.858697
Surv(anxICD_Date, Out_AnxICD)~p4hb+Age+Sex+BMI+Race_Ethnicity+Smoking+healthDrinking+Healthy_physical_activity+Qualification+Townsend_deprivation_index+urban+CHD+diabet+Hype	p4hb	0.011665	1.01173	0.0537651	0.216962	0.828238	0.949933
Surv(anxICD_Date, Out_AnxICD)~padi2+Age+Sex+BMI+Race_Ethnicity+Smoking+healthDrinking+Healthy_physical_activity+Qualification+Townsend_deprivation_index+urban+CHD+diabet+Hype	padi2	-0.000585189	0.999415	0.0379883	-0.0154044	0.98771	0.996727
Surv(anxICD_Date, Out_AnxICD)~padi4+Age+Sex+BMI+Race_Ethnicity+Smoking+healthDrinking+Healthy_physical_activity+Qualification+Townsend_deprivation_index+urban+CHD+diabet+Hype	padi4	-0.059343	0.942383	0.0295721	-2.00672	0.0447792	0.377396
Surv(anxICD_Date, Out_AnxICD)~paep+Age+Sex+BMI+Race_Ethnicity+Smoking+healthDrinking+Healthy_physical_activity+Qualification+Townsend_deprivation_index+urban+CHD+diabet+Hype	paep	0.0137783	1.01387	0.0158741	0.867977	0.385407	0.752596
Surv(anxICD_Date, Out_AnxICD)~pag1+Age+Sex+BMI+Race_Ethnicity+Smoking+healthDrinking+Healthy_physical_activity+Qualification+Townsend_deprivation_index+urban+CHD+diabet+Hype	pag1	0.0431846	1.04413	0.0372921	1.15801	0.24686	0.688143
Surv(anxICD_Date, Out_AnxICD)~pak4+Age+Sex+BMI+Race_Ethnicity+Smoking+healthDrinking+Healthy_physical_activity+Qualification+Townsend_deprivation_index+urban+CHD+diabet+Hype	pak4	0.0326664	1.03321	0.0345333	0.94594	0.344179	0.740633
Surv(anxICD_Date, Out_AnxICD)~pam+Age+Sex+BMI+Race_Ethnicity+Smoking+healthDrinking+Healthy_physical_activity+Qualification+Townsend_deprivation_index+urban+CHD+diabet+Hype	pam	-0.117856	0.888824	0.073746	-1.59813	0.110013	0.509334
Surv(anxICD_Date, Out_AnxICD)~pamr1+Age+Sex+BMI+Race_Ethnicity+Smoking+healthDrinking+Healthy_physical_activity+Qualification+Townsend_deprivation_index+urban+CHD+diabet+Hype	pamr1	-0.0825811	0.920737	0.0762172	-1.0835	0.278588	0.708825
Surv(anxICD_Date, Out_AnxICD)~pappa+Age+Sex+BMI+Race_Ethnicity+Smoking+healthDrinking+Healthy_physical_activity+Qualification+Townsend_deprivation_index+urban+CHD+diabet+Hype	pappa	0.0304703	1.03094	0.0457115	0.666578	0.505042	0.808398
Surv(anxICD_Date, Out_AnxICD)~park7+Age+Sex+BMI+Race_Ethnicity+Smoking+healthDrinking+Healthy_physical_activity+Qualification+Townsend_deprivation_index+urban+CHD+diabet+Hype	park7	0.0242488	1.02455	0.0389835	0.622026	0.533925	0.827845
Surv(anxICD_Date, Out_AnxICD)~parp1+Age+Sex+BMI+Race_Ethnicity+Smoking+healthDrinking+Healthy_physical_activity+Qualification+Townsend_deprivation_index+urban+CHD+diabet+Hype	parp1	-0.036869	0.963802	0.0375074	-0.98298	0.325617	0.739343
Surv(anxICD_Date, Out_AnxICD)~pbld+Age+Sex+BMI+Race_Ethnicity+Smoking+healthDrinking+Healthy_physical_activity+Qualification+Townsend_deprivation_index+urban+CHD+diabet+Hype	pbld	-0.039237	0.961523	0.0420079	-0.934039	0.350284	0.740913
Surv(anxICD_Date, Out_AnxICD)~pcdh1+Age+Sex+BMI+Race_Ethnicity+Smoking+healthDrinking+Healthy_physical_activity+Qualification+Townsend_deprivation_index+urban+CHD+diabet+Hype	pcdh1	-0.137494	0.87154	0.101831	-1.35021	0.176947	0.610551
Surv(anxICD_Date, Out_AnxICD)~pcdh17+Age+Sex+BMI+Race_Ethnicity+Smoking+healthDrinking+Healthy_physical_activity+Qualification+Townsend_deprivation_index+urban+CHD+diabet+Hype	pcdh17	-0.0418748	0.95899	0.0593763	-0.705244	0.480658	0.793194
Surv(anxICD_Date, Out_AnxICD)~pcolce+Age+Sex+BMI+Race_Ethnicity+Smoking+healthDrinking+Healthy_physical_activity+Qualification+Townsend_deprivation_index+urban+CHD+diabet+Hype	pcolce	-0.160381	0.851819	0.0803286	-1.99657	0.0458723	0.381314
Surv(anxICD_Date, Out_AnxICD)~pcsk9+Age+Sex+BMI+Race_Ethnicity+Smoking+healthDrinking+Healthy_physical_activity+Qualification+Townsend_deprivation_index+urban+CHD+diabet+Hype	pcsk9	-0.0608857	0.940931	0.0530661	-1.14736	0.251235	0.688143
Surv(anxICD_Date, Out_AnxICD)~pdcd1+Age+Sex+BMI+Race_Ethnicity+Smoking+healthDrinking+Healthy_physical_activity+Qualification+Townsend_deprivation_index+urban+CHD+diabet+Hype	pdcd1	-0.104829	0.900479	0.050674	-2.06869	0.0385754	0.351186
Surv(anxICD_Date, Out_AnxICD)~pdcd1lg2+Age+Sex+BMI+Race_Ethnicity+Smoking+healthDrinking+Healthy_physical_activity+Qualification+Townsend_deprivation_index+urban+CHD+diabet+Hype	pdcd1lg2	-0.0370056	0.963671	0.0677243	-0.546415	0.584781	0.851287
Surv(anxICD_Date, Out_AnxICD)~pdcd5+Age+Sex+BMI+Race_Ethnicity+Smoking+healthDrinking+Healthy_physical_activity+Qualification+Townsend_deprivation_index+urban+CHD+diabet+Hype	pdcd5	0.0197203	1.01992	0.0350187	0.563136	0.573342	0.846293
Surv(anxICD_Date, Out_AnxICD)~pdcd6+Age+Sex+BMI+Race_Ethnicity+Smoking+healthDrinking+Healthy_physical_activity+Qualification+Townsend_deprivation_index+urban+CHD+diabet+Hype	pdcd6	0.0404653	1.0413	0.0308471	1.3118	0.189587	0.626962
Surv(anxICD_Date, Out_AnxICD)~pdgfa+Age+Sex+BMI+Race_Ethnicity+Smoking+healthDrinking+Healthy_physical_activity+Qualification+Townsend_deprivation_index+urban+CHD+diabet+Hype	pdgfa	0.0108349	1.01089	0.0286482	0.378205	0.705278	0.900368
Surv(anxICD_Date, Out_AnxICD)~pdgfb+Age+Sex+BMI+Race_Ethnicity+Smoking+healthDrinking+Healthy_physical_activity+Qualification+Townsend_deprivation_index+urban+CHD+diabet+Hype	pdgfb	0.0135462	1.01364	0.0243059	0.557323	0.577307	0.848844
Surv(anxICD_Date, Out_AnxICD)~pdgfc+Age+Sex+BMI+Race_Ethnicity+Smoking+healthDrinking+Healthy_physical_activity+Qualification+Townsend_deprivation_index+urban+CHD+diabet+Hype	pdgfc	0.0221377	1.02238	0.0732142	0.302369	0.762371	0.92437
Surv(anxICD_Date, Out_AnxICD)~pdgfra+Age+Sex+BMI+Race_Ethnicity+Smoking+healthDrinking+Healthy_physical_activity+Qualification+Townsend_deprivation_index+urban+CHD+diabet+Hype	pdgfra	-0.174653	0.839748	0.0743501	-2.34906	0.0188206	0.281855
Surv(anxICD_Date, Out_AnxICD)~pdgfrb+Age+Sex+BMI+Race_Ethnicity+Smoking+healthDrinking+Healthy_physical_activity+Qualification+Townsend_deprivation_index+urban+CHD+diabet+Hype	pdgfrb	-0.00182811	0.998174	0.0596065	-0.0306697	0.975533	0.995058
Surv(anxICD_Date, Out_AnxICD)~pdlim7+Age+Sex+BMI+Race_Ethnicity+Smoking+healthDrinking+Healthy_physical_activity+Qualification+Townsend_deprivation_index+urban+CHD+diabet+Hype	pdlim7	0.0229317	1.0232	0.0162033	1.41525	0.156996	0.578552
Surv(anxICD_Date, Out_AnxICD)~pdp1+Age+Sex+BMI+Race_Ethnicity+Smoking+healthDrinking+Healthy_physical_activity+Qualification+Townsend_deprivation_index+urban+CHD+diabet+Hype	pdp1	0.0157709	1.0159	0.0419092	0.376311	0.706686	0.900424
Surv(anxICD_Date, Out_AnxICD)~pear1+Age+Sex+BMI+Race_Ethnicity+Smoking+healthDrinking+Healthy_physical_activity+Qualification+Townsend_deprivation_index+urban+CHD+diabet+Hype	pear1	-0.0740208	0.928652	0.0909585	-0.813787	0.415767	0.75963
Surv(anxICD_Date, Out_AnxICD)~pebp1+Age+Sex+BMI+Race_Ethnicity+Smoking+healthDrinking+Healthy_physical_activity+Qualification+Townsend_deprivation_index+urban+CHD+diabet+Hype	pebp1	0.006834	1.00686	0.0350332	0.195072	0.845337	0.958307
Surv(anxICD_Date, Out_AnxICD)~pecam1+Age+Sex+BMI+Race_Ethnicity+Smoking+healthDrinking+Healthy_physical_activity+Qualification+Townsend_deprivation_index+urban+CHD+diabet+Hype	pecam1	-0.0495541	0.951654	0.0690059	-0.718113	0.472687	0.786737
Surv(anxICD_Date, Out_AnxICD)~pfdn2+Age+Sex+BMI+Race_Ethnicity+Smoking+healthDrinking+Healthy_physical_activity+Qualification+Townsend_deprivation_index+urban+CHD+diabet+Hype	pfdn2	0.0217142	1.02195	0.0386229	0.56221	0.573973	0.846293
Surv(anxICD_Date, Out_AnxICD)~pfkfb2+Age+Sex+BMI+Race_Ethnicity+Smoking+healthDrinking+Healthy_physical_activity+Qualification+Townsend_deprivation_index+urban+CHD+diabet+Hype	pfkfb2	0.0232946	1.02357	0.0268043	0.869063	0.384812	0.752596
Surv(anxICD_Date, Out_AnxICD)~pgf+Age+Sex+BMI+Race_Ethnicity+Smoking+healthDrinking+Healthy_physical_activity+Qualification+Townsend_deprivation_index+urban+CHD+diabet+Hype	pgf	-0.00809789	0.991935	0.0818121	-0.0989816	0.921153	0.985629
Surv(anxICD_Date, Out_AnxICD)~pglyrp1+Age+Sex+BMI+Race_Ethnicity+Smoking+healthDrinking+Healthy_physical_activity+Qualification+Townsend_deprivation_index+urban+CHD+diabet+Hype	pglyrp1	-0.0492958	0.951899	0.0488873	-1.00836	0.313283	0.733334
Surv(anxICD_Date, Out_AnxICD)~phospho1+Age+Sex+BMI+Race_Ethnicity+Smoking+healthDrinking+Healthy_physical_activity+Qualification+Townsend_deprivation_index+urban+CHD+diabet+Hype	phospho1	0.10551	1.11128	0.0730471	1.44441	0.148624	0.561853
Surv(anxICD_Date, Out_AnxICD)~pi3+Age+Sex+BMI+Race_Ethnicity+Smoking+healthDrinking+Healthy_physical_activity+Qualification+Townsend_deprivation_index+urban+CHD+diabet+Hype	pi3	0.0626719	1.06468	0.0380277	1.64806	0.0993407	0.484354
Surv(anxICD_Date, Out_AnxICD)~pigr+Age+Sex+BMI+Race_Ethnicity+Smoking+healthDrinking+Healthy_physical_activity+Qualification+Townsend_deprivation_index+urban+CHD+diabet+Hype	pigr	0.158522	1.17178	0.0584864	2.71041	0.00672	0.169506
Surv(anxICD_Date, Out_AnxICD)~pik3ap1+Age+Sex+BMI+Race_Ethnicity+Smoking+healthDrinking+Healthy_physical_activity+Qualification+Townsend_deprivation_index+urban+CHD+diabet+Hype	pik3ap1	0.0238161	1.0241	0.0329595	0.722588	0.469933	0.785729
Surv(anxICD_Date, Out_AnxICD)~pik3ip1+Age+Sex+BMI+Race_Ethnicity+Smoking+healthDrinking+Healthy_physical_activity+Qualification+Townsend_deprivation_index+urban+CHD+diabet+Hype	pik3ip1	-0.0912698	0.912771	0.0791839	-1.15263	0.249062	0.688143
Surv(anxICD_Date, Out_AnxICD)~pilra+Age+Sex+BMI+Race_Ethnicity+Smoking+healthDrinking+Healthy_physical_activity+Qualification+Townsend_deprivation_index+urban+CHD+diabet+Hype	pilra	-0.027977	0.972411	0.0500735	-0.558718	0.576354	0.848296
Surv(anxICD_Date, Out_AnxICD)~pilrb+Age+Sex+BMI+Race_Ethnicity+Smoking+healthDrinking+Healthy_physical_activity+Qualification+Townsend_deprivation_index+urban+CHD+diabet+Hype	pilrb	0.0037736	1.00378	0.0365911	0.103129	0.917861	0.985629
Surv(anxICD_Date, Out_AnxICD)~pklr+Age+Sex+BMI+Race_Ethnicity+Smoking+healthDrinking+Healthy_physical_activity+Qualification+Townsend_deprivation_index+urban+CHD+diabet+Hype	pklr	0.011661	1.01173	0.0308233	0.378317	0.705195	0.900368
Surv(anxICD_Date, Out_AnxICD)~pla2g10+Age+Sex+BMI+Race_Ethnicity+Smoking+healthDrinking+Healthy_physical_activity+Qualification+Townsend_deprivation_index+urban+CHD+diabet+Hype	pla2g10	0.0313849	1.03188	0.0358552	0.875325	0.381397	0.752596
Surv(anxICD_Date, Out_AnxICD)~pla2g1b+Age+Sex+BMI+Race_Ethnicity+Smoking+healthDrinking+Healthy_physical_activity+Qualification+Townsend_deprivation_index+urban+CHD+diabet+Hype	pla2g1b	-0.140718	0.868734	0.0482279	-2.91777	0.00352549	0.139669
Surv(anxICD_Date, Out_AnxICD)~pla2g15+Age+Sex+BMI+Race_Ethnicity+Smoking+healthDrinking+Healthy_physical_activity+Qualification+Townsend_deprivation_index+urban+CHD+diabet+Hype	pla2g15	0.180367	1.19766	0.0781835	2.30697	0.0210567	0.291024
Surv(anxICD_Date, Out_AnxICD)~pla2g2a+Age+Sex+BMI+Race_Ethnicity+Smoking+healthDrinking+Healthy_physical_activity+Qualification+Townsend_deprivation_index+urban+CHD+diabet+Hype	pla2g2a	0.00867853	1.00872	0.0366232	0.236968	0.812682	0.944232
Surv(anxICD_Date, Out_AnxICD)~pla2g4a+Age+Sex+BMI+Race_Ethnicity+Smoking+healthDrinking+Healthy_physical_activity+Qualification+Townsend_deprivation_index+urban+CHD+diabet+Hype	pla2g4a	0.0255101	1.02584	0.0236075	1.0806	0.279877	0.709635
Surv(anxICD_Date, Out_AnxICD)~pla2g7+Age+Sex+BMI+Race_Ethnicity+Smoking+healthDrinking+Healthy_physical_activity+Qualification+Townsend_deprivation_index+urban+CHD+diabet+Hype	pla2g7	-0.00695978	0.993064	0.0678195	-0.102622	0.918263	0.985629
Surv(anxICD_Date, Out_AnxICD)~plat+Age+Sex+BMI+Race_Ethnicity+Smoking+healthDrinking+Healthy_physical_activity+Qualification+Townsend_deprivation_index+urban+CHD+diabet+Hype	plat	-0.00883481	0.991204	0.0411769	-0.214557	0.830113	0.950277
Surv(anxICD_Date, Out_AnxICD)~plau+Age+Sex+BMI+Race_Ethnicity+Smoking+healthDrinking+Healthy_physical_activity+Qualification+Townsend_deprivation_index+urban+CHD+diabet+Hype	plau	-0.0879042	0.915849	0.0727302	-1.20863	0.226804	0.675792
Surv(anxICD_Date, Out_AnxICD)~plaur+Age+Sex+BMI+Race_Ethnicity+Smoking+healthDrinking+Healthy_physical_activity+Qualification+Townsend_deprivation_index+urban+CHD+diabet+Hype	plaur	0.252781	1.2876	0.0761072	3.32138	0.00089573	0.0689712
Surv(anxICD_Date, Out_AnxICD)~plin1+Age+Sex+BMI+Race_Ethnicity+Smoking+healthDrinking+Healthy_physical_activity+Qualification+Townsend_deprivation_index+urban+CHD+diabet+Hype	plin1	0.115824	1.1228	0.058664	1.97437	0.0483398	0.389779
Surv(anxICD_Date, Out_AnxICD)~plin3+Age+Sex+BMI+Race_Ethnicity+Smoking+healthDrinking+Healthy_physical_activity+Qualification+Townsend_deprivation_index+urban+CHD+diabet+Hype	plin3	0.084179	1.08782	0.0470964	1.78738	0.0738767	0.436171
Surv(anxICD_Date, Out_AnxICD)~plpbp+Age+Sex+BMI+Race_Ethnicity+Smoking+healthDrinking+Healthy_physical_activity+Qualification+Townsend_deprivation_index+urban+CHD+diabet+Hype	plpbp	0.0386938	1.03945	0.0301699	1.28253	0.199656	0.638944
Surv(anxICD_Date, Out_AnxICD)~pltp+Age+Sex+BMI+Race_Ethnicity+Smoking+healthDrinking+Healthy_physical_activity+Qualification+Townsend_deprivation_index+urban+CHD+diabet+Hype	pltp	-0.207191	0.812864	0.0574003	-3.60958	0.000306691	0.0456671
Surv(anxICD_Date, Out_AnxICD)~plxdc1+Age+Sex+BMI+Race_Ethnicity+Smoking+healthDrinking+Healthy_physical_activity+Qualification+Townsend_deprivation_index+urban+CHD+diabet+Hype	plxdc1	-0.0680839	0.934182	0.066887	-1.01789	0.308728	0.733334
Surv(anxICD_Date, Out_AnxICD)~plxna4+Age+Sex+BMI+Race_Ethnicity+Smoking+healthDrinking+Healthy_physical_activity+Qualification+Townsend_deprivation_index+urban+CHD+diabet+Hype	plxna4	0.0330013	1.03355	0.0255887	1.28968	0.197161	0.638944
Surv(anxICD_Date, Out_AnxICD)~plxnb2+Age+Sex+BMI+Race_Ethnicity+Smoking+healthDrinking+Healthy_physical_activity+Qualification+Townsend_deprivation_index+urban+CHD+diabet+Hype	plxnb2	0.0720743	1.07474	0.0890739	0.809152	0.418428	0.75963
Surv(anxICD_Date, Out_AnxICD)~plxnb3+Age+Sex+BMI+Race_Ethnicity+Smoking+healthDrinking+Healthy_physical_activity+Qualification+Townsend_deprivation_index+urban+CHD+diabet+Hype	plxnb3	0.0652552	1.06743	0.0438837	1.487	0.137014	0.547794
Surv(anxICD_Date, Out_AnxICD)~pm20d1+Age+Sex+BMI+Race_Ethnicity+Smoking+healthDrinking+Healthy_physical_activity+Qualification+Townsend_deprivation_index+urban+CHD+diabet+Hype	pm20d1	-0.00725936	0.992767	0.0113287	-0.640794	0.521656	0.823105
Surv(anxICD_Date, Out_AnxICD)~pmvk+Age+Sex+BMI+Race_Ethnicity+Smoking+healthDrinking+Healthy_physical_activity+Qualification+Townsend_deprivation_index+urban+CHD+diabet+Hype	pmvk	0.0106123	1.01067	0.0196238	0.540786	0.588655	0.852676
Surv(anxICD_Date, Out_AnxICD)~pnliprp2+Age+Sex+BMI+Race_Ethnicity+Smoking+healthDrinking+Healthy_physical_activity+Qualification+Townsend_deprivation_index+urban+CHD+diabet+Hype	pnliprp2	0.000894663	1.0009	0.00713542	0.125383	0.90022	0.978681
Surv(anxICD_Date, Out_AnxICD)~pnpt1+Age+Sex+BMI+Race_Ethnicity+Smoking+healthDrinking+Healthy_physical_activity+Qualification+Townsend_deprivation_index+urban+CHD+diabet+Hype	pnpt1	-0.00336111	0.996645	0.0180562	-0.186147	0.85233	0.96282
Surv(anxICD_Date, Out_AnxICD)~podxl+Age+Sex+BMI+Race_Ethnicity+Smoking+healthDrinking+Healthy_physical_activity+Qualification+Townsend_deprivation_index+urban+CHD+diabet+Hype	podxl	-0.198879	0.819649	0.137576	-1.44559	0.148291	0.561853
Surv(anxICD_Date, Out_AnxICD)~podxl2+Age+Sex+BMI+Race_Ethnicity+Smoking+healthDrinking+Healthy_physical_activity+Qualification+Townsend_deprivation_index+urban+CHD+diabet+Hype	podxl2	-0.170294	0.843417	0.075629	-2.2517	0.0243413	0.306995
Surv(anxICD_Date, Out_AnxICD)~polr2f+Age+Sex+BMI+Race_Ethnicity+Smoking+healthDrinking+Healthy_physical_activity+Qualification+Townsend_deprivation_index+urban+CHD+diabet+Hype	polr2f	-0.0504365	0.950814	0.0610786	-0.825765	0.408938	0.759581
Surv(anxICD_Date, Out_AnxICD)~pon2+Age+Sex+BMI+Race_Ethnicity+Smoking+healthDrinking+Healthy_physical_activity+Qualification+Townsend_deprivation_index+urban+CHD+diabet+Hype	pon2	-0.0189432	0.981235	0.0610549	-0.310265	0.75636	0.920971
Surv(anxICD_Date, Out_AnxICD)~pon3+Age+Sex+BMI+Race_Ethnicity+Smoking+healthDrinking+Healthy_physical_activity+Qualification+Townsend_deprivation_index+urban+CHD+diabet+Hype	pon3	-0.054138	0.947301	0.0721944	-0.749892	0.45332	0.777162
Surv(anxICD_Date, Out_AnxICD)~ppcdc+Age+Sex+BMI+Race_Ethnicity+Smoking+healthDrinking+Healthy_physical_activity+Qualification+Townsend_deprivation_index+urban+CHD+diabet+Hype	ppcdc	0.0146397	1.01475	0.0430006	0.340453	0.733516	0.911753
Surv(anxICD_Date, Out_AnxICD)~ppib+Age+Sex+BMI+Race_Ethnicity+Smoking+healthDrinking+Healthy_physical_activity+Qualification+Townsend_deprivation_index+urban+CHD+diabet+Hype	ppib	0.0276511	1.02804	0.0219512	1.25966	0.20779	0.644557
Surv(anxICD_Date, Out_AnxICD)~ppm1a+Age+Sex+BMI+Race_Ethnicity+Smoking+healthDrinking+Healthy_physical_activity+Qualification+Townsend_deprivation_index+urban+CHD+diabet+Hype	ppm1a	-0.0295382	0.970894	0.0673636	-0.438489	0.661032	0.879198
Surv(anxICD_Date, Out_AnxICD)~ppme1+Age+Sex+BMI+Race_Ethnicity+Smoking+healthDrinking+Healthy_physical_activity+Qualification+Townsend_deprivation_index+urban+CHD+diabet+Hype	ppme1	0.0234902	1.02377	0.0338204	0.694558	0.487332	0.798395
Surv(anxICD_Date, Out_AnxICD)~ppp1r12a+Age+Sex+BMI+Race_Ethnicity+Smoking+healthDrinking+Healthy_physical_activity+Qualification+Townsend_deprivation_index+urban+CHD+diabet+Hype	ppp1r12a	0.031743	1.03225	0.0214783	1.47791	0.139431	0.549834
Surv(anxICD_Date, Out_AnxICD)~ppp1r2+Age+Sex+BMI+Race_Ethnicity+Smoking+healthDrinking+Healthy_physical_activity+Qualification+Townsend_deprivation_index+urban+CHD+diabet+Hype	ppp1r2	0.0307769	1.03126	0.0258141	1.19225	0.233163	0.682165
Surv(anxICD_Date, Out_AnxICD)~ppp1r9b+Age+Sex+BMI+Race_Ethnicity+Smoking+healthDrinking+Healthy_physical_activity+Qualification+Townsend_deprivation_index+urban+CHD+diabet+Hype	ppp1r9b	0.0197116	1.01991	0.0214182	0.920321	0.357405	0.743789
Surv(anxICD_Date, Out_AnxICD)~ppp3r1+Age+Sex+BMI+Race_Ethnicity+Smoking+healthDrinking+Healthy_physical_activity+Qualification+Townsend_deprivation_index+urban+CHD+diabet+Hype	ppp3r1	-0.0422266	0.958652	0.0506222	-0.834152	0.404195	0.759098
Surv(anxICD_Date, Out_AnxICD)~ppy+Age+Sex+BMI+Race_Ethnicity+Smoking+healthDrinking+Healthy_physical_activity+Qualification+Townsend_deprivation_index+urban+CHD+diabet+Hype	ppy	0.00853343	1.00857	0.0204028	0.418247	0.675767	0.884845
Surv(anxICD_Date, Out_AnxICD)~pqbp1+Age+Sex+BMI+Race_Ethnicity+Smoking+healthDrinking+Healthy_physical_activity+Qualification+Townsend_deprivation_index+urban+CHD+diabet+Hype	pqbp1	-0.0277379	0.972643	0.0379234	-0.731418	0.464524	0.782225
Surv(anxICD_Date, Out_AnxICD)~prcp+Age+Sex+BMI+Race_Ethnicity+Smoking+healthDrinking+Healthy_physical_activity+Qualification+Townsend_deprivation_index+urban+CHD+diabet+Hype	prcp	-0.0660974	0.93604	0.0672239	-0.983243	0.325488	0.739343
Surv(anxICD_Date, Out_AnxICD)~prdx1+Age+Sex+BMI+Race_Ethnicity+Smoking+healthDrinking+Healthy_physical_activity+Qualification+Townsend_deprivation_index+urban+CHD+diabet+Hype	prdx1	-0.0276857	0.972694	0.0239121	-1.15781	0.246941	0.688143
Surv(anxICD_Date, Out_AnxICD)~prdx3+Age+Sex+BMI+Race_Ethnicity+Smoking+healthDrinking+Healthy_physical_activity+Qualification+Townsend_deprivation_index+urban+CHD+diabet+Hype	prdx3	0.0156132	1.01574	0.0293841	0.531348	0.595177	0.855208
Surv(anxICD_Date, Out_AnxICD)~prdx5+Age+Sex+BMI+Race_Ethnicity+Smoking+healthDrinking+Healthy_physical_activity+Qualification+Townsend_deprivation_index+urban+CHD+diabet+Hype	prdx5	0.0142968	1.0144	0.0305813	0.467501	0.640141	0.873136
Surv(anxICD_Date, Out_AnxICD)~prdx6+Age+Sex+BMI+Race_Ethnicity+Smoking+healthDrinking+Healthy_physical_activity+Qualification+Townsend_deprivation_index+urban+CHD+diabet+Hype	prdx6	-0.0198083	0.980387	0.0337406	-0.587076	0.557153	0.836873
Surv(anxICD_Date, Out_AnxICD)~preb+Age+Sex+BMI+Race_Ethnicity+Smoking+healthDrinking+Healthy_physical_activity+Qualification+Townsend_deprivation_index+urban+CHD+diabet+Hype	preb	-0.0182147	0.98195	0.0717335	-0.253922	0.799556	0.939558
Surv(anxICD_Date, Out_AnxICD)~prelp+Age+Sex+BMI+Race_Ethnicity+Smoking+healthDrinking+Healthy_physical_activity+Qualification+Townsend_deprivation_index+urban+CHD+diabet+Hype	prelp	0.0101315	1.01018	0.0907903	0.111592	0.911147	0.984496
Surv(anxICD_Date, Out_AnxICD)~prkab1+Age+Sex+BMI+Race_Ethnicity+Smoking+healthDrinking+Healthy_physical_activity+Qualification+Townsend_deprivation_index+urban+CHD+diabet+Hype	prkab1	-0.00318423	0.996821	0.0385962	-0.0825012	0.934248	0.987576
Surv(anxICD_Date, Out_AnxICD)~prkar1a+Age+Sex+BMI+Race_Ethnicity+Smoking+healthDrinking+Healthy_physical_activity+Qualification+Townsend_deprivation_index+urban+CHD+diabet+Hype	prkar1a	0.0408042	1.04165	0.0249003	1.6387	0.101275	0.487388
Surv(anxICD_Date, Out_AnxICD)~prkcq+Age+Sex+BMI+Race_Ethnicity+Smoking+healthDrinking+Healthy_physical_activity+Qualification+Townsend_deprivation_index+urban+CHD+diabet+Hype	prkcq	0.00724839	1.00727	0.0480658	0.150801	0.880132	0.968988
Surv(anxICD_Date, Out_AnxICD)~prkra+Age+Sex+BMI+Race_Ethnicity+Smoking+healthDrinking+Healthy_physical_activity+Qualification+Townsend_deprivation_index+urban+CHD+diabet+Hype	prkra	0.00876029	1.0088	0.03136	0.279346	0.779979	0.930923
Surv(anxICD_Date, Out_AnxICD)~prl+Age+Sex+BMI+Race_Ethnicity+Smoking+healthDrinking+Healthy_physical_activity+Qualification+Townsend_deprivation_index+urban+CHD+diabet+Hype	prl	0.0190754	1.01926	0.0279541	0.682381	0.494998	0.805299
Surv(anxICD_Date, Out_AnxICD)~proc+Age+Sex+BMI+Race_Ethnicity+Smoking+healthDrinking+Healthy_physical_activity+Qualification+Townsend_deprivation_index+urban+CHD+diabet+Hype	proc	-0.0814292	0.921798	0.0817984	-0.995487	0.3195	0.739343
Surv(anxICD_Date, Out_AnxICD)~prok1+Age+Sex+BMI+Race_Ethnicity+Smoking+healthDrinking+Healthy_physical_activity+Qualification+Townsend_deprivation_index+urban+CHD+diabet+Hype	prok1	0.0313873	1.03189	0.0331855	0.945811	0.344245	0.740633
Surv(anxICD_Date, Out_AnxICD)~prss2+Age+Sex+BMI+Race_Ethnicity+Smoking+healthDrinking+Healthy_physical_activity+Qualification+Townsend_deprivation_index+urban+CHD+diabet+Hype	prss2	-0.0613725	0.940473	0.0397344	-1.54457	0.12245	0.528646
Surv(anxICD_Date, Out_AnxICD)~prss27+Age+Sex+BMI+Race_Ethnicity+Smoking+healthDrinking+Healthy_physical_activity+Qualification+Townsend_deprivation_index+urban+CHD+diabet+Hype	prss27	-0.000686263	0.999314	0.0520307	-0.0131896	0.989477	0.996727
Surv(anxICD_Date, Out_AnxICD)~prss8+Age+Sex+BMI+Race_Ethnicity+Smoking+healthDrinking+Healthy_physical_activity+Qualification+Townsend_deprivation_index+urban+CHD+diabet+Hype	prss8	0.0981335	1.10311	0.0521805	1.88065	0.060019	0.406885
Surv(anxICD_Date, Out_AnxICD)~prtfdc1+Age+Sex+BMI+Race_Ethnicity+Smoking+healthDrinking+Healthy_physical_activity+Qualification+Townsend_deprivation_index+urban+CHD+diabet+Hype	prtfdc1	0.0119591	1.01203	0.01915	0.624492	0.532304	0.827845
Surv(anxICD_Date, Out_AnxICD)~prtg+Age+Sex+BMI+Race_Ethnicity+Smoking+healthDrinking+Healthy_physical_activity+Qualification+Townsend_deprivation_index+urban+CHD+diabet+Hype	prtg	-0.0409077	0.959918	0.0830579	-0.49252	0.622352	0.865495
Surv(anxICD_Date, Out_AnxICD)~prtn3+Age+Sex+BMI+Race_Ethnicity+Smoking+healthDrinking+Healthy_physical_activity+Qualification+Townsend_deprivation_index+urban+CHD+diabet+Hype	prtn3	-0.0389574	0.961792	0.0440592	-0.884205	0.376585	0.752596
Surv(anxICD_Date, Out_AnxICD)~psg1+Age+Sex+BMI+Race_Ethnicity+Smoking+healthDrinking+Healthy_physical_activity+Qualification+Townsend_deprivation_index+urban+CHD+diabet+Hype	psg1	0.0282527	1.02866	0.0187116	1.50991	0.131067	0.537117
Surv(anxICD_Date, Out_AnxICD)~psip1+Age+Sex+BMI+Race_Ethnicity+Smoking+healthDrinking+Healthy_physical_activity+Qualification+Townsend_deprivation_index+urban+CHD+diabet+Hype	psip1	0.0123232	1.0124	0.0314505	0.391827	0.695186	0.893724
Surv(anxICD_Date, Out_AnxICD)~psma1+Age+Sex+BMI+Race_Ethnicity+Smoking+healthDrinking+Healthy_physical_activity+Qualification+Townsend_deprivation_index+urban+CHD+diabet+Hype	psma1	-0.0931791	0.91103	0.0486478	-1.91538	0.055444	0.403348
Surv(anxICD_Date, Out_AnxICD)~psmd9+Age+Sex+BMI+Race_Ethnicity+Smoking+healthDrinking+Healthy_physical_activity+Qualification+Townsend_deprivation_index+urban+CHD+diabet+Hype	psmd9	0.0107271	1.01078	0.0366108	0.293005	0.769519	0.926589
Surv(anxICD_Date, Out_AnxICD)~psme1+Age+Sex+BMI+Race_Ethnicity+Smoking+healthDrinking+Healthy_physical_activity+Qualification+Townsend_deprivation_index+urban+CHD+diabet+Hype	psme1	0.0525583	1.05396	0.0549877	0.955819	0.339164	0.739576
Surv(anxICD_Date, Out_AnxICD)~psme2+Age+Sex+BMI+Race_Ethnicity+Smoking+healthDrinking+Healthy_physical_activity+Qualification+Townsend_deprivation_index+urban+CHD+diabet+Hype	psme2	0.0134749	1.01357	0.0563033	0.239328	0.810851	0.944232
Surv(anxICD_Date, Out_AnxICD)~psmg3+Age+Sex+BMI+Race_Ethnicity+Smoking+healthDrinking+Healthy_physical_activity+Qualification+Townsend_deprivation_index+urban+CHD+diabet+Hype	psmg3	0.0622513	1.06423	0.0395848	1.5726	0.115811	0.521318
Surv(anxICD_Date, Out_AnxICD)~pspn+Age+Sex+BMI+Race_Ethnicity+Smoking+healthDrinking+Healthy_physical_activity+Qualification+Townsend_deprivation_index+urban+CHD+diabet+Hype	pspn	0.0133229	1.01341	0.0218492	0.609765	0.542018	0.827845
Surv(anxICD_Date, Out_AnxICD)~psrc1+Age+Sex+BMI+Race_Ethnicity+Smoking+healthDrinking+Healthy_physical_activity+Qualification+Townsend_deprivation_index+urban+CHD+diabet+Hype	psrc1	0.0328774	1.03342	0.0354176	0.928278	0.353264	0.740913
Surv(anxICD_Date, Out_AnxICD)~pten+Age+Sex+BMI+Race_Ethnicity+Smoking+healthDrinking+Healthy_physical_activity+Qualification+Townsend_deprivation_index+urban+CHD+diabet+Hype	pten	-0.0929552	0.911234	0.070294	-1.32238	0.186042	0.625701
Surv(anxICD_Date, Out_AnxICD)~ptgds+Age+Sex+BMI+Race_Ethnicity+Smoking+healthDrinking+Healthy_physical_activity+Qualification+Townsend_deprivation_index+urban+CHD+diabet+Hype	ptgds	-0.149014	0.861557	0.0730841	-2.03893	0.0414566	0.365368
Surv(anxICD_Date, Out_AnxICD)~pth1r+Age+Sex+BMI+Race_Ethnicity+Smoking+healthDrinking+Healthy_physical_activity+Qualification+Townsend_deprivation_index+urban+CHD+diabet+Hype	pth1r	0.0777726	1.08088	0.0508404	1.52974	0.126081	0.532247
Surv(anxICD_Date, Out_AnxICD)~ptk7+Age+Sex+BMI+Race_Ethnicity+Smoking+healthDrinking+Healthy_physical_activity+Qualification+Townsend_deprivation_index+urban+CHD+diabet+Hype	ptk7	-0.041712	0.959146	0.0564053	-0.739505	0.459601	0.778691
Surv(anxICD_Date, Out_AnxICD)~ptn+Age+Sex+BMI+Race_Ethnicity+Smoking+healthDrinking+Healthy_physical_activity+Qualification+Townsend_deprivation_index+urban+CHD+diabet+Hype	ptn	0.0324925	1.03303	0.0425388	0.763831	0.444968	0.777162
Surv(anxICD_Date, Out_AnxICD)~ptpn1+Age+Sex+BMI+Race_Ethnicity+Smoking+healthDrinking+Healthy_physical_activity+Qualification+Townsend_deprivation_index+urban+CHD+diabet+Hype	ptpn1	0.0351318	1.03576	0.0261608	1.34292	0.179298	0.614315
Surv(anxICD_Date, Out_AnxICD)~ptpn6+Age+Sex+BMI+Race_Ethnicity+Smoking+healthDrinking+Healthy_physical_activity+Qualification+Townsend_deprivation_index+urban+CHD+diabet+Hype	ptpn6	0.019984	1.02019	0.0235953	0.846948	0.397024	0.754631
Surv(anxICD_Date, Out_AnxICD)~ptprf+Age+Sex+BMI+Race_Ethnicity+Smoking+healthDrinking+Healthy_physical_activity+Qualification+Townsend_deprivation_index+urban+CHD+diabet+Hype	ptprf	-0.228497	0.795729	0.0717458	-3.18481	0.00144848	0.0963236
Surv(anxICD_Date, Out_AnxICD)~ptprm+Age+Sex+BMI+Race_Ethnicity+Smoking+healthDrinking+Healthy_physical_activity+Qualification+Townsend_deprivation_index+urban+CHD+diabet+Hype	ptprm	-0.0698276	0.932555	0.0864139	-0.808059	0.419057	0.75963
Surv(anxICD_Date, Out_AnxICD)~ptprn2+Age+Sex+BMI+Race_Ethnicity+Smoking+healthDrinking+Healthy_physical_activity+Qualification+Townsend_deprivation_index+urban+CHD+diabet+Hype	ptprn2	-0.0625304	0.939385	0.0644516	-0.97019	0.331952	0.739343
Surv(anxICD_Date, Out_AnxICD)~ptprs+Age+Sex+BMI+Race_Ethnicity+Smoking+healthDrinking+Healthy_physical_activity+Qualification+Townsend_deprivation_index+urban+CHD+diabet+Hype	ptprs	-0.322813	0.72411	0.0858017	-3.76231	0.00016835	0.0382996
Surv(anxICD_Date, Out_AnxICD)~pts+Age+Sex+BMI+Race_Ethnicity+Smoking+healthDrinking+Healthy_physical_activity+Qualification+Townsend_deprivation_index+urban+CHD+diabet+Hype	pts	-0.00971088	0.990336	0.0387118	-0.25085	0.80193	0.940083
Surv(anxICD_Date, Out_AnxICD)~ptx3+Age+Sex+BMI+Race_Ethnicity+Smoking+healthDrinking+Healthy_physical_activity+Qualification+Townsend_deprivation_index+urban+CHD+diabet+Hype	ptx3	0.00628513	1.0063	0.0427042	0.147178	0.882992	0.968988
Surv(anxICD_Date, Out_AnxICD)~pvalb+Age+Sex+BMI+Race_Ethnicity+Smoking+healthDrinking+Healthy_physical_activity+Qualification+Townsend_deprivation_index+urban+CHD+diabet+Hype	pvalb	-0.00159138	0.99841	0.0184617	-0.0861989	0.931308	0.987097
Surv(anxICD_Date, Out_AnxICD)~pvr+Age+Sex+BMI+Race_Ethnicity+Smoking+healthDrinking+Healthy_physical_activity+Qualification+Townsend_deprivation_index+urban+CHD+diabet+Hype	pvr	0.209071	1.23253	0.0547878	3.81602	0.000135622	0.0382996
Surv(anxICD_Date, Out_AnxICD)~pxn+Age+Sex+BMI+Race_Ethnicity+Smoking+healthDrinking+Healthy_physical_activity+Qualification+Townsend_deprivation_index+urban+CHD+diabet+Hype	pxn	-0.0609926	0.94083	0.0415216	-1.46893	0.141851	0.554777
Surv(anxICD_Date, Out_AnxICD)~qdpr+Age+Sex+BMI+Race_Ethnicity+Smoking+healthDrinking+Healthy_physical_activity+Qualification+Townsend_deprivation_index+urban+CHD+diabet+Hype	qdpr	0.0425001	1.04342	0.0476733	0.891486	0.372669	0.752596
Surv(anxICD_Date, Out_AnxICD)~qpct+Age+Sex+BMI+Race_Ethnicity+Smoking+healthDrinking+Healthy_physical_activity+Qualification+Townsend_deprivation_index+urban+CHD+diabet+Hype	qpct	-0.24286	0.784381	0.0782983	-3.10173	0.00192395	0.104249
Surv(anxICD_Date, Out_AnxICD)~rab37+Age+Sex+BMI+Race_Ethnicity+Smoking+healthDrinking+Healthy_physical_activity+Qualification+Townsend_deprivation_index+urban+CHD+diabet+Hype	rab37	-0.000131397	0.999869	0.0256652	-0.00511964	0.995915	0.997105
Surv(anxICD_Date, Out_AnxICD)~rab6a+Age+Sex+BMI+Race_Ethnicity+Smoking+healthDrinking+Healthy_physical_activity+Qualification+Townsend_deprivation_index+urban+CHD+diabet+Hype	rab6a	-0.165536	0.847439	0.0460056	-3.59817	0.000320461	0.0456671
Surv(anxICD_Date, Out_AnxICD)~rab6b+Age+Sex+BMI+Race_Ethnicity+Smoking+healthDrinking+Healthy_physical_activity+Qualification+Townsend_deprivation_index+urban+CHD+diabet+Hype	rab6b	-0.0280057	0.972383	0.0449383	-0.623203	0.533151	0.827845
Surv(anxICD_Date, Out_AnxICD)~rabepk+Age+Sex+BMI+Race_Ethnicity+Smoking+healthDrinking+Healthy_physical_activity+Qualification+Townsend_deprivation_index+urban+CHD+diabet+Hype	rabepk	0.0204521	1.02066	0.0354156	0.577489	0.563609	0.841388
Surv(anxICD_Date, Out_AnxICD)~rabgap1l+Age+Sex+BMI+Race_Ethnicity+Smoking+healthDrinking+Healthy_physical_activity+Qualification+Townsend_deprivation_index+urban+CHD+diabet+Hype	rabgap1l	0.0713201	1.07392	0.0337493	2.11323	0.034581	0.339697
Surv(anxICD_Date, Out_AnxICD)~rad23b+Age+Sex+BMI+Race_Ethnicity+Smoking+healthDrinking+Healthy_physical_activity+Qualification+Townsend_deprivation_index+urban+CHD+diabet+Hype	rad23b	0.0344177	1.03502	0.0451684	0.761986	0.446069	0.777162
Surv(anxICD_Date, Out_AnxICD)~rangap1+Age+Sex+BMI+Race_Ethnicity+Smoking+healthDrinking+Healthy_physical_activity+Qualification+Townsend_deprivation_index+urban+CHD+diabet+Hype	rangap1	0.0144592	1.01456	0.0435856	0.331742	0.740084	0.915338
Surv(anxICD_Date, Out_AnxICD)~rarres1+Age+Sex+BMI+Race_Ethnicity+Smoking+healthDrinking+Healthy_physical_activity+Qualification+Townsend_deprivation_index+urban+CHD+diabet+Hype	rarres1	-0.0127943	0.987287	0.0644703	-0.198453	0.842691	0.957931
Surv(anxICD_Date, Out_AnxICD)~rarres2+Age+Sex+BMI+Race_Ethnicity+Smoking+healthDrinking+Healthy_physical_activity+Qualification+Townsend_deprivation_index+urban+CHD+diabet+Hype	rarres2	0.0480456	1.04922	0.0441626	1.08792	0.276628	0.706448
Surv(anxICD_Date, Out_AnxICD)~rasa1+Age+Sex+BMI+Race_Ethnicity+Smoking+healthDrinking+Healthy_physical_activity+Qualification+Townsend_deprivation_index+urban+CHD+diabet+Hype	rasa1	0.016161	1.01629	0.0648973	0.249025	0.803342	0.940984
Surv(anxICD_Date, Out_AnxICD)~rassf2+Age+Sex+BMI+Race_Ethnicity+Smoking+healthDrinking+Healthy_physical_activity+Qualification+Townsend_deprivation_index+urban+CHD+diabet+Hype	rassf2	-0.03396	0.96661	0.0372794	-0.91096	0.362316	0.748307
Surv(anxICD_Date, Out_AnxICD)~rbks+Age+Sex+BMI+Race_Ethnicity+Smoking+healthDrinking+Healthy_physical_activity+Qualification+Townsend_deprivation_index+urban+CHD+diabet+Hype	rbks	-0.0468344	0.954245	0.0415477	-1.12724	0.259639	0.69118
Surv(anxICD_Date, Out_AnxICD)~rbp2+Age+Sex+BMI+Race_Ethnicity+Smoking+healthDrinking+Healthy_physical_activity+Qualification+Townsend_deprivation_index+urban+CHD+diabet+Hype	rbp2	-0.0761808	0.926649	0.0274362	-2.77665	0.00549223	0.148799
Surv(anxICD_Date, Out_AnxICD)~rbp5+Age+Sex+BMI+Race_Ethnicity+Smoking+healthDrinking+Healthy_physical_activity+Qualification+Townsend_deprivation_index+urban+CHD+diabet+Hype	rbp5	-0.0184191	0.98175	0.0381045	-0.483383	0.628824	0.866261
Surv(anxICD_Date, Out_AnxICD)~rcor1+Age+Sex+BMI+Race_Ethnicity+Smoking+healthDrinking+Healthy_physical_activity+Qualification+Townsend_deprivation_index+urban+CHD+diabet+Hype	rcor1	0.0386021	1.03936	0.0447497	0.862622	0.388346	0.752596
Surv(anxICD_Date, Out_AnxICD)~reg1a+Age+Sex+BMI+Race_Ethnicity+Smoking+healthDrinking+Healthy_physical_activity+Qualification+Townsend_deprivation_index+urban+CHD+diabet+Hype	reg1a	-0.0329286	0.967608	0.0433703	-0.759241	0.447708	0.777162
Surv(anxICD_Date, Out_AnxICD)~reg1b+Age+Sex+BMI+Race_Ethnicity+Smoking+healthDrinking+Healthy_physical_activity+Qualification+Townsend_deprivation_index+urban+CHD+diabet+Hype	reg1b	0.00136138	1.00136	0.0365273	0.0372702	0.97027	0.994764
Surv(anxICD_Date, Out_AnxICD)~reg3a+Age+Sex+BMI+Race_Ethnicity+Smoking+healthDrinking+Healthy_physical_activity+Qualification+Townsend_deprivation_index+urban+CHD+diabet+Hype	reg3a	-0.0074796	0.992548	0.0334814	-0.223395	0.823228	0.947586
Surv(anxICD_Date, Out_AnxICD)~reg4+Age+Sex+BMI+Race_Ethnicity+Smoking+healthDrinking+Healthy_physical_activity+Qualification+Townsend_deprivation_index+urban+CHD+diabet+Hype	reg4	-0.050559	0.950698	0.0436976	-1.15702	0.247264	0.688143
Surv(anxICD_Date, Out_AnxICD)~relt+Age+Sex+BMI+Race_Ethnicity+Smoking+healthDrinking+Healthy_physical_activity+Qualification+Townsend_deprivation_index+urban+CHD+diabet+Hype	relt	-0.105204	0.900141	0.0764302	-1.37647	0.168675	0.590166
Surv(anxICD_Date, Out_AnxICD)~ren+Age+Sex+BMI+Race_Ethnicity+Smoking+healthDrinking+Healthy_physical_activity+Qualification+Townsend_deprivation_index+urban+CHD+diabet+Hype	ren	0.0667712	1.06905	0.0276448	2.41533	0.0157211	0.258426
Surv(anxICD_Date, Out_AnxICD)~ret+Age+Sex+BMI+Race_Ethnicity+Smoking+healthDrinking+Healthy_physical_activity+Qualification+Townsend_deprivation_index+urban+CHD+diabet+Hype	ret	-0.034005	0.966567	0.0527972	-0.644068	0.519531	0.822591
Surv(anxICD_Date, Out_AnxICD)~retn+Age+Sex+BMI+Race_Ethnicity+Smoking+healthDrinking+Healthy_physical_activity+Qualification+Townsend_deprivation_index+urban+CHD+diabet+Hype	retn	-0.0274011	0.972971	0.0500969	-0.546962	0.584405	0.851287
Surv(anxICD_Date, Out_AnxICD)~rgma+Age+Sex+BMI+Race_Ethnicity+Smoking+healthDrinking+Healthy_physical_activity+Qualification+Townsend_deprivation_index+urban+CHD+diabet+Hype	rgma	-0.174453	0.839916	0.067339	-2.59067	0.00957887	0.215598
Surv(anxICD_Date, Out_AnxICD)~rgmb+Age+Sex+BMI+Race_Ethnicity+Smoking+healthDrinking+Healthy_physical_activity+Qualification+Townsend_deprivation_index+urban+CHD+diabet+Hype	rgmb	-0.223272	0.799897	0.0799536	-2.79252	0.00522991	0.148733
Surv(anxICD_Date, Out_AnxICD)~rgs8+Age+Sex+BMI+Race_Ethnicity+Smoking+healthDrinking+Healthy_physical_activity+Qualification+Townsend_deprivation_index+urban+CHD+diabet+Hype	rgs8	-0.0233339	0.976936	0.0331868	-0.703108	0.481989	0.793194
Surv(anxICD_Date, Out_AnxICD)~rhoc+Age+Sex+BMI+Race_Ethnicity+Smoking+healthDrinking+Healthy_physical_activity+Qualification+Townsend_deprivation_index+urban+CHD+diabet+Hype	rhoc	0.0186467	1.01882	0.0181873	1.02526	0.30524	0.731453
Surv(anxICD_Date, Out_AnxICD)~rilp+Age+Sex+BMI+Race_Ethnicity+Smoking+healthDrinking+Healthy_physical_activity+Qualification+Townsend_deprivation_index+urban+CHD+diabet+Hype	rilp	0.0632076	1.06525	0.0337284	1.87402	0.0609277	0.406885
Surv(anxICD_Date, Out_AnxICD)~rnase3+Age+Sex+BMI+Race_Ethnicity+Smoking+healthDrinking+Healthy_physical_activity+Qualification+Townsend_deprivation_index+urban+CHD+diabet+Hype	rnase3	0.00776408	1.00779	0.0182723	0.424911	0.670902	0.88426
Surv(anxICD_Date, Out_AnxICD)~rnaset2+Age+Sex+BMI+Race_Ethnicity+Smoking+healthDrinking+Healthy_physical_activity+Qualification+Townsend_deprivation_index+urban+CHD+diabet+Hype	rnaset2	0.00330071	1.00331	0.0786798	0.0419512	0.966538	0.994762
Surv(anxICD_Date, Out_AnxICD)~rnf41+Age+Sex+BMI+Race_Ethnicity+Smoking+healthDrinking+Healthy_physical_activity+Qualification+Townsend_deprivation_index+urban+CHD+diabet+Hype	rnf41	0.0279211	1.02831	0.0309619	0.901787	0.36717	0.752596
Surv(anxICD_Date, Out_AnxICD)~robo1+Age+Sex+BMI+Race_Ethnicity+Smoking+healthDrinking+Healthy_physical_activity+Qualification+Townsend_deprivation_index+urban+CHD+diabet+Hype	robo1	-0.104654	0.900636	0.0874614	-1.19658	0.231472	0.682165
Surv(anxICD_Date, Out_AnxICD)~robo2+Age+Sex+BMI+Race_Ethnicity+Smoking+healthDrinking+Healthy_physical_activity+Qualification+Townsend_deprivation_index+urban+CHD+diabet+Hype	robo2	-0.070195	0.932212	0.0902696	-0.777615	0.436796	0.772711
Surv(anxICD_Date, Out_AnxICD)~ror1+Age+Sex+BMI+Race_Ethnicity+Smoking+healthDrinking+Healthy_physical_activity+Qualification+Townsend_deprivation_index+urban+CHD+diabet+Hype	ror1	-0.110571	0.895323	0.0663802	-1.66571	0.0957702	0.483815
Surv(anxICD_Date, Out_AnxICD)~rp2+Age+Sex+BMI+Race_Ethnicity+Smoking+healthDrinking+Healthy_physical_activity+Qualification+Townsend_deprivation_index+urban+CHD+diabet+Hype	rp2	0.0294873	1.02993	0.0490608	0.601037	0.547816	0.827845
Surv(anxICD_Date, Out_AnxICD)~rrm2+Age+Sex+BMI+Race_Ethnicity+Smoking+healthDrinking+Healthy_physical_activity+Qualification+Townsend_deprivation_index+urban+CHD+diabet+Hype	rrm2	0.0350036	1.03562	0.0397134	0.881405	0.378099	0.752596
Surv(anxICD_Date, Out_AnxICD)~rrm2b+Age+Sex+BMI+Race_Ethnicity+Smoking+healthDrinking+Healthy_physical_activity+Qualification+Townsend_deprivation_index+urban+CHD+diabet+Hype	rrm2b	-0.0391507	0.961606	0.0316194	-1.23819	0.215646	0.653189
Surv(anxICD_Date, Out_AnxICD)~rspo1+Age+Sex+BMI+Race_Ethnicity+Smoking+healthDrinking+Healthy_physical_activity+Qualification+Townsend_deprivation_index+urban+CHD+diabet+Hype	rspo1	0.0585442	1.06029	0.0596135	0.982062	0.326069	0.739343
Surv(anxICD_Date, Out_AnxICD)~rspo3+Age+Sex+BMI+Race_Ethnicity+Smoking+healthDrinking+Healthy_physical_activity+Qualification+Townsend_deprivation_index+urban+CHD+diabet+Hype	rspo3	-0.0733277	0.929296	0.074023	-0.990607	0.321877	0.739343
Surv(anxICD_Date, Out_AnxICD)~rtbdn+Age+Sex+BMI+Race_Ethnicity+Smoking+healthDrinking+Healthy_physical_activity+Qualification+Townsend_deprivation_index+urban+CHD+diabet+Hype	rtbdn	-0.0341347	0.966441	0.0710457	-0.480462	0.630899	0.867197
Surv(anxICD_Date, Out_AnxICD)~rtn4r+Age+Sex+BMI+Race_Ethnicity+Smoking+healthDrinking+Healthy_physical_activity+Qualification+Townsend_deprivation_index+urban+CHD+diabet+Hype	rtn4r	-0.0678579	0.934393	0.0633727	-1.07078	0.28427	0.713711
Surv(anxICD_Date, Out_AnxICD)~ruvbl1+Age+Sex+BMI+Race_Ethnicity+Smoking+healthDrinking+Healthy_physical_activity+Qualification+Townsend_deprivation_index+urban+CHD+diabet+Hype	ruvbl1	-0.00730468	0.992722	0.0207349	-0.352289	0.724621	0.908416
Surv(anxICD_Date, Out_AnxICD)~rwdd1+Age+Sex+BMI+Race_Ethnicity+Smoking+healthDrinking+Healthy_physical_activity+Qualification+Townsend_deprivation_index+urban+CHD+diabet+Hype	rwdd1	0.0254327	1.02576	0.0322405	0.788843	0.430204	0.765167
Surv(anxICD_Date, Out_AnxICD)~s100a11+Age+Sex+BMI+Race_Ethnicity+Smoking+healthDrinking+Healthy_physical_activity+Qualification+Townsend_deprivation_index+urban+CHD+diabet+Hype	s100a11	0.00530539	1.00532	0.0423959	0.125139	0.900413	0.978681
Surv(anxICD_Date, Out_AnxICD)~s100a12+Age+Sex+BMI+Race_Ethnicity+Smoking+healthDrinking+Healthy_physical_activity+Qualification+Townsend_deprivation_index+urban+CHD+diabet+Hype	s100a12	-0.0115984	0.988469	0.0277009	-0.418703	0.675433	0.884845
Surv(anxICD_Date, Out_AnxICD)~s100a16+Age+Sex+BMI+Race_Ethnicity+Smoking+healthDrinking+Healthy_physical_activity+Qualification+Townsend_deprivation_index+urban+CHD+diabet+Hype	s100a16	-0.0234769	0.976797	0.0349457	-0.67181	0.501704	0.805522
Surv(anxICD_Date, Out_AnxICD)~s100a4+Age+Sex+BMI+Race_Ethnicity+Smoking+healthDrinking+Healthy_physical_activity+Qualification+Townsend_deprivation_index+urban+CHD+diabet+Hype	s100a4	0.0124588	1.01254	0.0361818	0.34434	0.730591	0.910807
Surv(anxICD_Date, Out_AnxICD)~s100p+Age+Sex+BMI+Race_Ethnicity+Smoking+healthDrinking+Healthy_physical_activity+Qualification+Townsend_deprivation_index+urban+CHD+diabet+Hype	s100p	-0.0986323	0.906076	0.0397211	-2.48312	0.0130236	0.234069
Surv(anxICD_Date, Out_AnxICD)~samd9l+Age+Sex+BMI+Race_Ethnicity+Smoking+healthDrinking+Healthy_physical_activity+Qualification+Townsend_deprivation_index+urban+CHD+diabet+Hype	samd9l	0.0231911	1.02346	0.0282575	0.820705	0.411814	0.759581
Surv(anxICD_Date, Out_AnxICD)~scamp3+Age+Sex+BMI+Race_Ethnicity+Smoking+healthDrinking+Healthy_physical_activity+Qualification+Townsend_deprivation_index+urban+CHD+diabet+Hype	scamp3	0.0468469	1.04796	0.0241826	1.93721	0.0527194	0.389779
Surv(anxICD_Date, Out_AnxICD)~scara5+Age+Sex+BMI+Race_Ethnicity+Smoking+healthDrinking+Healthy_physical_activity+Qualification+Townsend_deprivation_index+urban+CHD+diabet+Hype	scara5	-0.149944	0.860756	0.070189	-2.13628	0.0326563	0.339697
Surv(anxICD_Date, Out_AnxICD)~scarb1+Age+Sex+BMI+Race_Ethnicity+Smoking+healthDrinking+Healthy_physical_activity+Qualification+Townsend_deprivation_index+urban+CHD+diabet+Hype	scarb1	-0.0369355	0.963738	0.0391637	-0.943106	0.345627	0.740913
Surv(anxICD_Date, Out_AnxICD)~scarb2+Age+Sex+BMI+Race_Ethnicity+Smoking+healthDrinking+Healthy_physical_activity+Qualification+Townsend_deprivation_index+urban+CHD+diabet+Hype	scarb2	0.0862505	1.09008	0.0680937	1.26664	0.205282	0.640358
Surv(anxICD_Date, Out_AnxICD)~scarf1+Age+Sex+BMI+Race_Ethnicity+Smoking+healthDrinking+Healthy_physical_activity+Qualification+Townsend_deprivation_index+urban+CHD+diabet+Hype	scarf1	0.0292758	1.02971	0.0485475	0.603034	0.546486	0.827845
Surv(anxICD_Date, Out_AnxICD)~scarf2+Age+Sex+BMI+Race_Ethnicity+Smoking+healthDrinking+Healthy_physical_activity+Qualification+Townsend_deprivation_index+urban+CHD+diabet+Hype	scarf2	-0.0737281	0.928924	0.071978	-1.02432	0.305686	0.731453
Surv(anxICD_Date, Out_AnxICD)~scg2+Age+Sex+BMI+Race_Ethnicity+Smoking+healthDrinking+Healthy_physical_activity+Qualification+Townsend_deprivation_index+urban+CHD+diabet+Hype	scg2	-0.0747281	0.927996	0.0642	-1.16399	0.244428	0.68769
Surv(anxICD_Date, Out_AnxICD)~scg3+Age+Sex+BMI+Race_Ethnicity+Smoking+healthDrinking+Healthy_physical_activity+Qualification+Townsend_deprivation_index+urban+CHD+diabet+Hype	scg3	-0.0928376	0.911341	0.062563	-1.48391	0.137834	0.547965
Surv(anxICD_Date, Out_AnxICD)~scgb1a1+Age+Sex+BMI+Race_Ethnicity+Smoking+healthDrinking+Healthy_physical_activity+Qualification+Townsend_deprivation_index+urban+CHD+diabet+Hype	scgb1a1	-0.0969949	0.907561	0.0368557	-2.63175	0.0084946	0.20233
Surv(anxICD_Date, Out_AnxICD)~scgb3a2+Age+Sex+BMI+Race_Ethnicity+Smoking+healthDrinking+Healthy_physical_activity+Qualification+Townsend_deprivation_index+urban+CHD+diabet+Hype	scgb3a2	0.01747	1.01762	0.0248309	0.70356	0.481707	0.793194
Surv(anxICD_Date, Out_AnxICD)~scgn+Age+Sex+BMI+Race_Ethnicity+Smoking+healthDrinking+Healthy_physical_activity+Qualification+Townsend_deprivation_index+urban+CHD+diabet+Hype	scgn	-0.0608503	0.940964	0.0486721	-1.25021	0.211223	0.649199
Surv(anxICD_Date, Out_AnxICD)~scly+Age+Sex+BMI+Race_Ethnicity+Smoking+healthDrinking+Healthy_physical_activity+Qualification+Townsend_deprivation_index+urban+CHD+diabet+Hype	scly	-0.0243592	0.975935	0.0440734	-0.552695	0.580472	0.851287
Surv(anxICD_Date, Out_AnxICD)~scp2+Age+Sex+BMI+Race_Ethnicity+Smoking+healthDrinking+Healthy_physical_activity+Qualification+Townsend_deprivation_index+urban+CHD+diabet+Hype	scp2	-0.00101024	0.99899	0.0278385	-0.0362894	0.971052	0.994764
Surv(anxICD_Date, Out_AnxICD)~scrn1+Age+Sex+BMI+Race_Ethnicity+Smoking+healthDrinking+Healthy_physical_activity+Qualification+Townsend_deprivation_index+urban+CHD+diabet+Hype	scrn1	0.00550423	1.00552	0.0369588	0.148929	0.88161	0.968988
Surv(anxICD_Date, Out_AnxICD)~sdc1+Age+Sex+BMI+Race_Ethnicity+Smoking+healthDrinking+Healthy_physical_activity+Qualification+Townsend_deprivation_index+urban+CHD+diabet+Hype	sdc1	-0.00232494	0.997678	0.0531529	-0.0437406	0.965111	0.994762
Surv(anxICD_Date, Out_AnxICD)~sdc4+Age+Sex+BMI+Race_Ethnicity+Smoking+healthDrinking+Healthy_physical_activity+Qualification+Townsend_deprivation_index+urban+CHD+diabet+Hype	sdc4	0.0535174	1.05498	0.0453221	1.18082	0.237673	0.683135
Surv(anxICD_Date, Out_AnxICD)~sele+Age+Sex+BMI+Race_Ethnicity+Smoking+healthDrinking+Healthy_physical_activity+Qualification+Townsend_deprivation_index+urban+CHD+diabet+Hype	sele	-0.0218407	0.978396	0.0410125	-0.532536	0.594355	0.855006
Surv(anxICD_Date, Out_AnxICD)~selp+Age+Sex+BMI+Race_Ethnicity+Smoking+healthDrinking+Healthy_physical_activity+Qualification+Townsend_deprivation_index+urban+CHD+diabet+Hype	selp	0.000250769	1.00025	0.0363435	0.00689998	0.994495	0.997105
Surv(anxICD_Date, Out_AnxICD)~selplg+Age+Sex+BMI+Race_Ethnicity+Smoking+healthDrinking+Healthy_physical_activity+Qualification+Townsend_deprivation_index+urban+CHD+diabet+Hype	selplg	-0.0564189	0.945143	0.0759659	-0.742686	0.457672	0.778574
Surv(anxICD_Date, Out_AnxICD)~sema3f+Age+Sex+BMI+Race_Ethnicity+Smoking+healthDrinking+Healthy_physical_activity+Qualification+Townsend_deprivation_index+urban+CHD+diabet+Hype	sema3f	-0.0685238	0.933771	0.0805418	-0.850786	0.394888	0.754631
Surv(anxICD_Date, Out_AnxICD)~sema4c+Age+Sex+BMI+Race_Ethnicity+Smoking+healthDrinking+Healthy_physical_activity+Qualification+Townsend_deprivation_index+urban+CHD+diabet+Hype	sema4c	-0.0793538	0.923713	0.0768815	-1.03216	0.301999	0.730774
Surv(anxICD_Date, Out_AnxICD)~sema4d+Age+Sex+BMI+Race_Ethnicity+Smoking+healthDrinking+Healthy_physical_activity+Qualification+Townsend_deprivation_index+urban+CHD+diabet+Hype	sema4d	0.0323376	1.03287	0.069886	0.46272	0.643565	0.873969
Surv(anxICD_Date, Out_AnxICD)~sema7a+Age+Sex+BMI+Race_Ethnicity+Smoking+healthDrinking+Healthy_physical_activity+Qualification+Townsend_deprivation_index+urban+CHD+diabet+Hype	sema7a	-0.125248	0.882278	0.0776628	-1.61272	0.106806	0.499347
Surv(anxICD_Date, Out_AnxICD)~septin9+Age+Sex+BMI+Race_Ethnicity+Smoking+healthDrinking+Healthy_physical_activity+Qualification+Townsend_deprivation_index+urban+CHD+diabet+Hype	septin9	-0.0578047	0.943834	0.072959	-0.792291	0.428191	0.763956
Surv(anxICD_Date, Out_AnxICD)~serpina11+Age+Sex+BMI+Race_Ethnicity+Smoking+healthDrinking+Healthy_physical_activity+Qualification+Townsend_deprivation_index+urban+CHD+diabet+Hype	serpina11	0.0572433	1.05891	0.0509545	1.12342	0.261259	0.69118
Surv(anxICD_Date, Out_AnxICD)~serpina12+Age+Sex+BMI+Race_Ethnicity+Smoking+healthDrinking+Healthy_physical_activity+Qualification+Townsend_deprivation_index+urban+CHD+diabet+Hype	serpina12	0.00634989	1.00637	0.0192496	0.329871	0.741497	0.915338
Surv(anxICD_Date, Out_AnxICD)~serpina9+Age+Sex+BMI+Race_Ethnicity+Smoking+healthDrinking+Healthy_physical_activity+Qualification+Townsend_deprivation_index+urban+CHD+diabet+Hype	serpina9	-0.0635531	0.938424	0.0297203	-2.13837	0.0324867	0.339697
Surv(anxICD_Date, Out_AnxICD)~serpinb1+Age+Sex+BMI+Race_Ethnicity+Smoking+healthDrinking+Healthy_physical_activity+Qualification+Townsend_deprivation_index+urban+CHD+diabet+Hype	serpinb1	-0.00543063	0.994584	0.0230222	-0.235887	0.81352	0.944232
Surv(anxICD_Date, Out_AnxICD)~serpinb5+Age+Sex+BMI+Race_Ethnicity+Smoking+healthDrinking+Healthy_physical_activity+Qualification+Townsend_deprivation_index+urban+CHD+diabet+Hype	serpinb5	-0.0274038	0.972968	0.0433946	-0.631503	0.527712	0.827376
Surv(anxICD_Date, Out_AnxICD)~serpinb6+Age+Sex+BMI+Race_Ethnicity+Smoking+healthDrinking+Healthy_physical_activity+Qualification+Townsend_deprivation_index+urban+CHD+diabet+Hype	serpinb6	0.00753429	1.00756	0.0347829	0.216609	0.828513	0.949933
Surv(anxICD_Date, Out_AnxICD)~serpinb8+Age+Sex+BMI+Race_Ethnicity+Smoking+healthDrinking+Healthy_physical_activity+Qualification+Townsend_deprivation_index+urban+CHD+diabet+Hype	serpinb8	-0.0139681	0.986129	0.0348708	-0.400568	0.688739	0.891742
Surv(anxICD_Date, Out_AnxICD)~serpinb9+Age+Sex+BMI+Race_Ethnicity+Smoking+healthDrinking+Healthy_physical_activity+Qualification+Townsend_deprivation_index+urban+CHD+diabet+Hype	serpinb9	0.0200492	1.02025	0.0635569	0.315452	0.752418	0.919956
Surv(anxICD_Date, Out_AnxICD)~serpine1+Age+Sex+BMI+Race_Ethnicity+Smoking+healthDrinking+Healthy_physical_activity+Qualification+Townsend_deprivation_index+urban+CHD+diabet+Hype	serpine1	0.000295897	1.0003	0.0308459	0.00959276	0.992346	0.997105
Surv(anxICD_Date, Out_AnxICD)~sestd1+Age+Sex+BMI+Race_Ethnicity+Smoking+healthDrinking+Healthy_physical_activity+Qualification+Townsend_deprivation_index+urban+CHD+diabet+Hype	sestd1	0.0297177	1.03016	0.032688	0.909131	0.363281	0.748564
Surv(anxICD_Date, Out_AnxICD)~setmar+Age+Sex+BMI+Race_Ethnicity+Smoking+healthDrinking+Healthy_physical_activity+Qualification+Townsend_deprivation_index+urban+CHD+diabet+Hype	setmar	-0.146422	0.863793	0.0704887	-2.07724	0.0377797	0.351186
Surv(anxICD_Date, Out_AnxICD)~sez6l+Age+Sex+BMI+Race_Ethnicity+Smoking+healthDrinking+Healthy_physical_activity+Qualification+Townsend_deprivation_index+urban+CHD+diabet+Hype	sez6l	-0.264187	0.76783	0.0762304	-3.46564	0.000528978	0.0512278
Surv(anxICD_Date, Out_AnxICD)~sez6l2+Age+Sex+BMI+Race_Ethnicity+Smoking+healthDrinking+Healthy_physical_activity+Qualification+Townsend_deprivation_index+urban+CHD+diabet+Hype	sez6l2	-0.144497	0.865457	0.0887607	-1.62794	0.103538	0.491804
Surv(anxICD_Date, Out_AnxICD)~sf3b4+Age+Sex+BMI+Race_Ethnicity+Smoking+healthDrinking+Healthy_physical_activity+Qualification+Townsend_deprivation_index+urban+CHD+diabet+Hype	sf3b4	-0.0198638	0.980332	0.0280159	-0.709018	0.478313	0.791597
Surv(anxICD_Date, Out_AnxICD)~sfrp1+Age+Sex+BMI+Race_Ethnicity+Smoking+healthDrinking+Healthy_physical_activity+Qualification+Townsend_deprivation_index+urban+CHD+diabet+Hype	sfrp1	0.113104	1.11975	0.0480642	2.35318	0.0186135	0.281855
Surv(anxICD_Date, Out_AnxICD)~sftpa1+Age+Sex+BMI+Race_Ethnicity+Smoking+healthDrinking+Healthy_physical_activity+Qualification+Townsend_deprivation_index+urban+CHD+diabet+Hype	sftpa1	-0.0287357	0.971673	0.0381391	-0.753445	0.451183	0.777162
Surv(anxICD_Date, Out_AnxICD)~sftpa2+Age+Sex+BMI+Race_Ethnicity+Smoking+healthDrinking+Healthy_physical_activity+Qualification+Townsend_deprivation_index+urban+CHD+diabet+Hype	sftpa2	0.0183635	1.01853	0.0416379	0.441029	0.659192	0.879198
Surv(anxICD_Date, Out_AnxICD)~sftpd+Age+Sex+BMI+Race_Ethnicity+Smoking+healthDrinking+Healthy_physical_activity+Qualification+Townsend_deprivation_index+urban+CHD+diabet+Hype	sftpd	0.00611913	1.00614	0.0314315	0.194682	0.845642	0.958307
Surv(anxICD_Date, Out_AnxICD)~sh2b3+Age+Sex+BMI+Race_Ethnicity+Smoking+healthDrinking+Healthy_physical_activity+Qualification+Townsend_deprivation_index+urban+CHD+diabet+Hype	sh2b3	0.0138982	1.014	0.0216546	0.641814	0.520994	0.823105
Surv(anxICD_Date, Out_AnxICD)~sh2d1a+Age+Sex+BMI+Race_Ethnicity+Smoking+healthDrinking+Healthy_physical_activity+Qualification+Townsend_deprivation_index+urban+CHD+diabet+Hype	sh2d1a	-0.00645843	0.993562	0.036264	-0.178094	0.858649	0.966025
Surv(anxICD_Date, Out_AnxICD)~shmt1+Age+Sex+BMI+Race_Ethnicity+Smoking+healthDrinking+Healthy_physical_activity+Qualification+Townsend_deprivation_index+urban+CHD+diabet+Hype	shmt1	0.0107034	1.01076	0.0240298	0.44542	0.656016	0.879198
Surv(anxICD_Date, Out_AnxICD)~siae+Age+Sex+BMI+Race_Ethnicity+Smoking+healthDrinking+Healthy_physical_activity+Qualification+Townsend_deprivation_index+urban+CHD+diabet+Hype	siae	0.0576571	1.05935	0.0446665	1.29084	0.19676	0.638944
Surv(anxICD_Date, Out_AnxICD)~siglec1+Age+Sex+BMI+Race_Ethnicity+Smoking+healthDrinking+Healthy_physical_activity+Qualification+Townsend_deprivation_index+urban+CHD+diabet+Hype	siglec1	0.0142037	1.01431	0.0494651	0.287146	0.774001	0.928744
Surv(anxICD_Date, Out_AnxICD)~siglec10+Age+Sex+BMI+Race_Ethnicity+Smoking+healthDrinking+Healthy_physical_activity+Qualification+Townsend_deprivation_index+urban+CHD+diabet+Hype	siglec10	0.0328959	1.03344	0.0628006	0.523816	0.600407	0.856136
Surv(anxICD_Date, Out_AnxICD)~siglec15+Age+Sex+BMI+Race_Ethnicity+Smoking+healthDrinking+Healthy_physical_activity+Qualification+Townsend_deprivation_index+urban+CHD+diabet+Hype	siglec15	-0.0707394	0.931705	0.0291473	-2.42697	0.0152257	0.253127
Surv(anxICD_Date, Out_AnxICD)~siglec5+Age+Sex+BMI+Race_Ethnicity+Smoking+healthDrinking+Healthy_physical_activity+Qualification+Townsend_deprivation_index+urban+CHD+diabet+Hype	siglec5	-0.00547867	0.994536	0.0176599	-0.310232	0.756385	0.920971
Surv(anxICD_Date, Out_AnxICD)~siglec6+Age+Sex+BMI+Race_Ethnicity+Smoking+healthDrinking+Healthy_physical_activity+Qualification+Townsend_deprivation_index+urban+CHD+diabet+Hype	siglec6	-0.0661962	0.935947	0.0631088	-1.04892	0.294214	0.727879
Surv(anxICD_Date, Out_AnxICD)~siglec7+Age+Sex+BMI+Race_Ethnicity+Smoking+healthDrinking+Healthy_physical_activity+Qualification+Townsend_deprivation_index+urban+CHD+diabet+Hype	siglec7	0.0123859	1.01246	0.0751849	0.164739	0.86915	0.968468
Surv(anxICD_Date, Out_AnxICD)~siglec9+Age+Sex+BMI+Race_Ethnicity+Smoking+healthDrinking+Healthy_physical_activity+Qualification+Townsend_deprivation_index+urban+CHD+diabet+Hype	siglec9	0.0121603	1.01223	0.0703536	0.172845	0.862773	0.966278
Surv(anxICD_Date, Out_AnxICD)~sirpa+Age+Sex+BMI+Race_Ethnicity+Smoking+healthDrinking+Healthy_physical_activity+Qualification+Townsend_deprivation_index+urban+CHD+diabet+Hype	sirpa	-0.0190577	0.981123	0.0362378	-0.525906	0.598954	0.855652
Surv(anxICD_Date, Out_AnxICD)~sirpb1+Age+Sex+BMI+Race_Ethnicity+Smoking+healthDrinking+Healthy_physical_activity+Qualification+Townsend_deprivation_index+urban+CHD+diabet+Hype	sirpb1	-0.0462959	0.954759	0.0462177	-1.00169	0.316493	0.737307
Surv(anxICD_Date, Out_AnxICD)~sirt2+Age+Sex+BMI+Race_Ethnicity+Smoking+healthDrinking+Healthy_physical_activity+Qualification+Townsend_deprivation_index+urban+CHD+diabet+Hype	sirt2	0.0396081	1.0404	0.0234751	1.68724	0.0915574	0.476685
Surv(anxICD_Date, Out_AnxICD)~sirt5+Age+Sex+BMI+Race_Ethnicity+Smoking+healthDrinking+Healthy_physical_activity+Qualification+Townsend_deprivation_index+urban+CHD+diabet+Hype	sirt5	-0.0418877	0.958977	0.0400809	-1.04508	0.295986	0.730066
Surv(anxICD_Date, Out_AnxICD)~sit1+Age+Sex+BMI+Race_Ethnicity+Smoking+healthDrinking+Healthy_physical_activity+Qualification+Townsend_deprivation_index+urban+CHD+diabet+Hype	sit1	0.0428506	1.04378	0.0383801	1.11648	0.264216	0.6915
Surv(anxICD_Date, Out_AnxICD)~skap1+Age+Sex+BMI+Race_Ethnicity+Smoking+healthDrinking+Healthy_physical_activity+Qualification+Townsend_deprivation_index+urban+CHD+diabet+Hype	skap1	0.00244991	1.00245	0.028615	0.0856165	0.931771	0.987097
Surv(anxICD_Date, Out_AnxICD)~skap2+Age+Sex+BMI+Race_Ethnicity+Smoking+healthDrinking+Healthy_physical_activity+Qualification+Townsend_deprivation_index+urban+CHD+diabet+Hype	skap2	0.0251898	1.02551	0.0196979	1.2788	0.200966	0.638944
Surv(anxICD_Date, Out_AnxICD)~slamf1+Age+Sex+BMI+Race_Ethnicity+Smoking+healthDrinking+Healthy_physical_activity+Qualification+Townsend_deprivation_index+urban+CHD+diabet+Hype	slamf1	-0.00221948	0.997783	0.035772	-0.0620451	0.950527	0.992262
Surv(anxICD_Date, Out_AnxICD)~slamf7+Age+Sex+BMI+Race_Ethnicity+Smoking+healthDrinking+Healthy_physical_activity+Qualification+Townsend_deprivation_index+urban+CHD+diabet+Hype	slamf7	0.0149181	1.01503	0.0360417	0.413911	0.678939	0.887657
Surv(anxICD_Date, Out_AnxICD)~slamf6+Age+Sex+BMI+Race_Ethnicity+Smoking+healthDrinking+Healthy_physical_activity+Qualification+Townsend_deprivation_index+urban+CHD+diabet+Hype	slamf6	0.0339535	1.03454	0.0565119	0.60082	0.54796	0.827845
Surv(anxICD_Date, Out_AnxICD)~slamf8+Age+Sex+BMI+Race_Ethnicity+Smoking+healthDrinking+Healthy_physical_activity+Qualification+Townsend_deprivation_index+urban+CHD+diabet+Hype	slamf8	0.0126441	1.01272	0.0401985	0.314541	0.75311	0.919956
Surv(anxICD_Date, Out_AnxICD)~slc16a1+Age+Sex+BMI+Race_Ethnicity+Smoking+healthDrinking+Healthy_physical_activity+Qualification+Townsend_deprivation_index+urban+CHD+diabet+Hype	slc16a1	-0.0070431	0.992982	0.0371355	-0.189659	0.849576	0.961423
Surv(anxICD_Date, Out_AnxICD)~slc27a4+Age+Sex+BMI+Race_Ethnicity+Smoking+healthDrinking+Healthy_physical_activity+Qualification+Townsend_deprivation_index+urban+CHD+diabet+Hype	slc27a4	-0.0144943	0.98561	0.0317891	-0.455952	0.648425	0.876579
Surv(anxICD_Date, Out_AnxICD)~slc39a14+Age+Sex+BMI+Race_Ethnicity+Smoking+healthDrinking+Healthy_physical_activity+Qualification+Townsend_deprivation_index+urban+CHD+diabet+Hype	slc39a14	-0.0624805	0.939431	0.0654697	-0.954341	0.339911	0.739576
Surv(anxICD_Date, Out_AnxICD)~slc39a5+Age+Sex+BMI+Race_Ethnicity+Smoking+healthDrinking+Healthy_physical_activity+Qualification+Townsend_deprivation_index+urban+CHD+diabet+Hype	slc39a5	-0.0292052	0.971217	0.0398824	-0.732282	0.463996	0.782225
Surv(anxICD_Date, Out_AnxICD)~slit2+Age+Sex+BMI+Race_Ethnicity+Smoking+healthDrinking+Healthy_physical_activity+Qualification+Townsend_deprivation_index+urban+CHD+diabet+Hype	slit2	-0.03402	0.966552	0.0414293	-0.82116	0.411555	0.759581
Surv(anxICD_Date, Out_AnxICD)~slitrk2+Age+Sex+BMI+Race_Ethnicity+Smoking+healthDrinking+Healthy_physical_activity+Qualification+Townsend_deprivation_index+urban+CHD+diabet+Hype	slitrk2	-0.131238	0.877009	0.0536793	-2.44485	0.0144911	0.245994
Surv(anxICD_Date, Out_AnxICD)~slitrk6+Age+Sex+BMI+Race_Ethnicity+Smoking+healthDrinking+Healthy_physical_activity+Qualification+Townsend_deprivation_index+urban+CHD+diabet+Hype	slitrk6	-0.183188	0.832611	0.0628209	-2.91604	0.00354507	0.139669
Surv(anxICD_Date, Out_AnxICD)~smad1+Age+Sex+BMI+Race_Ethnicity+Smoking+healthDrinking+Healthy_physical_activity+Qualification+Townsend_deprivation_index+urban+CHD+diabet+Hype	smad1	0.0253663	1.02569	0.0256531	0.988819	0.322752	0.739343
Surv(anxICD_Date, Out_AnxICD)~smad5+Age+Sex+BMI+Race_Ethnicity+Smoking+healthDrinking+Healthy_physical_activity+Qualification+Townsend_deprivation_index+urban+CHD+diabet+Hype	smad5	0.0423924	1.0433	0.104848	0.404324	0.685975	0.891742
Surv(anxICD_Date, Out_AnxICD)~smarca2+Age+Sex+BMI+Race_Ethnicity+Smoking+healthDrinking+Healthy_physical_activity+Qualification+Townsend_deprivation_index+urban+CHD+diabet+Hype	smarca2	0.0365307	1.03721	0.0288272	1.26723	0.205073	0.640358
Surv(anxICD_Date, Out_AnxICD)~smoc1+Age+Sex+BMI+Race_Ethnicity+Smoking+healthDrinking+Healthy_physical_activity+Qualification+Townsend_deprivation_index+urban+CHD+diabet+Hype	smoc1	0.0225498	1.02281	0.063812	0.353378	0.723805	0.90817
Surv(anxICD_Date, Out_AnxICD)~smoc2+Age+Sex+BMI+Race_Ethnicity+Smoking+healthDrinking+Healthy_physical_activity+Qualification+Townsend_deprivation_index+urban+CHD+diabet+Hype	smoc2	-0.03148	0.96901	0.0542848	-0.579904	0.561979	0.840671
Surv(anxICD_Date, Out_AnxICD)~smpd1+Age+Sex+BMI+Race_Ethnicity+Smoking+healthDrinking+Healthy_physical_activity+Qualification+Townsend_deprivation_index+urban+CHD+diabet+Hype	smpd1	0.0698872	1.07239	0.0424505	1.64632	0.0996976	0.484354
Surv(anxICD_Date, Out_AnxICD)~snap23+Age+Sex+BMI+Race_Ethnicity+Smoking+healthDrinking+Healthy_physical_activity+Qualification+Townsend_deprivation_index+urban+CHD+diabet+Hype	snap23	0.0299653	1.03042	0.0241864	1.23893	0.215372	0.653189
Surv(anxICD_Date, Out_AnxICD)~smpdl3a+Age+Sex+BMI+Race_Ethnicity+Smoking+healthDrinking+Healthy_physical_activity+Qualification+Townsend_deprivation_index+urban+CHD+diabet+Hype	smpdl3a	0.0327555	1.0333	0.0324602	1.0091	0.312929	0.733334
Surv(anxICD_Date, Out_AnxICD)~snap29+Age+Sex+BMI+Race_Ethnicity+Smoking+healthDrinking+Healthy_physical_activity+Qualification+Townsend_deprivation_index+urban+CHD+diabet+Hype	snap29	0.029093	1.02952	0.0229441	1.26799	0.2048	0.640358
Surv(anxICD_Date, Out_AnxICD)~sncg+Age+Sex+BMI+Race_Ethnicity+Smoking+healthDrinking+Healthy_physical_activity+Qualification+Townsend_deprivation_index+urban+CHD+diabet+Hype	sncg	0.0338364	1.03442	0.0319748	1.05822	0.289955	0.723897
Surv(anxICD_Date, Out_AnxICD)~snx9+Age+Sex+BMI+Race_Ethnicity+Smoking+healthDrinking+Healthy_physical_activity+Qualification+Townsend_deprivation_index+urban+CHD+diabet+Hype	snx9	0.0485212	1.04972	0.0296962	1.63392	0.102277	0.488989
Surv(anxICD_Date, Out_AnxICD)~sod1+Age+Sex+BMI+Race_Ethnicity+Smoking+healthDrinking+Healthy_physical_activity+Qualification+Townsend_deprivation_index+urban+CHD+diabet+Hype	sod1	0.0263728	1.02672	0.0423228	0.623133	0.533197	0.827845
Surv(anxICD_Date, Out_AnxICD)~sod2+Age+Sex+BMI+Race_Ethnicity+Smoking+healthDrinking+Healthy_physical_activity+Qualification+Townsend_deprivation_index+urban+CHD+diabet+Hype	sod2	0.0449153	1.04594	0.0544339	0.825135	0.409295	0.759581
Surv(anxICD_Date, Out_AnxICD)~sorcs2+Age+Sex+BMI+Race_Ethnicity+Smoking+healthDrinking+Healthy_physical_activity+Qualification+Townsend_deprivation_index+urban+CHD+diabet+Hype	sorcs2	0.00148721	1.00149	0.0602097	0.0247005	0.980294	0.996346
Surv(anxICD_Date, Out_AnxICD)~sord+Age+Sex+BMI+Race_Ethnicity+Smoking+healthDrinking+Healthy_physical_activity+Qualification+Townsend_deprivation_index+urban+CHD+diabet+Hype	sord	0.0276705	1.02806	0.0310419	0.89139	0.37272	0.752596
Surv(anxICD_Date, Out_AnxICD)~sort1+Age+Sex+BMI+Race_Ethnicity+Smoking+healthDrinking+Healthy_physical_activity+Qualification+Townsend_deprivation_index+urban+CHD+diabet+Hype	sort1	0.0150452	1.01516	0.0564152	0.266686	0.789711	0.93763
Surv(anxICD_Date, Out_AnxICD)~sost+Age+Sex+BMI+Race_Ethnicity+Smoking+healthDrinking+Healthy_physical_activity+Qualification+Townsend_deprivation_index+urban+CHD+diabet+Hype	sost	-0.00809594	0.991937	0.0536689	-0.15085	0.880094	0.968988
Surv(anxICD_Date, Out_AnxICD)~sparc+Age+Sex+BMI+Race_Ethnicity+Smoking+healthDrinking+Healthy_physical_activity+Qualification+Townsend_deprivation_index+urban+CHD+diabet+Hype	sparc	0.000226823	1.00023	0.0294347	0.00770598	0.993852	0.997105
Surv(anxICD_Date, Out_AnxICD)~sparcl1+Age+Sex+BMI+Race_Ethnicity+Smoking+healthDrinking+Healthy_physical_activity+Qualification+Townsend_deprivation_index+urban+CHD+diabet+Hype	sparcl1	-0.173902	0.840379	0.0766808	-2.26786	0.0233374	0.299922
Surv(anxICD_Date, Out_AnxICD)~spink1+Age+Sex+BMI+Race_Ethnicity+Smoking+healthDrinking+Healthy_physical_activity+Qualification+Townsend_deprivation_index+urban+CHD+diabet+Hype	spink1	0.0158043	1.01593	0.0495523	0.318942	0.74977	0.919692
Surv(anxICD_Date, Out_AnxICD)~spink4+Age+Sex+BMI+Race_Ethnicity+Smoking+healthDrinking+Healthy_physical_activity+Qualification+Townsend_deprivation_index+urban+CHD+diabet+Hype	spink4	-0.0156312	0.98449	0.0328388	-0.475999	0.634075	0.868588
Surv(anxICD_Date, Out_AnxICD)~spink5+Age+Sex+BMI+Race_Ethnicity+Smoking+healthDrinking+Healthy_physical_activity+Qualification+Townsend_deprivation_index+urban+CHD+diabet+Hype	spink5	-0.100601	0.904294	0.0630599	-1.59533	0.110639	0.510512
Surv(anxICD_Date, Out_AnxICD)~spink6+Age+Sex+BMI+Race_Ethnicity+Smoking+healthDrinking+Healthy_physical_activity+Qualification+Townsend_deprivation_index+urban+CHD+diabet+Hype	spink6	-0.0685733	0.933725	0.0385051	-1.78089	0.074931	0.436171
Surv(anxICD_Date, Out_AnxICD)~spint1+Age+Sex+BMI+Race_Ethnicity+Smoking+healthDrinking+Healthy_physical_activity+Qualification+Townsend_deprivation_index+urban+CHD+diabet+Hype	spint1	0.0568619	1.05851	0.0811149	0.701005	0.4833	0.794459
Surv(anxICD_Date, Out_AnxICD)~spint2+Age+Sex+BMI+Race_Ethnicity+Smoking+healthDrinking+Healthy_physical_activity+Qualification+Townsend_deprivation_index+urban+CHD+diabet+Hype	spint2	0.0399975	1.04081	0.0506379	0.789871	0.429603	0.765167
Surv(anxICD_Date, Out_AnxICD)~spock1+Age+Sex+BMI+Race_Ethnicity+Smoking+healthDrinking+Healthy_physical_activity+Qualification+Townsend_deprivation_index+urban+CHD+diabet+Hype	spock1	0.0783003	1.08145	0.0817446	0.957865	0.338131	0.739576
Surv(anxICD_Date, Out_AnxICD)~spon1+Age+Sex+BMI+Race_Ethnicity+Smoking+healthDrinking+Healthy_physical_activity+Qualification+Townsend_deprivation_index+urban+CHD+diabet+Hype	spon1	-0.0126529	0.987427	0.0643912	-0.196501	0.844218	0.958307
Surv(anxICD_Date, Out_AnxICD)~spon2+Age+Sex+BMI+Race_Ethnicity+Smoking+healthDrinking+Healthy_physical_activity+Qualification+Townsend_deprivation_index+urban+CHD+diabet+Hype	spon2	0.00853652	1.00857	0.0609751	0.14	0.88866	0.97248
Surv(anxICD_Date, Out_AnxICD)~spp1+Age+Sex+BMI+Race_Ethnicity+Smoking+healthDrinking+Healthy_physical_activity+Qualification+Townsend_deprivation_index+urban+CHD+diabet+Hype	spp1	-0.0583703	0.943301	0.0442569	-1.3189	0.187204	0.626899
Surv(anxICD_Date, Out_AnxICD)~spry2+Age+Sex+BMI+Race_Ethnicity+Smoking+healthDrinking+Healthy_physical_activity+Qualification+Townsend_deprivation_index+urban+CHD+diabet+Hype	spry2	0.0267788	1.02714	0.0226355	1.18304	0.236792	0.683135
Surv(anxICD_Date, Out_AnxICD)~src+Age+Sex+BMI+Race_Ethnicity+Smoking+healthDrinking+Healthy_physical_activity+Qualification+Townsend_deprivation_index+urban+CHD+diabet+Hype	src	0.0143239	1.01443	0.0172983	0.828057	0.407638	0.759581
Surv(anxICD_Date, Out_AnxICD)~srp14+Age+Sex+BMI+Race_Ethnicity+Smoking+healthDrinking+Healthy_physical_activity+Qualification+Townsend_deprivation_index+urban+CHD+diabet+Hype	srp14	0.01169	1.01176	0.0337635	0.346231	0.729169	0.910807
Surv(anxICD_Date, Out_AnxICD)~srpk2+Age+Sex+BMI+Race_Ethnicity+Smoking+healthDrinking+Healthy_physical_activity+Qualification+Townsend_deprivation_index+urban+CHD+diabet+Hype	srpk2	0.0395967	1.04039	0.0241614	1.63884	0.101246	0.487388
Surv(anxICD_Date, Out_AnxICD)~ssb+Age+Sex+BMI+Race_Ethnicity+Smoking+healthDrinking+Healthy_physical_activity+Qualification+Townsend_deprivation_index+urban+CHD+diabet+Hype	ssb	-0.0274733	0.972901	0.0379402	-0.724122	0.468991	0.78505
Surv(anxICD_Date, Out_AnxICD)~ssc4d+Age+Sex+BMI+Race_Ethnicity+Smoking+healthDrinking+Healthy_physical_activity+Qualification+Townsend_deprivation_index+urban+CHD+diabet+Hype	ssc4d	-0.025138	0.975175	0.0190912	-1.31673	0.187928	0.626899
Surv(anxICD_Date, Out_AnxICD)~ssc5d+Age+Sex+BMI+Race_Ethnicity+Smoking+healthDrinking+Healthy_physical_activity+Qualification+Townsend_deprivation_index+urban+CHD+diabet+Hype	ssc5d	0.0519032	1.05327	0.0493771	1.05116	0.293185	0.727001
Surv(anxICD_Date, Out_AnxICD)~st3gal1+Age+Sex+BMI+Race_Ethnicity+Smoking+healthDrinking+Healthy_physical_activity+Qualification+Townsend_deprivation_index+urban+CHD+diabet+Hype	st3gal1	0.080709	1.08406	0.0489095	1.65017	0.0989082	0.484354
Surv(anxICD_Date, Out_AnxICD)~st6gal1+Age+Sex+BMI+Race_Ethnicity+Smoking+healthDrinking+Healthy_physical_activity+Qualification+Townsend_deprivation_index+urban+CHD+diabet+Hype	st6gal1	-0.00692463	0.993099	0.0710213	-0.0975008	0.922329	0.985629
Surv(anxICD_Date, Out_AnxICD)~stambp+Age+Sex+BMI+Race_Ethnicity+Smoking+healthDrinking+Healthy_physical_activity+Qualification+Townsend_deprivation_index+urban+CHD+diabet+Hype	stambp	0.0246416	1.02495	0.0323948	0.760665	0.446857	0.777162
Surv(anxICD_Date, Out_AnxICD)~stat5b+Age+Sex+BMI+Race_Ethnicity+Smoking+healthDrinking+Healthy_physical_activity+Qualification+Townsend_deprivation_index+urban+CHD+diabet+Hype	stat5b	0.0155568	1.01568	0.0152125	1.02264	0.30648	0.731453
Surv(anxICD_Date, Out_AnxICD)~stc1+Age+Sex+BMI+Race_Ethnicity+Smoking+healthDrinking+Healthy_physical_activity+Qualification+Townsend_deprivation_index+urban+CHD+diabet+Hype	stc1	-0.014913	0.985198	0.0489437	-0.304698	0.760596	0.924332
Surv(anxICD_Date, Out_AnxICD)~stc2+Age+Sex+BMI+Race_Ethnicity+Smoking+healthDrinking+Healthy_physical_activity+Qualification+Townsend_deprivation_index+urban+CHD+diabet+Hype	stc2	-0.00685171	0.993172	0.0800061	-0.0856398	0.931753	0.987097
Surv(anxICD_Date, Out_AnxICD)~stip1+Age+Sex+BMI+Race_Ethnicity+Smoking+healthDrinking+Healthy_physical_activity+Qualification+Townsend_deprivation_index+urban+CHD+diabet+Hype	stip1	0.038437	1.03919	0.0311001	1.23591	0.216491	0.654395
Surv(anxICD_Date, Out_AnxICD)~stk11+Age+Sex+BMI+Race_Ethnicity+Smoking+healthDrinking+Healthy_physical_activity+Qualification+Townsend_deprivation_index+urban+CHD+diabet+Hype	stk11	0.0388779	1.03964	0.0286106	1.35887	0.174189	0.605318
Surv(anxICD_Date, Out_AnxICD)~stk24+Age+Sex+BMI+Race_Ethnicity+Smoking+healthDrinking+Healthy_physical_activity+Qualification+Townsend_deprivation_index+urban+CHD+diabet+Hype	stk24	0.0115936	1.01166	0.034304	0.337965	0.735389	0.913171
Surv(anxICD_Date, Out_AnxICD)~stk4+Age+Sex+BMI+Race_Ethnicity+Smoking+healthDrinking+Healthy_physical_activity+Qualification+Townsend_deprivation_index+urban+CHD+diabet+Hype	stk4	0.0336586	1.03423	0.0239986	1.40252	0.160759	0.584774
Surv(anxICD_Date, Out_AnxICD)~stx16+Age+Sex+BMI+Race_Ethnicity+Smoking+healthDrinking+Healthy_physical_activity+Qualification+Townsend_deprivation_index+urban+CHD+diabet+Hype	stx16	0.0619373	1.0639	0.0350959	1.7648	0.0775971	0.436386
Surv(anxICD_Date, Out_AnxICD)~stx4+Age+Sex+BMI+Race_Ethnicity+Smoking+healthDrinking+Healthy_physical_activity+Qualification+Townsend_deprivation_index+urban+CHD+diabet+Hype	stx4	0.0222266	1.02248	0.0332103	0.669267	0.503325	0.806533
Surv(anxICD_Date, Out_AnxICD)~stx6+Age+Sex+BMI+Race_Ethnicity+Smoking+healthDrinking+Healthy_physical_activity+Qualification+Townsend_deprivation_index+urban+CHD+diabet+Hype	stx6	0.0429965	1.04393	0.0307118	1.4	0.161514	0.584774
Surv(anxICD_Date, Out_AnxICD)~stx8+Age+Sex+BMI+Race_Ethnicity+Smoking+healthDrinking+Healthy_physical_activity+Qualification+Townsend_deprivation_index+urban+CHD+diabet+Hype	stx8	0.0816306	1.08505	0.0410113	1.99044	0.046542	0.384695
Surv(anxICD_Date, Out_AnxICD)~stxbp3+Age+Sex+BMI+Race_Ethnicity+Smoking+healthDrinking+Healthy_physical_activity+Qualification+Townsend_deprivation_index+urban+CHD+diabet+Hype	stxbp3	-0.0192818	0.980903	0.0488719	-0.394538	0.693184	0.893532
Surv(anxICD_Date, Out_AnxICD)~sugt1+Age+Sex+BMI+Race_Ethnicity+Smoking+healthDrinking+Healthy_physical_activity+Qualification+Townsend_deprivation_index+urban+CHD+diabet+Hype	sugt1	0.022385	1.02264	0.026304	0.851011	0.394763	0.754631
Surv(anxICD_Date, Out_AnxICD)~sult1a1+Age+Sex+BMI+Race_Ethnicity+Smoking+healthDrinking+Healthy_physical_activity+Qualification+Townsend_deprivation_index+urban+CHD+diabet+Hype	sult1a1	0.00123863	1.00124	0.0160908	0.0769774	0.938642	0.990074
Surv(anxICD_Date, Out_AnxICD)~sult2a1+Age+Sex+BMI+Race_Ethnicity+Smoking+healthDrinking+Healthy_physical_activity+Qualification+Townsend_deprivation_index+urban+CHD+diabet+Hype	sult2a1	-0.0215739	0.978657	0.0383873	-0.562008	0.574111	0.846293
Surv(anxICD_Date, Out_AnxICD)~sumf2+Age+Sex+BMI+Race_Ethnicity+Smoking+healthDrinking+Healthy_physical_activity+Qualification+Townsend_deprivation_index+urban+CHD+diabet+Hype	sumf2	0.0213011	1.02153	0.0397909	0.535324	0.592426	0.855006
Surv(anxICD_Date, Out_AnxICD)~susd1+Age+Sex+BMI+Race_Ethnicity+Smoking+healthDrinking+Healthy_physical_activity+Qualification+Townsend_deprivation_index+urban+CHD+diabet+Hype	susd1	0.0332116	1.03377	0.0437454	0.759202	0.447732	0.777162
Surv(anxICD_Date, Out_AnxICD)~susd2+Age+Sex+BMI+Race_Ethnicity+Smoking+healthDrinking+Healthy_physical_activity+Qualification+Townsend_deprivation_index+urban+CHD+diabet+Hype	susd2	-0.0113227	0.988741	0.0727829	-0.155568	0.876374	0.968988
Surv(anxICD_Date, Out_AnxICD)~tacc3+Age+Sex+BMI+Race_Ethnicity+Smoking+healthDrinking+Healthy_physical_activity+Qualification+Townsend_deprivation_index+urban+CHD+diabet+Hype	tacc3	0.0154797	1.0156	0.0179383	0.862939	0.388171	0.752596
Surv(anxICD_Date, Out_AnxICD)~tacstd2+Age+Sex+BMI+Race_Ethnicity+Smoking+healthDrinking+Healthy_physical_activity+Qualification+Townsend_deprivation_index+urban+CHD+diabet+Hype	tacstd2	-0.0905072	0.913468	0.0771832	-1.17263	0.240945	0.684471
Surv(anxICD_Date, Out_AnxICD)~tafa5+Age+Sex+BMI+Race_Ethnicity+Smoking+healthDrinking+Healthy_physical_activity+Qualification+Townsend_deprivation_index+urban+CHD+diabet+Hype	tafa5	-0.0981202	0.90654	0.0593808	-1.65239	0.0984551	0.484354
Surv(anxICD_Date, Out_AnxICD)~tank+Age+Sex+BMI+Race_Ethnicity+Smoking+healthDrinking+Healthy_physical_activity+Qualification+Townsend_deprivation_index+urban+CHD+diabet+Hype	tank	0.0405785	1.04141	0.0298974	1.35726	0.1747	0.605654
Surv(anxICD_Date, Out_AnxICD)~tarbp2+Age+Sex+BMI+Race_Ethnicity+Smoking+healthDrinking+Healthy_physical_activity+Qualification+Townsend_deprivation_index+urban+CHD+diabet+Hype	tarbp2	0.0260379	1.02638	0.0265353	0.981254	0.326467	0.739343
Surv(anxICD_Date, Out_AnxICD)~tbc1d17+Age+Sex+BMI+Race_Ethnicity+Smoking+healthDrinking+Healthy_physical_activity+Qualification+Townsend_deprivation_index+urban+CHD+diabet+Hype	tbc1d17	0.0510412	1.05237	0.0455442	1.1207	0.262417	0.6915
Surv(anxICD_Date, Out_AnxICD)~tbc1d23+Age+Sex+BMI+Race_Ethnicity+Smoking+healthDrinking+Healthy_physical_activity+Qualification+Townsend_deprivation_index+urban+CHD+diabet+Hype	tbc1d23	0.0400319	1.04084	0.0228605	1.75113	0.0799227	0.444589
Surv(anxICD_Date, Out_AnxICD)~tbc1d5+Age+Sex+BMI+Race_Ethnicity+Smoking+healthDrinking+Healthy_physical_activity+Qualification+Townsend_deprivation_index+urban+CHD+diabet+Hype	tbc1d5	0.0255856	1.02592	0.0251845	1.01593	0.309664	0.733334
Surv(anxICD_Date, Out_AnxICD)~tbcb+Age+Sex+BMI+Race_Ethnicity+Smoking+healthDrinking+Healthy_physical_activity+Qualification+Townsend_deprivation_index+urban+CHD+diabet+Hype	tbcb	0.0197524	1.01995	0.0210378	0.938899	0.347782	0.740913
Surv(anxICD_Date, Out_AnxICD)~tbcc+Age+Sex+BMI+Race_Ethnicity+Smoking+healthDrinking+Healthy_physical_activity+Qualification+Townsend_deprivation_index+urban+CHD+diabet+Hype	tbcc	0.0360991	1.03676	0.0258543	1.39625	0.162638	0.584774
Surv(anxICD_Date, Out_AnxICD)~tbl1x+Age+Sex+BMI+Race_Ethnicity+Smoking+healthDrinking+Healthy_physical_activity+Qualification+Townsend_deprivation_index+urban+CHD+diabet+Hype	tbl1x	0.0142186	1.01432	0.0249562	0.569741	0.568854	0.845363
Surv(anxICD_Date, Out_AnxICD)~tcl1a+Age+Sex+BMI+Race_Ethnicity+Smoking+healthDrinking+Healthy_physical_activity+Qualification+Townsend_deprivation_index+urban+CHD+diabet+Hype	tcl1a	-0.0210745	0.979146	0.0215598	-0.977489	0.328327	0.739343
Surv(anxICD_Date, Out_AnxICD)~tcl1b+Age+Sex+BMI+Race_Ethnicity+Smoking+healthDrinking+Healthy_physical_activity+Qualification+Townsend_deprivation_index+urban+CHD+diabet+Hype	tcl1b	-0.0610687	0.940759	0.0290116	-2.10498	0.0352932	0.339697
Surv(anxICD_Date, Out_AnxICD)~tcn2+Age+Sex+BMI+Race_Ethnicity+Smoking+healthDrinking+Healthy_physical_activity+Qualification+Townsend_deprivation_index+urban+CHD+diabet+Hype	tcn2	0.0644664	1.06659	0.0693446	0.929654	0.352551	0.740913
Surv(anxICD_Date, Out_AnxICD)~tdgf1+Age+Sex+BMI+Race_Ethnicity+Smoking+healthDrinking+Healthy_physical_activity+Qualification+Townsend_deprivation_index+urban+CHD+diabet+Hype	tdgf1	-0.00119019	0.998811	0.0148479	-0.0801584	0.936111	0.988117
Surv(anxICD_Date, Out_AnxICD)~tdrkh+Age+Sex+BMI+Race_Ethnicity+Smoking+healthDrinking+Healthy_physical_activity+Qualification+Townsend_deprivation_index+urban+CHD+diabet+Hype	tdrkh	0.0239987	1.02429	0.0246132	0.97503	0.329545	0.739343
Surv(anxICD_Date, Out_AnxICD)~tek+Age+Sex+BMI+Race_Ethnicity+Smoking+healthDrinking+Healthy_physical_activity+Qualification+Townsend_deprivation_index+urban+CHD+diabet+Hype	tek	0.0297533	1.0302	0.0960223	0.309858	0.756669	0.920971
Surv(anxICD_Date, Out_AnxICD)~tff1+Age+Sex+BMI+Race_Ethnicity+Smoking+healthDrinking+Healthy_physical_activity+Qualification+Townsend_deprivation_index+urban+CHD+diabet+Hype	tff1	-0.0249217	0.975386	0.0273763	-0.910337	0.362645	0.748307
Surv(anxICD_Date, Out_AnxICD)~tff2+Age+Sex+BMI+Race_Ethnicity+Smoking+healthDrinking+Healthy_physical_activity+Qualification+Townsend_deprivation_index+urban+CHD+diabet+Hype	tff2	0.0264437	1.0268	0.0364255	0.725966	0.46786	0.784953
Surv(anxICD_Date, Out_AnxICD)~tff3+Age+Sex+BMI+Race_Ethnicity+Smoking+healthDrinking+Healthy_physical_activity+Qualification+Townsend_deprivation_index+urban+CHD+diabet+Hype	tff3	0.075762	1.07871	0.0416015	1.82113	0.0685864	0.420437
Surv(anxICD_Date, Out_AnxICD)~tfpi+Age+Sex+BMI+Race_Ethnicity+Smoking+healthDrinking+Healthy_physical_activity+Qualification+Townsend_deprivation_index+urban+CHD+diabet+Hype	tfpi	-0.0544497	0.947006	0.0676158	-0.805281	0.420658	0.75963
Surv(anxICD_Date, Out_AnxICD)~tfpi2+Age+Sex+BMI+Race_Ethnicity+Smoking+healthDrinking+Healthy_physical_activity+Qualification+Townsend_deprivation_index+urban+CHD+diabet+Hype	tfpi2	0.00518012	1.00519	0.0530392	0.0976658	0.922198	0.985629
Surv(anxICD_Date, Out_AnxICD)~tfrc+Age+Sex+BMI+Race_Ethnicity+Smoking+healthDrinking+Healthy_physical_activity+Qualification+Townsend_deprivation_index+urban+CHD+diabet+Hype	tfrc	0.00171307	1.00171	0.0537344	0.0318802	0.974568	0.99497
Surv(anxICD_Date, Out_AnxICD)~tgfa+Age+Sex+BMI+Race_Ethnicity+Smoking+healthDrinking+Healthy_physical_activity+Qualification+Townsend_deprivation_index+urban+CHD+diabet+Hype	tgfa	0.0141771	1.01428	0.0446813	0.317294	0.75102	0.919692
Surv(anxICD_Date, Out_AnxICD)~tgfb1+Age+Sex+BMI+Race_Ethnicity+Smoking+healthDrinking+Healthy_physical_activity+Qualification+Townsend_deprivation_index+urban+CHD+diabet+Hype	tgfb1	0.032918	1.03347	0.054013	0.609446	0.542229	0.827845
Surv(anxICD_Date, Out_AnxICD)~tgfbi+Age+Sex+BMI+Race_Ethnicity+Smoking+healthDrinking+Healthy_physical_activity+Qualification+Townsend_deprivation_index+urban+CHD+diabet+Hype	tgfbi	-0.145527	0.864567	0.0783592	-1.85718	0.063286	0.412012
Surv(anxICD_Date, Out_AnxICD)~tgfbr2+Age+Sex+BMI+Race_Ethnicity+Smoking+healthDrinking+Healthy_physical_activity+Qualification+Townsend_deprivation_index+urban+CHD+diabet+Hype	tgfbr2	-0.0347689	0.965829	0.0657307	-0.52896	0.596833	0.855208
Surv(anxICD_Date, Out_AnxICD)~tgfbr3+Age+Sex+BMI+Race_Ethnicity+Smoking+healthDrinking+Healthy_physical_activity+Qualification+Townsend_deprivation_index+urban+CHD+diabet+Hype	tgfbr3	-0.111228	0.894735	0.062421	-1.78189	0.0747668	0.436171
Surv(anxICD_Date, Out_AnxICD)~tgm2+Age+Sex+BMI+Race_Ethnicity+Smoking+healthDrinking+Healthy_physical_activity+Qualification+Townsend_deprivation_index+urban+CHD+diabet+Hype	tgm2	-0.0106884	0.989368	0.0271438	-0.393771	0.69375	0.893532
Surv(anxICD_Date, Out_AnxICD)~thbd+Age+Sex+BMI+Race_Ethnicity+Smoking+healthDrinking+Healthy_physical_activity+Qualification+Townsend_deprivation_index+urban+CHD+diabet+Hype	thbd	-0.136406	0.872488	0.0751221	-1.81579	0.0694025	0.423066
Surv(anxICD_Date, Out_AnxICD)~thbs2+Age+Sex+BMI+Race_Ethnicity+Smoking+healthDrinking+Healthy_physical_activity+Qualification+Townsend_deprivation_index+urban+CHD+diabet+Hype	thbs2	0.0606049	1.06248	0.0549163	1.10359	0.269773	0.69608
Surv(anxICD_Date, Out_AnxICD)~thbs4+Age+Sex+BMI+Race_Ethnicity+Smoking+healthDrinking+Healthy_physical_activity+Qualification+Townsend_deprivation_index+urban+CHD+diabet+Hype	thbs4	-0.0578968	0.943747	0.0461445	-1.25468	0.209594	0.647105
Surv(anxICD_Date, Out_AnxICD)~thop1+Age+Sex+BMI+Race_Ethnicity+Smoking+healthDrinking+Healthy_physical_activity+Qualification+Townsend_deprivation_index+urban+CHD+diabet+Hype	thop1	0.0884877	1.09252	0.0656261	1.34836	0.177542	0.611164
Surv(anxICD_Date, Out_AnxICD)~thpo+Age+Sex+BMI+Race_Ethnicity+Smoking+healthDrinking+Healthy_physical_activity+Qualification+Townsend_deprivation_index+urban+CHD+diabet+Hype	thpo	0.0018488	1.00185	0.0548127	0.0337294	0.973093	0.994764
Surv(anxICD_Date, Out_AnxICD)~thy1+Age+Sex+BMI+Race_Ethnicity+Smoking+healthDrinking+Healthy_physical_activity+Qualification+Townsend_deprivation_index+urban+CHD+diabet+Hype	thy1	-0.13738	0.871639	0.0748485	-1.83544	0.0664399	0.415391
Surv(anxICD_Date, Out_AnxICD)~tia1+Age+Sex+BMI+Race_Ethnicity+Smoking+healthDrinking+Healthy_physical_activity+Qualification+Townsend_deprivation_index+urban+CHD+diabet+Hype	tia1	0.0290953	1.02952	0.0174296	1.66931	0.0950568	0.483815
Surv(anxICD_Date, Out_AnxICD)~tie1+Age+Sex+BMI+Race_Ethnicity+Smoking+healthDrinking+Healthy_physical_activity+Qualification+Townsend_deprivation_index+urban+CHD+diabet+Hype	tie1	0.00105971	1.00106	0.0495071	0.0214053	0.982922	0.996546
Surv(anxICD_Date, Out_AnxICD)~tigar+Age+Sex+BMI+Race_Ethnicity+Smoking+healthDrinking+Healthy_physical_activity+Qualification+Townsend_deprivation_index+urban+CHD+diabet+Hype	tigar	-0.037748	0.962956	0.045099	-0.837002	0.402591	0.758032
Surv(anxICD_Date, Out_AnxICD)~timd4+Age+Sex+BMI+Race_Ethnicity+Smoking+healthDrinking+Healthy_physical_activity+Qualification+Townsend_deprivation_index+urban+CHD+diabet+Hype	timd4	-0.00704271	0.992982	0.0480065	-0.146703	0.883366	0.968988
Surv(anxICD_Date, Out_AnxICD)~timp1+Age+Sex+BMI+Race_Ethnicity+Smoking+healthDrinking+Healthy_physical_activity+Qualification+Townsend_deprivation_index+urban+CHD+diabet+Hype	timp1	0.0124678	1.01255	0.0741272	0.168194	0.86643	0.968468
Surv(anxICD_Date, Out_AnxICD)~timp3+Age+Sex+BMI+Race_Ethnicity+Smoking+healthDrinking+Healthy_physical_activity+Qualification+Townsend_deprivation_index+urban+CHD+diabet+Hype	timp3	0.00112395	1.00112	0.0158361	0.0709739	0.943419	0.990826
Surv(anxICD_Date, Out_AnxICD)~timp4+Age+Sex+BMI+Race_Ethnicity+Smoking+healthDrinking+Healthy_physical_activity+Qualification+Townsend_deprivation_index+urban+CHD+diabet+Hype	timp4	0.0571301	1.05879	0.0518886	1.10101	0.27089	0.696507
Surv(anxICD_Date, Out_AnxICD)~tinagl1+Age+Sex+BMI+Race_Ethnicity+Smoking+healthDrinking+Healthy_physical_activity+Qualification+Townsend_deprivation_index+urban+CHD+diabet+Hype	tinagl1	0.0531266	1.05456	0.0946051	0.561561	0.574415	0.846293
Surv(anxICD_Date, Out_AnxICD)~tjap1+Age+Sex+BMI+Race_Ethnicity+Smoking+healthDrinking+Healthy_physical_activity+Qualification+Townsend_deprivation_index+urban+CHD+diabet+Hype	tjap1	0.0305198	1.03099	0.0246328	1.23899	0.215349	0.653189
Surv(anxICD_Date, Out_AnxICD)~tlr3+Age+Sex+BMI+Race_Ethnicity+Smoking+healthDrinking+Healthy_physical_activity+Qualification+Townsend_deprivation_index+urban+CHD+diabet+Hype	tlr3	-0.0149757	0.985136	0.0335519	-0.446344	0.655349	0.879198
Surv(anxICD_Date, Out_AnxICD)~tmprss15+Age+Sex+BMI+Race_Ethnicity+Smoking+healthDrinking+Healthy_physical_activity+Qualification+Townsend_deprivation_index+urban+CHD+diabet+Hype	tmprss15	0.0120131	1.01209	0.02308	0.5205	0.602715	0.858137
Surv(anxICD_Date, Out_AnxICD)~tmprss5+Age+Sex+BMI+Race_Ethnicity+Smoking+healthDrinking+Healthy_physical_activity+Qualification+Townsend_deprivation_index+urban+CHD+diabet+Hype	tmprss5	-0.00529871	0.994715	0.0558829	-0.0948182	0.924459	0.985629
Surv(anxICD_Date, Out_AnxICD)~tmsb10+Age+Sex+BMI+Race_Ethnicity+Smoking+healthDrinking+Healthy_physical_activity+Qualification+Townsend_deprivation_index+urban+CHD+diabet+Hype	tmsb10	0.00597283	1.00599	0.0275703	0.21664	0.828489	0.949933
Surv(anxICD_Date, Out_AnxICD)~tnc+Age+Sex+BMI+Race_Ethnicity+Smoking+healthDrinking+Healthy_physical_activity+Qualification+Townsend_deprivation_index+urban+CHD+diabet+Hype	tnc	0.0550604	1.0566	0.0434136	1.26828	0.204699	0.640358
Surv(anxICD_Date, Out_AnxICD)~tnf+Age+Sex+BMI+Race_Ethnicity+Smoking+healthDrinking+Healthy_physical_activity+Qualification+Townsend_deprivation_index+urban+CHD+diabet+Hype	tnf	-0.000197465	0.999803	0.0544241	-0.00362826	0.997105	0.997105
Surv(anxICD_Date, Out_AnxICD)~tnfaip8+Age+Sex+BMI+Race_Ethnicity+Smoking+healthDrinking+Healthy_physical_activity+Qualification+Townsend_deprivation_index+urban+CHD+diabet+Hype	tnfaip8	-0.00308083	0.996924	0.0575652	-0.053519	0.957318	0.992262
Surv(anxICD_Date, Out_AnxICD)~tnfrsf10a+Age+Sex+BMI+Race_Ethnicity+Smoking+healthDrinking+Healthy_physical_activity+Qualification+Townsend_deprivation_index+urban+CHD+diabet+Hype	tnfrsf10a	0.105468	1.11123	0.0636602	1.65674	0.0975717	0.483889
Surv(anxICD_Date, Out_AnxICD)~tnfrsf10b+Age+Sex+BMI+Race_Ethnicity+Smoking+healthDrinking+Healthy_physical_activity+Qualification+Townsend_deprivation_index+urban+CHD+diabet+Hype	tnfrsf10b	0.14424	1.15516	0.0402885	3.58018	0.000343362	0.0456671
Surv(anxICD_Date, Out_AnxICD)~tnfrsf10c+Age+Sex+BMI+Race_Ethnicity+Smoking+healthDrinking+Healthy_physical_activity+Qualification+Townsend_deprivation_index+urban+CHD+diabet+Hype	tnfrsf10c	-0.0754528	0.927323	0.0417953	-1.80529	0.0710288	0.425882
Surv(anxICD_Date, Out_AnxICD)~tnfrsf11a+Age+Sex+BMI+Race_Ethnicity+Smoking+healthDrinking+Healthy_physical_activity+Qualification+Townsend_deprivation_index+urban+CHD+diabet+Hype	tnfrsf11a	-0.026405	0.973941	0.0551992	-0.478358	0.632395	0.867535
Surv(anxICD_Date, Out_AnxICD)~tnfrsf11b+Age+Sex+BMI+Race_Ethnicity+Smoking+healthDrinking+Healthy_physical_activity+Qualification+Townsend_deprivation_index+urban+CHD+diabet+Hype	tnfrsf11b	0.0531526	1.05459	0.0709042	0.74964	0.453472	0.777162
Surv(anxICD_Date, Out_AnxICD)~tnfrsf12a+Age+Sex+BMI+Race_Ethnicity+Smoking+healthDrinking+Healthy_physical_activity+Qualification+Townsend_deprivation_index+urban+CHD+diabet+Hype	tnfrsf12a	0.0342621	1.03486	0.0595124	0.575713	0.564809	0.84232
Surv(anxICD_Date, Out_AnxICD)~tnfrsf13b+Age+Sex+BMI+Race_Ethnicity+Smoking+healthDrinking+Healthy_physical_activity+Qualification+Townsend_deprivation_index+urban+CHD+diabet+Hype	tnfrsf13b	0.0139083	1.01401	0.0622115	0.223564	0.823096	0.947586
Surv(anxICD_Date, Out_AnxICD)~tnfrsf13c+Age+Sex+BMI+Race_Ethnicity+Smoking+healthDrinking+Healthy_physical_activity+Qualification+Townsend_deprivation_index+urban+CHD+diabet+Hype	tnfrsf13c	-0.0940364	0.91025	0.0512176	-1.83602	0.0663548	0.415391
Surv(anxICD_Date, Out_AnxICD)~tnfrsf14+Age+Sex+BMI+Race_Ethnicity+Smoking+healthDrinking+Healthy_physical_activity+Qualification+Townsend_deprivation_index+urban+CHD+diabet+Hype	tnfrsf14	0.0321252	1.03265	0.0696388	0.461312	0.644574	0.873969
Surv(anxICD_Date, Out_AnxICD)~tnfrsf19+Age+Sex+BMI+Race_Ethnicity+Smoking+healthDrinking+Healthy_physical_activity+Qualification+Townsend_deprivation_index+urban+CHD+diabet+Hype	tnfrsf19	-0.0966494	0.907874	0.0668169	-1.44648	0.148042	0.561853
Surv(anxICD_Date, Out_AnxICD)~tnfrsf1a+Age+Sex+BMI+Race_Ethnicity+Smoking+healthDrinking+Healthy_physical_activity+Qualification+Townsend_deprivation_index+urban+CHD+diabet+Hype	tnfrsf1a	-0.0165522	0.983584	0.0727233	-0.227605	0.819954	0.946168
Surv(anxICD_Date, Out_AnxICD)~tnfrsf1b+Age+Sex+BMI+Race_Ethnicity+Smoking+healthDrinking+Healthy_physical_activity+Qualification+Townsend_deprivation_index+urban+CHD+diabet+Hype	tnfrsf1b	0.0229053	1.02317	0.0572188	0.400312	0.688927	0.891742
Surv(anxICD_Date, Out_AnxICD)~tnfrsf21+Age+Sex+BMI+Race_Ethnicity+Smoking+healthDrinking+Healthy_physical_activity+Qualification+Townsend_deprivation_index+urban+CHD+diabet+Hype	tnfrsf21	-0.213267	0.80794	0.0766869	-2.78101	0.00541901	0.148799
Surv(anxICD_Date, Out_AnxICD)~tnfrsf6b+Age+Sex+BMI+Race_Ethnicity+Smoking+healthDrinking+Healthy_physical_activity+Qualification+Townsend_deprivation_index+urban+CHD+diabet+Hype	tnfrsf6b	-0.00672401	0.993299	0.0381988	-0.176027	0.860273	0.966138
Surv(anxICD_Date, Out_AnxICD)~tnfrsf4+Age+Sex+BMI+Race_Ethnicity+Smoking+healthDrinking+Healthy_physical_activity+Qualification+Townsend_deprivation_index+urban+CHD+diabet+Hype	tnfrsf4	-0.112044	0.894005	0.0569133	-1.96868	0.0489896	0.389779
Surv(anxICD_Date, Out_AnxICD)~tnfrsf8+Age+Sex+BMI+Race_Ethnicity+Smoking+healthDrinking+Healthy_physical_activity+Qualification+Townsend_deprivation_index+urban+CHD+diabet+Hype	tnfrsf8	-0.125893	0.881709	0.0478942	-2.62857	0.00857447	0.20233
Surv(anxICD_Date, Out_AnxICD)~tnfrsf9+Age+Sex+BMI+Race_Ethnicity+Smoking+healthDrinking+Healthy_physical_activity+Qualification+Townsend_deprivation_index+urban+CHD+diabet+Hype	tnfrsf9	-0.0790807	0.923965	0.0535921	-1.4756	0.140051	0.55079
Surv(anxICD_Date, Out_AnxICD)~tnfsf10+Age+Sex+BMI+Race_Ethnicity+Smoking+healthDrinking+Healthy_physical_activity+Qualification+Townsend_deprivation_index+urban+CHD+diabet+Hype	tnfsf10	-0.224481	0.79893	0.080253	-2.79717	0.0051552	0.148733
Surv(anxICD_Date, Out_AnxICD)~tnfsf11+Age+Sex+BMI+Race_Ethnicity+Smoking+healthDrinking+Healthy_physical_activity+Qualification+Townsend_deprivation_index+urban+CHD+diabet+Hype	tnfsf11	-0.0304213	0.970037	0.034495	-0.881904	0.377829	0.752596
Surv(anxICD_Date, Out_AnxICD)~tnfsf12+Age+Sex+BMI+Race_Ethnicity+Smoking+healthDrinking+Healthy_physical_activity+Qualification+Townsend_deprivation_index+urban+CHD+diabet+Hype	tnfsf12	0.00299075	1.003	0.0723065	0.0413622	0.967007	0.994762
Surv(anxICD_Date, Out_AnxICD)~tnfsf13+Age+Sex+BMI+Race_Ethnicity+Smoking+healthDrinking+Healthy_physical_activity+Qualification+Townsend_deprivation_index+urban+CHD+diabet+Hype	tnfsf13	0.163228	1.17731	0.0774935	2.10635	0.035174	0.339697
Surv(anxICD_Date, Out_AnxICD)~tnfsf13b+Age+Sex+BMI+Race_Ethnicity+Smoking+healthDrinking+Healthy_physical_activity+Qualification+Townsend_deprivation_index+urban+CHD+diabet+Hype	tnfsf13b	-0.00197423	0.998028	0.0755309	-0.0261381	0.979147	0.996346
Surv(anxICD_Date, Out_AnxICD)~tnfsf14+Age+Sex+BMI+Race_Ethnicity+Smoking+healthDrinking+Healthy_physical_activity+Qualification+Townsend_deprivation_index+urban+CHD+diabet+Hype	tnfsf14	0.012304	1.01238	0.03648	0.337282	0.735904	0.913171
Surv(anxICD_Date, Out_AnxICD)~tnni3+Age+Sex+BMI+Race_Ethnicity+Smoking+healthDrinking+Healthy_physical_activity+Qualification+Townsend_deprivation_index+urban+CHD+diabet+Hype	tnni3	-0.0860203	0.917576	0.0235364	-3.65478	0.000257407	0.0456671
Surv(anxICD_Date, Out_AnxICD)~tnr+Age+Sex+BMI+Race_Ethnicity+Smoking+healthDrinking+Healthy_physical_activity+Qualification+Townsend_deprivation_index+urban+CHD+diabet+Hype	tnr	-0.0634416	0.938529	0.049771	-1.27467	0.202426	0.639118
Surv(anxICD_Date, Out_AnxICD)~tnxb+Age+Sex+BMI+Race_Ethnicity+Smoking+healthDrinking+Healthy_physical_activity+Qualification+Townsend_deprivation_index+urban+CHD+diabet+Hype	tnxb	-0.0478765	0.953252	0.0815416	-0.587142	0.557108	0.836873
Surv(anxICD_Date, Out_AnxICD)~tp53+Age+Sex+BMI+Race_Ethnicity+Smoking+healthDrinking+Healthy_physical_activity+Qualification+Townsend_deprivation_index+urban+CHD+diabet+Hype	tp53	0.032802	1.03335	0.0494143	0.663816	0.506808	0.809454
Surv(anxICD_Date, Out_AnxICD)~tp53inp1+Age+Sex+BMI+Race_Ethnicity+Smoking+healthDrinking+Healthy_physical_activity+Qualification+Townsend_deprivation_index+urban+CHD+diabet+Hype	tp53inp1	-0.045134	0.955869	0.0678019	-0.665675	0.505619	0.808437
Surv(anxICD_Date, Out_AnxICD)~tpmt+Age+Sex+BMI+Race_Ethnicity+Smoking+healthDrinking+Healthy_physical_activity+Qualification+Townsend_deprivation_index+urban+CHD+diabet+Hype	tpmt	0.00982659	1.00988	0.0285701	0.343946	0.730887	0.910807
Surv(anxICD_Date, Out_AnxICD)~tpp1+Age+Sex+BMI+Race_Ethnicity+Smoking+healthDrinking+Healthy_physical_activity+Qualification+Townsend_deprivation_index+urban+CHD+diabet+Hype	tpp1	0.0762611	1.07924	0.0450818	1.69162	0.0907191	0.476536
Surv(anxICD_Date, Out_AnxICD)~tppp3+Age+Sex+BMI+Race_Ethnicity+Smoking+healthDrinking+Healthy_physical_activity+Qualification+Townsend_deprivation_index+urban+CHD+diabet+Hype	tppp3	0.0596367	1.06145	0.0522452	1.14148	0.253671	0.689815
Surv(anxICD_Date, Out_AnxICD)~tpsab1+Age+Sex+BMI+Race_Ethnicity+Smoking+healthDrinking+Healthy_physical_activity+Qualification+Townsend_deprivation_index+urban+CHD+diabet+Hype	tpsab1	-0.0564156	0.945146	0.039742	-1.41954	0.15574	0.578154
Surv(anxICD_Date, Out_AnxICD)~tpt1+Age+Sex+BMI+Race_Ethnicity+Smoking+healthDrinking+Healthy_physical_activity+Qualification+Townsend_deprivation_index+urban+CHD+diabet+Hype	tpt1	-0.0571628	0.94444	0.0343298	-1.66511	0.095891	0.483815
Surv(anxICD_Date, Out_AnxICD)~traf2+Age+Sex+BMI+Race_Ethnicity+Smoking+healthDrinking+Healthy_physical_activity+Qualification+Townsend_deprivation_index+urban+CHD+diabet+Hype	traf2	0.0214667	1.0217	0.0286412	0.749503	0.453554	0.777162
Surv(anxICD_Date, Out_AnxICD)~trem2+Age+Sex+BMI+Race_Ethnicity+Smoking+healthDrinking+Healthy_physical_activity+Qualification+Townsend_deprivation_index+urban+CHD+diabet+Hype	trem2	0.0890743	1.09316	0.0402551	2.21275	0.026915	0.319805
Surv(anxICD_Date, Out_AnxICD)~treml2+Age+Sex+BMI+Race_Ethnicity+Smoking+healthDrinking+Healthy_physical_activity+Qualification+Townsend_deprivation_index+urban+CHD+diabet+Hype	treml2	-0.0486151	0.952548	0.062934	-0.772476	0.439832	0.775271
Surv(anxICD_Date, Out_AnxICD)~triap1+Age+Sex+BMI+Race_Ethnicity+Smoking+healthDrinking+Healthy_physical_activity+Qualification+Townsend_deprivation_index+urban+CHD+diabet+Hype	triap1	0.0352892	1.03592	0.0328395	1.0746	0.282555	0.71272
Surv(anxICD_Date, Out_AnxICD)~trim21+Age+Sex+BMI+Race_Ethnicity+Smoking+healthDrinking+Healthy_physical_activity+Qualification+Townsend_deprivation_index+urban+CHD+diabet+Hype	trim21	-0.0275666	0.97281	0.0265907	-1.0367	0.299875	0.730066
Surv(anxICD_Date, Out_AnxICD)~trim5+Age+Sex+BMI+Race_Ethnicity+Smoking+healthDrinking+Healthy_physical_activity+Qualification+Townsend_deprivation_index+urban+CHD+diabet+Hype	trim5	0.0212899	1.02152	0.0241471	0.881678	0.377951	0.752596
Surv(anxICD_Date, Out_AnxICD)~tshb+Age+Sex+BMI+Race_Ethnicity+Smoking+healthDrinking+Healthy_physical_activity+Qualification+Townsend_deprivation_index+urban+CHD+diabet+Hype	tshb	-0.0506594	0.950602	0.0265804	-1.9059	0.0566637	0.404385
Surv(anxICD_Date, Out_AnxICD)~tslp+Age+Sex+BMI+Race_Ethnicity+Smoking+healthDrinking+Healthy_physical_activity+Qualification+Townsend_deprivation_index+urban+CHD+diabet+Hype	tslp	0.00360942	1.00362	0.0351726	0.10262	0.918264	0.985629
Surv(anxICD_Date, Out_AnxICD)~tspan1+Age+Sex+BMI+Race_Ethnicity+Smoking+healthDrinking+Healthy_physical_activity+Qualification+Townsend_deprivation_index+urban+CHD+diabet+Hype	tspan1	0.0177884	1.01795	0.039544	0.449837	0.652828	0.878646
Surv(anxICD_Date, Out_AnxICD)~tst+Age+Sex+BMI+Race_Ethnicity+Smoking+healthDrinking+Healthy_physical_activity+Qualification+Townsend_deprivation_index+urban+CHD+diabet+Hype	tst	-0.00594471	0.994073	0.0283077	-0.210003	0.833665	0.952109
Surv(anxICD_Date, Out_AnxICD)~txlna+Age+Sex+BMI+Race_Ethnicity+Smoking+healthDrinking+Healthy_physical_activity+Qualification+Townsend_deprivation_index+urban+CHD+diabet+Hype	txlna	0.0237886	1.02407	0.0235649	1.00949	0.31274	0.733334
Surv(anxICD_Date, Out_AnxICD)~txndc15+Age+Sex+BMI+Race_Ethnicity+Smoking+healthDrinking+Healthy_physical_activity+Qualification+Townsend_deprivation_index+urban+CHD+diabet+Hype	txndc15	0.0140957	1.0142	0.0760282	0.185401	0.852915	0.96282
Surv(anxICD_Date, Out_AnxICD)~txndc5+Age+Sex+BMI+Race_Ethnicity+Smoking+healthDrinking+Healthy_physical_activity+Qualification+Townsend_deprivation_index+urban+CHD+diabet+Hype	txndc5	0.0206728	1.02089	0.0302927	0.682434	0.494964	0.805299
Surv(anxICD_Date, Out_AnxICD)~txnrd1+Age+Sex+BMI+Race_Ethnicity+Smoking+healthDrinking+Healthy_physical_activity+Qualification+Townsend_deprivation_index+urban+CHD+diabet+Hype	txnrd1	0.0178268	1.01799	0.0444269	0.401261	0.688228	0.891742
Surv(anxICD_Date, Out_AnxICD)~tymp+Age+Sex+BMI+Race_Ethnicity+Smoking+healthDrinking+Healthy_physical_activity+Qualification+Townsend_deprivation_index+urban+CHD+diabet+Hype	tymp	0.0543233	1.05583	0.0312432	1.73873	0.0820829	0.45144
Surv(anxICD_Date, Out_AnxICD)~tyro3+Age+Sex+BMI+Race_Ethnicity+Smoking+healthDrinking+Healthy_physical_activity+Qualification+Townsend_deprivation_index+urban+CHD+diabet+Hype	tyro3	0.0581101	1.05983	0.0737213	0.78824	0.430556	0.765167
Surv(anxICD_Date, Out_AnxICD)~ubac1+Age+Sex+BMI+Race_Ethnicity+Smoking+healthDrinking+Healthy_physical_activity+Qualification+Townsend_deprivation_index+urban+CHD+diabet+Hype	ubac1	-0.00577304	0.994244	0.0589364	-0.0979539	0.921969	0.985629
Surv(anxICD_Date, Out_AnxICD)~ulbp2+Age+Sex+BMI+Race_Ethnicity+Smoking+healthDrinking+Healthy_physical_activity+Qualification+Townsend_deprivation_index+urban+CHD+diabet+Hype	ulbp2	-0.0465977	0.954471	0.0569532	-0.818176	0.413257	0.759581
Surv(anxICD_Date, Out_AnxICD)~umod+Age+Sex+BMI+Race_Ethnicity+Smoking+healthDrinking+Healthy_physical_activity+Qualification+Townsend_deprivation_index+urban+CHD+diabet+Hype	umod	-0.0309555	0.969519	0.0384787	-0.804484	0.421118	0.75963
Surv(anxICD_Date, Out_AnxICD)~uso1+Age+Sex+BMI+Race_Ethnicity+Smoking+healthDrinking+Healthy_physical_activity+Qualification+Townsend_deprivation_index+urban+CHD+diabet+Hype	uso1	0.02721	1.02758	0.0231093	1.17745	0.239017	0.683364
Surv(anxICD_Date, Out_AnxICD)~usp8+Age+Sex+BMI+Race_Ethnicity+Smoking+healthDrinking+Healthy_physical_activity+Qualification+Townsend_deprivation_index+urban+CHD+diabet+Hype	usp8	0.0361083	1.03677	0.0216759	1.66583	0.0957482	0.483815
Surv(anxICD_Date, Out_AnxICD)~uxs1+Age+Sex+BMI+Race_Ethnicity+Smoking+healthDrinking+Healthy_physical_activity+Qualification+Townsend_deprivation_index+urban+CHD+diabet+Hype	uxs1	0.00661991	1.00664	0.0398065	0.166302	0.867919	0.968468
Surv(anxICD_Date, Out_AnxICD)~vamp5+Age+Sex+BMI+Race_Ethnicity+Smoking+healthDrinking+Healthy_physical_activity+Qualification+Townsend_deprivation_index+urban+CHD+diabet+Hype	vamp5	-0.0251381	0.975175	0.0396919	-0.633332	0.526517	0.827376
Surv(anxICD_Date, Out_AnxICD)~vash1+Age+Sex+BMI+Race_Ethnicity+Smoking+healthDrinking+Healthy_physical_activity+Qualification+Townsend_deprivation_index+urban+CHD+diabet+Hype	vash1	0.0252234	1.02554	0.0255637	0.986688	0.323795	0.739343
Surv(anxICD_Date, Out_AnxICD)~vasn+Age+Sex+BMI+Race_Ethnicity+Smoking+healthDrinking+Healthy_physical_activity+Qualification+Townsend_deprivation_index+urban+CHD+diabet+Hype	vasn	-0.225303	0.798275	0.0783958	-2.87391	0.00405423	0.143903
Surv(anxICD_Date, Out_AnxICD)~vat1+Age+Sex+BMI+Race_Ethnicity+Smoking+healthDrinking+Healthy_physical_activity+Qualification+Townsend_deprivation_index+urban+CHD+diabet+Hype	vat1	-0.246188	0.781775	0.106538	-2.31079	0.0208443	0.291024
Surv(anxICD_Date, Out_AnxICD)~vcam1+Age+Sex+BMI+Race_Ethnicity+Smoking+healthDrinking+Healthy_physical_activity+Qualification+Townsend_deprivation_index+urban+CHD+diabet+Hype	vcam1	-0.142386	0.867286	0.0786758	-1.80978	0.0703292	0.425172
Surv(anxICD_Date, Out_AnxICD)~vcan+Age+Sex+BMI+Race_Ethnicity+Smoking+healthDrinking+Healthy_physical_activity+Qualification+Townsend_deprivation_index+urban+CHD+diabet+Hype	vcan	-0.0400135	0.960776	0.0691634	-0.578536	0.562903	0.841192
Surv(anxICD_Date, Out_AnxICD)~vegfa+Age+Sex+BMI+Race_Ethnicity+Smoking+healthDrinking+Healthy_physical_activity+Qualification+Townsend_deprivation_index+urban+CHD+diabet+Hype	vegfa	0.0225134	1.02277	0.0358283	0.628369	0.529762	0.827845
Surv(anxICD_Date, Out_AnxICD)~vegfc+Age+Sex+BMI+Race_Ethnicity+Smoking+healthDrinking+Healthy_physical_activity+Qualification+Townsend_deprivation_index+urban+CHD+diabet+Hype	vegfc	-0.00213578	0.997866	0.0373431	-0.0571935	0.954391	0.992262
Surv(anxICD_Date, Out_AnxICD)~vegfd+Age+Sex+BMI+Race_Ethnicity+Smoking+healthDrinking+Healthy_physical_activity+Qualification+Townsend_deprivation_index+urban+CHD+diabet+Hype	vegfd	-0.0294645	0.970965	0.0585773	-0.503002	0.614963	0.863355
Surv(anxICD_Date, Out_AnxICD)~vim+Age+Sex+BMI+Race_Ethnicity+Smoking+healthDrinking+Healthy_physical_activity+Qualification+Townsend_deprivation_index+urban+CHD+diabet+Hype	vim	0.00315556	1.00316	0.0181342	0.174012	0.861856	0.966278
Surv(anxICD_Date, Out_AnxICD)~vmo1+Age+Sex+BMI+Race_Ethnicity+Smoking+healthDrinking+Healthy_physical_activity+Qualification+Townsend_deprivation_index+urban+CHD+diabet+Hype	vmo1	-0.00983373	0.990214	0.0309182	-0.318056	0.750442	0.919692
Surv(anxICD_Date, Out_AnxICD)~vnn2+Age+Sex+BMI+Race_Ethnicity+Smoking+healthDrinking+Healthy_physical_activity+Qualification+Townsend_deprivation_index+urban+CHD+diabet+Hype	vnn2	0.0898211	1.09398	0.0463331	1.93859	0.0525508	0.389779
Surv(anxICD_Date, Out_AnxICD)~vps37a+Age+Sex+BMI+Race_Ethnicity+Smoking+healthDrinking+Healthy_physical_activity+Qualification+Townsend_deprivation_index+urban+CHD+diabet+Hype	vps37a	0.0108854	1.01094	0.0258413	0.421241	0.673579	0.884845
Surv(anxICD_Date, Out_AnxICD)~vps53+Age+Sex+BMI+Race_Ethnicity+Smoking+healthDrinking+Healthy_physical_activity+Qualification+Townsend_deprivation_index+urban+CHD+diabet+Hype	vps53	0.0340737	1.03466	0.0265797	1.28194	0.199862	0.638944
Surv(anxICD_Date, Out_AnxICD)~vsig4+Age+Sex+BMI+Race_Ethnicity+Smoking+healthDrinking+Healthy_physical_activity+Qualification+Townsend_deprivation_index+urban+CHD+diabet+Hype	vsig4	0.0622521	1.06423	0.0519115	1.1992	0.230452	0.682165
Surv(anxICD_Date, Out_AnxICD)~vsir+Age+Sex+BMI+Race_Ethnicity+Smoking+healthDrinking+Healthy_physical_activity+Qualification+Townsend_deprivation_index+urban+CHD+diabet+Hype	vsir	0.0382695	1.03901	0.0333984	1.14585	0.251858	0.688143
Surv(anxICD_Date, Out_AnxICD)~vstm1+Age+Sex+BMI+Race_Ethnicity+Smoking+healthDrinking+Healthy_physical_activity+Qualification+Townsend_deprivation_index+urban+CHD+diabet+Hype	vstm1	-0.0413496	0.959494	0.043621	-0.947928	0.343166	0.740489
Surv(anxICD_Date, Out_AnxICD)~vstm2l+Age+Sex+BMI+Race_Ethnicity+Smoking+healthDrinking+Healthy_physical_activity+Qualification+Townsend_deprivation_index+urban+CHD+diabet+Hype	vstm2l	0.0014105	1.00141	0.0367936	0.0383354	0.96942	0.994764
Surv(anxICD_Date, Out_AnxICD)~vta1+Age+Sex+BMI+Race_Ethnicity+Smoking+healthDrinking+Healthy_physical_activity+Qualification+Townsend_deprivation_index+urban+CHD+diabet+Hype	vta1	0.0315125	1.03201	0.028766	1.09548	0.273306	0.700258
Surv(anxICD_Date, Out_AnxICD)~vtcn1+Age+Sex+BMI+Race_Ethnicity+Smoking+healthDrinking+Healthy_physical_activity+Qualification+Townsend_deprivation_index+urban+CHD+diabet+Hype	vtcn1	-0.0152332	0.984882	0.0664338	-0.229299	0.818637	0.946023
Surv(anxICD_Date, Out_AnxICD)~vwa1+Age+Sex+BMI+Race_Ethnicity+Smoking+healthDrinking+Healthy_physical_activity+Qualification+Townsend_deprivation_index+urban+CHD+diabet+Hype	vwa1	-0.0150759	0.985037	0.0502084	-0.300267	0.763973	0.924477
Surv(anxICD_Date, Out_AnxICD)~vwc2+Age+Sex+BMI+Race_Ethnicity+Smoking+healthDrinking+Healthy_physical_activity+Qualification+Townsend_deprivation_index+urban+CHD+diabet+Hype	vwc2	-0.0528035	0.948566	0.0546396	-0.966396	0.333846	0.739343
Surv(anxICD_Date, Out_AnxICD)~vwf+Age+Sex+BMI+Race_Ethnicity+Smoking+healthDrinking+Healthy_physical_activity+Qualification+Townsend_deprivation_index+urban+CHD+diabet+Hype	vwf	-0.036257	0.964392	0.0283352	-1.27957	0.200695	0.638944
Surv(anxICD_Date, Out_AnxICD)~wars+Age+Sex+BMI+Race_Ethnicity+Smoking+healthDrinking+Healthy_physical_activity+Qualification+Townsend_deprivation_index+urban+CHD+diabet+Hype	wars	-0.033554	0.967003	0.0552729	-0.607061	0.54381	0.827845
Surv(anxICD_Date, Out_AnxICD)~was+Age+Sex+BMI+Race_Ethnicity+Smoking+healthDrinking+Healthy_physical_activity+Qualification+Townsend_deprivation_index+urban+CHD+diabet+Hype	was	0.00501128	1.00502	0.031235	0.160438	0.872536	0.968988
Surv(anxICD_Date, Out_AnxICD)~wasf1+Age+Sex+BMI+Race_Ethnicity+Smoking+healthDrinking+Healthy_physical_activity+Qualification+Townsend_deprivation_index+urban+CHD+diabet+Hype	wasf1	0.0520706	1.05345	0.0220529	2.36117	0.0182175	0.281855
Surv(anxICD_Date, Out_AnxICD)~wasf3+Age+Sex+BMI+Race_Ethnicity+Smoking+healthDrinking+Healthy_physical_activity+Qualification+Townsend_deprivation_index+urban+CHD+diabet+Hype	wasf3	0.00758569	1.00761	0.0252332	0.300623	0.763702	0.924477
Surv(anxICD_Date, Out_AnxICD)~wfdc12+Age+Sex+BMI+Race_Ethnicity+Smoking+healthDrinking+Healthy_physical_activity+Qualification+Townsend_deprivation_index+urban+CHD+diabet+Hype	wfdc12	-0.0484092	0.952744	0.0325882	-1.48548	0.137416	0.547794
Surv(anxICD_Date, Out_AnxICD)~wfdc2+Age+Sex+BMI+Race_Ethnicity+Smoking+healthDrinking+Healthy_physical_activity+Qualification+Townsend_deprivation_index+urban+CHD+diabet+Hype	wfdc2	0.105965	1.11178	0.0543998	1.94789	0.0514281	0.389779
Surv(anxICD_Date, Out_AnxICD)~wfikkn1+Age+Sex+BMI+Race_Ethnicity+Smoking+healthDrinking+Healthy_physical_activity+Qualification+Townsend_deprivation_index+urban+CHD+diabet+Hype	wfikkn1	-0.180657	0.834722	0.052218	-3.45966	0.000540851	0.0512278
Surv(anxICD_Date, Out_AnxICD)~wfikkn2+Age+Sex+BMI+Race_Ethnicity+Smoking+healthDrinking+Healthy_physical_activity+Qualification+Townsend_deprivation_index+urban+CHD+diabet+Hype	wfikkn2	-0.145914	0.864232	0.0613969	-2.37658	0.0174741	0.28093
Surv(anxICD_Date, Out_AnxICD)~wif1+Age+Sex+BMI+Race_Ethnicity+Smoking+healthDrinking+Healthy_physical_activity+Qualification+Townsend_deprivation_index+urban+CHD+diabet+Hype	wif1	-0.106095	0.899339	0.0612858	-1.73115	0.083425	0.45144
Surv(anxICD_Date, Out_AnxICD)~wnt9a+Age+Sex+BMI+Race_Ethnicity+Smoking+healthDrinking+Healthy_physical_activity+Qualification+Townsend_deprivation_index+urban+CHD+diabet+Hype	wnt9a	0.0110324	1.01109	0.0740338	0.149019	0.881539	0.968988
Surv(anxICD_Date, Out_AnxICD)~wwp2+Age+Sex+BMI+Race_Ethnicity+Smoking+healthDrinking+Healthy_physical_activity+Qualification+Townsend_deprivation_index+urban+CHD+diabet+Hype	wwp2	0.0190415	1.01922	0.0382125	0.498306	0.618269	0.863451
Surv(anxICD_Date, Out_AnxICD)~xcl1+Age+Sex+BMI+Race_Ethnicity+Smoking+healthDrinking+Healthy_physical_activity+Qualification+Townsend_deprivation_index+urban+CHD+diabet+Hype	xcl1	-0.0426619	0.958235	0.0383056	-1.11373	0.265396	0.692192
Surv(anxICD_Date, Out_AnxICD)~xg+Age+Sex+BMI+Race_Ethnicity+Smoking+healthDrinking+Healthy_physical_activity+Qualification+Townsend_deprivation_index+urban+CHD+diabet+Hype	xg	-0.215136	0.806432	0.0638609	-3.36882	0.00075492	0.0613582
Surv(anxICD_Date, Out_AnxICD)~xpnpep2+Age+Sex+BMI+Race_Ethnicity+Smoking+healthDrinking+Healthy_physical_activity+Qualification+Townsend_deprivation_index+urban+CHD+diabet+Hype	xpnpep2	-0.0270077	0.973354	0.0217822	-1.2399	0.215013	0.653189
Surv(anxICD_Date, Out_AnxICD)~xrcc4+Age+Sex+BMI+Race_Ethnicity+Smoking+healthDrinking+Healthy_physical_activity+Qualification+Townsend_deprivation_index+urban+CHD+diabet+Hype	xrcc4	-0.0140735	0.986025	0.0570406	-0.246728	0.805118	0.941557
Surv(anxICD_Date, Out_AnxICD)~yes1+Age+Sex+BMI+Race_Ethnicity+Smoking+healthDrinking+Healthy_physical_activity+Qualification+Townsend_deprivation_index+urban+CHD+diabet+Hype	yes1	0.025254	1.02558	0.0182785	1.38162	0.167088	0.589037
Surv(anxICD_Date, Out_AnxICD)~ythdf3+Age+Sex+BMI+Race_Ethnicity+Smoking+healthDrinking+Healthy_physical_activity+Qualification+Townsend_deprivation_index+urban+CHD+diabet+Hype	ythdf3	0.0151355	1.01525	0.0249611	0.606361	0.544275	0.827845
Surv(anxICD_Date, Out_AnxICD)~zbtb16+Age+Sex+BMI+Race_Ethnicity+Smoking+healthDrinking+Healthy_physical_activity+Qualification+Townsend_deprivation_index+urban+CHD+diabet+Hype	zbtb16	0.0545901	1.05611	0.0288193	1.89422	0.0581957	0.406885
Surv(anxICD_Date, Out_AnxICD)~zbtb17+Age+Sex+BMI+Race_Ethnicity+Smoking+healthDrinking+Healthy_physical_activity+Qualification+Townsend_deprivation_index+urban+CHD+diabet+Hype	zbtb17	0.0595501	1.06136	0.0472912	1.25922	0.20795	0.644557
Surv(anxICD_Date, Out_AnxICD): Represents the survival function, typically in the form “Surv(time, event)”, where “time” denotes the time until the event (in this case, time until anxiety diagnosis), and “event” indicates whether the event (diagnosis of anxiety) occurred or not. X(Proteins): 1463 proteins being analyzed in each row. Coef: Coefficient of the protein variable in the Cox regression …
