# Supplementary material for: Proteomic Biomarkers as Mediators in the Association Between Air Pollution and Incident Depression and Anxiety: Evidence From the UK Biobank
Source: Depress Anxiety. 2025 Jun 26;2025:3984517. doi: 10.1155/da/3984517 (PMC12226169; doi:10.1155/da/3984517)
Supplement: Supporting Information 9 — TableS2d_GAD7 at 7y -protein multivariable regression analysis results. [file 3984517.f9.xlsx]

## Sheet: Sheet1
Table S2d. GAD7_7y-Protein Multivariable Regression Analysis Results
formula	X	Estimate	tValue	pValue	aic	deviance	dfResidual	fdr_p_value
Anx7y~aarsd1+Age+Sex+BMI+Race_Ethnicity+Smoking+healthDrinking+Healthy_physical_activity+Qualification+Townsend_deprivation_index+urban+CHD+diabet+Hype	aarsd1	0.0347286	0.784237	0.432916	61977.8	113988	12188	0.947376
Anx7y~abhd14b+Age+Sex+BMI+Race_Ethnicity+Smoking+healthDrinking+Healthy_physical_activity+Qualification+Townsend_deprivation_index+urban+CHD+diabet+Hype	abhd14b	0.0432628	0.988009	0.323168	61728	113557	12138	0.92478
Anx7y~abl1+Age+Sex+BMI+Race_Ethnicity+Smoking+healthDrinking+Healthy_physical_activity+Qualification+Townsend_deprivation_index+urban+CHD+diabet+Hype	abl1	0.0643843	1.77666	0.0756494	61975.2	113965	12188	0.700844
Anx7y~acaa1+Age+Sex+BMI+Race_Ethnicity+Smoking+healthDrinking+Healthy_physical_activity+Qualification+Townsend_deprivation_index+urban+CHD+diabet+Hype	acaa1	0.0683136	2.13938	0.0324247	60803.5	111314	11970	0.637107
Anx7y~acan+Age+Sex+BMI+Race_Ethnicity+Smoking+healthDrinking+Healthy_physical_activity+Qualification+Townsend_deprivation_index+urban+CHD+diabet+Hype	acan	-0.147673	-1.61668	0.105974	61713	113304	12141	0.701539
Anx7y~ace2+Age+Sex+BMI+Race_Ethnicity+Smoking+healthDrinking+Healthy_physical_activity+Qualification+Townsend_deprivation_index+urban+CHD+diabet+Hype	ace2	0.0938969	1.66515	0.0959081	61142.8	112390	12025	0.700844
Anx7y~acox1+Age+Sex+BMI+Race_Ethnicity+Smoking+healthDrinking+Healthy_physical_activity+Qualification+Townsend_deprivation_index+urban+CHD+diabet+Hype	acox1	0.00984185	0.195318	0.845147	62357.4	114492	12268	0.998399
Anx7y~acp5+Age+Sex+BMI+Race_Ethnicity+Smoking+healthDrinking+Healthy_physical_activity+Qualification+Townsend_deprivation_index+urban+CHD+diabet+Hype	acp5	0.142664	1.82287	0.0683473	62539.5	114748	12306	0.700844
Anx7y~acp6+Age+Sex+BMI+Race_Ethnicity+Smoking+healthDrinking+Healthy_physical_activity+Qualification+Townsend_deprivation_index+urban+CHD+diabet+Hype	acp6	0.00161689	0.0438518	0.965023	62876	115874	12359	0.998399
Anx7y~acta2+Age+Sex+BMI+Race_Ethnicity+Smoking+healthDrinking+Healthy_physical_activity+Qualification+Townsend_deprivation_index+urban+CHD+diabet+Hype	acta2	-0.0394436	-0.665843	0.505524	61145.2	112412	12025	0.965155
Anx7y~actn4+Age+Sex+BMI+Race_Ethnicity+Smoking+healthDrinking+Healthy_physical_activity+Qualification+Townsend_deprivation_index+urban+CHD+diabet+Hype	actn4	0.00803643	0.101712	0.918987	61196.6	113430	12011	0.998399
Anx7y~acvrl1+Age+Sex+BMI+Race_Ethnicity+Smoking+healthDrinking+Healthy_physical_activity+Qualification+Townsend_deprivation_index+urban+CHD+diabet+Hype	acvrl1	0.0501079	0.45727	0.647485	61937.7	114376	12168	0.998399
Anx7y~acy1+Age+Sex+BMI+Race_Ethnicity+Smoking+healthDrinking+Healthy_physical_activity+Qualification+Townsend_deprivation_index+urban+CHD+diabet+Hype	acy1	0.0729809	1.69267	0.090544	62354.5	114465	12268	0.700844
Anx7y~ada+Age+Sex+BMI+Race_Ethnicity+Smoking+healthDrinking+Healthy_physical_activity+Qualification+Townsend_deprivation_index+urban+CHD+diabet+Hype	ada	0.0175864	0.249618	0.802887	63070.9	116441	12392	0.998399
Anx7y~ada2+Age+Sex+BMI+Race_Ethnicity+Smoking+healthDrinking+Healthy_physical_activity+Qualification+Townsend_deprivation_index+urban+CHD+diabet+Hype	ada2	-0.0170723	-0.27277	0.785034	61884.6	113386	12181	0.998399
Anx7y~adam15+Age+Sex+BMI+Race_Ethnicity+Smoking+healthDrinking+Healthy_physical_activity+Qualification+Townsend_deprivation_index+urban+CHD+diabet+Hype	adam15	-0.192042	-2.30672	0.0210873	61140.3	112366	12025	0.571311
Anx7y~adam22+Age+Sex+BMI+Race_Ethnicity+Smoking+healthDrinking+Healthy_physical_activity+Qualification+Townsend_deprivation_index+urban+CHD+diabet+Hype	adam22	-0.135947	-1.81713	0.0692216	61998.6	114412	12182	0.700844
Anx7y~adam23+Age+Sex+BMI+Race_Ethnicity+Smoking+healthDrinking+Healthy_physical_activity+Qualification+Townsend_deprivation_index+urban+CHD+diabet+Hype	adam23	0.0650756	0.917183	0.359065	63070.1	116433	12392	0.941786
Anx7y~adam8+Age+Sex+BMI+Race_Ethnicity+Smoking+healthDrinking+Healthy_physical_activity+Qualification+Townsend_deprivation_index+urban+CHD+diabet+Hype	adam8	-0.0749045	-0.843614	0.398902	63022.4	116368	12382	0.941786
Anx7y~adamts13+Age+Sex+BMI+Race_Ethnicity+Smoking+healthDrinking+Healthy_physical_activity+Qualification+Townsend_deprivation_index+urban+CHD+diabet+Hype	adamts13	-0.290787	-2.64169	0.00825963	63132.9	115953	12420	0.380986
Anx7y~adamts15+Age+Sex+BMI+Race_Ethnicity+Smoking+healthDrinking+Healthy_physical_activity+Qualification+Townsend_deprivation_index+urban+CHD+diabet+Hype	adamts15	-0.0546083	-0.92333	0.355853	61977.5	113986	12188	0.941786
Anx7y~adamts16+Age+Sex+BMI+Race_Ethnicity+Smoking+healthDrinking+Healthy_physical_activity+Qualification+Townsend_deprivation_index+urban+CHD+diabet+Hype	adamts16	0.0589524	0.731366	0.46457	61145.1	112411	12025	0.961338
Anx7y~adamts8+Age+Sex+BMI+Race_Ethnicity+Smoking+healthDrinking+Healthy_physical_activity+Qualification+Townsend_deprivation_index+urban+CHD+diabet+Hype	adamts8	-0.0706485	-1.26021	0.207618	62642.4	115290	12317	0.83058
Anx7y~adcyap1r1+Age+Sex+BMI+Race_Ethnicity+Smoking+healthDrinking+Healthy_physical_activity+Qualification+Townsend_deprivation_index+urban+CHD+diabet+Hype	adcyap1r1	0.0924995	1.27834	0.201154	60806.4	111342	11970	0.826146
Anx7y~adgrb3+Age+Sex+BMI+Race_Ethnicity+Smoking+healthDrinking+Healthy_physical_activity+Qualification+Townsend_deprivation_index+urban+CHD+diabet+Hype	adgrb3	0.0800225	1.03834	0.29913	61936.8	114368	12168	0.894318
Anx7y~adgre2+Age+Sex+BMI+Race_Ethnicity+Smoking+healthDrinking+Healthy_physical_activity+Qualification+Townsend_deprivation_index+urban+CHD+diabet+Hype	adgre2	-0.289246	-3.19318	0.00141069	62779.1	116343	12323	0.229315
Anx7y~adgre5+Age+Sex+BMI+Race_Ethnicity+Smoking+healthDrinking+Healthy_physical_activity+Qualification+Townsend_deprivation_index+urban+CHD+diabet+Hype	adgre5	-0.260481	-3.08496	0.0020403	62798.4	114962	12364	0.270391
Anx7y~adgrg1+Age+Sex+BMI+Race_Ethnicity+Smoking+healthDrinking+Healthy_physical_activity+Qualification+Townsend_deprivation_index+urban+CHD+diabet+Hype	adgrg1	0.0222115	0.52793	0.597558	61978.1	113992	12188	0.986831
Anx7y~adgrg2+Age+Sex+BMI+Race_Ethnicity+Smoking+healthDrinking+Healthy_physical_activity+Qualification+Townsend_deprivation_index+urban+CHD+diabet+Hype	adgrg2	-0.0393621	-0.413484	0.679259	62357.2	114490	12268	0.998399
Anx7y~adh4+Age+Sex+BMI+Race_Ethnicity+Smoking+healthDrinking+Healthy_physical_activity+Qualification+Townsend_deprivation_index+urban+CHD+diabet+Hype	adh4	0.0557122	1.80806	0.0706216	61142.3	112385	12025	0.700844
Anx7y~adm+Age+Sex+BMI+Race_Ethnicity+Smoking+healthDrinking+Healthy_physical_activity+Qualification+Townsend_deprivation_index+urban+CHD+diabet+Hype	adm	0.159362	1.64607	0.0997752	62917.6	115920	12368	0.700844
Anx7y~afp+Age+Sex+BMI+Race_Ethnicity+Smoking+healthDrinking+Healthy_physical_activity+Qualification+Townsend_deprivation_index+urban+CHD+diabet+Hype	afp	0.0578702	1.57363	0.115598	61855.3	114253	12151	0.713586
Anx7y~ager+Age+Sex+BMI+Race_Ethnicity+Smoking+healthDrinking+Healthy_physical_activity+Qualification+Townsend_deprivation_index+urban+CHD+diabet+Hype	ager	-0.0395889	-0.608999	0.542536	62420.2	115653	12253	0.973466
Anx7y~agr2+Age+Sex+BMI+Race_Ethnicity+Smoking+healthDrinking+Healthy_physical_activity+Qualification+Townsend_deprivation_index+urban+CHD+diabet+Hype	agr2	0.0404477	1.53923	0.123775	60387.4	111153	11872	0.745197
Anx7y~agr3+Age+Sex+BMI+Race_Ethnicity+Smoking+healthDrinking+Healthy_physical_activity+Qualification+Townsend_deprivation_index+urban+CHD+diabet+Hype	agr3	0.0388788	0.90515	0.365404	60723.8	111254	11952	0.941786
Anx7y~agrn+Age+Sex+BMI+Race_Ethnicity+Smoking+healthDrinking+Healthy_physical_activity+Qualification+Townsend_deprivation_index+urban+CHD+diabet+Hype	agrn	0.151962	1.89433	0.0582053	62785.7	116405	12323	0.650033
Anx7y~agrp+Age+Sex+BMI+Race_Ethnicity+Smoking+healthDrinking+Healthy_physical_activity+Qualification+Townsend_deprivation_index+urban+CHD+diabet+Hype	agrp	0.00880154	0.187636	0.851165	63070.9	116441	12392	0.998399
Anx7y~agxt+Age+Sex+BMI+Race_Ethnicity+Smoking+healthDrinking+Healthy_physical_activity+Qualification+Townsend_deprivation_index+urban+CHD+diabet+Hype	agxt	0.0656827	1.96703	0.0492027	62353.5	114456	12268	0.637107
Anx7y~ahcy+Age+Sex+BMI+Race_Ethnicity+Smoking+healthDrinking+Healthy_physical_activity+Qualification+Townsend_deprivation_index+urban+CHD+diabet+Hype	ahcy	0.0123735	0.339929	0.733916	62357.3	114491	12268	0.998399
Anx7y~ahsp+Age+Sex+BMI+Race_Ethnicity+Smoking+healthDrinking+Healthy_physical_activity+Qualification+Townsend_deprivation_index+urban+CHD+diabet+Hype	ahsp	0.0197744	0.685849	0.492821	62250.3	114709	12236	0.965155
Anx7y~aif1+Age+Sex+BMI+Race_Ethnicity+Smoking+healthDrinking+Healthy_physical_activity+Qualification+Townsend_deprivation_index+urban+CHD+diabet+Hype	aif1	-0.00734797	-0.153307	0.878159	60808	111357	11970	0.998399
Anx7y~aifm1+Age+Sex+BMI+Race_Ethnicity+Smoking+healthDrinking+Healthy_physical_activity+Qualification+Townsend_deprivation_index+urban+CHD+diabet+Hype	aifm1	0.0173232	0.710364	0.477492	61857.8	113819	12163	0.965155
Anx7y~ak1+Age+Sex+BMI+Race_Ethnicity+Smoking+healthDrinking+Healthy_physical_activity+Qualification+Townsend_deprivation_index+urban+CHD+diabet+Hype	ak1	-0.0258754	-0.680594	0.496141	62356.9	114488	12268	0.965155
Anx7y~akr1b1+Age+Sex+BMI+Race_Ethnicity+Smoking+healthDrinking+Healthy_physical_activity+Qualification+Townsend_deprivation_index+urban+CHD+diabet+Hype	akr1b1	0.0026391	0.0775704	0.938171	60808.1	111357	11970	0.998399
Anx7y~akr1c4+Age+Sex+BMI+Race_Ethnicity+Smoking+healthDrinking+Healthy_physical_activity+Qualification+Townsend_deprivation_index+urban+CHD+diabet+Hype	akr1c4	-0.0376145	-0.809763	0.418093	61145	112410	12025	0.941786
Anx7y~akt1s1+Age+Sex+BMI+Race_Ethnicity+Smoking+healthDrinking+Healthy_physical_activity+Qualification+Townsend_deprivation_index+urban+CHD+diabet+Hype	akt1s1	0.0185051	0.488074	0.625507	60931.4	112356	11974	0.998399
Anx7y~akt3+Age+Sex+BMI+Race_Ethnicity+Smoking+healthDrinking+Healthy_physical_activity+Qualification+Townsend_deprivation_index+urban+CHD+diabet+Hype	akt3	0.0262064	0.601165	0.547741	60493.8	110478	11916	0.973466
Anx7y~alcam+Age+Sex+BMI+Race_Ethnicity+Smoking+healthDrinking+Healthy_physical_activity+Qualification+Townsend_deprivation_index+urban+CHD+diabet+Hype	alcam	0.00240767	0.0178866	0.98573	63139.9	116019	12420	0.998399
Anx7y~aldh1a1+Age+Sex+BMI+Race_Ethnicity+Smoking+healthDrinking+Healthy_physical_activity+Qualification+Townsend_deprivation_index+urban+CHD+diabet+Hype	aldh1a1	0.0623414	1.3105	0.190052	62344.6	114829	12256	0.826146
Anx7y~aldh3a1+Age+Sex+BMI+Race_Ethnicity+Smoking+healthDrinking+Healthy_physical_activity+Qualification+Townsend_deprivation_index+urban+CHD+diabet+Hype	aldh3a1	-0.0182603	-0.451673	0.651512	62110.6	114127	12217	0.998399
Anx7y~alpp+Age+Sex+BMI+Race_Ethnicity+Smoking+healthDrinking+Healthy_physical_activity+Qualification+Townsend_deprivation_index+urban+CHD+diabet+Hype	alpp	0.0422066	1.67601	0.0937618	61975.6	113968	12188	0.700844
Anx7y~ambn+Age+Sex+BMI+Race_Ethnicity+Smoking+healthDrinking+Healthy_physical_activity+Qualification+Townsend_deprivation_index+urban+CHD+diabet+Hype	ambn	-0.106556	-1.108	0.267885	61195.4	113418	12011	0.880492
Anx7y~ambp+Age+Sex+BMI+Race_Ethnicity+Smoking+healthDrinking+Healthy_physical_activity+Qualification+Townsend_deprivation_index+urban+CHD+diabet+Hype	ambp	0.171112	1.30599	0.19158	62839	115871	12350	0.826146
Anx7y~amfr+Age+Sex+BMI+Race_Ethnicity+Smoking+healthDrinking+Healthy_physical_activity+Qualification+Townsend_deprivation_index+urban+CHD+diabet+Hype	amfr	-0.0223045	-0.580422	0.561641	60931.3	112355	11974	0.979972
Anx7y~amigo2+Age+Sex+BMI+Race_Ethnicity+Smoking+healthDrinking+Healthy_physical_activity+Qualification+Townsend_deprivation_index+urban+CHD+diabet+Hype	amigo2	-0.117318	-1.0517	0.292958	61977.3	113984	12188	0.889451
Anx7y~amn+Age+Sex+BMI+Race_Ethnicity+Smoking+healthDrinking+Healthy_physical_activity+Qualification+Townsend_deprivation_index+urban+CHD+diabet+Hype	amn	0.0893147	1.64738	0.0995053	61193.9	113404	12011	0.700844
Anx7y~amy2a+Age+Sex+BMI+Race_Ethnicity+Smoking+healthDrinking+Healthy_physical_activity+Qualification+Townsend_deprivation_index+urban+CHD+diabet+Hype	amy2a	-0.0396608	-0.718938	0.472194	59969.2	109723	11807	0.965155
Anx7y~amy2b+Age+Sex+BMI+Race_Ethnicity+Smoking+healthDrinking+Healthy_physical_activity+Qualification+Townsend_deprivation_index+urban+CHD+diabet+Hype	amy2b	-0.0740124	-1.33931	0.180495	58123.5	106252	11445	0.820077
Anx7y~ang+Age+Sex+BMI+Race_Ethnicity+Smoking+healthDrinking+Healthy_physical_activity+Qualification+Townsend_deprivation_index+urban+CHD+diabet+Hype	ang	0.0860852	1.15216	0.249279	62097.6	113589	12228	0.871652
Anx7y~angpt2+Age+Sex+BMI+Race_Ethnicity+Smoking+healthDrinking+Healthy_physical_activity+Qualification+Townsend_deprivation_index+urban+CHD+diabet+Hype	angpt2	0.0027504	0.0420842	0.966432	62920.3	115946	12368	0.998399
Anx7y~angpt1+Age+Sex+BMI+Race_Ethnicity+Smoking+healthDrinking+Healthy_physical_activity+Qualification+Townsend_deprivation_index+urban+CHD+diabet+Hype	angpt1	0.0292045	0.988221	0.323064	62404.3	115772	12246	0.92478
Anx7y~angptl1+Age+Sex+BMI+Race_Ethnicity+Smoking+healthDrinking+Healthy_physical_activity+Qualification+Townsend_deprivation_index+urban+CHD+diabet+Hype	angptl1	-0.0598875	-0.681205	0.495755	61476.6	112846	12095	0.965155
Anx7y~angptl2+Age+Sex+BMI+Race_Ethnicity+Smoking+healthDrinking+Healthy_physical_activity+Qualification+Townsend_deprivation_index+urban+CHD+diabet+Hype	angptl2	-0.060212	-0.93973	0.347375	62651.5	116256	12294	0.941786
Anx7y~angptl3+Age+Sex+BMI+Race_Ethnicity+Smoking+healthDrinking+Healthy_physical_activity+Qualification+Townsend_deprivation_index+urban+CHD+diabet+Hype	angptl3	0.0332396	0.458252	0.646779	62300.1	114111	12264	0.998399
Anx7y~angptl4+Age+Sex+BMI+Race_Ethnicity+Smoking+healthDrinking+Healthy_physical_activity+Qualification+Townsend_deprivation_index+urban+CHD+diabet+Hype	angptl4	0.0749132	1.33449	0.182067	62684.2	116218	12303	0.824658
Anx7y~angptl7+Age+Sex+BMI+Race_Ethnicity+Smoking+healthDrinking+Healthy_physical_activity+Qualification+Townsend_deprivation_index+urban+CHD+diabet+Hype	angptl7	0.116454	1.62444	0.104308	62917.7	115921	12368	0.700844
Anx7y~ankrd54+Age+Sex+BMI+Race_Ethnicity+Smoking+healthDrinking+Healthy_physical_activity+Qualification+Townsend_deprivation_index+urban+CHD+diabet+Hype	ankrd54	0.00281104	0.0660625	0.947329	60808.1	111357	11970	0.998399
Anx7y~anpep+Age+Sex+BMI+Race_Ethnicity+Smoking+healthDrinking+Healthy_physical_activity+Qualification+Townsend_deprivation_index+urban+CHD+diabet+Hype	anpep	0.059827	0.664705	0.506252	62424.1	114393	12287	0.965155
Anx7y~anxa10+Age+Sex+BMI+Race_Ethnicity+Smoking+healthDrinking+Healthy_physical_activity+Qualification+Townsend_deprivation_index+urban+CHD+diabet+Hype	anxa10	0.0416164	1.26822	0.204744	60930.1	112343	11974	0.826146
Anx7y~anxa11+Age+Sex+BMI+Race_Ethnicity+Smoking+healthDrinking+Healthy_physical_activity+Qualification+Townsend_deprivation_index+urban+CHD+diabet+Hype	anxa11	-0.0446892	-1.19842	0.230776	62100.9	114111	12215	0.857634
Anx7y~anxa3+Age+Sex+BMI+Race_Ethnicity+Smoking+healthDrinking+Healthy_physical_activity+Qualification+Townsend_deprivation_index+urban+CHD+diabet+Hype	anxa3	-0.010675	-0.301832	0.762785	63023	116374	12382	0.998399
Anx7y~anxa4+Age+Sex+BMI+Race_Ethnicity+Smoking+healthDrinking+Healthy_physical_activity+Qualification+Townsend_deprivation_index+urban+CHD+diabet+Hype	anxa4	-0.00392949	-0.114194	0.909086	62057.8	113862	12211	0.998399
Anx7y~anxa5+Age+Sex+BMI+Race_Ethnicity+Smoking+healthDrinking+Healthy_physical_activity+Qualification+Townsend_deprivation_index+urban+CHD+diabet+Hype	anxa5	0.06212	0.748065	0.454436	60747.2	111737	11945	0.956603
Anx7y~aoc1+Age+Sex+BMI+Race_Ethnicity+Smoking+healthDrinking+Healthy_physical_activity+Qualification+Townsend_deprivation_index+urban+CHD+diabet+Hype	aoc1	0.00471126	0.10497	0.916401	61196.6	113430	12011	0.998399
Anx7y~aoc3+Age+Sex+BMI+Race_Ethnicity+Smoking+healthDrinking+Healthy_physical_activity+Qualification+Townsend_deprivation_index+urban+CHD+diabet+Hype	aoc3	-0.0878628	-1.04816	0.294585	62531.6	114485	12311	0.889451
Anx7y~apbb1ip+Age+Sex+BMI+Race_Ethnicity+Smoking+healthDrinking+Healthy_physical_activity+Qualification+Townsend_deprivation_index+urban+CHD+diabet+Hype	apbb1ip	0.0328397	0.599966	0.54854	61978	113991	12188	0.973466
Anx7y~apex1+Age+Sex+BMI+Race_Ethnicity+Smoking+healthDrinking+Healthy_physical_activity+Qualification+Townsend_deprivation_index+urban+CHD+diabet+Hype	apex1	0.0703145	1.67354	0.0942462	62765.5	115756	12335	0.700844
Anx7y~aplp1+Age+Sex+BMI+Race_Ethnicity+Smoking+healthDrinking+Healthy_physical_activity+Qualification+Townsend_deprivation_index+urban+CHD+diabet+Hype	aplp1	0.00297804	0.0604234	0.951819	62357.4	114492	12268	0.998399
Anx7y~apoh+Age+Sex+BMI+Race_Ethnicity+Smoking+healthDrinking+Healthy_physical_activity+Qualification+Townsend_deprivation_index+urban+CHD+diabet+Hype	apoh	0.0408203	0.576358	0.564384	62346	114842	12256	0.982968
Anx7y~apom+Age+Sex+BMI+Race_Ethnicity+Smoking+healthDrinking+Healthy_physical_activity+Qualification+Townsend_deprivation_index+urban+CHD+diabet+Hype	apom	0.118714	1.24351	0.213703	62437.2	114326	12292	0.836134
Anx7y~app+Age+Sex+BMI+Race_Ethnicity+Smoking+healthDrinking+Healthy_physical_activity+Qualification+Townsend_deprivation_index+urban+CHD+diabet+Hype	app	0.0260521	0.693014	0.488314	62258.9	114713	12238	0.965155
Anx7y~aprt+Age+Sex+BMI+Race_Ethnicity+Smoking+healthDrinking+Healthy_physical_activity+Qualification+Townsend_deprivation_index+urban+CHD+diabet+Hype	aprt	0.0731328	1.39956	0.161671	61939.5	114278	12171	0.796379
Anx7y~areg+Age+Sex+BMI+Race_Ethnicity+Smoking+healthDrinking+Healthy_physical_activity+Qualification+Townsend_deprivation_index+urban+CHD+diabet+Hype	areg	0.102888	1.80566	0.0709964	61975.1	113964	12188	0.700844
Anx7y~arg1+Age+Sex+BMI+Race_Ethnicity+Smoking+healthDrinking+Healthy_physical_activity+Qualification+Townsend_deprivation_index+urban+CHD+diabet+Hype	arg1	-0.00623628	-0.132912	0.894265	62019.7	113697	12206	0.998399
Anx7y~arhgap1+Age+Sex+BMI+Race_Ethnicity+Smoking+healthDrinking+Healthy_physical_activity+Qualification+Townsend_deprivation_index+urban+CHD+diabet+Hype	arhgap1	0.0122491	0.224257	0.822561	60808	111356	11970	0.998399
Anx7y~arhgef12+Age+Sex+BMI+Race_Ethnicity+Smoking+healthDrinking+Healthy_physical_activity+Qualification+Townsend_deprivation_index+urban+CHD+diabet+Hype	arhgef12	0.0174521	0.738717	0.460093	62201.9	114257	12236	0.960222
Anx7y~arhgap25+Age+Sex+BMI+Race_Ethnicity+Smoking+healthDrinking+Healthy_physical_activity+Qualification+Townsend_deprivation_index+urban+CHD+diabet+Hype	arhgap25	-0.0338645	-0.80667	0.419872	60807.4	111351	11970	0.943584
Anx7y~arid4b+Age+Sex+BMI+Race_Ethnicity+Smoking+healthDrinking+Healthy_physical_activity+Qualification+Townsend_deprivation_index+urban+CHD+diabet+Hype	arid4b	-0.00562983	-0.0959013	0.923601	60931.7	112358	11974	0.998399
Anx7y~arnt+Age+Sex+BMI+Race_Ethnicity+Smoking+healthDrinking+Healthy_physical_activity+Qualification+Townsend_deprivation_index+urban+CHD+diabet+Hype	arnt	0.0444283	0.671117	0.502159	61196.2	113425	12011	0.965155
Anx7y~arsa+Age+Sex+BMI+Race_Ethnicity+Smoking+healthDrinking+Healthy_physical_activity+Qualification+Townsend_deprivation_index+urban+CHD+diabet+Hype	arsa	0.0639471	1.1034	0.269877	62345.1	114833	12256	0.880492
Anx7y~arsb+Age+Sex+BMI+Race_Ethnicity+Smoking+healthDrinking+Healthy_physical_activity+Qualification+Townsend_deprivation_index+urban+CHD+diabet+Hype	arsb	0.0484842	1.0523	0.292685	61977.3	113984	12188	0.889451
Anx7y~art3+Age+Sex+BMI+Race_Ethnicity+Smoking+healthDrinking+Healthy_physical_activity+Qualification+Townsend_deprivation_index+urban+CHD+diabet+Hype	art3	-0.224479	-2.92361	0.00346629	62524.1	114416	12311	0.316949
Anx7y~artn+Age+Sex+BMI+Race_Ethnicity+Smoking+healthDrinking+Healthy_physical_activity+Qualification+Townsend_deprivation_index+urban+CHD+diabet+Hype	artn	-0.0766895	-1.39605	0.162724	61194.7	113411	12011	0.797921
Anx7y~asah2+Age+Sex+BMI+Race_Ethnicity+Smoking+healthDrinking+Healthy_physical_activity+Qualification+Townsend_deprivation_index+urban+CHD+diabet+Hype	asah2	-0.0422656	-0.898931	0.368707	62001.1	114435	12182	0.941786
Anx7y~asgr1+Age+Sex+BMI+Race_Ethnicity+Smoking+healthDrinking+Healthy_physical_activity+Qualification+Townsend_deprivation_index+urban+CHD+diabet+Hype	asgr1	0.285385	3.1987	0.00138402	61991.6	114347	12182	0.229315
Anx7y~atf2+Age+Sex+BMI+Race_Ethnicity+Smoking+healthDrinking+Healthy_physical_activity+Qualification+Townsend_deprivation_index+urban+CHD+diabet+Hype	atf2	-0.0307203	-0.8482	0.396344	60931	112351	11974	0.941786
Anx7y~atg4a+Age+Sex+BMI+Race_Ethnicity+Smoking+healthDrinking+Healthy_physical_activity+Qualification+Townsend_deprivation_index+urban+CHD+diabet+Hype	atg4a	0.0462173	1.09875	0.2719	60806.8	111346	11970	0.882018
Anx7y~atox1+Age+Sex+BMI+Race_Ethnicity+Smoking+healthDrinking+Healthy_physical_activity+Qualification+Townsend_deprivation_index+urban+CHD+diabet+Hype	atox1	0.0230565	0.668691	0.503705	62643.6	115301	12317	0.965155
Anx7y~atp5if1+Age+Sex+BMI+Race_Ethnicity+Smoking+healthDrinking+Healthy_physical_activity+Qualification+Townsend_deprivation_index+urban+CHD+diabet+Hype	atp5if1	-0.00860279	-0.380835	0.703332	62789.1	116437	12323	0.998399
Anx7y~atp5po+Age+Sex+BMI+Race_Ethnicity+Smoking+healthDrinking+Healthy_physical_activity+Qualification+Townsend_deprivation_index+urban+CHD+diabet+Hype	atp5po	-0.00766139	-0.124155	0.901194	60931.7	112358	11974	0.998399
Anx7y~atp6ap2+Age+Sex+BMI+Race_Ethnicity+Smoking+healthDrinking+Healthy_physical_activity+Qualification+Townsend_deprivation_index+urban+CHD+diabet+Hype	atp6ap2	-0.0768461	-1.25302	0.210223	60806.5	111342	11970	0.835271
Anx7y~atp6v1d+Age+Sex+BMI+Race_Ethnicity+Smoking+healthDrinking+Healthy_physical_activity+Qualification+Townsend_deprivation_index+urban+CHD+diabet+Hype	atp6v1d	-0.00558757	-0.0585191	0.953336	61978.4	113994	12188	0.998399
Anx7y~atp6v1f+Age+Sex+BMI+Race_Ethnicity+Smoking+healthDrinking+Healthy_physical_activity+Qualification+Townsend_deprivation_index+urban+CHD+diabet+Hype	atp6v1f	0.0626699	1.68474	0.0920643	60789.4	111600	11959	0.700844
Anx7y~atxn10+Age+Sex+BMI+Race_Ethnicity+Smoking+healthDrinking+Healthy_physical_activity+Qualification+Townsend_deprivation_index+urban+CHD+diabet+Hype	atxn10	0.0106237	0.3061	0.759534	60931.6	112357	11974	0.998399
Anx7y~axin1+Age+Sex+BMI+Race_Ethnicity+Smoking+healthDrinking+Healthy_physical_activity+Qualification+Townsend_deprivation_index+urban+CHD+diabet+Hype	axin1	0.0121536	0.474954	0.634828	62202.2	114260	12236	0.998399
Anx7y~axl+Age+Sex+BMI+Race_Ethnicity+Smoking+healthDrinking+Healthy_physical_activity+Qualification+Townsend_deprivation_index+urban+CHD+diabet+Hype	axl	0.00219627	0.0237679	0.981038	62532.7	114495	12311	0.998399
Anx7y~azu1+Age+Sex+BMI+Race_Ethnicity+Smoking+healthDrinking+Healthy_physical_activity+Qualification+Townsend_deprivation_index+urban+CHD+diabet+Hype	azu1	0.0458002	1.44471	0.148565	60474.9	110567	11909	0.786619
Anx7y~b4galt1+Age+Sex+BMI+Race_Ethnicity+Smoking+healthDrinking+Healthy_physical_activity+Qualification+Townsend_deprivation_index+urban+CHD+diabet+Hype	b4galt1	-0.00926696	-0.0983012	0.921695	62789.3	116439	12323	0.998399
Anx7y~b4gat1+Age+Sex+BMI+Race_Ethnicity+Smoking+healthDrinking+Healthy_physical_activity+Qualification+Townsend_deprivation_index+urban+CHD+diabet+Hype	b4gat1	0.0210413	0.204557	0.837922	62346.3	114844	12256	0.998399
Anx7y~bach1+Age+Sex+BMI+Race_Ethnicity+Smoking+healthDrinking+Healthy_physical_activity+Qualification+Townsend_deprivation_index+urban+CHD+diabet+Hype	bach1	0.0265157	0.793243	0.427652	62201.8	114256	12236	0.947376
Anx7y~bag3+Age+Sex+BMI+Race_Ethnicity+Smoking+healthDrinking+Healthy_physical_activity+Qualification+Townsend_deprivation_index+urban+CHD+diabet+Hype	bag3	-0.0418227	-0.658063	0.51051	61937.5	114374	12168	0.966808
Anx7y~bag6+Age+Sex+BMI+Race_Ethnicity+Smoking+healthDrinking+Healthy_physical_activity+Qualification+Townsend_deprivation_index+urban+CHD+diabet+Hype	bag6	0.0142862	0.209273	0.834239	61145.6	112415	12025	0.998399
Anx7y~baiap2+Age+Sex+BMI+Race_Ethnicity+Smoking+healthDrinking+Healthy_physical_activity+Qualification+Townsend_deprivation_index+urban+CHD+diabet+Hype	baiap2	0.0660738	1.58325	0.113392	60805.5	111333	11970	0.713586
Anx7y~bambi+Age+Sex+BMI+Race_Ethnicity+Smoking+healthDrinking+Healthy_physical_activity+Qualification+Townsend_deprivation_index+urban+CHD+diabet+Hype	bambi	0.0659087	0.742385	0.457869	60807.5	111352	11970	0.959587
Anx7y~bank1+Age+Sex+BMI+Race_Ethnicity+Smoking+healthDrinking+Healthy_physical_activity+Qualification+Townsend_deprivation_index+urban+CHD+diabet+Hype	bank1	0.0193836	0.83671	0.402772	62201.8	114255	12236	0.941786
Anx7y~bax+Age+Sex+BMI+Race_Ethnicity+Smoking+healthDrinking+Healthy_physical_activity+Qualification+Townsend_deprivation_index+urban+CHD+diabet+Hype	bax	0.0166179	0.590905	0.554595	60837.1	112007	11960	0.974537
Anx7y~bcam+Age+Sex+BMI+Race_Ethnicity+Smoking+healthDrinking+Healthy_physical_activity+Qualification+Townsend_deprivation_index+urban+CHD+diabet+Hype	bcam	-0.102973	-0.97104	0.331548	62345.4	114836	12256	0.928667
Anx7y~bcan+Age+Sex+BMI+Race_Ethnicity+Smoking+healthDrinking+Healthy_physical_activity+Qualification+Townsend_deprivation_index+urban+CHD+diabet+Hype	bcan	-0.12322	-1.62431	0.104335	61999.2	114418	12182	0.700844
Anx7y~bcl2l11+Age+Sex+BMI+Race_Ethnicity+Smoking+healthDrinking+Healthy_physical_activity+Qualification+Townsend_deprivation_index+urban+CHD+diabet+Hype	bcl2l11	0.0382363	0.677789	0.497918	62202	114257	12236	0.965155
Anx7y~bcr+Age+Sex+BMI+Race_Ethnicity+Smoking+healthDrinking+Healthy_physical_activity+Qualification+Townsend_deprivation_index+urban+CHD+diabet+Hype	bcr	0.00299646	0.110979	0.911635	62202.4	114262	12236	0.998399
Anx7y~bgn+Age+Sex+BMI+Race_Ethnicity+Smoking+healthDrinking+Healthy_physical_activity+Qualification+Townsend_deprivation_index+urban+CHD+diabet+Hype	bgn	-0.0102909	-0.487941	0.625601	60715.9	111294	11949	0.998399
Anx7y~bid+Age+Sex+BMI+Race_Ethnicity+Smoking+healthDrinking+Healthy_physical_activity+Qualification+Townsend_deprivation_index+urban+CHD+diabet+Hype	bid	0.0489562	1.3268	0.184599	62200.7	114245	12236	0.826146
Anx7y~bin2+Age+Sex+BMI+Race_Ethnicity+Smoking+healthDrinking+Healthy_physical_activity+Qualification+Townsend_deprivation_index+urban+CHD+diabet+Hype	bin2	0.0395646	1.47175	0.141113	62344.2	114824	12256	0.782236
Anx7y~birc2+Age+Sex+BMI+Race_Ethnicity+Smoking+healthDrinking+Healthy_physical_activity+Qualification+Townsend_deprivation_index+urban+CHD+diabet+Hype	birc2	-0.0199631	-0.5085	0.611112	60807.8	111354	11970	0.989457
Anx7y~blmh+Age+Sex+BMI+Race_Ethnicity+Smoking+healthDrinking+Healthy_physical_activity+Qualification+Townsend_deprivation_index+urban+CHD+diabet+Hype	blmh	-0.101722	-1.29092	0.196756	63138.2	116003	12420	0.826146
Anx7y~blvrb+Age+Sex+BMI+Race_Ethnicity+Smoking+healthDrinking+Healthy_physical_activity+Qualification+Townsend_deprivation_index+urban+CHD+diabet+Hype	blvrb	-0.0220037	-0.599823	0.548635	62346	114841	12256	0.973466
Anx7y~bmp4+Age+Sex+BMI+Race_Ethnicity+Smoking+healthDrinking+Healthy_physical_activity+Qualification+Townsend_deprivation_index+urban+CHD+diabet+Hype	bmp4	-0.021708	-0.40887	0.682642	61937.7	114376	12168	0.998399
Anx7y~bmp6+Age+Sex+BMI+Race_Ethnicity+Smoking+healthDrinking+Healthy_physical_activity+Qualification+Townsend_deprivation_index+urban+CHD+diabet+Hype	bmp6	-0.0024796	-0.0398777	0.968191	61046.6	112175	12007	0.998399
Anx7y~boc+Age+Sex+BMI+Race_Ethnicity+Smoking+healthDrinking+Healthy_physical_activity+Qualification+Townsend_deprivation_index+urban+CHD+diabet+Hype	boc	-0.132494	-1.22036	0.222354	61144.1	112402	12025	0.851581
Anx7y~bpifb1+Age+Sex+BMI+Race_Ethnicity+Smoking+healthDrinking+Healthy_physical_activity+Qualification+Townsend_deprivation_index+urban+CHD+diabet+Hype	bpifb1	-0.0303232	-0.76718	0.442989	62128.1	113722	12232	0.947376
Anx7y~brk1+Age+Sex+BMI+Race_Ethnicity+Smoking+healthDrinking+Healthy_physical_activity+Qualification+Townsend_deprivation_index+urban+CHD+diabet+Hype	brk1	-0.116713	-2.01467	0.043962	60927.6	112320	11974	0.637107
Anx7y~bsg+Age+Sex+BMI+Race_Ethnicity+Smoking+healthDrinking+Healthy_physical_activity+Qualification+Townsend_deprivation_index+urban+CHD+diabet+Hype	bsg	-0.00321284	-0.024294	0.980618	62993.7	116366	12375	0.998399
Anx7y~bst1+Age+Sex+BMI+Race_Ethnicity+Smoking+healthDrinking+Healthy_physical_activity+Qualification+Townsend_deprivation_index+urban+CHD+diabet+Hype	bst1	-0.0381485	-0.737245	0.460987	63081.8	116428	12395	0.960709
Anx7y~bst2+Age+Sex+BMI+Race_Ethnicity+Smoking+healthDrinking+Healthy_physical_activity+Qualification+Townsend_deprivation_index+urban+CHD+diabet+Hype	bst2	0.0903185	1.79355	0.0729089	63079.1	116403	12395	0.700844
Anx7y~btc+Age+Sex+BMI+Race_Ethnicity+Smoking+healthDrinking+Healthy_physical_activity+Qualification+Townsend_deprivation_index+urban+CHD+diabet+Hype	btc	0.00592616	0.177369	0.859222	60808	111357	11970	0.998399
Anx7y~btn2a1+Age+Sex+BMI+Race_Ethnicity+Smoking+healthDrinking+Healthy_physical_activity+Qualification+Townsend_deprivation_index+urban+CHD+diabet+Hype	btn2a1	-0.0438232	-0.423598	0.671867	62789.1	116437	12323	0.998399
Anx7y~btn3a2+Age+Sex+BMI+Race_Ethnicity+Smoking+healthDrinking+Healthy_physical_activity+Qualification+Townsend_deprivation_index+urban+CHD+diabet+Hype	btn3a2	0.0873221	1.29908	0.193942	62200.8	114246	12236	0.826146
Anx7y~c2+Age+Sex+BMI+Race_Ethnicity+Smoking+healthDrinking+Healthy_physical_activity+Qualification+Townsend_deprivation_index+urban+CHD+diabet+Hype	c2	-0.0219926	-0.204493	0.837972	62438.7	114340	12292	0.998399
Anx7y~c19orf12+Age+Sex+BMI+Race_Ethnicity+Smoking+healthDrinking+Healthy_physical_activity+Qualification+Townsend_deprivation_index+urban+CHD+diabet+Hype	c19orf12	0.0825063	1.99447	0.0461234	60927.7	112320	11974	0.637107
Anx7y~c1qtnf1+Age+Sex+BMI+Race_Ethnicity+Smoking+healthDrinking+Healthy_physical_activity+Qualification+Townsend_deprivation_index+urban+CHD+diabet+Hype	c1qtnf1	-0.0498926	-0.830262	0.406407	62532	114489	12311	0.941786
Anx7y~c1qa+Age+Sex+BMI+Race_Ethnicity+Smoking+healthDrinking+Healthy_physical_activity+Qualification+Townsend_deprivation_index+urban+CHD+diabet+Hype	c1qa	-0.141651	-1.27783	0.201332	62766.2	115953	12330	0.826146
Anx7y~c2cd2l+Age+Sex+BMI+Race_Ethnicity+Smoking+healthDrinking+Healthy_physical_activity+Qualification+Townsend_deprivation_index+urban+CHD+diabet+Hype	c2cd2l	0.0389556	0.664072	0.506657	60791.8	111622	11959	0.965155
Anx7y~c4bpb+Age+Sex+BMI+Race_Ethnicity+Smoking+healthDrinking+Healthy_physical_activity+Qualification+Townsend_deprivation_index+urban+CHD+diabet+Hype	c4bpb	0.0723985	1.1045	0.269399	62642.8	115294	12317	0.880492
Anx7y~ca1+Age+Sex+BMI+Race_Ethnicity+Smoking+healthDrinking+Healthy_physical_activity+Qualification+Townsend_deprivation_index+urban+CHD+diabet+Hype	ca1	0.0210706	0.515235	0.606398	60908.2	111493	11991	0.986831
Anx7y~ca11+Age+Sex+BMI+Race_Ethnicity+Smoking+healthDrinking+Healthy_physical_activity+Qualification+Townsend_deprivation_index+urban+CHD+diabet+Hype	ca11	0.0164185	0.1977	0.843283	60808	111356	11970	0.998399
Anx7y~ca12+Age+Sex+BMI+Race_Ethnicity+Smoking+healthDrinking+Healthy_physical_activity+Qualification+Townsend_deprivation_index+urban+CHD+diabet+Hype	ca12	-0.0780396	-0.967965	0.333081	61977.4	113985	12188	0.929957
Anx7y~ca13+Age+Sex+BMI+Race_Ethnicity+Smoking+healthDrinking+Healthy_physical_activity+Qualification+Townsend_deprivation_index+urban+CHD+diabet+Hype	ca13	-0.00656656	-0.27222	0.785458	61635.5	113417	12119	0.998399
Anx7y~ca14+Age+Sex+BMI+Race_Ethnicity+Smoking+healthDrinking+Healthy_physical_activity+Qualification+Townsend_deprivation_index+urban+CHD+diabet+Hype	ca14	-0.18925	-2.62036	0.00879442	62913.4	115881	12368	0.388101
Anx7y~ca2+Age+Sex+BMI+Race_Ethnicity+Smoking+healthDrinking+Healthy_physical_activity+Qualification+Townsend_deprivation_index+urban+CHD+diabet+Hype	ca2	0.0285491	0.81709	0.413893	62137.9	114609	12211	0.941786
Anx7y~ca4+Age+Sex+BMI+Race_Ethnicity+Smoking+healthDrinking+Healthy_physical_activity+Qualification+Townsend_deprivation_index+urban+CHD+diabet+Hype	ca4	-0.169263	-1.58105	0.113892	63137.3	115995	12420	0.713586
Anx7y~ca3+Age+Sex+BMI+Race_Ethnicity+Smoking+healthDrinking+Healthy_physical_activity+Qualification+Townsend_deprivation_index+urban+CHD+diabet+Hype	ca3	0.0344849	0.854498	0.392846	63039.4	115841	12400	0.941786
Anx7y~ca5a+Age+Sex+BMI+Race_Ethnicity+Smoking+healthDrinking+Healthy_physical_activity+Qualification+Townsend_deprivation_index+urban+CHD+diabet+Hype	ca5a	0.0305842	1.07078	0.284288	61144.5	112405	12025	0.889451
Anx7y~ca6+Age+Sex+BMI+Race_Ethnicity+Smoking+healthDrinking+Healthy_physical_activity+Qualification+Townsend_deprivation_index+urban+CHD+diabet+Hype	ca6	-0.0808122	-2.02324	0.0430697	62182.4	114607	12222	0.637107
Anx7y~ca9+Age+Sex+BMI+Race_Ethnicity+Smoking+healthDrinking+Healthy_physical_activity+Qualification+Townsend_deprivation_index+urban+CHD+diabet+Hype	ca9	0.0400744	0.681594	0.495509	62919.8	115941	12368	0.965155
Anx7y~calb1+Age+Sex+BMI+Race_Ethnicity+Smoking+healthDrinking+Healthy_physical_activity+Qualification+Townsend_deprivation_index+urban+CHD+diabet+Hype	calb1	0.0549131	0.916387	0.359482	61977.5	113986	12188	0.941786
Anx7y~calb2+Age+Sex+BMI+Race_Ethnicity+Smoking+healthDrinking+Healthy_physical_activity+Qualification+Townsend_deprivation_index+urban+CHD+diabet+Hype	calb2	0.0403197	0.465805	0.641363	60931.5	112356	11974	0.998399
Anx7y~calca+Age+Sex+BMI+Race_Ethnicity+Smoking+healthDrinking+Healthy_physical_activity+Qualification+Townsend_deprivation_index+urban+CHD+diabet+Hype	calca	0.00502744	0.122055	0.902857	61862.8	113714	12167	0.998399
Anx7y~calcoco1+Age+Sex+BMI+Race_Ethnicity+Smoking+healthDrinking+Healthy_physical_activity+Qualification+Townsend_deprivation_index+urban+CHD+diabet+Hype	calcoco1	0.0257559	1.11104	0.266574	62750.7	115693	12333	0.880492
Anx7y~camkk1+Age+Sex+BMI+Race_Ethnicity+Smoking+healthDrinking+Healthy_physical_activity+Qualification+Townsend_deprivation_index+urban+CHD+diabet+Hype	camkk1	0.188563	3.34186	0.000834729	60796.9	111253	11970	0.229315
Anx7y~cant1+Age+Sex+BMI+Race_Ethnicity+Smoking+healthDrinking+Healthy_physical_activity+Qualification+Townsend_deprivation_index+urban+CHD+diabet+Hype	cant1	-0.0671946	-0.531621	0.594998	62102.4	114163	12214	0.986831
Anx7y~capg+Age+Sex+BMI+Race_Ethnicity+Smoking+healthDrinking+Healthy_physical_activity+Qualification+Townsend_deprivation_index+urban+CHD+diabet+Hype	capg	0.0870705	2.05217	0.0401747	61876.1	113990	12163	0.637107
Anx7y~carhsp1+Age+Sex+BMI+Race_Ethnicity+Smoking+healthDrinking+Healthy_physical_activity+Qualification+Townsend_deprivation_index+urban+CHD+diabet+Hype	carhsp1	-0.0410398	-0.85393	0.393161	60930.9	112351	11974	0.941786
Anx7y~casp1+Age+Sex+BMI+Race_Ethnicity+Smoking+healthDrinking+Healthy_physical_activity+Qualification+Townsend_deprivation_index+urban+CHD+diabet+Hype	casp1	0.0269217	0.733218	0.46344	60931.1	112353	11974	0.961338
Anx7y~casp10+Age+Sex+BMI+Race_Ethnicity+Smoking+healthDrinking+Healthy_physical_activity+Qualification+Townsend_deprivation_index+urban+CHD+diabet+Hype	casp10	-0.00052801	-0.0149186	0.988097	60931.7	112358	11974	0.998399
Anx7y~casp2+Age+Sex+BMI+Race_Ethnicity+Smoking+healthDrinking+Healthy_physical_activity+Qualification+Townsend_deprivation_index+urban+CHD+diabet+Hype	casp2	-0.00598615	-0.167156	0.86725	62202.4	114261	12236	0.998399
Anx7y~casp3+Age+Sex+BMI+Race_Ethnicity+Smoking+healthDrinking+Healthy_physical_activity+Qualification+Townsend_deprivation_index+urban+CHD+diabet+Hype	casp3	-0.000278436	-0.0100064	0.992016	63139.9	116019	12420	0.998399
Anx7y~casp8+Age+Sex+BMI+Race_Ethnicity+Smoking+healthDrinking+Healthy_physical_activity+Qualification+Townsend_deprivation_index+urban+CHD+diabet+Hype	casp8	0.0439606	1.11503	0.26486	62795.1	115804	12341	0.880492
Anx7y~cblif+Age+Sex+BMI+Race_Ethnicity+Smoking+healthDrinking+Healthy_physical_activity+Qualification+Townsend_deprivation_index+urban+CHD+diabet+Hype	cblif	0.0161447	0.438847	0.66078	62267.3	114335	12250	0.998399
Anx7y~cbln4+Age+Sex+BMI+Race_Ethnicity+Smoking+healthDrinking+Healthy_physical_activity+Qualification+Townsend_deprivation_index+urban+CHD+diabet+Hype	cbln4	-0.0850158	-1.0496	0.293921	62919.2	115935	12368	0.889451
Anx7y~cc2d1a+Age+Sex+BMI+Race_Ethnicity+Smoking+healthDrinking+Healthy_physical_activity+Qualification+Townsend_deprivation_index+urban+CHD+diabet+Hype	cc2d1a	0.0494648	1.50096	0.133391	61999.6	114422	12182	0.750582
Anx7y~ccdc80+Age+Sex+BMI+Race_Ethnicity+Smoking+healthDrinking+Healthy_physical_activity+Qualification+Townsend_deprivation_index+urban+CHD+diabet+Hype	ccdc80	0.0204332	0.271786	0.785791	62357.3	114491	12268	0.998399
Anx7y~ccl11+Age+Sex+BMI+Race_Ethnicity+Smoking+healthDrinking+Healthy_physical_activity+Qualification+Townsend_deprivation_index+urban+CHD+diabet+Hype	ccl11	0.0682203	1.04361	0.296686	63069.9	116431	12392	0.889451
Anx7y~ccl13+Age+Sex+BMI+Race_Ethnicity+Smoking+healthDrinking+Healthy_physical_activity+Qualification+Townsend_deprivation_index+urban+CHD+diabet+Hype	ccl13	0.0146039	0.404585	0.68579	62934.4	116116	12367	0.998399
Anx7y~ccl14+Age+Sex+BMI+Race_Ethnicity+Smoking+healthDrinking+Healthy_physical_activity+Qualification+Townsend_deprivation_index+urban+CHD+diabet+Hype	ccl14	0.0189657	0.296219	0.767068	62098.8	113601	12228	0.998399
Anx7y~ccl15+Age+Sex+BMI+Race_Ethnicity+Smoking+healthDrinking+Healthy_physical_activity+Qualification+Townsend_deprivation_index+urban+CHD+diabet+Hype	ccl15	0.0888703	1.5193	0.128712	63137.5	115997	12420	0.748351
Anx7y~ccl16+Age+Sex+BMI+Race_Ethnicity+Smoking+healthDrinking+Healthy_physical_activity+Qualification+Townsend_deprivation_index+urban+CHD+diabet+Hype	ccl16	0.0431398	0.878699	0.379581	63139.1	116011	12420	0.941786
Anx7y~ccl17+Age+Sex+BMI+Race_Ethnicity+Smoking+healthDrinking+Healthy_physical_activity+Qualification+Townsend_deprivation_index+urban+CHD+diabet+Hype	ccl17	0.0432733	1.56044	0.118681	62376.3	115394	12249	0.723458
Anx7y~ccl18+Age+Sex+BMI+Race_Ethnicity+Smoking+healthDrinking+Healthy_physical_activity+Qualification+Townsend_deprivation_index+urban+CHD+diabet+Hype	ccl18	-0.000562817	-0.0155508	0.987593	61423.4	112201	12099	0.998399
Anx7y~ccl19+Age+Sex+BMI+Race_Ethnicity+Smoking+healthDrinking+Healthy_physical_activity+Qualification+Townsend_deprivation_index+urban+CHD+diabet+Hype	ccl19	0.0597577	2.8564	0.00429181	63074.2	116356	12395	0.330382
Anx7y~ccl2+Age+Sex+BMI+Race_Ethnicity+Smoking+healthDrinking+Healthy_physical_activity+Qualification+Townsend_deprivation_index+urban+CHD+diabet+Hype	ccl2	0.0284822	0.59956	0.548811	61937.5	114375	12168	0.973466
Anx7y~ccl20+Age+Sex+BMI+Race_Ethnicity+Smoking+healthDrinking+Healthy_physical_activity+Qualification+Townsend_deprivation_index+urban+CHD+diabet+Hype	ccl20	0.00541373	0.183958	0.85405	63071	116441	12392	0.998399
Anx7y~ccl21+Age+Sex+BMI+Race_Ethnicity+Smoking+healthDrinking+Healthy_physical_activity+Qualification+Townsend_deprivation_index+urban+CHD+diabet+Hype	ccl21	0.0511043	0.810937	0.417418	62788.6	116433	12323	0.941786
Anx7y~ccl22+Age+Sex+BMI+Race_Ethnicity+Smoking+healthDrinking+Healthy_physical_activity+Qualification+Townsend_deprivation_index+urban+CHD+diabet+Hype	ccl22	-0.00422658	-0.0836967	0.933299	61904.5	114793	12149	0.998399
Anx7y~ccl23+Age+Sex+BMI+Race_Ethnicity+Smoking+healthDrinking+Healthy_physical_activity+Qualification+Townsend_deprivation_index+urban+CHD+diabet+Hype	ccl23	-0.00169996	-0.0275663	0.978008	62789.3	116439	12323	0.998399
Anx7y~ccl24+Age+Sex+BMI+Race_Ethnicity+Smoking+healthDrinking+Healthy_physical_activity+Qualification+Townsend_deprivation_index+urban+CHD+diabet+Hype	ccl24	0.0382843	1.27088	0.203795	62684.4	116220	12303	0.826146
Anx7y~ccl25+Age+Sex+BMI+Race_Ethnicity+Smoking+healthDrinking+Healthy_physical_activity+Qualification+Townsend_deprivation_index+urban+CHD+diabet+Hype	ccl25	0.0561079	1.10259	0.270226	63069.8	116430	12392	0.880492
Anx7y~ccl26+Age+Sex+BMI+Race_Ethnicity+Smoking+healthDrinking+Healthy_physical_activity+Qualification+Townsend_deprivation_index+urban+CHD+diabet+Hype	ccl26	0.0350493	1.27106	0.20373	62200.8	114247	12236	0.826146
Anx7y~ccl27+Age+Sex+BMI+Race_Ethnicity+Smoking+healthDrinking+Healthy_physical_activity+Qualification+Townsend_deprivation_index+urban+CHD+diabet+Hype	ccl27	-0.0346146	-0.84507	0.398088	62356.7	114485	12268	0.941786
Anx7y~ccl28+Age+Sex+BMI+Race_Ethnicity+Smoking+healthDrinking+Healthy_physical_activity+Qualification+Townsend_deprivation_index+urban+CHD+diabet+Hype	ccl28	0.00132753	0.0308425	0.975396	62050.6	114023	12205	0.998399
Anx7y~ccl3+Age+Sex+BMI+Race_Ethnicity+Smoking+healthDrinking+Healthy_physical_activity+Qualification+Townsend_deprivation_index+urban+CHD+diabet+Hype	ccl3	0.104814	2.25067	0.0244244	62197.4	114214	12236	0.599082
Anx7y~ccl4+Age+Sex+BMI+Race_Ethnicity+Smoking+healthDrinking+Healthy_physical_activity+Qualification+Townsend_deprivation_index+urban+CHD+diabet+Hype	ccl4	0.00885718	0.232394	0.816236	62588.1	115928	12287	0.998399
Anx7y~ccl5+Age+Sex+BMI+Race_Ethnicity+Smoking+healthDrinking+Healthy_physical_activity+Qualification+Townsend_deprivation_index+urban+CHD+diabet+Hype	ccl5	0.016096	0.661711	0.508169	62532.2	114491	12311	0.965521
Anx7y~ccl7+Age+Sex+BMI+Race_Ethnicity+Smoking+healthDrinking+Healthy_physical_activity+Qualification+Townsend_deprivation_index+urban+CHD+diabet+Hype	ccl7	0.0266471	0.615716	0.538093	62202.1	114258	12236	0.972817
Anx7y~ccl8+Age+Sex+BMI+Race_Ethnicity+Smoking+healthDrinking+Healthy_physical_activity+Qualification+Townsend_deprivation_index+urban+CHD+diabet+Hype	ccl8	0.0790224	1.93342	0.0532073	62836.9	115852	12350	0.637107
Anx7y~ccn1+Age+Sex+BMI+Race_Ethnicity+Smoking+healthDrinking+Healthy_physical_activity+Qualification+Townsend_deprivation_index+urban+CHD+diabet+Hype	ccn1	0.0266342	0.812201	0.416692	61880.7	113919	12166	0.941786
Anx7y~ccn3+Age+Sex+BMI+Race_Ethnicity+Smoking+healthDrinking+Healthy_physical_activity+Qualification+Townsend_deprivation_index+urban+CHD+diabet+Hype	ccn3	-0.0561468	-0.707151	0.479486	63038.6	115834	12400	0.965155
Anx7y~ccn2+Age+Sex+BMI+Race_Ethnicity+Smoking+healthDrinking+Healthy_physical_activity+Qualification+Townsend_deprivation_index+urban+CHD+diabet+Hype	ccn2	0.0263652	0.610721	0.541396	62472	115910	12259	0.973466
Anx7y~ccn4+Age+Sex+BMI+Race_Ethnicity+Smoking+healthDrinking+Healthy_physical_activity+Qualification+Townsend_deprivation_index+urban+CHD+diabet+Hype	ccn4	0.00616613	0.0991538	0.921018	62920.3	115946	12368	0.998399
Anx7y~ccn5+Age+Sex+BMI+Race_Ethnicity+Smoking+healthDrinking+Healthy_physical_activity+Qualification+Townsend_deprivation_index+urban+CHD+diabet+Hype	ccn5	-0.105821	-1.62737	0.103683	62343.7	114820	12256	0.700844
Anx7y~ccs+Age+Sex+BMI+Race_Ethnicity+Smoking+healthDrinking+Healthy_physical_activity+Qualification+Townsend_deprivation_index+urban+CHD+diabet+Hype	ccs	0.0198676	0.383002	0.701725	62001.7	114441	12182	0.998399
Anx7y~cct5+Age+Sex+BMI+Race_Ethnicity+Smoking+healthDrinking+Healthy_physical_activity+Qualification+Townsend_deprivation_index+urban+CHD+diabet+Hype	cct5	0.0759382	1.37964	0.167723	60806.1	111339	11970	0.809833
Anx7y~cd109+Age+Sex+BMI+Race_Ethnicity+Smoking+healthDrinking+Healthy_physical_activity+Qualification+Townsend_deprivation_index+urban+CHD+diabet+Hype	cd109	-0.0635221	-0.82625	0.408678	62345.6	114838	12256	0.941786
Anx7y~cd14+Age+Sex+BMI+Race_Ethnicity+Smoking+healthDrinking+Healthy_physical_activity+Qualification+Townsend_deprivation_index+urban+CHD+diabet+Hype	cd14	0.101065	1.60066	0.109479	61044.2	111586	12022	0.713586
Anx7y~cd160+Age+Sex+BMI+Race_Ethnicity+Smoking+healthDrinking+Healthy_physical_activity+Qualification+Townsend_deprivation_index+urban+CHD+diabet+Hype	cd160	-0.0286406	-0.516823	0.605289	63070.7	116439	12392	0.986831
Anx7y~cd163+Age+Sex+BMI+Race_Ethnicity+Smoking+healthDrinking+Healthy_physical_activity+Qualification+Townsend_deprivation_index+urban+CHD+diabet+Hype	cd163	-0.0612116	-1.02413	0.305795	62531.6	114485	12311	0.901972
Anx7y~cd164+Age+Sex+BMI+Race_Ethnicity+Smoking+healthDrinking+Healthy_physical_activity+Qualification+Townsend_deprivation_index+urban+CHD+diabet+Hype	cd164	-0.0547662	-0.572612	0.566918	62346	114842	12256	0.983869
Anx7y~cd177+Age+Sex+BMI+Race_Ethnicity+Smoking+healthDrinking+Healthy_physical_activity+Qualification+Townsend_deprivation_index+urban+CHD+diabet+Hype	cd177	-0.0417741	-2.14603	0.0318898	62238.9	114564	12237	0.637107
Anx7y~cd1c+Age+Sex+BMI+Race_Ethnicity+Smoking+healthDrinking+Healthy_physical_activity+Qualification+Townsend_deprivation_index+urban+CHD+diabet+Hype	cd1c	-0.0859587	-0.821314	0.411483	62643.3	115299	12317	0.941786
Anx7y~cd200+Age+Sex+BMI+Race_Ethnicity+Smoking+healthDrinking+Healthy_physical_activity+Qualification+Townsend_deprivation_index+urban+CHD+diabet+Hype	cd200	-0.0311338	-0.323643	0.746214	62202.4	114261	12236	0.998399
Anx7y~cd200r1+Age+Sex+BMI+Race_Ethnicity+Smoking+healthDrinking+Healthy_physical_activity+Qualification+Townsend_deprivation_index+urban+CHD+diabet+Hype	cd200r1	-0.0359357	-0.49531	0.62039	61959.5	113629	12193	0.998399
Anx7y~cd207+Age+Sex+BMI+Race_Ethnicity+Smoking+healthDrinking+Healthy_physical_activity+Qualification+Townsend_deprivation_index+urban+CHD+diabet+Hype	cd207	0.0772014	1.14171	0.253597	60829	111438	11973	0.871652
Anx7y~cd209+Age+Sex+BMI+Race_Ethnicity+Smoking+healthDrinking+Healthy_physical_activity+Qualification+Townsend_deprivation_index+urban+CHD+diabet+Hype	cd209	0.0301999	0.474673	0.635028	62505.4	114318	12309	0.998399
Anx7y~cd22+Age+Sex+BMI+Race_Ethnicity+Smoking+healthDrinking+Healthy_physical_activity+Qualification+Townsend_deprivation_index+urban+CHD+diabet+Hype	cd22	-0.0479223	-0.773929	0.438987	63070.4	116436	12392	0.947376
Anx7y~cd244+Age+Sex+BMI+Race_Ethnicity+Smoking+healthDrinking+Healthy_physical_activity+Qualification+Townsend_deprivation_index+urban+CHD+diabet+Hype	cd244	-0.136951	-1.47002	0.141582	63068.8	116421	12392	0.782236
Anx7y~cd27+Age+Sex+BMI+Race_Ethnicity+Smoking+healthDrinking+Healthy_physical_activity+Qualification+Townsend_deprivation_index+urban+CHD+diabet+Hype	cd27	0.0316702	0.492728	0.622213	62643.8	115303	12317	0.998399
Anx7y~cd274+Age+Sex+BMI+Race_Ethnicity+Smoking+healthDrinking+Healthy_physical_activity+Qualification+Townsend_deprivation_index+urban+CHD+diabet+Hype	cd274	0.0849766	1.10597	0.268762	62000.6	114431	12182	0.880492
Anx7y~cd28+Age+Sex+BMI+Race_Ethnicity+Smoking+healthDrinking+Healthy_physical_activity+Qualification+Townsend_deprivation_index+urban+CHD+diabet+Hype	cd28	-0.0423401	-0.587811	0.55667	60807.7	111354	11970	0.974537
Anx7y~cd276+Age+Sex+BMI+Race_Ethnicity+Smoking+healthDrinking+Healthy_physical_activity+Qualification+Townsend_deprivation_index+urban+CHD+diabet+Hype	cd276	0.0323987	0.447039	0.654855	62489.1	115725	12268	0.998399
Anx7y~cd2ap+Age+Sex+BMI+Race_Ethnicity+Smoking+healthDrinking+Healthy_physical_activity+Qualification+Townsend_deprivation_index+urban+CHD+diabet+Hype	cd2ap	0.0227184	0.594127	0.552438	62357	114489	12268	0.974537
Anx7y~cd300c+Age+Sex+BMI+Race_Ethnicity+Smoking+healthDrinking+Healthy_physical_activity+Qualification+Townsend_deprivation_index+urban+CHD+diabet+Hype	cd300c	0.00533661	0.0707354	0.94361	63082.3	116433	12395	0.998399
Anx7y~cd300e+Age+Sex+BMI+Race_Ethnicity+Smoking+healthDrinking+Healthy_physical_activity+Qualification+Townsend_deprivation_index+urban+CHD+diabet+Hype	cd300e	0.0288027	0.445889	0.655685	62727.1	115587	12330	0.998399
Anx7y~cd300lf+Age+Sex+BMI+Race_Ethnicity+Smoking+healthDrinking+Healthy_physical_activity+Qualification+Townsend_deprivation_index+urban+CHD+diabet+Hype	cd300lf	0.00330841	0.0778215	0.937971	62920.3	115946	12368	0.998399
Anx7y~cd300lg+Age+Sex+BMI+Race_Ethnicity+Smoking+healthDrinking+Healthy_physical_activity+Qualification+Townsend_deprivation_index+urban+CHD+diabet+Hype	cd300lg	-0.0679858	-0.991839	0.321296	62345.3	114835	12256	0.92478
Anx7y~cd302+Age+Sex+BMI+Race_Ethnicity+Smoking+healthDrinking+Healthy_physical_activity+Qualification+Townsend_deprivation_index+urban+CHD+diabet+Hype	cd302	0.126443	1.419	0.155926	61976.4	113975	12188	0.786619
Anx7y~cd34+Age+Sex+BMI+Race_Ethnicity+Smoking+healthDrinking+Healthy_physical_activity+Qualification+Townsend_deprivation_index+urban+CHD+diabet+Hype	cd34	-0.140501	-1.35644	0.174983	62795.9	115545	12348	0.817458
Anx7y~cd33+Age+Sex+BMI+Race_Ethnicity+Smoking+healthDrinking+Healthy_physical_activity+Qualification+Townsend_deprivation_index+urban+CHD+diabet+Hype	cd33	-0.0183942	-0.59346	0.552884	62643.7	115302	12317	0.974537
Anx7y~cd38+Age+Sex+BMI+Race_Ethnicity+Smoking+healthDrinking+Healthy_physical_activity+Qualification+Townsend_deprivation_index+urban+CHD+diabet+Hype	cd38	-0.0304099	-0.367244	0.713443	61978.2	113993	12188	0.998399
Anx7y~cd4+Age+Sex+BMI+Race_Ethnicity+Smoking+healthDrinking+Healthy_physical_activity+Qualification+Townsend_deprivation_index+urban+CHD+diabet+Hype	cd4	0.0371639	0.427937	0.668705	62142.1	114154	12224	0.998399
Anx7y~cd40+Age+Sex+BMI+Race_Ethnicity+Smoking+healthDrinking+Healthy_physical_activity+Qualification+Townsend_deprivation_index+urban+CHD+diabet+Hype	cd40	0.000242825	0.0048098	0.996162	62484.9	115724	12267	0.998399
Anx7y~cd40lg+Age+Sex+BMI+Race_Ethnicity+Smoking+healthDrinking+Healthy_physical_activity+Qualification+Townsend_deprivation_index+urban+CHD+diabet+Hype	cd40lg	-0.000450692	-0.0141939	0.988676	63071	116441	12392	0.998399
Anx7y~cd46+Age+Sex+BMI+Race_Ethnicity+Smoking+healthDrinking+Healthy_physical_activity+Qualification+Townsend_deprivation_index+urban+CHD+diabet+Hype	cd46	-0.0392538	-0.436371	0.662575	61844.2	113238	12175	0.998399
Anx7y~cd48+Age+Sex+BMI+Race_Ethnicity+Smoking+healthDrinking+Healthy_physical_activity+Qualification+Townsend_deprivation_index+urban+CHD+diabet+Hype	cd48	-0.0213915	-0.248758	0.803552	62685.9	116234	12303	0.998399
Anx7y~cd5+Age+Sex+BMI+Race_Ethnicity+Smoking+healthDrinking+Healthy_physical_activity+Qualification+Townsend_deprivation_index+urban+CHD+diabet+Hype	cd5	0.012587	0.166165	0.86803	62840.6	115887	12350	0.998399
Anx7y~cd55+Age+Sex+BMI+Race_Ethnicity+Smoking+healthDrinking+Healthy_physical_activity+Qualification+Townsend_deprivation_index+urban+CHD+diabet+Hype	cd55	-0.185772	-1.86432	0.0623018	60129.4	110228	11833	0.670203
Anx7y~cd58+Age+Sex+BMI+Race_Ethnicity+Smoking+healthDrinking+Healthy_physical_activity+Qualification+Townsend_deprivation_index+urban+CHD+diabet+Hype	cd58	-0.190387	-1.32141	0.186391	62367.3	115539	12243	0.826146
Anx7y~cd59+Age+Sex+BMI+Race_Ethnicity+Smoking+healthDrinking+Healthy_physical_activity+Qualification+Townsend_deprivation_index+urban+CHD+diabet+Hype	cd59	-0.0908109	-0.73432	0.462768	59927.4	109448	11804	0.961338
Anx7y~cd6+Age+Sex+BMI+Race_Ethnicity+Smoking+healthDrinking+Healthy_physical_activity+Qualification+Townsend_deprivation_index+urban+CHD+diabet+Hype	cd6	-0.0617247	-1.3206	0.186659	62991.9	116350	12375	0.826146
Anx7y~cd63+Age+Sex+BMI+Race_Ethnicity+Smoking+healthDrinking+Healthy_physical_activity+Qualification+Townsend_deprivation_index+urban+CHD+diabet+Hype	cd63	-0.0178379	-0.365213	0.714959	61937.8	114377	12168	0.998399
Anx7y~cd69+Age+Sex+BMI+Race_Ethnicity+Smoking+healthDrinking+Healthy_physical_activity+Qualification+Townsend_deprivation_index+urban+CHD+diabet+Hype	cd69	-0.0200857	-0.704653	0.48104	62061.5	113820	12213	0.965155
Anx7y~cd70+Age+Sex+BMI+Race_Ethnicity+Smoking+healthDrinking+Healthy_physical_activity+Qualification+Townsend_deprivation_index+urban+CHD+diabet+Hype	cd70	0.0120696	0.208687	0.834696	62202.4	114261	12236	0.998399
Anx7y~cd74+Age+Sex+BMI+Race_Ethnicity+Smoking+healthDrinking+Healthy_physical_activity+Qualification+Townsend_deprivation_index+urban+CHD+diabet+Hype	cd74	-0.0776618	-1.04831	0.294518	63081.2	116423	12395	0.889451
Anx7y~cd79b+Age+Sex+BMI+Race_Ethnicity+Smoking+healthDrinking+Healthy_physical_activity+Qualification+Townsend_deprivation_index+urban+CHD+diabet+Hype	cd79b	-0.0104897	-0.180235	0.856971	63071	116441	12392	0.998399
Anx7y~cd83+Age+Sex+BMI+Race_Ethnicity+Smoking+healthDrinking+Healthy_physical_activity+Qualification+Townsend_deprivation_index+urban+CHD+diabet+Hype	cd83	0.0301743	0.381389	0.702921	62202.3	114260	12236	0.998399
Anx7y~cd84+Age+Sex+BMI+Race_Ethnicity+Smoking+healthDrinking+Healthy_physical_activity+Qualification+Townsend_deprivation_index+urban+CHD+diabet+Hype	cd84	-0.0877472	-1.10699	0.268319	62201.2	114250	12236	0.880492
Anx7y~cd8a+Age+Sex+BMI+Race_Ethnicity+Smoking+healthDrinking+Healthy_physical_activity+Qualification+Townsend_deprivation_index+urban+CHD+diabet+Hype	cd8a	-0.0461663	-0.912139	0.361713	63081.5	116425	12395	0.941786
Anx7y~cd93+Age+Sex+BMI+Race_Ethnicity+Smoking+healthDrinking+Healthy_physical_activity+Qualification+Townsend_deprivation_index+urban+CHD+diabet+Hype	cd93	-0.071936	-0.840715	0.400525	59780.4	108990	11780	0.941786
Anx7y~cd99+Age+Sex+BMI+Race_Ethnicity+Smoking+healthDrinking+Healthy_physical_activity+Qualification+Townsend_deprivation_index+urban+CHD+diabet+Hype	cd99	-0.0228523	-0.174871	0.861184	62346.3	114844	12256	0.998399
Anx7y~cd99l2+Age+Sex+BMI+Race_Ethnicity+Smoking+healthDrinking+Healthy_physical_activity+Qualification+Townsend_deprivation_index+urban+CHD+diabet+Hype	cd99l2	0.151585	1.42277	0.154827	62344.3	114826	12256	0.786619
Anx7y~cdc27+Age+Sex+BMI+Race_Ethnicity+Smoking+healthDrinking+Healthy_physical_activity+Qualification+Townsend_deprivation_index+urban+CHD+diabet+Hype	cdc27	0.0480562	1.15972	0.246187	60806.7	111344	11970	0.871652
Anx7y~cdc37+Age+Sex+BMI+Race_Ethnicity+Smoking+healthDrinking+Healthy_physical_activity+Qualification+Townsend_deprivation_index+urban+CHD+diabet+Hype	cdc37	-0.00285645	-0.0969841	0.922741	62644	115305	12317	0.998399
Anx7y~cdh1+Age+Sex+BMI+Race_Ethnicity+Smoking+healthDrinking+Healthy_physical_activity+Qualification+Townsend_deprivation_index+urban+CHD+diabet+Hype	cdh1	-0.0592468	-0.890459	0.373238	60320.4	110228	11880	0.941786
Anx7y~cdcp1+Age+Sex+BMI+Race_Ethnicity+Smoking+healthDrinking+Healthy_physical_activity+Qualification+Townsend_deprivation_index+urban+CHD+diabet+Hype	cdcp1	0.0888744	1.69811	0.0895117	61999	114416	12182	0.700844
Anx7y~cdh15+Age+Sex+BMI+Race_Ethnicity+Smoking+healthDrinking+Healthy_physical_activity+Qualification+Townsend_deprivation_index+urban+CHD+diabet+Hype	cdh15	-0.0696103	-1.57841	0.114496	62940.8	115681	12380	0.713586
Anx7y~cdh17+Age+Sex+BMI+Race_Ethnicity+Smoking+healthDrinking+Healthy_physical_activity+Qualification+Townsend_deprivation_index+urban+CHD+diabet+Hype	cdh17	-0.0206431	-0.54463	0.586018	62357.1	114489	12268	0.986831
Anx7y~cdh2+Age+Sex+BMI+Race_Ethnicity+Smoking+healthDrinking+Healthy_physical_activity+Qualification+Townsend_deprivation_index+urban+CHD+diabet+Hype	cdh2	0.0093991	0.129193	0.897207	62357.4	114492	12268	0.998399
Anx7y~cdh3+Age+Sex+BMI+Race_Ethnicity+Smoking+healthDrinking+Healthy_physical_activity+Qualification+Townsend_deprivation_index+urban+CHD+diabet+Hype	cdh3	-0.0705628	-0.973538	0.330305	63081.4	116424	12395	0.928667
Anx7y~cdh5+Age+Sex+BMI+Race_Ethnicity+Smoking+healthDrinking+Healthy_physical_activity+Qualification+Townsend_deprivation_index+urban+CHD+diabet+Hype	cdh5	-0.11885	-1.43041	0.152623	63137.8	116000	12420	0.786619
Anx7y~cdh6+Age+Sex+BMI+Race_Ethnicity+Smoking+healthDrinking+Healthy_physical_activity+Qualification+Townsend_deprivation_index+urban+CHD+diabet+Hype	cdh6	-0.106632	-1.58601	0.112762	62354.9	114468	12268	0.713586
Anx7y~cdhr1+Age+Sex+BMI+Race_Ethnicity+Smoking+healthDrinking+Healthy_physical_activity+Qualification+Townsend_deprivation_index+urban+CHD+diabet+Hype	cdhr1	-0.0389885	-0.652006	0.51441	60931.2	112354	11974	0.966808
Anx7y~cdhr2+Age+Sex+BMI+Race_Ethnicity+Smoking+healthDrinking+Healthy_physical_activity+Qualification+Townsend_deprivation_index+urban+CHD+diabet+Hype	cdhr2	0.073588	2.05397	0.04	61974.1	113955	12188	0.637107
Anx7y~cdhr5+Age+Sex+BMI+Race_Ethnicity+Smoking+healthDrinking+Healthy_physical_activity+Qualification+Townsend_deprivation_index+urban+CHD+diabet+Hype	cdhr5	0.0216517	0.329856	0.741515	62357.3	114491	12268	0.998399
Anx7y~cdkn1a+Age+Sex+BMI+Race_Ethnicity+Smoking+healthDrinking+Healthy_physical_activity+Qualification+Townsend_deprivation_index+urban+CHD+diabet+Hype	cdkn1a	0.027723	1.1828	0.236912	61977	113981	12188	0.862193
Anx7y~cdkn2d+Age+Sex+BMI+Race_Ethnicity+Smoking+healthDrinking+Healthy_physical_activity+Qualification+Townsend_deprivation_index+urban+CHD+diabet+Hype	cdkn2d	-0.00458266	-0.172829	0.862788	61978.3	113994	12188	0.998399
Anx7y~cdnf+Age+Sex+BMI+Race_Ethnicity+Smoking+healthDrinking+Healthy_physical_activity+Qualification+Townsend_deprivation_index+urban+CHD+diabet+Hype	cdnf	-0.0691324	-0.844624	0.398337	61977.7	113988	12188	0.941786
Anx7y~cdon+Age+Sex+BMI+Race_Ethnicity+Smoking+healthDrinking+Healthy_physical_activity+Qualification+Townsend_deprivation_index+urban+CHD+diabet+Hype	cdon	-0.0977335	-1.03617	0.300144	62578.8	115917	12285	0.894318
Anx7y~cdsn+Age+Sex+BMI+Race_Ethnicity+Smoking+healthDrinking+Healthy_physical_activity+Qualification+Townsend_deprivation_index+urban+CHD+diabet+Hype	cdsn	0.0226176	0.387068	0.698712	62875.2	116096	12353	0.998399
Anx7y~ceacam1+Age+Sex+BMI+Race_Ethnicity+Smoking+healthDrinking+Healthy_physical_activity+Qualification+Townsend_deprivation_index+urban+CHD+diabet+Hype	ceacam1	0.10396	0.876997	0.380505	62574.5	115226	12302	0.941786
Anx7y~ceacam21+Age+Sex+BMI+Race_Ethnicity+Smoking+healthDrinking+Healthy_physical_activity+Qualification+Townsend_deprivation_index+urban+CHD+diabet+Hype	ceacam21	-0.0124521	-0.422849	0.672413	62202.3	114260	12236	0.998399
Anx7y~ceacam3+Age+Sex+BMI+Race_Ethnicity+Smoking+healthDrinking+Healthy_physical_activity+Qualification+Townsend_deprivation_index+urban+CHD+diabet+Hype	ceacam3	0.0281209	0.522933	0.601031	60807.8	111354	11970	0.986831
Anx7y~ceacam5+Age+Sex+BMI+Race_Ethnicity+Smoking+healthDrinking+Healthy_physical_activity+Qualification+Townsend_deprivation_index+urban+CHD+diabet+Hype	ceacam5	-0.0425814	-1.01457	0.310333	60052.5	109967	11821	0.909855
Anx7y~ceacam8+Age+Sex+BMI+Race_Ethnicity+Smoking+healthDrinking+Healthy_physical_activity+Qualification+Townsend_deprivation_index+urban+CHD+diabet+Hype	ceacam8	0.0213995	0.419204	0.675075	61145.4	112414	12025	0.998399
Anx7y~cebpb+Age+Sex+BMI+Race_Ethnicity+Smoking+healthDrinking+Healthy_physical_activity+Qualification+Townsend_deprivation_index+urban+CHD+diabet+Hype	cebpb	0.0365229	0.565351	0.571846	61145.3	112413	12025	0.986428
Anx7y~cela3a+Age+Sex+BMI+Race_Ethnicity+Smoking+healthDrinking+Healthy_physical_activity+Qualification+Townsend_deprivation_index+urban+CHD+diabet+Hype	cela3a	0.00147968	0.0334309	0.973332	63061.6	115934	12403	0.998399
Anx7y~cep164+Age+Sex+BMI+Race_Ethnicity+Smoking+healthDrinking+Healthy_physical_activity+Qualification+Townsend_deprivation_index+urban+CHD+diabet+Hype	cep164	-0.0169059	-0.423866	0.671671	61196.5	113428	12011	0.998399
Anx7y~cep20+Age+Sex+BMI+Race_Ethnicity+Smoking+healthDrinking+Healthy_physical_activity+Qualification+Townsend_deprivation_index+urban+CHD+diabet+Hype	cep20	0.0317277	0.929443	0.352678	60807.2	111349	11970	0.941786
Anx7y~cep43+Age+Sex+BMI+Race_Ethnicity+Smoking+healthDrinking+Healthy_physical_activity+Qualification+Townsend_deprivation_index+urban+CHD+diabet+Hype	cep43	0.0352054	0.960954	0.336595	60674.3	111399	11936	0.933229
Anx7y~cep85+Age+Sex+BMI+Race_Ethnicity+Smoking+healthDrinking+Healthy_physical_activity+Qualification+Townsend_deprivation_index+urban+CHD+diabet+Hype	cep85	0.0676561	1.73169	0.0833538	60805.1	111329	11970	0.700844
Anx7y~cert+Age+Sex+BMI+Race_Ethnicity+Smoking+healthDrinking+Healthy_physical_activity+Qualification+Townsend_deprivation_index+urban+CHD+diabet+Hype	cert	-0.00484812	-0.116939	0.90691	60931.7	112358	11974	0.998399
Anx7y~ces1+Age+Sex+BMI+Race_Ethnicity+Smoking+healthDrinking+Healthy_physical_activity+Qualification+Townsend_deprivation_index+urban+CHD+diabet+Hype	ces1	0.0974646	2.89807	0.00376131	62557.3	114047	12329	0.323694
Anx7y~ces2+Age+Sex+BMI+Race_Ethnicity+Smoking+healthDrinking+Healthy_physical_activity+Qualification+Townsend_deprivation_index+urban+CHD+diabet+Hype	ces2	0.0496911	1.07032	0.284496	61977.2	113983	12188	0.889451
Anx7y~ces3+Age+Sex+BMI+Race_Ethnicity+Smoking+healthDrinking+Healthy_physical_activity+Qualification+Townsend_deprivation_index+urban+CHD+diabet+Hype	ces3	0.0268431	0.770156	0.441222	61977.8	113989	12188	0.947376
Anx7y~cetn2+Age+Sex+BMI+Race_Ethnicity+Smoking+healthDrinking+Healthy_physical_activity+Qualification+Townsend_deprivation_index+urban+CHD+diabet+Hype	cetn2	0.0221767	0.588081	0.556489	60931.3	112354	11974	0.974537
Anx7y~cfc1+Age+Sex+BMI+Race_Ethnicity+Smoking+healthDrinking+Healthy_physical_activity+Qualification+Townsend_deprivation_index+urban+CHD+diabet+Hype	cfc1	0.0592124	1.06893	0.285123	60806.9	111346	11970	0.889451
Anx7y~cga+Age+Sex+BMI+Race_Ethnicity+Smoking+healthDrinking+Healthy_physical_activity+Qualification+Townsend_deprivation_index+urban+CHD+diabet+Hype	cga	-0.0173533	-0.564216	0.572618	62346	114842	12256	0.986428
Anx7y~cgref1+Age+Sex+BMI+Race_Ethnicity+Smoking+healthDrinking+Healthy_physical_activity+Qualification+Townsend_deprivation_index+urban+CHD+diabet+Hype	cgref1	-0.0243136	-0.40835	0.683024	62357.2	114490	12268	0.998399
Anx7y~chac2+Age+Sex+BMI+Race_Ethnicity+Smoking+healthDrinking+Healthy_physical_activity+Qualification+Townsend_deprivation_index+urban+CHD+diabet+Hype	chac2	0.0108451	0.258777	0.795811	60808	111356	11970	0.998399
Anx7y~chek2+Age+Sex+BMI+Race_Ethnicity+Smoking+healthDrinking+Healthy_physical_activity+Qualification+Townsend_deprivation_index+urban+CHD+diabet+Hype	chek2	0.0269307	0.369568	0.711711	61145.5	112415	12025	0.998399
Anx7y~chgb+Age+Sex+BMI+Race_Ethnicity+Smoking+healthDrinking+Healthy_physical_activity+Qualification+Townsend_deprivation_index+urban+CHD+diabet+Hype	chgb	0.0386128	0.604907	0.545252	62832.4	115543	12357	0.973466
Anx7y~chi3l1+Age+Sex+BMI+Race_Ethnicity+Smoking+healthDrinking+Healthy_physical_activity+Qualification+Townsend_deprivation_index+urban+CHD+diabet+Hype	chi3l1	0.068918	1.88558	0.0593759	60956.8	111946	11991	0.658083
Anx7y~chit1+Age+Sex+BMI+Race_Ethnicity+Smoking+healthDrinking+Healthy_physical_activity+Qualification+Townsend_deprivation_index+urban+CHD+diabet+Hype	chit1	0.00398611	0.243702	0.807466	62586.3	114578	12322	0.998399
Anx7y~chl1+Age+Sex+BMI+Race_Ethnicity+Smoking+healthDrinking+Healthy_physical_activity+Qualification+Townsend_deprivation_index+urban+CHD+diabet+Hype	chl1	0.0296408	0.366132	0.714273	62432.8	114361	12290	0.998399
Anx7y~chmp1a+Age+Sex+BMI+Race_Ethnicity+Smoking+healthDrinking+Healthy_physical_activity+Qualification+Townsend_deprivation_index+urban+CHD+diabet+Hype	chmp1a	-0.00466145	-0.146884	0.883226	62001.8	114443	12182	0.998399
Anx7y~chrdl1+Age+Sex+BMI+Race_Ethnicity+Smoking+healthDrinking+Healthy_physical_activity+Qualification+Townsend_deprivation_index+urban+CHD+diabet+Hype	chrdl1	-0.000254033	-0.00301556	0.997594	62686	116235	12303	0.998399
Anx7y~chrdl2+Age+Sex+BMI+Race_Ethnicity+Smoking+healthDrinking+Healthy_physical_activity+Qualification+Townsend_deprivation_index+urban+CHD+diabet+Hype	chrdl2	-0.0613767	-1.34559	0.178459	62355.6	114475	12268	0.818341
Anx7y~ciapin1+Age+Sex+BMI+Race_Ethnicity+Smoking+healthDrinking+Healthy_physical_activity+Qualification+Townsend_deprivation_index+urban+CHD+diabet+Hype	ciapin1	0.0340076	0.877664	0.380143	62643.3	115298	12317	0.941786
Anx7y~ckap4+Age+Sex+BMI+Race_Ethnicity+Smoking+healthDrinking+Healthy_physical_activity+Qualification+Townsend_deprivation_index+urban+CHD+diabet+Hype	ckap4	0.0806176	0.823873	0.410028	62791.8	115849	12339	0.941786
Anx7y~ckmt1a_ckmt1b+Age+Sex+BMI+Race_Ethnicity+Smoking+healthDrinking+Healthy_physical_activity+Qualification+Townsend_deprivation_index+urban+CHD+diabet+Hype	ckmt1a_ckmt1b	-0.0421139	-1.15666	0.247433	62272.8	115341	12225	0.871652
Anx7y~clc+Age+Sex+BMI+Race_Ethnicity+Smoking+healthDrinking+Healthy_physical_activity+Qualification+Townsend_deprivation_index+urban+CHD+diabet+Hype	clc	-0.0232291	-0.63517	0.525329	62206.5	114223	12238	0.966808
Anx7y~clec10a+Age+Sex+BMI+Race_Ethnicity+Smoking+healthDrinking+Healthy_physical_activity+Qualification+Townsend_deprivation_index+urban+CHD+diabet+Hype	clec10a	-0.0451672	-0.636166	0.52468	62001.5	114439	12182	0.966808
Anx7y~clec11a+Age+Sex+BMI+Race_Ethnicity+Smoking+healthDrinking+Healthy_physical_activity+Qualification+Townsend_deprivation_index+urban+CHD+diabet+Hype	clec11a	-0.0102374	-0.194555	0.845744	62207.1	114115	12241	0.998399
Anx7y~clec14a+Age+Sex+BMI+Race_Ethnicity+Smoking+healthDrinking+Healthy_physical_activity+Qualification+Townsend_deprivation_index+urban+CHD+diabet+Hype	clec14a	-0.0395901	-0.477221	0.633213	62346.1	114842	12256	0.998399
Anx7y~clec1a+Age+Sex+BMI+Race_Ethnicity+Smoking+healthDrinking+Healthy_physical_activity+Qualification+Townsend_deprivation_index+urban+CHD+diabet+Hype	clec1a	-0.162601	-2.05398	0.0399994	61141.4	112376	12025	0.637107
Anx7y~clec1b+Age+Sex+BMI+Race_Ethnicity+Smoking+healthDrinking+Healthy_physical_activity+Qualification+Townsend_deprivation_index+urban+CHD+diabet+Hype	clec1b	0.00654091	0.254746	0.798924	63082.3	116432	12395	0.998399
Anx7y~clec4a+Age+Sex+BMI+Race_Ethnicity+Smoking+healthDrinking+Healthy_physical_activity+Qualification+Townsend_deprivation_index+urban+CHD+diabet+Hype	clec4a	-0.117623	-1.64403	0.100196	62199.8	114237	12236	0.700844
Anx7y~clec4c+Age+Sex+BMI+Race_Ethnicity+Smoking+healthDrinking+Healthy_physical_activity+Qualification+Townsend_deprivation_index+urban+CHD+diabet+Hype	clec4c	-0.0345754	-0.650956	0.515087	62202	114258	12236	0.966808
Anx7y~clec4d+Age+Sex+BMI+Race_Ethnicity+Smoking+healthDrinking+Healthy_physical_activity+Qualification+Townsend_deprivation_index+urban+CHD+diabet+Hype	clec4d	0.010863	0.257836	0.796538	62202.4	114261	12236	0.998399
Anx7y~clec4g+Age+Sex+BMI+Race_Ethnicity+Smoking+healthDrinking+Healthy_physical_activity+Qualification+Townsend_deprivation_index+urban+CHD+diabet+Hype	clec4g	-0.0212138	-0.279691	0.77972	62202.4	114261	12236	0.998399
Anx7y~clec5a+Age+Sex+BMI+Race_Ethnicity+Smoking+healthDrinking+Healthy_physical_activity+Qualification+Townsend_deprivation_index+urban+CHD+diabet+Hype	clec5a	-0.103566	-1.1847	0.236158	62154.8	113969	12232	0.861592
Anx7y~clec6a+Age+Sex+BMI+Race_Ethnicity+Smoking+healthDrinking+Healthy_physical_activity+Qualification+Townsend_deprivation_index+urban+CHD+diabet+Hype	clec6a	-0.0837435	-1.51652	0.129414	60805.8	111335	11970	0.748351
Anx7y~clec7a+Age+Sex+BMI+Race_Ethnicity+Smoking+healthDrinking+Healthy_physical_activity+Qualification+Townsend_deprivation_index+urban+CHD+diabet+Hype	clec7a	0.0225733	0.540598	0.588794	63070.7	116438	12392	0.986831
Anx7y~clip2+Age+Sex+BMI+Race_Ethnicity+Smoking+healthDrinking+Healthy_physical_activity+Qualification+Townsend_deprivation_index+urban+CHD+diabet+Hype	clip2	0.00721504	0.331858	0.740002	62202.4	114261	12236	0.998399
Anx7y~clmp+Age+Sex+BMI+Race_Ethnicity+Smoking+healthDrinking+Healthy_physical_activity+Qualification+Townsend_deprivation_index+urban+CHD+diabet+Hype	clmp	0.030791	0.246294	0.805458	62920.2	115945	12368	0.998399
Anx7y~clpp+Age+Sex+BMI+Race_Ethnicity+Smoking+healthDrinking+Healthy_physical_activity+Qualification+Townsend_deprivation_index+urban+CHD+diabet+Hype	clpp	0.0320668	1.2299	0.218758	61861.3	113700	12167	0.844736
Anx7y~clps+Age+Sex+BMI+Race_Ethnicity+Smoking+healthDrinking+Healthy_physical_activity+Qualification+Townsend_deprivation_index+urban+CHD+diabet+Hype	clps	-0.0395782	-1.0921	0.274811	62249.6	114702	12236	0.887524
Anx7y~clspn+Age+Sex+BMI+Race_Ethnicity+Smoking+healthDrinking+Healthy_physical_activity+Qualification+Townsend_deprivation_index+urban+CHD+diabet+Hype	clspn	-0.00518793	-0.0744892	0.940622	60792.3	111626	11959	0.998399
Anx7y~clstn1+Age+Sex+BMI+Race_Ethnicity+Smoking+healthDrinking+Healthy_physical_activity+Qualification+Townsend_deprivation_index+urban+CHD+diabet+Hype	clstn1	-0.0061108	-0.126521	0.899322	60931.7	112358	11974	0.998399
Anx7y~clstn2+Age+Sex+BMI+Race_Ethnicity+Smoking+healthDrinking+Healthy_physical_activity+Qualification+Townsend_deprivation_index+urban+CHD+diabet+Hype	clstn2	-0.0785663	-1.21339	0.225003	63069.5	116427	12392	0.85501
Anx7y~clta+Age+Sex+BMI+Race_Ethnicity+Smoking+healthDrinking+Healthy_physical_activity+Qualification+Townsend_deprivation_index+urban+CHD+diabet+Hype	clta	0.0302835	0.579899	0.561993	61145.3	112413	12025	0.979972
Anx7y~clul1+Age+Sex+BMI+Race_Ethnicity+Smoking+healthDrinking+Healthy_physical_activity+Qualification+Townsend_deprivation_index+urban+CHD+diabet+Hype	clul1	-0.124363	-2.20923	0.027177	62262.8	114104	12255	0.618942
Anx7y~cndp1+Age+Sex+BMI+Race_Ethnicity+Smoking+healthDrinking+Healthy_physical_activity+Qualification+Townsend_deprivation_index+urban+CHD+diabet+Hype	cndp1	-0.115799	-2.09397	0.0362827	62528.3	114454	12311	0.637107
Anx7y~cnpy2+Age+Sex+BMI+Race_Ethnicity+Smoking+healthDrinking+Healthy_physical_activity+Qualification+Townsend_deprivation_index+urban+CHD+diabet+Hype	cnpy2	-0.0178106	-0.437365	0.661855	61145.4	112414	12025	0.998399
Anx7y~cnst+Age+Sex+BMI+Race_Ethnicity+Smoking+healthDrinking+Healthy_physical_activity+Qualification+Townsend_deprivation_index+urban+CHD+diabet+Hype	cnst	-0.0314385	-1.37281	0.169837	62355.5	114474	12268	0.812001
Anx7y~cnpy4+Age+Sex+BMI+Race_Ethnicity+Smoking+healthDrinking+Healthy_physical_activity+Qualification+Townsend_deprivation_index+urban+CHD+diabet+Hype	cnpy4	0.00765467	0.231294	0.81709	61978.3	113994	12188	0.998399
Anx7y~cntn1+Age+Sex+BMI+Race_Ethnicity+Smoking+healthDrinking+Healthy_physical_activity+Qualification+Townsend_deprivation_index+urban+CHD+diabet+Hype	cntn1	-0.0301801	-0.322263	0.747259	63139.7	116018	12420	0.998399
Anx7y~cntn2+Age+Sex+BMI+Race_Ethnicity+Smoking+healthDrinking+Healthy_physical_activity+Qualification+Townsend_deprivation_index+urban+CHD+diabet+Hype	cntn2	0.0808238	1.44394	0.14878	62918.2	115926	12368	0.786619
Anx7y~cntn3+Age+Sex+BMI+Race_Ethnicity+Smoking+healthDrinking+Healthy_physical_activity+Qualification+Townsend_deprivation_index+urban+CHD+diabet+Hype	cntn3	0.00609051	0.0763643	0.939131	62346.3	114845	12256	0.998399
Anx7y~cntn4+Age+Sex+BMI+Race_Ethnicity+Smoking+healthDrinking+Healthy_physical_activity+Qualification+Townsend_deprivation_index+urban+CHD+diabet+Hype	cntn4	-0.288321	-2.7381	0.00618844	62338.8	114774	12256	0.368985
Anx7y~cntn5+Age+Sex+BMI+Race_Ethnicity+Smoking+healthDrinking+Healthy_physical_activity+Qualification+Townsend_deprivation_index+urban+CHD+diabet+Hype	cntn5	-0.134238	-1.93501	0.0530126	62547.3	115162	12297	0.637107
Anx7y~cntnap2+Age+Sex+BMI+Race_Ethnicity+Smoking+healthDrinking+Healthy_physical_activity+Qualification+Townsend_deprivation_index+urban+CHD+diabet+Hype	cntnap2	-0.0599467	-0.973507	0.330321	62201.5	114253	12236	0.928667
Anx7y~col18a1+Age+Sex+BMI+Race_Ethnicity+Smoking+healthDrinking+Healthy_physical_activity+Qualification+Townsend_deprivation_index+urban+CHD+diabet+Hype	col18a1	0.0367791	0.328216	0.742754	62622.7	114803	12325	0.998399
Anx7y~col1a1+Age+Sex+BMI+Race_Ethnicity+Smoking+healthDrinking+Healthy_physical_activity+Qualification+Townsend_deprivation_index+urban+CHD+diabet+Hype	col1a1	-0.076541	-0.76624	0.443548	63139.3	116013	12420	0.947376
Anx7y~col4a1+Age+Sex+BMI+Race_Ethnicity+Smoking+healthDrinking+Healthy_physical_activity+Qualification+Townsend_deprivation_index+urban+CHD+diabet+Hype	col4a1	-0.0686897	-1.04602	0.295574	62356.3	114482	12268	0.889451
Anx7y~col6a3+Age+Sex+BMI+Race_Ethnicity+Smoking+healthDrinking+Healthy_physical_activity+Qualification+Townsend_deprivation_index+urban+CHD+diabet+Hype	col6a3	0.0241064	0.303147	0.761783	63139.8	116018	12420	0.998399
Anx7y~col9a1+Age+Sex+BMI+Race_Ethnicity+Smoking+healthDrinking+Healthy_physical_activity+Qualification+Townsend_deprivation_index+urban+CHD+diabet+Hype	col9a1	-0.0758348	-1.35735	0.174694	62200.6	114245	12236	0.817458
Anx7y~colec12+Age+Sex+BMI+Race_Ethnicity+Smoking+healthDrinking+Healthy_physical_activity+Qualification+Townsend_deprivation_index+urban+CHD+diabet+Hype	colec12	0.169707	1.63351	0.102388	62486.6	115702	12268	0.700844
Anx7y~comp+Age+Sex+BMI+Race_Ethnicity+Smoking+healthDrinking+Healthy_physical_activity+Qualification+Townsend_deprivation_index+urban+CHD+diabet+Hype	comp	-0.120418	-1.58189	0.113702	61603.5	112739	12129	0.713586
Anx7y~comt+Age+Sex+BMI+Race_Ethnicity+Smoking+healthDrinking+Healthy_physical_activity+Qualification+Townsend_deprivation_index+urban+CHD+diabet+Hype	comt	0.00308154	0.101755	0.918953	60583.3	111576	11909	0.998399
Anx7y~cope+Age+Sex+BMI+Race_Ethnicity+Smoking+healthDrinking+Healthy_physical_activity+Qualification+Townsend_deprivation_index+urban+CHD+diabet+Hype	cope	-0.00282512	-0.052399	0.958212	60931.7	112358	11974	0.998399
Anx7y~coro1a+Age+Sex+BMI+Race_Ethnicity+Smoking+healthDrinking+Healthy_physical_activity+Qualification+Townsend_deprivation_index+urban+CHD+diabet+Hype	coro1a	0.0446094	1.63038	0.103047	61087	111456	12036	0.700844
Anx7y~cox5b+Age+Sex+BMI+Race_Ethnicity+Smoking+healthDrinking+Healthy_physical_activity+Qualification+Townsend_deprivation_index+urban+CHD+diabet+Hype	cox5b	0.0627754	1.73317	0.0830906	61975.4	113966	12188	0.700844
Anx7y~cpa1+Age+Sex+BMI+Race_Ethnicity+Smoking+healthDrinking+Healthy_physical_activity+Qualification+Townsend_deprivation_index+urban+CHD+diabet+Hype	cpa1	0.0464749	1.10824	0.267778	63138.6	116007	12420	0.880492
Anx7y~cpa2+Age+Sex+BMI+Race_Ethnicity+Smoking+healthDrinking+Healthy_physical_activity+Qualification+Townsend_deprivation_index+urban+CHD+diabet+Hype	cpa2	-0.0235856	-0.613575	0.539508	62869.6	115662	12363	0.973243
Anx7y~cpb1+Age+Sex+BMI+Race_Ethnicity+Smoking+healthDrinking+Healthy_physical_activity+Qualification+Townsend_deprivation_index+urban+CHD+diabet+Hype	cpb1	0.00257524	0.0598072	0.95231	63139.8	116019	12420	0.998399
Anx7y~cpe+Age+Sex+BMI+Race_Ethnicity+Smoking+healthDrinking+Healthy_physical_activity+Qualification+Townsend_deprivation_index+urban+CHD+diabet+Hype	cpe	0.0822962	1.27778	0.201351	62417.8	115056	12268	0.826146
Anx7y~cpped1+Age+Sex+BMI+Race_Ethnicity+Smoking+healthDrinking+Healthy_physical_activity+Qualification+Townsend_deprivation_index+urban+CHD+diabet+Hype	cpped1	0.0658781	1.79751	0.0722797	63079.1	116403	12395	0.700844
Anx7y~cpm+Age+Sex+BMI+Race_Ethnicity+Smoking+healthDrinking+Healthy_physical_activity+Qualification+Townsend_deprivation_index+urban+CHD+diabet+Hype	cpm	0.0684477	0.905567	0.365183	62810.3	116023	12339	0.941786
Anx7y~cpvl+Age+Sex+BMI+Race_Ethnicity+Smoking+healthDrinking+Healthy_physical_activity+Qualification+Townsend_deprivation_index+urban+CHD+diabet+Hype	cpvl	-0.0126855	-0.2087	0.834686	62820.3	115848	12346	0.998399
Anx7y~cpxm1+Age+Sex+BMI+Race_Ethnicity+Smoking+healthDrinking+Healthy_physical_activity+Qualification+Townsend_deprivation_index+urban+CHD+diabet+Hype	cpxm1	0.0280854	0.780388	0.435178	62643.4	115299	12317	0.947376
Anx7y~cr2+Age+Sex+BMI+Race_Ethnicity+Smoking+healthDrinking+Healthy_physical_activity+Qualification+Townsend_deprivation_index+urban+CHD+diabet+Hype	cr2	0.00234692	0.0432909	0.96547	62532.7	114495	12311	0.998399
Anx7y~cracr2a+Age+Sex+BMI+Race_Ethnicity+Smoking+healthDrinking+Healthy_physical_activity+Qualification+Townsend_deprivation_index+urban+CHD+diabet+Hype	cracr2a	0.023592	0.824289	0.409792	60807.4	111350	11970	0.941786
Anx7y~cradd+Age+Sex+BMI+Race_Ethnicity+Smoking+healthDrinking+Healthy_physical_activity+Qualification+Townsend_deprivation_index+urban+CHD+diabet+Hype	cradd	0.000374604	0.0113447	0.990949	61862.9	113714	12167	0.998399
Anx7y~creg1+Age+Sex+BMI+Race_Ethnicity+Smoking+healthDrinking+Healthy_physical_activity+Qualification+Townsend_deprivation_index+urban+CHD+diabet+Hype	creg1	0.0792902	1.15787	0.246939	61536.5	113062	12104	0.871652
Anx7y~creld2+Age+Sex+BMI+Race_Ethnicity+Smoking+healthDrinking+Healthy_physical_activity+Qualification+Townsend_deprivation_index+urban+CHD+diabet+Hype	creld2	-0.0130362	-0.270439	0.786827	62685.9	116234	12303	0.998399
Anx7y~crh+Age+Sex+BMI+Race_Ethnicity+Smoking+healthDrinking+Healthy_physical_activity+Qualification+Townsend_deprivation_index+urban+CHD+diabet+Hype	crh	0.00501242	0.171945	0.863483	60633.7	110795	11942	0.998399
Anx7y~crhbp+Age+Sex+BMI+Race_Ethnicity+Smoking+healthDrinking+Healthy_physical_activity+Qualification+Townsend_deprivation_index+urban+CHD+diabet+Hype	crhbp	-0.0123703	-0.134628	0.892908	62489.3	115727	12268	0.998399
Anx7y~crim1+Age+Sex+BMI+Race_Ethnicity+Smoking+healthDrinking+Healthy_physical_activity+Qualification+Townsend_deprivation_index+urban+CHD+diabet+Hype	crim1	-0.090584	-0.710607	0.477341	62788.8	116434	12323	0.965155
Anx7y~crhr1+Age+Sex+BMI+Race_Ethnicity+Smoking+healthDrinking+Healthy_physical_activity+Qualification+Townsend_deprivation_index+urban+CHD+diabet+Hype	crhr1	0.00553857	0.136172	0.891687	61145.6	112416	12025	0.998399
Anx7y~crip2+Age+Sex+BMI+Race_Ethnicity+Smoking+healthDrinking+Healthy_physical_activity+Qualification+Townsend_deprivation_index+urban+CHD+diabet+Hype	crip2	0.0120139	0.172771	0.862835	62001.8	114442	12182	0.998399
Anx7y~crisp2+Age+Sex+BMI+Race_Ethnicity+Smoking+healthDrinking+Healthy_physical_activity+Qualification+Townsend_deprivation_index+urban+CHD+diabet+Hype	crisp2	-0.110032	-2.52034	0.0117367	62913.9	115886	12368	0.420139
Anx7y~crkl+Age+Sex+BMI+Race_Ethnicity+Smoking+healthDrinking+Healthy_physical_activity+Qualification+Townsend_deprivation_index+urban+CHD+diabet+Hype	crkl	0.00938357	0.402413	0.687387	62565.7	116062	12278	0.998399
Anx7y~crlf1+Age+Sex+BMI+Race_Ethnicity+Smoking+healthDrinking+Healthy_physical_activity+Qualification+Townsend_deprivation_index+urban+CHD+diabet+Hype	crlf1	-0.0369815	-0.379862	0.704054	62789.1	116437	12323	0.998399
Anx7y~crnn+Age+Sex+BMI+Race_Ethnicity+Smoking+healthDrinking+Healthy_physical_activity+Qualification+Townsend_deprivation_index+urban+CHD+diabet+Hype	crnn	0.0261854	0.676733	0.498588	60540.8	112019	11887	0.965155
Anx7y~crtac1+Age+Sex+BMI+Race_Ethnicity+Smoking+healthDrinking+Healthy_physical_activity+Qualification+Townsend_deprivation_index+urban+CHD+diabet+Hype	crtac1	-0.0218463	-0.264643	0.791289	63139.8	116018	12420	0.998399
Anx7y~crtam+Age+Sex+BMI+Race_Ethnicity+Smoking+healthDrinking+Healthy_physical_activity+Qualification+Townsend_deprivation_index+urban+CHD+diabet+Hype	crtam	-0.026762	-0.526543	0.598521	62001.6	114440	12182	0.986831
Anx7y~csf1+Age+Sex+BMI+Race_Ethnicity+Smoking+healthDrinking+Healthy_physical_activity+Qualification+Townsend_deprivation_index+urban+CHD+diabet+Hype	csf1	0.0673712	0.675661	0.499269	62788.8	116435	12323	0.965155
Anx7y~crx+Age+Sex+BMI+Race_Ethnicity+Smoking+healthDrinking+Healthy_physical_activity+Qualification+Townsend_deprivation_index+urban+CHD+diabet+Hype	crx	0.0224394	0.959269	0.337442	61144.7	112407	12025	0.933229
Anx7y~csf2ra+Age+Sex+BMI+Race_Ethnicity+Smoking+healthDrinking+Healthy_physical_activity+Qualification+Townsend_deprivation_index+urban+CHD+diabet+Hype	csf2ra	-0.0153526	-0.381839	0.702588	62001.7	114441	12182	0.998399
Anx7y~csf3+Age+Sex+BMI+Race_Ethnicity+Smoking+healthDrinking+Healthy_physical_activity+Qualification+Townsend_deprivation_index+urban+CHD+diabet+Hype	csf3	-0.0928596	-1.75007	0.0801322	61193.6	113401	12011	0.700844
Anx7y~cst3+Age+Sex+BMI+Race_Ethnicity+Smoking+healthDrinking+Healthy_physical_activity+Qualification+Townsend_deprivation_index+urban+CHD+diabet+Hype	cst3	0.0788051	0.819425	0.41256	62448.2	114390	12293	0.941786
Anx7y~cst6+Age+Sex+BMI+Race_Ethnicity+Smoking+healthDrinking+Healthy_physical_activity+Qualification+Townsend_deprivation_index+urban+CHD+diabet+Hype	cst6	0.046065	0.855315	0.392394	60744.2	111444	11952	0.941786
Anx7y~cst5+Age+Sex+BMI+Race_Ethnicity+Smoking+healthDrinking+Healthy_physical_activity+Qualification+Townsend_deprivation_index+urban+CHD+diabet+Hype	cst5	0.00430933	0.0921756	0.92656	61379.8	113848	12045	0.998399
Anx7y~cst7+Age+Sex+BMI+Race_Ethnicity+Smoking+healthDrinking+Healthy_physical_activity+Qualification+Townsend_deprivation_index+urban+CHD+diabet+Hype	cst7	0.00132642	0.0491442	0.960805	62588.2	115928	12287	0.998399
Anx7y~cstb+Age+Sex+BMI+Race_Ethnicity+Smoking+healthDrinking+Healthy_physical_activity+Qualification+Townsend_deprivation_index+urban+CHD+diabet+Hype	cstb	0.0751343	1.27435	0.202564	61461.1	111911	12116	0.826146
Anx7y~ctf1+Age+Sex+BMI+Race_Ethnicity+Smoking+healthDrinking+Healthy_physical_activity+Qualification+Townsend_deprivation_index+urban+CHD+diabet+Hype	ctf1	0.00827406	0.277361	0.781507	61145.5	112415	12025	0.998399
Anx7y~ctrc+Age+Sex+BMI+Race_Ethnicity+Smoking+healthDrinking+Healthy_physical_activity+Qualification+Townsend_deprivation_index+urban+CHD+diabet+Hype	ctrc	-0.0209522	-0.513766	0.607425	62466.2	115702	12263	0.987402
Anx7y~ctrb1+Age+Sex+BMI+Race_Ethnicity+Smoking+healthDrinking+Healthy_physical_activity+Qualification+Townsend_deprivation_index+urban+CHD+diabet+Hype	ctrb1	0.00321909	0.0696529	0.944471	62346.3	114845	12256	0.998399
Anx7y~ctsb+Age+Sex+BMI+Race_Ethnicity+Smoking+healthDrinking+Healthy_physical_activity+Qualification+Townsend_deprivation_index+urban+CHD+diabet+Hype	ctsb	-0.0241218	-0.508648	0.611008	62393.6	114563	12275	0.989457
Anx7y~ctsc+Age+Sex+BMI+Race_Ethnicity+Smoking+healthDrinking+Healthy_physical_activity+Qualification+Townsend_deprivation_index+urban+CHD+diabet+Hype	ctsc	0.0489916	0.858196	0.390801	62334	115841	12227	0.941786
Anx7y~ctsd+Age+Sex+BMI+Race_Ethnicity+Smoking+healthDrinking+Healthy_physical_activity+Qualification+Townsend_deprivation_index+urban+CHD+diabet+Hype	ctsd	0.0608769	0.853026	0.393663	58247.3	105487	11496	0.941786
Anx7y~ctsf+Age+Sex+BMI+Race_Ethnicity+Smoking+healthDrinking+Healthy_physical_activity+Qualification+Townsend_deprivation_index+urban+CHD+diabet+Hype	ctsf	0.0235754	0.375121	0.707577	62643.9	115304	12317	0.998399
Anx7y~ctsh+Age+Sex+BMI+Race_Ethnicity+Smoking+healthDrinking+Healthy_physical_activity+Qualification+Townsend_deprivation_index+urban+CHD+diabet+Hype	ctsh	0.0123271	0.355012	0.722587	60962.4	112112	11988	0.998399
Anx7y~ctsl+Age+Sex+BMI+Race_Ethnicity+Smoking+healthDrinking+Healthy_physical_activity+Qualification+Townsend_deprivation_index+urban+CHD+diabet+Hype	ctsl	0.00389943	0.0362796	0.97106	62357.4	114492	12268	0.998399
Anx7y~ctso+Age+Sex+BMI+Race_Ethnicity+Smoking+healthDrinking+Healthy_physical_activity+Qualification+Townsend_deprivation_index+urban+CHD+diabet+Hype	ctso	0.0698703	0.832825	0.40496	63070.3	116435	12392	0.941786
Anx7y~ctss+Age+Sex+BMI+Race_Ethnicity+Smoking+healthDrinking+Healthy_physical_activity+Qualification+Townsend_deprivation_index+urban+CHD+diabet+Hype	ctss	0.105158	0.815823	0.414622	48937.4	89825.4	9621	0.941786
Anx7y~ctsv+Age+Sex+BMI+Race_Ethnicity+Smoking+healthDrinking+Healthy_physical_activity+Qualification+Townsend_deprivation_index+urban+CHD+diabet+Hype	ctsv	0.00341283	0.0560463	0.955306	62739.7	115666	12331	0.998399
Anx7y~ctsz+Age+Sex+BMI+Race_Ethnicity+Smoking+healthDrinking+Healthy_physical_activity+Qualification+Townsend_deprivation_index+urban+CHD+diabet+Hype	ctsz	0.122411	1.4954	0.134837	62315.3	114138	12267	0.755811
Anx7y~cx3cl1+Age+Sex+BMI+Race_Ethnicity+Smoking+healthDrinking+Healthy_physical_activity+Qualification+Townsend_deprivation_index+urban+CHD+diabet+Hype	cx3cl1	0.0548591	0.718629	0.472383	62001.4	114438	12182	0.965155
Anx7y~cxadr+Age+Sex+BMI+Race_Ethnicity+Smoking+healthDrinking+Healthy_physical_activity+Qualification+Townsend_deprivation_index+urban+CHD+diabet+Hype	cxadr	0.0847284	1.69393	0.0903045	62199.6	114235	12236	0.700844
Anx7y~cxcl1+Age+Sex+BMI+Race_Ethnicity+Smoking+healthDrinking+Healthy_physical_activity+Qualification+Townsend_deprivation_index+urban+CHD+diabet+Hype	cxcl1	-0.0194585	-0.748714	0.454044	62325	115679	12229	0.956603
Anx7y~cxcl10+Age+Sex+BMI+Race_Ethnicity+Smoking+healthDrinking+Healthy_physical_activity+Qualification+Townsend_deprivation_index+urban+CHD+diabet+Hype	cxcl10	0.00530268	0.138673	0.889711	62789.3	116439	12323	0.998399
Anx7y~cxcl11+Age+Sex+BMI+Race_Ethnicity+Smoking+healthDrinking+Healthy_physical_activity+Qualification+Townsend_deprivation_index+urban+CHD+diabet+Hype	cxcl11	0.01046	0.328023	0.7429	63082.2	116432	12395	0.998399
Anx7y~cxcl12+Age+Sex+BMI+Race_Ethnicity+Smoking+healthDrinking+Healthy_physical_activity+Qualification+Townsend_deprivation_index+urban+CHD+diabet+Hype	cxcl12	-0.0569131	-0.887257	0.374958	61195.9	113422	12011	0.941786
Anx7y~cxcl13+Age+Sex+BMI+Race_Ethnicity+Smoking+healthDrinking+Healthy_physical_activity+Qualification+Townsend_deprivation_index+urban+CHD+diabet+Hype	cxcl13	-0.0297708	-0.717291	0.473208	63081.8	116428	12395	0.965155
Anx7y~cxcl14+Age+Sex+BMI+Race_Ethnicity+Smoking+healthDrinking+Healthy_physical_activity+Qualification+Townsend_deprivation_index+urban+CHD+diabet+Hype	cxcl14	-0.0823106	-1.99422	0.0461503	61192.7	113392	12011	0.637107
Anx7y~cxcl16+Age+Sex+BMI+Race_Ethnicity+Smoking+healthDrinking+Healthy_physical_activity+Qualification+Townsend_deprivation_index+urban+CHD+diabet+Hype	cxcl16	0.0834856	0.767506	0.442795	63035.3	115764	12401	0.947376
Anx7y~cxcl17+Age+Sex+BMI+Race_Ethnicity+Smoking+healthDrinking+Healthy_physical_activity+Qualification+Townsend_deprivation_index+urban+CHD+diabet+Hype	cxcl17	-0.0157625	-0.253373	0.799984	63070.9	116441	12392	0.998399
Anx7y~cxcl3+Age+Sex+BMI+Race_Ethnicity+Smoking+healthDrinking+Healthy_physical_activity+Qualification+Townsend_deprivation_index+urban+CHD+diabet+Hype	cxcl3	0.00789605	0.300099	0.764107	62484.8	115723	12267	0.998399
Anx7y~cxcl5+Age+Sex+BMI+Race_Ethnicity+Smoking+healthDrinking+Healthy_physical_activity+Qualification+Townsend_deprivation_index+urban+CHD+diabet+Hype	cxcl5	0.0284303	1.2868	0.198189	62123.2	113978	12224	0.826146
Anx7y~cxcl6+Age+Sex+BMI+Race_Ethnicity+Smoking+healthDrinking+Healthy_physical_activity+Qualification+Townsend_deprivation_index+urban+CHD+diabet+Hype	cxcl6	0.0564999	1.75226	0.0797536	63067.9	116412	12392	0.700844
Anx7y~cxcl8+Age+Sex+BMI+Race_Ethnicity+Smoking+healthDrinking+Healthy_physical_activity+Qualification+Townsend_deprivation_index+urban+CHD+diabet+Hype	cxcl8	0.0200925	0.550255	0.582155	61829.5	114088	12149	0.986831
Anx7y~cxcl9+Age+Sex+BMI+Race_Ethnicity+Smoking+healthDrinking+Healthy_physical_activity+Qualification+Townsend_deprivation_index+urban+CHD+diabet+Hype	cxcl9	0.0164649	0.433495	0.664663	62789.1	116437	12323	0.998399
Anx7y~dab2+Age+Sex+BMI+Race_Ethnicity+Smoking+healthDrinking+Healthy_physical_activity+Qualification+Townsend_deprivation_index+urban+CHD+diabet+Hype	dab2	0.00394718	0.17783	0.858859	62920.3	115945	12368	0.998399
Anx7y~dag1+Age+Sex+BMI+Race_Ethnicity+Smoking+healthDrinking+Healthy_physical_activity+Qualification+Townsend_deprivation_index+urban+CHD+diabet+Hype	dag1	0.0122462	0.235038	0.814183	62789.2	116438	12323	0.998399
Anx7y~dapp1+Age+Sex+BMI+Race_Ethnicity+Smoking+healthDrinking+Healthy_physical_activity+Qualification+Townsend_deprivation_index+urban+CHD+diabet+Hype	dapp1	-0.0166555	-0.809178	0.418429	62201.8	114256	12236	0.941786
Anx7y~dars1+Age+Sex+BMI+Race_Ethnicity+Smoking+healthDrinking+Healthy_physical_activity+Qualification+Townsend_deprivation_index+urban+CHD+diabet+Hype	dars1	0.000836519	0.0247074	0.980289	61862.9	113714	12167	0.998399
Anx7y~dbi+Age+Sex+BMI+Race_Ethnicity+Smoking+healthDrinking+Healthy_physical_activity+Qualification+Townsend_deprivation_index+urban+CHD+diabet+Hype	dbi	0.0184191	0.584799	0.558693	62070.6	114399	12200	0.976545
Anx7y~dbnl+Age+Sex+BMI+Race_Ethnicity+Smoking+healthDrinking+Healthy_physical_activity+Qualification+Townsend_deprivation_index+urban+CHD+diabet+Hype	dbnl	0.0234501	0.878996	0.379421	62788.5	116432	12323	0.941786
Anx7y~dcbld2+Age+Sex+BMI+Race_Ethnicity+Smoking+healthDrinking+Healthy_physical_activity+Qualification+Townsend_deprivation_index+urban+CHD+diabet+Hype	dcbld2	-0.00114269	-0.0155689	0.987579	62644	115305	12317	0.998399
Anx7y~dcn+Age+Sex+BMI+Race_Ethnicity+Smoking+healthDrinking+Healthy_physical_activity+Qualification+Townsend_deprivation_index+urban+CHD+diabet+Hype	dcn	-0.130235	-1.13429	0.256695	61144.3	112404	12025	0.871652
Anx7y~dctn1+Age+Sex+BMI+Race_Ethnicity+Smoking+healthDrinking+Healthy_physical_activity+Qualification+Townsend_deprivation_index+urban+CHD+diabet+Hype	dctn1	0.0464238	1.24238	0.214119	62918.8	115931	12368	0.836134
Anx7y~dctn2+Age+Sex+BMI+Race_Ethnicity+Smoking+healthDrinking+Healthy_physical_activity+Qualification+Townsend_deprivation_index+urban+CHD+diabet+Hype	dctn2	0.0416025	1.59937	0.109763	61975.8	113970	12188	0.713586
Anx7y~dctn6+Age+Sex+BMI+Race_Ethnicity+Smoking+healthDrinking+Healthy_physical_activity+Qualification+Townsend_deprivation_index+urban+CHD+diabet+Hype	dctn6	0.0132203	0.371806	0.710044	60931.5	112356	11974	0.998399
Anx7y~dctpp1+Age+Sex+BMI+Race_Ethnicity+Smoking+healthDrinking+Healthy_physical_activity+Qualification+Townsend_deprivation_index+urban+CHD+diabet+Hype	dctpp1	0.00546553	0.068561	0.94534	62357.4	114492	12268	0.998399
Anx7y~dcxr+Age+Sex+BMI+Race_Ethnicity+Smoking+healthDrinking+Healthy_physical_activity+Qualification+Townsend_deprivation_index+urban+CHD+diabet+Hype	dcxr	0.0988223	2.07661	0.037858	62639.7	115265	12317	0.637107
Anx7y~ddah1+Age+Sex+BMI+Race_Ethnicity+Smoking+healthDrinking+Healthy_physical_activity+Qualification+Townsend_deprivation_index+urban+CHD+diabet+Hype	ddah1	0.0561656	0.987275	0.323527	61977.4	113985	12188	0.92478
Anx7y~ddc+Age+Sex+BMI+Race_Ethnicity+Smoking+healthDrinking+Healthy_physical_activity+Qualification+Townsend_deprivation_index+urban+CHD+diabet+Hype	ddc	-0.0110679	-0.20698	0.836029	62267.5	114337	12250	0.998399
Anx7y~ddr1+Age+Sex+BMI+Race_Ethnicity+Smoking+healthDrinking+Healthy_physical_activity+Qualification+Townsend_deprivation_index+urban+CHD+diabet+Hype	ddr1	-0.0034437	-0.0312146	0.975099	63082.3	116433	12395	0.998399
Anx7y~ddx58+Age+Sex+BMI+Race_Ethnicity+Smoking+healthDrinking+Healthy_physical_activity+Qualification+Townsend_deprivation_index+urban+CHD+diabet+Hype	ddx58	0.112411	2.53445	0.0112749	60801.6	111297	11970	0.420139
Anx7y~decr1+Age+Sex+BMI+Race_Ethnicity+Smoking+healthDrinking+Healthy_physical_activity+Qualification+Townsend_deprivation_index+urban+CHD+diabet+Hype	decr1	0.0171508	0.662732	0.507515	62202	114258	12236	0.965521
Anx7y~defa1_defa1b+Age+Sex+BMI+Race_Ethnicity+Smoking+healthDrinking+Healthy_physical_activity+Qualification+Townsend_deprivation_index+urban+CHD+diabet+Hype	defa1_defa1b	-0.0210474	-0.433925	0.66435	60898.1	111589	11986	0.998399
Anx7y~defb4a_defb4b+Age+Sex+BMI+Race_Ethnicity+Smoking+healthDrinking+Healthy_physical_activity+Qualification+Townsend_deprivation_index+urban+CHD+diabet+Hype	defb4a_defb4b	0.0237442	1.35323	0.176008	61339.4	113085	12055	0.817458
Anx7y~dffa+Age+Sex+BMI+Race_Ethnicity+Smoking+healthDrinking+Healthy_physical_activity+Qualification+Townsend_deprivation_index+urban+CHD+diabet+Hype	dffa	0.0282394	0.779057	0.435961	63070.4	116435	12392	0.947376
Anx7y~dgkz+Age+Sex+BMI+Race_Ethnicity+Smoking+healthDrinking+Healthy_physical_activity+Qualification+Townsend_deprivation_index+urban+CHD+diabet+Hype	dgkz	0.0628696	0.889141	0.373945	61195.9	113422	12011	0.941786
Anx7y~diablo+Age+Sex+BMI+Race_Ethnicity+Smoking+healthDrinking+Healthy_physical_activity+Qualification+Townsend_deprivation_index+urban+CHD+diabet+Hype	diablo	-0.0194193	-0.859314	0.390184	62155.5	113976	12232	0.941786
Anx7y~dkk1+Age+Sex+BMI+Race_Ethnicity+Smoking+healthDrinking+Healthy_physical_activity+Qualification+Townsend_deprivation_index+urban+CHD+diabet+Hype	dkk1	0.0167293	0.401517	0.688047	63082.2	116432	12395	0.998399
Anx7y~dkk3+Age+Sex+BMI+Race_Ethnicity+Smoking+healthDrinking+Healthy_physical_activity+Qualification+Townsend_deprivation_index+urban+CHD+diabet+Hype	dkk3	0.0269771	0.31144	0.755471	63139.8	116018	12420	0.998399
Anx7y~dkk4+Age+Sex+BMI+Race_Ethnicity+Smoking+healthDrinking+Healthy_physical_activity+Qualification+Townsend_deprivation_index+urban+CHD+diabet+Hype	dkk4	0.00754369	0.136552	0.891387	61899.1	114320	12160	0.998399
Anx7y~dkkl1+Age+Sex+BMI+Race_Ethnicity+Smoking+healthDrinking+Healthy_physical_activity+Qualification+Townsend_deprivation_index+urban+CHD+diabet+Hype	dkkl1	0.000253047	0.00866427	0.993087	61978.4	113994	12188	0.998399
Anx7y~dlk1+Age+Sex+BMI+Race_Ethnicity+Smoking+healthDrinking+Healthy_physical_activity+Qualification+Townsend_deprivation_index+urban+CHD+diabet+Hype	dlk1	-0.137067	-3.00166	0.00269047	63130.8	115935	12420	0.281155
Anx7y~dll1+Age+Sex+BMI+Race_Ethnicity+Smoking+healthDrinking+Healthy_physical_activity+Qualification+Townsend_deprivation_index+urban+CHD+diabet+Hype	dll1	0.0132755	0.149436	0.881212	62644	115305	12317	0.998399
Anx7y~dnaja2+Age+Sex+BMI+Race_Ethnicity+Smoking+healthDrinking+Healthy_physical_activity+Qualification+Townsend_deprivation_index+urban+CHD+diabet+Hype	dnaja2	0.0112665	0.376189	0.706783	62869.7	115929	12356	0.998399
Anx7y~dnajb1+Age+Sex+BMI+Race_Ethnicity+Smoking+healthDrinking+Healthy_physical_activity+Qualification+Townsend_deprivation_index+urban+CHD+diabet+Hype	dnajb1	0.00555254	0.194078	0.846118	61978.3	113994	12188	0.998399
Anx7y~dnajb8+Age+Sex+BMI+Race_Ethnicity+Smoking+healthDrinking+Healthy_physical_activity+Qualification+Townsend_deprivation_index+urban+CHD+diabet+Hype	dnajb8	-0.00598522	-0.134089	0.893334	61145.6	112416	12025	0.998399
Anx7y~dner+Age+Sex+BMI+Race_Ethnicity+Smoking+healthDrinking+Healthy_physical_activity+Qualification+Townsend_deprivation_index+urban+CHD+diabet+Hype	dner	-0.24124	-2.4187	0.0155907	62386.7	115530	12248	0.51839
Anx7y~dnmbp+Age+Sex+BMI+Race_Ethnicity+Smoking+healthDrinking+Healthy_physical_activity+Qualification+Townsend_deprivation_index+urban+CHD+diabet+Hype	dnmbp	0.0448401	1.13627	0.255864	62000.6	114431	12182	0.871652
Anx7y~dnph1+Age+Sex+BMI+Race_Ethnicity+Smoking+healthDrinking+Healthy_physical_activity+Qualification+Townsend_deprivation_index+urban+CHD+diabet+Hype	dnph1	0.0483238	1.02245	0.30659	62668.1	116258	12298	0.902498
Anx7y~dok2+Age+Sex+BMI+Race_Ethnicity+Smoking+healthDrinking+Healthy_physical_activity+Qualification+Townsend_deprivation_index+urban+CHD+diabet+Hype	dok2	-0.0106783	-0.528115	0.597429	62357.1	114489	12268	0.986831
Anx7y~dpep1+Age+Sex+BMI+Race_Ethnicity+Smoking+healthDrinking+Healthy_physical_activity+Qualification+Townsend_deprivation_index+urban+CHD+diabet+Hype	dpep1	0.0912085	1.73422	0.0829042	61859.8	113686	12167	0.700844
Anx7y~dpep2+Age+Sex+BMI+Race_Ethnicity+Smoking+healthDrinking+Healthy_physical_activity+Qualification+Townsend_deprivation_index+urban+CHD+diabet+Hype	dpep2	-0.125995	-1.47589	0.14	61976.2	113974	12188	0.781756
Anx7y~dpp10+Age+Sex+BMI+Race_Ethnicity+Smoking+healthDrinking+Healthy_physical_activity+Qualification+Townsend_deprivation_index+urban+CHD+diabet+Hype	dpp10	-0.0195662	-0.25302	0.800257	62202.4	114261	12236	0.998399
Anx7y~dpp4+Age+Sex+BMI+Race_Ethnicity+Smoking+healthDrinking+Healthy_physical_activity+Qualification+Townsend_deprivation_index+urban+CHD+diabet+Hype	dpp4	-0.100627	-1.15128	0.249641	60904.4	111496	11990	0.871652
Anx7y~dpp6+Age+Sex+BMI+Race_Ethnicity+Smoking+healthDrinking+Healthy_physical_activity+Qualification+Townsend_deprivation_index+urban+CHD+diabet+Hype	dpp6	-0.137622	-1.78071	0.0749852	61975.2	113965	12188	0.700844
Anx7y~dpp7+Age+Sex+BMI+Race_Ethnicity+Smoking+healthDrinking+Healthy_physical_activity+Qualification+Townsend_deprivation_index+urban+CHD+diabet+Hype	dpp7	0.0231652	0.547912	0.583762	61765	112880	12165	0.986831
Anx7y~dpt+Age+Sex+BMI+Race_Ethnicity+Smoking+healthDrinking+Healthy_physical_activity+Qualification+Townsend_deprivation_index+urban+CHD+diabet+Hype	dpt	-0.125621	-1.34434	0.178862	63138	116002	12420	0.818341
Anx7y~dpy30+Age+Sex+BMI+Race_Ethnicity+Smoking+healthDrinking+Healthy_physical_activity+Qualification+Townsend_deprivation_index+urban+CHD+diabet+Hype	dpy30	0.0410346	0.979857	0.327176	62767.4	115773	12335	0.928667
Anx7y~draxin+Age+Sex+BMI+Race_Ethnicity+Smoking+healthDrinking+Healthy_physical_activity+Qualification+Townsend_deprivation_index+urban+CHD+diabet+Hype	draxin	-0.0227158	-0.376306	0.706696	62001.7	114441	12182	0.998399
Anx7y~drg2+Age+Sex+BMI+Race_Ethnicity+Smoking+healthDrinking+Healthy_physical_activity+Qualification+Townsend_deprivation_index+urban+CHD+diabet+Hype	drg2	0.0261622	0.595456	0.55155	61978	113991	12188	0.974537
Anx7y~dsc2+Age+Sex+BMI+Race_Ethnicity+Smoking+healthDrinking+Healthy_physical_activity+Qualification+Townsend_deprivation_index+urban+CHD+diabet+Hype	dsc2	-0.0110223	-0.137479	0.890655	61637.9	113859	12108	0.998399
Anx7y~dsg2+Age+Sex+BMI+Race_Ethnicity+Smoking+healthDrinking+Healthy_physical_activity+Qualification+Townsend_deprivation_index+urban+CHD+diabet+Hype	dsg2	-0.108209	-1.13221	0.257567	62345	114833	12256	0.871652
Anx7y~dsg3+Age+Sex+BMI+Race_Ethnicity+Smoking+healthDrinking+Healthy_physical_activity+Qualification+Townsend_deprivation_index+urban+CHD+diabet+Hype	dsg3	0.00274589	0.0368318	0.97062	62688.6	115684	12318	0.998399
Anx7y~dsg4+Age+Sex+BMI+Race_Ethnicity+Smoking+healthDrinking+Healthy_physical_activity+Qualification+Townsend_deprivation_index+urban+CHD+diabet+Hype	dsg4	0.0578782	1.13093	0.258106	61788.9	113708	12149	0.871652
Anx7y~dtx3+Age+Sex+BMI+Race_Ethnicity+Smoking+healthDrinking+Healthy_physical_activity+Qualification+Townsend_deprivation_index+urban+CHD+diabet+Hype	dtx3	0.123348	1.13846	0.254951	61977.1	113982	12188	0.871652
Anx7y~duox2+Age+Sex+BMI+Race_Ethnicity+Smoking+healthDrinking+Healthy_physical_activity+Qualification+Townsend_deprivation_index+urban+CHD+diabet+Hype	duox2	0.0136147	0.392485	0.694707	61145.5	112414	12025	0.998399
Anx7y~dusp3+Age+Sex+BMI+Race_Ethnicity+Smoking+healthDrinking+Healthy_physical_activity+Qualification+Townsend_deprivation_index+urban+CHD+diabet+Hype	dusp3	-0.00467014	-0.160611	0.872402	60931.6	112357	11974	0.998399
Anx7y~ebag9+Age+Sex+BMI+Race_Ethnicity+Smoking+healthDrinking+Healthy_physical_activity+Qualification+Townsend_deprivation_index+urban+CHD+diabet+Hype	ebag9	0.0158432	0.599253	0.549015	62001.5	114439	12182	0.973466
Anx7y~ebi3_il27+Age+Sex+BMI+Race_Ethnicity+Smoking+healthDrinking+Healthy_physical_activity+Qualification+Townsend_deprivation_index+urban+CHD+diabet+Hype	ebi3_il27	-0.124342	-1.51677	0.12935	62873.7	115853	12359	0.748351
Anx7y~ece1+Age+Sex+BMI+Race_Ethnicity+Smoking+healthDrinking+Healthy_physical_activity+Qualification+Townsend_deprivation_index+urban+CHD+diabet+Hype	ece1	-0.135735	-1.89582	0.0580074	60928.1	112324	11974	0.650033
Anx7y~eda2r+Age+Sex+BMI+Race_Ethnicity+Smoking+healthDrinking+Healthy_physical_activity+Qualification+Townsend_deprivation_index+urban+CHD+diabet+Hype	eda2r	0.0897027	1.26938	0.20433	62918.7	115931	12368	0.826146
Anx7y~edar+Age+Sex+BMI+Race_Ethnicity+Smoking+healthDrinking+Healthy_physical_activity+Qualification+Townsend_deprivation_index+urban+CHD+diabet+Hype	edar	-0.041912	-1.54673	0.121954	62200.1	114239	12236	0.73727
Anx7y~edil3+Age+Sex+BMI+Race_Ethnicity+Smoking+healthDrinking+Healthy_physical_activity+Qualification+Townsend_deprivation_index+urban+CHD+diabet+Hype	edil3	-0.1311	-1.78266	0.0746673	61142.4	112386	12025	0.700844
Anx7y~efemp1+Age+Sex+BMI+Race_Ethnicity+Smoking+healthDrinking+Healthy_physical_activity+Qualification+Townsend_deprivation_index+urban+CHD+diabet+Hype	efemp1	-0.0310455	-0.370009	0.711382	62428.5	114245	12292	0.998399
Anx7y~efna1+Age+Sex+BMI+Race_Ethnicity+Smoking+healthDrinking+Healthy_physical_activity+Qualification+Townsend_deprivation_index+urban+CHD+diabet+Hype	efna1	0.0720249	0.740379	0.459084	62235	114680	12233	0.959587
Anx7y~efna4+Age+Sex+BMI+Race_Ethnicity+Smoking+healthDrinking+Healthy_physical_activity+Qualification+Townsend_deprivation_index+urban+CHD+diabet+Hype	efna4	0.154819	1.67406	0.0941449	61935.1	114352	12168	0.700844
Anx7y~egf+Age+Sex+BMI+Race_Ethnicity+Smoking+healthDrinking+Healthy_physical_activity+Qualification+Townsend_deprivation_index+urban+CHD+diabet+Hype	egf	-0.00248139	-0.102395	0.918445	62376.3	115701	12241	0.998399
Anx7y~egfl7+Age+Sex+BMI+Race_Ethnicity+Smoking+healthDrinking+Healthy_physical_activity+Qualification+Townsend_deprivation_index+urban+CHD+diabet+Hype	egfl7	-0.0401209	-0.627341	0.530448	60807.7	111353	11970	0.968745
Anx7y~egfr+Age+Sex+BMI+Race_Ethnicity+Smoking+healthDrinking+Healthy_physical_activity+Qualification+Townsend_deprivation_index+urban+CHD+diabet+Hype	egfr	-0.340729	-2.22951	0.0257978	63134.9	115972	12420	0.599082
Anx7y~egln1+Age+Sex+BMI+Race_Ethnicity+Smoking+healthDrinking+Healthy_physical_activity+Qualification+Townsend_deprivation_index+urban+CHD+diabet+Hype	egln1	0.0642599	1.41975	0.155707	62200.4	114243	12236	0.786619
Anx7y~eif4b+Age+Sex+BMI+Race_Ethnicity+Smoking+healthDrinking+Healthy_physical_activity+Qualification+Townsend_deprivation_index+urban+CHD+diabet+Hype	eif4b	0.0262124	0.602673	0.546738	62001.5	114439	12182	0.973466
Anx7y~eif4ebp1+Age+Sex+BMI+Race_Ethnicity+Smoking+healthDrinking+Healthy_physical_activity+Qualification+Townsend_deprivation_index+urban+CHD+diabet+Hype	eif4ebp1	0.0103468	0.272424	0.7853	62357.3	114491	12268	0.998399
Anx7y~eif4g1+Age+Sex+BMI+Race_Ethnicity+Smoking+healthDrinking+Healthy_physical_activity+Qualification+Townsend_deprivation_index+urban+CHD+diabet+Hype	eif4g1	0.0193484	0.789758	0.429684	63070.4	116435	12392	0.947376
Anx7y~eif5a+Age+Sex+BMI+Race_Ethnicity+Smoking+healthDrinking+Healthy_physical_activity+Qualification+Townsend_deprivation_index+urban+CHD+diabet+Hype	eif5a	-0.0264935	-0.312142	0.754938	61196.6	113429	12011	0.998399
Anx7y~eloa+Age+Sex+BMI+Race_Ethnicity+Smoking+healthDrinking+Healthy_physical_activity+Qualification+Townsend_deprivation_index+urban+CHD+diabet+Hype	eloa	0.0884444	1.93166	0.0534241	61974.6	113959	12188	0.637107
Anx7y~enah+Age+Sex+BMI+Race_Ethnicity+Smoking+healthDrinking+Healthy_physical_activity+Qualification+Townsend_deprivation_index+urban+CHD+diabet+Hype	enah	0.071911	1.32642	0.184726	61194.9	113413	12011	0.826146
Anx7y~eng+Age+Sex+BMI+Race_Ethnicity+Smoking+healthDrinking+Healthy_physical_activity+Qualification+Townsend_deprivation_index+urban+CHD+diabet+Hype	eng	-0.239727	-1.63956	0.101123	63137.2	115994	12420	0.700844
Anx7y~eno1+Age+Sex+BMI+Race_Ethnicity+Smoking+healthDrinking+Healthy_physical_activity+Qualification+Townsend_deprivation_index+urban+CHD+diabet+Hype	eno1	0.00314257	0.099803	0.920502	62529.5	115149	12293	0.998399
Anx7y~eno2+Age+Sex+BMI+Race_Ethnicity+Smoking+healthDrinking+Healthy_physical_activity+Qualification+Townsend_deprivation_index+urban+CHD+diabet+Hype	eno2	0.0237206	0.632263	0.527227	63081.9	116429	12395	0.967796
Anx7y~enpp2+Age+Sex+BMI+Race_Ethnicity+Smoking+healthDrinking+Healthy_physical_activity+Qualification+Townsend_deprivation_index+urban+CHD+diabet+Hype	enpp2	-0.25803	-2.71464	0.00664389	63132.5	115950	12420	0.373847
Anx7y~enpp5+Age+Sex+BMI+Race_Ethnicity+Smoking+healthDrinking+Healthy_physical_activity+Qualification+Townsend_deprivation_index+urban+CHD+diabet+Hype	enpp5	-0.122912	-2.10803	0.0350483	62784.8	116397	12323	0.637107
Anx7y~enpp7+Age+Sex+BMI+Race_Ethnicity+Smoking+healthDrinking+Healthy_physical_activity+Qualification+Townsend_deprivation_index+urban+CHD+diabet+Hype	enpp7	-0.00204818	-0.0666106	0.946893	60756.1	113048	11913	0.998399
Anx7y~entpd2+Age+Sex+BMI+Race_Ethnicity+Smoking+healthDrinking+Healthy_physical_activity+Qualification+Townsend_deprivation_index+urban+CHD+diabet+Hype	entpd2	0.0384161	0.637905	0.523548	60807.6	111353	11970	0.966808
Anx7y~entpd5+Age+Sex+BMI+Race_Ethnicity+Smoking+healthDrinking+Healthy_physical_activity+Qualification+Townsend_deprivation_index+urban+CHD+diabet+Hype	entpd5	0.144484	1.21736	0.22349	61144.1	112402	12025	0.852655
Anx7y~entpd6+Age+Sex+BMI+Race_Ethnicity+Smoking+healthDrinking+Healthy_physical_activity+Qualification+Townsend_deprivation_index+urban+CHD+diabet+Hype	entpd6	0.103277	1.13656	0.255743	61144.3	112404	12025	0.871652
Anx7y~epcam+Age+Sex+BMI+Race_Ethnicity+Smoking+healthDrinking+Healthy_physical_activity+Qualification+Townsend_deprivation_index+urban+CHD+diabet+Hype	epcam	-0.00306686	-0.12078	0.903867	62496.8	115759	12269	0.998399
Anx7y~epha1+Age+Sex+BMI+Race_Ethnicity+Smoking+healthDrinking+Healthy_physical_activity+Qualification+Townsend_deprivation_index+urban+CHD+diabet+Hype	epha1	0.0210854	0.272649	0.785127	62669.1	116267	12298	0.998399
Anx7y~epha10+Age+Sex+BMI+Race_Ethnicity+Smoking+healthDrinking+Healthy_physical_activity+Qualification+Townsend_deprivation_index+urban+CHD+diabet+Hype	epha10	0.0140053	0.349524	0.726702	60931.6	112357	11974	0.998399
Anx7y~epha2+Age+Sex+BMI+Race_Ethnicity+Smoking+healthDrinking+Healthy_physical_activity+Qualification+Townsend_deprivation_index+urban+CHD+diabet+Hype	epha2	0.149995	1.65981	0.0969785	59956.6	110363	11787	0.700844
Anx7y~ephb4+Age+Sex+BMI+Race_Ethnicity+Smoking+healthDrinking+Healthy_physical_activity+Qualification+Townsend_deprivation_index+urban+CHD+diabet+Hype	ephb4	0.0873643	0.828339	0.407494	63139.2	116012	12420	0.941786
Anx7y~ephb6+Age+Sex+BMI+Race_Ethnicity+Smoking+healthDrinking+Healthy_physical_activity+Qualification+Townsend_deprivation_index+urban+CHD+diabet+Hype	ephb6	0.0550297	0.654325	0.512915	61862.4	113710	12167	0.966808
Anx7y~ephx2+Age+Sex+BMI+Race_Ethnicity+Smoking+healthDrinking+Healthy_physical_activity+Qualification+Townsend_deprivation_index+urban+CHD+diabet+Hype	ephx2	0.0394888	0.971027	0.331555	61144.7	112407	12025	0.928667
Anx7y~epo+Age+Sex+BMI+Race_Ethnicity+Smoking+healthDrinking+Healthy_physical_activity+Qualification+Townsend_deprivation_index+urban+CHD+diabet+Hype	epo	0.000370137	0.0108871	0.991314	62202.5	114262	12236	0.998399
Anx7y~eps8l2+Age+Sex+BMI+Race_Ethnicity+Smoking+healthDrinking+Healthy_physical_activity+Qualification+Townsend_deprivation_index+urban+CHD+diabet+Hype	eps8l2	0.224145	2.61173	0.00901944	62805.8	115789	12344	0.388101
Anx7y~erbb2+Age+Sex+BMI+Race_Ethnicity+Smoking+healthDrinking+Healthy_physical_activity+Qualification+Townsend_deprivation_index+urban+CHD+diabet+Hype	erbb2	-0.0215095	-0.207484	0.835636	62644	115305	12317	0.998399
Anx7y~erbb3+Age+Sex+BMI+Race_Ethnicity+Smoking+healthDrinking+Healthy_physical_activity+Qualification+Townsend_deprivation_index+urban+CHD+diabet+Hype	erbb3	0.052942	0.402031	0.687668	62258.4	115243	12224	0.998399
Anx7y~erbb4+Age+Sex+BMI+Race_Ethnicity+Smoking+healthDrinking+Healthy_physical_activity+Qualification+Townsend_deprivation_index+urban+CHD+diabet+Hype	erbb4	-0.0957479	-0.900274	0.367992	62643.2	115297	12317	0.941786
Anx7y~erbin+Age+Sex+BMI+Race_Ethnicity+Smoking+healthDrinking+Healthy_physical_activity+Qualification+Townsend_deprivation_index+urban+CHD+diabet+Hype	erbin	0.00714393	0.294539	0.768351	61978.3	113993	12188	0.998399
Anx7y~ereg+Age+Sex+BMI+Race_Ethnicity+Smoking+healthDrinking+Healthy_physical_activity+Qualification+Townsend_deprivation_index+urban+CHD+diabet+Hype	ereg	-0.0233592	-0.7403	0.459133	61862.3	113709	12167	0.959587
Anx7y~erp44+Age+Sex+BMI+Race_Ethnicity+Smoking+healthDrinking+Healthy_physical_activity+Qualification+Townsend_deprivation_index+urban+CHD+diabet+Hype	erp44	0.00371341	0.0380067	0.969683	61881.4	113925	12166	0.998399
Anx7y~esam+Age+Sex+BMI+Race_Ethnicity+Smoking+healthDrinking+Healthy_physical_activity+Qualification+Townsend_deprivation_index+urban+CHD+diabet+Hype	esam	-0.0342719	-0.424742	0.671032	63139.7	116017	12420	0.998399
Anx7y~esm1+Age+Sex+BMI+Race_Ethnicity+Smoking+healthDrinking+Healthy_physical_activity+Qualification+Townsend_deprivation_index+urban+CHD+diabet+Hype	esm1	-0.237614	-3.21247	0.00131941	62478.9	115630	12268	0.229315
Anx7y~ezr+Age+Sex+BMI+Race_Ethnicity+Smoking+healthDrinking+Healthy_physical_activity+Qualification+Townsend_deprivation_index+urban+CHD+diabet+Hype	ezr	0.185876	1.8127	0.0699027	63079.1	116402	12395	0.700844
Anx7y~f11r+Age+Sex+BMI+Race_Ethnicity+Smoking+healthDrinking+Healthy_physical_activity+Qualification+Townsend_deprivation_index+urban+CHD+diabet+Hype	f11r	0.0276789	0.628878	0.529441	62345.9	114841	12256	0.968745
Anx7y~f2r+Age+Sex+BMI+Race_Ethnicity+Smoking+healthDrinking+Healthy_physical_activity+Qualification+Townsend_deprivation_index+urban+CHD+diabet+Hype	f2r	-0.00420833	-0.0973904	0.922418	62686	116235	12303	0.998399
Anx7y~f3+Age+Sex+BMI+Race_Ethnicity+Smoking+healthDrinking+Healthy_physical_activity+Qualification+Townsend_deprivation_index+urban+CHD+diabet+Hype	f3	0.0270033	0.286475	0.774519	62590.6	115529	12298	0.998399
Anx7y~f7+Age+Sex+BMI+Race_Ethnicity+Smoking+healthDrinking+Healthy_physical_activity+Qualification+Townsend_deprivation_index+urban+CHD+diabet+Hype	f7	0.154662	1.83863	0.0659935	62431.9	114201	12294	0.699627
Anx7y~f9+Age+Sex+BMI+Race_Ethnicity+Smoking+healthDrinking+Healthy_physical_activity+Qualification+Townsend_deprivation_index+urban+CHD+diabet+Hype	f9	-0.00360914	-0.0259793	0.979274	62438.7	114340	12292	0.998399
Anx7y~fabp1+Age+Sex+BMI+Race_Ethnicity+Smoking+healthDrinking+Healthy_physical_activity+Qualification+Townsend_deprivation_index+urban+CHD+diabet+Hype	fabp1	0.0647587	2.37452	0.0175871	62483.6	115674	12268	0.525102
Anx7y~fabp2+Age+Sex+BMI+Race_Ethnicity+Smoking+healthDrinking+Healthy_physical_activity+Qualification+Townsend_deprivation_index+urban+CHD+diabet+Hype	fabp2	0.0376599	1.18606	0.235621	62356	114479	12268	0.861592
Anx7y~fabp4+Age+Sex+BMI+Race_Ethnicity+Smoking+healthDrinking+Healthy_physical_activity+Qualification+Townsend_deprivation_index+urban+CHD+diabet+Hype	fabp4	0.083618	1.56973	0.116502	63137.4	115996	12420	0.716147
Anx7y~fabp5+Age+Sex+BMI+Race_Ethnicity+Smoking+healthDrinking+Healthy_physical_activity+Qualification+Townsend_deprivation_index+urban+CHD+diabet+Hype	fabp5	0.026191	0.719713	0.471715	62900.3	116141	12358	0.965155
Anx7y~fabp6+Age+Sex+BMI+Race_Ethnicity+Smoking+healthDrinking+Healthy_physical_activity+Qualification+Townsend_deprivation_index+urban+CHD+diabet+Hype	fabp6	0.0162939	0.345439	0.72977	61078.8	112362	12010	0.998399
Anx7y~fabp9+Age+Sex+BMI+Race_Ethnicity+Smoking+healthDrinking+Healthy_physical_activity+Qualification+Townsend_deprivation_index+urban+CHD+diabet+Hype	fabp9	0.0286183	0.639746	0.52235	62202.1	114258	12236	0.966808
Anx7y~fadd+Age+Sex+BMI+Race_Ethnicity+Smoking+healthDrinking+Healthy_physical_activity+Qualification+Townsend_deprivation_index+urban+CHD+diabet+Hype	fadd	0.00156561	0.0483708	0.961421	62357.4	114492	12268	0.998399
Anx7y~fam3b+Age+Sex+BMI+Race_Ethnicity+Smoking+healthDrinking+Healthy_physical_activity+Qualification+Townsend_deprivation_index+urban+CHD+diabet+Hype	fam3b	-0.0213797	-0.296215	0.767071	61978.3	113993	12188	0.998399
Anx7y~fam3c+Age+Sex+BMI+Race_Ethnicity+Smoking+healthDrinking+Healthy_physical_activity+Qualification+Townsend_deprivation_index+urban+CHD+diabet+Hype	fam3c	-0.00481233	-0.0553699	0.955845	62267.5	114337	12250	0.998399
Anx7y~fap+Age+Sex+BMI+Race_Ethnicity+Smoking+healthDrinking+Healthy_physical_activity+Qualification+Townsend_deprivation_index+urban+CHD+diabet+Hype	fap	-0.251607	-2.63868	0.00833325	63132.9	115954	12420	0.380986
Anx7y~fas+Age+Sex+BMI+Race_Ethnicity+Smoking+healthDrinking+Healthy_physical_activity+Qualification+Townsend_deprivation_index+urban+CHD+diabet+Hype	fas	-0.0265679	-0.340548	0.733449	62938.4	115507	12384	0.998399
Anx7y~faslg+Age+Sex+BMI+Race_Ethnicity+Smoking+healthDrinking+Healthy_physical_activity+Qualification+Townsend_deprivation_index+urban+CHD+diabet+Hype	faslg	-0.129008	-1.92349	0.0544416	63067.3	116406	12392	0.637107
Anx7y~fbp1+Age+Sex+BMI+Race_Ethnicity+Smoking+healthDrinking+Healthy_physical_activity+Qualification+Townsend_deprivation_index+urban+CHD+diabet+Hype	fbp1	0.106354	3.11486	0.00184457	62347.7	114401	12268	0.26986
Anx7y~fcar+Age+Sex+BMI+Race_Ethnicity+Smoking+healthDrinking+Healthy_physical_activity+Qualification+Townsend_deprivation_index+urban+CHD+diabet+Hype	fcar	-0.0637849	-1.19617	0.231654	62201	114248	12236	0.857998
Anx7y~fcer2+Age+Sex+BMI+Race_Ethnicity+Smoking+healthDrinking+Healthy_physical_activity+Qualification+Townsend_deprivation_index+urban+CHD+diabet+Hype	fcer2	0.0208134	0.400069	0.689113	62346.2	114843	12256	0.998399
Anx7y~fcgr2a+Age+Sex+BMI+Race_Ethnicity+Smoking+healthDrinking+Healthy_physical_activity+Qualification+Townsend_deprivation_index+urban+CHD+diabet+Hype	fcgr2a	-0.00266838	-0.0640258	0.948951	62030.4	113419	12216	0.998399
Anx7y~fcgr2b+Age+Sex+BMI+Race_Ethnicity+Smoking+healthDrinking+Healthy_physical_activity+Qualification+Townsend_deprivation_index+urban+CHD+diabet+Hype	fcgr2b	-0.0364795	-0.827284	0.408092	60807.4	111350	11970	0.941786
Anx7y~fcgr3b+Age+Sex+BMI+Race_Ethnicity+Smoking+healthDrinking+Healthy_physical_activity+Qualification+Townsend_deprivation_index+urban+CHD+diabet+Hype	fcgr3b	-0.120424	-2.38005	0.0173254	62340.5	114071	12275	0.525102
Anx7y~fcn2+Age+Sex+BMI+Race_Ethnicity+Smoking+healthDrinking+Healthy_physical_activity+Qualification+Townsend_deprivation_index+urban+CHD+diabet+Hype	fcn2	-0.0228019	-0.373105	0.709077	62018.9	113803	12203	0.998399
Anx7y~fcrl1+Age+Sex+BMI+Race_Ethnicity+Smoking+healthDrinking+Healthy_physical_activity+Qualification+Townsend_deprivation_index+urban+CHD+diabet+Hype	fcrl1	-0.0626156	-1.10977	0.267121	62356.2	114480	12268	0.880492
Anx7y~fcrl2+Age+Sex+BMI+Race_Ethnicity+Smoking+healthDrinking+Healthy_physical_activity+Qualification+Townsend_deprivation_index+urban+CHD+diabet+Hype	fcrl2	-0.0105841	-0.203373	0.838847	62831.4	116029	12344	0.998399
Anx7y~fcrl3+Age+Sex+BMI+Race_Ethnicity+Smoking+healthDrinking+Healthy_physical_activity+Qualification+Townsend_deprivation_index+urban+CHD+diabet+Hype	fcrl3	-0.0870471	-1.82825	0.0675366	61193.3	113398	12011	0.700844
Anx7y~fcrl5+Age+Sex+BMI+Race_Ethnicity+Smoking+healthDrinking+Healthy_physical_activity+Qualification+Townsend_deprivation_index+urban+CHD+diabet+Hype	fcrl5	-0.0239266	-0.535287	0.592461	62346	114842	12256	0.986831
Anx7y~fcrl6+Age+Sex+BMI+Race_Ethnicity+Smoking+healthDrinking+Healthy_physical_activity+Qualification+Townsend_deprivation_index+urban+CHD+diabet+Hype	fcrl6	-0.0822591	-2.23341	0.0255402	62197.5	114215	12236	0.599082
Anx7y~fcrlb+Age+Sex+BMI+Race_Ethnicity+Smoking+healthDrinking+Healthy_physical_activity+Qualification+Townsend_deprivation_index+urban+CHD+diabet+Hype	fcrlb	0.0505281	1.17919	0.238347	60806.7	111344	11970	0.864927
Anx7y~fen1+Age+Sex+BMI+Race_Ethnicity+Smoking+healthDrinking+Healthy_physical_activity+Qualification+Townsend_deprivation_index+urban+CHD+diabet+Hype	fen1	0.00523505	0.133698	0.893643	60808	111357	11970	0.998399
Anx7y~fes+Age+Sex+BMI+Race_Ethnicity+Smoking+healthDrinking+Healthy_physical_activity+Qualification+Townsend_deprivation_index+urban+CHD+diabet+Hype	fes	0.120497	2.24823	0.0245795	60803	111310	11970	0.599082
Anx7y~fetub+Age+Sex+BMI+Race_Ethnicity+Smoking+healthDrinking+Healthy_physical_activity+Qualification+Townsend_deprivation_index+urban+CHD+diabet+Hype	fetub	-0.039123	-0.52304	0.600956	62438.5	114338	12292	0.986831
Anx7y~fgf19+Age+Sex+BMI+Race_Ethnicity+Smoking+healthDrinking+Healthy_physical_activity+Qualification+Townsend_deprivation_index+urban+CHD+diabet+Hype	fgf19	-0.0150161	-0.462567	0.643683	62789.1	116437	12323	0.998399
Anx7y~fgf2+Age+Sex+BMI+Race_Ethnicity+Smoking+healthDrinking+Healthy_physical_activity+Qualification+Townsend_deprivation_index+urban+CHD+diabet+Hype	fgf2	-0.000662136	-0.0178566	0.985754	62202.5	114262	12236	0.998399
Anx7y~fgf21+Age+Sex+BMI+Race_Ethnicity+Smoking+healthDrinking+Healthy_physical_activity+Qualification+Townsend_deprivation_index+urban+CHD+diabet+Hype	fgf21	0.06179	2.80986	0.00496407	62868.1	115800	12359	0.330382
Anx7y~fgf23+Age+Sex+BMI+Race_Ethnicity+Smoking+healthDrinking+Healthy_physical_activity+Qualification+Townsend_deprivation_index+urban+CHD+diabet+Hype	fgf23	-0.0352026	-0.753298	0.451285	62822.2	115866	12346	0.956603
Anx7y~fgf5+Age+Sex+BMI+Race_Ethnicity+Smoking+healthDrinking+Healthy_physical_activity+Qualification+Townsend_deprivation_index+urban+CHD+diabet+Hype	fgf5	-0.0372872	-0.478634	0.632208	61196.4	113428	12011	0.998399
Anx7y~fgfbp1+Age+Sex+BMI+Race_Ethnicity+Smoking+healthDrinking+Healthy_physical_activity+Qualification+Townsend_deprivation_index+urban+CHD+diabet+Hype	fgfbp1	-0.108325	-1.34916	0.177309	62642.2	115288	12317	0.818341
Anx7y~fgfr2+Age+Sex+BMI+Race_Ethnicity+Smoking+healthDrinking+Healthy_physical_activity+Qualification+Townsend_deprivation_index+urban+CHD+diabet+Hype	fgfr2	0.124722	1.03732	0.299606	62642.9	115295	12317	0.894318
Anx7y~fgr+Age+Sex+BMI+Race_Ethnicity+Smoking+healthDrinking+Healthy_physical_activity+Qualification+Townsend_deprivation_index+urban+CHD+diabet+Hype	fgr	0.0159254	0.372849	0.709267	60931.5	112356	11974	0.998399
Anx7y~fhit+Age+Sex+BMI+Race_Ethnicity+Smoking+healthDrinking+Healthy_physical_activity+Qualification+Townsend_deprivation_index+urban+CHD+diabet+Hype	fhit	-0.014303	-0.416423	0.677108	60931.5	112356	11974	0.998399
Anx7y~fis1+Age+Sex+BMI+Race_Ethnicity+Smoking+healthDrinking+Healthy_physical_activity+Qualification+Townsend_deprivation_index+urban+CHD+diabet+Hype	fis1	0.0197934	0.612336	0.540327	62467.6	115754	12262	0.973466
Anx7y~fkbp1b+Age+Sex+BMI+Race_Ethnicity+Smoking+healthDrinking+Healthy_physical_activity+Qualification+Townsend_deprivation_index+urban+CHD+diabet+Hype	fkbp1b	0.00244689	0.110423	0.912076	62628.5	115924	12297	0.998399
Anx7y~fkbp4+Age+Sex+BMI+Race_Ethnicity+Smoking+healthDrinking+Healthy_physical_activity+Qualification+Townsend_deprivation_index+urban+CHD+diabet+Hype	fkbp4	0.106692	1.87365	0.0610023	61998.4	114410	12182	0.669395
Anx7y~fkbp5+Age+Sex+BMI+Race_Ethnicity+Smoking+healthDrinking+Healthy_physical_activity+Qualification+Townsend_deprivation_index+urban+CHD+diabet+Hype	fkbp5	0.00205666	0.0780636	0.937779	62001.9	114443	12182	0.998399
Anx7y~fkbp7+Age+Sex+BMI+Race_Ethnicity+Smoking+healthDrinking+Healthy_physical_activity+Qualification+Townsend_deprivation_index+urban+CHD+diabet+Hype	fkbp7	-0.020567	-0.383742	0.701176	60792.1	111625	11959	0.998399
Anx7y~fli1+Age+Sex+BMI+Race_Ethnicity+Smoking+healthDrinking+Healthy_physical_activity+Qualification+Townsend_deprivation_index+urban+CHD+diabet+Hype	fli1	0.00297641	0.127696	0.898392	60808	111357	11970	0.998399
Anx7y~flrt2+Age+Sex+BMI+Race_Ethnicity+Smoking+healthDrinking+Healthy_physical_activity+Qualification+Townsend_deprivation_index+urban+CHD+diabet+Hype	flrt2	-0.0580353	-0.635621	0.525035	62001.5	114439	12182	0.966808
Anx7y~flt1+Age+Sex+BMI+Race_Ethnicity+Smoking+healthDrinking+Healthy_physical_activity+Qualification+Townsend_deprivation_index+urban+CHD+diabet+Hype	flt1	-0.151457	-1.29586	0.195047	61871.3	113603	12172	0.826146
Anx7y~flt3+Age+Sex+BMI+Race_Ethnicity+Smoking+healthDrinking+Healthy_physical_activity+Qualification+Townsend_deprivation_index+urban+CHD+diabet+Hype	flt3	-0.100605	-1.26126	0.20724	60806.5	111342	11970	0.83058
Anx7y~flt3lg+Age+Sex+BMI+Race_Ethnicity+Smoking+healthDrinking+Healthy_physical_activity+Qualification+Townsend_deprivation_index+urban+CHD+diabet+Hype	flt3lg	0.0737265	0.986119	0.324094	63070	116432	12392	0.92478
Anx7y~flt4+Age+Sex+BMI+Race_Ethnicity+Smoking+healthDrinking+Healthy_physical_activity+Qualification+Townsend_deprivation_index+urban+CHD+diabet+Hype	flt4	-0.00801155	-0.109105	0.913121	62644	115305	12317	0.998399
Anx7y~fmnl1+Age+Sex+BMI+Race_Ethnicity+Smoking+healthDrinking+Healthy_physical_activity+Qualification+Townsend_deprivation_index+urban+CHD+diabet+Hype	fmnl1	0.0480429	1.20493	0.228254	60930.2	112344	11974	0.857634
Anx7y~fmr1+Age+Sex+BMI+Race_Ethnicity+Smoking+healthDrinking+Healthy_physical_activity+Qualification+Townsend_deprivation_index+urban+CHD+diabet+Hype	fmr1	-0.00160781	-0.0228873	0.981741	60808.1	111357	11970	0.998399
Anx7y~folr1+Age+Sex+BMI+Race_Ethnicity+Smoking+healthDrinking+Healthy_physical_activity+Qualification+Townsend_deprivation_index+urban+CHD+diabet+Hype	folr1	0.083097	0.897637	0.369397	62345.2	114796	12257	0.941786
Anx7y~folr2+Age+Sex+BMI+Race_Ethnicity+Smoking+healthDrinking+Healthy_physical_activity+Qualification+Townsend_deprivation_index+urban+CHD+diabet+Hype	folr2	0.0122797	0.140739	0.888078	63082.3	116433	12395	0.998399
Anx7y~folr3+Age+Sex+BMI+Race_Ethnicity+Smoking+healthDrinking+Healthy_physical_activity+Qualification+Townsend_deprivation_index+urban+CHD+diabet+Hype	folr3	0.0192428	1.46537	0.142846	62473.7	114969	12284	0.782713
Anx7y~fosb+Age+Sex+BMI+Race_Ethnicity+Smoking+healthDrinking+Healthy_physical_activity+Qualification+Townsend_deprivation_index+urban+CHD+diabet+Hype	fosb	0.0566397	0.838682	0.401665	60931	112351	11974	0.941786
Anx7y~foxo1+Age+Sex+BMI+Race_Ethnicity+Smoking+healthDrinking+Healthy_physical_activity+Qualification+Townsend_deprivation_index+urban+CHD+diabet+Hype	foxo1	0.00695018	0.240902	0.809635	62202.4	114261	12236	0.998399
Anx7y~foxo3+Age+Sex+BMI+Race_Ethnicity+Smoking+healthDrinking+Healthy_physical_activity+Qualification+Townsend_deprivation_index+urban+CHD+diabet+Hype	foxo3	0.034226	1.30628	0.191483	60806.3	111341	11970	0.826146
Anx7y~frzb+Age+Sex+BMI+Race_Ethnicity+Smoking+healthDrinking+Healthy_physical_activity+Qualification+Townsend_deprivation_index+urban+CHD+diabet+Hype	frzb	0.0478821	0.489533	0.624473	61863.8	114333	12151	0.998399
Anx7y~fst+Age+Sex+BMI+Race_Ethnicity+Smoking+healthDrinking+Healthy_physical_activity+Qualification+Townsend_deprivation_index+urban+CHD+diabet+Hype	fst	0.10034	2.02601	0.0427849	62681.9	116196	12303	0.637107
Anx7y~fstl3+Age+Sex+BMI+Race_Ethnicity+Smoking+healthDrinking+Healthy_physical_activity+Qualification+Townsend_deprivation_index+urban+CHD+diabet+Hype	fstl3	0.124852	1.42359	0.154591	62443.5	115757	12256	0.786619
Anx7y~fuca1+Age+Sex+BMI+Race_Ethnicity+Smoking+healthDrinking+Healthy_physical_activity+Qualification+Townsend_deprivation_index+urban+CHD+diabet+Hype	fuca1	0.000960853	0.0320315	0.974447	62667	115177	12326	0.998399
Anx7y~furin+Age+Sex+BMI+Race_Ethnicity+Smoking+healthDrinking+Healthy_physical_activity+Qualification+Townsend_deprivation_index+urban+CHD+diabet+Hype	furin	0.0651919	0.860741	0.389397	62643.3	115298	12317	0.941786
Anx7y~fus+Age+Sex+BMI+Race_Ethnicity+Smoking+healthDrinking+Healthy_physical_activity+Qualification+Townsend_deprivation_index+urban+CHD+diabet+Hype	fus	0.107454	1.67138	0.0946718	60707.7	111256	11948	0.700844
Anx7y~fut3_fut5+Age+Sex+BMI+Race_Ethnicity+Smoking+healthDrinking+Healthy_physical_activity+Qualification+Townsend_deprivation_index+urban+CHD+diabet+Hype	fut3_fut5	0.0552165	0.993528	0.320472	63081.4	116424	12395	0.92478
Anx7y~fut8+Age+Sex+BMI+Race_Ethnicity+Smoking+healthDrinking+Healthy_physical_activity+Qualification+Townsend_deprivation_index+urban+CHD+diabet+Hype	fut8	-0.00783692	-0.181061	0.856322	62001.8	114442	12182	0.998399
Anx7y~fxn+Age+Sex+BMI+Race_Ethnicity+Smoking+healthDrinking+Healthy_physical_activity+Qualification+Townsend_deprivation_index+urban+CHD+diabet+Hype	fxn	0.0361678	1.06349	0.287582	62919.2	115935	12368	0.889451
Anx7y~fyb1+Age+Sex+BMI+Race_Ethnicity+Smoking+healthDrinking+Healthy_physical_activity+Qualification+Townsend_deprivation_index+urban+CHD+diabet+Hype	fyb1	0.0171995	0.637326	0.523924	62250.4	114709	12236	0.966808
Anx7y~fxyd5+Age+Sex+BMI+Race_Ethnicity+Smoking+healthDrinking+Healthy_physical_activity+Qualification+Townsend_deprivation_index+urban+CHD+diabet+Hype	fxyd5	0.0104915	0.267088	0.789406	61196.6	113429	12011	0.998399
Anx7y~gal+Age+Sex+BMI+Race_Ethnicity+Smoking+healthDrinking+Healthy_physical_activity+Qualification+Townsend_deprivation_index+urban+CHD+diabet+Hype	gal	-0.0300846	-0.775284	0.438187	62788.7	116433	12323	0.947376
Anx7y~galnt10+Age+Sex+BMI+Race_Ethnicity+Smoking+healthDrinking+Healthy_physical_activity+Qualification+Townsend_deprivation_index+urban+CHD+diabet+Hype	galnt10	-0.128519	-1.39489	0.163075	61976.4	113976	12188	0.797921
Anx7y~galnt2+Age+Sex+BMI+Race_Ethnicity+Smoking+healthDrinking+Healthy_physical_activity+Qualification+Townsend_deprivation_index+urban+CHD+diabet+Hype	galnt2	-0.0249074	-0.256333	0.797698	62920.2	115945	12368	0.998399
Anx7y~galnt3+Age+Sex+BMI+Race_Ethnicity+Smoking+healthDrinking+Healthy_physical_activity+Qualification+Townsend_deprivation_index+urban+CHD+diabet+Hype	galnt3	-0.151892	-2.57124	0.0101454	61190	113367	12011	0.420139
Anx7y~galnt7+Age+Sex+BMI+Race_Ethnicity+Smoking+healthDrinking+Healthy_physical_activity+Qualification+Townsend_deprivation_index+urban+CHD+diabet+Hype	galnt7	0.0440753	0.364259	0.715671	61978.2	113993	12188	0.998399
Anx7y~gas6+Age+Sex+BMI+Race_Ethnicity+Smoking+healthDrinking+Healthy_physical_activity+Qualification+Townsend_deprivation_index+urban+CHD+diabet+Hype	gas6	-0.021464	-0.216002	0.82899	62716.8	114808	12348	0.998399
Anx7y~gbp2+Age+Sex+BMI+Race_Ethnicity+Smoking+healthDrinking+Healthy_physical_activity+Qualification+Townsend_deprivation_index+urban+CHD+diabet+Hype	gbp2	-0.047326	-1.13407	0.256789	61195.4	113418	12011	0.871652
Anx7y~gbp4+Age+Sex+BMI+Race_Ethnicity+Smoking+healthDrinking+Healthy_physical_activity+Qualification+Townsend_deprivation_index+urban+CHD+diabet+Hype	gbp4	-0.0825098	-1.58123	0.113852	60929.2	112334	11974	0.713586
Anx7y~gcg+Age+Sex+BMI+Race_Ethnicity+Smoking+healthDrinking+Healthy_physical_activity+Qualification+Townsend_deprivation_index+urban+CHD+diabet+Hype	gcg	-0.00292041	-0.144127	0.885402	60808	111357	11970	0.998399
Anx7y~gcnt1+Age+Sex+BMI+Race_Ethnicity+Smoking+healthDrinking+Healthy_physical_activity+Qualification+Townsend_deprivation_index+urban+CHD+diabet+Hype	gcnt1	-0.0875308	-1.19882	0.230623	61976.9	113981	12188	0.857634
Anx7y~gdf15+Age+Sex+BMI+Race_Ethnicity+Smoking+healthDrinking+Healthy_physical_activity+Qualification+Townsend_deprivation_index+urban+CHD+diabet+Hype	gdf15	0.0967917	1.43119	0.152401	63137.8	115999	12420	0.786619
Anx7y~gdf2+Age+Sex+BMI+Race_Ethnicity+Smoking+healthDrinking+Healthy_physical_activity+Qualification+Townsend_deprivation_index+urban+CHD+diabet+Hype	gdf2	-0.0718044	-1.01156	0.311768	62356.4	114482	12268	0.912233
Anx7y~gdnf+Age+Sex+BMI+Race_Ethnicity+Smoking+healthDrinking+Healthy_physical_activity+Qualification+Townsend_deprivation_index+urban+CHD+diabet+Hype	gdnf	0.0024763	0.036271	0.971067	60931.7	112358	11974	0.998399
Anx7y~gfap+Age+Sex+BMI+Race_Ethnicity+Smoking+healthDrinking+Healthy_physical_activity+Qualification+Townsend_deprivation_index+urban+CHD+diabet+Hype	gfap	0.0194551	0.344474	0.730496	60728.2	111295	11952	0.998399
Anx7y~gfer+Age+Sex+BMI+Race_Ethnicity+Smoking+healthDrinking+Healthy_physical_activity+Qualification+Townsend_deprivation_index+urban+CHD+diabet+Hype	gfer	0.0561869	1.42702	0.1536	60806	111338	11970	0.786619
Anx7y~gfod2+Age+Sex+BMI+Race_Ethnicity+Smoking+healthDrinking+Healthy_physical_activity+Qualification+Townsend_deprivation_index+urban+CHD+diabet+Hype	gfod2	-0.0355851	-1.76749	0.077172	60804.9	111328	11970	0.700844
Anx7y~gfra1+Age+Sex+BMI+Race_Ethnicity+Smoking+healthDrinking+Healthy_physical_activity+Qualification+Townsend_deprivation_index+urban+CHD+diabet+Hype	gfra1	0.113881	1.17794	0.238845	62874.6	115861	12359	0.864927
Anx7y~gfra2+Age+Sex+BMI+Race_Ethnicity+Smoking+healthDrinking+Healthy_physical_activity+Qualification+Townsend_deprivation_index+urban+CHD+diabet+Hype	gfra2	0.0629409	0.516165	0.605749	61978.1	113992	12188	0.986831
Anx7y~gfra3+Age+Sex+BMI+Race_Ethnicity+Smoking+healthDrinking+Healthy_physical_activity+Qualification+Townsend_deprivation_index+urban+CHD+diabet+Hype	gfra3	0.0275852	0.303675	0.761381	61835.2	114256	12146	0.998399
Anx7y~gga1+Age+Sex+BMI+Race_Ethnicity+Smoking+healthDrinking+Healthy_physical_activity+Qualification+Townsend_deprivation_index+urban+CHD+diabet+Hype	gga1	-0.0279035	-0.76117	0.44657	60931.1	112352	11974	0.95238
Anx7y~ggh+Age+Sex+BMI+Race_Ethnicity+Smoking+healthDrinking+Healthy_physical_activity+Qualification+Townsend_deprivation_index+urban+CHD+diabet+Hype	ggh	-0.022886	-0.299494	0.764568	61191.4	111708	12055	0.998399
Anx7y~ggt1+Age+Sex+BMI+Race_Ethnicity+Smoking+healthDrinking+Healthy_physical_activity+Qualification+Townsend_deprivation_index+urban+CHD+diabet+Hype	ggt1	0.104803	1.90201	0.0571933	62231.9	114651	12233	0.650033
Anx7y~ggt5+Age+Sex+BMI+Race_Ethnicity+Smoking+healthDrinking+Healthy_physical_activity+Qualification+Townsend_deprivation_index+urban+CHD+diabet+Hype	ggt5	-0.0174161	-0.153798	0.877771	62001.8	114442	12182	0.998399
Anx7y~gh1+Age+Sex+BMI+Race_Ethnicity+Smoking+healthDrinking+Healthy_physical_activity+Qualification+Townsend_deprivation_index+urban+CHD+diabet+Hype	gh1	0.0189375	1.37489	0.169191	62265.6	114320	12250	0.81156
Anx7y~gh2+Age+Sex+BMI+Race_Ethnicity+Smoking+healthDrinking+Healthy_physical_activity+Qualification+Townsend_deprivation_index+urban+CHD+diabet+Hype	gh2	0.00156139	0.100819	0.919696	60808	111357	11970	0.998399
Anx7y~ghrhr+Age+Sex+BMI+Race_Ethnicity+Smoking+healthDrinking+Healthy_physical_activity+Qualification+Townsend_deprivation_index+urban+CHD+diabet+Hype	ghrhr	-0.00859029	-0.186067	0.852395	60931.6	112357	11974	0.998399
Anx7y~ghrl+Age+Sex+BMI+Race_Ethnicity+Smoking+healthDrinking+Healthy_physical_activity+Qualification+Townsend_deprivation_index+urban+CHD+diabet+Hype	ghrl	-0.0248193	-0.771912	0.440181	62356.8	114486	12268	0.947376
Anx7y~gkn1+Age+Sex+BMI+Race_Ethnicity+Smoking+healthDrinking+Healthy_physical_activity+Qualification+Townsend_deprivation_index+urban+CHD+diabet+Hype	gkn1	0.0798731	0.849189	0.395793	59690.7	110430	11720	0.941786
Anx7y~glb1+Age+Sex+BMI+Race_Ethnicity+Smoking+healthDrinking+Healthy_physical_activity+Qualification+Townsend_deprivation_index+urban+CHD+diabet+Hype	glb1	0.113106	1.86998	0.0615106	61998.4	114410	12182	0.669395
Anx7y~glo1+Age+Sex+BMI+Race_Ethnicity+Smoking+healthDrinking+Healthy_physical_activity+Qualification+Townsend_deprivation_index+urban+CHD+diabet+Hype	glo1	0.00920688	0.213353	0.831055	61145.6	112415	12025	0.998399
Anx7y~glod4+Age+Sex+BMI+Race_Ethnicity+Smoking+healthDrinking+Healthy_physical_activity+Qualification+Townsend_deprivation_index+urban+CHD+diabet+Hype	glod4	0.0329894	0.477466	0.633039	62364.5	115551	12242	0.998399
Anx7y~glrx+Age+Sex+BMI+Race_Ethnicity+Smoking+healthDrinking+Healthy_physical_activity+Qualification+Townsend_deprivation_index+urban+CHD+diabet+Hype	glrx	-0.0291423	-0.679774	0.496661	61919.6	113674	12182	0.965155
Anx7y~glt8d2+Age+Sex+BMI+Race_Ethnicity+Smoking+healthDrinking+Healthy_physical_activity+Qualification+Townsend_deprivation_index+urban+CHD+diabet+Hype	glt8d2	-0.0571455	-1.08352	0.278598	60930.5	112347	11974	0.888847
Anx7y~gmpr+Age+Sex+BMI+Race_Ethnicity+Smoking+healthDrinking+Healthy_physical_activity+Qualification+Townsend_deprivation_index+urban+CHD+diabet+Hype	gmpr	0.0359059	0.728397	0.466385	63070.5	116436	12392	0.96373
Anx7y~gne+Age+Sex+BMI+Race_Ethnicity+Smoking+healthDrinking+Healthy_physical_activity+Qualification+Townsend_deprivation_index+urban+CHD+diabet+Hype	gne	0.00647632	0.167013	0.867362	60808	111357	11970	0.998399
Anx7y~gnly+Age+Sex+BMI+Race_Ethnicity+Smoking+healthDrinking+Healthy_physical_activity+Qualification+Townsend_deprivation_index+urban+CHD+diabet+Hype	gnly	-0.00782095	-0.16307	0.870466	62346.3	114844	12256	0.998399
Anx7y~golm2+Age+Sex+BMI+Race_Ethnicity+Smoking+healthDrinking+Healthy_physical_activity+Qualification+Townsend_deprivation_index+urban+CHD+diabet+Hype	golm2	0.122484	1.0921	0.274811	63081.2	116422	12395	0.887524
Anx7y~gopc+Age+Sex+BMI+Race_Ethnicity+Smoking+healthDrinking+Healthy_physical_activity+Qualification+Townsend_deprivation_index+urban+CHD+diabet+Hype	gopc	0.00161125	0.0661215	0.947282	62202.5	114262	12236	0.998399
Anx7y~gp1ba+Age+Sex+BMI+Race_Ethnicity+Smoking+healthDrinking+Healthy_physical_activity+Qualification+Townsend_deprivation_index+urban+CHD+diabet+Hype	gp1ba	-0.0184381	-0.238489	0.811506	61999.3	113734	12200	0.998399
Anx7y~gp2+Age+Sex+BMI+Race_Ethnicity+Smoking+healthDrinking+Healthy_physical_activity+Qualification+Townsend_deprivation_index+urban+CHD+diabet+Hype	gp2	0.0148031	0.487931	0.625607	60453.1	111007	11892	0.998399
Anx7y~gp6+Age+Sex+BMI+Race_Ethnicity+Smoking+healthDrinking+Healthy_physical_activity+Qualification+Townsend_deprivation_index+urban+CHD+diabet+Hype	gp6	-0.00275187	-0.0973779	0.922428	62250.8	114713	12236	0.998399
Anx7y~gpa33+Age+Sex+BMI+Race_Ethnicity+Smoking+healthDrinking+Healthy_physical_activity+Qualification+Townsend_deprivation_index+urban+CHD+diabet+Hype	gpa33	0.00851421	0.462815	0.643505	61978.2	113992	12188	0.998399
Anx7y~gpc1+Age+Sex+BMI+Race_Ethnicity+Smoking+healthDrinking+Healthy_physical_activity+Qualification+Townsend_deprivation_index+urban+CHD+diabet+Hype	gpc1	-0.0355888	-0.407008	0.684009	62920.1	115944	12368	0.998399
Anx7y~gpc5+Age+Sex+BMI+Race_Ethnicity+Smoking+healthDrinking+Healthy_physical_activity+Qualification+Townsend_deprivation_index+urban+CHD+diabet+Hype	gpc5	-0.0490281	-1.08155	0.279473	62000.7	114432	12182	0.888847
Anx7y~gpkow+Age+Sex+BMI+Race_Ethnicity+Smoking+healthDrinking+Healthy_physical_activity+Qualification+Townsend_deprivation_index+urban+CHD+diabet+Hype	gpkow	-0.00209644	-0.0243361	0.980585	60931.7	112358	11974	0.998399
Anx7y~gpnmb+Age+Sex+BMI+Race_Ethnicity+Smoking+healthDrinking+Healthy_physical_activity+Qualification+Townsend_deprivation_index+urban+CHD+diabet+Hype	gpnmb	-0.00592409	-0.0647864	0.948345	60662.6	111063	11942	0.998399
Anx7y~gpr37+Age+Sex+BMI+Race_Ethnicity+Smoking+healthDrinking+Healthy_physical_activity+Qualification+Townsend_deprivation_index+urban+CHD+diabet+Hype	gpr37	0.0409437	1.0273	0.3043	61144.6	112406	12025	0.899375
Anx7y~grk5+Age+Sex+BMI+Race_Ethnicity+Smoking+healthDrinking+Healthy_physical_activity+Qualification+Townsend_deprivation_index+urban+CHD+diabet+Hype	grk5	0.0175681	0.365575	0.714689	61145.5	112415	12025	0.998399
Anx7y~grap2+Age+Sex+BMI+Race_Ethnicity+Smoking+healthDrinking+Healthy_physical_activity+Qualification+Townsend_deprivation_index+urban+CHD+diabet+Hype	grap2	-0.00803724	-0.414992	0.678155	62357.2	114490	12268	0.998399
Anx7y~grn+Age+Sex+BMI+Race_Ethnicity+Smoking+healthDrinking+Healthy_physical_activity+Qualification+Townsend_deprivation_index+urban+CHD+diabet+Hype	grn	0.176709	1.68534	0.0919491	62030.5	114215	12195	0.700844
Anx7y~grpel1+Age+Sex+BMI+Race_Ethnicity+Smoking+healthDrinking+Healthy_physical_activity+Qualification+Townsend_deprivation_index+urban+CHD+diabet+Hype	grpel1	0.141478	3.3006	0.000967544	61967.5	113892	12188	0.229315
Anx7y~gsap+Age+Sex+BMI+Race_Ethnicity+Smoking+healthDrinking+Healthy_physical_activity+Qualification+Townsend_deprivation_index+urban+CHD+diabet+Hype	gsap	0.0146456	0.504335	0.614035	60807.8	111354	11970	0.992634
Anx7y~gsta1+Age+Sex+BMI+Race_Ethnicity+Smoking+healthDrinking+Healthy_physical_activity+Qualification+Townsend_deprivation_index+urban+CHD+diabet+Hype	gsta1	0.02681	0.881788	0.377909	62206.1	114220	12238	0.941786
Anx7y~gsta3+Age+Sex+BMI+Race_Ethnicity+Smoking+healthDrinking+Healthy_physical_activity+Qualification+Townsend_deprivation_index+urban+CHD+diabet+Hype	gsta3	0.000860776	0.0252109	0.979887	60808.1	111357	11970	0.998399
Anx7y~gstp1+Age+Sex+BMI+Race_Ethnicity+Smoking+healthDrinking+Healthy_physical_activity+Qualification+Townsend_deprivation_index+urban+CHD+diabet+Hype	gstp1	-0.00342259	-0.0947267	0.924533	60555.8	111700	11899	0.998399
Anx7y~guca2a+Age+Sex+BMI+Race_Ethnicity+Smoking+healthDrinking+Healthy_physical_activity+Qualification+Townsend_deprivation_index+urban+CHD+diabet+Hype	guca2a	0.0747271	0.951827	0.341203	62013.2	114129	12193	0.940076
Anx7y~gusb+Age+Sex+BMI+Race_Ethnicity+Smoking+healthDrinking+Healthy_physical_activity+Qualification+Townsend_deprivation_index+urban+CHD+diabet+Hype	gusb	0.089665	2.05496	0.0399042	62538.6	114740	12306	0.637107
Anx7y~gys1+Age+Sex+BMI+Race_Ethnicity+Smoking+healthDrinking+Healthy_physical_activity+Qualification+Townsend_deprivation_index+urban+CHD+diabet+Hype	gys1	-0.0233718	-0.853051	0.393648	61144.9	112409	12025	0.941786
Anx7y~gzma+Age+Sex+BMI+Race_Ethnicity+Smoking+healthDrinking+Healthy_physical_activity+Qualification+Townsend_deprivation_index+urban+CHD+diabet+Hype	gzma	-0.0195014	-0.275251	0.783128	63070.9	116440	12392	0.998399
Anx7y~gzmb+Age+Sex+BMI+Race_Ethnicity+Smoking+healthDrinking+Healthy_physical_activity+Qualification+Townsend_deprivation_index+urban+CHD+diabet+Hype	gzmb	-0.0101596	-0.274316	0.783846	62202.4	114261	12236	0.998399
Anx7y~gzmh+Age+Sex+BMI+Race_Ethnicity+Smoking+healthDrinking+Healthy_physical_activity+Qualification+Townsend_deprivation_index+urban+CHD+diabet+Hype	gzmh	-0.0133276	-0.408959	0.682577	61145.4	112414	12025	0.998399
Anx7y~hagh+Age+Sex+BMI+Race_Ethnicity+Smoking+healthDrinking+Healthy_physical_activity+Qualification+Townsend_deprivation_index+urban+CHD+diabet+Hype	hagh	0.0158146	0.474237	0.635339	62796.1	115813	12341	0.998399
Anx7y~hao1+Age+Sex+BMI+Race_Ethnicity+Smoking+healthDrinking+Healthy_physical_activity+Qualification+Townsend_deprivation_index+urban+CHD+diabet+Hype	hao1	0.0140684	0.704578	0.481086	62919.8	115941	12368	0.965155
Anx7y~hars1+Age+Sex+BMI+Race_Ethnicity+Smoking+healthDrinking+Healthy_physical_activity+Qualification+Townsend_deprivation_index+urban+CHD+diabet+Hype	hars1	0.0177709	0.552701	0.580479	62346	114842	12256	0.986831
Anx7y~havcr1+Age+Sex+BMI+Race_Ethnicity+Smoking+healthDrinking+Healthy_physical_activity+Qualification+Townsend_deprivation_index+urban+CHD+diabet+Hype	havcr1	-0.00506565	-0.118176	0.90593	62840.6	115887	12350	0.998399
Anx7y~havcr2+Age+Sex+BMI+Race_Ethnicity+Smoking+healthDrinking+Healthy_physical_activity+Qualification+Townsend_deprivation_index+urban+CHD+diabet+Hype	havcr2	0.107528	1.4193	0.155837	62344.3	114826	12256	0.786619
Anx7y~hbegf+Age+Sex+BMI+Race_Ethnicity+Smoking+healthDrinking+Healthy_physical_activity+Qualification+Townsend_deprivation_index+urban+CHD+diabet+Hype	hbegf	0.00220468	0.0645379	0.948543	62796.4	115815	12341	0.998399
Anx7y~hbq1+Age+Sex+BMI+Race_Ethnicity+Smoking+healthDrinking+Healthy_physical_activity+Qualification+Townsend_deprivation_index+urban+CHD+diabet+Hype	hbq1	-0.00338337	-0.0861282	0.931366	62920.3	115946	12368	0.998399
Anx7y~hcls1+Age+Sex+BMI+Race_Ethnicity+Smoking+healthDrinking+Healthy_physical_activity+Qualification+Townsend_deprivation_index+urban+CHD+diabet+Hype	hcls1	0.027294	0.619895	0.535339	63070.6	116438	12392	0.970508
Anx7y~hdgf+Age+Sex+BMI+Race_Ethnicity+Smoking+healthDrinking+Healthy_physical_activity+Qualification+Townsend_deprivation_index+urban+CHD+diabet+Hype	hdgf	0.0296671	1.13158	0.257833	62827.9	115805	12349	0.871652
Anx7y~hebp1+Age+Sex+BMI+Race_Ethnicity+Smoking+healthDrinking+Healthy_physical_activity+Qualification+Townsend_deprivation_index+urban+CHD+diabet+Hype	hebp1	-0.0517033	-1.0828	0.278918	61144.4	112405	12025	0.888847
Anx7y~hexim1+Age+Sex+BMI+Race_Ethnicity+Smoking+healthDrinking+Healthy_physical_activity+Qualification+Townsend_deprivation_index+urban+CHD+diabet+Hype	hexim1	0.0159704	0.529977	0.596137	62202.2	114259	12236	0.986831
Anx7y~hgf+Age+Sex+BMI+Race_Ethnicity+Smoking+healthDrinking+Healthy_physical_activity+Qualification+Townsend_deprivation_index+urban+CHD+diabet+Hype	hgf	0.0385072	0.512096	0.608593	63070.7	116439	12392	0.988204
Anx7y~hgs+Age+Sex+BMI+Race_Ethnicity+Smoking+healthDrinking+Healthy_physical_activity+Qualification+Townsend_deprivation_index+urban+CHD+diabet+Hype	hgs	-0.022596	-0.689222	0.490697	60807.6	111352	11970	0.965155
Anx7y~hk2+Age+Sex+BMI+Race_Ethnicity+Smoking+healthDrinking+Healthy_physical_activity+Qualification+Townsend_deprivation_index+urban+CHD+diabet+Hype	hk2	-0.0784182	-0.877847	0.380045	61144.8	112409	12025	0.941786
Anx7y~hla_dra+Age+Sex+BMI+Race_Ethnicity+Smoking+healthDrinking+Healthy_physical_activity+Qualification+Townsend_deprivation_index+urban+CHD+diabet+Hype	hla_dra	-0.013675	-0.197386	0.843529	62007	113996	12195	0.998399
Anx7y~hla_e+Age+Sex+BMI+Race_Ethnicity+Smoking+healthDrinking+Healthy_physical_activity+Qualification+Townsend_deprivation_index+urban+CHD+diabet+Hype	hla_e	-0.0220117	-0.243194	0.807859	62202.4	114261	12236	0.998399
Anx7y~hmbs+Age+Sex+BMI+Race_Ethnicity+Smoking+healthDrinking+Healthy_physical_activity+Qualification+Townsend_deprivation_index+urban+CHD+diabet+Hype	hmbs	0.0525545	0.942343	0.346035	62919.4	115937	12368	0.941786
Anx7y~hmox2+Age+Sex+BMI+Race_Ethnicity+Smoking+healthDrinking+Healthy_physical_activity+Qualification+Townsend_deprivation_index+urban+CHD+diabet+Hype	hmox2	0.111188	2.03263	0.0421122	60927.5	112319	11974	0.637107
Anx7y~hmox1+Age+Sex+BMI+Race_Ethnicity+Smoking+healthDrinking+Healthy_physical_activity+Qualification+Townsend_deprivation_index+urban+CHD+diabet+Hype	hmox1	0.115104	2.12757	0.0333931	61641.7	112980	12132	0.637107
Anx7y~hnmt+Age+Sex+BMI+Race_Ethnicity+Smoking+healthDrinking+Healthy_physical_activity+Qualification+Townsend_deprivation_index+urban+CHD+diabet+Hype	hnmt	0.0848964	1.5369	0.124345	61715	113512	12136	0.745559
Anx7y~hnrnpk+Age+Sex+BMI+Race_Ethnicity+Smoking+healthDrinking+Healthy_physical_activity+Qualification+Townsend_deprivation_index+urban+CHD+diabet+Hype	hnrnpk	0.0255335	0.795924	0.426092	60978.5	112148	11991	0.947376
Anx7y~hpcal1+Age+Sex+BMI+Race_Ethnicity+Smoking+healthDrinking+Healthy_physical_activity+Qualification+Townsend_deprivation_index+urban+CHD+diabet+Hype	hpcal1	-0.00760521	-0.228	0.81965	63070.9	116441	12392	0.998399
Anx7y~hpgds+Age+Sex+BMI+Race_Ethnicity+Smoking+healthDrinking+Healthy_physical_activity+Qualification+Townsend_deprivation_index+urban+CHD+diabet+Hype	hpgds	0.0420677	0.603281	0.546333	60807.7	111353	11970	0.973466
Anx7y~hs3st3b1+Age+Sex+BMI+Race_Ethnicity+Smoking+healthDrinking+Healthy_physical_activity+Qualification+Townsend_deprivation_index+urban+CHD+diabet+Hype	hs3st3b1	0.0648329	0.993321	0.320573	61977.4	113985	12188	0.92478
Anx7y~hs6st1+Age+Sex+BMI+Race_Ethnicity+Smoking+healthDrinking+Healthy_physical_activity+Qualification+Townsend_deprivation_index+urban+CHD+diabet+Hype	hs6st1	-0.0388352	-0.515775	0.606021	62920	115943	12368	0.986831
Anx7y~hsd11b1+Age+Sex+BMI+Race_Ethnicity+Smoking+healthDrinking+Healthy_physical_activity+Qualification+Townsend_deprivation_index+urban+CHD+diabet+Hype	hsd11b1	-0.00393975	-0.0598748	0.952256	62202.5	114262	12236	0.998399
Anx7y~hsp90b1+Age+Sex+BMI+Race_Ethnicity+Smoking+healthDrinking+Healthy_physical_activity+Qualification+Townsend_deprivation_index+urban+CHD+diabet+Hype	hsp90b1	0.0176447	0.482712	0.629309	60666.4	111820	11923	0.998399
Anx7y~hspa1a+Age+Sex+BMI+Race_Ethnicity+Smoking+healthDrinking+Healthy_physical_activity+Qualification+Townsend_deprivation_index+urban+CHD+diabet+Hype	hspa1a	0.00353112	0.10226	0.918552	62669.1	116268	12298	0.998399
Anx7y~hspb1+Age+Sex+BMI+Race_Ethnicity+Smoking+healthDrinking+Healthy_physical_activity+Qualification+Townsend_deprivation_index+urban+CHD+diabet+Hype	hspb1	0.000580299	0.0159496	0.987275	61379.5	112661	12076	0.998399
Anx7y~hspb6+Age+Sex+BMI+Race_Ethnicity+Smoking+healthDrinking+Healthy_physical_activity+Qualification+Townsend_deprivation_index+urban+CHD+diabet+Hype	hspb6	0.0962963	1.43134	0.152359	62918.2	115927	12368	0.786619
Anx7y~hspg2+Age+Sex+BMI+Race_Ethnicity+Smoking+healthDrinking+Healthy_physical_activity+Qualification+Townsend_deprivation_index+urban+CHD+diabet+Hype	hspg2	-0.0840921	-0.790853	0.429045	61853.2	113245	12177	0.947376
Anx7y~htra2+Age+Sex+BMI+Race_Ethnicity+Smoking+healthDrinking+Healthy_physical_activity+Qualification+Townsend_deprivation_index+urban+CHD+diabet+Hype	htra2	0.0243162	0.605185	0.545068	62643.7	115302	12317	0.973466
Anx7y~hyal1+Age+Sex+BMI+Race_Ethnicity+Smoking+healthDrinking+Healthy_physical_activity+Qualification+Townsend_deprivation_index+urban+CHD+diabet+Hype	hyal1	0.132783	1.1866	0.23541	61906.8	112951	12198	0.861592
Anx7y~hyou1+Age+Sex+BMI+Race_Ethnicity+Smoking+healthDrinking+Healthy_physical_activity+Qualification+Townsend_deprivation_index+urban+CHD+diabet+Hype	hyou1	-0.00435665	-0.0377307	0.969903	63139.9	116019	12420	0.998399
Anx7y~ica1+Age+Sex+BMI+Race_Ethnicity+Smoking+healthDrinking+Healthy_physical_activity+Qualification+Townsend_deprivation_index+urban+CHD+diabet+Hype	ica1	0.000392799	0.012436	0.990078	61196.7	113430	12011	0.998399
Anx7y~icam1+Age+Sex+BMI+Race_Ethnicity+Smoking+healthDrinking+Healthy_physical_activity+Qualification+Townsend_deprivation_index+urban+CHD+diabet+Hype	icam1	-0.0490596	-0.538171	0.590469	61992.5	113481	12205	0.986831
Anx7y~icam2+Age+Sex+BMI+Race_Ethnicity+Smoking+healthDrinking+Healthy_physical_activity+Qualification+Townsend_deprivation_index+urban+CHD+diabet+Hype	icam2	-0.0355132	-0.453957	0.649868	63139.6	116017	12420	0.998399
Anx7y~icam3+Age+Sex+BMI+Race_Ethnicity+Smoking+healthDrinking+Healthy_physical_activity+Qualification+Townsend_deprivation_index+urban+CHD+diabet+Hype	icam3	-0.0390571	-0.398218	0.690476	63139.7	116017	12420	0.998399
Anx7y~icam4+Age+Sex+BMI+Race_Ethnicity+Smoking+healthDrinking+Healthy_physical_activity+Qualification+Townsend_deprivation_index+urban+CHD+diabet+Hype	icam4	-0.117582	-2.52725	0.0115084	62196.1	114202	12236	0.420139
Anx7y~icam5+Age+Sex+BMI+Race_Ethnicity+Smoking+healthDrinking+Healthy_physical_activity+Qualification+Townsend_deprivation_index+urban+CHD+diabet+Hype	icam5	-0.00464766	-0.0828391	0.933981	62357.4	114492	12268	0.998399
Anx7y~icoslg+Age+Sex+BMI+Race_Ethnicity+Smoking+healthDrinking+Healthy_physical_activity+Qualification+Townsend_deprivation_index+urban+CHD+diabet+Hype	icoslg	0.0887896	0.665685	0.505625	61977.9	113990	12188	0.965155
Anx7y~idi2+Age+Sex+BMI+Race_Ethnicity+Smoking+healthDrinking+Healthy_physical_activity+Qualification+Townsend_deprivation_index+urban+CHD+diabet+Hype	idi2	0.0416518	0.766193	0.443577	60931.1	112352	11974	0.947376
Anx7y~ids+Age+Sex+BMI+Race_Ethnicity+Smoking+healthDrinking+Healthy_physical_activity+Qualification+Townsend_deprivation_index+urban+CHD+diabet+Hype	ids	-0.385019	-1.41613	0.156762	63069	116422	12392	0.786974
Anx7y~idua+Age+Sex+BMI+Race_Ethnicity+Smoking+healthDrinking+Healthy_physical_activity+Qualification+Townsend_deprivation_index+urban+CHD+diabet+Hype	idua	0.094783	1.75173	0.0798446	62917.2	115917	12368	0.700844
Anx7y~ifng+Age+Sex+BMI+Race_Ethnicity+Smoking+healthDrinking+Healthy_physical_activity+Qualification+Townsend_deprivation_index+urban+CHD+diabet+Hype	ifng	0.0404178	1.81895	0.0689437	61193.3	113398	12011	0.700844
Anx7y~ifngr1+Age+Sex+BMI+Race_Ethnicity+Smoking+healthDrinking+Healthy_physical_activity+Qualification+Townsend_deprivation_index+urban+CHD+diabet+Hype	ifngr1	-0.144697	-1.13362	0.256974	62788	116427	12323	0.871652
Anx7y~ifngr2+Age+Sex+BMI+Race_Ethnicity+Smoking+healthDrinking+Healthy_physical_activity+Qualification+Townsend_deprivation_index+urban+CHD+diabet+Hype	ifngr2	0.00885501	0.179907	0.857229	62001.8	114442	12182	0.998399
Anx7y~ifnl1+Age+Sex+BMI+Race_Ethnicity+Smoking+healthDrinking+Healthy_physical_activity+Qualification+Townsend_deprivation_index+urban+CHD+diabet+Hype	ifnl1	0.038972	0.67917	0.497044	60931.2	112353	11974	0.965155
Anx7y~ifnlr1+Age+Sex+BMI+Race_Ethnicity+Smoking+healthDrinking+Healthy_physical_activity+Qualification+Townsend_deprivation_index+urban+CHD+diabet+Hype	ifnlr1	0.0417153	0.639661	0.522405	62202.1	114258	12236	0.966808
Anx7y~igf1r+Age+Sex+BMI+Race_Ethnicity+Smoking+healthDrinking+Healthy_physical_activity+Qualification+Townsend_deprivation_index+urban+CHD+diabet+Hype	igf1r	-0.136453	-1.15215	0.249281	61977	113982	12188	0.871652
Anx7y~igf2r+Age+Sex+BMI+Race_Ethnicity+Smoking+healthDrinking+Healthy_physical_activity+Qualification+Townsend_deprivation_index+urban+CHD+diabet+Hype	igf2r	0.120747	1.11889	0.263207	62345.1	114833	12256	0.880492
Anx7y~igfbp1+Age+Sex+BMI+Race_Ethnicity+Smoking+healthDrinking+Healthy_physical_activity+Qualification+Townsend_deprivation_index+urban+CHD+diabet+Hype	igfbp1	0.0199841	0.985753	0.324273	63039.2	115839	12400	0.92478
Anx7y~igfbp2+Age+Sex+BMI+Race_Ethnicity+Smoking+healthDrinking+Healthy_physical_activity+Qualification+Townsend_deprivation_index+urban+CHD+diabet+Hype	igfbp2	-0.0234596	-0.561417	0.574524	63009.1	115559	12400	0.986428
Anx7y~igfbp3+Age+Sex+BMI+Race_Ethnicity+Smoking+healthDrinking+Healthy_physical_activity+Qualification+Townsend_deprivation_index+urban+CHD+diabet+Hype	igfbp3	-0.075221	-0.829179	0.407019	62532	114489	12311	0.941786
Anx7y~igfbp4+Age+Sex+BMI+Race_Ethnicity+Smoking+healthDrinking+Healthy_physical_activity+Qualification+Townsend_deprivation_index+urban+CHD+diabet+Hype	igfbp4	0.113535	1.71774	0.0858693	61602.6	113261	12115	0.700844
Anx7y~igfbp6+Age+Sex+BMI+Race_Ethnicity+Smoking+healthDrinking+Healthy_physical_activity+Qualification+Townsend_deprivation_index+urban+CHD+diabet+Hype	igfbp6	-0.11868	-1.28426	0.199077	62027	113538	12212	0.826146
Anx7y~igfbp7+Age+Sex+BMI+Race_Ethnicity+Smoking+healthDrinking+Healthy_physical_activity+Qualification+Townsend_deprivation_index+urban+CHD+diabet+Hype	igfbp7	-0.0406761	-0.457346	0.647431	63139.6	116017	12420	0.998399
Anx7y~igfbpl1+Age+Sex+BMI+Race_Ethnicity+Smoking+healthDrinking+Healthy_physical_activity+Qualification+Townsend_deprivation_index+urban+CHD+diabet+Hype	igfbpl1	-0.0991137	-1.229	0.219094	62355.9	114478	12268	0.844736
Anx7y~igsf3+Age+Sex+BMI+Race_Ethnicity+Smoking+healthDrinking+Healthy_physical_activity+Qualification+Townsend_deprivation_index+urban+CHD+diabet+Hype	igsf3	0.0413068	0.529343	0.596577	61978.1	113992	12188	0.986831
Anx7y~igsf8+Age+Sex+BMI+Race_Ethnicity+Smoking+healthDrinking+Healthy_physical_activity+Qualification+Townsend_deprivation_index+urban+CHD+diabet+Hype	igsf8	0.00254809	0.030345	0.975792	62357.4	114492	12268	0.998399
Anx7y~ikbkg+Age+Sex+BMI+Race_Ethnicity+Smoking+healthDrinking+Healthy_physical_activity+Qualification+Townsend_deprivation_index+urban+CHD+diabet+Hype	ikbkg	0.0105333	0.396877	0.691465	62202.3	114260	12236	0.998399
Anx7y~ikzf2+Age+Sex+BMI+Race_Ethnicity+Smoking+healthDrinking+Healthy_physical_activity+Qualification+Townsend_deprivation_index+urban+CHD+diabet+Hype	ikzf2	0.0116046	0.427987	0.668668	60807.9	111355	11970	0.998399
Anx7y~il10+Age+Sex+BMI+Race_Ethnicity+Smoking+healthDrinking+Healthy_physical_activity+Qualification+Townsend_deprivation_index+urban+CHD+diabet+Hype	il10	0.0295249	0.936967	0.348794	61195.8	113421	12011	0.941786
Anx7y~il10ra+Age+Sex+BMI+Race_Ethnicity+Smoking+healthDrinking+Healthy_physical_activity+Qualification+Townsend_deprivation_index+urban+CHD+diabet+Hype	il10ra	-0.0126092	-0.290867	0.771158	61196.6	113429	12011	0.998399
Anx7y~il10rb+Age+Sex+BMI+Race_Ethnicity+Smoking+healthDrinking+Healthy_physical_activity+Qualification+Townsend_deprivation_index+urban+CHD+diabet+Hype	il10rb	0.0421507	0.467688	0.640016	62789.1	116437	12323	0.998399
Anx7y~il11+Age+Sex+BMI+Race_Ethnicity+Smoking+healthDrinking+Healthy_physical_activity+Qualification+Townsend_deprivation_index+urban+CHD+diabet+Hype	il11	-0.0584115	-1.46962	0.14169	61194.5	113409	12011	0.782236
Anx7y~il12a_il12b+Age+Sex+BMI+Race_Ethnicity+Smoking+healthDrinking+Healthy_physical_activity+Qualification+Townsend_deprivation_index+urban+CHD+diabet+Hype	il12a_il12b	-0.0523301	-1.52995	0.126056	61976	113972	12188	0.748351
Anx7y~il12b+Age+Sex+BMI+Race_Ethnicity+Smoking+healthDrinking+Healthy_physical_activity+Qualification+Townsend_deprivation_index+urban+CHD+diabet+Hype	il12b	-0.0523477	-1.09998	0.271362	63069.8	116430	12392	0.882018
Anx7y~il12rb1+Age+Sex+BMI+Race_Ethnicity+Smoking+healthDrinking+Healthy_physical_activity+Qualification+Townsend_deprivation_index+urban+CHD+diabet+Hype	il12rb1	-0.0876032	-1.28952	0.197242	61195	113414	12011	0.826146
Anx7y~il13+Age+Sex+BMI+Race_Ethnicity+Smoking+healthDrinking+Healthy_physical_activity+Qualification+Townsend_deprivation_index+urban+CHD+diabet+Hype	il13	-0.0165973	-0.328501	0.742539	61196.6	113429	12011	0.998399
Anx7y~il13ra1+Age+Sex+BMI+Race_Ethnicity+Smoking+healthDrinking+Healthy_physical_activity+Qualification+Townsend_deprivation_index+urban+CHD+diabet+Hype	il13ra1	0.263691	2.32539	0.0200678	61700.5	113757	12126	0.5646
Anx7y~il15+Age+Sex+BMI+Race_Ethnicity+Smoking+healthDrinking+Healthy_physical_activity+Qualification+Townsend_deprivation_index+urban+CHD+diabet+Hype	il15	0.105564	1.3676	0.171463	62200.6	114244	12236	0.814448
Anx7y~il15ra+Age+Sex+BMI+Race_Ethnicity+Smoking+healthDrinking+Healthy_physical_activity+Qualification+Townsend_deprivation_index+urban+CHD+diabet+Hype	il15ra	0.0107736	0.146135	0.883817	61196.6	113430	12011	0.998399
Anx7y~il16+Age+Sex+BMI+Race_Ethnicity+Smoking+healthDrinking+Healthy_physical_activity+Qualification+Townsend_deprivation_index+urban+CHD+diabet+Hype	il16	-0.0324182	-0.547079	0.584334	63070.7	116438	12392	0.986831
Anx7y~il17a+Age+Sex+BMI+Race_Ethnicity+Smoking+healthDrinking+Healthy_physical_activity+Qualification+Townsend_deprivation_index+urban+CHD+diabet+Hype	il17a	-0.101799	-1.69021	0.0910139	61072	113294	11984	0.700844
Anx7y~il17c+Age+Sex+BMI+Race_Ethnicity+Smoking+healthDrinking+Healthy_physical_activity+Qualification+Townsend_deprivation_index+urban+CHD+diabet+Hype	il17c	-0.0488766	-1.32247	0.186038	61194.9	113413	12011	0.826146
Anx7y~il17d+Age+Sex+BMI+Race_Ethnicity+Smoking+healthDrinking+Healthy_physical_activity+Qualification+Townsend_deprivation_index+urban+CHD+diabet+Hype	il17d	-0.101363	-1.3077	0.191002	61194.9	113414	12011	0.826146
Anx7y~il17f+Age+Sex+BMI+Race_Ethnicity+Smoking+healthDrinking+Healthy_physical_activity+Qualification+Townsend_deprivation_index+urban+CHD+diabet+Hype	il17f	-0.0281306	-0.871993	0.383229	61195.9	113423	12011	0.941786
Anx7y~il17ra+Age+Sex+BMI+Race_Ethnicity+Smoking+healthDrinking+Healthy_physical_activity+Qualification+Townsend_deprivation_index+urban+CHD+diabet+Hype	il17ra	-0.0188376	-0.33499	0.737639	62346.2	114844	12256	0.998399
Anx7y~il17rb+Age+Sex+BMI+Race_Ethnicity+Smoking+healthDrinking+Healthy_physical_activity+Qualification+Townsend_deprivation_index+urban+CHD+diabet+Hype	il17rb	-0.06168	-1.27876	0.201005	61316.7	112304	12070	0.826146
Anx7y~il18+Age+Sex+BMI+Race_Ethnicity+Smoking+healthDrinking+Healthy_physical_activity+Qualification+Townsend_deprivation_index+urban+CHD+diabet+Hype	il18	0.0121187	0.214741	0.829972	62276.8	115494	12222	0.998399
Anx7y~il18bp+Age+Sex+BMI+Race_Ethnicity+Smoking+healthDrinking+Healthy_physical_activity+Qualification+Townsend_deprivation_index+urban+CHD+diabet+Hype	il18bp	0.00239463	0.0281469	0.977545	62532.7	114495	12311	0.998399
Anx7y~il18r1+Age+Sex+BMI+Race_Ethnicity+Smoking+healthDrinking+Healthy_physical_activity+Qualification+Townsend_deprivation_index+urban+CHD+diabet+Hype	il18r1	0.0716904	0.921227	0.35695	63070.1	116433	12392	0.941786
Anx7y~il18rap+Age+Sex+BMI+Race_Ethnicity+Smoking+healthDrinking+Healthy_physical_activity+Qualification+Townsend_deprivation_index+urban+CHD+diabet+Hype	il18rap	0.00939404	0.647232	0.517494	61565.2	113292	12105	0.966808
Anx7y~il19+Age+Sex+BMI+Race_Ethnicity+Smoking+healthDrinking+Healthy_physical_activity+Qualification+Townsend_deprivation_index+urban+CHD+diabet+Hype	il19	-0.0322047	-0.855513	0.392284	60935.6	112090	11982	0.941786
Anx7y~il1a+Age+Sex+BMI+Race_Ethnicity+Smoking+healthDrinking+Healthy_physical_activity+Qualification+Townsend_deprivation_index+urban+CHD+diabet+Hype	il1a	-0.0354421	-0.779283	0.435828	61196	113424	12011	0.947376
Anx7y~il1b+Age+Sex+BMI+Race_Ethnicity+Smoking+healthDrinking+Healthy_physical_activity+Qualification+Townsend_deprivation_index+urban+CHD+diabet+Hype	il1b	0.00091265	0.0200648	0.983992	60963.7	113042	11964	0.998399
Anx7y~il1r1+Age+Sex+BMI+Race_Ethnicity+Smoking+healthDrinking+Healthy_physical_activity+Qualification+Townsend_deprivation_index+urban+CHD+diabet+Hype	il1r1	0.0491095	0.417973	0.675974	62235.4	114683	12233	0.998399
Anx7y~il1r2+Age+Sex+BMI+Race_Ethnicity+Smoking+healthDrinking+Healthy_physical_activity+Qualification+Townsend_deprivation_index+urban+CHD+diabet+Hype	il1r2	-0.0247736	-0.187552	0.851231	62392	115464	12251	0.998399
Anx7y~il1rap+Age+Sex+BMI+Race_Ethnicity+Smoking+healthDrinking+Healthy_physical_activity+Qualification+Townsend_deprivation_index+urban+CHD+diabet+Hype	il1rap	-0.0641047	-1.14279	0.25315	62345	114832	12256	0.871652
Anx7y~il1rl1+Age+Sex+BMI+Race_Ethnicity+Smoking+healthDrinking+Healthy_physical_activity+Qualification+Townsend_deprivation_index+urban+CHD+diabet+Hype	il1rl1	-0.0194843	-0.369787	0.711548	62938.4	115507	12384	0.998399
Anx7y~il1rl2+Age+Sex+BMI+Race_Ethnicity+Smoking+healthDrinking+Healthy_physical_activity+Qualification+Townsend_deprivation_index+urban+CHD+diabet+Hype	il1rl2	0.130159	1.94564	0.0517216	61192.9	113394	12011	0.637107
Anx7y~il1rn+Age+Sex+BMI+Race_Ethnicity+Smoking+healthDrinking+Healthy_physical_activity+Qualification+Townsend_deprivation_index+urban+CHD+diabet+Hype	il1rn	0.0411503	0.849939	0.395375	62393.4	115631	12247	0.941786
Anx7y~il2+Age+Sex+BMI+Race_Ethnicity+Smoking+healthDrinking+Healthy_physical_activity+Qualification+Townsend_deprivation_index+urban+CHD+diabet+Hype	il2	-0.0894922	-1.12919	0.258839	61195.4	113418	12011	0.871652
Anx7y~il20+Age+Sex+BMI+Race_Ethnicity+Smoking+healthDrinking+Healthy_physical_activity+Qualification+Townsend_deprivation_index+urban+CHD+diabet+Hype	il20	-0.0528154	-1.03363	0.301329	61195.6	113420	12011	0.896025
Anx7y~il20ra+Age+Sex+BMI+Race_Ethnicity+Smoking+healthDrinking+Healthy_physical_activity+Qualification+Townsend_deprivation_index+urban+CHD+diabet+Hype	il20ra	-0.0479115	-0.8788	0.379527	61195.9	113422	12011	0.941786
Anx7y~il22ra1+Age+Sex+BMI+Race_Ethnicity+Smoking+healthDrinking+Healthy_physical_activity+Qualification+Townsend_deprivation_index+urban+CHD+diabet+Hype	il22ra1	-0.0558074	-0.929274	0.352766	61195.8	113422	12011	0.941786
Anx7y~il24+Age+Sex+BMI+Race_Ethnicity+Smoking+healthDrinking+Healthy_physical_activity+Qualification+Townsend_deprivation_index+urban+CHD+diabet+Hype	il24	-0.0146878	-0.28313	0.777082	61196.6	113429	12011	0.998399
Anx7y~il2ra+Age+Sex+BMI+Race_Ethnicity+Smoking+healthDrinking+Healthy_physical_activity+Qualification+Townsend_deprivation_index+urban+CHD+diabet+Hype	il2ra	0.021024	0.331598	0.740198	62025.1	114013	12199	0.998399
Anx7y~il2rb+Age+Sex+BMI+Race_Ethnicity+Smoking+healthDrinking+Healthy_physical_activity+Qualification+Townsend_deprivation_index+urban+CHD+diabet+Hype	il2rb	0.0886182	1.25022	0.211244	61195.1	113415	12011	0.835271
Anx7y~il32+Age+Sex+BMI+Race_Ethnicity+Smoking+healthDrinking+Healthy_physical_activity+Qualification+Townsend_deprivation_index+urban+CHD+diabet+Hype	il32	0.0394737	0.653186	0.513649	62202	114258	12236	0.966808
Anx7y~il33+Age+Sex+BMI+Race_Ethnicity+Smoking+healthDrinking+Healthy_physical_activity+Qualification+Townsend_deprivation_index+urban+CHD+diabet+Hype	il33	-0.101823	-1.57449	0.1154	61194.2	113406	12011	0.713586
Anx7y~il34+Age+Sex+BMI+Race_Ethnicity+Smoking+healthDrinking+Healthy_physical_activity+Qualification+Townsend_deprivation_index+urban+CHD+diabet+Hype	il34	-0.0231518	-0.327777	0.743086	60837.4	112009	11960	0.998399
Anx7y~il3ra+Age+Sex+BMI+Race_Ethnicity+Smoking+healthDrinking+Healthy_physical_activity+Qualification+Townsend_deprivation_index+urban+CHD+diabet+Hype	il3ra	-0.000293552	-0.00364999	0.997088	61196.7	113430	12011	0.998399
Anx7y~il4+Age+Sex+BMI+Race_Ethnicity+Smoking+healthDrinking+Healthy_physical_activity+Qualification+Townsend_deprivation_index+urban+CHD+diabet+Hype	il4	0.0122783	0.430025	0.667185	61196.5	113428	12011	0.998399
Anx7y~il4r+Age+Sex+BMI+Race_Ethnicity+Smoking+healthDrinking+Healthy_physical_activity+Qualification+Townsend_deprivation_index+urban+CHD+diabet+Hype	il4r	0.0122827	0.171693	0.863682	62202.4	114261	12236	0.998399
Anx7y~il5+Age+Sex+BMI+Race_Ethnicity+Smoking+healthDrinking+Healthy_physical_activity+Qualification+Townsend_deprivation_index+urban+CHD+diabet+Hype	il5	-0.0355131	-2.00586	0.044894	61192.6	113392	12011	0.637107
Anx7y~il5ra+Age+Sex+BMI+Race_Ethnicity+Smoking+healthDrinking+Healthy_physical_activity+Qualification+Townsend_deprivation_index+urban+CHD+diabet+Hype	il5ra	0.0118714	0.259449	0.795293	62202.4	114261	12236	0.998399
Anx7y~il6+Age+Sex+BMI+Race_Ethnicity+Smoking+healthDrinking+Healthy_physical_activity+Qualification+Townsend_deprivation_index+urban+CHD+diabet+Hype	il6	0.0028269	0.0796401	0.936525	61978.4	113994	12188	0.998399
Anx7y~il6r+Age+Sex+BMI+Race_Ethnicity+Smoking+healthDrinking+Healthy_physical_activity+Qualification+Townsend_deprivation_index+urban+CHD+diabet+Hype	il6r	-0.0778324	-1.06249	0.288034	61898.3	113362	12185	0.889451
Anx7y~il6st+Age+Sex+BMI+Race_Ethnicity+Smoking+healthDrinking+Healthy_physical_activity+Qualification+Townsend_deprivation_index+urban+CHD+diabet+Hype	il6st	-0.166778	-1.16736	0.243086	62356	114479	12268	0.871652
Anx7y~il7+Age+Sex+BMI+Race_Ethnicity+Smoking+healthDrinking+Healthy_physical_activity+Qualification+Townsend_deprivation_index+urban+CHD+diabet+Hype	il7	0.0201815	0.521631	0.601937	62202.2	114259	12236	0.986831
Anx7y~il7r+Age+Sex+BMI+Race_Ethnicity+Smoking+healthDrinking+Healthy_physical_activity+Qualification+Townsend_deprivation_index+urban+CHD+diabet+Hype	il7r	-0.0948605	-1.95976	0.0500469	62342.5	114809	12256	0.637107
Anx7y~ilkap+Age+Sex+BMI+Race_Ethnicity+Smoking+healthDrinking+Healthy_physical_activity+Qualification+Townsend_deprivation_index+urban+CHD+diabet+Hype	ilkap	0.0531013	1.23381	0.217297	60850.1	112242	11957	0.843252
Anx7y~impa1+Age+Sex+BMI+Race_Ethnicity+Smoking+healthDrinking+Healthy_physical_activity+Qualification+Townsend_deprivation_index+urban+CHD+diabet+Hype	impa1	-0.00782648	-0.191567	0.848085	62001.8	114442	12182	0.998399
Anx7y~ing1+Age+Sex+BMI+Race_Ethnicity+Smoking+healthDrinking+Healthy_physical_activity+Qualification+Townsend_deprivation_index+urban+CHD+diabet+Hype	ing1	0.0396708	0.731868	0.464263	60791.7	111621	11959	0.961338
Anx7y~inhbc+Age+Sex+BMI+Race_Ethnicity+Smoking+healthDrinking+Healthy_physical_activity+Qualification+Townsend_deprivation_index+urban+CHD+diabet+Hype	inhbc	0.0863215	1.43414	0.151558	62344.3	114825	12256	0.786619
Anx7y~inpp1+Age+Sex+BMI+Race_Ethnicity+Smoking+healthDrinking+Healthy_physical_activity+Qualification+Townsend_deprivation_index+urban+CHD+diabet+Hype	inpp1	0.0295491	0.635988	0.524796	61978	113990	12188	0.966808
Anx7y~inppl1+Age+Sex+BMI+Race_Ethnicity+Smoking+healthDrinking+Healthy_physical_activity+Qualification+Townsend_deprivation_index+urban+CHD+diabet+Hype	inppl1	0.00838217	0.331222	0.740482	61978.3	113993	12188	0.998399
Anx7y~ipcef1+Age+Sex+BMI+Race_Ethnicity+Smoking+healthDrinking+Healthy_physical_activity+Qualification+Townsend_deprivation_index+urban+CHD+diabet+Hype	ipcef1	0.0162852	0.587913	0.556602	61937.5	114375	12168	0.974537
Anx7y~iqgap2+Age+Sex+BMI+Race_Ethnicity+Smoking+healthDrinking+Healthy_physical_activity+Qualification+Townsend_deprivation_index+urban+CHD+diabet+Hype	iqgap2	0.0704167	1.57443	0.115415	61975.9	113971	12188	0.713586
Anx7y~irag2+Age+Sex+BMI+Race_Ethnicity+Smoking+healthDrinking+Healthy_physical_activity+Qualification+Townsend_deprivation_index+urban+CHD+diabet+Hype	irag2	0.0262225	0.959779	0.337186	61144.7	112407	12025	0.933229
Anx7y~irak1+Age+Sex+BMI+Race_Ethnicity+Smoking+healthDrinking+Healthy_physical_activity+Qualification+Townsend_deprivation_index+urban+CHD+diabet+Hype	irak1	0.0151097	0.421938	0.673078	61196.5	113428	12011	0.998399
Anx7y~irak4+Age+Sex+BMI+Race_Ethnicity+Smoking+healthDrinking+Healthy_physical_activity+Qualification+Townsend_deprivation_index+urban+CHD+diabet+Hype	irak4	0.00408851	0.171919	0.863504	62202.4	114261	12236	0.998399
Anx7y~islr2+Age+Sex+BMI+Race_Ethnicity+Smoking+healthDrinking+Healthy_physical_activity+Qualification+Townsend_deprivation_index+urban+CHD+diabet+Hype	islr2	0.000606546	0.00877213	0.993001	59965.8	110183	11794	0.998399
Anx7y~ism1+Age+Sex+BMI+Race_Ethnicity+Smoking+healthDrinking+Healthy_physical_activity+Qualification+Townsend_deprivation_index+urban+CHD+diabet+Hype	ism1	0.0607343	0.937161	0.348694	62201.6	114254	12236	0.941786
Anx7y~itga11+Age+Sex+BMI+Race_Ethnicity+Smoking+healthDrinking+Healthy_physical_activity+Qualification+Townsend_deprivation_index+urban+CHD+diabet+Hype	itga11	-0.0942385	-1.27095	0.203771	62200.8	114247	12236	0.826146
Anx7y~itga5+Age+Sex+BMI+Race_Ethnicity+Smoking+healthDrinking+Healthy_physical_activity+Qualification+Townsend_deprivation_index+urban+CHD+diabet+Hype	itga5	-0.0286087	-0.276179	0.782415	62346.2	114844	12256	0.998399
Anx7y~itga6+Age+Sex+BMI+Race_Ethnicity+Smoking+healthDrinking+Healthy_physical_activity+Qualification+Townsend_deprivation_index+urban+CHD+diabet+Hype	itga6	-0.00954904	-0.202312	0.839676	62202.4	114261	12236	0.998399
Anx7y~itgam+Age+Sex+BMI+Race_Ethnicity+Smoking+healthDrinking+Healthy_physical_activity+Qualification+Townsend_deprivation_index+urban+CHD+diabet+Hype	itgam	-0.194624	-2.40449	0.01621	62340.5	114790	12256	0.525102
Anx7y~itgav+Age+Sex+BMI+Race_Ethnicity+Smoking+healthDrinking+Healthy_physical_activity+Qualification+Townsend_deprivation_index+urban+CHD+diabet+Hype	itgav	-0.20251	-1.30049	0.193456	62918.6	115930	12368	0.826146
Anx7y~itgb1+Age+Sex+BMI+Race_Ethnicity+Smoking+healthDrinking+Healthy_physical_activity+Qualification+Townsend_deprivation_index+urban+CHD+diabet+Hype	itgb1	-0.130522	-1.1329	0.257279	62239	113883	12255	0.871652
Anx7y~itgb1bp1+Age+Sex+BMI+Race_Ethnicity+Smoking+healthDrinking+Healthy_physical_activity+Qualification+Townsend_deprivation_index+urban+CHD+diabet+Hype	itgb1bp1	-0.0507449	-0.81866	0.412997	60807.4	111351	11970	0.941786
Anx7y~itgb1bp2+Age+Sex+BMI+Race_Ethnicity+Smoking+healthDrinking+Healthy_physical_activity+Qualification+Townsend_deprivation_index+urban+CHD+diabet+Hype	itgb1bp2	-0.00859587	-0.377864	0.705538	61145.5	112414	12025	0.998399
Anx7y~itgb2+Age+Sex+BMI+Race_Ethnicity+Smoking+healthDrinking+Healthy_physical_activity+Qualification+Townsend_deprivation_index+urban+CHD+diabet+Hype	itgb2	-0.256192	-2.83251	0.00462602	61840	112411	12196	0.330382
Anx7y~itgb5+Age+Sex+BMI+Race_Ethnicity+Smoking+healthDrinking+Healthy_physical_activity+Qualification+Townsend_deprivation_index+urban+CHD+diabet+Hype	itgb5	-0.0842502	-1.26914	0.204416	62642.4	115290	12317	0.826146
Anx7y~itgb6+Age+Sex+BMI+Race_Ethnicity+Smoking+healthDrinking+Healthy_physical_activity+Qualification+Townsend_deprivation_index+urban+CHD+diabet+Hype	itgb6	-0.229616	-2.66918	0.00761399	61189.5	113362	12011	0.380986
Anx7y~itgb7+Age+Sex+BMI+Race_Ethnicity+Smoking+healthDrinking+Healthy_physical_activity+Qualification+Townsend_deprivation_index+urban+CHD+diabet+Hype	itgb7	-0.109523	-1.99687	0.0458609	62916.3	115908	12368	0.637107
Anx7y~itih3+Age+Sex+BMI+Race_Ethnicity+Smoking+healthDrinking+Healthy_physical_activity+Qualification+Townsend_deprivation_index+urban+CHD+diabet+Hype	itih3	-0.0907609	-1.38164	0.167108	62530.7	114477	12311	0.809833
Anx7y~itm2a+Age+Sex+BMI+Race_Ethnicity+Smoking+healthDrinking+Healthy_physical_activity+Qualification+Townsend_deprivation_index+urban+CHD+diabet+Hype	itm2a	-0.0698276	-1.70917	0.087445	62199.5	114234	12236	0.700844
Anx7y~ivd+Age+Sex+BMI+Race_Ethnicity+Smoking+healthDrinking+Healthy_physical_activity+Qualification+Townsend_deprivation_index+urban+CHD+diabet+Hype	ivd	0.0710195	1.38841	0.165037	60929.7	112340	11974	0.804829
Anx7y~jam2+Age+Sex+BMI+Race_Ethnicity+Smoking+healthDrinking+Healthy_physical_activity+Qualification+Townsend_deprivation_index+urban+CHD+diabet+Hype	jam2	-0.173051	-1.7085	0.0875685	63079.4	116406	12395	0.700844
Anx7y~jchain+Age+Sex+BMI+Race_Ethnicity+Smoking+healthDrinking+Healthy_physical_activity+Qualification+Townsend_deprivation_index+urban+CHD+diabet+Hype	jchain	-0.00273756	-0.0661354	0.947271	61196.7	113430	12011	0.998399
Anx7y~jun+Age+Sex+BMI+Race_Ethnicity+Smoking+healthDrinking+Healthy_physical_activity+Qualification+Townsend_deprivation_index+urban+CHD+diabet+Hype	jun	0.0950893	1.92551	0.0541892	61192.9	113395	12011	0.637107
Anx7y~kazald1+Age+Sex+BMI+Race_Ethnicity+Smoking+healthDrinking+Healthy_physical_activity+Qualification+Townsend_deprivation_index+urban+CHD+diabet+Hype	kazald1	-0.07255	-1.28858	0.197569	61976.7	113979	12188	0.826146
Anx7y~kcnip4+Age+Sex+BMI+Race_Ethnicity+Smoking+healthDrinking+Healthy_physical_activity+Qualification+Townsend_deprivation_index+urban+CHD+diabet+Hype	kcnip4	0.013366	0.273357	0.784583	60931.6	112357	11974	0.998399
Anx7y~kdr+Age+Sex+BMI+Race_Ethnicity+Smoking+healthDrinking+Healthy_physical_activity+Qualification+Townsend_deprivation_index+urban+CHD+diabet+Hype	kdr	0.0274343	0.285312	0.77541	62643.9	115304	12317	0.998399
Anx7y~kel+Age+Sex+BMI+Race_Ethnicity+Smoking+healthDrinking+Healthy_physical_activity+Qualification+Townsend_deprivation_index+urban+CHD+diabet+Hype	kel	-0.117866	-1.6605	0.09684	60928.9	112332	11974	0.700844
Anx7y~kifbp+Age+Sex+BMI+Race_Ethnicity+Smoking+healthDrinking+Healthy_physical_activity+Qualification+Townsend_deprivation_index+urban+CHD+diabet+Hype	kifbp	0.00347887	0.114762	0.908636	61978.4	113994	12188	0.998399
Anx7y~kir2dl3+Age+Sex+BMI+Race_Ethnicity+Smoking+healthDrinking+Healthy_physical_activity+Qualification+Townsend_deprivation_index+urban+CHD+diabet+Hype	kir2dl3	-0.033789	-1.00671	0.314094	60807	111347	11970	0.915377
Anx7y~kir3dl1+Age+Sex+BMI+Race_Ethnicity+Smoking+healthDrinking+Healthy_physical_activity+Qualification+Townsend_deprivation_index+urban+CHD+diabet+Hype	kir3dl1	0.0205058	1.00198	0.316374	60807.1	111347	11970	0.918698
Anx7y~kirrel2+Age+Sex+BMI+Race_Ethnicity+Smoking+healthDrinking+Healthy_physical_activity+Qualification+Townsend_deprivation_index+urban+CHD+diabet+Hype	kirrel2	-0.134187	-2.08417	0.0371655	60927.3	112317	11974	0.637107
Anx7y~kit+Age+Sex+BMI+Race_Ethnicity+Smoking+healthDrinking+Healthy_physical_activity+Qualification+Townsend_deprivation_index+urban+CHD+diabet+Hype	kit	0.00322006	0.0376681	0.969953	62438.7	114340	12292	0.998399
Anx7y~kitlg+Age+Sex+BMI+Race_Ethnicity+Smoking+healthDrinking+Healthy_physical_activity+Qualification+Townsend_deprivation_index+urban+CHD+diabet+Hype	kitlg	-0.124265	-1.76521	0.0775529	62354.3	114463	12268	0.700844
Anx7y~klb+Age+Sex+BMI+Race_Ethnicity+Smoking+healthDrinking+Healthy_physical_activity+Qualification+Townsend_deprivation_index+urban+CHD+diabet+Hype	klb	0.00216524	0.0630265	0.949746	60931.7	112358	11974	0.998399
Anx7y~klk1+Age+Sex+BMI+Race_Ethnicity+Smoking+healthDrinking+Healthy_physical_activity+Qualification+Townsend_deprivation_index+urban+CHD+diabet+Hype	klk1	-0.0139261	-0.699127	0.484486	61825	113741	12157	0.965155
Anx7y~klk10+Age+Sex+BMI+Race_Ethnicity+Smoking+healthDrinking+Healthy_physical_activity+Qualification+Townsend_deprivation_index+urban+CHD+diabet+Hype	klk10	-0.00242552	-0.0383511	0.969408	62360.1	114669	12264	0.998399
Anx7y~klk11+Age+Sex+BMI+Race_Ethnicity+Smoking+healthDrinking+Healthy_physical_activity+Qualification+Townsend_deprivation_index+urban+CHD+diabet+Hype	klk11	-0.0902094	-1.06732	0.285848	62059.4	114256	12201	0.889451
Anx7y~klk12+Age+Sex+BMI+Race_Ethnicity+Smoking+healthDrinking+Healthy_physical_activity+Qualification+Townsend_deprivation_index+urban+CHD+diabet+Hype	klk12	0.0364885	1.96088	0.0499156	60804.2	111321	11970	0.637107
Anx7y~klk13+Age+Sex+BMI+Race_Ethnicity+Smoking+healthDrinking+Healthy_physical_activity+Qualification+Townsend_deprivation_index+urban+CHD+diabet+Hype	klk13	0.0652819	1.08684	0.277128	60868.6	112149	11964	0.888847
Anx7y~klk14+Age+Sex+BMI+Race_Ethnicity+Smoking+healthDrinking+Healthy_physical_activity+Qualification+Townsend_deprivation_index+urban+CHD+diabet+Hype	klk14	-0.0561229	-1.03086	0.302625	62919.2	115936	12368	0.897165
Anx7y~klk4+Age+Sex+BMI+Race_Ethnicity+Smoking+healthDrinking+Healthy_physical_activity+Qualification+Townsend_deprivation_index+urban+CHD+diabet+Hype	klk4	0.0372505	0.908639	0.363558	62919.5	115938	12368	0.941786
Anx7y~klk6+Age+Sex+BMI+Race_Ethnicity+Smoking+healthDrinking+Healthy_physical_activity+Qualification+Townsend_deprivation_index+urban+CHD+diabet+Hype	klk6	0.13119	1.58542	0.112896	62578.2	115185	12304	0.713586
Anx7y~klk8+Age+Sex+BMI+Race_Ethnicity+Smoking+healthDrinking+Healthy_physical_activity+Qualification+Townsend_deprivation_index+urban+CHD+diabet+Hype	klk8	-0.0402487	-0.546423	0.584786	60306.3	111962	11831	0.986831
Anx7y~klrb1+Age+Sex+BMI+Race_Ethnicity+Smoking+healthDrinking+Healthy_physical_activity+Qualification+Townsend_deprivation_index+urban+CHD+diabet+Hype	klrb1	-0.173067	-2.51071	0.0120614	63064.7	116382	12392	0.420139
Anx7y~klrd1+Age+Sex+BMI+Race_Ethnicity+Smoking+healthDrinking+Healthy_physical_activity+Qualification+Townsend_deprivation_index+urban+CHD+diabet+Hype	klrd1	-0.01497	-0.278261	0.780816	63070.9	116440	12392	0.998399
Anx7y~krt14+Age+Sex+BMI+Race_Ethnicity+Smoking+healthDrinking+Healthy_physical_activity+Qualification+Townsend_deprivation_index+urban+CHD+diabet+Hype	krt14	-0.0561611	-0.642708	0.520426	59109.6	108917	11617	0.966808
Anx7y~krt18+Age+Sex+BMI+Race_Ethnicity+Smoking+healthDrinking+Healthy_physical_activity+Qualification+Townsend_deprivation_index+urban+CHD+diabet+Hype	krt18	0.088207	2.68495	0.00726387	61971.2	113927	12188	0.380986
Anx7y~krt19+Age+Sex+BMI+Race_Ethnicity+Smoking+healthDrinking+Healthy_physical_activity+Qualification+Townsend_deprivation_index+urban+CHD+diabet+Hype	krt19	0.0321216	0.834302	0.404127	62110.1	114122	12217	0.941786
Anx7y~krt5+Age+Sex+BMI+Race_Ethnicity+Smoking+healthDrinking+Healthy_physical_activity+Qualification+Townsend_deprivation_index+urban+CHD+diabet+Hype	krt5	-0.0843863	-1.6368	0.101699	60929	112333	11974	0.700844
Anx7y~kyat1+Age+Sex+BMI+Race_Ethnicity+Smoking+healthDrinking+Healthy_physical_activity+Qualification+Townsend_deprivation_index+urban+CHD+diabet+Hype	kyat1	0.0385302	0.878455	0.379714	62252.7	114236	12249	0.941786
Anx7y~kynu+Age+Sex+BMI+Race_Ethnicity+Smoking+healthDrinking+Healthy_physical_activity+Qualification+Townsend_deprivation_index+urban+CHD+diabet+Hype	kynu	0.154425	2.73193	0.00630528	63063.5	116371	12392	0.368985
Anx7y~l1cam+Age+Sex+BMI+Race_Ethnicity+Smoking+healthDrinking+Healthy_physical_activity+Qualification+Townsend_deprivation_index+urban+CHD+diabet+Hype	l1cam	-0.0587168	-0.677006	0.498415	62643.6	115301	12317	0.965155
Anx7y~lactb2+Age+Sex+BMI+Race_Ethnicity+Smoking+healthDrinking+Healthy_physical_activity+Qualification+Townsend_deprivation_index+urban+CHD+diabet+Hype	lactb2	0.00644967	0.171785	0.863609	62357.4	114492	12268	0.998399
Anx7y~lag3+Age+Sex+BMI+Race_Ethnicity+Smoking+healthDrinking+Healthy_physical_activity+Qualification+Townsend_deprivation_index+urban+CHD+diabet+Hype	lag3	-0.127711	-2.05228	0.0401636	61974.2	113955	12188	0.637107
Anx7y~lair1+Age+Sex+BMI+Race_Ethnicity+Smoking+healthDrinking+Healthy_physical_activity+Qualification+Townsend_deprivation_index+urban+CHD+diabet+Hype	lair1	0.103881	1.43504	0.151302	62487.2	115708	12268	0.786619
Anx7y~lair2+Age+Sex+BMI+Race_Ethnicity+Smoking+healthDrinking+Healthy_physical_activity+Qualification+Townsend_deprivation_index+urban+CHD+diabet+Hype	lair2	-0.0158406	-0.664829	0.506172	62001.4	114439	12182	0.965155
Anx7y~lama4+Age+Sex+BMI+Race_Ethnicity+Smoking+healthDrinking+Healthy_physical_activity+Qualification+Townsend_deprivation_index+urban+CHD+diabet+Hype	lama4	-0.031096	-0.400334	0.688917	62789.1	116437	12323	0.998399
Anx7y~lamp2+Age+Sex+BMI+Race_Ethnicity+Smoking+healthDrinking+Healthy_physical_activity+Qualification+Townsend_deprivation_index+urban+CHD+diabet+Hype	lamp2	0.115	0.855368	0.392365	60646.8	111941	11915	0.941786
Anx7y~lamp3+Age+Sex+BMI+Race_Ethnicity+Smoking+healthDrinking+Healthy_physical_activity+Qualification+Townsend_deprivation_index+urban+CHD+diabet+Hype	lamp3	0.0340106	0.676314	0.498854	62993.2	116362	12375	0.965155
Anx7y~lap3+Age+Sex+BMI+Race_Ethnicity+Smoking+healthDrinking+Healthy_physical_activity+Qualification+Townsend_deprivation_index+urban+CHD+diabet+Hype	lap3	-0.00283637	-0.0543565	0.956652	61196.7	113430	12011	0.998399
Anx7y~lat+Age+Sex+BMI+Race_Ethnicity+Smoking+healthDrinking+Healthy_physical_activity+Qualification+Townsend_deprivation_index+urban+CHD+diabet+Hype	lat	-0.0102332	-0.316936	0.751297	63070.9	116440	12392	0.998399
Anx7y~lat2+Age+Sex+BMI+Race_Ethnicity+Smoking+healthDrinking+Healthy_physical_activity+Qualification+Townsend_deprivation_index+urban+CHD+diabet+Hype	lat2	0.0120631	0.604328	0.545637	61978	113991	12188	0.973466
Anx7y~layn+Age+Sex+BMI+Race_Ethnicity+Smoking+healthDrinking+Healthy_physical_activity+Qualification+Townsend_deprivation_index+urban+CHD+diabet+Hype	layn	0.119244	1.50255	0.132982	61860.6	113693	12167	0.750582
Anx7y~lbp+Age+Sex+BMI+Race_Ethnicity+Smoking+healthDrinking+Healthy_physical_activity+Qualification+Townsend_deprivation_index+urban+CHD+diabet+Hype	lbp	-0.0374657	-0.868743	0.385004	62531.9	114488	12311	0.941786
Anx7y~lbr+Age+Sex+BMI+Race_Ethnicity+Smoking+healthDrinking+Healthy_physical_activity+Qualification+Townsend_deprivation_index+urban+CHD+diabet+Hype	lbr	0.0294178	0.815004	0.415086	63081.7	116427	12395	0.941786
Anx7y~lcn2+Age+Sex+BMI+Race_Ethnicity+Smoking+healthDrinking+Healthy_physical_activity+Qualification+Townsend_deprivation_index+urban+CHD+diabet+Hype	lcn2	-0.0314687	-0.454917	0.649177	60416.7	110555	11895	0.998399
Anx7y~ldlr+Age+Sex+BMI+Race_Ethnicity+Smoking+healthDrinking+Healthy_physical_activity+Qualification+Townsend_deprivation_index+urban+CHD+diabet+Hype	ldlr	0.0659431	1.3622	0.17316	62570.1	114579	12318	0.817458
Anx7y~lefty2+Age+Sex+BMI+Race_Ethnicity+Smoking+healthDrinking+Healthy_physical_activity+Qualification+Townsend_deprivation_index+urban+CHD+diabet+Hype	lefty2	-0.0519251	-1.07076	0.284296	62874.8	115864	12359	0.889451
Anx7y~lep+Age+Sex+BMI+Race_Ethnicity+Smoking+healthDrinking+Healthy_physical_activity+Qualification+Townsend_deprivation_index+urban+CHD+diabet+Hype	lep	0.0144639	0.381122	0.70312	62357.3	114491	12268	0.998399
Anx7y~lepr+Age+Sex+BMI+Race_Ethnicity+Smoking+healthDrinking+Healthy_physical_activity+Qualification+Townsend_deprivation_index+urban+CHD+diabet+Hype	lepr	0.0113531	0.141178	0.887731	62357.4	114492	12268	0.998399
Anx7y~lgals1+Age+Sex+BMI+Race_Ethnicity+Smoking+healthDrinking+Healthy_physical_activity+Qualification+Townsend_deprivation_index+urban+CHD+diabet+Hype	lgals1	-0.104893	-1.40043	0.161409	62355.4	114474	12268	0.796379
Anx7y~lgals3+Age+Sex+BMI+Race_Ethnicity+Smoking+healthDrinking+Healthy_physical_activity+Qualification+Townsend_deprivation_index+urban+CHD+diabet+Hype	lgals3	-0.0758135	-0.903734	0.366154	62514.9	114331	12311	0.941786
Anx7y~lgals4+Age+Sex+BMI+Race_Ethnicity+Smoking+healthDrinking+Healthy_physical_activity+Qualification+Townsend_deprivation_index+urban+CHD+diabet+Hype	lgals4	0.0903431	1.84081	0.0656742	62485.9	115695	12268	0.699627
Anx7y~lgals7_lgals7b+Age+Sex+BMI+Race_Ethnicity+Smoking+healthDrinking+Healthy_physical_activity+Qualification+Townsend_deprivation_index+urban+CHD+diabet+Hype	lgals7_lgals7b	0.0427473	0.692667	0.488532	62193.8	114523	12227	0.965155
Anx7y~lgals9+Age+Sex+BMI+Race_Ethnicity+Smoking+healthDrinking+Healthy_physical_activity+Qualification+Townsend_deprivation_index+urban+CHD+diabet+Hype	lgals9	0.0716414	0.859414	0.390129	62484.2	115717	12267	0.941786
Anx7y~lgals8+Age+Sex+BMI+Race_Ethnicity+Smoking+healthDrinking+Healthy_physical_activity+Qualification+Townsend_deprivation_index+urban+CHD+diabet+Hype	lgals8	0.00636049	0.157164	0.875118	63082.3	116433	12395	0.998399
Anx7y~lgmn+Age+Sex+BMI+Race_Ethnicity+Smoking+healthDrinking+Healthy_physical_activity+Qualification+Townsend_deprivation_index+urban+CHD+diabet+Hype	lgmn	0.045354	0.645074	0.518891	62788.9	116435	12323	0.966808
Anx7y~lhb+Age+Sex+BMI+Race_Ethnicity+Smoking+healthDrinking+Healthy_physical_activity+Qualification+Townsend_deprivation_index+urban+CHD+diabet+Hype	lhb	0.00945543	0.325313	0.74495	60808	111356	11970	0.998399
Anx7y~lhpp+Age+Sex+BMI+Race_Ethnicity+Smoking+healthDrinking+Healthy_physical_activity+Qualification+Townsend_deprivation_index+urban+CHD+diabet+Hype	lhpp	0.0325647	0.787728	0.430871	62594.6	116143	12283	0.947376
Anx7y~lif+Age+Sex+BMI+Race_Ethnicity+Smoking+healthDrinking+Healthy_physical_activity+Qualification+Townsend_deprivation_index+urban+CHD+diabet+Hype	lif	0.0205891	0.422628	0.672574	60931.5	112356	11974	0.998399
Anx7y~lifr+Age+Sex+BMI+Race_Ethnicity+Smoking+healthDrinking+Healthy_physical_activity+Qualification+Townsend_deprivation_index+urban+CHD+diabet+Hype	lifr	-0.112086	-1.04554	0.295794	62201.4	114252	12236	0.889451
Anx7y~lilra2+Age+Sex+BMI+Race_Ethnicity+Smoking+healthDrinking+Healthy_physical_activity+Qualification+Townsend_deprivation_index+urban+CHD+diabet+Hype	lilra2	-0.0989244	-1.42239	0.154938	62344.3	114826	12256	0.786619
Anx7y~lilra5+Age+Sex+BMI+Race_Ethnicity+Smoking+healthDrinking+Healthy_physical_activity+Qualification+Townsend_deprivation_index+urban+CHD+diabet+Hype	lilra5	-0.091016	-1.1541	0.248483	62266.2	114325	12250	0.871652
Anx7y~lilrb1+Age+Sex+BMI+Race_Ethnicity+Smoking+healthDrinking+Healthy_physical_activity+Qualification+Townsend_deprivation_index+urban+CHD+diabet+Hype	lilrb1	-0.028026	-0.31017	0.756437	63139.8	116018	12420	0.998399
Anx7y~lilrb2+Age+Sex+BMI+Race_Ethnicity+Smoking+healthDrinking+Healthy_physical_activity+Qualification+Townsend_deprivation_index+urban+CHD+diabet+Hype	lilrb2	-0.00695398	-0.09628	0.9233	62808	115050	12364	0.998399
Anx7y~lilrb4+Age+Sex+BMI+Race_Ethnicity+Smoking+healthDrinking+Healthy_physical_activity+Qualification+Townsend_deprivation_index+urban+CHD+diabet+Hype	lilrb4	0.0649848	1.0657	0.286581	61195.5	113419	12011	0.889451
Anx7y~lilrb5+Age+Sex+BMI+Race_Ethnicity+Smoking+healthDrinking+Healthy_physical_activity+Qualification+Townsend_deprivation_index+urban+CHD+diabet+Hype	lilrb5	0.0684794	1.97737	0.0480222	63135.9	115982	12420	0.637107
Anx7y~lpcat2+Age+Sex+BMI+Race_Ethnicity+Smoking+healthDrinking+Healthy_physical_activity+Qualification+Townsend_deprivation_index+urban+CHD+diabet+Hype	lpcat2	0.0503509	0.823339	0.410332	61977.7	113988	12188	0.941786
Anx7y~lpl+Age+Sex+BMI+Race_Ethnicity+Smoking+healthDrinking+Healthy_physical_activity+Qualification+Townsend_deprivation_index+urban+CHD+diabet+Hype	lpl	-0.0764152	-1.43695	0.150758	62355.3	114473	12268	0.786619
Anx7y~lpo+Age+Sex+BMI+Race_Ethnicity+Smoking+healthDrinking+Healthy_physical_activity+Qualification+Townsend_deprivation_index+urban+CHD+diabet+Hype	lpo	0.0174953	0.396063	0.692066	60529.1	112254	11878	0.998399
Anx7y~lrig1+Age+Sex+BMI+Race_Ethnicity+Smoking+healthDrinking+Healthy_physical_activity+Qualification+Townsend_deprivation_index+urban+CHD+diabet+Hype	lrig1	0.0296688	0.400888	0.688509	62796.2	115814	12341	0.998399
Anx7y~lrp1+Age+Sex+BMI+Race_Ethnicity+Smoking+healthDrinking+Healthy_physical_activity+Qualification+Townsend_deprivation_index+urban+CHD+diabet+Hype	lrp1	0.142915	1.50314	0.132828	61976.1	113973	12188	0.750582
Anx7y~lrp11+Age+Sex+BMI+Race_Ethnicity+Smoking+healthDrinking+Healthy_physical_activity+Qualification+Townsend_deprivation_index+urban+CHD+diabet+Hype	lrp11	-0.0376248	-0.515426	0.606265	62357.1	114489	12268	0.986831
Anx7y~lrpap1+Age+Sex+BMI+Race_Ethnicity+Smoking+healthDrinking+Healthy_physical_activity+Qualification+Townsend_deprivation_index+urban+CHD+diabet+Hype	lrpap1	0.027628	0.648455	0.516703	63081.9	116429	12395	0.966808
Anx7y~lrrc25+Age+Sex+BMI+Race_Ethnicity+Smoking+healthDrinking+Healthy_physical_activity+Qualification+Townsend_deprivation_index+urban+CHD+diabet+Hype	lrrc25	-0.12815	-1.93164	0.0534267	61974.6	113959	12188	0.637107
Anx7y~lrrn1+Age+Sex+BMI+Race_Ethnicity+Smoking+healthDrinking+Healthy_physical_activity+Qualification+Townsend_deprivation_index+urban+CHD+diabet+Hype	lrrn1	-0.226695	-3.4226	0.00062233	61184.9	113319	12011	0.229315
Anx7y~lsp1+Age+Sex+BMI+Race_Ethnicity+Smoking+healthDrinking+Healthy_physical_activity+Qualification+Townsend_deprivation_index+urban+CHD+diabet+Hype	lsp1	0.0685347	1.1284	0.259172	62201.2	114250	12236	0.871652
Anx7y~lsm1+Age+Sex+BMI+Race_Ethnicity+Smoking+healthDrinking+Healthy_physical_activity+Qualification+Townsend_deprivation_index+urban+CHD+diabet+Hype	lsm1	-0.0249808	-0.548511	0.583351	60807.8	111354	11970	0.986831
Anx7y~lta+Age+Sex+BMI+Race_Ethnicity+Smoking+healthDrinking+Healthy_physical_activity+Qualification+Townsend_deprivation_index+urban+CHD+diabet+Hype	lta	-0.0141032	-0.229299	0.818641	62202.4	114261	12236	0.998399
Anx7y~lta4h+Age+Sex+BMI+Race_Ethnicity+Smoking+healthDrinking+Healthy_physical_activity+Qualification+Townsend_deprivation_index+urban+CHD+diabet+Hype	lta4h	0.055512	1.29841	0.19417	62918.6	115930	12368	0.826146
Anx7y~ltbp2+Age+Sex+BMI+Race_Ethnicity+Smoking+healthDrinking+Healthy_physical_activity+Qualification+Townsend_deprivation_index+urban+CHD+diabet+Hype	ltbp2	-0.146699	-1.76672	0.0772998	63136.7	115989	12420	0.700844
Anx7y~ltbp3+Age+Sex+BMI+Race_Ethnicity+Smoking+healthDrinking+Healthy_physical_activity+Qualification+Townsend_deprivation_index+urban+CHD+diabet+Hype	ltbp3	0.102258	2.13823	0.0325181	60803.5	111314	11970	0.637107
Anx7y~ltbr+Age+Sex+BMI+Race_Ethnicity+Smoking+healthDrinking+Healthy_physical_activity+Qualification+Townsend_deprivation_index+urban+CHD+diabet+Hype	ltbr	0.0680521	0.715041	0.474597	62167.4	115040	12207	0.965155
Anx7y~lto1+Age+Sex+BMI+Race_Ethnicity+Smoking+healthDrinking+Healthy_physical_activity+Qualification+Townsend_deprivation_index+urban+CHD+diabet+Hype	lto1	-0.00578828	-0.0965755	0.923065	61196.6	113430	12011	0.998399
Anx7y~lxn+Age+Sex+BMI+Race_Ethnicity+Smoking+healthDrinking+Healthy_physical_activity+Qualification+Townsend_deprivation_index+urban+CHD+diabet+Hype	lxn	-0.00762573	-0.211565	0.83245	61702.6	113815	12125	0.998399
Anx7y~ly6d+Age+Sex+BMI+Race_Ethnicity+Smoking+healthDrinking+Healthy_physical_activity+Qualification+Townsend_deprivation_index+urban+CHD+diabet+Hype	ly6d	-0.0644924	-0.912289	0.361635	62187.8	115194	12208	0.941786
Anx7y~ly75+Age+Sex+BMI+Race_Ethnicity+Smoking+healthDrinking+Healthy_physical_activity+Qualification+Townsend_deprivation_index+urban+CHD+diabet+Hype	ly75	-0.121989	-1.91938	0.0549599	62198.8	114227	12236	0.637107
Anx7y~ly9+Age+Sex+BMI+Race_Ethnicity+Smoking+healthDrinking+Healthy_physical_activity+Qualification+Townsend_deprivation_index+urban+CHD+diabet+Hype	ly9	0.0355671	0.401524	0.688041	61610.4	113182	12119	0.998399
Anx7y~lyar+Age+Sex+BMI+Race_Ethnicity+Smoking+healthDrinking+Healthy_physical_activity+Qualification+Townsend_deprivation_index+urban+CHD+diabet+Hype	lyar	0.0764192	1.61939	0.10539	60805.4	111332	11970	0.700844
Anx7y~lyn+Age+Sex+BMI+Race_Ethnicity+Smoking+healthDrinking+Healthy_physical_activity+Qualification+Townsend_deprivation_index+urban+CHD+diabet+Hype	lyn	0.0073407	0.24877	0.803543	61978.3	113994	12188	0.998399
Anx7y~ly96+Age+Sex+BMI+Race_Ethnicity+Smoking+healthDrinking+Healthy_physical_activity+Qualification+Townsend_deprivation_index+urban+CHD+diabet+Hype	ly96	0.0108606	0.152071	0.879134	62001.8	114442	12182	0.998399
Anx7y~lypd1+Age+Sex+BMI+Race_Ethnicity+Smoking+healthDrinking+Healthy_physical_activity+Qualification+Townsend_deprivation_index+urban+CHD+diabet+Hype	lypd1	0.00245553	0.0621181	0.95047	60931.7	112358	11974	0.998399
Anx7y~lypd3+Age+Sex+BMI+Race_Ethnicity+Smoking+healthDrinking+Healthy_physical_activity+Qualification+Townsend_deprivation_index+urban+CHD+diabet+Hype	lypd3	-0.00691159	-0.0914528	0.927134	62181.7	114753	12218	0.998399
Anx7y~lypd8+Age+Sex+BMI+Race_Ethnicity+Smoking+healthDrinking+Healthy_physical_activity+Qualification+Townsend_deprivation_index+urban+CHD+diabet+Hype	lypd8	-0.102012	-1.97219	0.0486113	60804.2	111321	11970	0.637107
Anx7y~mad1l1+Age+Sex+BMI+Race_Ethnicity+Smoking+healthDrinking+Healthy_physical_activity+Qualification+Townsend_deprivation_index+urban+CHD+diabet+Hype	mad1l1	0.0939754	1.79321	0.0729647	61732.8	113451	12142	0.700844
Anx7y~maea+Age+Sex+BMI+Race_Ethnicity+Smoking+healthDrinking+Healthy_physical_activity+Qualification+Townsend_deprivation_index+urban+CHD+diabet+Hype	maea	0.066998	1.06369	0.287492	60806.9	111346	11970	0.889451
Anx7y~maged1+Age+Sex+BMI+Race_Ethnicity+Smoking+healthDrinking+Healthy_physical_activity+Qualification+Townsend_deprivation_index+urban+CHD+diabet+Hype	maged1	-0.0196439	-0.378175	0.705307	60807.9	111355	11970	0.998399
Anx7y~manf+Age+Sex+BMI+Race_Ethnicity+Smoking+healthDrinking+Healthy_physical_activity+Qualification+Townsend_deprivation_index+urban+CHD+diabet+Hype	manf	-0.00552509	-0.266917	0.789537	62789.2	116438	12323	0.998399
Anx7y~mansc1+Age+Sex+BMI+Race_Ethnicity+Smoking+healthDrinking+Healthy_physical_activity+Qualification+Townsend_deprivation_index+urban+CHD+diabet+Hype	mansc1	-0.0471723	-0.508098	0.611394	62643.8	115303	12317	0.989457
Anx7y~map2k6+Age+Sex+BMI+Race_Ethnicity+Smoking+healthDrinking+Healthy_physical_activity+Qualification+Townsend_deprivation_index+urban+CHD+diabet+Hype	map2k6	0.00168234	0.0685366	0.94536	62202.5	114262	12236	0.998399
Anx7y~map3k5+Age+Sex+BMI+Race_Ethnicity+Smoking+healthDrinking+Healthy_physical_activity+Qualification+Townsend_deprivation_index+urban+CHD+diabet+Hype	map3k5	0.0392461	1.58638	0.11268	60805.5	111333	11970	0.713586
Anx7y~map4k5+Age+Sex+BMI+Race_Ethnicity+Smoking+healthDrinking+Healthy_physical_activity+Qualification+Townsend_deprivation_index+urban+CHD+diabet+Hype	map4k5	0.0145534	0.651513	0.514728	61862.4	113710	12167	0.966808
Anx7y~mapk9+Age+Sex+BMI+Race_Ethnicity+Smoking+healthDrinking+Healthy_physical_activity+Qualification+Townsend_deprivation_index+urban+CHD+diabet+Hype	mapk9	-0.003158	-0.0560364	0.955314	62202.5	114262	12236	0.998399
Anx7y~mapt+Age+Sex+BMI+Race_Ethnicity+Smoking+healthDrinking+Healthy_physical_activity+Qualification+Townsend_deprivation_index+urban+CHD+diabet+Hype	mapt	-0.0474458	-0.964646	0.334742	60930.7	112349	11974	0.932813
Anx7y~marco+Age+Sex+BMI+Race_Ethnicity+Smoking+healthDrinking+Healthy_physical_activity+Qualification+Townsend_deprivation_index+urban+CHD+diabet+Hype	marco	-0.100577	-1.04492	0.296078	62356.3	114482	12268	0.889451
Anx7y~masp1+Age+Sex+BMI+Race_Ethnicity+Smoking+healthDrinking+Healthy_physical_activity+Qualification+Townsend_deprivation_index+urban+CHD+diabet+Hype	masp1	0.0110235	0.101278	0.919331	61862.8	113714	12167	0.998399
Anx7y~matn2+Age+Sex+BMI+Race_Ethnicity+Smoking+healthDrinking+Healthy_physical_activity+Qualification+Townsend_deprivation_index+urban+CHD+diabet+Hype	matn2	0.072661	0.841429	0.400124	62579.2	115921	12285	0.941786
Anx7y~matn3+Age+Sex+BMI+Race_Ethnicity+Smoking+healthDrinking+Healthy_physical_activity+Qualification+Townsend_deprivation_index+urban+CHD+diabet+Hype	matn3	0.0870572	1.08999	0.275738	61936.7	114367	12168	0.888557
Anx7y~mavs+Age+Sex+BMI+Race_Ethnicity+Smoking+healthDrinking+Healthy_physical_activity+Qualification+Townsend_deprivation_index+urban+CHD+diabet+Hype	mavs	0.00624467	0.234732	0.814421	60808	111356	11970	0.998399
Anx7y~max+Age+Sex+BMI+Race_Ethnicity+Smoking+healthDrinking+Healthy_physical_activity+Qualification+Townsend_deprivation_index+urban+CHD+diabet+Hype	max	-0.00166063	-0.0682534	0.945585	60931.7	112358	11974	0.998399
Anx7y~mb+Age+Sex+BMI+Race_Ethnicity+Smoking+healthDrinking+Healthy_physical_activity+Qualification+Townsend_deprivation_index+urban+CHD+diabet+Hype	mb	0.0256408	0.525978	0.598913	63139.6	116016	12420	0.986831
Anx7y~mcam+Age+Sex+BMI+Race_Ethnicity+Smoking+healthDrinking+Healthy_physical_activity+Qualification+Townsend_deprivation_index+urban+CHD+diabet+Hype	mcam	-0.0708308	-0.942153	0.346133	62531.8	114487	12311	0.941786
Anx7y~mcfd2+Age+Sex+BMI+Race_Ethnicity+Smoking+healthDrinking+Healthy_physical_activity+Qualification+Townsend_deprivation_index+urban+CHD+diabet+Hype	mcfd2	-0.0203583	-0.361399	0.717808	62012.9	113822	12201	0.998399
Anx7y~mdga1+Age+Sex+BMI+Race_Ethnicity+Smoking+healthDrinking+Healthy_physical_activity+Qualification+Townsend_deprivation_index+urban+CHD+diabet+Hype	mdga1	-0.0573701	-1.57677	0.114875	61999.4	114419	12182	0.713586
Anx7y~mdk+Age+Sex+BMI+Race_Ethnicity+Smoking+healthDrinking+Healthy_physical_activity+Qualification+Townsend_deprivation_index+urban+CHD+diabet+Hype	mdk	0.0367767	0.770777	0.440854	62370.2	114839	12262	0.947376
Anx7y~med18+Age+Sex+BMI+Race_Ethnicity+Smoking+healthDrinking+Healthy_physical_activity+Qualification+Townsend_deprivation_index+urban+CHD+diabet+Hype	med18	0.0146388	0.442596	0.658066	60807.9	111355	11970	0.998399
Anx7y~megf10+Age+Sex+BMI+Race_Ethnicity+Smoking+healthDrinking+Healthy_physical_activity+Qualification+Townsend_deprivation_index+urban+CHD+diabet+Hype	megf10	-0.217184	-3.40276	0.00066922	62477.7	115618	12268	0.229315
Anx7y~megf9+Age+Sex+BMI+Race_Ethnicity+Smoking+healthDrinking+Healthy_physical_activity+Qualification+Townsend_deprivation_index+urban+CHD+diabet+Hype	megf9	0.0888169	0.722242	0.470159	62938	115503	12384	0.965155
Anx7y~mep1b+Age+Sex+BMI+Race_Ethnicity+Smoking+healthDrinking+Healthy_physical_activity+Qualification+Townsend_deprivation_index+urban+CHD+diabet+Hype	mep1b	-0.0409896	-1.92795	0.0538843	62353.7	114457	12268	0.637107
Anx7y~mepe+Age+Sex+BMI+Race_Ethnicity+Smoking+healthDrinking+Healthy_physical_activity+Qualification+Townsend_deprivation_index+urban+CHD+diabet+Hype	mepe	-0.0520826	-0.503318	0.61475	62489	115725	12268	0.992692
Anx7y~mertk+Age+Sex+BMI+Race_Ethnicity+Smoking+healthDrinking+Healthy_physical_activity+Qualification+Townsend_deprivation_index+urban+CHD+diabet+Hype	mertk	0.10108	1.00174	0.316489	63070	116432	12392	0.918698
Anx7y~mesd+Age+Sex+BMI+Race_Ethnicity+Smoking+healthDrinking+Healthy_physical_activity+Qualification+Townsend_deprivation_index+urban+CHD+diabet+Hype	mesd	-0.00143523	-0.0699348	0.944247	62346.3	114845	12256	0.998399
Anx7y~met+Age+Sex+BMI+Race_Ethnicity+Smoking+healthDrinking+Healthy_physical_activity+Qualification+Townsend_deprivation_index+urban+CHD+diabet+Hype	met	-0.0725263	-0.568925	0.569418	62585.7	114913	12313	0.985868
Anx7y~metap1+Age+Sex+BMI+Race_Ethnicity+Smoking+healthDrinking+Healthy_physical_activity+Qualification+Townsend_deprivation_index+urban+CHD+diabet+Hype	metap1	-0.0590999	-0.704459	0.48116	60931.2	112353	11974	0.965155
Anx7y~metap1d+Age+Sex+BMI+Race_Ethnicity+Smoking+healthDrinking+Healthy_physical_activity+Qualification+Townsend_deprivation_index+urban+CHD+diabet+Hype	metap1d	0.0330239	1.08855	0.276372	62201.3	114251	12236	0.888643
Anx7y~metap2+Age+Sex+BMI+Race_Ethnicity+Smoking+healthDrinking+Healthy_physical_activity+Qualification+Townsend_deprivation_index+urban+CHD+diabet+Hype	metap2	0.0458319	1.06989	0.284688	62874.8	115864	12359	0.889451
Anx7y~mfap3+Age+Sex+BMI+Race_Ethnicity+Smoking+healthDrinking+Healthy_physical_activity+Qualification+Townsend_deprivation_index+urban+CHD+diabet+Hype	mfap3	-0.0159774	-0.313847	0.753643	61145.5	112415	12025	0.998399
Anx7y~mfap5+Age+Sex+BMI+Race_Ethnicity+Smoking+healthDrinking+Healthy_physical_activity+Qualification+Townsend_deprivation_index+urban+CHD+diabet+Hype	mfap5	-0.105576	-1.68066	0.0928538	63137	115992	12420	0.700844
Anx7y~mfge8+Age+Sex+BMI+Race_Ethnicity+Smoking+healthDrinking+Healthy_physical_activity+Qualification+Townsend_deprivation_index+urban+CHD+diabet+Hype	mfge8	-0.02548	-0.426334	0.669872	62346.1	114843	12256	0.998399
Anx7y~mgll+Age+Sex+BMI+Race_Ethnicity+Smoking+healthDrinking+Healthy_physical_activity+Qualification+Townsend_deprivation_index+urban+CHD+diabet+Hype	mgll	-0.00427034	-0.149781	0.88094	62686	116235	12303	0.998399
Anx7y~mgmt+Age+Sex+BMI+Race_Ethnicity+Smoking+healthDrinking+Healthy_physical_activity+Qualification+Townsend_deprivation_index+urban+CHD+diabet+Hype	mgmt	-0.00383516	-0.188093	0.850807	62202.4	114261	12236	0.998399
Anx7y~mia+Age+Sex+BMI+Race_Ethnicity+Smoking+healthDrinking+Healthy_physical_activity+Qualification+Townsend_deprivation_index+urban+CHD+diabet+Hype	mia	-0.0387219	-0.558542	0.576484	62643.7	115302	12317	0.986428
Anx7y~micb_mica+Age+Sex+BMI+Race_Ethnicity+Smoking+healthDrinking+Healthy_physical_activity+Qualification+Townsend_deprivation_index+urban+CHD+diabet+Hype	micb_mica	0.0205321	1.24338	0.213752	62200.9	114247	12236	0.836134
Anx7y~mif+Age+Sex+BMI+Race_Ethnicity+Smoking+healthDrinking+Healthy_physical_activity+Qualification+Townsend_deprivation_index+urban+CHD+diabet+Hype	mif	0.0169985	0.467473	0.64017	62233.6	114667	12233	0.998399
Anx7y~milr1+Age+Sex+BMI+Race_Ethnicity+Smoking+healthDrinking+Healthy_physical_activity+Qualification+Townsend_deprivation_index+urban+CHD+diabet+Hype	milr1	0.00454255	0.0882051	0.929715	61196.7	113430	12011	0.998399
Anx7y~mitd1+Age+Sex+BMI+Race_Ethnicity+Smoking+healthDrinking+Healthy_physical_activity+Qualification+Townsend_deprivation_index+urban+CHD+diabet+Hype	mitd1	0.00368416	0.143677	0.885758	62001.8	114443	12182	0.998399
Anx7y~mln+Age+Sex+BMI+Race_Ethnicity+Smoking+healthDrinking+Healthy_physical_activity+Qualification+Townsend_deprivation_index+urban+CHD+diabet+Hype	mln	-0.0158453	-0.56468	0.572302	62202.1	114259	12236	0.986428
Anx7y~mme+Age+Sex+BMI+Race_Ethnicity+Smoking+healthDrinking+Healthy_physical_activity+Qualification+Townsend_deprivation_index+urban+CHD+diabet+Hype	mme	0.00376072	0.114894	0.908531	61978.4	113994	12188	0.998399
Anx7y~mmp1+Age+Sex+BMI+Race_Ethnicity+Smoking+healthDrinking+Healthy_physical_activity+Qualification+Townsend_deprivation_index+urban+CHD+diabet+Hype	mmp1	0.0187635	0.669969	0.502891	60353.5	111791	11847	0.965155
Anx7y~mmp10+Age+Sex+BMI+Race_Ethnicity+Smoking+healthDrinking+Healthy_physical_activity+Qualification+Townsend_deprivation_index+urban+CHD+diabet+Hype	mmp10	-0.00388658	-0.0909619	0.927524	62366.3	115606	12241	0.998399
Anx7y~mmp12+Age+Sex+BMI+Race_Ethnicity+Smoking+healthDrinking+Healthy_physical_activity+Qualification+Townsend_deprivation_index+urban+CHD+diabet+Hype	mmp12	0.0984867	1.98183	0.0475207	62455.2	115292	12271	0.637107
Anx7y~mmp3+Age+Sex+BMI+Race_Ethnicity+Smoking+healthDrinking+Healthy_physical_activity+Qualification+Townsend_deprivation_index+urban+CHD+diabet+Hype	mmp3	-0.04622	-0.868964	0.384884	62345.6	114838	12256	0.941786
Anx7y~mmp13+Age+Sex+BMI+Race_Ethnicity+Smoking+healthDrinking+Healthy_physical_activity+Qualification+Townsend_deprivation_index+urban+CHD+diabet+Hype	mmp13	-0.0427297	-0.543293	0.586938	60931.4	112355	11974	0.986831
Anx7y~mmp7+Age+Sex+BMI+Race_Ethnicity+Smoking+healthDrinking+Healthy_physical_activity+Qualification+Townsend_deprivation_index+urban+CHD+diabet+Hype	mmp7	0.0165073	0.312619	0.754576	61054.6	112212	12008	0.998399
Anx7y~mmp8+Age+Sex+BMI+Race_Ethnicity+Smoking+healthDrinking+Healthy_physical_activity+Qualification+Townsend_deprivation_index+urban+CHD+diabet+Hype	mmp8	-0.012475	-0.366532	0.713974	63023	116373	12382	0.998399
Anx7y~mmp9+Age+Sex+BMI+Race_Ethnicity+Smoking+healthDrinking+Healthy_physical_activity+Qualification+Townsend_deprivation_index+urban+CHD+diabet+Hype	mmp9	0.00522841	0.126525	0.899318	62234.1	114747	12231	0.998399
Anx7y~mnda+Age+Sex+BMI+Race_Ethnicity+Smoking+healthDrinking+Healthy_physical_activity+Qualification+Townsend_deprivation_index+urban+CHD+diabet+Hype	mnda	-0.00779535	-0.317892	0.750572	62206.8	114226	12238	0.998399
Anx7y~mog+Age+Sex+BMI+Race_Ethnicity+Smoking+healthDrinking+Healthy_physical_activity+Qualification+Townsend_deprivation_index+urban+CHD+diabet+Hype	mog	0.0860036	1.11388	0.265352	62919.1	115934	12368	0.880492
Anx7y~mphosph8+Age+Sex+BMI+Race_Ethnicity+Smoking+healthDrinking+Healthy_physical_activity+Qualification+Townsend_deprivation_index+urban+CHD+diabet+Hype	mphosph8	-0.00213024	-0.0637998	0.949131	61145.6	112416	12025	0.998399
Anx7y~mpi+Age+Sex+BMI+Race_Ethnicity+Smoking+healthDrinking+Healthy_physical_activity+Qualification+Townsend_deprivation_index+urban+CHD+diabet+Hype	mpi	-0.000547706	-0.0187311	0.985056	61978.4	113994	12188	0.998399
Anx7y~mpig6b+Age+Sex+BMI+Race_Ethnicity+Smoking+healthDrinking+Healthy_physical_activity+Qualification+Townsend_deprivation_index+urban+CHD+diabet+Hype	mpig6b	-0.00600787	-0.185093	0.853159	62686	116234	12303	0.998399
Anx7y~mpo+Age+Sex+BMI+Race_Ethnicity+Smoking+healthDrinking+Healthy_physical_activity+Qualification+Townsend_deprivation_index+urban+CHD+diabet+Hype	mpo	0.0844665	1.58371	0.113285	62343.8	114821	12256	0.713586
Anx7y~mrpl46+Age+Sex+BMI+Race_Ethnicity+Smoking+healthDrinking+Healthy_physical_activity+Qualification+Townsend_deprivation_index+urban+CHD+diabet+Hype	mrpl46	0.00760037	0.0832336	0.933667	60931.7	112358	11974	0.998399
Anx7y~msln+Age+Sex+BMI+Race_Ethnicity+Smoking+healthDrinking+Healthy_physical_activity+Qualification+Townsend_deprivation_index+urban+CHD+diabet+Hype	msln	0.0638108	1.33986	0.180315	61867.1	113868	12164	0.820077
Anx7y~msmb+Age+Sex+BMI+Race_Ethnicity+Smoking+healthDrinking+Healthy_physical_activity+Qualification+Townsend_deprivation_index+urban+CHD+diabet+Hype	msmb	0.0275646	0.75838	0.448238	62167.8	114167	12230	0.953175
Anx7y~msr1+Age+Sex+BMI+Race_Ethnicity+Smoking+healthDrinking+Healthy_physical_activity+Qualification+Townsend_deprivation_index+urban+CHD+diabet+Hype	msr1	-0.0643454	-1.15695	0.247315	63081	116421	12395	0.871652
Anx7y~msra+Age+Sex+BMI+Race_Ethnicity+Smoking+healthDrinking+Healthy_physical_activity+Qualification+Townsend_deprivation_index+urban+CHD+diabet+Hype	msra	0.00368971	0.108437	0.913651	62644	115305	12317	0.998399
Anx7y~mstn+Age+Sex+BMI+Race_Ethnicity+Smoking+healthDrinking+Healthy_physical_activity+Qualification+Townsend_deprivation_index+urban+CHD+diabet+Hype	mstn	-0.103154	-2.08262	0.0373066	61141.3	112375	12025	0.637107
Anx7y~mtpn+Age+Sex+BMI+Race_Ethnicity+Smoking+healthDrinking+Healthy_physical_activity+Qualification+Townsend_deprivation_index+urban+CHD+diabet+Hype	mtpn	0.0464622	0.609928	0.541921	61145.2	112412	12025	0.973466
Anx7y~muc13+Age+Sex+BMI+Race_Ethnicity+Smoking+healthDrinking+Healthy_physical_activity+Qualification+Townsend_deprivation_index+urban+CHD+diabet+Hype	muc13	0.0481279	0.909418	0.363148	60930.8	112350	11974	0.941786
Anx7y~muc16+Age+Sex+BMI+Race_Ethnicity+Smoking+healthDrinking+Healthy_physical_activity+Qualification+Townsend_deprivation_index+urban+CHD+diabet+Hype	muc16	0.017273	1.31518	0.188473	61976.6	113978	12188	0.826146
Anx7y~mvk+Age+Sex+BMI+Race_Ethnicity+Smoking+healthDrinking+Healthy_physical_activity+Qualification+Townsend_deprivation_index+urban+CHD+diabet+Hype	mvk	0.0657645	1.97831	0.0479161	61192.7	113393	12011	0.637107
Anx7y~myo9b+Age+Sex+BMI+Race_Ethnicity+Smoking+healthDrinking+Healthy_physical_activity+Qualification+Townsend_deprivation_index+urban+CHD+diabet+Hype	myo9b	0.0261535	0.702164	0.48259	61196.2	113425	12011	0.965155
Anx7y~myoc+Age+Sex+BMI+Race_Ethnicity+Smoking+healthDrinking+Healthy_physical_activity+Qualification+Townsend_deprivation_index+urban+CHD+diabet+Hype	myoc	-0.0381622	-0.68655	0.49238	62345.9	114840	12256	0.965155
Anx7y~mzb1+Age+Sex+BMI+Race_Ethnicity+Smoking+healthDrinking+Healthy_physical_activity+Qualification+Townsend_deprivation_index+urban+CHD+diabet+Hype	mzb1	0.0430633	0.848443	0.396208	62682.5	116125	12305	0.941786
Anx7y~mzt1+Age+Sex+BMI+Race_Ethnicity+Smoking+healthDrinking+Healthy_physical_activity+Qualification+Townsend_deprivation_index+urban+CHD+diabet+Hype	mzt1	0.0326253	0.698244	0.485038	60807.6	111352	11970	0.965155
Anx7y~naaa+Age+Sex+BMI+Race_Ethnicity+Smoking+healthDrinking+Healthy_physical_activity+Qualification+Townsend_deprivation_index+urban+CHD+diabet+Hype	naaa	0.0241736	0.55861	0.576438	61661	113922	12112	0.986428
Anx7y~nadk+Age+Sex+BMI+Race_Ethnicity+Smoking+healthDrinking+Healthy_physical_activity+Qualification+Townsend_deprivation_index+urban+CHD+diabet+Hype	nadk	-0.0187066	-0.419701	0.674711	62357.2	114490	12268	0.998399
Anx7y~nampt+Age+Sex+BMI+Race_Ethnicity+Smoking+healthDrinking+Healthy_physical_activity+Qualification+Townsend_deprivation_index+urban+CHD+diabet+Hype	nampt	0.0709706	1.50241	0.133016	60805.8	111336	11970	0.750582
Anx7y~nbn+Age+Sex+BMI+Race_Ethnicity+Smoking+healthDrinking+Healthy_physical_activity+Qualification+Townsend_deprivation_index+urban+CHD+diabet+Hype	nbn	0.0747651	1.62149	0.104939	61194	113405	12011	0.700844
Anx7y~nbl1+Age+Sex+BMI+Race_Ethnicity+Smoking+healthDrinking+Healthy_physical_activity+Qualification+Townsend_deprivation_index+urban+CHD+diabet+Hype	nbl1	-0.0554983	-0.565418	0.5718	62643.7	115302	12317	0.986428
Anx7y~ncam1+Age+Sex+BMI+Race_Ethnicity+Smoking+healthDrinking+Healthy_physical_activity+Qualification+Townsend_deprivation_index+urban+CHD+diabet+Hype	ncam1	-0.0876485	-1.06163	0.288426	62531.5	114485	12311	0.889451
Anx7y~ncam2+Age+Sex+BMI+Race_Ethnicity+Smoking+healthDrinking+Healthy_physical_activity+Qualification+Townsend_deprivation_index+urban+CHD+diabet+Hype	ncam2	-0.181662	-1.94476	0.0518267	62342.5	114809	12256	0.637107
Anx7y~ncan+Age+Sex+BMI+Race_Ethnicity+Smoking+healthDrinking+Healthy_physical_activity+Qualification+Townsend_deprivation_index+urban+CHD+diabet+Hype	ncan	0.0120476	0.1767	0.859747	63082.3	116433	12395	0.998399
Anx7y~ncf2+Age+Sex+BMI+Race_Ethnicity+Smoking+healthDrinking+Healthy_physical_activity+Qualification+Townsend_deprivation_index+urban+CHD+diabet+Hype	ncf2	0.0103954	0.361727	0.717562	62096	113952	12218	0.998399
Anx7y~nck2+Age+Sex+BMI+Race_Ethnicity+Smoking+healthDrinking+Healthy_physical_activity+Qualification+Townsend_deprivation_index+urban+CHD+diabet+Hype	nck2	0.00184903	0.0785173	0.937418	62789.3	116439	12323	0.998399
Anx7y~ncln+Age+Sex+BMI+Race_Ethnicity+Smoking+healthDrinking+Healthy_physical_activity+Qualification+Townsend_deprivation_index+urban+CHD+diabet+Hype	ncln	0.025106	0.537611	0.590856	61196.4	113427	12011	0.986831
Anx7y~ncr1+Age+Sex+BMI+Race_Ethnicity+Smoking+healthDrinking+Healthy_physical_activity+Qualification+Townsend_deprivation_index+urban+CHD+diabet+Hype	ncr1	-0.00535113	-0.0753596	0.93993	62078.5	113941	12214	0.998399
Anx7y~ncs1+Age+Sex+BMI+Race_Ethnicity+Smoking+healthDrinking+Healthy_physical_activity+Qualification+Townsend_deprivation_index+urban+CHD+diabet+Hype	ncs1	-0.0783879	-0.868367	0.38521	62919.5	115939	12368	0.941786
Anx7y~ndrg1+Age+Sex+BMI+Race_Ethnicity+Smoking+healthDrinking+Healthy_physical_activity+Qualification+Townsend_deprivation_index+urban+CHD+diabet+Hype	ndrg1	0.0113295	0.308816	0.757467	60931.6	112357	11974	0.998399
Anx7y~ndufs6+Age+Sex+BMI+Race_Ethnicity+Smoking+healthDrinking+Healthy_physical_activity+Qualification+Townsend_deprivation_index+urban+CHD+diabet+Hype	ndufs6	0.0565665	1.73259	0.0831944	60805	111329	11970	0.700844
Anx7y~nectin2+Age+Sex+BMI+Race_Ethnicity+Smoking+healthDrinking+Healthy_physical_activity+Qualification+Townsend_deprivation_index+urban+CHD+diabet+Hype	nectin2	0.0203094	0.225876	0.821302	62267.5	114337	12250	0.998399
Anx7y~nectin4+Age+Sex+BMI+Race_Ethnicity+Smoking+healthDrinking+Healthy_physical_activity+Qualification+Townsend_deprivation_index+urban+CHD+diabet+Hype	nectin4	-0.0355454	-0.416158	0.677301	62643.9	115303	12317	0.998399
Anx7y~nefl+Age+Sex+BMI+Race_Ethnicity+Smoking+healthDrinking+Healthy_physical_activity+Qualification+Townsend_deprivation_index+urban+CHD+diabet+Hype	nefl	0.0265011	0.427283	0.669181	60820.3	112231	11950	0.998399
Anx7y~nell1+Age+Sex+BMI+Race_Ethnicity+Smoking+healthDrinking+Healthy_physical_activity+Qualification+Townsend_deprivation_index+urban+CHD+diabet+Hype	nell1	-0.120411	-1.96068	0.0499383	62640.2	115269	12317	0.637107
Anx7y~nell2+Age+Sex+BMI+Race_Ethnicity+Smoking+healthDrinking+Healthy_physical_activity+Qualification+Townsend_deprivation_index+urban+CHD+diabet+Hype	nell2	-0.0625668	-0.68827	0.491296	62788.8	116434	12323	0.965155
Anx7y~nfasc+Age+Sex+BMI+Race_Ethnicity+Smoking+healthDrinking+Healthy_physical_activity+Qualification+Townsend_deprivation_index+urban+CHD+diabet+Hype	nfasc	-0.0755614	-0.796583	0.425708	63070.3	116435	12392	0.947376
Anx7y~nfatc1+Age+Sex+BMI+Race_Ethnicity+Smoking+healthDrinking+Healthy_physical_activity+Qualification+Townsend_deprivation_index+urban+CHD+diabet+Hype	nfatc1	0.00421222	0.168245	0.866393	62202.4	114261	12236	0.998399
Anx7y~nfatc3+Age+Sex+BMI+Race_Ethnicity+Smoking+healthDrinking+Healthy_physical_activity+Qualification+Townsend_deprivation_index+urban+CHD+diabet+Hype	nfatc3	0.0159047	0.366503	0.713997	61196.5	113428	12011	0.998399
Anx7y~nfkbie+Age+Sex+BMI+Race_Ethnicity+Smoking+healthDrinking+Healthy_physical_activity+Qualification+Townsend_deprivation_index+urban+CHD+diabet+Hype	nfkbie	0.0177108	0.34661	0.728891	60807.9	111356	11970	0.998399
Anx7y~ngf+Age+Sex+BMI+Race_Ethnicity+Smoking+healthDrinking+Healthy_physical_activity+Qualification+Townsend_deprivation_index+urban+CHD+diabet+Hype	ngf	-0.128367	-0.621823	0.53407	62001.5	114439	12182	0.969641
Anx7y~nid1+Age+Sex+BMI+Race_Ethnicity+Smoking+healthDrinking+Healthy_physical_activity+Qualification+Townsend_deprivation_index+urban+CHD+diabet+Hype	nid1	-0.0378806	-0.575243	0.565138	62300	114109	12264	0.983111
Anx7y~nid2+Age+Sex+BMI+Race_Ethnicity+Smoking+healthDrinking+Healthy_physical_activity+Qualification+Townsend_deprivation_index+urban+CHD+diabet+Hype	nid2	-0.0485514	-1.44739	0.147813	62344.2	114825	12256	0.786619
Anx7y~ninj1+Age+Sex+BMI+Race_Ethnicity+Smoking+healthDrinking+Healthy_physical_activity+Qualification+Townsend_deprivation_index+urban+CHD+diabet+Hype	ninj1	0.00193871	0.043755	0.9651	60808.1	111357	11970	0.998399
Anx7y~nme3+Age+Sex+BMI+Race_Ethnicity+Smoking+healthDrinking+Healthy_physical_activity+Qualification+Townsend_deprivation_index+urban+CHD+diabet+Hype	nme3	-0.035286	-0.335535	0.737227	62579.8	115926	12285	0.998399
Anx7y~nmnat1+Age+Sex+BMI+Race_Ethnicity+Smoking+healthDrinking+Healthy_physical_activity+Qualification+Townsend_deprivation_index+urban+CHD+diabet+Hype	nmnat1	0.0272874	0.794652	0.426832	62001.2	114437	12182	0.947376
Anx7y~nomo1+Age+Sex+BMI+Race_Ethnicity+Smoking+healthDrinking+Healthy_physical_activity+Qualification+Townsend_deprivation_index+urban+CHD+diabet+Hype	nomo1	0.00222815	0.0208014	0.983404	62346.3	114845	12256	0.998399
Anx7y~nos1+Age+Sex+BMI+Race_Ethnicity+Smoking+healthDrinking+Healthy_physical_activity+Qualification+Townsend_deprivation_index+urban+CHD+diabet+Hype	nos1	-0.00742342	-0.154645	0.877104	60931.7	112358	11974	0.998399
Anx7y~nos3+Age+Sex+BMI+Race_Ethnicity+Smoking+healthDrinking+Healthy_physical_activity+Qualification+Townsend_deprivation_index+urban+CHD+diabet+Hype	nos3	0.0138481	0.280831	0.778845	60931.6	112357	11974	0.998399
Anx7y~notch1+Age+Sex+BMI+Race_Ethnicity+Smoking+healthDrinking+Healthy_physical_activity+Qualification+Townsend_deprivation_index+urban+CHD+diabet+Hype	notch1	-0.205465	-1.27294	0.203064	63138.2	116003	12420	0.826146
Anx7y~notch3+Age+Sex+BMI+Race_Ethnicity+Smoking+healthDrinking+Healthy_physical_activity+Qualification+Townsend_deprivation_index+urban+CHD+diabet+Hype	notch3	-0.258843	-3.42874	0.000608368	63128.1	115909	12420	0.229315
Anx7y~npdc1+Age+Sex+BMI+Race_Ethnicity+Smoking+healthDrinking+Healthy_physical_activity+Qualification+Townsend_deprivation_index+urban+CHD+diabet+Hype	npdc1	0.0341772	0.393839	0.693707	62357.2	114491	12268	0.998399
Anx7y~npm1+Age+Sex+BMI+Race_Ethnicity+Smoking+healthDrinking+Healthy_physical_activity+Qualification+Townsend_deprivation_index+urban+CHD+diabet+Hype	npm1	-0.0875018	-1.21105	0.225966	16319.9	28397.1	3228	0.856045
Anx7y~nppb+Age+Sex+BMI+Race_Ethnicity+Smoking+healthDrinking+Healthy_physical_activity+Qualification+Townsend_deprivation_index+urban+CHD+diabet+Hype	nppb	-0.0106041	-0.537459	0.590961	61145.3	112413	12025	0.986831
Anx7y~nppc+Age+Sex+BMI+Race_Ethnicity+Smoking+healthDrinking+Healthy_physical_activity+Qualification+Townsend_deprivation_index+urban+CHD+diabet+Hype	nppc	0.00300938	0.0537255	0.957155	62202.5	114262	12236	0.998399
Anx7y~nptn+Age+Sex+BMI+Race_Ethnicity+Smoking+healthDrinking+Healthy_physical_activity+Qualification+Townsend_deprivation_index+urban+CHD+diabet+Hype	nptn	-0.00215653	-0.0683567	0.945503	60808.1	111357	11970	0.998399
Anx7y~nptx1+Age+Sex+BMI+Race_Ethnicity+Smoking+healthDrinking+Healthy_physical_activity+Qualification+Townsend_deprivation_index+urban+CHD+diabet+Hype	nptx1	0.0586833	0.932037	0.351336	62345.5	114836	12256	0.941786
Anx7y~nptxr+Age+Sex+BMI+Race_Ethnicity+Smoking+healthDrinking+Healthy_physical_activity+Qualification+Townsend_deprivation_index+urban+CHD+diabet+Hype	nptxr	-0.0647234	-0.874638	0.381788	62356.6	114485	12268	0.941786
Anx7y~npy+Age+Sex+BMI+Race_Ethnicity+Smoking+healthDrinking+Healthy_physical_activity+Qualification+Townsend_deprivation_index+urban+CHD+diabet+Hype	npy	0.0132394	0.347253	0.728407	62920.2	115945	12368	0.998399
Anx7y~nrcam+Age+Sex+BMI+Race_Ethnicity+Smoking+healthDrinking+Healthy_physical_activity+Qualification+Townsend_deprivation_index+urban+CHD+diabet+Hype	nrcam	-0.149876	-1.63069	0.102982	62354.7	114467	12268	0.700844
Anx7y~nrp1+Age+Sex+BMI+Race_Ethnicity+Smoking+healthDrinking+Healthy_physical_activity+Qualification+Townsend_deprivation_index+urban+CHD+diabet+Hype	nrp1	-0.104058	-1.13394	0.256841	62653.6	114750	12334	0.871652
Anx7y~nrp2+Age+Sex+BMI+Race_Ethnicity+Smoking+healthDrinking+Healthy_physical_activity+Qualification+Townsend_deprivation_index+urban+CHD+diabet+Hype	nrp2	-0.0740706	-0.838564	0.40173	62345.6	114838	12256	0.941786
Anx7y~nrtn+Age+Sex+BMI+Race_Ethnicity+Smoking+healthDrinking+Healthy_physical_activity+Qualification+Townsend_deprivation_index+urban+CHD+diabet+Hype	nrtn	0.00933361	0.184934	0.853284	61196.6	113429	12011	0.998399
Anx7y~nsfl1c+Age+Sex+BMI+Race_Ethnicity+Smoking+healthDrinking+Healthy_physical_activity+Qualification+Townsend_deprivation_index+urban+CHD+diabet+Hype	nsfl1c	0.0173382	0.468625	0.639346	63082.1	116431	12395	0.998399
Anx7y~nt5c3a+Age+Sex+BMI+Race_Ethnicity+Smoking+healthDrinking+Healthy_physical_activity+Qualification+Townsend_deprivation_index+urban+CHD+diabet+Hype	nt5c3a	0.00399423	0.14054	0.888236	62102.3	114125	12215	0.998399
Anx7y~nt5e+Age+Sex+BMI+Race_Ethnicity+Smoking+healthDrinking+Healthy_physical_activity+Qualification+Townsend_deprivation_index+urban+CHD+diabet+Hype	nt5e	0.0235689	0.524648	0.599838	62643.7	115302	12317	0.986831
Anx7y~ntf3+Age+Sex+BMI+Race_Ethnicity+Smoking+healthDrinking+Healthy_physical_activity+Qualification+Townsend_deprivation_index+urban+CHD+diabet+Hype	ntf3	-0.182771	-2.56028	0.0104706	62195.9	114201	12236	0.420139
Anx7y~ntf4+Age+Sex+BMI+Race_Ethnicity+Smoking+healthDrinking+Healthy_physical_activity+Qualification+Townsend_deprivation_index+urban+CHD+diabet+Hype	ntf4	0.00755742	0.120486	0.9041	60808	111357	11970	0.998399
Anx7y~ntprobnp+Age+Sex+BMI+Race_Ethnicity+Smoking+healthDrinking+Healthy_physical_activity+Qualification+Townsend_deprivation_index+urban+CHD+diabet+Hype	ntprobnp	-0.0146412	-0.56069	0.575019	62357.1	114489	12268	0.986428
Anx7y~ntrk2+Age+Sex+BMI+Race_Ethnicity+Smoking+healthDrinking+Healthy_physical_activity+Qualification+Townsend_deprivation_index+urban+CHD+diabet+Hype	ntrk2	-0.172143	-1.74522	0.0809715	62354.4	114464	12268	0.700844
Anx7y~ntrk3+Age+Sex+BMI+Race_Ethnicity+Smoking+healthDrinking+Healthy_physical_activity+Qualification+Townsend_deprivation_index+urban+CHD+diabet+Hype	ntrk3	-0.16896	-1.44533	0.14839	63080.3	116413	12395	0.786619
Anx7y~nub1+Age+Sex+BMI+Race_Ethnicity+Smoking+healthDrinking+Healthy_physical_activity+Qualification+Townsend_deprivation_index+urban+CHD+diabet+Hype	nub1	0.00921145	0.311351	0.755539	62202.4	114261	12236	0.998399
Anx7y~nucb2+Age+Sex+BMI+Race_Ethnicity+Smoking+healthDrinking+Healthy_physical_activity+Qualification+Townsend_deprivation_index+urban+CHD+diabet+Hype	nucb2	0.014079	0.209274	0.834238	62839.6	115838	12351	0.998399
Anx7y~nudc+Age+Sex+BMI+Race_Ethnicity+Smoking+healthDrinking+Healthy_physical_activity+Qualification+Townsend_deprivation_index+urban+CHD+diabet+Hype	nudc	0.0296167	0.767294	0.442921	63070.4	116436	12392	0.947376
Anx7y~nudt2+Age+Sex+BMI+Race_Ethnicity+Smoking+healthDrinking+Healthy_physical_activity+Qualification+Townsend_deprivation_index+urban+CHD+diabet+Hype	nudt2	-0.00835841	-0.190883	0.84862	61978.3	113994	12188	0.998399
Anx7y~nudt5+Age+Sex+BMI+Race_Ethnicity+Smoking+healthDrinking+Healthy_physical_activity+Qualification+Townsend_deprivation_index+urban+CHD+diabet+Hype	nudt5	0.0537953	1.10296	0.270067	62345.1	114833	12256	0.880492
Anx7y~nxph1+Age+Sex+BMI+Race_Ethnicity+Smoking+healthDrinking+Healthy_physical_activity+Qualification+Townsend_deprivation_index+urban+CHD+diabet+Hype	nxph1	0.0192066	0.285589	0.775198	60931.6	112357	11974	0.998399
Anx7y~obp2b+Age+Sex+BMI+Race_Ethnicity+Smoking+healthDrinking+Healthy_physical_activity+Qualification+Townsend_deprivation_index+urban+CHD+diabet+Hype	obp2b	-0.107518	-2.64437	0.00819489	61768.8	113825	12141	0.380986
Anx7y~odam+Age+Sex+BMI+Race_Ethnicity+Smoking+healthDrinking+Healthy_physical_activity+Qualification+Townsend_deprivation_index+urban+CHD+diabet+Hype	odam	-0.0292956	-0.626557	0.530962	60837.1	112006	11960	0.968745
Anx7y~ogfr+Age+Sex+BMI+Race_Ethnicity+Smoking+healthDrinking+Healthy_physical_activity+Qualification+Townsend_deprivation_index+urban+CHD+diabet+Hype	ogfr	0.0353071	0.468199	0.639651	61978.2	113992	12188	0.998399
Anx7y~ogn+Age+Sex+BMI+Race_Ethnicity+Smoking+healthDrinking+Healthy_physical_activity+Qualification+Townsend_deprivation_index+urban+CHD+diabet+Hype	ogn	0.0588202	0.923632	0.355696	62345.5	114837	12256	0.941786
Anx7y~olr1+Age+Sex+BMI+Race_Ethnicity+Smoking+healthDrinking+Healthy_physical_activity+Qualification+Townsend_deprivation_index+urban+CHD+diabet+Hype	olr1	0.00729832	0.175675	0.860552	61797.3	113482	12157	0.998399
Anx7y~omd+Age+Sex+BMI+Race_Ethnicity+Smoking+healthDrinking+Healthy_physical_activity+Qualification+Townsend_deprivation_index+urban+CHD+diabet+Hype	omd	-0.168955	-2.8096	0.00496815	62781.4	116364	12323	0.330382
Anx7y~omg+Age+Sex+BMI+Race_Ethnicity+Smoking+healthDrinking+Healthy_physical_activity+Qualification+Townsend_deprivation_index+urban+CHD+diabet+Hype	omg	-0.010196	-0.26937	0.78765	61978.3	113994	12188	0.998399
Anx7y~optc+Age+Sex+BMI+Race_Ethnicity+Smoking+healthDrinking+Healthy_physical_activity+Qualification+Townsend_deprivation_index+urban+CHD+diabet+Hype	optc	-0.115138	-2.02152	0.0432473	61974.3	113956	12188	0.637107
Anx7y~oscar+Age+Sex+BMI+Race_Ethnicity+Smoking+healthDrinking+Healthy_physical_activity+Qualification+Townsend_deprivation_index+urban+CHD+diabet+Hype	oscar	-0.0359693	-0.47492	0.634853	62579.7	115925	12285	0.998399
Anx7y~osm+Age+Sex+BMI+Race_Ethnicity+Smoking+healthDrinking+Healthy_physical_activity+Qualification+Townsend_deprivation_index+urban+CHD+diabet+Hype	osm	0.0222318	0.624611	0.532238	61927.8	113674	12184	0.968745
Anx7y~osmr+Age+Sex+BMI+Race_Ethnicity+Smoking+healthDrinking+Healthy_physical_activity+Qualification+Townsend_deprivation_index+urban+CHD+diabet+Hype	osmr	-0.0272621	-0.221533	0.824681	62654.9	114761	12334	0.998399
Anx7y~oxt+Age+Sex+BMI+Race_Ethnicity+Smoking+healthDrinking+Healthy_physical_activity+Qualification+Townsend_deprivation_index+urban+CHD+diabet+Hype	oxt	0.0320475	1.74219	0.0815003	63079.3	116405	12395	0.700844
Anx7y~p4hb+Age+Sex+BMI+Race_Ethnicity+Smoking+healthDrinking+Healthy_physical_activity+Qualification+Townsend_deprivation_index+urban+CHD+diabet+Hype	p4hb	0.0151306	0.234576	0.814542	62091.9	114218	12210	0.998399
Anx7y~padi2+Age+Sex+BMI+Race_Ethnicity+Smoking+healthDrinking+Healthy_physical_activity+Qualification+Townsend_deprivation_index+urban+CHD+diabet+Hype	padi2	0.0164971	0.365454	0.714779	61196.5	113428	12011	0.998399
Anx7y~padi4+Age+Sex+BMI+Race_Ethnicity+Smoking+healthDrinking+Healthy_physical_activity+Qualification+Townsend_deprivation_index+urban+CHD+diabet+Hype	padi4	0.0287938	0.831199	0.405878	60836.8	112004	11960	0.941786
Anx7y~paep+Age+Sex+BMI+Race_Ethnicity+Smoking+healthDrinking+Healthy_physical_activity+Qualification+Townsend_deprivation_index+urban+CHD+diabet+Hype	paep	0.00166376	0.0908191	0.927638	62001.9	114443	12182	0.998399
Anx7y~pag1+Age+Sex+BMI+Race_Ethnicity+Smoking+healthDrinking+Healthy_physical_activity+Qualification+Townsend_deprivation_index+urban+CHD+diabet+Hype	pag1	0.041589	0.903965	0.366032	61144.8	112408	12025	0.941786
Anx7y~pak4+Age+Sex+BMI+Race_Ethnicity+Smoking+healthDrinking+Healthy_physical_activity+Qualification+Townsend_deprivation_index+urban+CHD+diabet+Hype	pak4	-0.00574261	-0.138285	0.890017	60931.7	112358	11974	0.998399
Anx7y~pam+Age+Sex+BMI+Race_Ethnicity+Smoking+healthDrinking+Healthy_physical_activity+Qualification+Townsend_deprivation_index+urban+CHD+diabet+Hype	pam	-0.197909	-2.18988	0.0285518	62767.7	114715	12363	0.628383
Anx7y~pamr1+Age+Sex+BMI+Race_Ethnicity+Smoking+healthDrinking+Healthy_physical_activity+Qualification+Townsend_deprivation_index+urban+CHD+diabet+Hype	pamr1	-0.0845986	-0.914078	0.360694	62345.5	114837	12256	0.941786
Anx7y~pappa+Age+Sex+BMI+Race_Ethnicity+Smoking+healthDrinking+Healthy_physical_activity+Qualification+Townsend_deprivation_index+urban+CHD+diabet+Hype	pappa	-0.0239359	-0.439041	0.66064	61196.5	113428	12011	0.998399
Anx7y~park7+Age+Sex+BMI+Race_Ethnicity+Smoking+healthDrinking+Healthy_physical_activity+Qualification+Townsend_deprivation_index+urban+CHD+diabet+Hype	park7	0.021954	0.466397	0.64094	62346.1	114843	12256	0.998399
Anx7y~parp1+Age+Sex+BMI+Race_Ethnicity+Smoking+healthDrinking+Healthy_physical_activity+Qualification+Townsend_deprivation_index+urban+CHD+diabet+Hype	parp1	0.0809525	1.86812	0.0617692	62199	114229	12236	0.669395
Anx7y~pbld+Age+Sex+BMI+Race_Ethnicity+Smoking+healthDrinking+Healthy_physical_activity+Qualification+Townsend_deprivation_index+urban+CHD+diabet+Hype	pbld	0.0679357	1.35517	0.175388	60929.8	112341	11974	0.817458
Anx7y~pcdh1+Age+Sex+BMI+Race_Ethnicity+Smoking+healthDrinking+Healthy_physical_activity+Qualification+Townsend_deprivation_index+urban+CHD+diabet+Hype	pcdh1	-0.085302	-0.704109	0.481378	62892.9	116301	12352	0.965155
Anx7y~pcdh17+Age+Sex+BMI+Race_Ethnicity+Smoking+healthDrinking+Healthy_physical_activity+Qualification+Townsend_deprivation_index+urban+CHD+diabet+Hype	pcdh17	-0.143289	-1.94781	0.0514602	62353.6	114457	12268	0.637107
Anx7y~pcolce+Age+Sex+BMI+Race_Ethnicity+Smoking+healthDrinking+Healthy_physical_activity+Qualification+Townsend_deprivation_index+urban+CHD+diabet+Hype	pcolce	-0.0424286	-0.43977	0.660125	23140	41428.9	4559	0.998399
Anx7y~pcsk9+Age+Sex+BMI+Race_Ethnicity+Smoking+healthDrinking+Healthy_physical_activity+Qualification+Townsend_deprivation_index+urban+CHD+diabet+Hype	pcsk9	0.0899671	1.41047	0.158427	63137.9	116000	12420	0.791055
Anx7y~pdcd1+Age+Sex+BMI+Race_Ethnicity+Smoking+healthDrinking+Healthy_physical_activity+Qualification+Townsend_deprivation_index+urban+CHD+diabet+Hype	pdcd1	0.0819112	1.34393	0.178995	62850	115745	12356	0.818341
Anx7y~pdcd1lg2+Age+Sex+BMI+Race_Ethnicity+Smoking+healthDrinking+Healthy_physical_activity+Qualification+Townsend_deprivation_index+urban+CHD+diabet+Hype	pdcd1lg2	-0.0258324	-0.315875	0.752103	61978.3	113993	12188	0.998399
Anx7y~pdcd5+Age+Sex+BMI+Race_Ethnicity+Smoking+healthDrinking+Healthy_physical_activity+Qualification+Townsend_deprivation_index+urban+CHD+diabet+Hype	pdcd5	0.029031	0.689829	0.490314	63081.9	116429	12395	0.965155
Anx7y~pdcd6+Age+Sex+BMI+Race_Ethnicity+Smoking+healthDrinking+Healthy_physical_activity+Qualification+Townsend_deprivation_index+urban+CHD+diabet+Hype	pdcd6	0.0817592	2.33925	0.0193382	62351.9	114441	12268	0.554741
Anx7y~pdgfa+Age+Sex+BMI+Race_Ethnicity+Smoking+healthDrinking+Healthy_physical_activity+Qualification+Townsend_deprivation_index+urban+CHD+diabet+Hype	pdgfa	-6.84183e-05	-0.00200668	0.998399	63139.9	116019	12420	0.998399
Anx7y~pdgfb+Age+Sex+BMI+Race_Ethnicity+Smoking+healthDrinking+Healthy_physical_activity+Qualification+Townsend_deprivation_index+urban+CHD+diabet+Hype	pdgfb	0.0182417	0.632539	0.527046	62788.9	116435	12323	0.967796
Anx7y~pdgfc+Age+Sex+BMI+Race_Ethnicity+Smoking+healthDrinking+Healthy_physical_activity+Qualification+Townsend_deprivation_index+urban+CHD+diabet+Hype	pdgfc	0.125531	1.4251	0.154155	60806	111338	11970	0.786619
Anx7y~pdgfra+Age+Sex+BMI+Race_Ethnicity+Smoking+healthDrinking+Healthy_physical_activity+Qualification+Townsend_deprivation_index+urban+CHD+diabet+Hype	pdgfra	-0.11582	-1.28359	0.199311	62355.8	114477	12268	0.826146
Anx7y~pdgfrb+Age+Sex+BMI+Race_Ethnicity+Smoking+healthDrinking+Healthy_physical_activity+Qualification+Townsend_deprivation_index+urban+CHD+diabet+Hype	pdgfrb	-0.0719564	-1.01991	0.307791	63138.8	116009	12420	0.904213
Anx7y~pdlim7+Age+Sex+BMI+Race_Ethnicity+Smoking+healthDrinking+Healthy_physical_activity+Qualification+Townsend_deprivation_index+urban+CHD+diabet+Hype	pdlim7	0.0148672	0.766973	0.443112	62788.7	116433	12323	0.947376
Anx7y~pdp1+Age+Sex+BMI+Race_Ethnicity+Smoking+healthDrinking+Healthy_physical_activity+Qualification+Townsend_deprivation_index+urban+CHD+diabet+Hype	pdp1	0.0679106	1.37599	0.168851	60806.2	111339	11970	0.81156
Anx7y~pear1+Age+Sex+BMI+Race_Ethnicity+Smoking+healthDrinking+Healthy_physical_activity+Qualification+Townsend_deprivation_index+urban+CHD+diabet+Hype	pear1	-0.130846	-1.19371	0.232613	63138.4	116005	12420	0.858062
Anx7y~pebp1+Age+Sex+BMI+Race_Ethnicity+Smoking+healthDrinking+Healthy_physical_activity+Qualification+Townsend_deprivation_index+urban+CHD+diabet+Hype	pebp1	0.0154534	0.365143	0.715011	62346.2	114843	12256	0.998399
Anx7y~pecam1+Age+Sex+BMI+Race_Ethnicity+Smoking+healthDrinking+Healthy_physical_activity+Qualification+Townsend_deprivation_index+urban+CHD+diabet+Hype	pecam1	-0.126069	-1.52238	0.127939	62344	114823	12256	0.748351
Anx7y~pfdn2+Age+Sex+BMI+Race_Ethnicity+Smoking+healthDrinking+Healthy_physical_activity+Qualification+Townsend_deprivation_index+urban+CHD+diabet+Hype	pfdn2	-0.0400993	-0.901433	0.367376	60930.9	112350	11974	0.941786
Anx7y~pfkfb2+Age+Sex+BMI+Race_Ethnicity+Smoking+healthDrinking+Healthy_physical_activity+Qualification+Townsend_deprivation_index+urban+CHD+diabet+Hype	pfkfb2	0.0418983	1.296	0.195001	61879.7	113909	12166	0.826146
Anx7y~pgf+Age+Sex+BMI+Race_Ethnicity+Smoking+healthDrinking+Healthy_physical_activity+Qualification+Townsend_deprivation_index+urban+CHD+diabet+Hype	pgf	0.0688027	0.673825	0.500435	63070.5	116437	12392	0.965155
Anx7y~pglyrp1+Age+Sex+BMI+Race_Ethnicity+Smoking+healthDrinking+Healthy_physical_activity+Qualification+Townsend_deprivation_index+urban+CHD+diabet+Hype	pglyrp1	0.0401347	0.684494	0.493676	62807.5	115046	12364	0.965155
Anx7y~phospho1+Age+Sex+BMI+Race_Ethnicity+Smoking+healthDrinking+Healthy_physical_activity+Qualification+Townsend_deprivation_index+urban+CHD+diabet+Hype	phospho1	-0.135949	-1.56057	0.118651	61999.4	114420	12182	0.723458
Anx7y~pi3+Age+Sex+BMI+Race_Ethnicity+Smoking+healthDrinking+Healthy_physical_activity+Qualification+Townsend_deprivation_index+urban+CHD+diabet+Hype	pi3	-0.0263982	-0.545295	0.585561	61505.1	112392	12114	0.986831
Anx7y~pigr+Age+Sex+BMI+Race_Ethnicity+Smoking+healthDrinking+Healthy_physical_activity+Qualification+Townsend_deprivation_index+urban+CHD+diabet+Hype	pigr	0.137439	1.83329	0.066784	61507.4	113285	12091	0.700844
Anx7y~pik3ap1+Age+Sex+BMI+Race_Ethnicity+Smoking+healthDrinking+Healthy_physical_activity+Qualification+Townsend_deprivation_index+urban+CHD+diabet+Hype	pik3ap1	0.0816522	2.05524	0.0398772	62198.2	114222	12236	0.637107
Anx7y~pik3ip1+Age+Sex+BMI+Race_Ethnicity+Smoking+healthDrinking+Healthy_physical_activity+Qualification+Townsend_deprivation_index+urban+CHD+diabet+Hype	pik3ip1	-0.0643517	-0.640213	0.522046	62345.9	114841	12256	0.966808
Anx7y~pilra+Age+Sex+BMI+Race_Ethnicity+Smoking+healthDrinking+Healthy_physical_activity+Qualification+Townsend_deprivation_index+urban+CHD+diabet+Hype	pilra	-0.0998938	-1.64141	0.100739	62343.6	114819	12256	0.700844
Anx7y~pilrb+Age+Sex+BMI+Race_Ethnicity+Smoking+healthDrinking+Healthy_physical_activity+Qualification+Townsend_deprivation_index+urban+CHD+diabet+Hype	pilrb	-0.0919212	-2.09966	0.035779	62353	114451	12268	0.637107
Anx7y~pklr+Age+Sex+BMI+Race_Ethnicity+Smoking+healthDrinking+Healthy_physical_activity+Qualification+Townsend_deprivation_index+urban+CHD+diabet+Hype	pklr	-0.00354949	-0.0953066	0.924073	62565.8	116064	12278	0.998399
Anx7y~pla2g10+Age+Sex+BMI+Race_Ethnicity+Smoking+healthDrinking+Healthy_physical_activity+Qualification+Townsend_deprivation_index+urban+CHD+diabet+Hype	pla2g10	0.00364912	0.0848511	0.932381	62001.9	114443	12182	0.998399
Anx7y~pla2g1b+Age+Sex+BMI+Race_Ethnicity+Smoking+healthDrinking+Healthy_physical_activity+Qualification+Townsend_deprivation_index+urban+CHD+diabet+Hype	pla2g1b	-0.108838	-1.80672	0.0708298	63041.4	115860	12400	0.700844
Anx7y~pla2g15+Age+Sex+BMI+Race_Ethnicity+Smoking+healthDrinking+Healthy_physical_activity+Qualification+Townsend_deprivation_index+urban+CHD+diabet+Hype	pla2g15	0.219575	2.2603	0.0238203	62638.9	115257	12317	0.599082
Anx7y~pla2g2a+Age+Sex+BMI+Race_Ethnicity+Smoking+healthDrinking+Healthy_physical_activity+Qualification+Townsend_deprivation_index+urban+CHD+diabet+Hype	pla2g2a	-0.0451457	-0.997645	0.318471	62225.5	114401	12238	0.922621
Anx7y~pla2g4a+Age+Sex+BMI+Race_Ethnicity+Smoking+healthDrinking+Healthy_physical_activity+Qualification+Townsend_deprivation_index+urban+CHD+diabet+Hype	pla2g4a	0.0166875	0.58913	0.555785	62788.9	116436	12323	0.974537
Anx7y~pla2g7+Age+Sex+BMI+Race_Ethnicity+Smoking+healthDrinking+Healthy_physical_activity+Qualification+Townsend_deprivation_index+urban+CHD+diabet+Hype	pla2g7	0.0403823	0.492992	0.622027	62346.1	114842	12256	0.998399
Anx7y~plat+Age+Sex+BMI+Race_Ethnicity+Smoking+healthDrinking+Healthy_physical_activity+Qualification+Townsend_deprivation_index+urban+CHD+diabet+Hype	plat	0.0169388	0.334305	0.738155	62938.4	115507	12384	0.998399
Anx7y~plau+Age+Sex+BMI+Race_Ethnicity+Smoking+healthDrinking+Healthy_physical_activity+Qualification+Townsend_deprivation_index+urban+CHD+diabet+Hype	plau	-0.275037	-3.06004	0.00221784	62336.9	114757	12256	0.270391
Anx7y~plaur+Age+Sex+BMI+Race_Ethnicity+Smoking+healthDrinking+Healthy_physical_activity+Qualification+Townsend_deprivation_index+urban+CHD+diabet+Hype	plaur	0.0818896	0.831435	0.405744	62066.4	115011	12183	0.941786
Anx7y~plin1+Age+Sex+BMI+Race_Ethnicity+Smoking+healthDrinking+Healthy_physical_activity+Qualification+Townsend_deprivation_index+urban+CHD+diabet+Hype	plin1	0.012311	0.166816	0.867517	60931.6	112357	11974	0.998399
Anx7y~plin3+Age+Sex+BMI+Race_Ethnicity+Smoking+healthDrinking+Healthy_physical_activity+Qualification+Townsend_deprivation_index+urban+CHD+diabet+Hype	plin3	-0.0300321	-0.526356	0.598651	62357.1	114489	12268	0.986831
Anx7y~plpbp+Age+Sex+BMI+Race_Ethnicity+Smoking+healthDrinking+Healthy_physical_activity+Qualification+Townsend_deprivation_index+urban+CHD+diabet+Hype	plpbp	0.0194311	0.535506	0.59231	62357.1	114489	12268	0.986831
Anx7y~pltp+Age+Sex+BMI+Race_Ethnicity+Smoking+healthDrinking+Healthy_physical_activity+Qualification+Townsend_deprivation_index+urban+CHD+diabet+Hype	pltp	-0.197035	-2.76385	0.00572077	62862.1	114761	12385	0.36389
Anx7y~plxdc1+Age+Sex+BMI+Race_Ethnicity+Smoking+healthDrinking+Healthy_physical_activity+Qualification+Townsend_deprivation_index+urban+CHD+diabet+Hype	plxdc1	0.0920364	1.22816	0.219412	60806.5	111343	11970	0.844736
Anx7y~plxna4+Age+Sex+BMI+Race_Ethnicity+Smoking+healthDrinking+Healthy_physical_activity+Qualification+Townsend_deprivation_index+urban+CHD+diabet+Hype	plxna4	-0.00936029	-0.307278	0.758637	62202.4	114261	12236	0.998399
Anx7y~plxnb2+Age+Sex+BMI+Race_Ethnicity+Smoking+healthDrinking+Healthy_physical_activity+Qualification+Townsend_deprivation_index+urban+CHD+diabet+Hype	plxnb2	-0.136545	-1.24496	0.213171	62828.5	115279	12363	0.836134
Anx7y~plxnb3+Age+Sex+BMI+Race_Ethnicity+Smoking+healthDrinking+Healthy_physical_activity+Qualification+Townsend_deprivation_index+urban+CHD+diabet+Hype	plxnb3	-0.0400466	-0.757278	0.448898	62165	114178	12229	0.953175
Anx7y~pm20d1+Age+Sex+BMI+Race_Ethnicity+Smoking+healthDrinking+Healthy_physical_activity+Qualification+Townsend_deprivation_index+urban+CHD+diabet+Hype	pm20d1	-0.0286509	-2.1536	0.0312911	62052.3	114000	12206	0.637107
Anx7y~pmvk+Age+Sex+BMI+Race_Ethnicity+Smoking+healthDrinking+Healthy_physical_activity+Qualification+Townsend_deprivation_index+urban+CHD+diabet+Hype	pmvk	-0.00383978	-0.166005	0.868156	60763.6	111853	11946	0.998399
Anx7y~pnliprp2+Age+Sex+BMI+Race_Ethnicity+Smoking+healthDrinking+Healthy_physical_activity+Qualification+Townsend_deprivation_index+urban+CHD+diabet+Hype	pnliprp2	0.0140991	1.67633	0.0936997	62486.5	115701	12268	0.700844
Anx7y~pnpt1+Age+Sex+BMI+Race_Ethnicity+Smoking+healthDrinking+Healthy_physical_activity+Qualification+Townsend_deprivation_index+urban+CHD+diabet+Hype	pnpt1	-0.0405856	-1.93691	0.0527803	61192.9	113394	12011	0.637107
Anx7y~podxl+Age+Sex+BMI+Race_Ethnicity+Smoking+healthDrinking+Healthy_physical_activity+Qualification+Townsend_deprivation_index+urban+CHD+diabet+Hype	podxl	-0.223493	-1.34439	0.178846	61976.6	113977	12188	0.818341
Anx7y~podxl2+Age+Sex+BMI+Race_Ethnicity+Smoking+healthDrinking+Healthy_physical_activity+Qualification+Townsend_deprivation_index+urban+CHD+diabet+Hype	podxl2	-0.133985	-1.46605	0.142659	62641.9	115285	12317	0.782713
Anx7y~polr2f+Age+Sex+BMI+Race_Ethnicity+Smoking+healthDrinking+Healthy_physical_activity+Qualification+Townsend_deprivation_index+urban+CHD+diabet+Hype	polr2f	0.0530064	0.712893	0.475926	61977.9	113989	12188	0.965155
Anx7y~pon2+Age+Sex+BMI+Race_Ethnicity+Smoking+healthDrinking+Healthy_physical_activity+Qualification+Townsend_deprivation_index+urban+CHD+diabet+Hype	pon2	0.154889	2.10677	0.0351581	61141.2	112374	12025	0.637107
Anx7y~pon3+Age+Sex+BMI+Race_Ethnicity+Smoking+healthDrinking+Healthy_physical_activity+Qualification+Townsend_deprivation_index+urban+CHD+diabet+Hype	pon3	-0.154599	-1.64754	0.0994727	62786.6	116413	12323	0.700844
Anx7y~ppcdc+Age+Sex+BMI+Race_Ethnicity+Smoking+healthDrinking+Healthy_physical_activity+Qualification+Townsend_deprivation_index+urban+CHD+diabet+Hype	ppcdc	0.0165478	0.32034	0.748716	63082.2	116432	12395	0.998399
Anx7y~ppib+Age+Sex+BMI+Race_Ethnicity+Smoking+healthDrinking+Healthy_physical_activity+Qualification+Townsend_deprivation_index+urban+CHD+diabet+Hype	ppib	0.000734339	0.0283475	0.977385	62402.8	113932	12294	0.998399
Anx7y~ppm1a+Age+Sex+BMI+Race_Ethnicity+Smoking+healthDrinking+Healthy_physical_activity+Qualification+Townsend_deprivation_index+urban+CHD+diabet+Hype	ppm1a	0.0145472	0.182624	0.855096	60808	111356	11970	0.998399
Anx7y~ppme1+Age+Sex+BMI+Race_Ethnicity+Smoking+healthDrinking+Healthy_physical_activity+Qualification+Townsend_deprivation_index+urban+CHD+diabet+Hype	ppme1	0.026301	0.648801	0.516479	61978	113990	12188	0.966808
Anx7y~ppp1r12a+Age+Sex+BMI+Race_Ethnicity+Smoking+healthDrinking+Healthy_physical_activity+Qualification+Townsend_deprivation_index+urban+CHD+diabet+Hype	ppp1r12a	0.00923971	0.358132	0.720251	62643.9	115304	12317	0.998399
Anx7y~ppp1r2+Age+Sex+BMI+Race_Ethnicity+Smoking+healthDrinking+Healthy_physical_activity+Qualification+Townsend_deprivation_index+urban+CHD+diabet+Hype	ppp1r2	-0.000129827	-0.0041954	0.996653	62357.4	114492	12268	0.998399
Anx7y~ppp1r9b+Age+Sex+BMI+Race_Ethnicity+Smoking+healthDrinking+Healthy_physical_activity+Qualification+Townsend_deprivation_index+urban+CHD+diabet+Hype	ppp1r9b	0.0235803	0.924229	0.355385	63070.1	116433	12392	0.941786
Anx7y~ppp3r1+Age+Sex+BMI+Race_Ethnicity+Smoking+healthDrinking+Healthy_physical_activity+Qualification+Townsend_deprivation_index+urban+CHD+diabet+Hype	ppp3r1	0.0502477	0.832227	0.405297	62001.2	114436	12182	0.941786
Anx7y~ppy+Age+Sex+BMI+Race_Ethnicity+Smoking+healthDrinking+Healthy_physical_activity+Qualification+Townsend_deprivation_index+urban+CHD+diabet+Hype	ppy	-0.0241739	-0.979099	0.327551	62277.8	114471	12249	0.928667
Anx7y~pqbp1+Age+Sex+BMI+Race_Ethnicity+Smoking+healthDrinking+Healthy_physical_activity+Qualification+Townsend_deprivation_index+urban+CHD+diabet+Hype	pqbp1	0.0688084	1.54812	0.121619	60805.7	111335	11970	0.73727
Anx7y~prcp+Age+Sex+BMI+Race_Ethnicity+Smoking+healthDrinking+Healthy_physical_activity+Qualification+Townsend_deprivation_index+urban+CHD+diabet+Hype	prcp	0.120261	1.45924	0.144525	62646.9	115142	12322	0.786619
Anx7y~prdx1+Age+Sex+BMI+Race_Ethnicity+Smoking+healthDrinking+Healthy_physical_activity+Qualification+Townsend_deprivation_index+urban+CHD+diabet+Hype	prdx1	0.00838973	0.307549	0.758431	60746.3	111805	11943	0.998399
Anx7y~prdx3+Age+Sex+BMI+Race_Ethnicity+Smoking+healthDrinking+Healthy_physical_activity+Qualification+Townsend_deprivation_index+urban+CHD+diabet+Hype	prdx3	0.0455288	1.28236	0.199742	61195	113414	12011	0.826146
Anx7y~prdx5+Age+Sex+BMI+Race_Ethnicity+Smoking+healthDrinking+Healthy_physical_activity+Qualification+Townsend_deprivation_index+urban+CHD+diabet+Hype	prdx5	0.0244748	0.676529	0.498718	63070.5	116437	12392	0.965155
Anx7y~prdx6+Age+Sex+BMI+Race_Ethnicity+Smoking+healthDrinking+Healthy_physical_activity+Qualification+Townsend_deprivation_index+urban+CHD+diabet+Hype	prdx6	0.0562637	1.41507	0.157072	62918.3	115927	12368	0.786974
Anx7y~preb+Age+Sex+BMI+Race_Ethnicity+Smoking+healthDrinking+Healthy_physical_activity+Qualification+Townsend_deprivation_index+urban+CHD+diabet+Hype	preb	0.0652996	0.774192	0.438832	61196.1	113424	12011	0.947376
Anx7y~prelp+Age+Sex+BMI+Race_Ethnicity+Smoking+healthDrinking+Healthy_physical_activity+Qualification+Townsend_deprivation_index+urban+CHD+diabet+Hype	prelp	0.0964859	0.858703	0.390521	62488.5	115720	12268	0.941786
Anx7y~prkab1+Age+Sex+BMI+Race_Ethnicity+Smoking+healthDrinking+Healthy_physical_activity+Qualification+Townsend_deprivation_index+urban+CHD+diabet+Hype	prkab1	0.0410072	0.894696	0.370967	61195.9	113422	12011	0.941786
Anx7y~prkar1a+Age+Sex+BMI+Race_Ethnicity+Smoking+healthDrinking+Healthy_physical_activity+Qualification+Townsend_deprivation_index+urban+CHD+diabet+Hype	prkar1a	-0.00911485	-0.309105	0.757247	62357.3	114491	12268	0.998399
Anx7y~prkcq+Age+Sex+BMI+Race_Ethnicity+Smoking+healthDrinking+Healthy_physical_activity+Qualification+Townsend_deprivation_index+urban+CHD+diabet+Hype	prkcq	0.129642	2.24546	0.0247566	61191.6	113382	12011	0.599082
Anx7y~prkra+Age+Sex+BMI+Race_Ethnicity+Smoking+healthDrinking+Healthy_physical_activity+Qualification+Townsend_deprivation_index+urban+CHD+diabet+Hype	prkra	0.0886617	2.34613	0.0189857	60802.5	111306	11970	0.554741
Anx7y~prl+Age+Sex+BMI+Race_Ethnicity+Smoking+healthDrinking+Healthy_physical_activity+Qualification+Townsend_deprivation_index+urban+CHD+diabet+Hype	prl	0.0264127	0.767236	0.442956	63081.8	116428	12395	0.947376
Anx7y~proc+Age+Sex+BMI+Race_Ethnicity+Smoking+healthDrinking+Healthy_physical_activity+Qualification+Townsend_deprivation_index+urban+CHD+diabet+Hype	proc	0.165749	1.69859	0.0894221	62435.9	114314	12292	0.700844
Anx7y~prok1+Age+Sex+BMI+Race_Ethnicity+Smoking+healthDrinking+Healthy_physical_activity+Qualification+Townsend_deprivation_index+urban+CHD+diabet+Hype	prok1	-0.0457905	-1.147	0.251405	62201.1	114249	12236	0.871652
Anx7y~prss2+Age+Sex+BMI+Race_Ethnicity+Smoking+healthDrinking+Healthy_physical_activity+Qualification+Townsend_deprivation_index+urban+CHD+diabet+Hype	prss2	0.0584508	1.20036	0.230021	62531.2	114482	12311	0.857634
Anx7y~prss27+Age+Sex+BMI+Race_Ethnicity+Smoking+healthDrinking+Healthy_physical_activity+Qualification+Townsend_deprivation_index+urban+CHD+diabet+Hype	prss27	-0.0583762	-0.931414	0.351658	62155.3	113974	12232	0.941786
Anx7y~prss8+Age+Sex+BMI+Race_Ethnicity+Smoking+healthDrinking+Healthy_physical_activity+Qualification+Townsend_deprivation_index+urban+CHD+diabet+Hype	prss8	0.0998982	1.50929	0.131251	62274.9	115515	12221	0.750582
Anx7y~prtfdc1+Age+Sex+BMI+Race_Ethnicity+Smoking+healthDrinking+Healthy_physical_activity+Qualification+Townsend_deprivation_index+urban+CHD+diabet+Hype	prtfdc1	0.00126539	0.0559214	0.955405	60931.7	112358	11974	0.998399
Anx7y~prtg+Age+Sex+BMI+Race_Ethnicity+Smoking+healthDrinking+Healthy_physical_activity+Qualification+Townsend_deprivation_index+urban+CHD+diabet+Hype	prtg	-0.21329	-2.0863	0.036972	62915.9	115905	12368	0.637107
Anx7y~prtn3+Age+Sex+BMI+Race_Ethnicity+Smoking+healthDrinking+Healthy_physical_activity+Qualification+Townsend_deprivation_index+urban+CHD+diabet+Hype	prtn3	0.0213348	0.412592	0.679913	60708.2	110846	11959	0.998399
Anx7y~psg1+Age+Sex+BMI+Race_Ethnicity+Smoking+healthDrinking+Healthy_physical_activity+Qualification+Townsend_deprivation_index+urban+CHD+diabet+Hype	psg1	0.00416044	0.187769	0.851061	62001.8	114442	12182	0.998399
Anx7y~psip1+Age+Sex+BMI+Race_Ethnicity+Smoking+healthDrinking+Healthy_physical_activity+Qualification+Townsend_deprivation_index+urban+CHD+diabet+Hype	psip1	0.0498874	1.30293	0.192623	62200.8	114246	12236	0.826146
Anx7y~psma1+Age+Sex+BMI+Race_Ethnicity+Smoking+healthDrinking+Healthy_physical_activity+Qualification+Townsend_deprivation_index+urban+CHD+diabet+Hype	psma1	-0.0804538	-1.50307	0.132847	60805.8	111336	11970	0.750582
Anx7y~psmd9+Age+Sex+BMI+Race_Ethnicity+Smoking+healthDrinking+Healthy_physical_activity+Qualification+Townsend_deprivation_index+urban+CHD+diabet+Hype	psmd9	0.015405	0.348949	0.727134	61978.3	113993	12188	0.998399
Anx7y~psme1+Age+Sex+BMI+Race_Ethnicity+Smoking+healthDrinking+Healthy_physical_activity+Qualification+Townsend_deprivation_index+urban+CHD+diabet+Hype	psme1	0.0493257	0.750625	0.452893	61940.9	114291	12171	0.956603
Anx7y~psme2+Age+Sex+BMI+Race_Ethnicity+Smoking+healthDrinking+Healthy_physical_activity+Qualification+Townsend_deprivation_index+urban+CHD+diabet+Hype	psme2	0.0768017	1.14885	0.250642	61671.5	113372	12129	0.871652
Anx7y~psmg3+Age+Sex+BMI+Race_Ethnicity+Smoking+healthDrinking+Healthy_physical_activity+Qualification+Townsend_deprivation_index+urban+CHD+diabet+Hype	psmg3	0.00332788	0.0701736	0.944057	62202.5	114262	12236	0.998399
Anx7y~pspn+Age+Sex+BMI+Race_Ethnicity+Smoking+healthDrinking+Healthy_physical_activity+Qualification+Townsend_deprivation_index+urban+CHD+diabet+Hype	pspn	0.0050129	0.190904	0.848604	62202.4	114261	12236	0.998399
Anx7y~psrc1+Age+Sex+BMI+Race_Ethnicity+Smoking+healthDrinking+Healthy_physical_activity+Qualification+Townsend_deprivation_index+urban+CHD+diabet+Hype	psrc1	0.018612	0.435588	0.663143	60807.9	111355	11970	0.998399
Anx7y~pten+Age+Sex+BMI+Race_Ethnicity+Smoking+healthDrinking+Healthy_physical_activity+Qualification+Townsend_deprivation_index+urban+CHD+diabet+Hype	pten	0.0104131	0.126771	0.899124	60931.7	112358	11974	0.998399
Anx7y~ptgds+Age+Sex+BMI+Race_Ethnicity+Smoking+healthDrinking+Healthy_physical_activity+Qualification+Townsend_deprivation_index+urban+CHD+diabet+Hype	ptgds	-0.0234846	-0.258723	0.795853	61793.6	113297	12161	0.998399
Anx7y~pth1r+Age+Sex+BMI+Race_Ethnicity+Smoking+healthDrinking+Healthy_physical_activity+Qualification+Townsend_deprivation_index+urban+CHD+diabet+Hype	pth1r	0.075087	1.17428	0.240304	62201.1	114249	12236	0.865923
Anx7y~ptk7+Age+Sex+BMI+Race_Ethnicity+Smoking+healthDrinking+Healthy_physical_activity+Qualification+Townsend_deprivation_index+urban+CHD+diabet+Hype	ptk7	0.0130151	0.191616	0.848046	60931.6	112357	11974	0.998399
Anx7y~ptn+Age+Sex+BMI+Race_Ethnicity+Smoking+healthDrinking+Healthy_physical_activity+Qualification+Townsend_deprivation_index+urban+CHD+diabet+Hype	ptn	0.00527991	0.101273	0.919335	61145.6	112416	12025	0.998399
Anx7y~ptpn1+Age+Sex+BMI+Race_Ethnicity+Smoking+healthDrinking+Healthy_physical_activity+Qualification+Townsend_deprivation_index+urban+CHD+diabet+Hype	ptpn1	0.0149969	0.479265	0.631759	62001.6	114441	12182	0.998399
Anx7y~ptpn6+Age+Sex+BMI+Race_Ethnicity+Smoking+healthDrinking+Healthy_physical_activity+Qualification+Townsend_deprivation_index+urban+CHD+diabet+Hype	ptpn6	-0.00178724	-0.0639865	0.948982	62686	116235	12303	0.998399
Anx7y~ptprf+Age+Sex+BMI+Race_Ethnicity+Smoking+healthDrinking+Healthy_physical_activity+Qualification+Townsend_deprivation_index+urban+CHD+diabet+Hype	ptprf	-0.0137567	-0.155645	0.876315	63139.8	116018	12420	0.998399
Anx7y~ptprm+Age+Sex+BMI+Race_Ethnicity+Smoking+healthDrinking+Healthy_physical_activity+Qualification+Townsend_deprivation_index+urban+CHD+diabet+Hype	ptprm	-0.0819565	-0.794263	0.427058	62137.3	114185	12222	0.947376
Anx7y~ptprn2+Age+Sex+BMI+Race_Ethnicity+Smoking+healthDrinking+Healthy_physical_activity+Qualification+Townsend_deprivation_index+urban+CHD+diabet+Hype	ptprn2	0.138134	1.72008	0.0854434	61757.2	113564	12145	0.700844
Anx7y~ptprs+Age+Sex+BMI+Race_Ethnicity+Smoking+healthDrinking+Healthy_physical_activity+Qualification+Townsend_deprivation_index+urban+CHD+diabet+Hype	ptprs	0.0460922	0.438785	0.660825	63139.7	116017	12420	0.998399
Anx7y~pts+Age+Sex+BMI+Race_Ethnicity+Smoking+healthDrinking+Healthy_physical_activity+Qualification+Townsend_deprivation_index+urban+CHD+diabet+Hype	pts	0.119352	2.47749	0.0132448	60707.2	112049	11927	0.450632
Anx7y~ptx3+Age+Sex+BMI+Race_Ethnicity+Smoking+healthDrinking+Healthy_physical_activity+Qualification+Townsend_deprivation_index+urban+CHD+diabet+Hype	ptx3	0.0137376	0.270472	0.786801	62202.4	114261	12236	0.998399
Anx7y~pvalb+Age+Sex+BMI+Race_Ethnicity+Smoking+healthDrinking+Healthy_physical_activity+Qualification+Townsend_deprivation_index+urban+CHD+diabet+Hype	pvalb	0.0121924	0.553867	0.57968	62712.5	115717	12323	0.986831
Anx7y~pvr+Age+Sex+BMI+Race_Ethnicity+Smoking+healthDrinking+Healthy_physical_activity+Qualification+Townsend_deprivation_index+urban+CHD+diabet+Hype	pvr	0.160291	2.31058	0.0208725	63077	116383	12395	0.571311
Anx7y~pxn+Age+Sex+BMI+Race_Ethnicity+Smoking+healthDrinking+Healthy_physical_activity+Qualification+Townsend_deprivation_index+urban+CHD+diabet+Hype	pxn	0.0171254	0.356898	0.721174	60931.5	112357	11974	0.998399
Anx7y~qdpr+Age+Sex+BMI+Race_Ethnicity+Smoking+healthDrinking+Healthy_physical_activity+Qualification+Townsend_deprivation_index+urban+CHD+diabet+Hype	qdpr	0.0396151	0.690811	0.489697	62070.3	113827	12215	0.965155
Anx7y~qpct+Age+Sex+BMI+Race_Ethnicity+Smoking+healthDrinking+Healthy_physical_activity+Qualification+Townsend_deprivation_index+urban+CHD+diabet+Hype	qpct	-0.0930163	-0.960049	0.33705	62340.7	114450	12265	0.933229
Anx7y~rab37+Age+Sex+BMI+Race_Ethnicity+Smoking+healthDrinking+Healthy_physical_activity+Qualification+Townsend_deprivation_index+urban+CHD+diabet+Hype	rab37	-0.0508473	-1.68807	0.0914242	61193.8	113403	12011	0.700844
Anx7y~rab6a+Age+Sex+BMI+Race_Ethnicity+Smoking+healthDrinking+Healthy_physical_activity+Qualification+Townsend_deprivation_index+urban+CHD+diabet+Hype	rab6a	-0.0254669	-0.467973	0.639812	62202.2	114260	12236	0.998399
Anx7y~rab6b+Age+Sex+BMI+Race_Ethnicity+Smoking+healthDrinking+Healthy_physical_activity+Qualification+Townsend_deprivation_index+urban+CHD+diabet+Hype	rab6b	-0.132249	-2.51391	0.0119532	60925.3	112298	11974	0.420139
Anx7y~rabepk+Age+Sex+BMI+Race_Ethnicity+Smoking+healthDrinking+Healthy_physical_activity+Qualification+Townsend_deprivation_index+urban+CHD+diabet+Hype	rabepk	-0.0103318	-0.247802	0.804292	60808	111356	11970	0.998399
Anx7y~rabgap1l+Age+Sex+BMI+Race_Ethnicity+Smoking+healthDrinking+Healthy_physical_activity+Qualification+Townsend_deprivation_index+urban+CHD+diabet+Hype	rabgap1l	0.00610284	0.146831	0.883268	61196.6	113430	12011	0.998399
Anx7y~rad23b+Age+Sex+BMI+Race_Ethnicity+Smoking+healthDrinking+Healthy_physical_activity+Qualification+Townsend_deprivation_index+urban+CHD+diabet+Hype	rad23b	0.0186682	0.346952	0.728634	60807.9	111356	11970	0.998399
Anx7y~rangap1+Age+Sex+BMI+Race_Ethnicity+Smoking+healthDrinking+Healthy_physical_activity+Qualification+Townsend_deprivation_index+urban+CHD+diabet+Hype	rangap1	0.00649607	0.128679	0.897614	60808	111357	11970	0.998399
Anx7y~rarres1+Age+Sex+BMI+Race_Ethnicity+Smoking+healthDrinking+Healthy_physical_activity+Qualification+Townsend_deprivation_index+urban+CHD+diabet+Hype	rarres1	-0.0563743	-0.748303	0.454292	60807.5	111352	11970	0.956603
Anx7y~rarres2+Age+Sex+BMI+Race_Ethnicity+Smoking+healthDrinking+Healthy_physical_activity+Qualification+Townsend_deprivation_index+urban+CHD+diabet+Hype	rarres2	0.0870023	1.62608	0.103958	62652.3	114737	12334	0.700844
Anx7y~rasa1+Age+Sex+BMI+Race_Ethnicity+Smoking+healthDrinking+Healthy_physical_activity+Qualification+Townsend_deprivation_index+urban+CHD+diabet+Hype	rasa1	0.0501833	0.665946	0.505458	60931.2	112354	11974	0.965155
Anx7y~rassf2+Age+Sex+BMI+Race_Ethnicity+Smoking+healthDrinking+Healthy_physical_activity+Qualification+Townsend_deprivation_index+urban+CHD+diabet+Hype	rassf2	0.0409866	0.907363	0.364233	60807.2	111349	11970	0.941786
Anx7y~rbks+Age+Sex+BMI+Race_Ethnicity+Smoking+healthDrinking+Healthy_physical_activity+Qualification+Townsend_deprivation_index+urban+CHD+diabet+Hype	rbks	0.0680449	1.35427	0.175677	60957.7	111916	11992	0.817458
Anx7y~rbp2+Age+Sex+BMI+Race_Ethnicity+Smoking+healthDrinking+Healthy_physical_activity+Qualification+Townsend_deprivation_index+urban+CHD+diabet+Hype	rbp2	0.0575466	1.74435	0.0811226	61975.3	113966	12188	0.700844
Anx7y~rbp5+Age+Sex+BMI+Race_Ethnicity+Smoking+healthDrinking+Healthy_physical_activity+Qualification+Townsend_deprivation_index+urban+CHD+diabet+Hype	rbp5	0.0790212	1.6846	0.0920914	61975.5	113968	12188	0.700844
Anx7y~rcor1+Age+Sex+BMI+Race_Ethnicity+Smoking+healthDrinking+Healthy_physical_activity+Qualification+Townsend_deprivation_index+urban+CHD+diabet+Hype	rcor1	0.0103204	0.183504	0.854406	61145.6	112415	12025	0.998399
Anx7y~reg1a+Age+Sex+BMI+Race_Ethnicity+Smoking+healthDrinking+Healthy_physical_activity+Qualification+Townsend_deprivation_index+urban+CHD+diabet+Hype	reg1a	0.0234858	0.443225	0.657611	61933	113571	12188	0.998399
Anx7y~reg1b+Age+Sex+BMI+Race_Ethnicity+Smoking+healthDrinking+Healthy_physical_activity+Qualification+Townsend_deprivation_index+urban+CHD+diabet+Hype	reg1b	0.00494451	0.111664	0.911092	63139.8	116019	12420	0.998399
Anx7y~reg3a+Age+Sex+BMI+Race_Ethnicity+Smoking+healthDrinking+Healthy_physical_activity+Qualification+Townsend_deprivation_index+urban+CHD+diabet+Hype	reg3a	0.00626062	0.152301	0.878952	63139.8	116018	12420	0.998399
Anx7y~reg4+Age+Sex+BMI+Race_Ethnicity+Smoking+healthDrinking+Healthy_physical_activity+Qualification+Townsend_deprivation_index+urban+CHD+diabet+Hype	reg4	0.0927859	1.70182	0.0888143	62577	115900	12285	0.700844
Anx7y~relt+Age+Sex+BMI+Race_Ethnicity+Smoking+healthDrinking+Healthy_physical_activity+Qualification+Townsend_deprivation_index+urban+CHD+diabet+Hype	relt	0.00305765	0.0318941	0.974557	62346.3	114845	12256	0.998399
Anx7y~ren+Age+Sex+BMI+Race_Ethnicity+Smoking+healthDrinking+Healthy_physical_activity+Qualification+Townsend_deprivation_index+urban+CHD+diabet+Hype	ren	0.0103814	0.272189	0.785482	62357.3	114491	12268	0.998399
Anx7y~ret+Age+Sex+BMI+Race_Ethnicity+Smoking+healthDrinking+Healthy_physical_activity+Qualification+Townsend_deprivation_index+urban+CHD+diabet+Hype	ret	-0.147558	-2.23987	0.0251174	61973.3	113947	12188	0.599082
Anx7y~retn+Age+Sex+BMI+Race_Ethnicity+Smoking+healthDrinking+Healthy_physical_activity+Qualification+Townsend_deprivation_index+urban+CHD+diabet+Hype	retn	-0.0275875	-0.452453	0.650951	62170.4	113662	12244	0.998399
Anx7y~rgma+Age+Sex+BMI+Race_Ethnicity+Smoking+healthDrinking+Healthy_physical_activity+Qualification+Townsend_deprivation_index+urban+CHD+diabet+Hype	rgma	-0.217055	-2.66379	0.00773668	63075.2	116366	12395	0.380986
Anx7y~rgmb+Age+Sex+BMI+Race_Ethnicity+Smoking+healthDrinking+Healthy_physical_activity+Qualification+Townsend_deprivation_index+urban+CHD+diabet+Hype	rgmb	-0.215407	-2.18677	0.0287776	63077.6	116388	12395	0.628383
Anx7y~rgs8+Age+Sex+BMI+Race_Ethnicity+Smoking+healthDrinking+Healthy_physical_activity+Qualification+Townsend_deprivation_index+urban+CHD+diabet+Hype	rgs8	-0.0896153	-2.26765	0.0233683	61191.5	113381	12011	0.599082
Anx7y~rhoc+Age+Sex+BMI+Race_Ethnicity+Smoking+healthDrinking+Healthy_physical_activity+Qualification+Townsend_deprivation_index+urban+CHD+diabet+Hype	rhoc	-0.000561841	-0.0262935	0.979024	61637.4	113701	12112	0.998399
Anx7y~rilp+Age+Sex+BMI+Race_Ethnicity+Smoking+healthDrinking+Healthy_physical_activity+Qualification+Townsend_deprivation_index+urban+CHD+diabet+Hype	rilp	0.0491445	1.20077	0.229862	62794.9	115802	12341	0.857634
Anx7y~rnase3+Age+Sex+BMI+Race_Ethnicity+Smoking+healthDrinking+Healthy_physical_activity+Qualification+Townsend_deprivation_index+urban+CHD+diabet+Hype	rnase3	-0.00781334	-0.356579	0.721413	62005.5	113716	12202	0.998399
Anx7y~rnaset2+Age+Sex+BMI+Race_Ethnicity+Smoking+healthDrinking+Healthy_physical_activity+Qualification+Townsend_deprivation_index+urban+CHD+diabet+Hype	rnaset2	0.0204291	0.210409	0.833352	62782.6	115383	12349	0.998399
Anx7y~rnf41+Age+Sex+BMI+Race_Ethnicity+Smoking+healthDrinking+Healthy_physical_activity+Qualification+Townsend_deprivation_index+urban+CHD+diabet+Hype	rnf41	0.0250574	0.669833	0.502977	60807.6	111353	11970	0.965155
Anx7y~robo1+Age+Sex+BMI+Race_Ethnicity+Smoking+healthDrinking+Healthy_physical_activity+Qualification+Townsend_deprivation_index+urban+CHD+diabet+Hype	robo1	-0.150549	-1.35957	0.173989	62578.1	115910	12285	0.817458
Anx7y~robo2+Age+Sex+BMI+Race_Ethnicity+Smoking+healthDrinking+Healthy_physical_activity+Qualification+Townsend_deprivation_index+urban+CHD+diabet+Hype	robo2	-0.1175	-1.0607	0.288849	63081.2	116423	12395	0.889451
Anx7y~ror1+Age+Sex+BMI+Race_Ethnicity+Smoking+healthDrinking+Healthy_physical_activity+Qualification+Townsend_deprivation_index+urban+CHD+diabet+Hype	ror1	-0.039872	-0.486619	0.626537	62357.2	114490	12268	0.998399
Anx7y~rp2+Age+Sex+BMI+Race_Ethnicity+Smoking+healthDrinking+Healthy_physical_activity+Qualification+Townsend_deprivation_index+urban+CHD+diabet+Hype	rp2	-0.0014076	-0.0236744	0.981113	61978.4	113994	12188	0.998399
Anx7y~rrm2+Age+Sex+BMI+Race_Ethnicity+Smoking+healthDrinking+Healthy_physical_activity+Qualification+Townsend_deprivation_index+urban+CHD+diabet+Hype	rrm2	0.104723	2.0822	0.0373458	60803.7	111316	11970	0.637107
Anx7y~rrm2b+Age+Sex+BMI+Race_Ethnicity+Smoking+healthDrinking+Healthy_physical_activity+Qualification+Townsend_deprivation_index+urban+CHD+diabet+Hype	rrm2b	-0.0137675	-0.366303	0.714146	60807.9	111356	11970	0.998399
Anx7y~rspo1+Age+Sex+BMI+Race_Ethnicity+Smoking+healthDrinking+Healthy_physical_activity+Qualification+Townsend_deprivation_index+urban+CHD+diabet+Hype	rspo1	-0.0415462	-0.571066	0.567965	62001.5	114440	12182	0.984518
Anx7y~rspo3+Age+Sex+BMI+Race_Ethnicity+Smoking+healthDrinking+Healthy_physical_activity+Qualification+Townsend_deprivation_index+urban+CHD+diabet+Hype	rspo3	-0.08711	-0.928324	0.353258	62919.4	115938	12368	0.941786
Anx7y~rtbdn+Age+Sex+BMI+Race_Ethnicity+Smoking+healthDrinking+Healthy_physical_activity+Qualification+Townsend_deprivation_index+urban+CHD+diabet+Hype	rtbdn	-0.0295159	-0.339371	0.734336	61978.3	113993	12188	0.998399
Anx7y~rtn4r+Age+Sex+BMI+Race_Ethnicity+Smoking+healthDrinking+Healthy_physical_activity+Qualification+Townsend_deprivation_index+urban+CHD+diabet+Hype	rtn4r	0.0138896	0.181606	0.855895	62920.3	115945	12368	0.998399
Anx7y~ruvbl1+Age+Sex+BMI+Race_Ethnicity+Smoking+healthDrinking+Healthy_physical_activity+Qualification+Townsend_deprivation_index+urban+CHD+diabet+Hype	ruvbl1	-0.007067	-0.289072	0.772532	60808	111356	11970	0.998399
Anx7y~rwdd1+Age+Sex+BMI+Race_Ethnicity+Smoking+healthDrinking+Healthy_physical_activity+Qualification+Townsend_deprivation_index+urban+CHD+diabet+Hype	rwdd1	0.0310291	0.802066	0.42253	63081.7	116427	12395	0.947376
Anx7y~s100a11+Age+Sex+BMI+Race_Ethnicity+Smoking+healthDrinking+Healthy_physical_activity+Qualification+Townsend_deprivation_index+urban+CHD+diabet+Hype	s100a11	-0.0121985	-0.231357	0.817041	61811.9	113467	12161	0.998399
Anx7y~s100a12+Age+Sex+BMI+Race_Ethnicity+Smoking+healthDrinking+Healthy_physical_activity+Qualification+Townsend_deprivation_index+urban+CHD+diabet+Hype	s100a12	-0.0080803	-0.242845	0.808129	61440	113340	12073	0.998399
Anx7y~s100a16+Age+Sex+BMI+Race_Ethnicity+Smoking+healthDrinking+Healthy_physical_activity+Qualification+Townsend_deprivation_index+urban+CHD+diabet+Hype	s100a16	0.0793738	1.93086	0.0535239	60833.7	111975	11960	0.637107
Anx7y~s100a4+Age+Sex+BMI+Race_Ethnicity+Smoking+healthDrinking+Healthy_physical_activity+Qualification+Townsend_deprivation_index+urban+CHD+diabet+Hype	s100a4	-0.00502464	-0.116333	0.907391	62644	115305	12317	0.998399
Anx7y~s100p+Age+Sex+BMI+Race_Ethnicity+Smoking+healthDrinking+Healthy_physical_activity+Qualification+Townsend_deprivation_index+urban+CHD+diabet+Hype	s100p	-0.0102541	-0.221174	0.824961	61145.6	112415	12025	0.998399
Anx7y~samd9l+Age+Sex+BMI+Race_Ethnicity+Smoking+healthDrinking+Healthy_physical_activity+Qualification+Townsend_deprivation_index+urban+CHD+diabet+Hype	samd9l	0.0125073	0.375033	0.707642	62202.3	114260	12236	0.998399
Anx7y~scamp3+Age+Sex+BMI+Race_Ethnicity+Smoking+healthDrinking+Healthy_physical_activity+Qualification+Townsend_deprivation_index+urban+CHD+diabet+Hype	scamp3	0.0265515	0.914992	0.360214	61977.5	113986	12188	0.941786
Anx7y~scara5+Age+Sex+BMI+Race_Ethnicity+Smoking+healthDrinking+Healthy_physical_activity+Qualification+Townsend_deprivation_index+urban+CHD+diabet+Hype	scara5	-0.0808739	-0.931425	0.351652	63081.5	116425	12395	0.941786
Anx7y~scarb1+Age+Sex+BMI+Race_Ethnicity+Smoking+healthDrinking+Healthy_physical_activity+Qualification+Townsend_deprivation_index+urban+CHD+diabet+Hype	scarb1	-0.0723962	-1.67808	0.0933567	60928.9	112331	11974	0.700844
Anx7y~scarb2+Age+Sex+BMI+Race_Ethnicity+Smoking+healthDrinking+Healthy_physical_activity+Qualification+Townsend_deprivation_index+urban+CHD+diabet+Hype	scarb2	0.0666273	0.726313	0.467661	60777.9	112063	11944	0.965004
Anx7y~scarf1+Age+Sex+BMI+Race_Ethnicity+Smoking+healthDrinking+Healthy_physical_activity+Qualification+Townsend_deprivation_index+urban+CHD+diabet+Hype	scarf1	-0.00136485	-0.0233048	0.981408	63139.9	116019	12420	0.998399
Anx7y~scarf2+Age+Sex+BMI+Race_Ethnicity+Smoking+healthDrinking+Healthy_physical_activity+Qualification+Townsend_deprivation_index+urban+CHD+diabet+Hype	scarf2	-0.158452	-1.75334	0.079568	63079.3	116404	12395	0.700844
Anx7y~scg2+Age+Sex+BMI+Race_Ethnicity+Smoking+healthDrinking+Healthy_physical_activity+Qualification+Townsend_deprivation_index+urban+CHD+diabet+Hype	scg2	0.0184088	0.228284	0.819429	62715.6	115708	12324	0.998399
Anx7y~scg3+Age+Sex+BMI+Race_Ethnicity+Smoking+healthDrinking+Healthy_physical_activity+Qualification+Townsend_deprivation_index+urban+CHD+diabet+Hype	scg3	0.0493911	0.643208	0.520101	62579.5	115924	12285	0.966808
Anx7y~scgb1a1+Age+Sex+BMI+Race_Ethnicity+Smoking+healthDrinking+Healthy_physical_activity+Qualification+Townsend_deprivation_index+urban+CHD+diabet+Hype	scgb1a1	-0.00396583	-0.0826244	0.934152	62575.6	116117	12279	0.998399
Anx7y~scgb3a2+Age+Sex+BMI+Race_Ethnicity+Smoking+healthDrinking+Healthy_physical_activity+Qualification+Townsend_deprivation_index+urban+CHD+diabet+Hype	scgb3a2	0.00581926	0.183988	0.854026	62686	116234	12303	0.998399
Anx7y~scgn+Age+Sex+BMI+Race_Ethnicity+Smoking+healthDrinking+Healthy_physical_activity+Qualification+Townsend_deprivation_index+urban+CHD+diabet+Hype	scgn	-0.00216981	-0.0366533	0.970762	61196.7	113430	12011	0.998399
Anx7y~scly+Age+Sex+BMI+Race_Ethnicity+Smoking+healthDrinking+Healthy_physical_activity+Qualification+Townsend_deprivation_index+urban+CHD+diabet+Hype	scly	0.155293	2.86338	0.00419853	62788.2	115739	12341	0.330382
Anx7y~scp2+Age+Sex+BMI+Race_Ethnicity+Smoking+healthDrinking+Healthy_physical_activity+Qualification+Townsend_deprivation_index+urban+CHD+diabet+Hype	scp2	-0.0284922	-0.893741	0.371478	60807.3	111349	11970	0.941786
Anx7y~scrn1+Age+Sex+BMI+Race_Ethnicity+Smoking+healthDrinking+Healthy_physical_activity+Qualification+Townsend_deprivation_index+urban+CHD+diabet+Hype	scrn1	0.0429081	0.980101	0.327056	62201.5	114253	12236	0.928667
Anx7y~sdc1+Age+Sex+BMI+Race_Ethnicity+Smoking+healthDrinking+Healthy_physical_activity+Qualification+Townsend_deprivation_index+urban+CHD+diabet+Hype	sdc1	-0.0538387	-0.818917	0.41285	62356.7	114486	12268	0.941786
Anx7y~sdc4+Age+Sex+BMI+Race_Ethnicity+Smoking+healthDrinking+Healthy_physical_activity+Qualification+Townsend_deprivation_index+urban+CHD+diabet+Hype	sdc4	0.00971502	0.180478	0.85678	62357.4	114492	12268	0.998399
Anx7y~sele+Age+Sex+BMI+Race_Ethnicity+Smoking+healthDrinking+Healthy_physical_activity+Qualification+Townsend_deprivation_index+urban+CHD+diabet+Hype	sele	-0.0396466	-0.797894	0.424947	63139.2	116013	12420	0.947376
Anx7y~selp+Age+Sex+BMI+Race_Ethnicity+Smoking+healthDrinking+Healthy_physical_activity+Qualification+Townsend_deprivation_index+urban+CHD+diabet+Hype	selp	-0.0266608	-0.614938	0.538607	62532.3	114492	12311	0.972817
Anx7y~selplg+Age+Sex+BMI+Race_Ethnicity+Smoking+healthDrinking+Healthy_physical_activity+Qualification+Townsend_deprivation_index+urban+CHD+diabet+Hype	selplg	-0.0371591	-0.387241	0.698584	62202.3	114260	12236	0.998399
Anx7y~sema3f+Age+Sex+BMI+Race_Ethnicity+Smoking+healthDrinking+Healthy_physical_activity+Qualification+Townsend_deprivation_index+urban+CHD+diabet+Hype	sema3f	-0.0108229	-0.109131	0.913101	62357.4	114492	12268	0.998399
Anx7y~sema4c+Age+Sex+BMI+Race_Ethnicity+Smoking+healthDrinking+Healthy_physical_activity+Qualification+Townsend_deprivation_index+urban+CHD+diabet+Hype	sema4c	0.0730695	0.816183	0.414412	61977.7	113988	12188	0.941786
Anx7y~sema4d+Age+Sex+BMI+Race_Ethnicity+Smoking+healthDrinking+Healthy_physical_activity+Qualification+Townsend_deprivation_index+urban+CHD+diabet+Hype	sema4d	-0.0149213	-0.180434	0.856815	63082.3	116433	12395	0.998399
Anx7y~sema7a+Age+Sex+BMI+Race_Ethnicity+Smoking+healthDrinking+Healthy_physical_activity+Qualification+Townsend_deprivation_index+urban+CHD+diabet+Hype	sema7a	-0.0180451	-0.191708	0.847974	62938.5	115508	12384	0.998399
Anx7y~septin9+Age+Sex+BMI+Race_Ethnicity+Smoking+healthDrinking+Healthy_physical_activity+Qualification+Townsend_deprivation_index+urban+CHD+diabet+Hype	septin9	0.037071	0.430507	0.666835	61978.2	113992	12188	0.998399
Anx7y~serpina11+Age+Sex+BMI+Race_Ethnicity+Smoking+healthDrinking+Healthy_physical_activity+Qualification+Townsend_deprivation_index+urban+CHD+diabet+Hype	serpina11	-0.0340853	-0.555787	0.578366	63139.5	116016	12420	0.986831
Anx7y~serpina12+Age+Sex+BMI+Race_Ethnicity+Smoking+healthDrinking+Healthy_physical_activity+Qualification+Townsend_deprivation_index+urban+CHD+diabet+Hype	serpina12	-0.00422951	-0.175748	0.860495	60443.6	110805	11895	0.998399
Anx7y~serpina9+Age+Sex+BMI+Race_Ethnicity+Smoking+healthDrinking+Healthy_physical_activity+Qualification+Townsend_deprivation_index+urban+CHD+diabet+Hype	serpina9	0.0477386	1.31367	0.188981	61709.4	113574	12133	0.826146
Anx7y~serpinb1+Age+Sex+BMI+Race_Ethnicity+Smoking+healthDrinking+Healthy_physical_activity+Qualification+Townsend_deprivation_index+urban+CHD+diabet+Hype	serpinb1	0.00995392	0.359075	0.719545	62121.5	114570	12208	0.998399
Anx7y~serpinb5+Age+Sex+BMI+Race_Ethnicity+Smoking+healthDrinking+Healthy_physical_activity+Qualification+Townsend_deprivation_index+urban+CHD+diabet+Hype	serpinb5	0.0364626	0.714104	0.475177	61145.1	112411	12025	0.965155
Anx7y~serpinb6+Age+Sex+BMI+Race_Ethnicity+Smoking+healthDrinking+Healthy_physical_activity+Qualification+Townsend_deprivation_index+urban+CHD+diabet+Hype	serpinb6	0.0120152	0.292492	0.769915	62885.6	115926	12360	0.998399
Anx7y~serpinb8+Age+Sex+BMI+Race_Ethnicity+Smoking+healthDrinking+Healthy_physical_activity+Qualification+Townsend_deprivation_index+urban+CHD+diabet+Hype	serpinb8	0.0653546	1.52743	0.126679	63068.6	116419	12392	0.748351
Anx7y~serpinb9+Age+Sex+BMI+Race_Ethnicity+Smoking+healthDrinking+Healthy_physical_activity+Qualification+Townsend_deprivation_index+urban+CHD+diabet+Hype	serpinb9	0.00946227	0.126674	0.899201	62001.9	114443	12182	0.998399
Anx7y~serpine1+Age+Sex+BMI+Race_Ethnicity+Smoking+healthDrinking+Healthy_physical_activity+Qualification+Townsend_deprivation_index+urban+CHD+diabet+Hype	serpine1	0.00241178	0.0664536	0.947018	63139.8	116019	12420	0.998399
Anx7y~sestd1+Age+Sex+BMI+Race_Ethnicity+Smoking+healthDrinking+Healthy_physical_activity+Qualification+Townsend_deprivation_index+urban+CHD+diabet+Hype	sestd1	0.0136276	0.350953	0.72563	60931.6	112357	11974	0.998399
Anx7y~setmar+Age+Sex+BMI+Race_Ethnicity+Smoking+healthDrinking+Healthy_physical_activity+Qualification+Townsend_deprivation_index+urban+CHD+diabet+Hype	setmar	-0.00647241	-0.0775868	0.938158	61857.7	114276	12151	0.998399
Anx7y~sez6l+Age+Sex+BMI+Race_Ethnicity+Smoking+healthDrinking+Healthy_physical_activity+Qualification+Townsend_deprivation_index+urban+CHD+diabet+Hype	sez6l	0.0515793	0.551554	0.581264	62643.7	115302	12317	0.986831
Anx7y~sez6l2+Age+Sex+BMI+Race_Ethnicity+Smoking+healthDrinking+Healthy_physical_activity+Qualification+Townsend_deprivation_index+urban+CHD+diabet+Hype	sez6l2	-0.00447523	-0.0406233	0.967597	61978.4	113994	12188	0.998399
Anx7y~sf3b4+Age+Sex+BMI+Race_Ethnicity+Smoking+healthDrinking+Healthy_physical_activity+Qualification+Townsend_deprivation_index+urban+CHD+diabet+Hype	sf3b4	0.0180971	0.539606	0.589478	61978.1	113991	12188	0.986831
Anx7y~sfrp1+Age+Sex+BMI+Race_Ethnicity+Smoking+healthDrinking+Healthy_physical_activity+Qualification+Townsend_deprivation_index+urban+CHD+diabet+Hype	sfrp1	0.0340476	0.559364	0.575923	61834.8	114253	12146	0.986428
Anx7y~sftpa1+Age+Sex+BMI+Race_Ethnicity+Smoking+healthDrinking+Healthy_physical_activity+Qualification+Townsend_deprivation_index+urban+CHD+diabet+Hype	sftpa1	-0.0205844	-0.46378	0.642814	60807.8	111355	11970	0.998399
Anx7y~sftpa2+Age+Sex+BMI+Race_Ethnicity+Smoking+healthDrinking+Healthy_physical_activity+Qualification+Townsend_deprivation_index+urban+CHD+diabet+Hype	sftpa2	-0.0364453	-0.689936	0.490248	60807.6	111352	11970	0.965155
Anx7y~sftpd+Age+Sex+BMI+Race_Ethnicity+Smoking+healthDrinking+Healthy_physical_activity+Qualification+Townsend_deprivation_index+urban+CHD+diabet+Hype	sftpd	0.00878427	0.230743	0.817518	62357.3	114491	12268	0.998399
Anx7y~sh2b3+Age+Sex+BMI+Race_Ethnicity+Smoking+healthDrinking+Healthy_physical_activity+Qualification+Townsend_deprivation_index+urban+CHD+diabet+Hype	sh2b3	-0.0117233	-0.454743	0.649303	60807.8	111355	11970	0.998399
Anx7y~sh2d1a+Age+Sex+BMI+Race_Ethnicity+Smoking+healthDrinking+Healthy_physical_activity+Qualification+Townsend_deprivation_index+urban+CHD+diabet+Hype	sh2d1a	-0.00372839	-0.088251	0.929679	62202.5	114262	12236	0.998399
Anx7y~shmt1+Age+Sex+BMI+Race_Ethnicity+Smoking+healthDrinking+Healthy_physical_activity+Qualification+Townsend_deprivation_index+urban+CHD+diabet+Hype	shmt1	0.00411118	0.143784	0.885673	62686	116235	12303	0.998399
Anx7y~siae+Age+Sex+BMI+Race_Ethnicity+Smoking+healthDrinking+Healthy_physical_activity+Qualification+Townsend_deprivation_index+urban+CHD+diabet+Hype	siae	-0.0180376	-0.337332	0.735872	62537.9	115150	12295	0.998399
Anx7y~siglec1+Age+Sex+BMI+Race_Ethnicity+Smoking+healthDrinking+Healthy_physical_activity+Qualification+Townsend_deprivation_index+urban+CHD+diabet+Hype	siglec1	0.0325111	0.530873	0.595516	62789	116436	12323	0.986831
Anx7y~siglec10+Age+Sex+BMI+Race_Ethnicity+Smoking+healthDrinking+Healthy_physical_activity+Qualification+Townsend_deprivation_index+urban+CHD+diabet+Hype	siglec10	-0.0195692	-0.256381	0.797661	62202.4	114261	12236	0.998399
Anx7y~siglec15+Age+Sex+BMI+Race_Ethnicity+Smoking+healthDrinking+Healthy_physical_activity+Qualification+Townsend_deprivation_index+urban+CHD+diabet+Hype	siglec15	-0.00487926	-0.152666	0.878664	60931.7	112358	11974	0.998399
Anx7y~siglec5+Age+Sex+BMI+Race_Ethnicity+Smoking+healthDrinking+Healthy_physical_activity+Qualification+Townsend_deprivation_index+urban+CHD+diabet+Hype	siglec5	-0.0741329	-3.45221	0.000557899	62334.4	114733	12256	0.229315
Anx7y~siglec6+Age+Sex+BMI+Race_Ethnicity+Smoking+healthDrinking+Healthy_physical_activity+Qualification+Townsend_deprivation_index+urban+CHD+diabet+Hype	siglec6	0.0282891	0.368359	0.712612	62920.2	115945	12368	0.998399
Anx7y~siglec7+Age+Sex+BMI+Race_Ethnicity+Smoking+healthDrinking+Healthy_physical_activity+Qualification+Townsend_deprivation_index+urban+CHD+diabet+Hype	siglec7	-0.0973256	-1.06575	0.28656	62356.3	114481	12268	0.889451
Anx7y~siglec9+Age+Sex+BMI+Race_Ethnicity+Smoking+healthDrinking+Healthy_physical_activity+Qualification+Townsend_deprivation_index+urban+CHD+diabet+Hype	siglec9	-0.0166777	-0.197253	0.843633	62840.6	115886	12350	0.998399
Anx7y~sirpa+Age+Sex+BMI+Race_Ethnicity+Smoking+healthDrinking+Healthy_physical_activity+Qualification+Townsend_deprivation_index+urban+CHD+diabet+Hype	sirpa	-0.00100043	-0.0232329	0.981465	62489.4	114057	12312	0.998399
Anx7y~sirpb1+Age+Sex+BMI+Race_Ethnicity+Smoking+healthDrinking+Healthy_physical_activity+Qualification+Townsend_deprivation_index+urban+CHD+diabet+Hype	sirpb1	-0.00073953	-0.0131113	0.989539	62369.1	115556	12243	0.998399
Anx7y~sirt2+Age+Sex+BMI+Race_Ethnicity+Smoking+healthDrinking+Healthy_physical_activity+Qualification+Townsend_deprivation_index+urban+CHD+diabet+Hype	sirt2	-0.00241724	-0.0857362	0.931678	61978.4	113994	12188	0.998399
Anx7y~sirt5+Age+Sex+BMI+Race_Ethnicity+Smoking+healthDrinking+Healthy_physical_activity+Qualification+Townsend_deprivation_index+urban+CHD+diabet+Hype	sirt5	0.0369159	0.812244	0.416668	60931	112352	11974	0.941786
Anx7y~sit1+Age+Sex+BMI+Race_Ethnicity+Smoking+healthDrinking+Healthy_physical_activity+Qualification+Townsend_deprivation_index+urban+CHD+diabet+Hype	sit1	0.029784	0.628356	0.529783	61196.3	113426	12011	0.968745
Anx7y~skap1+Age+Sex+BMI+Race_Ethnicity+Smoking+healthDrinking+Healthy_physical_activity+Qualification+Townsend_deprivation_index+urban+CHD+diabet+Hype	skap1	0.051744	1.5138	0.130103	61860.6	113693	12167	0.749371
Anx7y~skap2+Age+Sex+BMI+Race_Ethnicity+Smoking+healthDrinking+Healthy_physical_activity+Qualification+Townsend_deprivation_index+urban+CHD+diabet+Hype	skap2	0.00797241	0.338416	0.735056	62789.2	116438	12323	0.998399
Anx7y~slamf1+Age+Sex+BMI+Race_Ethnicity+Smoking+healthDrinking+Healthy_physical_activity+Qualification+Townsend_deprivation_index+urban+CHD+diabet+Hype	slamf1	-0.0306561	-0.703113	0.481999	61196.2	113425	12011	0.965155
Anx7y~slamf7+Age+Sex+BMI+Race_Ethnicity+Smoking+healthDrinking+Healthy_physical_activity+Qualification+Townsend_deprivation_index+urban+CHD+diabet+Hype	slamf7	-0.0231106	-0.536898	0.591348	62202.2	114259	12236	0.986831
Anx7y~slamf6+Age+Sex+BMI+Race_Ethnicity+Smoking+healthDrinking+Healthy_physical_activity+Qualification+Townsend_deprivation_index+urban+CHD+diabet+Hype	slamf6	-0.0395716	-0.59221	0.553721	60807.7	111354	11970	0.974537
Anx7y~slamf8+Age+Sex+BMI+Race_Ethnicity+Smoking+healthDrinking+Healthy_physical_activity+Qualification+Townsend_deprivation_index+urban+CHD+diabet+Hype	slamf8	0.100481	2.05848	0.0395661	60803.8	111317	11970	0.637107
Anx7y~slc16a1+Age+Sex+BMI+Race_Ethnicity+Smoking+healthDrinking+Healthy_physical_activity+Qualification+Townsend_deprivation_index+urban+CHD+diabet+Hype	slc16a1	-0.0360343	-0.830642	0.406192	60931	112351	11974	0.941786
Anx7y~slc27a4+Age+Sex+BMI+Race_Ethnicity+Smoking+healthDrinking+Healthy_physical_activity+Qualification+Townsend_deprivation_index+urban+CHD+diabet+Hype	slc27a4	0.0312412	0.851286	0.394627	60930.9	112351	11974	0.941786
Anx7y~slc39a14+Age+Sex+BMI+Race_Ethnicity+Smoking+healthDrinking+Healthy_physical_activity+Qualification+Townsend_deprivation_index+urban+CHD+diabet+Hype	slc39a14	0.113869	1.43906	0.150161	60929.6	112338	11974	0.786619
Anx7y~slc39a5+Age+Sex+BMI+Race_Ethnicity+Smoking+healthDrinking+Healthy_physical_activity+Qualification+Townsend_deprivation_index+urban+CHD+diabet+Hype	slc39a5	-0.0244952	-0.529509	0.596462	62202.2	114259	12236	0.986831
Anx7y~slit2+Age+Sex+BMI+Race_Ethnicity+Smoking+healthDrinking+Healthy_physical_activity+Qualification+Townsend_deprivation_index+urban+CHD+diabet+Hype	slit2	0.0389148	0.809191	0.418421	60931	112352	11974	0.941786
Anx7y~slitrk2+Age+Sex+BMI+Race_Ethnicity+Smoking+healthDrinking+Healthy_physical_activity+Qualification+Townsend_deprivation_index+urban+CHD+diabet+Hype	slitrk2	-0.0338864	-0.525438	0.599288	62920	115943	12368	0.986831
Anx7y~slitrk6+Age+Sex+BMI+Race_Ethnicity+Smoking+healthDrinking+Healthy_physical_activity+Qualification+Townsend_deprivation_index+urban+CHD+diabet+Hype	slitrk6	-0.15865	-2.09992	0.0357569	61141.2	112375	12025	0.637107
Anx7y~smad1+Age+Sex+BMI+Race_Ethnicity+Smoking+healthDrinking+Healthy_physical_activity+Qualification+Townsend_deprivation_index+urban+CHD+diabet+Hype	smad1	0.0372067	1.19313	0.232844	60806.6	111344	11970	0.858062
Anx7y~smad5+Age+Sex+BMI+Race_Ethnicity+Smoking+healthDrinking+Healthy_physical_activity+Qualification+Townsend_deprivation_index+urban+CHD+diabet+Hype	smad5	-0.0700494	-0.573543	0.566288	61978	113991	12188	0.983869
Anx7y~smarca2+Age+Sex+BMI+Race_Ethnicity+Smoking+healthDrinking+Healthy_physical_activity+Qualification+Townsend_deprivation_index+urban+CHD+diabet+Hype	smarca2	-0.0271679	-0.794524	0.426906	60931	112352	11974	0.947376
Anx7y~smoc1+Age+Sex+BMI+Race_Ethnicity+Smoking+healthDrinking+Healthy_physical_activity+Qualification+Townsend_deprivation_index+urban+CHD+diabet+Hype	smoc1	0.126911	1.6323	0.102641	62917.6	115921	12368	0.700844
Anx7y~smoc2+Age+Sex+BMI+Race_Ethnicity+Smoking+healthDrinking+Healthy_physical_activity+Qualification+Townsend_deprivation_index+urban+CHD+diabet+Hype	smoc2	-0.138746	-2.04902	0.0404817	62785.1	116399	12323	0.637107
Anx7y~smpd1+Age+Sex+BMI+Race_Ethnicity+Smoking+healthDrinking+Healthy_physical_activity+Qualification+Townsend_deprivation_index+urban+CHD+diabet+Hype	smpd1	0.0889303	1.70474	0.0882685	62780.2	115322	12350	0.700844
Anx7y~snap23+Age+Sex+BMI+Race_Ethnicity+Smoking+healthDrinking+Healthy_physical_activity+Qualification+Townsend_deprivation_index+urban+CHD+diabet+Hype	snap23	-0.0121506	-0.42609	0.67005	62357.2	114490	12268	0.998399
Anx7y~smpdl3a+Age+Sex+BMI+Race_Ethnicity+Smoking+healthDrinking+Healthy_physical_activity+Qualification+Townsend_deprivation_index+urban+CHD+diabet+Hype	smpdl3a	0.00692433	0.177596	0.859044	62669.1	116268	12298	0.998399
Anx7y~snap29+Age+Sex+BMI+Race_Ethnicity+Smoking+healthDrinking+Healthy_physical_activity+Qualification+Townsend_deprivation_index+urban+CHD+diabet+Hype	snap29	-0.00531279	-0.195025	0.845377	62644	115305	12317	0.998399
Anx7y~sncg+Age+Sex+BMI+Race_Ethnicity+Smoking+healthDrinking+Healthy_physical_activity+Qualification+Townsend_deprivation_index+urban+CHD+diabet+Hype	sncg	-0.0142989	-0.365621	0.714654	62001.7	114441	12182	0.998399
Anx7y~snx9+Age+Sex+BMI+Race_Ethnicity+Smoking+healthDrinking+Healthy_physical_activity+Qualification+Townsend_deprivation_index+urban+CHD+diabet+Hype	snx9	0.0200113	0.558844	0.576278	62357.1	114489	12268	0.986428
Anx7y~sod1+Age+Sex+BMI+Race_Ethnicity+Smoking+healthDrinking+Healthy_physical_activity+Qualification+Townsend_deprivation_index+urban+CHD+diabet+Hype	sod1	-0.00197146	-0.0390366	0.968862	61069.4	111218	12038	0.998399
Anx7y~sod2+Age+Sex+BMI+Race_Ethnicity+Smoking+healthDrinking+Healthy_physical_activity+Qualification+Townsend_deprivation_index+urban+CHD+diabet+Hype	sod2	0.0745783	1.08159	0.279455	62345.2	114834	12256	0.888847
Anx7y~sorcs2+Age+Sex+BMI+Race_Ethnicity+Smoking+healthDrinking+Healthy_physical_activity+Qualification+Townsend_deprivation_index+urban+CHD+diabet+Hype	sorcs2	0.0846593	1.11361	0.265469	60806.8	111345	11970	0.880492
Anx7y~sord+Age+Sex+BMI+Race_Ethnicity+Smoking+healthDrinking+Healthy_physical_activity+Qualification+Townsend_deprivation_index+urban+CHD+diabet+Hype	sord	0.0681776	1.80179	0.0716023	62728.6	115715	12327	0.700844
Anx7y~sort1+Age+Sex+BMI+Race_Ethnicity+Smoking+healthDrinking+Healthy_physical_activity+Qualification+Townsend_deprivation_index+urban+CHD+diabet+Hype	sort1	-0.0600056	-0.882615	0.377462	62266.8	114330	12250	0.941786
Anx7y~sost+Age+Sex+BMI+Race_Ethnicity+Smoking+healthDrinking+Healthy_physical_activity+Qualification+Townsend_deprivation_index+urban+CHD+diabet+Hype	sost	-0.0288098	-0.445861	0.655705	62267.3	114335	12250	0.998399
Anx7y~sparc+Age+Sex+BMI+Race_Ethnicity+Smoking+healthDrinking+Healthy_physical_activity+Qualification+Townsend_deprivation_index+urban+CHD+diabet+Hype	sparc	0.0417885	1.20963	0.226445	62642.6	115291	12317	0.856045
Anx7y~sparcl1+Age+Sex+BMI+Race_Ethnicity+Smoking+healthDrinking+Healthy_physical_activity+Qualification+Townsend_deprivation_index+urban+CHD+diabet+Hype	sparcl1	-0.056679	-0.616102	0.537839	62302	114128	12264	0.972817
Anx7y~spink1+Age+Sex+BMI+Race_Ethnicity+Smoking+healthDrinking+Healthy_physical_activity+Qualification+Townsend_deprivation_index+urban+CHD+diabet+Hype	spink1	0.0770807	1.18865	0.234599	62344.9	114831	12256	0.861592
Anx7y~spink4+Age+Sex+BMI+Race_Ethnicity+Smoking+healthDrinking+Healthy_physical_activity+Qualification+Townsend_deprivation_index+urban+CHD+diabet+Hype	spink4	-0.000832355	-0.0206516	0.983524	62202.5	114262	12236	0.998399
Anx7y~spink5+Age+Sex+BMI+Race_Ethnicity+Smoking+healthDrinking+Healthy_physical_activity+Qualification+Townsend_deprivation_index+urban+CHD+diabet+Hype	spink5	-0.0651947	-0.855416	0.392338	62345.6	114838	12256	0.941786
Anx7y~spink6+Age+Sex+BMI+Race_Ethnicity+Smoking+healthDrinking+Healthy_physical_activity+Qualification+Townsend_deprivation_index+urban+CHD+diabet+Hype	spink6	0.0018943	0.0412701	0.967081	62920.3	115946	12368	0.998399
Anx7y~spint1+Age+Sex+BMI+Race_Ethnicity+Smoking+healthDrinking+Healthy_physical_activity+Qualification+Townsend_deprivation_index+urban+CHD+diabet+Hype	spint1	-0.019033	-0.18109	0.8563	62123	114509	12210	0.998399
Anx7y~spint2+Age+Sex+BMI+Race_Ethnicity+Smoking+healthDrinking+Healthy_physical_activity+Qualification+Townsend_deprivation_index+urban+CHD+diabet+Hype	spint2	-0.00519247	-0.0843606	0.932771	62789.3	116439	12323	0.998399
Anx7y~spock1+Age+Sex+BMI+Race_Ethnicity+Smoking+healthDrinking+Healthy_physical_activity+Qualification+Townsend_deprivation_index+urban+CHD+diabet+Hype	spock1	0.0243515	0.244415	0.806914	62001.8	114442	12182	0.998399
Anx7y~spon1+Age+Sex+BMI+Race_Ethnicity+Smoking+healthDrinking+Healthy_physical_activity+Qualification+Townsend_deprivation_index+urban+CHD+diabet+Hype	spon1	0.100597	1.23793	0.215766	62578.4	115913	12285	0.839536
Anx7y~spon2+Age+Sex+BMI+Race_Ethnicity+Smoking+healthDrinking+Healthy_physical_activity+Qualification+Townsend_deprivation_index+urban+CHD+diabet+Hype	spon2	-0.0400708	-0.516671	0.605395	62066.9	114023	12209	0.986831
Anx7y~spp1+Age+Sex+BMI+Race_Ethnicity+Smoking+healthDrinking+Healthy_physical_activity+Qualification+Townsend_deprivation_index+urban+CHD+diabet+Hype	spp1	-0.0123088	-0.219415	0.826331	63009.3	115561	12400	0.998399
Anx7y~spry2+Age+Sex+BMI+Race_Ethnicity+Smoking+healthDrinking+Healthy_physical_activity+Qualification+Townsend_deprivation_index+urban+CHD+diabet+Hype	spry2	-0.00204224	-0.0743051	0.940769	61196.7	113430	12011	0.998399
Anx7y~src+Age+Sex+BMI+Race_Ethnicity+Smoking+healthDrinking+Healthy_physical_activity+Qualification+Townsend_deprivation_index+urban+CHD+diabet+Hype	src	0.00569329	0.278551	0.780594	62497.6	115040	12288	0.998399
Anx7y~srp14+Age+Sex+BMI+Race_Ethnicity+Smoking+healthDrinking+Healthy_physical_activity+Qualification+Townsend_deprivation_index+urban+CHD+diabet+Hype	srp14	0.0972205	2.37906	0.0173721	61972.7	113941	12188	0.525102
Anx7y~srpk2+Age+Sex+BMI+Race_Ethnicity+Smoking+healthDrinking+Healthy_physical_activity+Qualification+Townsend_deprivation_index+urban+CHD+diabet+Hype	srpk2	0.00686397	0.234402	0.814677	62202.4	114261	12236	0.998399
Anx7y~ssb+Age+Sex+BMI+Race_Ethnicity+Smoking+healthDrinking+Healthy_physical_activity+Qualification+Townsend_deprivation_index+urban+CHD+diabet+Hype	ssb	-0.00491672	-0.112937	0.910083	60931.7	112358	11974	0.998399
Anx7y~ssc4d+Age+Sex+BMI+Race_Ethnicity+Smoking+healthDrinking+Healthy_physical_activity+Qualification+Townsend_deprivation_index+urban+CHD+diabet+Hype	ssc4d	0.0014875	0.0647609	0.948365	62267.5	114337	12250	0.998399
Anx7y~ssc5d+Age+Sex+BMI+Race_Ethnicity+Smoking+healthDrinking+Healthy_physical_activity+Qualification+Townsend_deprivation_index+urban+CHD+diabet+Hype	ssc5d	0.0899533	1.51701	0.129289	62530.3	114474	12311	0.748351
Anx7y~st3gal1+Age+Sex+BMI+Race_Ethnicity+Smoking+healthDrinking+Healthy_physical_activity+Qualification+Townsend_deprivation_index+urban+CHD+diabet+Hype	st3gal1	-0.0221506	-0.377068	0.706129	61978.2	113993	12188	0.998399
Anx7y~st6gal1+Age+Sex+BMI+Race_Ethnicity+Smoking+healthDrinking+Healthy_physical_activity+Qualification+Townsend_deprivation_index+urban+CHD+diabet+Hype	st6gal1	-0.0188993	-0.218453	0.827079	63139.8	116018	12420	0.998399
Anx7y~stambp+Age+Sex+BMI+Race_Ethnicity+Smoking+healthDrinking+Healthy_physical_activity+Qualification+Townsend_deprivation_index+urban+CHD+diabet+Hype	stambp	0.0292607	0.757575	0.44872	61862.3	113709	12167	0.953175
Anx7y~stat5b+Age+Sex+BMI+Race_Ethnicity+Smoking+healthDrinking+Healthy_physical_activity+Qualification+Townsend_deprivation_index+urban+CHD+diabet+Hype	stat5b	-0.00219918	-0.121027	0.903672	61978.4	113994	12188	0.998399
Anx7y~stc1+Age+Sex+BMI+Race_Ethnicity+Smoking+healthDrinking+Healthy_physical_activity+Qualification+Townsend_deprivation_index+urban+CHD+diabet+Hype	stc1	0.103219	1.72438	0.084664	63079.4	116405	12395	0.700844
Anx7y~stc2+Age+Sex+BMI+Race_Ethnicity+Smoking+healthDrinking+Healthy_physical_activity+Qualification+Townsend_deprivation_index+urban+CHD+diabet+Hype	stc2	-0.104753	-1.0643	0.287213	62263.2	114715	12239	0.889451
Anx7y~stip1+Age+Sex+BMI+Race_Ethnicity+Smoking+healthDrinking+Healthy_physical_activity+Qualification+Townsend_deprivation_index+urban+CHD+diabet+Hype	stip1	0.0269798	0.714554	0.474898	62233.3	114664	12233	0.965155
Anx7y~stk11+Age+Sex+BMI+Race_Ethnicity+Smoking+healthDrinking+Healthy_physical_activity+Qualification+Townsend_deprivation_index+urban+CHD+diabet+Hype	stk11	-0.0322137	-0.923587	0.35572	61144.8	112408	12025	0.941786
Anx7y~stk24+Age+Sex+BMI+Race_Ethnicity+Smoking+healthDrinking+Healthy_physical_activity+Qualification+Townsend_deprivation_index+urban+CHD+diabet+Hype	stk24	0.0431277	1.04768	0.294807	60930.6	112347	11974	0.889451
Anx7y~stk4+Age+Sex+BMI+Race_Ethnicity+Smoking+healthDrinking+Healthy_physical_activity+Qualification+Townsend_deprivation_index+urban+CHD+diabet+Hype	stk4	-0.00377443	-0.13279	0.894361	62357.4	114492	12268	0.998399
Anx7y~stx16+Age+Sex+BMI+Race_Ethnicity+Smoking+healthDrinking+Healthy_physical_activity+Qualification+Townsend_deprivation_index+urban+CHD+diabet+Hype	stx16	0.0558618	1.30371	0.192356	60806.4	111341	11970	0.826146
Anx7y~stx4+Age+Sex+BMI+Race_Ethnicity+Smoking+healthDrinking+Healthy_physical_activity+Qualification+Townsend_deprivation_index+urban+CHD+diabet+Hype	stx4	0.07089	1.78322	0.0745759	61975.2	113964	12188	0.700844
Anx7y~stx6+Age+Sex+BMI+Race_Ethnicity+Smoking+healthDrinking+Healthy_physical_activity+Qualification+Townsend_deprivation_index+urban+CHD+diabet+Hype	stx6	0.0367678	1.00722	0.313851	60807	111347	11970	0.915377
Anx7y~stx8+Age+Sex+BMI+Race_Ethnicity+Smoking+healthDrinking+Healthy_physical_activity+Qualification+Townsend_deprivation_index+urban+CHD+diabet+Hype	stx8	0.0320078	0.643133	0.52015	62202	114258	12236	0.966808
Anx7y~stxbp3+Age+Sex+BMI+Race_Ethnicity+Smoking+healthDrinking+Healthy_physical_activity+Qualification+Townsend_deprivation_index+urban+CHD+diabet+Hype	stxbp3	0.0624963	1.07277	0.283395	60806.9	111346	11970	0.889451
Anx7y~sugt1+Age+Sex+BMI+Race_Ethnicity+Smoking+healthDrinking+Healthy_physical_activity+Qualification+Townsend_deprivation_index+urban+CHD+diabet+Hype	sugt1	0.000646468	0.0205925	0.983571	60808.1	111357	11970	0.998399
Anx7y~sult1a1+Age+Sex+BMI+Race_Ethnicity+Smoking+healthDrinking+Healthy_physical_activity+Qualification+Townsend_deprivation_index+urban+CHD+diabet+Hype	sult1a1	-0.00461347	-0.242976	0.808028	63082.3	116433	12395	0.998399
Anx7y~sult2a1+Age+Sex+BMI+Race_Ethnicity+Smoking+healthDrinking+Healthy_physical_activity+Qualification+Townsend_deprivation_index+urban+CHD+diabet+Hype	sult2a1	0.0908051	1.91665	0.055306	62198.8	114227	12236	0.637107
Anx7y~sumf2+Age+Sex+BMI+Race_Ethnicity+Smoking+healthDrinking+Healthy_physical_activity+Qualification+Townsend_deprivation_index+urban+CHD+diabet+Hype	sumf2	0.0444356	0.934353	0.35014	63081.5	116425	12395	0.941786
Anx7y~susd1+Age+Sex+BMI+Race_Ethnicity+Smoking+healthDrinking+Healthy_physical_activity+Qualification+Townsend_deprivation_index+urban+CHD+diabet+Hype	susd1	-0.0664901	-1.26755	0.204984	61144	112401	12025	0.826146
Anx7y~susd2+Age+Sex+BMI+Race_Ethnicity+Smoking+healthDrinking+Healthy_physical_activity+Qualification+Townsend_deprivation_index+urban+CHD+diabet+Hype	susd2	-0.146466	-1.60358	0.108833	62343.7	114821	12256	0.713586
Anx7y~tacc3+Age+Sex+BMI+Race_Ethnicity+Smoking+healthDrinking+Healthy_physical_activity+Qualification+Townsend_deprivation_index+urban+CHD+diabet+Hype	tacc3	-0.000690687	-0.0322518	0.974272	61978.4	113994	12188	0.998399
Anx7y~tacstd2+Age+Sex+BMI+Race_Ethnicity+Smoking+healthDrinking+Healthy_physical_activity+Qualification+Townsend_deprivation_index+urban+CHD+diabet+Hype	tacstd2	0.000232653	0.00251035	0.997997	55021	100552	10833	0.998399
Anx7y~tafa5+Age+Sex+BMI+Race_Ethnicity+Smoking+healthDrinking+Healthy_physical_activity+Qualification+Townsend_deprivation_index+urban+CHD+diabet+Hype	tafa5	0.128473	1.71554	0.0862711	61975.4	113967	12188	0.700844
Anx7y~tank+Age+Sex+BMI+Race_Ethnicity+Smoking+healthDrinking+Healthy_physical_activity+Qualification+Townsend_deprivation_index+urban+CHD+diabet+Hype	tank	0.0323308	0.899742	0.368276	61195.8	113422	12011	0.941786
Anx7y~tarbp2+Age+Sex+BMI+Race_Ethnicity+Smoking+healthDrinking+Healthy_physical_activity+Qualification+Townsend_deprivation_index+urban+CHD+diabet+Hype	tarbp2	0.00235634	0.0745225	0.940596	60931.7	112358	11974	0.998399
Anx7y~tbc1d17+Age+Sex+BMI+Race_Ethnicity+Smoking+healthDrinking+Healthy_physical_activity+Qualification+Townsend_deprivation_index+urban+CHD+diabet+Hype	tbc1d17	-0.00217754	-0.0388701	0.968995	60931.7	112358	11974	0.998399
Anx7y~tbc1d23+Age+Sex+BMI+Race_Ethnicity+Smoking+healthDrinking+Healthy_physical_activity+Qualification+Townsend_deprivation_index+urban+CHD+diabet+Hype	tbc1d23	0.0173002	0.635382	0.525191	61978	113990	12188	0.966808
Anx7y~tbc1d5+Age+Sex+BMI+Race_Ethnicity+Smoking+healthDrinking+Healthy_physical_activity+Qualification+Townsend_deprivation_index+urban+CHD+diabet+Hype	tbc1d5	0.0363085	1.20442	0.228451	62201	114248	12236	0.857634
Anx7y~tbcb+Age+Sex+BMI+Race_Ethnicity+Smoking+healthDrinking+Healthy_physical_activity+Qualification+Townsend_deprivation_index+urban+CHD+diabet+Hype	tbcb	0.00552842	0.221778	0.82449	62001.8	114442	12182	0.998399
Anx7y~tbcc+Age+Sex+BMI+Race_Ethnicity+Smoking+healthDrinking+Healthy_physical_activity+Qualification+Townsend_deprivation_index+urban+CHD+diabet+Hype	tbcc	-0.000441673	-0.0143489	0.988552	62001.9	114443	12182	0.998399
Anx7y~tbl1x+Age+Sex+BMI+Race_Ethnicity+Smoking+healthDrinking+Healthy_physical_activity+Qualification+Townsend_deprivation_index+urban+CHD+diabet+Hype	tbl1x	0.000128071	0.00432698	0.996548	60808.1	111357	11970	0.998399
Anx7y~tcl1a+Age+Sex+BMI+Race_Ethnicity+Smoking+healthDrinking+Healthy_physical_activity+Qualification+Townsend_deprivation_index+urban+CHD+diabet+Hype	tcl1a	0.0305944	1.17496	0.240034	61914	114345	12163	0.865923
Anx7y~tcl1b+Age+Sex+BMI+Race_Ethnicity+Smoking+healthDrinking+Healthy_physical_activity+Qualification+Townsend_deprivation_index+urban+CHD+diabet+Hype	tcl1b	0.0519001	1.64169	0.100681	61142.9	112391	12025	0.700844
Anx7y~tcn2+Age+Sex+BMI+Race_Ethnicity+Smoking+healthDrinking+Healthy_physical_activity+Qualification+Townsend_deprivation_index+urban+CHD+diabet+Hype	tcn2	0.136792	1.63318	0.102457	63006.7	115537	12400	0.700844
Anx7y~tdgf1+Age+Sex+BMI+Race_Ethnicity+Smoking+healthDrinking+Healthy_physical_activity+Qualification+Townsend_deprivation_index+urban+CHD+diabet+Hype	tdgf1	0.0130767	0.744966	0.456307	60931.1	112353	11974	0.959162
Anx7y~tdrkh+Age+Sex+BMI+Race_Ethnicity+Smoking+healthDrinking+Healthy_physical_activity+Qualification+Townsend_deprivation_index+urban+CHD+diabet+Hype	tdrkh	0.0123342	0.418609	0.675509	60931.5	112356	11974	0.998399
Anx7y~tek+Age+Sex+BMI+Race_Ethnicity+Smoking+healthDrinking+Healthy_physical_activity+Qualification+Townsend_deprivation_index+urban+CHD+diabet+Hype	tek	-0.0326592	-0.28646	0.77453	62643.9	115304	12317	0.998399
Anx7y~tff1+Age+Sex+BMI+Race_Ethnicity+Smoking+healthDrinking+Healthy_physical_activity+Qualification+Townsend_deprivation_index+urban+CHD+diabet+Hype	tff1	0.0664718	1.91691	0.0552732	61999.3	114228	12187	0.637107
Anx7y~tff2+Age+Sex+BMI+Race_Ethnicity+Smoking+healthDrinking+Healthy_physical_activity+Qualification+Townsend_deprivation_index+urban+CHD+diabet+Hype	tff2	0.0809111	1.74797	0.0804937	62682.9	116206	12303	0.700844
Anx7y~tff3+Age+Sex+BMI+Race_Ethnicity+Smoking+healthDrinking+Healthy_physical_activity+Qualification+Townsend_deprivation_index+urban+CHD+diabet+Hype	tff3	0.0387447	0.679779	0.496658	62241.2	114092	12250	0.965155
Anx7y~tfpi+Age+Sex+BMI+Race_Ethnicity+Smoking+healthDrinking+Healthy_physical_activity+Qualification+Townsend_deprivation_index+urban+CHD+diabet+Hype	tfpi	0.0904646	1.14093	0.253921	62097.6	113590	12228	0.871652
Anx7y~tfpi2+Age+Sex+BMI+Race_Ethnicity+Smoking+healthDrinking+Healthy_physical_activity+Qualification+Townsend_deprivation_index+urban+CHD+diabet+Hype	tfpi2	0.0213822	0.33102	0.740635	62406.8	114611	12277	0.998399
Anx7y~tfrc+Age+Sex+BMI+Race_Ethnicity+Smoking+healthDrinking+Healthy_physical_activity+Qualification+Townsend_deprivation_index+urban+CHD+diabet+Hype	tfrc	-0.0619242	-0.952575	0.340824	62585.5	114571	12322	0.940076
Anx7y~tgfa+Age+Sex+BMI+Race_Ethnicity+Smoking+healthDrinking+Healthy_physical_activity+Qualification+Townsend_deprivation_index+urban+CHD+diabet+Hype	tgfa	-0.0295949	-0.520584	0.602666	62202.2	114259	12236	0.986831
Anx7y~tgfb1+Age+Sex+BMI+Race_Ethnicity+Smoking+healthDrinking+Healthy_physical_activity+Qualification+Townsend_deprivation_index+urban+CHD+diabet+Hype	tgfb1	0.0794069	1.22198	0.221738	62992.2	116352	12375	0.851452
Anx7y~tgfbi+Age+Sex+BMI+Race_Ethnicity+Smoking+healthDrinking+Healthy_physical_activity+Qualification+Townsend_deprivation_index+urban+CHD+diabet+Hype	tgfbi	0.0992056	1.04742	0.294927	61898.3	113363	12185	0.889451
Anx7y~tgfbr2+Age+Sex+BMI+Race_Ethnicity+Smoking+healthDrinking+Healthy_physical_activity+Qualification+Townsend_deprivation_index+urban+CHD+diabet+Hype	tgfbr2	0.0569089	0.673042	0.500933	62643.6	115301	12317	0.965155
Anx7y~tgfbr3+Age+Sex+BMI+Race_Ethnicity+Smoking+healthDrinking+Healthy_physical_activity+Qualification+Townsend_deprivation_index+urban+CHD+diabet+Hype	tgfbr3	0.016213	0.205792	0.836956	63139.8	116018	12420	0.998399
Anx7y~tgm2+Age+Sex+BMI+Race_Ethnicity+Smoking+healthDrinking+Healthy_physical_activity+Qualification+Townsend_deprivation_index+urban+CHD+diabet+Hype	tgm2	-0.011889	-0.366794	0.713779	62263	114333	12249	0.998399
Anx7y~thbd+Age+Sex+BMI+Race_Ethnicity+Smoking+healthDrinking+Healthy_physical_activity+Qualification+Townsend_deprivation_index+urban+CHD+diabet+Hype	thbd	-0.12703	-1.36771	0.171428	62355.5	114475	12268	0.814448
Anx7y~thbs2+Age+Sex+BMI+Race_Ethnicity+Smoking+healthDrinking+Healthy_physical_activity+Qualification+Townsend_deprivation_index+urban+CHD+diabet+Hype	thbs2	0.0864497	1.19793	0.230969	62344.9	114831	12256	0.857634
Anx7y~thbs4+Age+Sex+BMI+Race_Ethnicity+Smoking+healthDrinking+Healthy_physical_activity+Qualification+Townsend_deprivation_index+urban+CHD+diabet+Hype	thbs4	-0.0121199	-0.211562	0.832453	62300.3	114112	12264	0.998399
Anx7y~thop1+Age+Sex+BMI+Race_Ethnicity+Smoking+healthDrinking+Healthy_physical_activity+Qualification+Townsend_deprivation_index+urban+CHD+diabet+Hype	thop1	-0.000801447	-0.00987107	0.992124	62090.2	113974	12216	0.998399
Anx7y~thpo+Age+Sex+BMI+Race_Ethnicity+Smoking+healthDrinking+Healthy_physical_activity+Qualification+Townsend_deprivation_index+urban+CHD+diabet+Hype	thpo	0.101912	1.53347	0.125188	61143.3	112394	12025	0.747549
Anx7y~thy1+Age+Sex+BMI+Race_Ethnicity+Smoking+healthDrinking+Healthy_physical_activity+Qualification+Townsend_deprivation_index+urban+CHD+diabet+Hype	thy1	-0.0371749	-0.395011	0.692842	63082.2	116432	12395	0.998399
Anx7y~tia1+Age+Sex+BMI+Race_Ethnicity+Smoking+healthDrinking+Healthy_physical_activity+Qualification+Townsend_deprivation_index+urban+CHD+diabet+Hype	tia1	-0.0147107	-0.694369	0.487464	60574.5	111532	11908	0.965155
Anx7y~tie1+Age+Sex+BMI+Race_Ethnicity+Smoking+healthDrinking+Healthy_physical_activity+Qualification+Townsend_deprivation_index+urban+CHD+diabet+Hype	tie1	0.0743526	1.25382	0.209932	63138.3	116004	12420	0.835271
Anx7y~tigar+Age+Sex+BMI+Race_Ethnicity+Smoking+healthDrinking+Healthy_physical_activity+Qualification+Townsend_deprivation_index+urban+CHD+diabet+Hype	tigar	0.106915	1.99173	0.0464229	60788.3	111589	11959	0.637107
Anx7y~timd4+Age+Sex+BMI+Race_Ethnicity+Smoking+healthDrinking+Healthy_physical_activity+Qualification+Townsend_deprivation_index+urban+CHD+diabet+Hype	timd4	-0.0278651	-0.476921	0.633427	62532.4	114493	12311	0.998399
Anx7y~timp1+Age+Sex+BMI+Race_Ethnicity+Smoking+healthDrinking+Healthy_physical_activity+Qualification+Townsend_deprivation_index+urban+CHD+diabet+Hype	timp1	0.135977	1.44981	0.147139	61572.6	112830	12119	0.786619
Anx7y~timp3+Age+Sex+BMI+Race_Ethnicity+Smoking+healthDrinking+Healthy_physical_activity+Qualification+Townsend_deprivation_index+urban+CHD+diabet+Hype	timp3	-0.00325083	-0.170727	0.864441	62789.2	116439	12323	0.998399
Anx7y~timp4+Age+Sex+BMI+Race_Ethnicity+Smoking+healthDrinking+Healthy_physical_activity+Qualification+Townsend_deprivation_index+urban+CHD+diabet+Hype	timp4	0.1276	1.96241	0.0497373	62342.5	114809	12256	0.637107
Anx7y~tinagl1+Age+Sex+BMI+Race_Ethnicity+Smoking+healthDrinking+Healthy_physical_activity+Qualification+Townsend_deprivation_index+urban+CHD+diabet+Hype	tinagl1	-0.339718	-2.97724	0.00291428	62144.7	113725	12236	0.28424
Anx7y~tjap1+Age+Sex+BMI+Race_Ethnicity+Smoking+healthDrinking+Healthy_physical_activity+Qualification+Townsend_deprivation_index+urban+CHD+diabet+Hype	tjap1	0.0120132	0.410237	0.681639	62643.9	115303	12317	0.998399
Anx7y~tlr3+Age+Sex+BMI+Race_Ethnicity+Smoking+healthDrinking+Healthy_physical_activity+Qualification+Townsend_deprivation_index+urban+CHD+diabet+Hype	tlr3	-0.0490162	-1.21655	0.2238	63069.5	116427	12392	0.852655
Anx7y~tmprss15+Age+Sex+BMI+Race_Ethnicity+Smoking+healthDrinking+Healthy_physical_activity+Qualification+Townsend_deprivation_index+urban+CHD+diabet+Hype	tmprss15	-0.00419838	-0.151918	0.879254	61978.4	113994	12188	0.998399
Anx7y~tmprss5+Age+Sex+BMI+Race_Ethnicity+Smoking+healthDrinking+Healthy_physical_activity+Qualification+Townsend_deprivation_index+urban+CHD+diabet+Hype	tmprss5	0.0182228	0.27528	0.783106	61727.4	114124	12123	0.998399
Anx7y~tmsb10+Age+Sex+BMI+Race_Ethnicity+Smoking+healthDrinking+Healthy_physical_activity+Qualification+Townsend_deprivation_index+urban+CHD+diabet+Hype	tmsb10	0.0204796	0.624395	0.53238	62345.9	114841	12256	0.968745
Anx7y~tnc+Age+Sex+BMI+Race_Ethnicity+Smoking+healthDrinking+Healthy_physical_activity+Qualification+Townsend_deprivation_index+urban+CHD+diabet+Hype	tnc	-0.0412125	-0.781287	0.434649	62532	114489	12311	0.947376
Anx7y~tnf+Age+Sex+BMI+Race_Ethnicity+Smoking+healthDrinking+Healthy_physical_activity+Qualification+Townsend_deprivation_index+urban+CHD+diabet+Hype	tnf	-0.0776639	-1.15725	0.247195	61025.7	112171	12002	0.871652
Anx7y~tnfaip8+Age+Sex+BMI+Race_Ethnicity+Smoking+healthDrinking+Healthy_physical_activity+Qualification+Townsend_deprivation_index+urban+CHD+diabet+Hype	tnfaip8	-0.00856867	-0.12436	0.901032	61196.6	113430	12011	0.998399
Anx7y~tnfrsf10a+Age+Sex+BMI+Race_Ethnicity+Smoking+healthDrinking+Healthy_physical_activity+Qualification+Townsend_deprivation_index+urban+CHD+diabet+Hype	tnfrsf10a	0.116452	1.45619	0.145366	61999.7	114423	12182	0.786619
Anx7y~tnfrsf10b+Age+Sex+BMI+Race_Ethnicity+Smoking+healthDrinking+Healthy_physical_activity+Qualification+Townsend_deprivation_index+urban+CHD+diabet+Hype	tnfrsf10b	-0.00515859	-0.07852	0.937416	62001.9	114443	12182	0.998399
Anx7y~tnfrsf10c+Age+Sex+BMI+Race_Ethnicity+Smoking+healthDrinking+Healthy_physical_activity+Qualification+Townsend_deprivation_index+urban+CHD+diabet+Hype	tnfrsf10c	0.0107308	0.212112	0.832023	62490.8	114220	12308	0.998399
Anx7y~tnfrsf11a+Age+Sex+BMI+Race_Ethnicity+Smoking+healthDrinking+Healthy_physical_activity+Qualification+Townsend_deprivation_index+urban+CHD+diabet+Hype	tnfrsf11a	0.0548805	0.784677	0.432658	63070.4	116435	12392	0.947376
Anx7y~tnfrsf11b+Age+Sex+BMI+Race_Ethnicity+Smoking+healthDrinking+Healthy_physical_activity+Qualification+Townsend_deprivation_index+urban+CHD+diabet+Hype	tnfrsf11b	-0.0334909	-0.379101	0.70462	62489.1	115726	12268	0.998399
Anx7y~tnfrsf12a+Age+Sex+BMI+Race_Ethnicity+Smoking+healthDrinking+Healthy_physical_activity+Qualification+Townsend_deprivation_index+urban+CHD+diabet+Hype	tnfrsf12a	0.064463	0.872407	0.383004	62643.3	115298	12317	0.941786
Anx7y~tnfrsf13b+Age+Sex+BMI+Race_Ethnicity+Smoking+healthDrinking+Healthy_physical_activity+Qualification+Townsend_deprivation_index+urban+CHD+diabet+Hype	tnfrsf13b	0.124097	1.62965	0.103201	62577.3	115902	12285	0.700844
Anx7y~tnfrsf13c+Age+Sex+BMI+Race_Ethnicity+Smoking+healthDrinking+Healthy_physical_activity+Qualification+Townsend_deprivation_index+urban+CHD+diabet+Hype	tnfrsf13c	-0.0121439	-0.194976	0.845415	61196.6	113429	12011	0.998399
Anx7y~tnfrsf14+Age+Sex+BMI+Race_Ethnicity+Smoking+healthDrinking+Healthy_physical_activity+Qualification+Townsend_deprivation_index+urban+CHD+diabet+Hype	tnfrsf14	0.125426	1.43231	0.152082	62577.9	115908	12285	0.786619
Anx7y~tnfrsf19+Age+Sex+BMI+Race_Ethnicity+Smoking+healthDrinking+Healthy_physical_activity+Qualification+Townsend_deprivation_index+urban+CHD+diabet+Hype	tnfrsf19	-0.0204998	-0.237909	0.811956	62920.2	115945	12368	0.998399
Anx7y~tnfrsf1a+Age+Sex+BMI+Race_Ethnicity+Smoking+healthDrinking+Healthy_physical_activity+Qualification+Townsend_deprivation_index+urban+CHD+diabet+Hype	tnfrsf1a	0.0145207	0.154299	0.877377	62346.3	114844	12256	0.998399
Anx7y~tnfrsf1b+Age+Sex+BMI+Race_Ethnicity+Smoking+healthDrinking+Healthy_physical_activity+Qualification+Townsend_deprivation_index+urban+CHD+diabet+Hype	tnfrsf1b	-0.0537033	-0.736173	0.461639	62345.8	114840	12256	0.960709
Anx7y~tnfrsf21+Age+Sex+BMI+Race_Ethnicity+Smoking+healthDrinking+Healthy_physical_activity+Qualification+Townsend_deprivation_index+urban+CHD+diabet+Hype	tnfrsf21	0.0611668	0.64648	0.517981	63081.9	116429	12395	0.966808
Anx7y~tnfrsf6b+Age+Sex+BMI+Race_Ethnicity+Smoking+healthDrinking+Healthy_physical_activity+Qualification+Townsend_deprivation_index+urban+CHD+diabet+Hype	tnfrsf6b	0.042395	0.899492	0.368409	62001.1	114435	12182	0.941786
Anx7y~tnfrsf4+Age+Sex+BMI+Race_Ethnicity+Smoking+healthDrinking+Healthy_physical_activity+Qualification+Townsend_deprivation_index+urban+CHD+diabet+Hype	tnfrsf4	0.0062324	0.0882507	0.929679	62993.7	116366	12375	0.998399
Anx7y~tnfrsf8+Age+Sex+BMI+Race_Ethnicity+Smoking+healthDrinking+Healthy_physical_activity+Qualification+Townsend_deprivation_index+urban+CHD+diabet+Hype	tnfrsf8	0.0537904	0.971811	0.331163	63081.4	116424	12395	0.928667
Anx7y~tnfrsf9+Age+Sex+BMI+Race_Ethnicity+Smoking+healthDrinking+Healthy_physical_activity+Qualification+Townsend_deprivation_index+urban+CHD+diabet+Hype	tnfrsf9	0.0915699	1.40166	0.161043	61999.9	114424	12182	0.796379
Anx7y~tnfsf10+Age+Sex+BMI+Race_Ethnicity+Smoking+healthDrinking+Healthy_physical_activity+Qualification+Townsend_deprivation_index+urban+CHD+diabet+Hype	tnfsf10	-0.0915783	-0.93472	0.349951	63070.1	116433	12392	0.941786
Anx7y~tnfsf11+Age+Sex+BMI+Race_Ethnicity+Smoking+healthDrinking+Healthy_physical_activity+Qualification+Townsend_deprivation_index+urban+CHD+diabet+Hype	tnfsf11	-0.0964601	-2.37492	0.017568	62196.8	114209	12236	0.525102
Anx7y~tnfsf12+Age+Sex+BMI+Race_Ethnicity+Smoking+healthDrinking+Healthy_physical_activity+Qualification+Townsend_deprivation_index+urban+CHD+diabet+Hype	tnfsf12	-0.0770183	-0.880229	0.378753	63070.2	116434	12392	0.941786
Anx7y~tnfsf13+Age+Sex+BMI+Race_Ethnicity+Smoking+healthDrinking+Healthy_physical_activity+Qualification+Townsend_deprivation_index+urban+CHD+diabet+Hype	tnfsf13	0.0212578	0.221883	0.824408	62789.2	116438	12323	0.998399
Anx7y~tnfsf13b+Age+Sex+BMI+Race_Ethnicity+Smoking+healthDrinking+Healthy_physical_activity+Qualification+Townsend_deprivation_index+urban+CHD+diabet+Hype	tnfsf13b	0.0996377	1.05743	0.290336	63034.7	115760	12401	0.889451
Anx7y~tnfsf14+Age+Sex+BMI+Race_Ethnicity+Smoking+healthDrinking+Healthy_physical_activity+Qualification+Townsend_deprivation_index+urban+CHD+diabet+Hype	tnfsf14	0.0399495	0.919728	0.357733	62001	114435	12182	0.941786
Anx7y~tnni3+Age+Sex+BMI+Race_Ethnicity+Smoking+healthDrinking+Healthy_physical_activity+Qualification+Townsend_deprivation_index+urban+CHD+diabet+Hype	tnni3	0.00529582	0.178154	0.858605	61145.6	112415	12025	0.998399
Anx7y~tnr+Age+Sex+BMI+Race_Ethnicity+Smoking+healthDrinking+Healthy_physical_activity+Qualification+Townsend_deprivation_index+urban+CHD+diabet+Hype	tnr	-0.180022	-3.01402	0.00258339	61992.8	114357	12182	0.281155
Anx7y~tnxb+Age+Sex+BMI+Race_Ethnicity+Smoking+healthDrinking+Healthy_physical_activity+Qualification+Townsend_deprivation_index+urban+CHD+diabet+Hype	tnxb	-0.103884	-1.05132	0.293133	62345.2	114834	12256	0.889451
Anx7y~tp53+Age+Sex+BMI+Race_Ethnicity+Smoking+healthDrinking+Healthy_physical_activity+Qualification+Townsend_deprivation_index+urban+CHD+diabet+Hype	tp53	0.0411873	0.705564	0.480473	60807.6	111352	11970	0.965155
Anx7y~tp53inp1+Age+Sex+BMI+Race_Ethnicity+Smoking+healthDrinking+Healthy_physical_activity+Qualification+Townsend_deprivation_index+urban+CHD+diabet+Hype	tp53inp1	-0.0546438	-0.723489	0.469394	61145.1	112411	12025	0.965155
Anx7y~tpmt+Age+Sex+BMI+Race_Ethnicity+Smoking+healthDrinking+Healthy_physical_activity+Qualification+Townsend_deprivation_index+urban+CHD+diabet+Hype	tpmt	0.00956939	0.277298	0.781556	60808	111356	11970	0.998399
Anx7y~tpp1+Age+Sex+BMI+Race_Ethnicity+Smoking+healthDrinking+Healthy_physical_activity+Qualification+Townsend_deprivation_index+urban+CHD+diabet+Hype	tpp1	0.0452272	0.785147	0.432383	62034.4	115094	12173	0.947376
Anx7y~tppp3+Age+Sex+BMI+Race_Ethnicity+Smoking+healthDrinking+Healthy_physical_activity+Qualification+Townsend_deprivation_index+urban+CHD+diabet+Hype	tppp3	0.0267821	0.429143	0.667827	60931.5	112356	11974	0.998399
Anx7y~tpsab1+Age+Sex+BMI+Race_Ethnicity+Smoking+healthDrinking+Healthy_physical_activity+Qualification+Townsend_deprivation_index+urban+CHD+diabet+Hype	tpsab1	0.0443344	0.936588	0.348989	62999.4	116305	12378	0.941786
Anx7y~tpt1+Age+Sex+BMI+Race_Ethnicity+Smoking+healthDrinking+Healthy_physical_activity+Qualification+Townsend_deprivation_index+urban+CHD+diabet+Hype	tpt1	-0.0636521	-1.69097	0.0908683	61193.8	113403	12011	0.700844
Anx7y~traf2+Age+Sex+BMI+Race_Ethnicity+Smoking+healthDrinking+Healthy_physical_activity+Qualification+Townsend_deprivation_index+urban+CHD+diabet+Hype	traf2	0.0213707	0.621629	0.534197	62202.1	114258	12236	0.969641
Anx7y~trem2+Age+Sex+BMI+Race_Ethnicity+Smoking+healthDrinking+Healthy_physical_activity+Qualification+Townsend_deprivation_index+urban+CHD+diabet+Hype	trem2	0.0700352	1.38141	0.167178	62487.4	115709	12268	0.809833
Anx7y~treml2+Age+Sex+BMI+Race_Ethnicity+Smoking+healthDrinking+Healthy_physical_activity+Qualification+Townsend_deprivation_index+urban+CHD+diabet+Hype	treml2	-0.0632087	-0.831519	0.405697	62345.6	114838	12256	0.941786
Anx7y~triap1+Age+Sex+BMI+Race_Ethnicity+Smoking+healthDrinking+Healthy_physical_activity+Qualification+Townsend_deprivation_index+urban+CHD+diabet+Hype	triap1	0.0303685	0.77602	0.437752	62919.7	115940	12368	0.947376
Anx7y~trim21+Age+Sex+BMI+Race_Ethnicity+Smoking+healthDrinking+Healthy_physical_activity+Qualification+Townsend_deprivation_index+urban+CHD+diabet+Hype	trim21	0.015676	0.486161	0.626862	62202.2	114260	12236	0.998399
Anx7y~trim5+Age+Sex+BMI+Race_Ethnicity+Smoking+healthDrinking+Healthy_physical_activity+Qualification+Townsend_deprivation_index+urban+CHD+diabet+Hype	trim5	0.0196572	0.692591	0.488579	62202	114257	12236	0.965155
Anx7y~tshb+Age+Sex+BMI+Race_Ethnicity+Smoking+healthDrinking+Healthy_physical_activity+Qualification+Townsend_deprivation_index+urban+CHD+diabet+Hype	tshb	-0.0658479	-1.98086	0.0476296	62353.5	114455	12268	0.637107
Anx7y~tslp+Age+Sex+BMI+Race_Ethnicity+Smoking+healthDrinking+Healthy_physical_activity+Qualification+Townsend_deprivation_index+urban+CHD+diabet+Hype	tslp	0.0118181	0.284594	0.77596	61145.5	112415	12025	0.998399
Anx7y~tspan1+Age+Sex+BMI+Race_Ethnicity+Smoking+healthDrinking+Healthy_physical_activity+Qualification+Townsend_deprivation_index+urban+CHD+diabet+Hype	tspan1	-0.0267097	-0.587501	0.556878	61145.3	112413	12025	0.974537
Anx7y~tst+Age+Sex+BMI+Race_Ethnicity+Smoking+healthDrinking+Healthy_physical_activity+Qualification+Townsend_deprivation_index+urban+CHD+diabet+Hype	tst	0.0447724	1.3282	0.184137	60787.3	112036	11947	0.826146
Anx7y~txlna+Age+Sex+BMI+Race_Ethnicity+Smoking+healthDrinking+Healthy_physical_activity+Qualification+Townsend_deprivation_index+urban+CHD+diabet+Hype	txlna	0.0195537	0.69824	0.485041	62001.4	114438	12182	0.965155
Anx7y~txndc15+Age+Sex+BMI+Race_Ethnicity+Smoking+healthDrinking+Healthy_physical_activity+Qualification+Townsend_deprivation_index+urban+CHD+diabet+Hype	txndc15	-0.0214475	-0.233879	0.815083	62644	115304	12317	0.998399
Anx7y~txndc5+Age+Sex+BMI+Race_Ethnicity+Smoking+healthDrinking+Healthy_physical_activity+Qualification+Townsend_deprivation_index+urban+CHD+diabet+Hype	txndc5	0.0177549	0.488179	0.625432	63082.1	116431	12395	0.998399
Anx7y~txnrd1+Age+Sex+BMI+Race_Ethnicity+Smoking+healthDrinking+Healthy_physical_activity+Qualification+Townsend_deprivation_index+urban+CHD+diabet+Hype	txnrd1	0.0395249	0.742863	0.457579	62345.8	114839	12256	0.959587
Anx7y~tymp+Age+Sex+BMI+Race_Ethnicity+Smoking+healthDrinking+Healthy_physical_activity+Qualification+Townsend_deprivation_index+urban+CHD+diabet+Hype	tymp	0.0235889	0.635112	0.525367	62003	113958	12195	0.966808
Anx7y~tyro3+Age+Sex+BMI+Race_Ethnicity+Smoking+healthDrinking+Healthy_physical_activity+Qualification+Townsend_deprivation_index+urban+CHD+diabet+Hype	tyro3	-0.0791265	-0.903352	0.366357	62356.6	114484	12268	0.941786
Anx7y~ubac1+Age+Sex+BMI+Race_Ethnicity+Smoking+healthDrinking+Healthy_physical_activity+Qualification+Townsend_deprivation_index+urban+CHD+diabet+Hype	ubac1	-0.00858088	-0.121048	0.903655	61978.4	113994	12188	0.998399
Anx7y~ulbp2+Age+Sex+BMI+Race_Ethnicity+Smoking+healthDrinking+Healthy_physical_activity+Qualification+Townsend_deprivation_index+urban+CHD+diabet+Hype	ulbp2	0.117781	1.6442	0.100161	61999.2	114417	12182	0.700844
Anx7y~umod+Age+Sex+BMI+Race_Ethnicity+Smoking+healthDrinking+Healthy_physical_activity+Qualification+Townsend_deprivation_index+urban+CHD+diabet+Hype	umod	-0.0548995	-1.17214	0.241162	62887.5	115260	12378	0.866878
Anx7y~uso1+Age+Sex+BMI+Race_Ethnicity+Smoking+healthDrinking+Healthy_physical_activity+Qualification+Townsend_deprivation_index+urban+CHD+diabet+Hype	uso1	0.010894	0.393895	0.693665	61978.2	113993	12188	0.998399
Anx7y~usp8+Age+Sex+BMI+Race_Ethnicity+Smoking+healthDrinking+Healthy_physical_activity+Qualification+Townsend_deprivation_index+urban+CHD+diabet+Hype	usp8	0.000828713	0.0314726	0.974893	61145.6	112416	12025	0.998399
Anx7y~uxs1+Age+Sex+BMI+Race_Ethnicity+Smoking+healthDrinking+Healthy_physical_activity+Qualification+Townsend_deprivation_index+urban+CHD+diabet+Hype	uxs1	0.0641281	1.32919	0.183809	60806.3	111340	11970	0.826146
Anx7y~vamp5+Age+Sex+BMI+Race_Ethnicity+Smoking+healthDrinking+Healthy_physical_activity+Qualification+Townsend_deprivation_index+urban+CHD+diabet+Hype	vamp5	0.00129831	0.0274139	0.97813	61145.6	112416	12025	0.998399
Anx7y~vash1+Age+Sex+BMI+Race_Ethnicity+Smoking+healthDrinking+Healthy_physical_activity+Qualification+Townsend_deprivation_index+urban+CHD+diabet+Hype	vash1	-0.00540122	-0.176684	0.859759	62202.4	114261	12236	0.998399
Anx7y~vasn+Age+Sex+BMI+Race_Ethnicity+Smoking+healthDrinking+Healthy_physical_activity+Qualification+Townsend_deprivation_index+urban+CHD+diabet+Hype	vasn	0.0510722	0.540092	0.589144	61206.9	111926	12053	0.986831
Anx7y~vat1+Age+Sex+BMI+Race_Ethnicity+Smoking+healthDrinking+Healthy_physical_activity+Qualification+Townsend_deprivation_index+urban+CHD+diabet+Hype	vat1	0.0230835	0.180955	0.856406	61978.3	113994	12188	0.998399
Anx7y~vcam1+Age+Sex+BMI+Race_Ethnicity+Smoking+healthDrinking+Healthy_physical_activity+Qualification+Townsend_deprivation_index+urban+CHD+diabet+Hype	vcam1	-0.117994	-1.24184	0.21432	62437.2	114326	12292	0.836134
Anx7y~vcan+Age+Sex+BMI+Race_Ethnicity+Smoking+healthDrinking+Healthy_physical_activity+Qualification+Townsend_deprivation_index+urban+CHD+diabet+Hype	vcan	-0.00241312	-0.0289212	0.976928	63082.3	116433	12395	0.998399
Anx7y~vegfa+Age+Sex+BMI+Race_Ethnicity+Smoking+healthDrinking+Healthy_physical_activity+Qualification+Townsend_deprivation_index+urban+CHD+diabet+Hype	vegfa	0.00490684	0.113209	0.909867	62837.3	115856	12350	0.998399
Anx7y~vegfc+Age+Sex+BMI+Race_Ethnicity+Smoking+healthDrinking+Healthy_physical_activity+Qualification+Townsend_deprivation_index+urban+CHD+diabet+Hype	vegfc	0.0222371	0.49939	0.617513	62643.8	115303	12317	0.996055
Anx7y~vegfd+Age+Sex+BMI+Race_Ethnicity+Smoking+healthDrinking+Healthy_physical_activity+Qualification+Townsend_deprivation_index+urban+CHD+diabet+Hype	vegfd	0.0365613	0.518923	0.603824	62934.3	116115	12367	0.986831
Anx7y~vim+Age+Sex+BMI+Race_Ethnicity+Smoking+healthDrinking+Healthy_physical_activity+Qualification+Townsend_deprivation_index+urban+CHD+diabet+Hype	vim	0.013488	0.624894	0.532052	61145.2	112412	12025	0.968745
Anx7y~vmo1+Age+Sex+BMI+Race_Ethnicity+Smoking+healthDrinking+Healthy_physical_activity+Qualification+Townsend_deprivation_index+urban+CHD+diabet+Hype	vmo1	-0.00703043	-0.186684	0.851911	61978.3	113994	12188	0.998399
Anx7y~vnn2+Age+Sex+BMI+Race_Ethnicity+Smoking+healthDrinking+Healthy_physical_activity+Qualification+Townsend_deprivation_index+urban+CHD+diabet+Hype	vnn2	-0.10536	-1.96648	0.0492662	61974.5	113958	12188	0.637107
Anx7y~vps37a+Age+Sex+BMI+Race_Ethnicity+Smoking+healthDrinking+Healthy_physical_activity+Qualification+Townsend_deprivation_index+urban+CHD+diabet+Hype	vps37a	0.046803	1.51716	0.129253	61976.1	113973	12188	0.748351
Anx7y~vps53+Age+Sex+BMI+Race_Ethnicity+Smoking+healthDrinking+Healthy_physical_activity+Qualification+Townsend_deprivation_index+urban+CHD+diabet+Hype	vps53	0.00325222	0.101659	0.919029	61978.4	113994	12188	0.998399
Anx7y~vsig4+Age+Sex+BMI+Race_Ethnicity+Smoking+healthDrinking+Healthy_physical_activity+Qualification+Townsend_deprivation_index+urban+CHD+diabet+Hype	vsig4	0.0501633	0.771092	0.440667	62263.7	114720	12239	0.947376
Anx7y~vsir+Age+Sex+BMI+Race_Ethnicity+Smoking+healthDrinking+Healthy_physical_activity+Qualification+Townsend_deprivation_index+urban+CHD+diabet+Hype	vsir	-0.0395199	-0.972979	0.330583	62205.9	114218	12238	0.928667
Anx7y~vstm1+Age+Sex+BMI+Race_Ethnicity+Smoking+healthDrinking+Healthy_physical_activity+Qualification+Townsend_deprivation_index+urban+CHD+diabet+Hype	vstm1	-0.073849	-1.4079	0.159186	60929.7	112339	11974	0.79214
Anx7y~vstm2l+Age+Sex+BMI+Race_Ethnicity+Smoking+healthDrinking+Healthy_physical_activity+Qualification+Townsend_deprivation_index+urban+CHD+diabet+Hype	vstm2l	-0.00719594	-0.164787	0.869114	61145.6	112416	12025	0.998399
Anx7y~vta1+Age+Sex+BMI+Race_Ethnicity+Smoking+healthDrinking+Healthy_physical_activity+Qualification+Townsend_deprivation_index+urban+CHD+diabet+Hype	vta1	0.00560628	0.162139	0.871199	63082.3	116433	12395	0.998399
Anx7y~vtcn1+Age+Sex+BMI+Race_Ethnicity+Smoking+healthDrinking+Healthy_physical_activity+Qualification+Townsend_deprivation_index+urban+CHD+diabet+Hype	vtcn1	0.0658222	0.826927	0.408295	60807.4	111350	11970	0.941786
Anx7y~vwa1+Age+Sex+BMI+Race_Ethnicity+Smoking+healthDrinking+Healthy_physical_activity+Qualification+Townsend_deprivation_index+urban+CHD+diabet+Hype	vwa1	0.114917	1.8955	0.0580493	62872.4	115841	12359	0.650033
Anx7y~vwc2+Age+Sex+BMI+Race_Ethnicity+Smoking+healthDrinking+Healthy_physical_activity+Qualification+Townsend_deprivation_index+urban+CHD+diabet+Hype	vwc2	-0.108588	-1.62289	0.10464	61796.3	113625	12153	0.700844
Anx7y~vwf+Age+Sex+BMI+Race_Ethnicity+Smoking+healthDrinking+Healthy_physical_activity+Qualification+Townsend_deprivation_index+urban+CHD+diabet+Hype	vwf	-0.0736184	-2.20462	0.0274991	63135	115973	12420	0.618942
Anx7y~wars+Age+Sex+BMI+Race_Ethnicity+Smoking+healthDrinking+Healthy_physical_activity+Qualification+Townsend_deprivation_index+urban+CHD+diabet+Hype	wars	-0.0545418	-0.835116	0.403669	62345.6	114838	12256	0.941786
Anx7y~was+Age+Sex+BMI+Race_Ethnicity+Smoking+healthDrinking+Healthy_physical_activity+Qualification+Townsend_deprivation_index+urban+CHD+diabet+Hype	was	0.0774383	2.11784	0.0342089	61192.2	113387	12011	0.637107
Anx7y~wasf1+Age+Sex+BMI+Race_Ethnicity+Smoking+healthDrinking+Healthy_physical_activity+Qualification+Townsend_deprivation_index+urban+CHD+diabet+Hype	wasf1	0.0333494	1.25974	0.207787	61144	112401	12025	0.83058
Anx7y~wasf3+Age+Sex+BMI+Race_Ethnicity+Smoking+healthDrinking+Healthy_physical_activity+Qualification+Townsend_deprivation_index+urban+CHD+diabet+Hype	wasf3	0.030402	1.0302	0.302939	60930.6	112348	11974	0.897165
Anx7y~wfdc12+Age+Sex+BMI+Race_Ethnicity+Smoking+healthDrinking+Healthy_physical_activity+Qualification+Townsend_deprivation_index+urban+CHD+diabet+Hype	wfdc12	0.00983925	0.249832	0.802721	62820.2	115848	12346	0.998399
Anx7y~wfdc2+Age+Sex+BMI+Race_Ethnicity+Smoking+healthDrinking+Healthy_physical_activity+Qualification+Townsend_deprivation_index+urban+CHD+diabet+Hype	wfdc2	0.0452729	0.598358	0.549612	59199.8	108923	11639	0.973466
Anx7y~wfikkn1+Age+Sex+BMI+Race_Ethnicity+Smoking+healthDrinking+Healthy_physical_activity+Qualification+Townsend_deprivation_index+urban+CHD+diabet+Hype	wfikkn1	-0.142905	-2.27301	0.0230432	61852.6	114228	12151	0.599082
Anx7y~wfikkn2+Age+Sex+BMI+Race_Ethnicity+Smoking+healthDrinking+Healthy_physical_activity+Qualification+Townsend_deprivation_index+urban+CHD+diabet+Hype	wfikkn2	-0.0713964	-0.94017	0.347149	62579	115919	12285	0.941786
Anx7y~wif1+Age+Sex+BMI+Race_Ethnicity+Smoking+healthDrinking+Healthy_physical_activity+Qualification+Townsend_deprivation_index+urban+CHD+diabet+Hype	wif1	-0.0319528	-0.433022	0.665007	62920.1	115944	12368	0.998399
Anx7y~wnt9a+Age+Sex+BMI+Race_Ethnicity+Smoking+healthDrinking+Healthy_physical_activity+Qualification+Townsend_deprivation_index+urban+CHD+diabet+Hype	wnt9a	-0.231212	-2.52662	0.0115295	61190.3	113369	12011	0.420139
Anx7y~wwp2+Age+Sex+BMI+Race_Ethnicity+Smoking+healthDrinking+Healthy_physical_activity+Qualification+Townsend_deprivation_index+urban+CHD+diabet+Hype	wwp2	0.0100583	0.219894	0.825957	62001.8	114442	12182	0.998399
Anx7y~xcl1+Age+Sex+BMI+Race_Ethnicity+Smoking+healthDrinking+Healthy_physical_activity+Qualification+Townsend_deprivation_index+urban+CHD+diabet+Hype	xcl1	0.0333883	0.749789	0.453396	62919.7	115941	12368	0.956603
Anx7y~xg+Age+Sex+BMI+Race_Ethnicity+Smoking+healthDrinking+Healthy_physical_activity+Qualification+Townsend_deprivation_index+urban+CHD+diabet+Hype	xg	0.0274029	0.329244	0.741977	62848	115385	12365	0.998399
Anx7y~xpnpep2+Age+Sex+BMI+Race_Ethnicity+Smoking+healthDrinking+Healthy_physical_activity+Qualification+Townsend_deprivation_index+urban+CHD+diabet+Hype	xpnpep2	0.00347314	0.136878	0.89113	62644	115305	12317	0.998399
Anx7y~xrcc4+Age+Sex+BMI+Race_Ethnicity+Smoking+healthDrinking+Healthy_physical_activity+Qualification+Townsend_deprivation_index+urban+CHD+diabet+Hype	xrcc4	0.000501049	0.007469	0.994041	60931.7	112358	11974	0.998399
Anx7y~yes1+Age+Sex+BMI+Race_Ethnicity+Smoking+healthDrinking+Healthy_physical_activity+Qualification+Townsend_deprivation_index+urban+CHD+diabet+Hype	yes1	0.0171636	0.787525	0.43099	61977.8	113988	12188	0.947376
Anx7y~ythdf3+Age+Sex+BMI+Race_Ethnicity+Smoking+healthDrinking+Healthy_physical_activity+Qualification+Townsend_deprivation_index+urban+CHD+diabet+Hype	ythdf3	-0.00770634	-0.254124	0.799404	61196.6	113429	12011	0.998399
Anx7y~zbtb16+Age+Sex+BMI+Race_Ethnicity+Smoking+healthDrinking+Healthy_physical_activity+Qualification+Townsend_deprivation_index+urban+CHD+diabet+Hype	zbtb16	0.0337689	0.970165	0.331984	60807.1	111348	11970	0.928667
Anx7y~zbtb17+Age+Sex+BMI+Race_Ethnicity+Smoking+healthDrinking+Healthy_physical_activity+Qualification+Townsend_deprivation_index+urban+CHD+diabet+Hype	zbtb17	0.07549	1.25075	0.211051	61144	112401	12025	0.835271
X denotes the GAD7 at 7-year follow-up. The results are based on the following covariates model: Age, Sex, Body Mass Index (BMI), Race/Ethnicity, Smoking status, Health Drinking status, Healthy physical activity, Qualification, Townsend deprivation index, urban/rural classification, Coronary Heart Disease (CHD), Diabetes, Hypertension.Estimate provides the estimated association between proteins a…
