# Supplementary material for: Proteomic Biomarkers as Mediators in the Association Between Air Pollution and Incident Depression and Anxiety: Evidence From the UK Biobank
Source: Depress Anxiety. 2025 Jun 26;2025:3984517. doi: 10.1155/da/3984517 (PMC12226169; doi:10.1155/da/3984517)
Supplement: Supporting Information 10 — TableS3a_Four-way decomposition of the association between individual air pollution and PHQ2 through selected plasma proteomic biomarkers (k = 25). [file 3984517.f10.xlsx]

## Sheet: TableS3a
TableS3a. Four-way decomposition of the association between individual air pollution and PHQ2 through selected plasma proteomic biomarkers (k = 25)
Fourway-Decomp	Mediator	Outcome	Exposure	Coefficient	Std_err	z	P_value	CI_low	CI_high	Category
cde	aldh1a1	phq2	NO2	0.0018808	0.0008302	2.27	0.023	0.0002536	0.003508	No mediators
intmed	aldh1a1	phq2	NO2	7.19e-07	1.47e-06	0.49	0.625	-2.17e-06	3.61e-06	No mediators
intref	aldh1a1	phq2	NO2	-4.91e-07	1.88e-06	-0.26	0.794	-4.17e-06	3.19e-06	No mediators
p_cde	aldh1a1	phq2	NO2	0.986522	0.0098544	100.11	0	0.967208	1.00584	No mediators
p_intmed	aldh1a1	phq2	NO2	0.0003773	0.0007893	0.48	0.633	-0.0011696	0.0019243	No mediators
p_intref	aldh1a1	phq2	NO2	-0.0002577	0.0009914	-0.26	0.795	-0.0022008	0.0016853	No mediators
p_pie	aldh1a1	phq2	NO2	0.013358	0.0097674	1.37	0.171	-0.0057858	0.0325018	No mediators
pie	aldh1a1	phq2	NO2	2.55e-05	1.5e-05	1.69	0.09	-4e-06	5.49e-05	No mediators
te	aldh1a1	phq2	NO2	0.0019065	0.0008302	2.3	0.022	0.0002794	0.0035337	No mediators
cde	aldh1a1	phq2	NOx	0.000563	0.0003717	1.51	0.13	-0.0001656	0.0012916	No mediators
intmed	aldh1a1	phq2	NOx	-5.6e-08	1.97e-07	-0.28	0.777	-4.43e-07	3.31e-07	No mediators
intref	aldh1a1	phq2	NOx	-1.52e-08	4.6e-07	-0.03	0.974	-9.17e-07	8.87e-07	No mediators
p_cde	aldh1a1	phq2	NOx	1.013	0.0131291	77.16	0	0.987272	1.03874	No mediators
p_intmed	aldh1a1	phq2	NOx	-0.0001008	0.000361	-0.28	0.78	-0.0008083	0.0006068	No mediators
p_intref	aldh1a1	phq2	NOx	-2.73e-05	0.0008286	-0.03	0.974	-0.0016513	0.0015966	No mediators
p_pie	aldh1a1	phq2	NOx	-0.0128766	0.013034	-0.99	0.323	-0.0384228	0.0126696	No mediators
pie	aldh1a1	phq2	NOx	-7.16e-06	5.39e-06	-1.33	0.184	-1.77e-05	3.41e-06	No mediators
te	aldh1a1	phq2	NOx	0.0005557	0.0003717	1.49	0.135	-0.0001729	0.0012844	No mediators
cde	aldh1a1	phq2	PM10	0.001738	0.002751	0.63	0.528	-0.0036539	0.00713	No mediators
intmed	aldh1a1	phq2	PM10	1.73e-05	2.41e-05	0.72	0.472	-2.99e-05	6.46e-05	No mediators
intref	aldh1a1	phq2	PM10	-9.51e-06	1.62e-05	-0.59	0.558	-4.13e-05	2.23e-05	No mediators
p_cde	aldh1a1	phq2	PM10	0.94329	0.0900674	10.47	0	0.766761	1.11982	No mediators
p_intmed	aldh1a1	phq2	PM10	0.0094086	0.0192697	0.49	0.625	-0.0283593	0.0471766	No mediators
p_intref	aldh1a1	phq2	PM10	-0.0051604	0.0117511	-0.44	0.661	-0.0281921	0.0178713	No mediators
p_pie	aldh1a1	phq2	PM10	0.0524621	0.0839817	0.62	0.532	-0.112139	0.217063	No mediators
pie	aldh1a1	phq2	PM10	9.67e-05	5.71e-05	1.69	0.09	-1.52e-05	0.0002085	No mediators
te	aldh1a1	phq2	PM10	0.0018425	0.0027509	0.67	0.503	-0.0035491	0.0072341	No mediators
cde	aldh1a1	phq2	PM2_5	0.0069488	0.0056751	1.22	0.221	-0.0041742	0.0180719	No mediators
intmed	aldh1a1	phq2	PM2_5	-6.75e-05	8.49e-05	-0.79	0.427	-0.0002338	9.89e-05	No mediators
intref	aldh1a1	phq2	PM2_5	3.19e-05	4.44e-05	0.72	0.472	-5.51e-05	0.000119	No mediators
p_cde	aldh1a1	phq2	PM2_5	1.03146	0.0317072	32.53	0	0.96931	1.0936	No mediators
p_intmed	aldh1a1	phq2	PM2_5	-0.0100137	0.0151181	-0.66	0.508	-0.0396447	0.0196173	No mediators
p_intref	aldh1a1	phq2	PM2_5	0.0047392	0.0076829	0.62	0.537	-0.010319	0.0197974	No mediators
p_pie	aldh1a1	phq2	PM2_5	-0.0261803	0.0282719	-0.93	0.354	-0.0815923	0.0292317	No mediators
pie	aldh1a1	phq2	PM2_5	-0.0001764	0.0001178	-1.5	0.134	-0.0004073	5.46e-05	No mediators
te	aldh1a1	phq2	PM2_5	0.0067369	0.0056748	1.19	0.235	-0.0043855	0.0178593	No mediators
cde	aldh1a1	phq2	PMcoarse	0.0034875	0.0055958	0.62	0.533	-0.0074801	0.0144551	No mediators
intmed	aldh1a1	phq2	PMcoarse	2.42e-05	7.76e-05	0.31	0.755	-0.0001279	0.0001764	No mediators
intref	aldh1a1	phq2	PMcoarse	-1.29e-05	4.21e-05	-0.31	0.76	-9.55e-05	6.97e-05	No mediators
p_cde	aldh1a1	phq2	PMcoarse	0.954677	0.0743218	12.85	0	0.809009	1.10034	No mediators
p_intmed	aldh1a1	phq2	PMcoarse	0.0066268	0.0236352	0.28	0.779	-0.0396973	0.0529509	No mediators
p_intref	aldh1a1	phq2	PMcoarse	-0.0035262	0.0127816	-0.28	0.783	-0.0285777	0.0215252	No mediators
p_pie	aldh1a1	phq2	PMcoarse	0.0422223	0.0703227	0.6	0.548	-0.0956076	0.180052	No mediators
pie	aldh1a1	phq2	PMcoarse	0.0001542	0.0001035	1.49	0.136	-4.86e-05	0.0003571	No mediators
te	aldh1a1	phq2	PMcoarse	0.003653	0.0055958	0.65	0.514	-0.0073144	0.0146205	No mediators
cde	aldh3a1	phq2	NO2	0.0018334	0.0008309	2.21	0.027	0.0002048	0.003462	No mediators
intmed	aldh3a1	phq2	NO2	3.39e-07	7.06e-07	0.48	0.631	-1.04e-06	1.72e-06	No mediators
intref	aldh3a1	phq2	NO2	-6.24e-07	3.95e-06	-0.16	0.874	-8.36e-06	7.11e-06	No mediators
p_cde	aldh3a1	phq2	NO2	0.995417	0.0097619	101.97	0	0.976284	1.01455	No mediators
p_intmed	aldh3a1	phq2	NO2	0.0001842	0.0003905	0.47	0.637	-0.0005811	0.0009495	No mediators
p_intref	aldh3a1	phq2	NO2	-0.0003391	0.0021488	-0.16	0.875	-0.0045506	0.0038725	No mediators
p_pie	aldh3a1	phq2	NO2	0.004738	0.009369	0.51	0.613	-0.0136248	0.0231009	No mediators
pie	aldh3a1	phq2	NO2	8.73e-06	1.69e-05	0.52	0.605	-2.44e-05	4.18e-05	No mediators
te	aldh3a1	phq2	NO2	0.0018418	0.0008311	2.22	0.027	0.0002128	0.0034708	No mediators
cde	aldh3a1	phq2	NOx	0.0005155	0.0003717	1.39	0.165	-0.0002129	0.0012439	No mediators
intmed	aldh3a1	phq2	NOx	9.46e-08	1.49e-07	0.64	0.525	-1.97e-07	3.86e-07	No mediators
intref	aldh3a1	phq2	NOx	-2.2e-07	1.51e-06	-0.15	0.884	-3.17e-06	2.73e-06	No mediators
p_cde	aldh3a1	phq2	NOx	0.98783	0.017398	56.78	0	0.953731	1.02193	No mediators
p_intmed	aldh3a1	phq2	NOx	0.0001813	0.0003119	0.58	0.561	-0.0004301	0.0007927	No mediators
p_intref	aldh3a1	phq2	NOx	-0.0004218	0.0029035	-0.15	0.884	-0.0061126	0.0052689	No mediators
p_pie	aldh3a1	phq2	NOx	0.0124102	0.0171568	0.72	0.469	-0.0212164	0.0460368	No mediators
pie	aldh3a1	phq2	NOx	6.48e-06	7.77e-06	0.83	0.404	-8.75e-06	2.17e-05	No mediators
te	aldh3a1	phq2	NOx	0.0005218	0.0003717	1.4	0.16	-0.0002067	0.0012504	No mediators
cde	aldh3a1	phq2	PM10	0.0022548	0.0027601	0.82	0.414	-0.0031549	0.0076644	No mediators
intmed	aldh3a1	phq2	PM10	8.49e-08	6.12e-06	0.01	0.989	-1.19e-05	1.21e-05	No mediators
intref	aldh3a1	phq2	PM10	-6.33e-08	4.56e-06	-0.01	0.989	-9.01e-06	8.88e-06	No mediators
p_cde	aldh3a1	phq2	PM10	0.978742	0.0355854	27.5	0	0.908996	1.04849	No mediators
p_intmed	aldh3a1	phq2	PM10	3.68e-05	0.0026571	0.01	0.989	-0.005171	0.0052447	No mediators
p_intref	aldh3a1	phq2	PM10	-2.75e-05	0.0019815	-0.01	0.989	-0.0039112	0.0038563	No mediators
p_pie	aldh3a1	phq2	PM10	0.0212489	0.035579	0.6	0.55	-0.0484847	0.0909825	No mediators
pie	aldh3a1	phq2	PM10	4.9e-05	5.85e-05	0.84	0.403	-6.57e-05	0.0001636	No mediators
te	aldh3a1	phq2	PM10	0.0023038	0.0027607	0.83	0.404	-0.003107	0.0077145	No mediators
cde	aldh3a1	phq2	PM2_5	0.0081667	0.005687	1.44	0.151	-0.0029796	0.019313	No mediators
intmed	aldh3a1	phq2	PM2_5	3.49e-05	5.49e-05	0.64	0.525	-7.26e-05	0.0001424	No mediators
intref	aldh3a1	phq2	PM2_5	-1.92e-05	3.35e-05	-0.57	0.567	-8.48e-05	4.65e-05	No mediators
p_cde	aldh3a1	phq2	PM2_5	0.972077	0.0243594	39.91	0	0.924333	1.01982	No mediators
p_intmed	aldh3a1	phq2	PM2_5	0.0041512	0.0071353	0.58	0.561	-0.0098337	0.0181361	No mediators
p_intref	aldh3a1	phq2	PM2_5	-0.0022812	0.0042902	-0.53	0.595	-0.0106898	0.0061274	No mediators
p_pie	aldh3a1	phq2	PM2_5	0.0260534	0.0229554	1.13	0.256	-0.0189383	0.0710451	No mediators
pie	aldh3a1	phq2	PM2_5	0.0002189	0.0001266	1.73	0.084	-2.93e-05	0.0004671	No mediators
te	aldh3a1	phq2	PM2_5	0.0084013	0.005688	1.48	0.14	-0.002747	0.0195495	No mediators
cde	aldh3a1	phq2	PMcoarse	0.0050024	0.0056178	0.89	0.373	-0.0060083	0.016013	No mediators
intmed	aldh3a1	phq2	PMcoarse	-2.37e-06	3e-05	-0.08	0.937	-6.11e-05	5.64e-05	No mediators
intref	aldh3a1	phq2	PMcoarse	1.44e-06	1.83e-05	0.08	0.937	-3.44e-05	3.73e-05	No mediators
p_cde	aldh3a1	phq2	PMcoarse	0.977773	0.0334801	29.2	0	0.912153	1.04339	No mediators
p_intmed	aldh3a1	phq2	PMcoarse	-0.0004627	0.0058736	-0.08	0.937	-0.0119749	0.0110494	No mediators
p_intref	aldh3a1	phq2	PMcoarse	0.0002806	0.0035827	0.08	0.938	-0.0067414	0.0073025	No mediators
p_pie	aldh3a1	phq2	PMcoarse	0.022409	0.0338818	0.66	0.508	-0.043998	0.0888161	No mediators
pie	aldh3a1	phq2	PMcoarse	0.0001146	0.000122	0.94	0.347	-0.0001244	0.0003537	No mediators
te	aldh3a1	phq2	PMcoarse	0.0051161	0.005619	0.91	0.363	-0.0058969	0.0161291	No mediators
cde	bst2	phq2	NO2	0.0017689	0.0008258	2.14	0.032	0.0001503	0.0033874	No mediators
intmed	bst2	phq2	NO2	-1.02e-06	1.89e-06	-0.54	0.591	-4.73e-06	2.7e-06	No mediators
intref	bst2	phq2	NO2	-1.72e-06	1.13e-05	-0.15	0.879	-2.38e-05	2.04e-05	No mediators
p_cde	bst2	phq2	NO2	1.00901	0.0163858	61.58	0	0.976895	1.04113	No mediators
p_intmed	bst2	phq2	NO2	-0.0005801	0.0011218	-0.52	0.605	-0.0027788	0.0016185	No mediators
p_intref	bst2	phq2	NO2	-0.0009817	0.0064594	-0.15	0.879	-0.013642	0.0116785	No mediators
p_pie	bst2	phq2	NO2	-0.007449	0.0143195	-0.52	0.603	-0.0355147	0.0206168	No mediators
pie	bst2	phq2	NO2	-1.31e-05	2.42e-05	-0.54	0.589	-6.04e-05	3.43e-05	No mediators
te	bst2	phq2	NO2	0.0017531	0.0008262	2.12	0.034	0.0001336	0.0033725	No mediators
cde	bst2	phq2	NOx	0.0004888	0.0003691	1.32	0.185	-0.0002346	0.0012121	No mediators
intmed	bst2	phq2	NOx	-1.31e-07	3.82e-07	-0.34	0.731	-8.8e-07	6.18e-07	No mediators
intref	bst2	phq2	NOx	-9.44e-07	5.11e-06	-0.18	0.854	-1.1e-05	9.08e-06	No mediators
p_cde	bst2	phq2	NOx	1.01013	0.0270158	37.39	0	0.957184	1.06308	No mediators
p_intmed	bst2	phq2	NOx	-0.0002711	0.0008223	-0.33	0.742	-0.0018828	0.0013405	No mediators
p_intref	bst2	phq2	NOx	-0.0019511	0.0106922	-0.18	0.855	-0.0229073	0.0190052	No mediators
p_pie	bst2	phq2	NOx	-0.0079117	0.0239127	-0.33	0.741	-0.0547797	0.0389562	No mediators
pie	bst2	phq2	NOx	-3.83e-06	1.11e-05	-0.34	0.73	-2.56e-05	1.79e-05	No mediators
te	bst2	phq2	NOx	0.0004839	0.0003693	1.31	0.19	-0.0002399	0.0012076	No mediators
cde	bst2	phq2	PM10	0.001903	0.0027416	0.69	0.488	-0.0034703	0.0072764	No mediators
intmed	bst2	phq2	PM10	3.06e-06	1.24e-05	0.25	0.805	-2.12e-05	2.73e-05	No mediators
intref	bst2	phq2	PM10	-5.9e-06	2.32e-05	-0.25	0.799	-5.14e-05	3.96e-05	No mediators
p_cde	bst2	phq2	PM10	0.991215	0.0471074	21.04	0	0.898886	1.08354	No mediators
p_intmed	bst2	phq2	PM10	0.001592	0.0067649	0.24	0.814	-0.011667	0.014851	No mediators
p_intref	bst2	phq2	PM10	-0.0030717	0.0128588	-0.24	0.811	-0.0282745	0.022131	No mediators
p_pie	bst2	phq2	PM10	0.0102647	0.0432336	0.24	0.812	-0.0744716	0.095001	No mediators
pie	bst2	phq2	PM10	1.97e-05	7.9e-05	0.25	0.803	-0.0001351	0.0001745	No mediators
te	bst2	phq2	PM10	0.0019199	0.002743	0.7	0.484	-0.0034562	0.007296	No mediators
cde	bst2	phq2	PM2_5	0.0063827	0.0056501	1.13	0.259	-0.0046913	0.0174568	No mediators
intmed	bst2	phq2	PM2_5	0.0001138	8.48e-05	1.34	0.18	-5.24e-05	0.0002801	No mediators
intref	bst2	phq2	PM2_5	-6.99e-05	7.95e-05	-0.88	0.38	-0.0002258	8.6e-05	No mediators
p_cde	bst2	phq2	PM2_5	0.962878	0.0418685	23	0	0.880817	1.04494	No mediators
p_intmed	bst2	phq2	PM2_5	0.0171705	0.0192268	0.89	0.372	-0.0205133	0.0548544	No mediators
p_intref	bst2	phq2	PM2_5	-0.0105405	0.0149786	-0.7	0.482	-0.0398979	0.018817	No mediators
p_pie	bst2	phq2	PM2_5	0.030492	0.0332136	0.92	0.359	-0.0346054	0.0955894	No mediators
pie	bst2	phq2	PM2_5	0.0002021	0.0001422	1.42	0.155	-7.65e-05	0.0004808	No mediators
te	bst2	phq2	PM2_5	0.0066288	0.005653	1.17	0.241	-0.0044508	0.0177084	No mediators
cde	bst2	phq2	PMcoarse	0.0040281	0.0055764	0.72	0.47	-0.0069014	0.0149575	No mediators
intmed	bst2	phq2	PMcoarse	-1.8e-05	3.84e-05	-0.47	0.639	-9.34e-05	5.73e-05	No mediators
intref	bst2	phq2	PMcoarse	2.86e-06	3.57e-05	0.08	0.936	-6.71e-05	7.28e-05	No mediators
p_cde	bst2	phq2	PMcoarse	1.02441	0.0577793	17.73	0	0.911168	1.13766	No mediators
p_intmed	bst2	phq2	PMcoarse	-0.004583	0.0119113	-0.38	0.7	-0.0279286	0.0187627	No mediators
p_intref	bst2	phq2	PMcoarse	0.0007276	0.0091464	0.08	0.937	-0.017199	0.0186542	No mediators
p_pie	bst2	phq2	PMcoarse	-0.0205578	0.0502735	-0.41	0.683	-0.119092	0.0779765	No mediators
pie	bst2	phq2	PMcoarse	-8.08e-05	0.0001575	-0.51	0.608	-0.0003896	0.0002279	No mediators
te	bst2	phq2	PMcoarse	0.0039321	0.0055792	0.7	0.481	-0.0070029	0.0148671	No mediators
cde	ccl11	phq2	NO2	0.0016325	0.0008247	1.98	0.048	1.62e-05	0.0032489	No mediators
intmed	ccl11	phq2	NO2	1.51e-06	1.25e-06	1.21	0.227	-9.4e-07	3.95e-06	No mediators
intref	ccl11	phq2	NO2	-6.44e-07	4.73e-06	-0.14	0.892	-9.9e-06	8.62e-06	No mediators
p_cde	ccl11	phq2	NO2	0.981024	0.0145953	67.21	0	0.952417	1.00963	No mediators
p_intmed	ccl11	phq2	NO2	0.0009053	0.0008726	1.04	0.3	-0.000805	0.0026157	No mediators
p_intref	ccl11	phq2	NO2	-0.0003868	0.0028469	-0.14	0.892	-0.0059665	0.0051929	No mediators
p_pie	ccl11	phq2	NO2	0.0184579	0.0140102	1.32	0.188	-0.0090015	0.0459173	No mediators
pie	ccl11	phq2	NO2	3.07e-05	1.79e-05	1.71	0.087	-4.43e-06	6.59e-05	No mediators
te	ccl11	phq2	NO2	0.0016641	0.0008248	2.02	0.044	4.75e-05	0.0032807	No mediators
cde	ccl11	phq2	NOx	0.0004661	0.000369	1.26	0.207	-0.0002572	0.0011895	No mediators
intmed	ccl11	phq2	NOx	7.11e-08	1.48e-07	0.48	0.631	-2.19e-07	3.62e-07	No mediators
intref	ccl11	phq2	NOx	3.69e-09	1.84e-06	0	0.998	-3.59e-06	3.6e-06	No mediators
p_cde	ccl11	phq2	NOx	0.991762	0.0174041	56.98	0	0.957651	1.02587	No mediators
p_intmed	ccl11	phq2	NOx	0.0001514	0.000336	0.45	0.652	-0.0005071	0.0008099	No mediators
p_intref	ccl11	phq2	NOx	7.86e-06	0.0039049	0	0.998	-0.0076456	0.0076613	No mediators
p_pie	ccl11	phq2	NOx	0.0080786	0.0167857	0.48	0.63	-0.0248207	0.0409779	No mediators
pie	ccl11	phq2	NOx	3.8e-06	7.36e-06	0.52	0.606	-1.06e-05	1.82e-05	No mediators
te	ccl11	phq2	NOx	0.00047	0.0003691	1.27	0.203	-0.0002534	0.0011935	No mediators
cde	ccl11	phq2	PM10	0.0018571	0.002737	0.68	0.497	-0.0035073	0.0072215	Consistent
intmed	ccl11	phq2	PM10	1.45e-05	2.06e-05	0.71	0.48	-2.59e-05	5.49e-05	Consistent
intref	ccl11	phq2	PM10	-7.06e-06	1.35e-05	-0.52	0.602	-3.36e-05	1.94e-05	Consistent
p_cde	ccl11	phq2	PM10	0.921071	0.111956	8.23	0	0.70164	1.1405	Consistent
p_intmed	ccl11	phq2	PM10	0.0072126	0.0141235	0.51	0.61	-0.0204689	0.0348941	Consistent
p_intref	ccl11	phq2	PM10	-0.0034999	0.0082151	-0.43	0.67	-0.0196013	0.0126015	Consistent
p_pie	ccl11	phq2	PM10	0.0752164	0.10692	0.7	0.482	-0.134342	0.284775	Consistent
pie	ccl11	phq2	PM10	0.0001517	6.72e-05	2.26	0.024	1.99e-05	0.0002834	Consistent
te	ccl11	phq2	PM10	0.0020162	0.0027373	0.74	0.461	-0.0033487	0.0073812	Consistent
cde	ccl11	phq2	PM2_5	0.0066543	0.0056418	1.18	0.238	-0.0044034	0.017712	No mediators
intmed	ccl11	phq2	PM2_5	-3.03e-05	3.92e-05	-0.77	0.439	-0.0001071	4.65e-05	No mediators
intref	ccl11	phq2	PM2_5	1.57e-05	3.16e-05	0.5	0.62	-4.63e-05	7.77e-05	No mediators
p_cde	ccl11	phq2	PM2_5	1.01869	0.0247097	41.23	0	0.970258	1.06712	No mediators
p_intmed	ccl11	phq2	PM2_5	-0.0046439	0.0072386	-0.64	0.521	-0.0188313	0.0095434	No mediators
p_intref	ccl11	phq2	PM2_5	0.0023987	0.0052686	0.46	0.649	-0.0079276	0.0127249	No mediators
p_pie	ccl11	phq2	PM2_5	-0.0164428	0.0216768	-0.76	0.448	-0.0589285	0.0260429	No mediators
pie	ccl11	phq2	PM2_5	-0.0001074	0.0001051	-1.02	0.307	-0.0003134	9.86e-05	No mediators
te	ccl11	phq2	PM2_5	0.0065322	0.0056429	1.16	0.247	-0.0045277	0.0175921	No mediators
cde	ccl11	phq2	PMcoarse	0.0044616	0.005573	0.8	0.423	-0.0064614	0.0153845	No mediators
intmed	ccl11	phq2	PMcoarse	2.38e-05	5.15e-05	0.46	0.644	-7.71e-05	0.0001248	No mediators
intref	ccl11	phq2	PMcoarse	-1.16e-05	2.83e-05	-0.41	0.681	-6.71e-05	4.38e-05	No mediators
p_cde	ccl11	phq2	PMcoarse	0.960403	0.0538743	17.83	0	0.854812	1.066	No mediators
p_intmed	ccl11	phq2	PMcoarse	0.0051306	0.0126502	0.41	0.685	-0.0196634	0.0299245	No mediators
p_intref	ccl11	phq2	PMcoarse	-0.0025039	0.0067807	-0.37	0.712	-0.0157938	0.010786	No mediators
p_pie	ccl11	phq2	PMcoarse	0.0369698	0.0506707	0.73	0.466	-0.062343	0.136283	No mediators
pie	ccl11	phq2	PMcoarse	0.0001717	0.0001175	1.46	0.144	-5.85e-05	0.000402	No mediators
te	ccl11	phq2	PMcoarse	0.0046455	0.005574	0.83	0.405	-0.0062793	0.0155703	No mediators
cde	ccl20	phq2	NO2	0.0016526	0.0008244	2	0.045	3.67e-05	0.0032685	No mediators
intmed	ccl20	phq2	NO2	2.32e-07	1.78e-06	0.13	0.896	-3.26e-06	3.72e-06	No mediators
intref	ccl20	phq2	NO2	-2.62e-06	1.07e-05	-0.24	0.807	-2.37e-05	1.84e-05	No mediators
p_cde	ccl20	phq2	NO2	0.99991	0.0139244	71.81	0	0.972619	1.0272	No mediators
p_intmed	ccl20	phq2	NO2	0.0001404	0.0010787	0.13	0.896	-0.0019738	0.0022546	No mediators
p_intref	ccl20	phq2	NO2	-0.0015849	0.0065607	-0.24	0.809	-0.0144437	0.0112739	No mediators
p_pie	ccl20	phq2	NO2	0.0015343	0.0117849	0.13	0.896	-0.0215638	0.0246324	No mediators
pie	ccl20	phq2	NO2	2.54e-06	1.95e-05	0.13	0.896	-3.56e-05	4.07e-05	No mediators
te	ccl20	phq2	NO2	0.0016527	0.0008248	2	0.045	3.62e-05	0.0032692	No mediators
cde	ccl20	phq2	NOx	0.0004285	0.000369	1.16	0.246	-0.0002947	0.0011517	No mediators
intmed	ccl20	phq2	NOx	3.1e-07	4.9e-07	0.63	0.527	-6.5e-07	1.27e-06	No mediators
intref	ccl20	phq2	NOx	-1.67e-06	6.51e-06	-0.26	0.797	-1.44e-05	1.11e-05	No mediators
p_cde	ccl20	phq2	NOx	0.990081	0.0270552	36.59	0	0.937054	1.04311	No mediators
p_intmed	ccl20	phq2	NOx	0.0007165	0.0012758	0.56	0.574	-0.0017839	0.0032169	No mediators
p_intref	ccl20	phq2	NOx	-0.0038676	0.0154626	-0.25	0.802	-0.0341738	0.0264385	No mediators
p_pie	ccl20	phq2	NOx	0.0130699	0.0231815	0.56	0.573	-0.0323649	0.0585047	No mediators
pie	ccl20	phq2	NOx	5.66e-06	8.92e-06	0.63	0.526	-1.18e-05	2.31e-05	No mediators
te	ccl20	phq2	NOx	0.0004328	0.0003692	1.17	0.241	-0.0002908	0.0011563	No mediators
cde	ccl20	phq2	PM10	0.0019385	0.0027363	0.71	0.479	-0.0034247	0.0073016	No mediators
intmed	ccl20	phq2	PM10	4.31e-06	1.68e-05	0.26	0.798	-2.86e-05	3.73e-05	No mediators
intref	ccl20	phq2	PM10	-9.23e-06	3.16e-05	-0.29	0.77	-7.12e-05	5.27e-05	No mediators
p_cde	ccl20	phq2	PM10	0.994596	0.0389453	25.54	0	0.918265	1.07093	No mediators
p_intmed	ccl20	phq2	PM10	0.0022105	0.0090981	0.24	0.808	-0.0156216	0.0200425	No mediators
p_intref	ccl20	phq2	PM10	-0.0047364	0.0175543	-0.27	0.787	-0.0391421	0.0296693	No mediators
p_pie	ccl20	phq2	PM10	0.0079299	0.0325033	0.24	0.807	-0.0557754	0.0716352	No mediators
pie	ccl20	phq2	PM10	1.55e-05	6.01e-05	0.26	0.797	-0.0001023	0.0001332	No mediators
te	ccl20	phq2	PM10	0.001949	0.0027374	0.71	0.476	-0.0034162	0.0073142	No mediators
cde	ccl20	phq2	PM2_5	0.0056683	0.0056427	1	0.315	-0.0053912	0.0167278	Consistent
intmed	ccl20	phq2	PM2_5	0.0002156	0.0001066	2.02	0.043	6.76e-06	0.0004245	Consistent
intref	ccl20	phq2	PM2_5	-0.0001219	8.35e-05	-1.46	0.144	-0.0002857	4.18e-05	Consistent
p_cde	ccl20	phq2	PM2_5	0.93154	0.0691567	13.47	0	0.795995	1.06709	Consistent
p_intmed	ccl20	phq2	PM2_5	0.0354382	0.0372988	0.95	0.342	-0.0376661	0.108543	Consistent
p_intref	ccl20	phq2	PM2_5	-0.0200411	0.023236	-0.86	0.388	-0.0655828	0.0255005	Consistent
p_pie	ccl20	phq2	PM2_5	0.0530628	0.0540886	0.98	0.327	-0.0529489	0.159075	Consistent
pie	ccl20	phq2	PM2_5	0.0003229	0.0001442	2.24	0.025	4.02e-05	0.0006055	Consistent
te	ccl20	phq2	PM2_5	0.0060849	0.0056442	1.08	0.281	-0.0049775	0.0171473	Consistent
cde	ccl20	phq2	PMcoarse	0.004542	0.0055716	0.82	0.415	-0.0063783	0.0154622	No mediators
intmed	ccl20	phq2	PMcoarse	-3.04e-05	0.0001009	-0.3	0.763	-0.0002282	0.0001674	No mediators
intref	ccl20	phq2	PMcoarse	-5.74e-06	0.0001024	-0.06	0.955	-0.0002064	0.0001949	No mediators
p_cde	ccl20	phq2	PMcoarse	1.01415	0.0416316	24.36	0	0.932552	1.09574	No mediators
p_intmed	ccl20	phq2	PMcoarse	-0.0067886	0.0242689	-0.28	0.78	-0.0543548	0.0407776	No mediators
p_intref	ccl20	phq2	PMcoarse	-0.0012808	0.0229169	-0.06	0.955	-0.046197	0.0436354	No mediators
p_pie	ccl20	phq2	PMcoarse	-0.0060787	0.0217502	-0.28	0.78	-0.0487082	0.0365509	No mediators
pie	ccl20	phq2	PMcoarse	-2.72e-05	9.05e-05	-0.3	0.764	-0.0002046	0.0001502	No mediators
te	ccl20	phq2	PMcoarse	0.0044786	0.0055742	0.8	0.422	-0.0064466	0.0154038	No mediators
cde	clec4d	phq2	NO2	0.001889	0.0008308	2.27	0.023	0.0002607	0.0035174	Inconsistent
intmed	clec4d	phq2	NO2	-2.41e-07	1.33e-06	-0.18	0.856	-2.84e-06	2.36e-06	Inconsistent
intref	clec4d	phq2	NO2	1.46e-08	5.74e-07	0.03	0.98	-1.11e-06	1.14e-06	Inconsistent
p_cde	clec4d	phq2	NO2	1.02094	0.0139169	73.36	0	0.993659	1.04821	Inconsistent
p_intmed	clec4d	phq2	NO2	-0.00013	0.0007169	-0.18	0.856	-0.0015351	0.0012752	Inconsistent
p_intref	clec4d	phq2	NO2	7.92e-06	0.00031	0.03	0.98	-0.0005997	0.0006156	Inconsistent
p_pie	clec4d	phq2	NO2	-0.0208138	0.0139026	-1.5	0.134	-0.0480624	0.0064347	Inconsistent
pie	clec4d	phq2	NO2	-3.85e-05	1.87e-05	-2.06	0.04	-7.52e-05	-1.8e-06	Inconsistent
te	clec4d	phq2	NO2	0.0018503	0.0008309	2.23	0.026	0.0002218	0.0034788	Inconsistent
cde	clec4d	phq2	NOx	0.0005638	0.0003717	1.52	0.129	-0.0001648	0.0012924	No mediators
intmed	clec4d	phq2	NOx	-1.87e-07	2.67e-07	-0.7	0.483	-7.1e-07	3.36e-07	No mediators
intref	clec4d	phq2	NOx	-1.11e-07	1.11e-06	-0.1	0.921	-2.29e-06	2.07e-06	No mediators
p_cde	clec4d	phq2	NOx	1.02818	0.0243063	42.3	0	0.980542	1.07582	No mediators
p_intmed	clec4d	phq2	NOx	-0.0003411	0.0005296	-0.64	0.52	-0.0013791	0.0006969	No mediators
p_intref	clec4d	phq2	NOx	-0.000202	0.002033	-0.1	0.921	-0.0041866	0.0037826	No mediators
p_pie	clec4d	phq2	NOx	-0.0276382	0.0239246	-1.16	0.248	-0.0745294	0.0192531	No mediators
pie	clec4d	phq2	NOx	-1.52e-05	7.98e-06	-1.9	0.057	-3.08e-05	4.82e-07	No mediators
te	clec4d	phq2	NOx	0.0005483	0.0003718	1.47	0.14	-0.0001803	0.001277	No mediators
cde	clec4d	phq2	PM10	0.0024015	0.0027574	0.87	0.384	-0.0030029	0.0078059	No mediators
intmed	clec4d	phq2	PM10	1.19e-07	7.44e-06	0.02	0.987	-1.45e-05	1.47e-05	No mediators
intref	clec4d	phq2	PM10	-2.14e-08	1.36e-06	-0.02	0.987	-2.68e-06	2.64e-06	No mediators
p_cde	clec4d	phq2	PM10	1.02205	0.0344301	29.68	0	0.954566	1.08953	No mediators
p_intmed	clec4d	phq2	PM10	5.06e-05	0.0031669	0.02	0.987	-0.0061565	0.0062577	No mediators
p_intref	clec4d	phq2	PM10	-9.11e-06	0.0005771	-0.02	0.987	-0.0011403	0.0011221	No mediators
p_pie	clec4d	phq2	PM10	-0.0220889	0.0345526	-0.64	0.523	-0.0898108	0.045633	No mediators
pie	clec4d	phq2	PM10	-5.19e-05	5.25e-05	-0.99	0.323	-0.0001549	5.11e-05	No mediators
te	clec4d	phq2	PM10	0.0023497	0.0027578	0.85	0.394	-0.0030555	0.0077549	No mediators
cde	clec4d	phq2	PM2_5	0.008798	0.005683	1.55	0.122	-0.0023405	0.0199365	No mediators
intmed	clec4d	phq2	PM2_5	-5.38e-05	6.74e-05	-0.8	0.425	-0.000186	7.84e-05	No mediators
intref	clec4d	phq2	PM2_5	2.34e-05	3.53e-05	0.66	0.508	-4.59e-05	9.26e-05	No mediators
p_cde	clec4d	phq2	PM2_5	1.03008	0.0251191	41.01	0	0.980845	1.07931	No mediators
p_intmed	clec4d	phq2	PM2_5	-0.0062999	0.0088554	-0.71	0.477	-0.023656	0.0110563	No mediators
p_intref	clec4d	phq2	PM2_5	0.0027359	0.0044869	0.61	0.542	-0.0060582	0.0115301	No mediators
p_pie	clec4d	phq2	PM2_5	-0.0265139	0.0229869	-1.15	0.249	-0.0715673	0.0185396	No mediators
pie	clec4d	phq2	PM2_5	-0.0002265	0.0001225	-1.85	0.065	-0.0004666	1.37e-05	No mediators
te	clec4d	phq2	PM2_5	0.0085411	0.0056835	1.5	0.133	-0.0025984	0.0196805	No mediators
cde	clec4d	phq2	PMcoarse	0.0055909	0.0056113	1	0.319	-0.0054071	0.0165889	No mediators
intmed	clec4d	phq2	PMcoarse	7.62e-06	6.03e-05	0.13	0.899	-0.0001106	0.0001259	No mediators
intref	clec4d	phq2	PMcoarse	-3.18e-06	2.54e-05	-0.13	0.901	-5.3e-05	4.66e-05	No mediators
p_cde	clec4d	phq2	PMcoarse	1.03698	0.0445046	23.3	0	0.949757	1.12421	No mediators
p_intmed	clec4d	phq2	PMcoarse	0.0014135	0.0113015	0.13	0.9	-0.0207371	0.0235641	No mediators
p_intref	clec4d	phq2	PMcoarse	-0.0005892	0.0047592	-0.12	0.901	-0.0099171	0.0087387	No mediators
p_pie	clec4d	phq2	PMcoarse	-0.0378081	0.045816	-0.83	0.409	-0.127606	0.0519896	No mediators
pie	clec4d	phq2	PMcoarse	-0.0002038	0.0001228	-1.66	0.097	-0.0004446	3.69e-05	No mediators
te	clec4d	phq2	PMcoarse	0.0053915	0.0056119	0.96	0.337	-0.0056077	0.0163907	No mediators
cde	cxadr	phq2	NO2	0.0018305	0.0008298	2.21	0.027	0.0002042	0.0034568	No mediators
intmed	cxadr	phq2	NO2	3.19e-07	6.51e-07	0.49	0.624	-9.57e-07	1.6e-06	No mediators
intref	cxadr	phq2	NO2	-9.59e-07	3.59e-06	-0.27	0.789	-8e-06	6.08e-06	No mediators
p_cde	cxadr	phq2	NO2	0.993308	0.0133484	74.41	0	0.967146	1.01947	No mediators
p_intmed	cxadr	phq2	NO2	0.0001733	0.0003599	0.48	0.63	-0.0005322	0.0008787	No mediators
p_intref	cxadr	phq2	NO2	-0.0005206	0.0019627	-0.27	0.791	-0.0043675	0.0033263	No mediators
p_pie	cxadr	phq2	NO2	0.007039	0.0130876	0.54	0.591	-0.0186121	0.0326902	No mediators
pie	cxadr	phq2	NO2	1.3e-05	2.36e-05	0.55	0.582	-3.32e-05	5.92e-05	No mediators
te	cxadr	phq2	NO2	0.0018428	0.0008301	2.22	0.026	0.0002158	0.0034699	No mediators
cde	cxadr	phq2	NOx	0.0005252	0.0003711	1.42	0.157	-0.0002022	0.0012527	No mediators
intmed	cxadr	phq2	NOx	7.31e-08	1.82e-07	0.4	0.687	-2.83e-07	4.29e-07	No mediators
intref	cxadr	phq2	NOx	-5.79e-07	2.38e-06	-0.24	0.808	-5.24e-06	4.08e-06	No mediators
p_cde	cxadr	phq2	NOx	0.992626	0.0211126	47.02	0	0.951247	1.03401	No mediators
p_intmed	cxadr	phq2	NOx	0.0001381	0.0003543	0.39	0.697	-0.0005564	0.0008326	No mediators
p_intref	cxadr	phq2	NOx	-0.0010933	0.0045628	-0.24	0.811	-0.0100363	0.0078497	No mediators
p_pie	cxadr	phq2	NOx	0.0083286	0.0206333	0.4	0.686	-0.0321119	0.0487691	No mediators
pie	cxadr	phq2	NOx	4.41e-06	1.06e-05	0.42	0.676	-1.63e-05	2.51e-05	No mediators
te	cxadr	phq2	NOx	0.0005291	0.0003713	1.43	0.154	-0.0001986	0.0012569	No mediators
cde	cxadr	phq2	PM10	0.0022964	0.0027564	0.83	0.405	-0.003106	0.0076988	No mediators
intmed	cxadr	phq2	PM10	2.48e-06	6.1e-06	0.41	0.684	-9.47e-06	1.44e-05	No mediators
intref	cxadr	phq2	PM10	-2.95e-06	9.36e-06	-0.32	0.753	-2.13e-05	1.54e-05	No mediators
p_cde	cxadr	phq2	PM10	0.980165	0.0408845	23.97	0	0.900033	1.0603	No mediators
p_intmed	cxadr	phq2	PM10	0.0010596	0.0028684	0.37	0.712	-0.0045623	0.0066816	No mediators
p_intref	cxadr	phq2	PM10	-0.0012587	0.0042581	-0.3	0.768	-0.0096044	0.0070869	No mediators
p_pie	cxadr	phq2	PM10	0.0200341	0.0401785	0.5	0.618	-0.0587143	0.0987825	No mediators
pie	cxadr	phq2	PM10	4.69e-05	7.78e-05	0.6	0.546	-0.0001056	0.0001995	No mediators
te	cxadr	phq2	PM10	0.0023429	0.0027575	0.85	0.396	-0.0030618	0.0077475	No mediators
cde	cxadr	phq2	PM2_5	0.0079456	0.0056794	1.4	0.162	-0.0031858	0.019077	No mediators
intmed	cxadr	phq2	PM2_5	8.08e-05	6.6e-05	1.23	0.22	-4.84e-05	0.0002101	No mediators
intref	cxadr	phq2	PM2_5	-4.94e-05	5.4e-05	-0.92	0.36	-0.0001552	5.64e-05	No mediators
p_cde	cxadr	phq2	PM2_5	0.965614	0.0314022	30.75	0	0.904067	1.02716	No mediators
p_intmed	cxadr	phq2	PM2_5	0.0098222	0.0104667	0.94	0.348	-0.0106922	0.0303366	No mediators
p_intref	cxadr	phq2	PM2_5	-0.0060032	0.0077698	-0.77	0.44	-0.0212317	0.0092253	No mediators
p_pie	cxadr	phq2	PM2_5	0.0305667	0.0275853	1.11	0.268	-0.0234994	0.0846328	No mediators
pie	cxadr	phq2	PM2_5	0.0002515	0.0001513	1.66	0.096	-4.51e-05	0.0005481	No mediators
te	cxadr	phq2	PM2_5	0.0082285	0.0056817	1.45	0.148	-0.0029074	0.0193645	No mediators
cde	cxadr	phq2	PMcoarse	0.0054092	0.00561	0.96	0.335	-0.0055862	0.0164046	No mediators
intmed	cxadr	phq2	PMcoarse	-8.62e-07	1.05e-05	-0.08	0.934	-2.13e-05	1.96e-05	No mediators
intref	cxadr	phq2	PMcoarse	2.51e-06	1.3e-05	0.19	0.847	-2.29e-05	2.79e-05	No mediators
p_cde	cxadr	phq2	PMcoarse	0.997067	0.029972	33.27	0	0.938323	1.05581	No mediators
p_intmed	cxadr	phq2	PMcoarse	-0.0001589	0.0019281	-0.08	0.934	-0.003938	0.0036201	No mediators
p_intref	cxadr	phq2	PMcoarse	0.0004625	0.0024278	0.19	0.849	-0.0042959	0.0052208	No mediators
p_pie	cxadr	phq2	PMcoarse	0.002629	0.0308111	0.09	0.932	-0.0577596	0.0630175	No mediators
pie	cxadr	phq2	PMcoarse	1.43e-05	0.0001669	0.09	0.932	-0.0003129	0.0003414	No mediators
te	cxadr	phq2	PMcoarse	0.0054251	0.0056124	0.97	0.334	-0.005575	0.0164253	No mediators
cde	cxcl17	phq2	NO2	0.0018271	0.0008246	2.22	0.027	0.000211	0.0034433	Inconsistent
intmed	cxcl17	phq2	NO2	-3.79e-06	1.85e-06	-2.05	0.04	-7.41e-06	-1.74e-07	Inconsistent
intref	cxcl17	phq2	NO2	1.82e-06	6.61e-06	0.28	0.783	-1.11e-05	1.48e-05	Inconsistent
p_cde	cxcl17	phq2	NO2	1.05595	0.033006	31.99	0	0.99126	1.12064	Inconsistent
p_intmed	cxcl17	phq2	NO2	-0.0021923	0.0014939	-1.47	0.142	-0.0051202	0.0007356	Inconsistent
p_intref	cxcl17	phq2	NO2	0.0010512	0.0038498	0.27	0.785	-0.0064942	0.0085967	Inconsistent
p_pie	cxcl17	phq2	NO2	-0.0548095	0.0321661	-1.7	0.088	-0.117854	0.0082349	Inconsistent
pie	cxcl17	phq2	NO2	-9.48e-05	3.11e-05	-3.05	0.002	-0.0001558	-3.39e-05	Inconsistent
te	cxcl17	phq2	NO2	0.0017303	0.000825	2.1	0.036	0.0001134	0.0033472	Inconsistent
cde	cxcl17	phq2	NOx	0.0004965	0.0003688	1.35	0.178	-0.0002263	0.0012193	No mediators
intmed	cxcl17	phq2	NOx	-9.39e-08	2.05e-07	-0.46	0.646	-4.95e-07	3.07e-07	No mediators
intref	cxcl17	phq2	NOx	2.57e-08	2.68e-06	0.01	0.992	-5.24e-06	5.29e-06	No mediators
p_cde	cxcl17	phq2	NOx	1.01195	0.0278133	36.38	0	0.957439	1.06646	No mediators
p_intmed	cxcl17	phq2	NOx	-0.0001914	0.0004451	-0.43	0.667	-0.0010639	0.0006811	No mediators
p_intref	cxcl17	phq2	NOx	5.24e-05	0.0054709	0.01	0.992	-0.0106703	0.0107752	No mediators
p_pie	cxcl17	phq2	NOx	-0.0118129	0.0270235	-0.44	0.662	-0.064778	0.0411523	No mediators
pie	cxcl17	phq2	NOx	-5.8e-06	1.24e-05	-0.47	0.64	-3.01e-05	1.85e-05	No mediators
te	cxcl17	phq2	NOx	0.0004906	0.000369	1.33	0.184	-0.0002326	0.0012138	No mediators
cde	cxcl17	phq2	PM10	0.0020795	0.0027356	0.76	0.447	-0.0032822	0.0074412	No mediators
intmed	cxcl17	phq2	PM10	-4.8e-06	7.9e-06	-0.61	0.543	-2.03e-05	1.07e-05	No mediators
intref	cxcl17	phq2	PM10	2.3e-06	1.26e-05	0.18	0.855	-2.25e-05	2.71e-05	No mediators
p_cde	cxcl17	phq2	PM10	1.03369	0.0669429	15.44	0	0.902487	1.1649	No mediators
p_intmed	cxcl17	phq2	PM10	-0.0023863	0.0051678	-0.46	0.644	-0.0125151	0.0077424	No mediators
p_intref	cxcl17	phq2	PM10	0.0011445	0.0064774	0.18	0.86	-0.011551	0.01384	No mediators
p_pie	cxcl17	phq2	PM10	-0.0324505	0.0642699	-0.5	0.614	-0.158417	0.0935161	No mediators
pie	cxcl17	phq2	PM10	-6.53e-05	9.1e-05	-0.72	0.473	-0.0002436	0.000113	No mediators
te	cxcl17	phq2	PM10	0.0020117	0.0027372	0.73	0.462	-0.0033532	0.0073766	No mediators
cde	cxcl17	phq2	PM2_5	0.006032	0.0056394	1.07	0.285	-0.005021	0.017085	No mediators
intmed	cxcl17	phq2	PM2_5	7.83e-05	5.84e-05	1.34	0.18	-3.61e-05	0.0001928	No mediators
intref	cxcl17	phq2	PM2_5	-3.94e-05	4.46e-05	-0.88	0.378	-0.0001268	4.81e-05	No mediators
p_cde	cxcl17	phq2	PM2_5	0.939628	0.0607993	15.45	0	0.820464	1.05879	No mediators
p_intmed	cxcl17	phq2	PM2_5	0.0121974	0.0139292	0.88	0.381	-0.0151034	0.0394981	No mediators
p_intref	cxcl17	phq2	PM2_5	-0.0061324	0.0087629	-0.7	0.484	-0.0233075	0.0110426	No mediators
p_pie	cxcl17	phq2	PM2_5	0.0543066	0.0547942	0.99	0.322	-0.053088	0.161701	No mediators
pie	cxcl17	phq2	PM2_5	0.0003486	0.0001829	1.91	0.057	-9.8e-06	0.0007071	No mediators
te	cxcl17	phq2	PM2_5	0.0064196	0.0056424	1.14	0.255	-0.0046393	0.0174785	No mediators
cde	cxcl17	phq2	PMcoarse	0.0046918	0.0055711	0.84	0.4	-0.0062273	0.0156109	No mediators
intmed	cxcl17	phq2	PMcoarse	-1.67e-05	3.08e-05	-0.54	0.587	-7.71e-05	4.36e-05	No mediators
intref	cxcl17	phq2	PMcoarse	8.18e-06	2.77e-05	0.3	0.768	-4.61e-05	6.25e-05	No mediators
p_cde	cxcl17	phq2	PMcoarse	1.02698	0.0546029	18.81	0	0.919959	1.134	No mediators
p_intmed	cxcl17	phq2	PMcoarse	-0.0036606	0.0082185	-0.45	0.656	-0.0197685	0.0124473	No mediators
p_intref	cxcl17	phq2	PMcoarse	0.0017902	0.0064823	0.28	0.782	-0.010915	0.0144953	No mediators
p_pie	cxcl17	phq2	PMcoarse	-0.0251086	0.0506723	-0.5	0.62	-0.124424	0.0742072	No mediators
pie	cxcl17	phq2	PMcoarse	-0.0001147	0.0001798	-0.64	0.523	-0.000467	0.0002376	No mediators
te	cxcl17	phq2	PMcoarse	0.0045685	0.0055744	0.82	0.412	-0.0063571	0.0154941	No mediators
cde	dlk1	phq2	NO2	0.0016017	0.0008222	1.95	0.051	-9.78e-06	0.0032132	Consistent
intmed	dlk1	phq2	NO2	-5.04e-07	1.75e-06	-0.29	0.774	-3.94e-06	2.93e-06	Consistent
intref	dlk1	phq2	NO2	3.93e-07	1.64e-06	0.24	0.811	-2.83e-06	3.62e-06	Consistent
p_cde	dlk1	phq2	NO2	0.97476	0.0169431	57.53	0	0.941552	1.00797	Consistent
p_intmed	dlk1	phq2	NO2	-0.0003065	0.0010727	-0.29	0.775	-0.0024089	0.0017959	Consistent
p_intref	dlk1	phq2	NO2	0.0002393	0.0010048	0.24	0.812	-0.00173	0.0022086	Consistent
p_pie	dlk1	phq2	NO2	0.0253075	0.0169831	1.49	0.136	-0.0079788	0.0585939	Consistent
pie	dlk1	phq2	NO2	4.16e-05	1.89e-05	2.21	0.027	4.64e-06	7.85e-05	Consistent
te	dlk1	phq2	NO2	0.0016432	0.0008222	2	0.046	3.17e-05	0.0032547	Consistent
cde	dlk1	phq2	NOx	0.0003901	0.0003678	1.06	0.289	-0.0003308	0.001111	Consistent
intmed	dlk1	phq2	NOx	-7.11e-08	3.39e-07	-0.21	0.834	-7.35e-07	5.93e-07	Consistent
intref	dlk1	phq2	NOx	8.61e-08	5.22e-07	0.16	0.869	-9.38e-07	1.11e-06	Consistent
p_cde	dlk1	phq2	NOx	0.959155	0.0415486	23.09	0	0.877722	1.04059	Consistent
p_intmed	dlk1	phq2	NOx	-0.0001748	0.0008402	-0.21	0.835	-0.0018216	0.0014719	Consistent
p_intref	dlk1	phq2	NOx	0.0002117	0.0012916	0.16	0.87	-0.0023197	0.0027431	Consistent
p_pie	dlk1	phq2	NOx	0.040808	0.0415253	0.98	0.326	-0.0405801	0.122196	Consistent
pie	dlk1	phq2	NOx	1.66e-05	7.93e-06	2.09	0.036	1.05e-06	3.21e-05	Consistent
te	dlk1	phq2	NOx	0.0004067	0.0003678	1.11	0.269	-0.0003142	0.0011277	Consistent
cde	dlk1	phq2	PM10	0.0024762	0.002726	0.91	0.364	-0.0028666	0.0078191	No mediators
intmed	dlk1	phq2	PM10	2.68e-07	6.28e-06	0.04	0.966	-1.2e-05	1.26e-05	No mediators
intref	dlk1	phq2	PM10	-2.2e-07	5.17e-06	-0.04	0.966	-1.04e-05	9.92e-06	No mediators
p_cde	dlk1	phq2	PM10	0.985292	0.0234352	42.04	0	0.93936	1.03122	No mediators
p_intmed	dlk1	phq2	PM10	0.0001068	0.0025015	0.04	0.966	-0.0047961	0.0050097	No mediators
p_intref	dlk1	phq2	PM10	-8.76e-05	0.0020614	-0.04	0.966	-0.0041279	0.0039527	No mediators
p_pie	dlk1	phq2	PM10	0.0146884	0.0233977	0.63	0.53	-0.0311702	0.0605471	No mediators
pie	dlk1	phq2	PM10	3.69e-05	4.37e-05	0.85	0.398	-4.87e-05	0.0001225	No mediators
te	dlk1	phq2	PM10	0.0025132	0.0027263	0.92	0.357	-0.0028303	0.0078566	No mediators
cde	dlk1	phq2	PM2_5	0.0056343	0.0056257	1	0.317	-0.005392	0.0166605	No mediators
intmed	dlk1	phq2	PM2_5	3.29e-06	7.32e-05	0.04	0.964	-0.0001402	0.0001468	No mediators
intref	dlk1	phq2	PM2_5	-1.81e-06	4.02e-05	-0.04	0.964	-8.06e-05	7.7e-05	No mediators
p_cde	dlk1	phq2	PM2_5	0.959263	0.0436617	21.97	0	0.873688	1.04484	No mediators
p_intmed	dlk1	phq2	PM2_5	0.0005602	0.0124965	0.04	0.964	-0.0239324	0.0250528	No mediators
p_intref	dlk1	phq2	PM2_5	-0.0003077	0.0068649	-0.04	0.964	-0.0137625	0.0131472	No mediators
p_pie	dlk1	phq2	PM2_5	0.0404845	0.0437282	0.93	0.355	-0.0452212	0.12619	No mediators
pie	dlk1	phq2	PM2_5	0.0002378	0.0001236	1.92	0.054	-4.51e-06	0.0004801	No mediators
te	dlk1	phq2	PM2_5	0.0058735	0.005626	1.04	0.296	-0.0051532	0.0169003	No mediators
cde	dlk1	phq2	PMcoarse	0.0050851	0.0055494	0.92	0.359	-0.0057914	0.0159617	No mediators
intmed	dlk1	phq2	PMcoarse	-6.08e-07	1.12e-05	-0.05	0.957	-2.26e-05	2.13e-05	No mediators
intref	dlk1	phq2	PMcoarse	5.4e-07	9.98e-06	0.05	0.957	-1.9e-05	2.01e-05	No mediators
p_cde	dlk1	phq2	PMcoarse	0.993971	0.0179554	55.36	0	0.95878	1.02916	No mediators
p_intmed	dlk1	phq2	PMcoarse	-0.0001189	0.0021923	-0.05	0.957	-0.0044158	0.004178	No mediators
p_intref	dlk1	phq2	PMcoarse	0.0001055	0.0019531	0.05	0.957	-0.0037225	0.0039336	No mediators
p_pie	dlk1	phq2	PMcoarse	0.006042	0.018124	0.33	0.739	-0.0294804	0.0415643	No mediators
pie	dlk1	phq2	PMcoarse	3.09e-05	8.7e-05	0.36	0.722	-0.0001395	0.0002013	No mediators
te	dlk1	phq2	PMcoarse	0.005116	0.00555	0.92	0.357	-0.0057619	0.0159938	No mediators
cde	edar	phq2	NO2	0.0018407	0.0008301	2.22	0.027	0.0002138	0.0034676	No mediators
intmed	edar	phq2	NO2	-2.68e-08	3.96e-07	-0.07	0.946	-8.03e-07	7.5e-07	No mediators
intref	edar	phq2	NO2	6.39e-07	2.53e-06	0.25	0.801	-4.33e-06	5.61e-06	No mediators
p_cde	edar	phq2	NO2	0.999241	0.0063212	158.08	0	0.986852	1.01163	No mediators
p_intmed	edar	phq2	NO2	-1.46e-05	0.0002151	-0.07	0.946	-0.000436	0.0004069	No mediators
p_intref	edar	phq2	NO2	0.000347	0.0013845	0.25	0.802	-0.0023667	0.0030606	No mediators
p_pie	edar	phq2	NO2	0.0004265	0.0062764	0.07	0.946	-0.011875	0.012728	No mediators
pie	edar	phq2	NO2	7.86e-07	1.16e-05	0.07	0.946	-2.19e-05	2.34e-05	No mediators
te	edar	phq2	NO2	0.0018421	0.0008301	2.22	0.026	0.000215	0.0034691	No mediators
cde	edar	phq2	NOx	0.0005285	0.0003713	1.42	0.155	-0.0001993	0.0012562	No mediators
intmed	edar	phq2	NOx	-1.04e-07	2e-07	-0.52	0.601	-4.96e-07	2.87e-07	No mediators
intref	edar	phq2	NOx	2.86e-07	1.03e-06	0.28	0.782	-1.73e-06	2.3e-06	No mediators
p_cde	edar	phq2	NOx	0.984729	0.0152629	64.52	0	0.954814	1.01464	No mediators
p_intmed	edar	phq2	NOx	-0.0001944	0.0003937	-0.49	0.621	-0.000966	0.0005772	No mediators
p_intref	edar	phq2	NOx	0.0005322	0.0019509	0.27	0.785	-0.0032916	0.0043559	No mediators
p_pie	edar	phq2	NOx	0.0149333	0.0150398	0.99	0.321	-0.0145441	0.0444107	No mediators
pie	edar	phq2	NOx	8.01e-06	5.93e-06	1.35	0.177	-3.61e-06	1.96e-05	No mediators
te	edar	phq2	NOx	0.0005367	0.0003713	1.45	0.148	-0.0001911	0.0012644	No mediators
cde	edar	phq2	PM10	0.0023745	0.0027573	0.86	0.389	-0.0030297	0.0077786	No mediators
intmed	edar	phq2	PM10	-1.25e-06	5.35e-06	-0.23	0.816	-1.17e-05	9.23e-06	No mediators
intref	edar	phq2	PM10	-2.67e-07	3.64e-06	-0.07	0.942	-7.39e-06	6.86e-06	No mediators
p_cde	edar	phq2	PM10	1.01121	0.021456	47.13	0	0.969153	1.05326	No mediators
p_intmed	edar	phq2	PM10	-0.0005302	0.0023651	-0.22	0.823	-0.0051658	0.0041054	No mediators
p_intref	edar	phq2	PM10	-0.0001135	0.001554	-0.07	0.942	-0.0031593	0.0029323	No mediators
p_pie	edar	phq2	PM10	-0.0105618	0.0205969	-0.51	0.608	-0.0509311	0.0298074	No mediators
pie	edar	phq2	PM10	-2.48e-05	3.82e-05	-0.65	0.517	-9.97e-05	5.01e-05	No mediators
te	edar	phq2	PM10	0.0023482	0.0027575	0.85	0.394	-0.0030565	0.0077528	No mediators
cde	edar	phq2	PM2_5	0.0081759	0.0056831	1.44	0.15	-0.0029629	0.0193146	No mediators
intmed	edar	phq2	PM2_5	4.46e-06	7.47e-05	0.06	0.952	-0.0001419	0.0001508	No mediators
intref	edar	phq2	PM2_5	-2.6e-06	4.36e-05	-0.06	0.952	-8.8e-05	8.28e-05	No mediators
p_cde	edar	phq2	PM2_5	0.974935	0.0214632	45.42	0	0.932868	1.017	No mediators
p_intmed	edar	phq2	PM2_5	0.000532	0.0089198	0.06	0.952	-0.0169504	0.0180144	No mediators
p_intref	edar	phq2	PM2_5	-0.0003105	0.0052086	-0.06	0.952	-0.0105193	0.0098983	No mediators
p_pie	edar	phq2	PM2_5	0.0248435	0.0216655	1.15	0.252	-0.0176201	0.067307	No mediators
pie	edar	phq2	PM2_5	0.0002083	0.0001169	1.78	0.075	-2.08e-05	0.0004375	No mediators
te	edar	phq2	PM2_5	0.0083861	0.0056833	1.48	0.14	-0.002753	0.0195251	No mediators
cde	edar	phq2	PMcoarse	0.0053583	0.0056111	0.95	0.34	-0.0056392	0.0163558	No mediators
intmed	edar	phq2	PMcoarse	-1.51e-05	5.89e-05	-0.26	0.797	-0.0001305	0.0001003	No mediators
intref	edar	phq2	PMcoarse	-6.14e-06	5.94e-05	-0.1	0.918	-0.0001226	0.0001104	No mediators
p_cde	edar	phq2	PMcoarse	1.00633	0.0188975	53.25	0	0.969291	1.04337	No mediators
p_intmed	edar	phq2	PMcoarse	-0.0028371	0.0114947	-0.25	0.805	-0.0253662	0.019692	No mediators
p_intref	edar	phq2	PMcoarse	-0.0011529	0.0112302	-0.1	0.918	-0.0231636	0.0208578	No mediators
p_pie	edar	phq2	PMcoarse	-0.0023391	0.0095218	-0.25	0.806	-0.0210016	0.0163233	No mediators
pie	edar	phq2	PMcoarse	-1.25e-05	4.88e-05	-0.26	0.799	-0.0001081	8.32e-05	No mediators
te	edar	phq2	PMcoarse	0.0053246	0.0056119	0.95	0.343	-0.0056745	0.0163237	No mediators
cde	egfr	phq2	NO2	0.0015954	0.0008218	1.94	0.052	-1.54e-05	0.0032061	No mediators
intmed	egfr	phq2	NO2	6.67e-07	9.1e-07	0.73	0.464	-1.12e-06	2.45e-06	No mediators
intref	egfr	phq2	NO2	-1.19e-06	3.04e-06	-0.39	0.695	-7.16e-06	4.77e-06	No mediators
p_cde	egfr	phq2	NO2	0.983976	0.0142496	69.05	0	0.956048	1.01191	No mediators
p_intmed	egfr	phq2	NO2	0.0004111	0.0006003	0.68	0.493	-0.0007655	0.0015877	No mediators
p_intref	egfr	phq2	NO2	-0.0007363	0.0019168	-0.38	0.701	-0.0044933	0.0030206	No mediators
p_pie	egfr	phq2	NO2	0.0163489	0.0141344	1.16	0.247	-0.011354	0.0440519	No mediators
pie	egfr	phq2	NO2	2.65e-05	1.88e-05	1.41	0.16	-1.04e-05	6.35e-05	No mediators
te	egfr	phq2	NO2	0.0016213	0.000822	1.97	0.049	1.02e-05	0.0032325	No mediators
cde	egfr	phq2	NOx	0.0003757	0.0003679	1.02	0.307	-0.0003453	0.0010967	Consistent
intmed	egfr	phq2	NOx	7.49e-08	3.4e-07	0.22	0.826	-5.92e-07	7.42e-07	Consistent
intref	egfr	phq2	NOx	-1.48e-07	7.55e-07	-0.2	0.844	-1.63e-06	1.33e-06	Consistent
p_cde	egfr	phq2	NOx	0.941413	0.0588531	16	0	0.826063	1.05676	Consistent
p_intmed	egfr	phq2	NOx	0.0001877	0.0008786	0.21	0.831	-0.0015343	0.0019096	Consistent
p_intref	egfr	phq2	NOx	-0.0003714	0.0019378	-0.19	0.848	-0.0041695	0.0034267	Consistent
p_pie	egfr	phq2	NOx	0.0587709	0.0590169	1	0.319	-0.0569002	0.174442	Consistent
pie	egfr	phq2	NOx	2.35e-05	9.75e-06	2.4	0.016	4.34e-06	4.26e-05	Consistent
te	egfr	phq2	NOx	0.0003991	0.0003679	1.08	0.278	-0.0003221	0.0011202	Consistent
cde	egfr	phq2	PM10	0.0025279	0.0027261	0.93	0.354	-0.0028153	0.007871	No mediators
intmed	egfr	phq2	PM10	-9.94e-08	1.36e-06	-0.07	0.942	-2.76e-06	2.56e-06	No mediators
intref	egfr	phq2	PM10	-2.94e-07	3.78e-06	-0.08	0.938	-7.7e-06	7.11e-06	No mediators
p_cde	egfr	phq2	PM10	1.00416	0.0244114	41.13	0	0.956313	1.052	No mediators
p_intmed	egfr	phq2	PM10	-3.95e-05	0.0005409	-0.07	0.942	-0.0010996	0.0010206	No mediators
p_intref	egfr	phq2	PM10	-0.0001166	0.0015043	-0.08	0.938	-0.003065	0.0028318	No mediators
p_pie	egfr	phq2	PM10	-0.0040021	0.0242094	-0.17	0.869	-0.0514516	0.0434474	No mediators
pie	egfr	phq2	PM10	-1.01e-05	5.97e-05	-0.17	0.866	-0.0001271	0.000107	No mediators
te	egfr	phq2	PM10	0.0025174	0.0027267	0.92	0.356	-0.0028269	0.0078617	No mediators
cde	egfr	phq2	PM2_5	0.0054581	0.0056226	0.97	0.332	-0.0055619	0.0164782	Consistent
intmed	egfr	phq2	PM2_5	3.48e-05	8.58e-05	0.41	0.685	-0.0001333	0.0002029	Consistent
intref	egfr	phq2	PM2_5	-2.05e-05	5.12e-05	-0.4	0.69	-0.0001208	7.99e-05	Consistent
p_cde	egfr	phq2	PM2_5	0.93301	0.0691659	13.49	0	0.797447	1.06857	Consistent
p_intmed	egfr	phq2	PM2_5	0.0059478	0.0157956	0.38	0.707	-0.025011	0.0369066	Consistent
p_intref	egfr	phq2	PM2_5	-0.0034967	0.0094123	-0.37	0.71	-0.0219444	0.014951	Consistent
p_pie	egfr	phq2	PM2_5	0.0645392	0.0670369	0.96	0.336	-0.0668507	0.195929	Consistent
pie	egfr	phq2	PM2_5	0.0003776	0.0001562	2.42	0.016	7.14e-05	0.0006837	Consistent
te	egfr	phq2	PM2_5	0.00585	0.0056233	1.04	0.298	-0.0051714	0.0168715	Consistent
cde	egfr	phq2	PMcoarse	0.0052852	0.0055489	0.95	0.341	-0.0055905	0.0161609	No mediators
intmed	egfr	phq2	PMcoarse	-1.27e-05	4.05e-05	-0.31	0.754	-9.21e-05	6.68e-05	No mediators
intref	egfr	phq2	PMcoarse	3.51e-06	1.48e-05	0.24	0.813	-2.55e-05	3.26e-05	No mediators
p_cde	egfr	phq2	PMcoarse	1.03121	0.0424526	24.29	0	0.948005	1.11442	No mediators
p_intmed	egfr	phq2	PMcoarse	-0.0024745	0.0083511	-0.3	0.767	-0.0188424	0.0138934	No mediators
p_intref	egfr	phq2	PMcoarse	0.0006856	0.002988	0.23	0.819	-0.0051707	0.0065419	No mediators
p_pie	egfr	phq2	PMcoarse	-0.0294216	0.0404771	-0.73	0.467	-0.108755	0.0499121	No mediators
pie	egfr	phq2	PMcoarse	-0.0001508	0.0001245	-1.21	0.226	-0.0003948	9.32e-05	No mediators
te	egfr	phq2	PMcoarse	0.0051252	0.0055501	0.92	0.356	-0.0057528	0.0160032	No mediators
cde	f9	phq2	NO2	0.0019525	0.0008295	2.35	0.019	0.0003267	0.0035782	Inconsistent
intmed	f9	phq2	NO2	-4.68e-06	2.26e-06	-2.07	0.039	-9.1e-06	-2.45e-07	Inconsistent
intref	f9	phq2	NO2	9.44e-07	7.66e-06	0.12	0.902	-1.41e-05	1.6e-05	Inconsistent
p_cde	f9	phq2	NO2	1.03327	0.0195944	52.73	0	0.994869	1.07168	Inconsistent
p_intmed	f9	phq2	NO2	-0.0024741	0.0015929	-1.55	0.12	-0.005596	0.0006479	Inconsistent
p_intref	f9	phq2	NO2	0.0004996	0.0040599	0.12	0.902	-0.0074576	0.0084567	Inconsistent
p_pie	f9	phq2	NO2	-0.0312991	0.0183558	-1.71	0.088	-0.0672757	0.0046776	Inconsistent
pie	f9	phq2	NO2	-5.91e-05	2.26e-05	-2.62	0.009	-0.0001034	-1.49e-05	Inconsistent
te	f9	phq2	NO2	0.0018896	0.0008295	2.28	0.023	0.0002638	0.0035154	Inconsistent
cde	f9	phq2	NOx	0.0005538	0.0003716	1.49	0.136	-0.0001746	0.0012822	Inconsistent
intmed	f9	phq2	NOx	-1.17e-06	5.27e-07	-2.22	0.027	-2.2e-06	-1.35e-07	Inconsistent
intref	f9	phq2	NOx	-1.72e-07	4.19e-06	-0.04	0.967	-8.39e-06	8.04e-06	Inconsistent
p_cde	f9	phq2	NOx	1.05531	0.0449569	23.47	0	0.967192	1.14342	Inconsistent
p_intmed	f9	phq2	NOx	-0.0022257	0.0018411	-1.21	0.227	-0.0058341	0.0013828	Inconsistent
p_intref	f9	phq2	NOx	-0.0003286	0.0079921	-0.04	0.967	-0.0159928	0.0153357	Inconsistent
p_pie	f9	phq2	NOx	-0.0527516	0.0424885	-1.24	0.214	-0.136027	0.0305243	Inconsistent
pie	f9	phq2	NOx	-2.77e-05	1.03e-05	-2.68	0.007	-4.79e-05	-7.46e-06	Inconsistent
te	f9	phq2	NOx	0.0005248	0.0003716	1.41	0.158	-0.0002036	0.0012532	Inconsistent
cde	f9	phq2	PM10	0.0023259	0.0027438	0.85	0.397	-0.0030518	0.0077036	No mediators
intmed	f9	phq2	PM10	-1.11e-05	1.47e-05	-0.76	0.45	-3.98e-05	1.76e-05	No mediators
intref	f9	phq2	PM10	1.26e-06	2.55e-05	0.05	0.961	-4.88e-05	5.13e-05	No mediators
p_cde	f9	phq2	PM10	1.02142	0.0376224	27.15	0	0.94768	1.09516	No mediators
p_intmed	f9	phq2	PM10	-0.0048612	0.0087933	-0.55	0.58	-0.0220958	0.0123734	No mediators
p_intref	f9	phq2	PM10	0.0005527	0.0112298	0.05	0.961	-0.0214573	0.0225626	No mediators
p_pie	f9	phq2	PM10	-0.0171104	0.0301794	-0.57	0.571	-0.076261	0.0420402	No mediators
pie	f9	phq2	PM10	-3.9e-05	4.93e-05	-0.79	0.429	-0.0001356	5.77e-05	No mediators
te	f9	phq2	PM10	0.0022771	0.0027444	0.83	0.407	-0.0031019	0.0076561	No mediators
cde	f9	phq2	PM2_5	0.007161	0.0056647	1.26	0.206	-0.0039417	0.0182637	Inconsistent
intmed	f9	phq2	PM2_5	-0.0002076	0.0001053	-1.97	0.049	-0.000414	-1.21e-06	Inconsistent
intref	f9	phq2	PM2_5	9.43e-05	7.24e-05	1.3	0.193	-4.76e-05	0.0002362	Inconsistent
p_cde	f9	phq2	PM2_5	1.05959	0.0557266	19.01	0	0.950364	1.16881	Inconsistent
p_intmed	f9	phq2	PM2_5	-0.0307196	0.0299339	-1.03	0.305	-0.0893889	0.0279497	Inconsistent
p_intref	f9	phq2	PM2_5	0.013959	0.0157519	0.89	0.376	-0.0169141	0.0448321	Inconsistent
p_pie	f9	phq2	PM2_5	-0.0428252	0.0417399	-1.03	0.305	-0.124634	0.0389836	Inconsistent
pie	f9	phq2	PM2_5	-0.0002894	0.0001388	-2.09	0.037	-0.0005614	-1.74e-05	Inconsistent
te	f9	phq2	PM2_5	0.0067583	0.0056652	1.19	0.233	-0.0043452	0.0178618	Inconsistent
cde	f9	phq2	PMcoarse	0.0041589	0.0055898	0.74	0.457	-0.0067969	0.0151146	No mediators
intmed	f9	phq2	PMcoarse	1.04e-05	3.22e-05	0.32	0.747	-5.27e-05	7.34e-05	No mediators
intref	f9	phq2	PMcoarse	-9.9e-06	3.26e-05	-0.3	0.762	-7.39e-05	5.41e-05	No mediators
p_cde	f9	phq2	PMcoarse	0.99207	0.0293925	33.75	0	0.934461	1.04968	No mediators
p_intmed	f9	phq2	PMcoarse	0.0024768	0.0083201	0.3	0.766	-0.0138302	0.0187838	No mediators
p_intref	f9	phq2	PMcoarse	-0.0023608	0.0084028	-0.28	0.779	-0.0188299	0.0141084	No mediators
p_pie	f9	phq2	PMcoarse	0.0078144	0.0252661	0.31	0.757	-0.0417063	0.0573351	No mediators
pie	f9	phq2	PMcoarse	3.28e-05	9.74e-05	0.34	0.737	-0.0001582	0.0002237	No mediators
te	f9	phq2	PMcoarse	0.0041921	0.0055911	0.75	0.453	-0.0067662	0.0151504	No mediators
cde	gzmb	phq2	NO2	0.0018442	0.00083	2.22	0.026	0.0002174	0.003471	No mediators
intmed	gzmb	phq2	NO2	-4.01e-07	7.5e-07	-0.53	0.593	-1.87e-06	1.07e-06	No mediators
intref	gzmb	phq2	NO2	-8.65e-07	4.14e-06	-0.21	0.835	-8.98e-06	7.25e-06	No mediators
p_cde	gzmb	phq2	NO2	1.00516	0.0085729	117.25	0	0.988361	1.02197	No mediators
p_intmed	gzmb	phq2	NO2	-0.0002184	0.0004221	-0.52	0.605	-0.0010457	0.000609	No mediators
p_intref	gzmb	phq2	NO2	-0.0004714	0.0022683	-0.21	0.835	-0.0049172	0.0039744	No mediators
p_pie	gzmb	phq2	NO2	-0.0044734	0.007994	-0.56	0.576	-0.0201413	0.0111945	No mediators
pie	gzmb	phq2	NO2	-8.21e-06	1.41e-05	-0.58	0.561	-3.59e-05	1.95e-05	No mediators
te	gzmb	phq2	NO2	0.0018348	0.0008302	2.21	0.027	0.0002077	0.0034618	No mediators
cde	gzmb	phq2	NOx	0.0005281	0.0003713	1.42	0.155	-0.0001996	0.0012557	No mediators
intmed	gzmb	phq2	NOx	8.55e-08	1.61e-07	0.53	0.596	-2.3e-07	4.01e-07	No mediators
intref	gzmb	phq2	NOx	-2.82e-07	1.04e-06	-0.27	0.787	-2.33e-06	1.76e-06	No mediators
p_cde	gzmb	phq2	NOx	0.985887	0.0159206	61.93	0	0.954683	1.01709	No mediators
p_intmed	gzmb	phq2	NOx	0.0001595	0.000319	0.5	0.617	-0.0004658	0.0007849	No mediators
p_intref	gzmb	phq2	NOx	-0.0005267	0.0019822	-0.27	0.79	-0.0044117	0.0033583	No mediators
p_pie	gzmb	phq2	NOx	0.0144805	0.0159186	0.91	0.363	-0.0167193	0.0456803	No mediators
pie	gzmb	phq2	NOx	7.76e-06	6.7e-06	1.16	0.247	-5.38e-06	2.09e-05	No mediators
te	gzmb	phq2	NOx	0.0005356	0.0003713	1.44	0.149	-0.0001921	0.0012634	No mediators
cde	gzmb	phq2	PM10	0.0024	0.0027572	0.87	0.384	-0.003004	0.0078039	No mediators
intmed	gzmb	phq2	PM10	-1.57e-05	1.53e-05	-1.03	0.304	-4.56e-05	1.42e-05	No mediators
intref	gzmb	phq2	PM10	3.05e-06	1.9e-05	0.16	0.873	-3.43e-05	4.04e-05	No mediators
p_cde	gzmb	phq2	PM10	1.03348	0.0466672	22.15	0	0.942012	1.12494	No mediators
p_intmed	gzmb	phq2	PM10	-0.0067529	0.0104503	-0.65	0.518	-0.0272351	0.0137294	No mediators
p_intref	gzmb	phq2	PM10	0.0013136	0.0083481	0.16	0.875	-0.0150484	0.0176757	No mediators
p_pie	gzmb	phq2	PM10	-0.0280383	0.0393832	-0.71	0.477	-0.105228	0.0491514	No mediators
pie	gzmb	phq2	PM10	-6.51e-05	4.78e-05	-1.36	0.173	-0.0001587	2.85e-05	No mediators
te	gzmb	phq2	PM10	0.0023222	0.0027576	0.84	0.4	-0.0030825	0.007727	No mediators
cde	gzmb	phq2	PM2_5	0.0079918	0.005685	1.41	0.16	-0.0031506	0.0191341	No mediators
intmed	gzmb	phq2	PM2_5	4.97e-05	7.08e-05	0.7	0.483	-8.9e-05	0.0001884	No mediators
intref	gzmb	phq2	PM2_5	-2.93e-05	4.48e-05	-0.65	0.513	-0.0001171	5.85e-05	No mediators
p_cde	gzmb	phq2	PM2_5	0.971287	0.0246216	39.45	0	0.92303	1.01954	No mediators
p_intmed	gzmb	phq2	PM2_5	0.0060406	0.009688	0.62	0.533	-0.0129476	0.0250287	No mediators
p_intref	gzmb	phq2	PM2_5	-0.0035624	0.0060483	-0.59	0.556	-0.0154168	0.0082921	No mediators
p_pie	gzmb	phq2	PM2_5	0.0262346	0.0228646	1.15	0.251	-0.0185791	0.0710483	No mediators
pie	gzmb	phq2	PM2_5	0.0002159	0.0001182	1.83	0.068	-1.59e-05	0.0004476	No mediators
te	gzmb	phq2	PM2_5	0.008228	0.0056856	1.45	0.148	-0.0029155	0.0193715	No mediators
cde	gzmb	phq2	PMcoarse	0.0053587	0.0056111	0.96	0.34	-0.0056389	0.0163562	No mediators
intmed	gzmb	phq2	PMcoarse	-2.15e-05	4.81e-05	-0.45	0.656	-0.0001158	7.29e-05	No mediators
intref	gzmb	phq2	PMcoarse	1.28e-07	4.66e-05	0	0.998	-9.12e-05	9.15e-05	No mediators
p_cde	gzmb	phq2	PMcoarse	1.01039	0.0227454	44.42	0	0.965814	1.05497	No mediators
p_intmed	gzmb	phq2	PMcoarse	-0.0040456	0.0101123	-0.4	0.689	-0.0238653	0.015774	No mediators
p_intref	gzmb	phq2	PMcoarse	2.42e-05	0.0087901	0	0.998	-0.0172042	0.0172525	No mediators
p_pie	gzmb	phq2	PMcoarse	-0.0063727	0.0155505	-0.41	0.682	-0.0368511	0.0241058	No mediators
pie	gzmb	phq2	PMcoarse	-3.38e-05	7.38e-05	-0.46	0.647	-0.0001784	0.0001108	No mediators
te	gzmb	phq2	PMcoarse	0.0053035	0.0056121	0.95	0.345	-0.005696	0.0163031	No mediators
cde	hgf	phq2	NO2	0.0017351	0.0008253	2.1	0.036	0.0001176	0.0033527	No mediators
intmed	hgf	phq2	NO2	-3.82e-07	6.1e-07	-0.63	0.531	-1.58e-06	8.14e-07	No mediators
intref	hgf	phq2	NO2	-6.72e-07	2.79e-06	-0.24	0.809	-6.13e-06	4.79e-06	No mediators
p_cde	hgf	phq2	NO2	1.01285	0.0160835	62.97	0	0.981331	1.04438	No mediators
p_intmed	hgf	phq2	NO2	-0.0002231	0.0003712	-0.6	0.548	-0.0009506	0.0005044	No mediators
p_intref	hgf	phq2	NO2	-0.0003924	0.0016347	-0.24	0.81	-0.0035963	0.0028115	No mediators
p_pie	hgf	phq2	NO2	-0.0122382	0.0157691	-0.78	0.438	-0.0431451	0.0186687	No mediators
pie	hgf	phq2	NO2	-2.1e-05	2.48e-05	-0.85	0.397	-6.95e-05	2.75e-05	No mediators
te	hgf	phq2	NO2	0.0017131	0.0008256	2.07	0.038	9.49e-05	0.0033313	No mediators
cde	hgf	phq2	NOx	0.0005266	0.0003692	1.43	0.154	-0.0001969	0.0012502	No mediators
intmed	hgf	phq2	NOx	-3.12e-07	2.66e-07	-1.17	0.241	-8.33e-07	2.1e-07	No mediators
intref	hgf	phq2	NOx	-5e-07	2.06e-06	-0.24	0.808	-4.54e-06	3.54e-06	No mediators
p_cde	hgf	phq2	NOx	1.0465	0.0420497	24.89	0	0.964086	1.12892	No mediators
p_intmed	hgf	phq2	NOx	-0.0006192	0.0006914	-0.9	0.37	-0.0019742	0.0007359	No mediators
p_intref	hgf	phq2	NOx	-0.0009941	0.0041585	-0.24	0.811	-0.0091446	0.0071565	No mediators
p_pie	hgf	phq2	NOx	-0.044889	0.0408066	-1.1	0.271	-0.124868	0.0350904	No mediators
pie	hgf	phq2	NOx	-2.26e-05	1.16e-05	-1.94	0.052	-4.54e-05	2.43e-07	No mediators
te	hgf	phq2	NOx	0.0005032	0.0003693	1.36	0.173	-0.0002206	0.001227	No mediators
cde	hgf	phq2	PM10	0.0018951	0.0027361	0.69	0.489	-0.0034677	0.0072578	No mediators
intmed	hgf	phq2	PM10	3.43e-06	1.02e-05	0.33	0.738	-1.67e-05	2.35e-05	No mediators
intref	hgf	phq2	PM10	-3.02e-06	9.76e-06	-0.31	0.757	-2.21e-05	1.61e-05	No mediators
p_cde	hgf	phq2	PM10	0.938743	0.0920423	10.2	0	0.758343	1.11914	No mediators
p_intmed	hgf	phq2	PM10	0.0016981	0.0055559	0.31	0.76	-0.0091912	0.0125874	No mediators
p_intref	hgf	phq2	PM10	-0.0014941	0.0052321	-0.29	0.775	-0.0117487	0.0087605	No mediators
p_pie	hgf	phq2	PM10	0.0610535	0.0915627	0.67	0.505	-0.118406	0.240513	No mediators
pie	hgf	phq2	PM10	0.0001233	8.39e-05	1.47	0.142	-4.13e-05	0.0002878	No mediators
te	hgf	phq2	PM10	0.0020187	0.0027373	0.74	0.461	-0.0033462	0.0073837	No mediators
cde	hgf	phq2	PM2_5	0.0071193	0.0056442	1.26	0.207	-0.0039431	0.0181817	Inconsistent
intmed	hgf	phq2	PM2_5	-6.1e-05	6.99e-05	-0.87	0.383	-0.000198	7.61e-05	Inconsistent
intref	hgf	phq2	PM2_5	2.42e-05	3.45e-05	0.7	0.483	-4.35e-05	9.19e-05	Inconsistent
p_cde	hgf	phq2	PM2_5	1.07121	0.0674915	15.87	0	0.938929	1.20349	Inconsistent
p_intmed	hgf	phq2	PM2_5	-0.0091738	0.0129433	-0.71	0.478	-0.0345421	0.0161945	Inconsistent
p_intref	hgf	phq2	PM2_5	0.0036445	0.005999	0.61	0.544	-0.0081133	0.0154023	Inconsistent
p_pie	hgf	phq2	PM2_5	-0.0656806	0.0628881	-1.04	0.296	-0.188939	0.0575777	Inconsistent
pie	hgf	phq2	PM2_5	-0.0004365	0.0001809	-2.41	0.016	-0.0007911	-8.19e-05	Inconsistent
te	hgf	phq2	PM2_5	0.006646	0.005646	1.18	0.239	-0.0044199	0.017712	Inconsistent
cde	hgf	phq2	PMcoarse	0.004439	0.0055725	0.8	0.426	-0.0064828	0.0153608	No mediators
intmed	hgf	phq2	PMcoarse	1.43e-05	2.91e-05	0.49	0.623	-4.27e-05	7.14e-05	No mediators
intref	hgf	phq2	PMcoarse	-1.2e-05	2.63e-05	-0.46	0.648	-6.35e-05	3.95e-05	No mediators
p_cde	hgf	phq2	PMcoarse	0.970257	0.0510676	19	0	0.870167	1.07035	No mediators
p_intmed	hgf	phq2	PMcoarse	0.0031283	0.0074134	0.42	0.673	-0.0114017	0.0176584	No mediators
p_intref	hgf	phq2	PMcoarse	-0.0026208	0.0065953	-0.4	0.691	-0.0155473	0.0103058	No mediators
p_pie	hgf	phq2	PMcoarse	0.029235	0.0492837	0.59	0.553	-0.0673593	0.125829	No mediators
pie	hgf	phq2	PMcoarse	0.0001338	0.000161	0.83	0.406	-0.0001817	0.0004492	No mediators
te	hgf	phq2	PMcoarse	0.0045751	0.0055751	0.82	0.412	-0.0063519	0.0155021	No mediators
cde	il15	phq2	NO2	0.0017398	0.0008302	2.1	0.036	0.0001126	0.003367	Consistent
intmed	il15	phq2	NO2	1.34e-06	1.49e-06	0.9	0.37	-1.59e-06	4.27e-06	Consistent
intref	il15	phq2	NO2	-1.24e-06	3.39e-06	-0.37	0.714	-7.89e-06	5.41e-06	Consistent
p_cde	il15	phq2	NO2	0.958684	0.0252512	37.97	0	0.909192	1.00818	Consistent
p_intmed	il15	phq2	NO2	0.0007378	0.0008962	0.82	0.41	-0.0010188	0.0024943	Consistent
p_intref	il15	phq2	NO2	-0.0006843	0.0018999	-0.36	0.719	-0.004408	0.0030394	Consistent
p_pie	il15	phq2	NO2	0.0412627	0.0250889	1.64	0.1	-0.0079106	0.090436	Consistent
pie	il15	phq2	NO2	7.49e-05	3.12e-05	2.4	0.016	1.38e-05	0.000136	Consistent
te	il15	phq2	NO2	0.0018148	0.0008307	2.18	0.029	0.0001867	0.0034429	Consistent
cde	il15	phq2	NOx	0.0004911	0.0003714	1.32	0.186	-0.0002368	0.001219	Consistent
intmed	il15	phq2	NOx	2.58e-07	2.75e-07	0.94	0.349	-2.82e-07	7.97e-07	Consistent
intref	il15	phq2	NOx	-4.34e-07	1.71e-06	-0.25	0.799	-3.78e-06	2.91e-06	Consistent
p_cde	il15	phq2	NOx	0.947504	0.0454103	20.87	0	0.858501	1.03651	Consistent
p_intmed	il15	phq2	NOx	0.0004969	0.0006457	0.77	0.442	-0.0007686	0.0017625	Consistent
p_intref	il15	phq2	NOx	-0.0008379	0.0033539	-0.25	0.803	-0.0074114	0.0057355	Consistent
p_pie	il15	phq2	NOx	0.052837	0.0454502	1.16	0.245	-0.0362437	0.141918	Consistent
pie	il15	phq2	NOx	2.74e-05	1.37e-05	2	0.046	5.12e-07	5.43e-05	Consistent
te	il15	phq2	NOx	0.0005183	0.0003716	1.39	0.163	-0.00021	0.0012467	Consistent
cde	il15	phq2	PM10	0.0021432	0.0027565	0.78	0.437	-0.0032594	0.0075458	No mediators
intmed	il15	phq2	PM10	7.49e-06	1.38e-05	0.54	0.587	-1.95e-05	3.45e-05	No mediators
intref	il15	phq2	PM10	-5.16e-06	1.2e-05	-0.43	0.668	-2.87e-05	1.84e-05	No mediators
p_cde	il15	phq2	PM10	0.925552	0.0975438	9.49	0	0.73437	1.11673	No mediators
p_intmed	il15	phq2	PM10	0.003234	0.0071231	0.45	0.65	-0.0107269	0.0171949	No mediators
p_intref	il15	phq2	PM10	-0.0022293	0.0058585	-0.38	0.704	-0.0137118	0.0092532	No mediators
p_pie	il15	phq2	PM10	0.0734432	0.0960624	0.76	0.445	-0.114836	0.261722	No mediators
pie	il15	phq2	PM10	0.0001701	9.94e-05	1.71	0.087	-2.48e-05	0.000365	No mediators
te	il15	phq2	PM10	0.0023156	0.0027582	0.84	0.401	-0.0030903	0.0077215	No mediators
cde	il15	phq2	PM2_5	0.0076681	0.0056843	1.35	0.177	-0.0034729	0.0188091	Consistent
intmed	il15	phq2	PM2_5	5.88e-05	6.98e-05	0.84	0.4	-7.8e-05	0.0001956	Consistent
intref	il15	phq2	PM2_5	-3.34e-05	4.46e-05	-0.75	0.455	-0.0001209	5.41e-05	Consistent
p_cde	il15	phq2	PM2_5	0.941431	0.047874	19.66	0	0.8476	1.03526	Consistent
p_intmed	il15	phq2	PM2_5	0.007217	0.0100856	0.72	0.474	-0.0125504	0.0269845	Consistent
p_intref	il15	phq2	PM2_5	-0.0040973	0.0062643	-0.65	0.513	-0.016375	0.0081805	Consistent
p_pie	il15	phq2	PM2_5	0.0554492	0.0452882	1.22	0.221	-0.0333139	0.144212	Consistent
pie	il15	phq2	PM2_5	0.0004516	0.0002046	2.21	0.027	5.06e-05	0.0008527	Consistent
te	il15	phq2	PM2_5	0.0081451	0.0056877	1.43	0.152	-0.0030026	0.0192929	Consistent
cde	il15	phq2	PMcoarse	0.0047592	0.0056116	0.85	0.396	-0.0062392	0.0157577	Consistent
intmed	il15	phq2	PMcoarse	2.61e-05	9.4e-05	0.28	0.781	-0.0001582	0.0002104	Consistent
intref	il15	phq2	PMcoarse	-1.45e-05	5.28e-05	-0.27	0.783	-0.000118	8.9e-05	Consistent
p_cde	il15	phq2	PMcoarse	0.890104	0.121057	7.35	0	0.652838	1.12737	Consistent
p_intmed	il15	phq2	PMcoarse	0.004883	0.0184577	0.26	0.791	-0.0312935	0.0410595	Consistent
p_intref	il15	phq2	PMcoarse	-0.0027146	0.0103591	-0.26	0.793	-0.0230181	0.0175889	Consistent
p_pie	il15	phq2	PMcoarse	0.107727	0.118776	0.91	0.364	-0.12507	0.340524	Consistent
pie	il15	phq2	PMcoarse	0.000576	0.0002185	2.64	0.008	0.0001478	0.0010042	Consistent
te	il15	phq2	PMcoarse	0.0053468	0.0056147	0.95	0.341	-0.0056577	0.0163513	Consistent
cde	il1rn	phq2	NO2	0.0018731	0.0008319	2.25	0.024	0.0002425	0.0035036	Inconsistent
intmed	il1rn	phq2	NO2	-1.01e-06	1.32e-06	-0.76	0.446	-3.59e-06	1.58e-06	Inconsistent
intref	il1rn	phq2	NO2	4.2e-08	2.4e-06	0.02	0.986	-4.66e-06	4.74e-06	Inconsistent
p_cde	il1rn	phq2	NO2	1.0309	0.0198355	51.97	0	0.992023	1.06978	Inconsistent
p_intmed	il1rn	phq2	NO2	-0.0005538	0.0007552	-0.73	0.463	-0.002034	0.0009265	Inconsistent
p_intref	il1rn	phq2	NO2	2.31e-05	0.0013193	0.02	0.986	-0.0025627	0.002609	Inconsistent
p_pie	il1rn	phq2	NO2	-0.0303692	0.0195758	-1.55	0.121	-0.0687372	0.0079987	Inconsistent
pie	il1rn	phq2	NO2	-5.52e-05	2.44e-05	-2.26	0.024	-0.000103	-7.38e-06	Inconsistent
te	il1rn	phq2	NO2	0.0018169	0.0008321	2.18	0.029	0.000186	0.0034479	Inconsistent
cde	il1rn	phq2	NOx	0.0005512	0.0003723	1.48	0.139	-0.0001786	0.0012809	Inconsistent
intmed	il1rn	phq2	NOx	-3.98e-07	3.94e-07	-1.01	0.312	-1.17e-06	3.74e-07	Inconsistent
intref	il1rn	phq2	NOx	-9.92e-08	1.57e-06	-0.06	0.95	-3.19e-06	2.99e-06	Inconsistent
p_cde	il1rn	phq2	NOx	1.06539	0.0528374	20.16	0	0.961832	1.16895	Inconsistent
p_intmed	il1rn	phq2	NOx	-0.0007702	0.0009097	-0.85	0.397	-0.0025532	0.0010129	Inconsistent
p_intref	il1rn	phq2	NOx	-0.0001918	0.0030462	-0.06	0.95	-0.0061622	0.0057787	Inconsistent
p_pie	il1rn	phq2	NOx	-0.0644299	0.0521373	-1.24	0.217	-0.166617	0.0377573	Inconsistent
pie	il1rn	phq2	NOx	-3.33e-05	1.18e-05	-2.83	0.005	-5.64e-05	-1.03e-05	Inconsistent
te	il1rn	phq2	NOx	0.0005174	0.0003724	1.39	0.165	-0.0002125	0.0012472	Inconsistent
cde	il1rn	phq2	PM10	0.0011761	0.0027543	0.43	0.669	-0.0042221	0.0065744	No mediators
intmed	il1rn	phq2	PM10	-2.13e-07	1.87e-06	-0.11	0.91	-3.89e-06	3.46e-06	No mediators
intref	il1rn	phq2	PM10	6.79e-07	4.11e-06	0.17	0.869	-7.38e-06	8.74e-06	No mediators
p_cde	il1rn	phq2	PM10	0.99175	0.0638966	15.52	0	0.866515	1.11698	No mediators
p_intmed	il1rn	phq2	PM10	-0.0001796	0.0016258	-0.11	0.912	-0.0033662	0.003007	No mediators
p_intref	il1rn	phq2	PM10	0.0005725	0.0037092	0.15	0.877	-0.0066974	0.0078424	No mediators
p_pie	il1rn	phq2	PM10	0.0078571	0.0642545	0.12	0.903	-0.11808	0.133794	No mediators
pie	il1rn	phq2	PM10	9.32e-06	7.36e-05	0.13	0.899	-0.000135	0.0001536	No mediators
te	il1rn	phq2	PM10	0.0011859	0.0027552	0.43	0.667	-0.0042142	0.006586	No mediators
cde	il1rn	phq2	PM2_5	0.0065296	0.0056792	1.15	0.25	-0.0046014	0.0176606	No mediators
intmed	il1rn	phq2	PM2_5	-3.61e-05	4.99e-05	-0.72	0.47	-0.000134	6.18e-05	No mediators
intref	il1rn	phq2	PM2_5	1.49e-05	2.69e-05	0.55	0.579	-3.78e-05	6.77e-05	No mediators
p_cde	il1rn	phq2	PM2_5	1.04671	0.0502776	20.82	0	0.948166	1.14525	No mediators
p_intmed	il1rn	phq2	PM2_5	-0.0057885	0.0094873	-0.61	0.542	-0.0243832	0.0128062	No mediators
p_intref	il1rn	phq2	PM2_5	0.0023945	0.0048036	0.5	0.618	-0.0070204	0.0118094	No mediators
p_pie	il1rn	phq2	PM2_5	-0.0433144	0.0470841	-0.92	0.358	-0.135598	0.0489686	No mediators
pie	il1rn	phq2	PM2_5	-0.0002702	0.0001533	-1.76	0.078	-0.0005706	3.02e-05	No mediators
te	il1rn	phq2	PM2_5	0.0062382	0.0056808	1.1	0.272	-0.0048959	0.0173724	No mediators
cde	il1rn	phq2	PMcoarse	0.0024895	0.0056073	0.44	0.657	-0.0085006	0.0134796	No mediators
intmed	il1rn	phq2	PMcoarse	8.29e-07	7.39e-06	0.11	0.911	-1.37e-05	1.53e-05	No mediators
intref	il1rn	phq2	PMcoarse	-1.02e-06	8.74e-06	-0.12	0.907	-1.81e-05	1.61e-05	No mediators
p_cde	il1rn	phq2	PMcoarse	0.986795	0.0649821	15.19	0	0.859432	1.11416	No mediators
p_intmed	il1rn	phq2	PMcoarse	0.0003287	0.0030204	0.11	0.913	-0.0055911	0.0062485	No mediators
p_intref	il1rn	phq2	PMcoarse	-0.0004042	0.0035886	-0.11	0.91	-0.0074377	0.0066293	No mediators
p_pie	il1rn	phq2	PMcoarse	0.0132809	0.0643952	0.21	0.837	-0.112931	0.139493	No mediators
pie	il1rn	phq2	PMcoarse	3.35e-05	0.0001464	0.23	0.819	-0.0002534	0.0003204	No mediators
te	il1rn	phq2	PMcoarse	0.0025228	0.0056093	0.45	0.653	-0.0084713	0.0135169	No mediators
cde	lgals3	phq2	NO2	0.0017973	0.0008269	2.17	0.03	0.0001767	0.0034179	No mediators
intmed	lgals3	phq2	NO2	-2.73e-06	1.8e-06	-1.52	0.129	-6.26e-06	7.93e-07	No mediators
intref	lgals3	phq2	NO2	7.13e-09	9.38e-06	0	0.999	-1.84e-05	1.84e-05	No mediators
p_cde	lgals3	phq2	NO2	1.01572	0.0132515	76.65	0	0.989753	1.0417	No mediators
p_intmed	lgals3	phq2	NO2	-0.001545	0.0012443	-1.24	0.214	-0.0039837	0.0008937	No mediators
p_intref	lgals3	phq2	NO2	4.03e-06	0.0052993	0	0.999	-0.0103823	0.0103904	No mediators
p_pie	lgals3	phq2	NO2	-0.014184	0.0113769	-1.25	0.212	-0.0364823	0.0081144	No mediators
pie	lgals3	phq2	NO2	-2.51e-05	1.62e-05	-1.55	0.12	-5.68e-05	6.56e-06	No mediators
te	lgals3	phq2	NO2	0.0017695	0.000827	2.14	0.032	0.0001486	0.0033904	No mediators
cde	lgals3	phq2	NOx	0.0004675	0.0003697	1.26	0.206	-0.0002572	0.0011921	Inconsistent
intmed	lgals3	phq2	NOx	-6.11e-07	3.74e-07	-1.63	0.103	-1.34e-06	1.23e-07	Inconsistent
intref	lgals3	phq2	NOx	-1.27e-07	3.02e-06	-0.04	0.967	-6.04e-06	5.79e-06	Inconsistent
p_cde	lgals3	phq2	NOx	1.04201	0.0403455	25.83	0	0.962937	1.12109	Inconsistent
p_intmed	lgals3	phq2	NOx	-0.0013612	0.0013756	-0.99	0.322	-0.0040573	0.0013349	Inconsistent
p_intref	lgals3	phq2	NOx	-0.000282	0.0067332	-0.04	0.967	-0.0134788	0.0129149	Inconsistent
p_pie	lgals3	phq2	NOx	-0.0403693	0.0384931	-1.05	0.294	-0.115815	0.0350759	Inconsistent
pie	lgals3	phq2	NOx	-1.81e-05	8.45e-06	-2.14	0.032	-3.47e-05	-1.56e-06	Inconsistent
te	lgals3	phq2	NOx	0.0004486	0.0003698	1.21	0.225	-0.0002761	0.0011733	Inconsistent
cde	lgals3	phq2	PM10	0.0025346	0.0027415	0.92	0.355	-0.0028385	0.0079078	No mediators
intmed	lgals3	phq2	PM10	1.21e-05	1.4e-05	0.87	0.387	-1.53e-05	3.95e-05	No mediators
intref	lgals3	phq2	PM10	-7.9e-06	1.54e-05	-0.51	0.608	-3.81e-05	2.23e-05	No mediators
p_cde	lgals3	phq2	PM10	0.967794	0.0398739	24.27	0	0.889642	1.04594	No mediators
p_intmed	lgals3	phq2	PM10	0.0046172	0.0071952	0.64	0.521	-0.0094851	0.0187195	No mediators
p_intref	lgals3	phq2	PM10	-0.0030149	0.0066882	-0.45	0.652	-0.0161236	0.0100937	No mediators
p_pie	lgals3	phq2	PM10	0.030604	0.0376123	0.81	0.416	-0.0431148	0.104323	No mediators
pie	lgals3	phq2	PM10	8.02e-05	5.31e-05	1.51	0.131	-2.39e-05	0.0001842	No mediators
te	lgals3	phq2	PM10	0.002619	0.0027419	0.96	0.339	-0.002755	0.0079929	No mediators
cde	lgals3	phq2	PM2_5	0.0066074	0.0056534	1.17	0.243	-0.0044731	0.0176879	No mediators
intmed	lgals3	phq2	PM2_5	-0.000103	7.91e-05	-1.3	0.193	-0.0002581	5.21e-05	No mediators
intref	lgals3	phq2	PM2_5	4.67e-05	5e-05	0.93	0.351	-5.13e-05	0.0001446	No mediators
p_cde	lgals3	phq2	PM2_5	1.0446	0.045445	22.99	0	0.955527	1.13367	No mediators
p_intmed	lgals3	phq2	PM2_5	-0.0162791	0.0190169	-0.86	0.392	-0.0535515	0.0209933	No mediators
p_intref	lgals3	phq2	PM2_5	0.0073775	0.0102103	0.72	0.47	-0.0126344	0.0273894	No mediators
p_pie	lgals3	phq2	PM2_5	-0.0356958	0.0375331	-0.95	0.342	-0.109259	0.0378678	No mediators
pie	lgals3	phq2	PM2_5	-0.0002258	0.0001206	-1.87	0.061	-0.0004622	1.07e-05	No mediators
te	lgals3	phq2	PM2_5	0.0063253	0.0056539	1.12	0.263	-0.0047561	0.0174067	No mediators
cde	lgals3	phq2	PMcoarse	0.005184	0.0055828	0.93	0.353	-0.0057581	0.0161262	No mediators
intmed	lgals3	phq2	PMcoarse	4.59e-05	6.51e-05	0.71	0.481	-8.17e-05	0.0001736	No mediators
intref	lgals3	phq2	PMcoarse	-2.59e-05	4.15e-05	-0.62	0.533	-0.0001073	5.55e-05	No mediators
p_cde	lgals3	phq2	PMcoarse	0.962259	0.0446639	21.54	0	0.874719	1.0498	No mediators
p_intmed	lgals3	phq2	PMcoarse	0.0085266	0.0150317	0.57	0.571	-0.020935	0.0379881	No mediators
p_intref	lgals3	phq2	PMcoarse	-0.0048073	0.0092215	-0.52	0.602	-0.0228812	0.0132665	No mediators
p_pie	lgals3	phq2	PMcoarse	0.0340222	0.0406208	0.84	0.402	-0.045593	0.113637	No mediators
pie	lgals3	phq2	PMcoarse	0.0001833	0.0001124	1.63	0.103	-3.69e-05	0.0004035	No mediators
te	lgals3	phq2	PMcoarse	0.0053873	0.0055836	0.96	0.335	-0.0055563	0.016331	No mediators
cde	lrrn1	phq2	NO2	0.0016663	0.0008384	1.99	0.047	2.3e-05	0.0033097	Consistent
intmed	lrrn1	phq2	NO2	5.65e-06	2.55e-06	2.22	0.027	6.52e-07	1.07e-05	Consistent
intref	lrrn1	phq2	NO2	-6.37e-06	9.25e-06	-0.69	0.491	-2.45e-05	1.18e-05	Consistent
p_cde	lrrn1	phq2	NO2	0.958759	0.0251297	38.15	0	0.909506	1.00801	Consistent
p_intmed	lrrn1	phq2	NO2	0.0032529	0.0021469	1.52	0.13	-0.000955	0.0074608	Consistent
p_intref	lrrn1	phq2	NO2	-0.0036662	0.005631	-0.65	0.515	-0.0147028	0.0073705	Consistent
p_pie	lrrn1	phq2	NO2	0.041654	0.0246111	1.69	0.091	-0.006583	0.0898909	Consistent
pie	lrrn1	phq2	NO2	7.24e-05	2.53e-05	2.86	0.004	2.27e-05	0.0001221	Consistent
te	lrrn1	phq2	NO2	0.001738	0.0008386	2.07	0.038	9.44e-05	0.0033816	Consistent
cde	lrrn1	phq2	NOx	0.0004502	0.0003749	1.2	0.23	-0.0002846	0.0011851	Consistent
intmed	lrrn1	phq2	NOx	1.1e-06	5.21e-07	2.1	0.035	7.49e-08	2.12e-06	Consistent
intref	lrrn1	phq2	NOx	-2.22e-06	4.28e-06	-0.52	0.604	-1.06e-05	6.17e-06	Consistent
p_cde	lrrn1	phq2	NOx	0.938605	0.0536169	17.51	0	0.833518	1.04369	Consistent
p_intmed	lrrn1	phq2	NOx	0.0022838	0.0020986	1.09	0.276	-0.0018294	0.0063969	Consistent
p_intref	lrrn1	phq2	NOx	-0.0046267	0.0096837	-0.48	0.633	-0.0236065	0.014353	Consistent
p_pie	lrrn1	phq2	NOx	0.0637379	0.0545376	1.17	0.243	-0.0431538	0.17063	Consistent
pie	lrrn1	phq2	NOx	3.06e-05	1.11e-05	2.75	0.006	8.81e-06	5.23e-05	Consistent
te	lrrn1	phq2	NOx	0.0004797	0.000375	1.28	0.201	-0.0002553	0.0012147	Consistent
cde	lrrn1	phq2	PM10	0.0022673	0.0027872	0.81	0.416	-0.0031955	0.0077302	No mediators
intmed	lrrn1	phq2	PM10	1.13e-06	4.09e-06	0.28	0.783	-6.9e-06	9.15e-06	No mediators
intref	lrrn1	phq2	PM10	-2.64e-06	8.71e-06	-0.3	0.762	-1.97e-05	1.44e-05	No mediators
p_cde	lrrn1	phq2	PM10	0.989424	0.0318301	31.08	0	0.927038	1.05181	No mediators
p_intmed	lrrn1	phq2	PM10	0.0004911	0.0018696	0.26	0.793	-0.0031731	0.0041554	No mediators
p_intref	lrrn1	phq2	PM10	-0.0011508	0.0040353	-0.29	0.775	-0.0090598	0.0067582	No mediators
p_pie	lrrn1	phq2	PM10	0.0112359	0.0314175	0.36	0.721	-0.0503413	0.0728131	No mediators
pie	lrrn1	phq2	PM10	2.57e-05	6.56e-05	0.39	0.695	-0.0001028	0.0001543	No mediators
te	lrrn1	phq2	PM10	0.0022916	0.0027879	0.82	0.411	-0.0031727	0.0077559	No mediators
cde	lrrn1	phq2	PM2_5	0.006391	0.0057378	1.11	0.265	-0.0048548	0.0176369	Consistent
intmed	lrrn1	phq2	PM2_5	0.0002657	0.0001199	2.22	0.027	3.06e-05	0.0005007	Consistent
intref	lrrn1	phq2	PM2_5	-0.000163	0.0001007	-1.62	0.105	-0.0003603	3.43e-05	Consistent
p_cde	lrrn1	phq2	PM2_5	0.94236	0.0550846	17.11	0	0.834396	1.05032	Consistent
p_intmed	lrrn1	phq2	PM2_5	0.0391727	0.0372574	1.05	0.293	-0.0338504	0.112196	Consistent
p_intref	lrrn1	phq2	PM2_5	-0.0240322	0.0251459	-0.96	0.339	-0.0733172	0.0252528	Consistent
p_pie	lrrn1	phq2	PM2_5	0.0424999	0.0410947	1.03	0.301	-0.0380441	0.123044	Consistent
pie	lrrn1	phq2	PM2_5	0.0002882	0.0001384	2.08	0.037	1.69e-05	0.0005595	Consistent
te	lrrn1	phq2	PM2_5	0.0067819	0.0057391	1.18	0.237	-0.0044664	0.0180303	Consistent
cde	lrrn1	phq2	PMcoarse	0.005206	0.0056728	0.92	0.359	-0.0059126	0.0163245	No mediators
intmed	lrrn1	phq2	PMcoarse	-7.21e-06	3.77e-05	-0.19	0.848	-8.1e-05	6.66e-05	No mediators
intref	lrrn1	phq2	PMcoarse	1.37e-06	9.48e-06	0.14	0.885	-1.72e-05	2e-05	No mediators
p_cde	lrrn1	phq2	PMcoarse	1.03177	0.0458227	22.52	0	0.941954	1.12157	No mediators
p_intmed	lrrn1	phq2	PMcoarse	-0.0014287	0.0076161	-0.19	0.851	-0.016356	0.0134986	No mediators
p_intref	lrrn1	phq2	PMcoarse	0.0002722	0.0019031	0.14	0.886	-0.0034579	0.0040022	No mediators
p_pie	lrrn1	phq2	PMcoarse	-0.0306081	0.0445706	-0.69	0.492	-0.117965	0.0567487	No mediators
pie	lrrn1	phq2	PMcoarse	-0.0001544	0.0001386	-1.11	0.265	-0.0004261	0.0001172	No mediators
te	lrrn1	phq2	PMcoarse	0.0050457	0.0056742	0.89	0.374	-0.0060755	0.0161668	No mediators
cde	mmp7	phq2	NO2	0.0014562	0.0008363	1.74	0.082	-0.000183	0.0030954	No mediators
intmed	mmp7	phq2	NO2	1.26e-06	1.25e-06	1.01	0.312	-1.19e-06	3.72e-06	No mediators
intref	mmp7	phq2	NO2	-2.7e-06	6.66e-06	-0.41	0.685	-1.57e-05	1.03e-05	No mediators
p_cde	mmp7	phq2	NO2	0.98542	0.0167594	58.8	0	0.952572	1.01827	No mediators
p_intmed	mmp7	phq2	NO2	0.0008559	0.0009687	0.88	0.377	-0.0010428	0.0027545	No mediators
p_intref	mmp7	phq2	NO2	-0.0018277	0.0046294	-0.39	0.693	-0.0109012	0.0072457	No mediators
p_pie	mmp7	phq2	NO2	0.0155518	0.0161562	0.96	0.336	-0.0161138	0.0472173	No mediators
pie	mmp7	phq2	NO2	2.3e-05	2.03e-05	1.13	0.258	-1.69e-05	6.28e-05	No mediators
te	mmp7	phq2	NO2	0.0014777	0.0008366	1.77	0.077	-0.000162	0.0031174	No mediators
cde	mmp7	phq2	NOx	0.0003122	0.0003743	0.83	0.404	-0.0004215	0.0010458	No mediators
intmed	mmp7	phq2	NOx	4.15e-07	3.21e-07	1.3	0.195	-2.13e-07	1.04e-06	No mediators
intref	mmp7	phq2	NOx	-1.31e-06	3.53e-06	-0.37	0.71	-8.23e-06	5.6e-06	No mediators
p_cde	mmp7	phq2	NOx	0.959006	0.0559053	17.15	0	0.849433	1.06858	No mediators
p_intmed	mmp7	phq2	NOx	0.0012757	0.0017629	0.72	0.469	-0.0021794	0.0047309	No mediators
p_intref	mmp7	phq2	NOx	-0.0040382	0.0118502	-0.34	0.733	-0.0272642	0.0191878	No mediators
p_pie	mmp7	phq2	NOx	0.0437568	0.0574947	0.76	0.447	-0.0689307	0.156444	No mediators
pie	mmp7	phq2	NOx	1.42e-05	9.43e-06	1.51	0.131	-4.23e-06	3.27e-05	No mediators
te	mmp7	phq2	NOx	0.0003255	0.0003744	0.87	0.385	-0.0004084	0.0010594	No mediators
cde	mmp7	phq2	PM10	0.0029742	0.0027729	1.07	0.283	-0.0024605	0.008409	No mediators
intmed	mmp7	phq2	PM10	5.62e-06	9.04e-06	0.62	0.534	-1.21e-05	2.33e-05	No mediators
intref	mmp7	phq2	PM10	-6.92e-06	1.5e-05	-0.46	0.645	-3.64e-05	2.25e-05	No mediators
p_cde	mmp7	phq2	PM10	0.983932	0.0268936	36.59	0	0.931221	1.03664	No mediators
p_intmed	mmp7	phq2	PM10	0.0018577	0.0034183	0.54	0.587	-0.0048419	0.0085574	No mediators
p_intref	mmp7	phq2	PM10	-0.0022884	0.0053976	-0.42	0.672	-0.0128676	0.0082907	No mediators
p_pie	mmp7	phq2	PM10	0.0164991	0.0258141	0.64	0.523	-0.0340956	0.0670937	No mediators
pie	mmp7	phq2	PM10	4.99e-05	6.43e-05	0.78	0.438	-7.62e-05	0.0001759	No mediators
te	mmp7	phq2	PM10	0.0030228	0.0027737	1.09	0.276	-0.0024136	0.0084592	No mediators
cde	mmp7	phq2	PM2_5	0.0052471	0.0057195	0.92	0.359	-0.0059628	0.0164571	Consistent
intmed	mmp7	phq2	PM2_5	0.0002168	0.0001085	2	0.046	4.12e-06	0.0004294	Consistent
intref	mmp7	phq2	PM2_5	-0.0001277	8.55e-05	-1.49	0.135	-0.0002953	3.99e-05	Consistent
p_cde	mmp7	phq2	PM2_5	0.926777	0.0797205	11.63	0	0.770528	1.08303	Consistent
p_intmed	mmp7	phq2	PM2_5	0.0382882	0.0432087	0.89	0.376	-0.0463993	0.122976	Consistent
p_intref	mmp7	phq2	PM2_5	-0.0225537	0.0274748	-0.82	0.412	-0.0764034	0.0312959	Consistent
p_pie	mmp7	phq2	PM2_5	0.0574882	0.0629692	0.91	0.361	-0.065929	0.180905	Consistent
pie	mmp7	phq2	PM2_5	0.0003255	0.0001456	2.24	0.025	4.02e-05	0.0006108	Consistent
te	mmp7	phq2	PM2_5	0.0056617	0.0057208	0.99	0.322	-0.0055509	0.0168743	Consistent
cde	mmp7	phq2	PMcoarse	0.005756	0.0056473	1.02	0.308	-0.0053125	0.0168246	No mediators
intmed	mmp7	phq2	PMcoarse	4.08e-06	1.59e-05	0.26	0.798	-2.71e-05	3.53e-05	No mediators
intref	mmp7	phq2	PMcoarse	-5.23e-06	1.84e-05	-0.28	0.777	-4.13e-05	3.09e-05	No mediators
p_cde	mmp7	phq2	PMcoarse	0.99205	0.0246466	40.25	0	0.943744	1.04036	No mediators
p_intmed	mmp7	phq2	PMcoarse	0.0007033	0.0028242	0.25	0.803	-0.0048321	0.0062387	No mediators
p_intref	mmp7	phq2	PMcoarse	-0.000901	0.0033023	-0.27	0.785	-0.0073733	0.0055714	No mediators
p_pie	mmp7	phq2	PMcoarse	0.0081473	0.0237081	0.34	0.731	-0.0383197	0.0546143	No mediators
pie	mmp7	phq2	PMcoarse	4.73e-05	0.0001308	0.36	0.718	-0.000209	0.0003036	No mediators
te	mmp7	phq2	PMcoarse	0.0058022	0.0056491	1.03	0.304	-0.0052699	0.0168743	No mediators
cde	pts	phq2	NO2	0.001721	0.0008435	2.04	0.041	6.78e-05	0.0033742	No mediators
intmed	pts	phq2	NO2	2.34e-07	1.2e-06	0.2	0.845	-2.12e-06	2.58e-06	No mediators
intref	pts	phq2	NO2	-2.01e-07	1.21e-06	-0.17	0.868	-2.58e-06	2.17e-06	No mediators
p_cde	pts	phq2	NO2	0.982852	0.0126181	77.89	0	0.958121	1.00758	No mediators
p_intmed	pts	phq2	NO2	0.0001339	0.0006863	0.2	0.845	-0.0012112	0.001479	No mediators
p_intref	pts	phq2	NO2	-0.0001148	0.0006933	-0.17	0.868	-0.0014736	0.0012439	No mediators
p_pie	pts	phq2	NO2	0.017129	0.012591	1.36	0.174	-0.0075489	0.0418069	No mediators
pie	pts	phq2	NO2	3e-05	1.68e-05	1.78	0.075	-3e-06	6.3e-05	No mediators
te	pts	phq2	NO2	0.0017511	0.0008435	2.08	0.038	9.77e-05	0.0034044	No mediators
cde	pts	phq2	NOx	0.0004643	0.0003775	1.23	0.219	-0.0002756	0.0012042	No mediators
intmed	pts	phq2	NOx	-8.87e-08	1.54e-07	-0.58	0.565	-3.9e-07	2.13e-07	No mediators
intref	pts	phq2	NOx	-1.19e-07	1.15e-06	-0.1	0.917	-2.36e-06	2.13e-06	No mediators
p_cde	pts	phq2	NOx	1.0147	0.0191405	53.01	0	0.977183	1.05221	No mediators
p_intmed	pts	phq2	NOx	-0.0001938	0.0003704	-0.52	0.601	-0.0009197	0.0005322	No mediators
p_intref	pts	phq2	NOx	-0.0002596	0.0025127	-0.1	0.918	-0.0051844	0.0046651	No mediators
p_pie	pts	phq2	NOx	-0.0142442	0.0186644	-0.76	0.445	-0.0508257	0.0223372	No mediators
pie	pts	phq2	NOx	-6.52e-06	6.55e-06	-1	0.32	-1.94e-05	6.32e-06	No mediators
te	pts	phq2	NOx	0.0004576	0.0003775	1.21	0.225	-0.0002824	0.0011975	No mediators
cde	pts	phq2	PM10	0.0010684	0.0027965	0.38	0.702	-0.0044126	0.0065493	Consistent
intmed	pts	phq2	PM10	7.34e-06	2.07e-05	0.35	0.723	-3.33e-05	4.79e-05	Consistent
intref	pts	phq2	PM10	-4.29e-06	1.29e-05	-0.33	0.74	-2.96e-05	2.11e-05	Consistent
p_cde	pts	phq2	PM10	0.89066	0.259558	3.43	0.001	0.381936	1.39938	Consistent
p_intmed	pts	phq2	PM10	0.0061207	0.022468	0.27	0.785	-0.0379157	0.050157	Consistent
p_intref	pts	phq2	PM10	-0.0035737	0.0136668	-0.26	0.794	-0.0303601	0.0232127	Consistent
p_pie	pts	phq2	PM10	0.106793	0.253678	0.42	0.674	-0.390408	0.603994	Consistent
pie	pts	phq2	PM10	0.0001281	6.24e-05	2.05	0.04	5.78e-06	0.0002504	Consistent
te	pts	phq2	PM10	0.0011995	0.0027965	0.43	0.668	-0.0042816	0.0066806	Consistent
cde	pts	phq2	PM2_5	0.0059025	0.005765	1.02	0.306	-0.0053967	0.0172016	No mediators
intmed	pts	phq2	PM2_5	-1.65e-05	5.04e-05	-0.33	0.743	-0.0001153	8.23e-05	No mediators
intref	pts	phq2	PM2_5	7.12e-06	2.32e-05	0.31	0.759	-3.83e-05	5.25e-05	No mediators
p_cde	pts	phq2	PM2_5	1.03138	0.0373455	27.62	0	0.95818	1.10457	No mediators
p_intmed	pts	phq2	PM2_5	-0.0028863	0.0092514	-0.31	0.755	-0.0210188	0.0152461	No mediators
p_intref	pts	phq2	PM2_5	0.0012436	0.0042271	0.29	0.769	-0.0070414	0.0095286	No mediators
p_pie	pts	phq2	PM2_5	-0.029733	0.0358824	-0.83	0.407	-0.100061	0.0405953	No mediators
pie	pts	phq2	PM2_5	-0.0001702	0.0001103	-1.54	0.123	-0.0003863	4.6e-05	No mediators
te	pts	phq2	PM2_5	0.0057229	0.0057655	0.99	0.321	-0.0055772	0.017023	No mediators
cde	pts	phq2	PMcoarse	0.0011501	0.0056933	0.2	0.84	-0.0100086	0.0123087	No mediators
intmed	pts	phq2	PMcoarse	4.15e-05	7.65e-05	0.54	0.588	-0.0001085	0.0001915	No mediators
intref	pts	phq2	PMcoarse	-2.28e-05	4.46e-05	-0.51	0.609	-0.0001103	6.46e-05	No mediators
p_cde	pts	phq2	PMcoarse	0.83617	0.68254	1.23	0.221	-0.501583	2.17392	No mediators
p_intmed	pts	phq2	PMcoarse	0.0301776	0.137748	0.22	0.827	-0.239804	0.300159	No mediators
p_intref	pts	phq2	PMcoarse	-0.0166099	0.0766001	-0.22	0.828	-0.166743	0.133524	No mediators
p_pie	pts	phq2	PMcoarse	0.150262	0.626298	0.24	0.81	-1.07726	1.37778	No mediators
pie	pts	phq2	PMcoarse	0.0002067	0.0001184	1.75	0.081	-2.53e-05	0.0004387	No mediators
te	pts	phq2	PMcoarse	0.0013754	0.0056937	0.24	0.809	-0.0097841	0.0125349	No mediators
cde	slamf8	phq2	NO2	0.0018562	0.0008404	2.21	0.027	0.000209	0.0035033	No mediators
intmed	slamf8	phq2	NO2	5.46e-07	8.59e-07	0.64	0.525	-1.14e-06	2.23e-06	No mediators
intref	slamf8	phq2	NO2	-1.13e-06	4.65e-06	-0.24	0.808	-1.03e-05	7.99e-06	No mediators
p_cde	slamf8	phq2	NO2	0.995156	0.0082194	121.07	0	0.979047	1.01127	No mediators
p_intmed	slamf8	phq2	NO2	0.000293	0.0004765	0.61	0.539	-0.0006409	0.0012269	No mediators
p_intref	slamf8	phq2	NO2	-0.000605	0.0025105	-0.24	0.81	-0.0055254	0.0043154	No mediators
p_pie	slamf8	phq2	NO2	0.0051556	0.00769	0.67	0.503	-0.0099165	0.0202277	No mediators
pie	slamf8	phq2	NO2	9.62e-06	1.37e-05	0.7	0.484	-1.73e-05	3.65e-05	No mediators
te	slamf8	phq2	NO2	0.0018652	0.0008405	2.22	0.026	0.0002178	0.0035125	No mediators
cde	slamf8	phq2	NOx	0.0005374	0.0003759	1.43	0.153	-0.0001993	0.0012741	No mediators
intmed	slamf8	phq2	NOx	1.38e-07	1.88e-07	0.73	0.464	-2.31e-07	5.06e-07	No mediators
intref	slamf8	phq2	NOx	-4.55e-07	2.09e-06	-0.22	0.828	-4.55e-06	3.64e-06	No mediators
p_cde	slamf8	phq2	NOx	0.99054	0.0139139	71.19	0	0.963269	1.01781	No mediators
p_intmed	slamf8	phq2	NOx	0.000254	0.0003858	0.66	0.51	-0.0005021	0.0010102	No mediators
p_intref	slamf8	phq2	NOx	-0.0008386	0.0038979	-0.22	0.83	-0.0084783	0.0068011	No mediators
p_pie	slamf8	phq2	NOx	0.0100449	0.0134633	0.75	0.456	-0.0163426	0.0364324	No mediators
pie	slamf8	phq2	NOx	5.45e-06	6.31e-06	0.86	0.388	-6.92e-06	1.78e-05	No mediators
te	slamf8	phq2	NOx	0.0005426	0.0003759	1.44	0.149	-0.0001942	0.0012794	No mediators
cde	slamf8	phq2	PM10	0.0026885	0.0027882	0.96	0.335	-0.0027763	0.0081534	No mediators
intmed	slamf8	phq2	PM10	5.94e-07	3.17e-06	0.19	0.851	-5.61e-06	6.8e-06	No mediators
intref	slamf8	phq2	PM10	-1.22e-06	6.1e-06	-0.2	0.841	-1.32e-05	1.07e-05	No mediators
p_cde	slamf8	phq2	PM10	0.996644	0.0173636	57.4	0	0.962612	1.03068	No mediators
p_intmed	slamf8	phq2	PM10	0.0002202	0.0011927	0.18	0.854	-0.0021175	0.0025579	No mediators
p_intref	slamf8	phq2	PM10	-0.0004525	0.0023086	-0.2	0.845	-0.0049772	0.0040723	No mediators
p_pie	slamf8	phq2	PM10	0.0035883	0.0167999	0.21	0.831	-0.0293389	0.0365156	No mediators
pie	slamf8	phq2	PM10	9.68e-06	4.44e-05	0.22	0.827	-7.73e-05	9.66e-05	No mediators
te	slamf8	phq2	PM10	0.0026976	0.0027886	0.97	0.333	-0.002768	0.0081631	No mediators
cde	slamf8	phq2	PM2_5	0.0071205	0.0057488	1.24	0.215	-0.004147	0.018388	No mediators
intmed	slamf8	phq2	PM2_5	6.33e-05	6.23e-05	1.02	0.31	-5.88e-05	0.0001854	No mediators
intref	slamf8	phq2	PM2_5	-3.7e-05	4.54e-05	-0.82	0.415	-0.0001261	5.2e-05	No mediators
p_cde	slamf8	phq2	PM2_5	0.97608	0.0243082	40.15	0	0.928437	1.02372	No mediators
p_intmed	slamf8	phq2	PM2_5	0.0086789	0.0108571	0.8	0.424	-0.0126007	0.0299585	No mediators
p_intref	slamf8	phq2	PM2_5	-0.0050785	0.0073756	-0.69	0.491	-0.0195345	0.0093775	No mediators
p_pie	slamf8	phq2	PM2_5	0.0203196	0.0209772	0.97	0.333	-0.0207949	0.0614342	No mediators
pie	slamf8	phq2	PM2_5	0.0001482	0.0001	1.48	0.138	-4.79e-05	0.0003443	No mediators
te	slamf8	phq2	PM2_5	0.007295	0.0057493	1.27	0.204	-0.0039735	0.0185635	No mediators
cde	slamf8	phq2	PMcoarse	0.0049506	0.005677	0.87	0.383	-0.0061761	0.0160774	No mediators
intmed	slamf8	phq2	PMcoarse	-2.97e-06	1.7e-05	-0.17	0.861	-3.63e-05	3.03e-05	No mediators
intref	slamf8	phq2	PMcoarse	4.75e-07	6.65e-06	0.07	0.943	-1.26e-05	1.35e-05	No mediators
p_cde	slamf8	phq2	PMcoarse	1.00953	0.0223384	45.19	0	0.965748	1.05331	No mediators
p_intmed	slamf8	phq2	PMcoarse	-0.0006047	0.0035452	-0.17	0.865	-0.0075532	0.0063439	No mediators
p_intref	slamf8	phq2	PMcoarse	9.69e-05	0.0013624	0.07	0.943	-0.0025734	0.0027672	No mediators
p_pie	slamf8	phq2	PMcoarse	-0.0090227	0.0215092	-0.42	0.675	-0.0511799	0.0331345	No mediators
pie	slamf8	phq2	PMcoarse	-4.42e-05	9.14e-05	-0.48	0.628	-0.0002234	0.0001349	No mediators
te	slamf8	phq2	PMcoarse	0.0049039	0.0056778	0.86	0.388	-0.0062244	0.0160322	No mediators
cde	slc16a1	phq2	NO2	0.0017054	0.0008416	2.03	0.043	5.58e-05	0.003355	No mediators
intmed	slc16a1	phq2	NO2	1.15e-06	1.24e-06	0.93	0.354	-1.28e-06	3.59e-06	No mediators
intref	slc16a1	phq2	NO2	-1.18e-06	6.56e-06	-0.18	0.857	-1.4e-05	1.17e-05	No mediators
p_cde	slc16a1	phq2	NO2	1.0049	0.0068457	146.79	0	0.991488	1.01832	No mediators
p_intmed	slc16a1	phq2	NO2	0.0006793	0.0008106	0.84	0.402	-0.0009094	0.002268	No mediators
p_intref	slc16a1	phq2	NO2	-0.0006951	0.0038847	-0.18	0.858	-0.0083091	0.0069188	No mediators
p_pie	slc16a1	phq2	NO2	-0.0048892	0.0059127	-0.83	0.408	-0.0164778	0.0066993	No mediators
pie	slc16a1	phq2	NO2	-8.3e-06	9.12e-06	-0.91	0.363	-2.62e-05	9.58e-06	No mediators
te	slc16a1	phq2	NO2	0.0016971	0.0008417	2.02	0.044	4.74e-05	0.0033468	No mediators
cde	slc16a1	phq2	NOx	0.0004552	0.0003766	1.21	0.227	-0.000283	0.0011934	No mediators
intmed	slc16a1	phq2	NOx	2.5e-07	2.6e-07	0.96	0.336	-2.59e-07	7.59e-07	No mediators
intref	slc16a1	phq2	NOx	-3.12e-07	2.05e-06	-0.15	0.879	-4.34e-06	3.71e-06	No mediators
p_cde	slc16a1	phq2	NOx	1.0123	0.0152608	66.33	0	0.982388	1.04221	No mediators
p_intmed	slc16a1	phq2	NOx	0.0005559	0.0007497	0.74	0.458	-0.0009135	0.0020252	No mediators
p_intref	slc16a1	phq2	NOx	-0.0006949	0.0046103	-0.15	0.88	-0.0097309	0.0083411	No mediators
p_pie	slc16a1	phq2	NOx	-0.0121599	0.0145625	-0.84	0.404	-0.0407018	0.0163821	No mediators
pie	slc16a1	phq2	NOx	-5.47e-06	4.65e-06	-1.18	0.24	-1.46e-05	3.65e-06	No mediators
te	slc16a1	phq2	NOx	0.0004497	0.0003766	1.19	0.233	-0.0002885	0.0011879	No mediators
cde	slc16a1	phq2	PM10	0.0013412	0.0027915	0.48	0.631	-0.00413	0.0068124	No mediators
intmed	slc16a1	phq2	PM10	7.39e-06	1.41e-05	0.53	0.599	-2.02e-05	3.5e-05	No mediators
intref	slc16a1	phq2	PM10	-4.41e-06	1.13e-05	-0.39	0.697	-2.66e-05	1.78e-05	No mediators
p_cde	slc16a1	phq2	PM10	1.03185	0.0737779	13.99	0	0.887246	1.17645	No mediators
p_intmed	slc16a1	phq2	PM10	0.005685	0.0163301	0.35	0.728	-0.0263213	0.0376914	No mediators
p_intref	slc16a1	phq2	PM10	-0.0033933	0.0113758	-0.3	0.765	-0.0256894	0.0189028	No mediators
p_pie	slc16a1	phq2	PM10	-0.0341401	0.0786672	-0.43	0.664	-0.188325	0.120045	No mediators
pie	slc16a1	phq2	PM10	-4.44e-05	3.65e-05	-1.22	0.224	-0.0001159	2.72e-05	No mediators
te	slc16a1	phq2	PM10	0.0012998	0.0027915	0.47	0.641	-0.0041714	0.006771	No mediators
cde	slc16a1	phq2	PM2_5	0.0056458	0.0057545	0.98	0.327	-0.0056328	0.0169244	No mediators
intmed	slc16a1	phq2	PM2_5	0.0001167	8.9e-05	1.31	0.19	-5.78e-05	0.0002911	No mediators
intref	slc16a1	phq2	PM2_5	-6.16e-05	5.93e-05	-1.04	0.299	-0.0001777	5.46e-05	No mediators
p_cde	slc16a1	phq2	PM2_5	1.02558	0.0328527	31.22	0	0.961195	1.08997	No mediators
p_intmed	slc16a1	phq2	PM2_5	0.0211915	0.0277654	0.76	0.445	-0.0332276	0.0756106	No mediators
p_intref	slc16a1	phq2	PM2_5	-0.0111846	0.0160862	-0.7	0.487	-0.042713	0.0203438	No mediators
p_pie	slc16a1	phq2	PM2_5	-0.0355915	0.0430462	-0.83	0.408	-0.119961	0.0487776	No mediators
pie	slc16a1	phq2	PM2_5	-0.0001959	0.0001164	-1.68	0.092	-0.0004241	3.22e-05	No mediators
te	slc16a1	phq2	PM2_5	0.005505	0.0057543	0.96	0.339	-0.0057732	0.0167832	No mediators
cde	slc16a1	phq2	PMcoarse	0.0017139	0.0056825	0.3	0.763	-0.0094236	0.0128515	No mediators
intmed	slc16a1	phq2	PMcoarse	-4.59e-05	6.18e-05	-0.74	0.458	-0.000167	7.53e-05	No mediators
intref	slc16a1	phq2	PMcoarse	2.53e-05	4.19e-05	0.6	0.546	-5.68e-05	0.0001075	No mediators
p_cde	slc16a1	phq2	PMcoarse	1.04733	0.170712	6.14	0	0.712743	1.38192	No mediators
p_intmed	slc16a1	phq2	PMcoarse	-0.028026	0.104415	-0.27	0.788	-0.232676	0.176624	No mediators
p_intref	slc16a1	phq2	PMcoarse	0.0154811	0.059489	0.26	0.795	-0.101115	0.132077	No mediators
p_pie	slc16a1	phq2	PMcoarse	-0.034789	0.12739	-0.27	0.785	-0.284469	0.214891	No mediators
pie	slc16a1	phq2	PMcoarse	-5.69e-05	6.49e-05	-0.88	0.381	-0.0001842	7.04e-05	No mediators
te	slc16a1	phq2	PMcoarse	0.0016365	0.0056826	0.29	0.773	-0.0095012	0.0127742	No mediators
cde	sord	phq2	NO2	0.0018353	0.0008271	2.22	0.026	0.0002143	0.0034564	No mediators
intmed	sord	phq2	NO2	4.01e-08	5.82e-07	0.07	0.945	-1.1e-06	1.18e-06	No mediators
intref	sord	phq2	NO2	-1.85e-08	3.47e-07	-0.05	0.958	-6.99e-07	6.62e-07	No mediators
p_cde	sord	phq2	NO2	0.995871	0.0049	203.24	0	0.986267	1.00547	No mediators
p_intmed	sord	phq2	NO2	2.18e-05	0.0003161	0.07	0.945	-0.0005979	0.0006414	No mediators
p_intref	sord	phq2	NO2	-1e-05	0.0001884	-0.05	0.958	-0.0003793	0.0003593	No mediators
p_pie	sord	phq2	NO2	0.004117	0.0048932	0.84	0.4	-0.0054735	0.0137074	No mediators
pie	sord	phq2	NO2	7.59e-06	8.37e-06	0.91	0.365	-8.83e-06	2.4e-05	No mediators
te	sord	phq2	NO2	0.001843	0.0008271	2.23	0.026	0.0002219	0.003464	No mediators
cde	sord	phq2	NOx	0.0005707	0.0003699	1.54	0.123	-0.0001543	0.0012958	No mediators
intmed	sord	phq2	NOx	-6.2e-09	1.67e-07	-0.04	0.97	-3.34e-07	3.22e-07	No mediators
intref	sord	phq2	NOx	3.34e-09	1.07e-07	0.03	0.975	-2.07e-07	2.14e-07	No mediators
p_cde	sord	phq2	NOx	1.00793	0.0090268	111.66	0	0.990234	1.02562	No mediators
p_intmed	sord	phq2	NOx	-1.09e-05	0.0002954	-0.04	0.97	-0.0005899	0.000568	No mediators
p_intref	sord	phq2	NOx	5.9e-06	0.0001897	0.03	0.975	-0.0003659	0.0003777	No mediators
p_pie	sord	phq2	NOx	-0.0079214	0.0090241	-0.88	0.38	-0.0256083	0.0097655	No mediators
pie	sord	phq2	NOx	-4.49e-06	4.17e-06	-1.08	0.282	-1.27e-05	3.68e-06	No mediators
te	sord	phq2	NOx	0.0005662	0.0003699	1.53	0.126	-0.0001588	0.0012913	No mediators
cde	sord	phq2	PM10	0.0025286	0.0027435	0.92	0.357	-0.0028484	0.0079057	No mediators
intmed	sord	phq2	PM10	-1.71e-05	1.84e-05	-0.93	0.353	-5.33e-05	1.9e-05	No mediators
intref	sord	phq2	PM10	8.49e-06	1.58e-05	0.54	0.59	-2.24e-05	3.94e-05	No mediators
p_cde	sord	phq2	PM10	0.978288	0.0284218	34.42	0	0.922582	1.03399	No mediators
p_intmed	sord	phq2	PM10	-0.0066329	0.0099572	-0.67	0.505	-0.0261487	0.0128829	No mediators
p_intref	sord	phq2	PM10	0.0032864	0.0069951	0.47	0.638	-0.0104238	0.0169966	No mediators
p_pie	sord	phq2	PM10	0.0250583	0.0315605	0.79	0.427	-0.0367992	0.0869158	No mediators
pie	sord	phq2	PM10	6.48e-05	4.44e-05	1.46	0.145	-2.23e-05	0.0001518	No mediators
te	sord	phq2	PM10	0.0025848	0.0027434	0.94	0.346	-0.0027922	0.0079617	No mediators
cde	sord	phq2	PM2_5	0.0079394	0.0056633	1.4	0.161	-0.0031605	0.0190394	No mediators
intmed	sord	phq2	PM2_5	-1.32e-05	4.07e-05	-0.32	0.746	-9.3e-05	6.66e-05	No mediators
intref	sord	phq2	PM2_5	6.62e-06	2.18e-05	0.3	0.761	-3.61e-05	4.93e-05	No mediators
p_cde	sord	phq2	PM2_5	1.00934	0.0108036	93.43	0	0.988168	1.03052	No mediators
p_intmed	sord	phq2	PM2_5	-0.0016771	0.0053075	-0.32	0.752	-0.0120796	0.0087254	No mediators
p_intref	sord	phq2	PM2_5	0.0008419	0.0028318	0.3	0.766	-0.0047082	0.006392	No mediators
p_pie	sord	phq2	PM2_5	-0.0085071	0.0104341	-0.82	0.415	-0.0289575	0.0119434	No mediators
pie	sord	phq2	PM2_5	-6.69e-05	6.6e-05	-1.01	0.311	-0.0001963	6.25e-05	No mediators
te	sord	phq2	PM2_5	0.0078659	0.0056634	1.39	0.165	-0.0032341	0.018966	No mediators
cde	sord	phq2	PMcoarse	0.0055306	0.0055876	0.99	0.322	-0.0054209	0.0164821	No mediators
intmed	sord	phq2	PMcoarse	-8.28e-05	7.23e-05	-1.14	0.252	-0.0002246	5.9e-05	No mediators
intref	sord	phq2	PMcoarse	4.12e-05	5.29e-05	0.78	0.437	-6.25e-05	0.0001448	No mediators
p_cde	sord	phq2	PMcoarse	0.983999	0.021526	45.71	0	0.941808	1.02619	No mediators
p_intmed	sord	phq2	PMcoarse	-0.0147309	0.0193003	-0.76	0.445	-0.0525589	0.0230971	No mediators
p_intref	sord	phq2	PMcoarse	0.0073218	0.0117881	0.62	0.535	-0.0157825	0.030426	No mediators
p_pie	sord	phq2	PMcoarse	0.0234105	0.028403	0.82	0.41	-0.0322584	0.0790794	No mediators
pie	sord	phq2	PMcoarse	0.0001316	9.31e-05	1.41	0.158	-5.1e-05	0.0003141	No mediators
te	sord	phq2	PMcoarse	0.0056206	0.0055877	1.01	0.314	-0.0053311	0.0165722	No mediators
cde	tff1	phq2	NO2	0.0020174	0.0008308	2.43	0.015	0.0003892	0.0036457	No mediators
intmed	tff1	phq2	NO2	5.85e-08	1.45e-06	0.04	0.968	-2.78e-06	2.9e-06	No mediators
intref	tff1	phq2	NO2	-2.2e-06	8.76e-06	-0.25	0.802	-1.94e-05	1.5e-05	No mediators
p_cde	tff1	phq2	NO2	1.00055	0.0137945	72.53	0	0.973513	1.02759	No mediators
p_intmed	tff1	phq2	NO2	2.9e-05	0.0007191	0.04	0.968	-0.0013803	0.0014383	No mediators
p_intref	tff1	phq2	NO2	-0.0010918	0.0043736	-0.25	0.803	-0.0096638	0.0074803	No mediators
p_pie	tff1	phq2	NO2	0.0005126	0.0127082	0.04	0.968	-0.0243949	0.0254202	No mediators
pie	tff1	phq2	NO2	1.03e-06	2.56e-05	0.04	0.968	-4.92e-05	5.13e-05	No mediators
te	tff1	phq2	NO2	0.0020163	0.0008312	2.43	0.015	0.0003872	0.0036455	No mediators
cde	tff1	phq2	NOx	0.0005633	0.0003721	1.51	0.13	-0.000166	0.0012925	No mediators
intmed	tff1	phq2	NOx	3.1e-07	2.64e-07	1.17	0.241	-2.08e-07	8.28e-07	No mediators
intref	tff1	phq2	NOx	-8.06e-07	2.69e-06	-0.3	0.764	-6.08e-06	4.46e-06	No mediators
p_cde	tff1	phq2	NOx	0.968997	0.0288924	33.54	0	0.912369	1.02563	No mediators
p_intmed	tff1	phq2	NOx	0.0005328	0.0005677	0.94	0.348	-0.0005798	0.0016454	No mediators
p_intref	tff1	phq2	NOx	-0.0013861	0.0047199	-0.29	0.769	-0.010637	0.0078647	No mediators
p_pie	tff1	phq2	NOx	0.0318564	0.0287981	1.11	0.269	-0.0245869	0.0882997	No mediators
pie	tff1	phq2	NOx	1.85e-05	1.22e-05	1.52	0.129	-5.39e-06	4.24e-05	No mediators
te	tff1	phq2	NOx	0.0005813	0.0003723	1.56	0.118	-0.0001483	0.0013109	No mediators
cde	tff1	phq2	PM10	0.0021715	0.0027547	0.79	0.431	-0.0032276	0.0075706	No mediators
intmed	tff1	phq2	PM10	1.29e-05	1.35e-05	0.96	0.338	-1.35e-05	3.94e-05	No mediators
intref	tff1	phq2	PM10	-1.06e-05	1.92e-05	-0.55	0.58	-4.84e-05	2.71e-05	No mediators
p_cde	tff1	phq2	PM10	0.947762	0.0737041	12.86	0	0.803304	1.09222	No mediators
p_intmed	tff1	phq2	PM10	0.005649	0.0089064	0.63	0.526	-0.0118072	0.0231052	No mediators
p_intref	tff1	phq2	PM10	-0.0046426	0.0100823	-0.46	0.645	-0.0244036	0.0151184	No mediators
p_pie	tff1	phq2	PM10	0.0512319	0.0713563	0.72	0.473	-0.0886239	0.191088	No mediators
pie	tff1	phq2	PM10	0.0001174	8.7e-05	1.35	0.177	-5.31e-05	0.0002879	No mediators
te	tff1	phq2	PM10	0.0022912	0.0027561	0.83	0.406	-0.0031107	0.0076931	No mediators
cde	tff1	phq2	PM2_5	0.0068403	0.0056802	1.2	0.228	-0.0042926	0.0179732	Consistent
intmed	tff1	phq2	PM2_5	0.0001298	8.66e-05	1.5	0.134	-4e-05	0.0002995	Consistent
intref	tff1	phq2	PM2_5	-7.45e-05	6.22e-05	-1.2	0.231	-0.0001963	4.73e-05	Consistent
p_cde	tff1	phq2	PM2_5	0.930147	0.0599719	15.51	0	0.812605	1.04769	Consistent
p_intmed	tff1	phq2	PM2_5	0.0176462	0.0179319	0.98	0.325	-0.0174997	0.052792	Consistent
p_intref	tff1	phq2	PM2_5	-0.0101294	0.0115113	-0.88	0.379	-0.0326911	0.0124324	Consistent
p_pie	tff1	phq2	PM2_5	0.0623358	0.053697	1.16	0.246	-0.0429085	0.16758	Consistent
pie	tff1	phq2	PM2_5	0.0004584	0.0001852	2.48	0.013	9.55e-05	0.0008214	Consistent
te	tff1	phq2	PM2_5	0.007354	0.0056826	1.29	0.196	-0.0037838	0.0184918	Consistent
cde	tff1	phq2	PMcoarse	0.0037963	0.005607	0.68	0.498	-0.0071932	0.0147857	No mediators
intmed	tff1	phq2	PMcoarse	3.11e-05	4.5e-05	0.69	0.49	-5.72e-05	0.0001194	No mediators
intref	tff1	phq2	PMcoarse	-2.38e-05	4.27e-05	-0.56	0.577	-0.0001075	5.99e-05	No mediators
p_cde	tff1	phq2	PMcoarse	0.963665	0.069012	13.96	0	0.828404	1.09893	No mediators
p_intmed	tff1	phq2	PMcoarse	0.0078924	0.015901	0.5	0.62	-0.0232729	0.0390578	No mediators
p_intref	tff1	phq2	PMcoarse	-0.006048	0.0138398	-0.44	0.662	-0.0331734	0.0210775	No mediators
p_pie	tff1	phq2	PMcoarse	0.0344902	0.0635841	0.54	0.588	-0.0901323	0.159113	No mediators
pie	tff1	phq2	PMcoarse	0.0001359	0.0001657	0.82	0.412	-0.0001889	0.0004606	No mediators
te	tff1	phq2	PMcoarse	0.0039394	0.0056101	0.7	0.483	-0.0070562	0.014935	No mediators
cde	zbtb17	phq2	NO2	0.0015412	0.0008362	1.84	0.065	-9.77e-05	0.00318	No mediators
intmed	zbtb17	phq2	NO2	1.13e-06	1.43e-06	0.79	0.431	-1.68e-06	3.93e-06	No mediators
intref	zbtb17	phq2	NO2	-2.23e-06	8.17e-06	-0.27	0.785	-1.83e-05	1.38e-05	No mediators
p_cde	zbtb17	phq2	NO2	0.991785	0.0131883	75.2	0	0.965936	1.01763	No mediators
p_intmed	zbtb17	phq2	NO2	0.0007245	0.0009887	0.73	0.464	-0.0012132	0.0026623	No mediators
p_intref	zbtb17	phq2	NO2	-0.0014369	0.0053204	-0.27	0.787	-0.0118647	0.0089909	No mediators
p_pie	zbtb17	phq2	NO2	0.0089272	0.0118684	0.75	0.452	-0.0143345	0.0321889	No mediators
pie	zbtb17	phq2	NO2	1.39e-05	1.7e-05	0.82	0.415	-1.95e-05	4.72e-05	No mediators
te	zbtb17	phq2	NO2	0.0015539	0.0008363	1.86	0.063	-8.53e-05	0.0031931	No mediators
cde	zbtb17	phq2	NOx	0.0003823	0.0003743	1.02	0.307	-0.0003513	0.0011158	No mediators
intmed	zbtb17	phq2	NOx	-3.14e-07	3.14e-07	-1	0.317	-9.3e-07	3.02e-07	No mediators
intref	zbtb17	phq2	NOx	-6.24e-07	3.77e-06	-0.17	0.868	-8.01e-06	6.76e-06	No mediators
p_cde	zbtb17	phq2	NOx	1.02537	0.0352363	29.1	0	0.956304	1.09443	No mediators
p_intmed	zbtb17	phq2	NOx	-0.0008424	0.0011943	-0.71	0.481	-0.0031832	0.0014985	No mediators
p_intref	zbtb17	phq2	NOx	-0.0016738	0.0102583	-0.16	0.87	-0.0217797	0.0184322	No mediators
p_pie	zbtb17	phq2	NOx	-0.0228495	0.0315567	-0.72	0.469	-0.0846995	0.0390005	No mediators
pie	zbtb17	phq2	NOx	-8.52e-06	7.91e-06	-1.08	0.281	-2.4e-05	6.98e-06	No mediators
te	zbtb17	phq2	NOx	0.0003728	0.0003743	1	0.319	-0.0003609	0.0011065	No mediators
cde	zbtb17	phq2	PM10	0.0028221	0.0027716	1.02	0.309	-0.0026102	0.0082544	No mediators
intmed	zbtb17	phq2	PM10	2.28e-05	2.02e-05	1.13	0.259	-1.68e-05	6.25e-05	No mediators
intref	zbtb17	phq2	PM10	-1.51e-05	2.2e-05	-0.69	0.493	-5.83e-05	2.81e-05	No mediators
p_cde	zbtb17	phq2	PM10	0.956756	0.0464544	20.6	0	0.865707	1.04781	No mediators
p_intmed	zbtb17	phq2	PM10	0.0077414	0.0099548	0.78	0.437	-0.0117697	0.0272525	No mediators
p_intref	zbtb17	phq2	PM10	-0.0051276	0.0088982	-0.58	0.564	-0.0225679	0.0123126	No mediators
p_pie	zbtb17	phq2	PM10	0.04063	0.0433566	0.94	0.349	-0.0443472	0.125607	No mediators
pie	zbtb17	phq2	PM10	0.0001198	6.26e-05	1.92	0.055	-2.8e-06	0.0002425	No mediators
te	zbtb17	phq2	PM10	0.0029497	0.0027721	1.06	0.287	-0.0024835	0.0083829	No mediators
cde	zbtb17	phq2	PM2_5	0.0065614	0.0057153	1.15	0.251	-0.0046404	0.0177632	No mediators
intmed	zbtb17	phq2	PM2_5	-0.0001038	8.22e-05	-1.26	0.207	-0.0002649	5.73e-05	No mediators
intref	zbtb17	phq2	PM2_5	3.88e-05	7.4e-05	0.52	0.6	-0.0001063	0.0001839	No mediators
p_cde	zbtb17	phq2	PM2_5	1.02852	0.0340029	30.25	0	0.961879	1.09517	No mediators
p_intmed	zbtb17	phq2	PM2_5	-0.0162723	0.0195021	-0.83	0.404	-0.0544957	0.021951	No mediators
p_intref	zbtb17	phq2	PM2_5	0.0060803	0.0127955	0.48	0.635	-0.0189984	0.0311589	No mediators
p_pie	zbtb17	phq2	PM2_5	-0.0183317	0.0223336	-0.82	0.412	-0.0621049	0.0254414	No mediators
pie	zbtb17	phq2	PM2_5	-0.0001169	9.41e-05	-1.24	0.214	-0.0003013	6.74e-05	No mediators
te	zbtb17	phq2	PM2_5	0.0063794	0.0057166	1.12	0.264	-0.0048248	0.0175837	No mediators
cde	zbtb17	phq2	PMcoarse	0.0055962	0.005645	0.99	0.322	-0.0054678	0.0166601	No mediators
intmed	zbtb17	phq2	PMcoarse	2.54e-05	4.12e-05	0.62	0.537	-5.53e-05	0.0001062	No mediators
intref	zbtb17	phq2	PMcoarse	-1.86e-05	3.76e-05	-0.49	0.622	-9.23e-05	5.52e-05	No mediators
p_cde	zbtb17	phq2	PMcoarse	0.984495	0.0263058	37.43	0	0.932936	1.03605	No mediators
p_intmed	zbtb17	phq2	PMcoarse	0.0044764	0.0084695	0.53	0.597	-0.0121235	0.0210762	No mediators
p_intref	zbtb17	phq2	PMcoarse	-0.0032643	0.0073704	-0.44	0.658	-0.01771	0.0111815	No mediators
p_pie	zbtb17	phq2	PMcoarse	0.0142932	0.0230459	0.62	0.535	-0.0308759	0.0594622	No mediators
pie	zbtb17	phq2	PMcoarse	8.12e-05	0.0001049	0.77	0.439	-0.0001244	0.0002869	No mediators
te	zbtb17	phq2	PMcoarse	0.0056843	0.0056463	1.01	0.314	-0.0053822	0.0167508	No mediators
Abbreviations: te=total effect; cde=controlled direct effect; intref=reference interaction; intmed=mediated interaction; pie=pure indirect effect; p_cde=proportion controlled direct effect; p_intref=proportion reference interaction; p_intmed=proportion mediated interaction; p_pie=proportion pure indirect effect.
