# Supplementary material for: Proteomic Biomarkers as Mediators in the Association Between Air Pollution and Incident Depression and Anxiety: Evidence From the UK Biobank
Source: Depress Anxiety. 2025 Jun 26;2025:3984517. doi: 10.1155/da/3984517 (PMC12226169; doi:10.1155/da/3984517)
Supplement: Supporting Information 11 — TableS3b_Four-way decomposition of the association between individual air pollution and all-cause depression through selected plasma proteomic biomarkers (k = 65). [file 3984517.f11.xlsx]

## Sheet: Sheet1
TableS3b. Four-way decomposition of the association between individual air pollution and all-cause depression through selected plasma proteomic biomarkers (k = 65)
Fourway-Decomp	Mediator	Outcome	Exposure	Coefficient	Std_err	z	P_value	CI_low	CI_high	Category
ereri_cde	aarsd1	depICD_Day	NO2	-0.0035989	0.0039041	-0.92	0.357	-0.0112507	0.004053	Inconsistent
ereri_intmed	aarsd1	depICD_Day	NO2	-3.04e-06	8.85e-06	-0.34	0.731	-2.04e-05	1.43e-05	Inconsistent
ereri_intref	aarsd1	depICD_Day	NO2	-5.8e-05	0.0001911	-0.3	0.762	-0.0004326	0.0003166	Inconsistent
ereri_pie	aarsd1	depICD_Day	NO2	0.000185	8.81e-05	2.1	0.036	1.24e-05	0.0003576	Inconsistent
p_cde	aarsd1	depICD_Day	NO2	1.03567	0.0727274	14.24	0	0.893126	1.17821	Inconsistent
p_intmed	aarsd1	depICD_Day	NO2	0.0008761	0.0026388	0.33	0.74	-0.0042959	0.0060481	Inconsistent
p_intref	aarsd1	depICD_Day	NO2	0.0166896	0.0571295	0.29	0.77	-0.0952822	0.128661	Inconsistent
p_pie	aarsd1	depICD_Day	NO2	-0.053235	0.0652842	-0.82	0.415	-0.18119	0.0747198	Inconsistent
tereri	aarsd1	depICD_Day	NO2	-0.0034749	0.0039112	-0.89	0.374	-0.0111407	0.0041908	Inconsistent
ereri_cde	aarsd1	depICD_Day	NOx	-0.0003318	0.0017294	-0.19	0.848	-0.0037213	0.0030577	No mediators
ereri_intmed	aarsd1	depICD_Day	NOx	-1.19e-07	7.99e-07	-0.15	0.881	-1.69e-06	1.45e-06	No mediators
ereri_intref	aarsd1	depICD_Day	NOx	1.47e-05	9.37e-05	0.16	0.875	-0.000169	0.0001983	No mediators
ereri_pie	aarsd1	depICD_Day	NOx	-3.33e-05	2.73e-05	-1.22	0.222	-8.68e-05	2.02e-05	No mediators
p_cde	aarsd1	depICD_Day	NOx	0.946528	0.372148	2.54	0.011	0.217131	1.67593	No mediators
p_intmed	aarsd1	depICD_Day	NOx	0.0003403	0.0029745	0.11	0.909	-0.0054896	0.0061701	No mediators
p_intref	aarsd1	depICD_Day	NOx	-0.0418924	0.347243	-0.12	0.904	-0.722477	0.638692	No mediators
p_pie	aarsd1	depICD_Day	NOx	0.0950236	0.475022	0.2	0.841	-0.836003	1.02605	No mediators
tereri	aarsd1	depICD_Day	NOx	-0.0003505	0.0017322	-0.2	0.84	-0.0037456	0.0030445	No mediators
ereri_cde	aarsd1	depICD_Day	PM10	-0.0178213	0.0130353	-1.37	0.172	-0.04337	0.0077274	Inconsistent
ereri_intmed	aarsd1	depICD_Day	PM10	-0.0001161	0.0001354	-0.86	0.391	-0.0003816	0.0001493	Inconsistent
ereri_intref	aarsd1	depICD_Day	PM10	-0.0005946	0.0007645	-0.78	0.437	-0.002093	0.0009038	Inconsistent
ereri_pie	aarsd1	depICD_Day	PM10	0.000741	0.000329	2.25	0.024	9.61e-05	0.0013859	Inconsistent
p_cde	aarsd1	depICD_Day	PM10	1.0017	0.045282	22.12	0	0.91295	1.09045	Inconsistent
p_intmed	aarsd1	depICD_Day	PM10	0.0065278	0.0086047	0.76	0.448	-0.010337	0.0233927	Inconsistent
p_intref	aarsd1	depICD_Day	PM10	0.0334226	0.0481659	0.69	0.488	-0.0609808	0.127826	Inconsistent
p_pie	aarsd1	depICD_Day	PM10	-0.0416514	0.0357175	-1.17	0.244	-0.111657	0.0283536	Inconsistent
tereri	aarsd1	depICD_Day	PM10	-0.017791	0.0130696	-1.36	0.173	-0.043407	0.0078249	Inconsistent
ereri_cde	aarsd1	depICD_Day	PM2_5	-0.0035391	0.0261775	-0.14	0.892	-0.054846	0.0477678	Consistent
ereri_intmed	aarsd1	depICD_Day	PM2_5	0.0004582	0.0007377	0.62	0.534	-0.0009876	0.001904	Consistent
ereri_intref	aarsd1	depICD_Day	PM2_5	-0.0010776	0.0017836	-0.6	0.546	-0.0045734	0.0024181	Consistent
ereri_pie	aarsd1	depICD_Day	PM2_5	-0.0023967	0.0009927	-2.41	0.016	-0.0043423	-0.0004512	Consistent
p_cde	aarsd1	depICD_Day	PM2_5	0.539884	1.84458	0.29	0.77	-3.07542	4.15519	Consistent
p_intmed	aarsd1	depICD_Day	PM2_5	-0.0698996	0.286664	-0.24	0.807	-0.63175	0.491951	Consistent
p_intref	aarsd1	depICD_Day	PM2_5	0.164394	0.68473	0.24	0.81	-1.17765	1.50644	Consistent
p_pie	aarsd1	depICD_Day	PM2_5	0.365622	1.4657	0.25	0.803	-2.50709	3.23833	Consistent
tereri	aarsd1	depICD_Day	PM2_5	-0.0065553	0.0262335	-0.25	0.803	-0.0579719	0.0448614	Consistent
ereri_cde	aarsd1	depICD_Day	PMcoarse	-0.017845	0.0264075	-0.68	0.499	-0.0696028	0.0339127	No mediators
ereri_intmed	aarsd1	depICD_Day	PMcoarse	-0.0002841	0.0002967	-0.96	0.338	-0.0008657	0.0002974	No mediators
ereri_intref	aarsd1	depICD_Day	PMcoarse	-0.0022623	0.0018177	-1.24	0.213	-0.005825	0.0013003	No mediators
ereri_pie	aarsd1	depICD_Day	PMcoarse	0.0006074	0.0005226	1.16	0.245	-0.0004169	0.0016316	No mediators
p_cde	aarsd1	depICD_Day	PMcoarse	0.901988	0.153668	5.87	0	0.600804	1.20317	No mediators
p_intmed	aarsd1	depICD_Day	PMcoarse	0.0143608	0.0234817	0.61	0.541	-0.0316624	0.0603841	No mediators
p_intref	aarsd1	depICD_Day	PMcoarse	0.11435	0.171384	0.67	0.505	-0.221556	0.450257	No mediators
p_pie	aarsd1	depICD_Day	PMcoarse	-0.0306992	0.0488072	-0.63	0.529	-0.12636	0.0649611	No mediators
tereri	aarsd1	depICD_Day	PMcoarse	-0.0197841	0.0265296	-0.75	0.456	-0.0717811	0.0322129	No mediators
ereri_cde	adamts13	depICD_Day	NO2	-0.0048221	0.0038935	-1.24	0.216	-0.0124532	0.002809	Inconsistent
ereri_intmed	adamts13	depICD_Day	NO2	-7.12e-06	9.31e-06	-0.76	0.444	-2.54e-05	1.11e-05	Inconsistent
ereri_intref	adamts13	depICD_Day	NO2	-0.0001328	0.0001922	-0.69	0.49	-0.0005096	0.000244	Inconsistent
ereri_pie	adamts13	depICD_Day	NO2	0.000199	8.99e-05	2.21	0.027	2.27e-05	0.0003752	Inconsistent
p_cde	adamts13	depICD_Day	NO2	1.0124	0.0423725	23.89	0	0.92935	1.09545	Inconsistent
p_intmed	adamts13	depICD_Day	NO2	0.0014952	0.0022251	0.67	0.502	-0.002866	0.0058563	Inconsistent
p_intref	adamts13	depICD_Day	NO2	0.0278788	0.0456286	0.61	0.541	-0.0615517	0.117309	Inconsistent
p_pie	adamts13	depICD_Day	NO2	-0.0417729	0.0391506	-1.07	0.286	-0.118507	0.0349608	Inconsistent
tereri	adamts13	depICD_Day	NO2	-0.004763	0.003897	-1.22	0.222	-0.012401	0.0028749	Inconsistent
ereri_cde	adamts13	depICD_Day	NOx	-0.0008963	0.0017392	-0.52	0.606	-0.0043051	0.0025125	Inconsistent
ereri_intmed	adamts13	depICD_Day	NOx	-4.72e-07	1.98e-06	-0.24	0.812	-4.35e-06	3.41e-06	Inconsistent
ereri_intref	adamts13	depICD_Day	NOx	-1.95e-05	9e-05	-0.22	0.828	-0.0001958	0.0001568	Inconsistent
ereri_pie	adamts13	depICD_Day	NOx	8.55e-05	3.95e-05	2.17	0.03	8.2e-06	0.0001628	Inconsistent
p_cde	adamts13	depICD_Day	NOx	1.07891	0.201351	5.36	0	0.684263	1.47355	Inconsistent
p_intmed	adamts13	depICD_Day	NOx	0.0005676	0.002632	0.22	0.829	-0.004591	0.0057263	Inconsistent
p_intref	adamts13	depICD_Day	NOx	0.0234706	0.1187	0.2	0.843	-0.209178	0.256119	Inconsistent
p_pie	adamts13	depICD_Day	NOx	-0.102943	0.220941	-0.47	0.641	-0.53598	0.330093	Inconsistent
tereri	adamts13	depICD_Day	NOx	-0.0008308	0.0017375	-0.48	0.633	-0.0042363	0.0025747	Inconsistent
ereri_cde	adamts13	depICD_Day	PM10	-0.0202597	0.012943	-1.57	0.118	-0.0456276	0.0051081	No mediators
ereri_intmed	adamts13	depICD_Day	PM10	-2.73e-06	1.41e-05	-0.19	0.847	-3.04e-05	2.49e-05	No mediators
ereri_intref	adamts13	depICD_Day	PM10	-0.0001362	0.00074	-0.18	0.854	-0.0015866	0.0013143	No mediators
ereri_pie	adamts13	depICD_Day	PM10	5.97e-05	0.0001807	0.33	0.741	-0.0002944	0.0004139	No mediators
p_cde	adamts13	depICD_Day	PM10	0.996108	0.0375689	26.51	0	0.922474	1.06974	No mediators
p_intmed	adamts13	depICD_Day	PM10	0.0001342	0.0006953	0.19	0.847	-0.0012286	0.0014971	No mediators
p_intref	adamts13	depICD_Day	PM10	0.0066945	0.0364736	0.18	0.854	-0.0647923	0.0781814	No mediators
p_pie	adamts13	depICD_Day	PM10	-0.0029365	0.0091027	-0.32	0.747	-0.0207775	0.0149046	No mediators
tereri	adamts13	depICD_Day	PM10	-0.0203389	0.0129515	-1.57	0.116	-0.0457234	0.0050456	No mediators
ereri_cde	adamts13	depICD_Day	PM2_5	-0.0119105	0.0259492	-0.46	0.646	-0.06277	0.0389489	NA
ereri_intmed	adamts13	depICD_Day	PM2_5	-0.000379	0.0004127	-0.92	0.359	-0.0011879	0.00043	NA
ereri_intref	adamts13	depICD_Day	PM2_5	-0.0010678	0.0012687	-0.84	0.4	-0.0035544	0.0014187	NA
ereri_pie	adamts13	depICD_Day	PM2_5	0.0013904	0.0006548	2.12	0.034	0.000107	0.0026739	NA
p_cde	adamts13	depICD_Day	PM2_5	0.99529	0.116532	8.54	0	0.766891	1.22369	NA
p_intmed	adamts13	depICD_Day	PM2_5	0.0316677	0.0750439	0.42	0.673	-0.115416	0.178751	NA
p_intref	adamts13	depICD_Day	PM2_5	0.0892332	0.218923	0.41	0.684	-0.339849	0.518315	NA
p_pie	adamts13	depICD_Day	PM2_5	-0.116191	0.258474	-0.45	0.653	-0.62279	0.390408	NA
tereri	adamts13	depICD_Day	PM2_5	-0.0119669	0.0259668	-0.46	0.645	-0.062861	0.0389272	NA
ereri_cde	adamts13	depICD_Day	PMcoarse	-0.01874	0.0262991	-0.71	0.476	-0.0702852	0.0328052	No mediators
ereri_intmed	adamts13	depICD_Day	PMcoarse	3.03e-05	0.0001111	0.27	0.785	-0.0001875	0.000248	No mediators
ereri_intref	adamts13	depICD_Day	PMcoarse	0.0011	0.0016116	0.68	0.495	-0.0020587	0.0042588	No mediators
ereri_pie	adamts13	depICD_Day	PMcoarse	9.1e-05	0.0003096	0.29	0.769	-0.0005158	0.0006977	No mediators
p_cde	adamts13	depICD_Day	PMcoarse	1.06971	0.14395	7.43	0	0.787577	1.35185	No mediators
p_intmed	adamts13	depICD_Day	PMcoarse	-0.0017278	0.0069343	-0.25	0.803	-0.0153187	0.0118632	No mediators
p_intref	adamts13	depICD_Day	PMcoarse	-0.0627921	0.133295	-0.47	0.638	-0.324045	0.198461	No mediators
p_pie	adamts13	depICD_Day	PMcoarse	-0.0051927	0.0194214	-0.27	0.789	-0.043258	0.0328726	No mediators
tereri	adamts13	depICD_Day	PMcoarse	-0.0175187	0.0262932	-0.67	0.505	-0.0690524	0.034015	No mediators
ereri_cde	aldh3a1	depICD_Day	NO2	-0.0047881	0.0039306	-1.22	0.223	-0.0124919	0.0029157	No mediators
ereri_intmed	aldh3a1	depICD_Day	NO2	2.35e-06	4.64e-06	0.51	0.612	-6.74e-06	1.14e-05	No mediators
ereri_intref	aldh3a1	depICD_Day	NO2	0.0003027	0.0001605	1.89	0.059	-1.18e-05	0.0006173	No mediators
ereri_pie	aldh3a1	depICD_Day	NO2	2.47e-05	4.84e-05	0.51	0.61	-7.02e-05	0.0001197	No mediators
p_cde	aldh3a1	depICD_Day	NO2	1.07398	0.0754617	14.23	0	0.926076	1.22188	No mediators
p_intmed	aldh3a1	depICD_Day	NO2	-0.0005276	0.0011466	-0.46	0.645	-0.0027748	0.0017196	No mediators
p_intref	aldh3a1	depICD_Day	NO2	-0.0679017	0.0692186	-0.98	0.327	-0.203568	0.0677643	No mediators
p_pie	aldh3a1	depICD_Day	NO2	-0.0055491	0.0119821	-0.46	0.643	-0.0290335	0.0179353	No mediators
tereri	aldh3a1	depICD_Day	NO2	-0.0044583	0.0039247	-1.14	0.256	-0.0121506	0.0032339	No mediators
ereri_cde	aldh3a1	depICD_Day	NOx	-0.0010485	0.0017612	-0.6	0.552	-0.0045004	0.0024034	No mediators
ereri_intmed	aldh3a1	depICD_Day	NOx	8.83e-07	1.1e-06	0.8	0.424	-1.28e-06	3.05e-06	No mediators
ereri_intref	aldh3a1	depICD_Day	NOx	0.000154	8.09e-05	1.9	0.057	-4.51e-06	0.0003124	No mediators
ereri_pie	aldh3a1	depICD_Day	NOx	1.86e-05	2.3e-05	0.81	0.417	-2.64e-05	6.37e-05	No mediators
p_cde	aldh3a1	depICD_Day	NOx	1.19827	0.404827	2.96	0.003	0.404821	1.99171	No mediators
p_intmed	aldh3a1	depICD_Day	NOx	-0.0010095	0.0023792	-0.42	0.671	-0.0056726	0.0036535	No mediators
p_intref	aldh3a1	depICD_Day	NOx	-0.175958	0.358961	-0.49	0.624	-0.879509	0.527593	No mediators
p_pie	aldh3a1	depICD_Day	NOx	-0.0212989	0.0505835	-0.42	0.674	-0.120441	0.0778429	No mediators
tereri	aldh3a1	depICD_Day	NOx	-0.000875	0.0017543	-0.5	0.618	-0.0043135	0.0025634	No mediators
ereri_cde	aldh3a1	depICD_Day	PM10	-0.0193965	0.0131255	-1.48	0.139	-0.0451221	0.0063291	No mediators
ereri_intmed	aldh3a1	depICD_Day	PM10	4.04e-05	5.36e-05	0.75	0.451	-6.46e-05	0.0001455	No mediators
ereri_intref	aldh3a1	depICD_Day	PM10	0.0010206	0.0006838	1.49	0.136	-0.0003196	0.0023609	No mediators
ereri_pie	aldh3a1	depICD_Day	PM10	0.000131	0.0001624	0.81	0.42	-0.0001874	0.0004493	No mediators
p_cde	aldh3a1	depICD_Day	PM10	1.06548	0.0614485	17.34	0	0.945044	1.18592	No mediators
p_intmed	aldh3a1	depICD_Day	PM10	-0.002222	0.0033694	-0.66	0.51	-0.0088259	0.004382	No mediators
p_intref	aldh3a1	depICD_Day	PM10	-0.0560645	0.0542687	-1.03	0.302	-0.162429	0.0503001	No mediators
p_pie	aldh3a1	depICD_Day	PM10	-0.0071945	0.0104037	-0.69	0.489	-0.0275854	0.0131965	No mediators
tereri	aldh3a1	depICD_Day	PM10	-0.0182044	0.0130883	-1.39	0.164	-0.0438571	0.0074482	No mediators
ereri_cde	aldh3a1	depICD_Day	PM2_5	-0.013749	0.0262061	-0.52	0.6	-0.0651121	0.0376141	No mediators
ereri_intmed	aldh3a1	depICD_Day	PM2_5	0.000374	0.0002623	1.43	0.154	-0.0001402	0.0008881	No mediators
ereri_intref	aldh3a1	depICD_Day	PM2_5	0.0016222	0.0009478	1.71	0.087	-0.0002355	0.0034798	No mediators
ereri_pie	aldh3a1	depICD_Day	PM2_5	0.000503	0.0003841	1.31	0.19	-0.0002498	0.0012558	No mediators
p_cde	aldh3a1	depICD_Day	PM2_5	1.22215	0.526615	2.32	0.02	0.19	2.25429	No mediators
p_intmed	aldh3a1	depICD_Day	PM2_5	-0.0332411	0.0809171	-0.41	0.681	-0.191836	0.125354	No mediators
p_intref	aldh3a1	depICD_Day	PM2_5	-0.144193	0.342957	-0.42	0.674	-0.816377	0.527991	No mediators
p_pie	aldh3a1	depICD_Day	PM2_5	-0.0447121	0.111036	-0.4	0.687	-0.262339	0.172915	No mediators
tereri	aldh3a1	depICD_Day	PM2_5	-0.0112499	0.0261663	-0.43	0.667	-0.062535	0.0400352	No mediators
ereri_cde	aldh3a1	depICD_Day	PMcoarse	-0.0149123	0.0266483	-0.56	0.576	-0.0671421	0.0373174	No mediators
ereri_intmed	aldh3a1	depICD_Day	PMcoarse	3.83e-05	0.0001324	0.29	0.772	-0.0002211	0.0002978	No mediators
ereri_intref	aldh3a1	depICD_Day	PMcoarse	0.0004357	0.0013391	0.33	0.745	-0.0021888	0.0030603	No mediators
ereri_pie	aldh3a1	depICD_Day	PMcoarse	0.0003431	0.0003785	0.91	0.365	-0.0003987	0.0010849	No mediators
p_cde	aldh3a1	depICD_Day	PMcoarse	1.05797	0.148982	7.1	0	0.765973	1.34997	No mediators
p_intmed	aldh3a1	depICD_Day	PMcoarse	-0.0027206	0.0107551	-0.25	0.8	-0.0238002	0.0183591	No mediators
p_intref	aldh3a1	depICD_Day	PMcoarse	-0.0309119	0.109862	-0.28	0.778	-0.246237	0.184413	No mediators
p_pie	aldh3a1	depICD_Day	PMcoarse	-0.0243399	0.0537656	-0.45	0.651	-0.129718	0.0810387	No mediators
tereri	aldh3a1	depICD_Day	PMcoarse	-0.0140952	0.026577	-0.53	0.596	-0.0661851	0.0379947	No mediators
ereri_cde	anxa10	depICD_Day	NO2	-0.0027303	0.0039567	-0.69	0.49	-0.0104852	0.0050247	No mediators
ereri_intmed	anxa10	depICD_Day	NO2	1.85e-06	3.98e-06	0.47	0.642	-5.95e-06	9.65e-06	No mediators
ereri_intref	anxa10	depICD_Day	NO2	-0.0004296	0.0003095	-1.39	0.165	-0.0010362	0.0001771	No mediators
ereri_pie	anxa10	depICD_Day	NO2	-4.56e-05	9.39e-05	-0.49	0.627	-0.0002295	0.0001384	No mediators
p_cde	anxa10	depICD_Day	NO2	0.852263	0.203745	4.18	0	0.45293	1.2516	No mediators
p_intmed	anxa10	depICD_Day	NO2	-0.0005775	0.0013941	-0.41	0.679	-0.0033099	0.0021549	No mediators
p_intref	anxa10	depICD_Day	NO2	0.134092	0.187192	0.72	0.474	-0.232797	0.500982	No mediators
p_pie	anxa10	depICD_Day	NO2	0.0142229	0.033838	0.42	0.674	-0.0520984	0.0805442	No mediators
tereri	anxa10	depICD_Day	NO2	-0.0032036	0.0039626	-0.81	0.419	-0.0109701	0.0045629	No mediators
ereri_cde	anxa10	depICD_Day	NOx	-2.9e-05	0.0017552	-0.02	0.987	-0.0034692	0.0034112	No mediators
ereri_intmed	anxa10	depICD_Day	NOx	-4.89e-07	7.28e-07	-0.67	0.502	-1.92e-06	9.38e-07	No mediators
ereri_intref	anxa10	depICD_Day	NOx	-0.000139	0.0001462	-0.95	0.342	-0.0004256	0.0001476	No mediators
ereri_pie	anxa10	depICD_Day	NOx	3.8e-05	4.21e-05	0.9	0.367	-4.46e-05	0.0001205	No mediators
p_cde	anxa10	depICD_Day	NOx	0.221878	10.4758	0.02	0.983	-20.3103	20.7541	No mediators
p_intmed	anxa10	depICD_Day	NOx	0.0037459	0.0502723	0.07	0.941	-0.094786	0.102278	No mediators
p_intref	anxa10	depICD_Day	NOx	1.0653	14.3294	0.07	0.941	-27.0199	29.1505	No mediators
p_pie	anxa10	depICD_Day	NOx	-0.290928	3.93664	-0.07	0.941	-8.0066	7.42474	No mediators
tereri	anxa10	depICD_Day	NOx	-0.0001305	0.0017567	-0.07	0.941	-0.0035736	0.0033126	No mediators
ereri_cde	anxa10	depICD_Day	PM10	-0.0172329	0.0132628	-1.3	0.194	-0.0432276	0.0087618	No mediators
ereri_intmed	anxa10	depICD_Day	PM10	-1.3e-05	4.25e-05	-0.31	0.759	-9.62e-05	7.02e-05	No mediators
ereri_intref	anxa10	depICD_Day	PM10	-0.0002677	0.0011413	-0.23	0.815	-0.0025046	0.0019692	No mediators
ereri_pie	anxa10	depICD_Day	PM10	0.000376	0.0003143	1.2	0.232	-0.00024	0.000992	No mediators
p_cde	anxa10	depICD_Day	PM10	1.00556	0.069888	14.39	0	0.868583	1.14254	No mediators
p_intmed	anxa10	depICD_Day	PM10	0.0007593	0.0025114	0.3	0.762	-0.004163	0.0056816	No mediators
p_intref	anxa10	depICD_Day	PM10	0.0156218	0.0676119	0.23	0.817	-0.116895	0.148139	No mediators
p_pie	anxa10	depICD_Day	PM10	-0.0219419	0.0252799	-0.87	0.385	-0.0714896	0.0276058	No mediators
tereri	anxa10	depICD_Day	PM10	-0.0171376	0.0132259	-1.3	0.195	-0.0430599	0.0087847	No mediators
ereri_cde	anxa10	depICD_Day	PM2_5	-0.0033282	0.0266392	-0.12	0.901	-0.0555401	0.0488837	Inconsistent
ereri_intmed	anxa10	depICD_Day	PM2_5	-0.0002753	0.0003471	-0.79	0.428	-0.0009557	0.0004051	Inconsistent
ereri_intref	anxa10	depICD_Day	PM2_5	-0.0015354	0.0019502	-0.79	0.431	-0.0053577	0.0022869	Inconsistent
ereri_pie	anxa10	depICD_Day	PM2_5	0.001892	0.000799	2.37	0.018	0.0003259	0.003458	Inconsistent
p_cde	anxa10	depICD_Day	PM2_5	1.02503	0.697611	1.47	0.142	-0.342267	2.39232	Inconsistent
p_intmed	anxa10	depICD_Day	PM2_5	0.0847777	0.69507	0.12	0.903	-1.27753	1.44709	Inconsistent
p_intref	anxa10	depICD_Day	PM2_5	0.472878	3.9173	0.12	0.904	-7.20488	8.15064	Inconsistent
p_pie	anxa10	depICD_Day	PM2_5	-0.582681	4.79228	-0.12	0.903	-9.97537	8.81001	Inconsistent
tereri	anxa10	depICD_Day	PM2_5	-0.003247	0.0266274	-0.12	0.903	-0.0554358	0.0489418	Inconsistent
ereri_cde	anxa10	depICD_Day	PMcoarse	-0.015485	0.0269488	-0.57	0.566	-0.0683036	0.0373336	No mediators
ereri_intmed	anxa10	depICD_Day	PMcoarse	-9.95e-06	5.35e-05	-0.19	0.852	-0.0001147	9.48e-05	No mediators
ereri_intref	anxa10	depICD_Day	PMcoarse	-0.0005096	0.002423	-0.21	0.833	-0.0052587	0.0042395	No mediators
ereri_pie	anxa10	depICD_Day	PMcoarse	0.0001777	0.0006245	0.28	0.776	-0.0010463	0.0014017	No mediators
p_cde	anxa10	depICD_Day	PMcoarse	0.978401	0.163181	6	0	0.658572	1.29823	No mediators
p_intmed	anxa10	depICD_Day	PMcoarse	0.0006286	0.00352	0.18	0.858	-0.0062704	0.0075277	No mediators
p_intref	anxa10	depICD_Day	PMcoarse	0.0321981	0.16308	0.2	0.843	-0.287433	0.351829	No mediators
p_pie	anxa10	depICD_Day	PMcoarse	-0.0112281	0.0442263	-0.25	0.8	-0.0979101	0.0754538	No mediators
tereri	anxa10	depICD_Day	PMcoarse	-0.0158269	0.0268217	-0.59	0.555	-0.0683965	0.0367428	No mediators
ereri_cde	atox1	depICD_Day	NO2	-0.0040513	0.0039065	-1.04	0.3	-0.0117079	0.0036053	No mediators
ereri_intmed	atox1	depICD_Day	NO2	-2.37e-06	5.03e-06	-0.47	0.637	-1.22e-05	7.48e-06	No mediators
ereri_intref	atox1	depICD_Day	NO2	-0.0004143	0.0002775	-1.49	0.135	-0.0009581	0.0001295	No mediators
ereri_pie	atox1	depICD_Day	NO2	3.28e-05	6.81e-05	0.48	0.629	-0.0001006	0.0001662	No mediators
p_cde	atox1	depICD_Day	NO2	0.913448	0.0966755	9.45	0	0.723967	1.10293	No mediators
p_intmed	atox1	depICD_Day	NO2	0.0005351	0.0012251	0.44	0.662	-0.0018661	0.0029362	No mediators
p_intref	atox1	depICD_Day	NO2	0.0934221	0.101161	0.92	0.356	-0.104849	0.291693	No mediators
p_pie	atox1	depICD_Day	NO2	-0.0074051	0.0167745	-0.44	0.659	-0.0402826	0.0254723	No mediators
tereri	atox1	depICD_Day	NO2	-0.0044352	0.0039101	-1.13	0.257	-0.0120988	0.0032284	No mediators
ereri_cde	atox1	depICD_Day	NOx	-0.0005364	0.0017294	-0.31	0.756	-0.0039259	0.0028531	No mediators
ereri_intmed	atox1	depICD_Day	NOx	9.91e-07	1.1e-06	0.9	0.369	-1.17e-06	3.15e-06	No mediators
ereri_intref	atox1	depICD_Day	NOx	-0.0001771	0.0001312	-1.35	0.177	-0.0004343	8e-05	No mediators
ereri_pie	atox1	depICD_Day	NOx	-3.25e-05	3.13e-05	-1.04	0.3	-9.39e-05	2.9e-05	No mediators
p_cde	atox1	depICD_Day	NOx	0.720013	0.662808	1.09	0.277	-0.579067	2.01909	No mediators
p_intmed	atox1	depICD_Day	NOx	-0.0013303	0.0033061	-0.4	0.687	-0.0078102	0.0051496	No mediators
p_intref	atox1	depICD_Day	NOx	0.23774	0.566124	0.42	0.675	-0.871842	1.34732	No mediators
p_pie	atox1	depICD_Day	NOx	0.0435763	0.109191	0.4	0.69	-0.170434	0.257586	No mediators
tereri	atox1	depICD_Day	NOx	-0.000745	0.001736	-0.43	0.668	-0.0041475	0.0026575	No mediators
ereri_cde	atox1	depICD_Day	PM10	-0.019019	0.0130319	-1.46	0.144	-0.0445611	0.0065231	No mediators
ereri_intmed	atox1	depICD_Day	PM10	-4.84e-05	5.89e-05	-0.82	0.411	-0.0001639	6.71e-05	No mediators
ereri_intref	atox1	depICD_Day	PM10	-0.0009626	0.0009719	-0.99	0.322	-0.0028675	0.0009424	No mediators
ereri_pie	atox1	depICD_Day	PM10	0.0002754	0.0002442	1.13	0.259	-0.0002032	0.0007539	No mediators
p_cde	atox1	depICD_Day	PM10	0.962763	0.0550684	17.48	0	0.854831	1.07069	No mediators
p_intmed	atox1	depICD_Day	PM10	0.0024502	0.0033418	0.73	0.463	-0.0040996	0.009	No mediators
p_intref	atox1	depICD_Day	PM10	0.0487271	0.0581177	0.84	0.402	-0.0651815	0.162636	No mediators
p_pie	atox1	depICD_Day	PM10	-0.0139404	0.015511	-0.9	0.369	-0.0443414	0.0164605	No mediators
tereri	atox1	depICD_Day	PM10	-0.0197546	0.0130231	-1.52	0.129	-0.0452795	0.0057703	No mediators
ereri_cde	atox1	depICD_Day	PM2_5	-0.0097222	0.0260307	-0.37	0.709	-0.0607414	0.0412971	No mediators
ereri_intmed	atox1	depICD_Day	PM2_5	0.0004876	0.0003602	1.35	0.176	-0.0002183	0.0011935	No mediators
ereri_intref	atox1	depICD_Day	PM2_5	-0.0030333	0.0020898	-1.45	0.147	-0.0071292	0.0010626	No mediators
ereri_pie	atox1	depICD_Day	PM2_5	-0.0012484	0.0006641	-1.88	0.06	-0.0025499	5.32e-05	No mediators
p_cde	atox1	depICD_Day	PM2_5	0.719298	0.557531	1.29	0.197	-0.373443	1.81204	No mediators
p_intmed	atox1	depICD_Day	PM2_5	-0.0360783	0.072163	-0.5	0.617	-0.177515	0.105358	No mediators
p_intref	atox1	depICD_Day	PM2_5	0.224419	0.451041	0.5	0.619	-0.659605	1.10844	No mediators
p_pie	atox1	depICD_Day	PM2_5	0.0923616	0.183521	0.5	0.615	-0.267334	0.452057	No mediators
tereri	atox1	depICD_Day	PM2_5	-0.0135162	0.0260358	-0.52	0.604	-0.0645454	0.037513	No mediators
ereri_cde	atox1	depICD_Day	PMcoarse	-0.0213466	0.0264485	-0.81	0.42	-0.0731848	0.0304916	No mediators
ereri_intmed	atox1	depICD_Day	PMcoarse	-4.04e-07	5.89e-05	-0.01	0.995	-0.0001158	0.000115	No mediators
ereri_intref	atox1	depICD_Day	PMcoarse	-0.0006846	0.0019588	-0.35	0.727	-0.0045237	0.0031545	No mediators
ereri_pie	atox1	depICD_Day	PMcoarse	3.09e-06	0.0004499	0.01	0.995	-0.0008786	0.0008848	No mediators
p_cde	atox1	depICD_Day	PMcoarse	0.969044	0.0975968	9.93	0	0.777758	1.16033	No mediators
p_intmed	atox1	depICD_Day	PMcoarse	1.83e-05	0.0026677	0.01	0.995	-0.0052102	0.0052469	No mediators
p_intref	atox1	depICD_Day	PMcoarse	0.0310781	0.0958686	0.32	0.746	-0.156821	0.218977	No mediators
p_pie	atox1	depICD_Day	PMcoarse	-0.0001404	0.0204315	-0.01	0.995	-0.0401854	0.0399046	No mediators
tereri	atox1	depICD_Day	PMcoarse	-0.0220285	0.0264095	-0.83	0.404	-0.0737903	0.0297333	No mediators
ereri_cde	bid	depICD_Day	NO2	-0.0038295	0.0039104	-0.98	0.327	-0.0114937	0.0038346	No mediators
ereri_intmed	bid	depICD_Day	NO2	5.37e-07	2.27e-06	0.24	0.813	-3.91e-06	4.98e-06	No mediators
ereri_intref	bid	depICD_Day	NO2	-4.35e-05	0.0002149	-0.2	0.84	-0.0004647	0.0003777	No mediators
ereri_pie	bid	depICD_Day	NO2	-5.06e-05	6.32e-05	-0.8	0.424	-0.0001745	7.33e-05	No mediators
p_cde	bid	depICD_Day	NO2	0.976154	0.0606747	16.09	0	0.857233	1.09507	No mediators
p_intmed	bid	depICD_Day	NO2	-0.0001369	0.0005771	-0.24	0.813	-0.0012679	0.0009942	No mediators
p_intref	bid	depICD_Day	NO2	0.0110873	0.0551774	0.2	0.841	-0.0970583	0.119233	No mediators
p_pie	bid	depICD_Day	NO2	0.0128959	0.0204784	0.63	0.529	-0.0272411	0.053033	No mediators
tereri	bid	depICD_Day	NO2	-0.0039231	0.0039185	-1	0.317	-0.0116032	0.003757	No mediators
ereri_cde	bid	depICD_Day	NOx	-0.0004372	0.0017363	-0.25	0.801	-0.0038404	0.0029659	Consistent
ereri_intmed	bid	depICD_Day	NOx	2.76e-07	1.85e-06	0.15	0.882	-3.36e-06	3.91e-06	Consistent
ereri_intref	bid	depICD_Day	NOx	-1.46e-05	0.0001052	-0.14	0.89	-0.0002207	0.0001915	Consistent
ereri_pie	bid	depICD_Day	NOx	-8.8e-05	3.98e-05	-2.21	0.027	-0.000166	-1.01e-05	Consistent
p_cde	bid	depICD_Day	NOx	0.810303	0.632085	1.28	0.2	-0.428561	2.04917	Consistent
p_intmed	bid	depICD_Day	NOx	-0.0005121	0.003623	-0.14	0.888	-0.007613	0.0065888	Consistent
p_intref	bid	depICD_Day	NOx	0.0270504	0.206868	0.13	0.896	-0.378404	0.432505	Consistent
p_pie	bid	depICD_Day	NOx	0.163158	0.530828	0.31	0.759	-0.877245	1.20356	Consistent
tereri	bid	depICD_Day	NOx	-0.0005396	0.0017415	-0.31	0.757	-0.0039529	0.0028737	Consistent
ereri_cde	bid	depICD_Day	PM10	-0.0158898	0.0130605	-1.22	0.224	-0.0414879	0.0097083	No mediators
ereri_intmed	bid	depICD_Day	PM10	-0.0001049	9.2e-05	-1.14	0.254	-0.0002853	7.54e-05	No mediators
ereri_intref	bid	depICD_Day	PM10	-0.0018623	0.0010653	-1.75	0.08	-0.0039503	0.0002257	No mediators
ereri_pie	bid	depICD_Day	PM10	0.0003205	0.0002581	1.24	0.214	-0.0001854	0.0008264	No mediators
p_cde	bid	depICD_Day	PM10	0.906099	0.0898132	10.09	0	0.730068	1.08213	No mediators
p_intmed	bid	depICD_Day	PM10	0.0059835	0.0067649	0.88	0.376	-0.0072754	0.0192425	No mediators
p_intref	bid	depICD_Day	PM10	0.106195	0.0974583	1.09	0.276	-0.0848199	0.29721	No mediators
p_pie	bid	depICD_Day	PM10	-0.0182771	0.0201751	-0.91	0.365	-0.0578196	0.0212654	No mediators
tereri	bid	depICD_Day	PM10	-0.0175365	0.0130753	-1.34	0.18	-0.0431636	0.0080906	No mediators
ereri_cde	bid	depICD_Day	PM2_5	-0.0042181	0.0261689	-0.16	0.872	-0.0555082	0.0470719	Consistent
ereri_intmed	bid	depICD_Day	PM2_5	0.0003843	0.0005522	0.7	0.486	-0.0006979	0.0014666	Consistent
ereri_intref	bid	depICD_Day	PM2_5	-0.0012614	0.0018595	-0.68	0.498	-0.0049058	0.0023831	Consistent
ereri_pie	bid	depICD_Day	PM2_5	-0.002001	0.0008107	-2.47	0.014	-0.0035899	-0.0004121	Consistent
p_cde	bid	depICD_Day	PM2_5	0.594428	1.50513	0.39	0.693	-2.35558	3.54444	Consistent
p_intmed	bid	depICD_Day	PM2_5	-0.0541631	0.205007	-0.26	0.792	-0.45597	0.347644	Consistent
p_intref	bid	depICD_Day	PM2_5	0.177754	0.684327	0.26	0.795	-1.1635	1.51901	Consistent
p_pie	bid	depICD_Day	PM2_5	0.281982	1.04495	0.27	0.787	-1.76608	2.33005	Consistent
tereri	bid	depICD_Day	PM2_5	-0.0070961	0.0262244	-0.27	0.787	-0.0584949	0.0443027	Consistent
ereri_cde	bid	depICD_Day	PMcoarse	-0.0120314	0.0264611	-0.45	0.649	-0.0638942	0.0398313	No mediators
ereri_intmed	bid	depICD_Day	PMcoarse	8.19e-05	0.0002603	0.31	0.753	-0.0004282	0.000592	No mediators
ereri_intref	bid	depICD_Day	PMcoarse	-0.0030699	0.0021106	-1.45	0.146	-0.0072066	0.0010668	No mediators
ereri_pie	bid	depICD_Day	PMcoarse	-0.0001711	0.0005359	-0.32	0.75	-0.0012214	0.0008793	No mediators
p_cde	bid	depICD_Day	PMcoarse	0.792039	0.38099	2.08	0.038	0.0453128	1.53877	No mediators
p_intmed	bid	depICD_Day	PMcoarse	-0.0053935	0.0192595	-0.28	0.779	-0.0431415	0.0323545	No mediators
p_intref	bid	depICD_Day	PMcoarse	0.202092	0.370677	0.55	0.586	-0.524422	0.928606	No mediators
p_pie	bid	depICD_Day	PMcoarse	0.0112623	0.0400882	0.28	0.779	-0.0673092	0.0898338	No mediators
tereri	bid	depICD_Day	PMcoarse	-0.0151904	0.0265101	-0.57	0.567	-0.0671493	0.0367684	No mediators
ereri_cde	brk1	depICD_Day	NO2	-0.0033586	0.0039616	-0.85	0.397	-0.0111232	0.004406	No mediators
ereri_intmed	brk1	depICD_Day	NO2	-2.5e-07	2.29e-06	-0.11	0.913	-4.74e-06	4.24e-06	No mediators
ereri_intref	brk1	depICD_Day	NO2	3.5e-05	0.0002255	0.16	0.877	-0.000407	0.0004769	No mediators
ereri_pie	brk1	depICD_Day	NO2	-6.01e-05	7.02e-05	-0.86	0.392	-0.0001976	7.74e-05	No mediators
p_cde	brk1	depICD_Day	NO2	0.992501	0.0700879	14.16	0	0.855131	1.12987	No mediators
p_intmed	brk1	depICD_Day	NO2	7.39e-05	0.0006918	0.11	0.915	-0.0012819	0.0014298	No mediators
p_intref	brk1	depICD_Day	NO2	-0.0103304	0.0680315	-0.15	0.879	-0.14367	0.123009	No mediators
p_pie	brk1	depICD_Day	NO2	0.0177553	0.0291304	0.61	0.542	-0.0393393	0.0748499	No mediators
tereri	brk1	depICD_Day	NO2	-0.003384	0.0039613	-0.85	0.393	-0.0111479	0.0043799	No mediators
ereri_cde	brk1	depICD_Day	NOx	-0.0001639	0.0017545	-0.09	0.926	-0.0036026	0.0032749	No mediators
ereri_intmed	brk1	depICD_Day	NOx	-4.83e-08	8.11e-07	-0.06	0.952	-1.64e-06	1.54e-06	No mediators
ereri_intref	brk1	depICD_Day	NOx	7.14e-06	0.0001103	0.06	0.948	-0.000209	0.0002233	No mediators
ereri_pie	brk1	depICD_Day	NOx	-4.4e-05	3.33e-05	-1.32	0.187	-0.0001092	2.13e-05	No mediators
p_cde	brk1	depICD_Day	NOx	0.816327	1.68677	0.48	0.628	-2.48968	4.12233	No mediators
p_intmed	brk1	depICD_Day	NOx	0.0002409	0.0044852	0.05	0.957	-0.00855	0.0090317	No mediators
p_intref	brk1	depICD_Day	NOx	-0.0355718	0.640319	-0.06	0.956	-1.29058	1.21943	No mediators
p_pie	brk1	depICD_Day	NOx	0.219004	1.91915	0.11	0.909	-3.54246	3.98047	No mediators
tereri	brk1	depICD_Day	NOx	-0.0002007	0.0017548	-0.11	0.909	-0.0036401	0.0032386	No mediators
ereri_cde	brk1	depICD_Day	PM10	-0.0172472	0.0132252	-1.3	0.192	-0.043168	0.0086737	No mediators
ereri_intmed	brk1	depICD_Day	PM10	-6.61e-06	3.19e-05	-0.21	0.836	-6.91e-05	5.59e-05	No mediators
ereri_intref	brk1	depICD_Day	PM10	-0.0001458	0.0009328	-0.16	0.876	-0.001974	0.0016824	No mediators
ereri_pie	brk1	depICD_Day	PM10	0.0002008	0.0002374	0.85	0.398	-0.0002645	0.0006661	No mediators
p_cde	brk1	depICD_Day	PM10	1.00281	0.0565501	17.73	0	0.891977	1.11365	No mediators
p_intmed	brk1	depICD_Day	PM10	0.0003845	0.0018612	0.21	0.836	-0.0032635	0.0040324	No mediators
p_intref	brk1	depICD_Day	PM10	0.0084786	0.0545271	0.16	0.876	-0.0983925	0.11535	No mediators
p_pie	brk1	depICD_Day	PM10	-0.0116765	0.0166021	-0.7	0.482	-0.0442159	0.020863	No mediators
tereri	brk1	depICD_Day	PM10	-0.0171988	0.0132097	-1.3	0.193	-0.0430892	0.0086917	No mediators
ereri_cde	brk1	depICD_Day	PM2_5	-0.0027148	0.0265321	-0.1	0.919	-0.0547167	0.0492871	Consistent
ereri_intmed	brk1	depICD_Day	PM2_5	5.64e-05	0.0003686	0.15	0.878	-0.0006661	0.0007788	Consistent
ereri_intref	brk1	depICD_Day	PM2_5	-0.0002698	0.0018237	-0.15	0.882	-0.0038442	0.0033047	Consistent
ereri_pie	brk1	depICD_Day	PM2_5	-0.0014014	0.0006692	-2.09	0.036	-0.002713	-8.97e-05	Consistent
p_cde	brk1	depICD_Day	PM2_5	0.627039	2.30658	0.27	0.786	-3.89377	5.14785	Consistent
p_intmed	brk1	depICD_Day	PM2_5	-0.0130189	0.110375	-0.12	0.906	-0.229349	0.203311	Consistent
p_intref	brk1	depICD_Day	PM2_5	0.0623082	0.55133	0.11	0.91	-1.01828	1.14289	Consistent
p_pie	brk1	depICD_Day	PM2_5	0.323672	1.98857	0.16	0.871	-3.57386	4.2212	Consistent
tereri	brk1	depICD_Day	PM2_5	-0.0043296	0.0265521	-0.16	0.87	-0.0563707	0.0477115	Consistent
ereri_cde	brk1	depICD_Day	PMcoarse	-0.0156252	0.0268337	-0.58	0.56	-0.0682183	0.0369679	No mediators
ereri_intmed	brk1	depICD_Day	PMcoarse	-1.99e-06	2.5e-05	-0.08	0.936	-5.09e-05	4.69e-05	No mediators
ereri_intref	brk1	depICD_Day	PMcoarse	-0.0002072	0.0019969	-0.1	0.917	-0.004121	0.0037066	No mediators
ereri_pie	brk1	depICD_Day	PMcoarse	4.77e-05	0.0004683	0.1	0.919	-0.0008701	0.0009655	No mediators
p_cde	brk1	depICD_Day	PMcoarse	0.989769	0.131156	7.55	0	0.732709	1.24683	No mediators
p_intmed	brk1	depICD_Day	PMcoarse	0.000126	0.0015913	0.08	0.937	-0.0029929	0.0032449	No mediators
p_intref	brk1	depICD_Day	PMcoarse	0.0131264	0.128254	0.1	0.918	-0.238247	0.2645	No mediators
p_pie	brk1	depICD_Day	PMcoarse	-0.0030218	0.0301923	-0.1	0.92	-0.0621975	0.0561539	No mediators
tereri	brk1	depICD_Day	PMcoarse	-0.0157867	0.0267801	-0.59	0.556	-0.0682748	0.0367014	No mediators
ereri_cde	bst2	depICD_Day	NO2	-0.0047648	0.0039128	-1.22	0.223	-0.0124337	0.002904	No mediators
ereri_intmed	bst2	depICD_Day	NO2	-5.89e-08	1.24e-06	-0.05	0.962	-2.49e-06	2.37e-06	No mediators
ereri_intref	bst2	depICD_Day	NO2	2.53e-05	0.00021	0.12	0.904	-0.0003864	0.0004369	No mediators
ereri_pie	bst2	depICD_Day	NO2	-3.74e-05	6.96e-05	-0.54	0.591	-0.0001738	9.9e-05	No mediators
p_cde	bst2	depICD_Day	NO2	0.99744	0.0463893	21.5	0	0.906519	1.08836	No mediators
p_intmed	bst2	depICD_Day	NO2	1.23e-05	0.0002697	0.05	0.964	-0.0005163	0.0005409	No mediators
p_intref	bst2	depICD_Day	NO2	-0.005286	0.0442176	-0.12	0.905	-0.0919508	0.0813789	No mediators
p_pie	bst2	depICD_Day	NO2	0.0078334	0.0158253	0.49	0.621	-0.0231837	0.0388505	No mediators
tereri	bst2	depICD_Day	NO2	-0.0047771	0.0039096	-1.22	0.222	-0.0124397	0.0028855	No mediators
ereri_cde	bst2	depICD_Day	NOx	-0.0007316	0.0017464	-0.42	0.675	-0.0041545	0.0026913	No mediators
ereri_intmed	bst2	depICD_Day	NOx	-2.21e-08	1.83e-07	-0.12	0.904	-3.81e-07	3.37e-07	No mediators
ereri_intref	bst2	depICD_Day	NOx	1.55e-05	0.000103	0.15	0.88	-0.0001864	0.0002175	No mediators
ereri_pie	bst2	depICD_Day	NOx	-1.07e-05	3.1e-05	-0.34	0.731	-7.15e-05	5.02e-05	No mediators
p_cde	bst2	depICD_Day	NOx	1.00666	0.148847	6.76	0	0.714926	1.29839	No mediators
p_intmed	bst2	depICD_Day	NOx	3.04e-05	0.0002771	0.11	0.913	-0.0005126	0.0005734	No mediators
p_intref	bst2	depICD_Day	NOx	-0.0213759	0.149792	-0.14	0.887	-0.314962	0.272211	No mediators
p_pie	bst2	depICD_Day	NOx	0.0146852	0.0548907	0.27	0.789	-0.0928986	0.122269	No mediators
tereri	bst2	depICD_Day	NOx	-0.0007268	0.0017416	-0.42	0.676	-0.0041403	0.0026867	No mediators
ereri_cde	bst2	depICD_Day	PM10	-0.0168697	0.0130529	-1.29	0.196	-0.0424529	0.0087135	No mediators
ereri_intmed	bst2	depICD_Day	PM10	-1.6e-05	6.44e-05	-0.25	0.804	-0.0001423	0.0001103	No mediators
ereri_intref	bst2	depICD_Day	PM10	-0.001721	0.0009889	-1.74	0.082	-0.0036593	0.0002173	No mediators
ereri_pie	bst2	depICD_Day	PM10	6.53e-05	0.000262	0.25	0.803	-0.0004481	0.0005788	No mediators
p_cde	bst2	depICD_Day	PM10	0.909841	0.0837703	10.86	0	0.745654	1.07403	No mediators
p_intmed	bst2	depICD_Day	PM10	0.0008618	0.0035358	0.24	0.807	-0.0060681	0.0077918	No mediators
p_intref	bst2	depICD_Day	PM10	0.0928218	0.0845727	1.1	0.272	-0.0729377	0.258581	No mediators
p_pie	bst2	depICD_Day	PM10	-0.0035241	0.0143887	-0.24	0.807	-0.0317255	0.0246773	No mediators
tereri	bst2	depICD_Day	PM10	-0.0185414	0.0130081	-1.43	0.154	-0.0440367	0.0069539	No mediators
ereri_cde	bst2	depICD_Day	PM2_5	-0.0124111	0.0261705	-0.47	0.635	-0.0637043	0.038882	No mediators
ereri_intmed	bst2	depICD_Day	PM2_5	9.97e-05	0.0001771	0.56	0.573	-0.0002474	0.0004467	No mediators
ereri_intref	bst2	depICD_Day	PM2_5	0.0008544	0.0013322	0.64	0.521	-0.0017568	0.0034655	No mediators
ereri_pie	bst2	depICD_Day	PM2_5	0.0006509	0.0004818	1.35	0.177	-0.0002934	0.0015952	No mediators
p_cde	bst2	depICD_Day	PM2_5	1.14852	0.382827	3	0.003	0.398195	1.89885	No mediators
p_intmed	bst2	depICD_Day	PM2_5	-0.0092252	0.0280322	-0.33	0.742	-0.0641674	0.045717	No mediators
p_intref	bst2	depICD_Day	PM2_5	-0.0790619	0.223795	-0.35	0.724	-0.517693	0.359569	No mediators
p_pie	bst2	depICD_Day	PM2_5	-0.0602362	0.153847	-0.39	0.695	-0.361771	0.241299	No mediators
tereri	bst2	depICD_Day	PM2_5	-0.0108062	0.0261061	-0.41	0.679	-0.0619732	0.0403608	No mediators
ereri_cde	bst2	depICD_Day	PMcoarse	-0.012121	0.0264014	-0.46	0.646	-0.0638669	0.0396249	No mediators
ereri_intmed	bst2	depICD_Day	PMcoarse	0.000157	0.0003128	0.5	0.616	-0.0004562	0.0007701	No mediators
ereri_intref	bst2	depICD_Day	PMcoarse	-0.0041276	0.00218	-1.89	0.058	-0.0084003	0.0001452	No mediators
ereri_pie	bst2	depICD_Day	PMcoarse	-0.000315	0.0006143	-0.51	0.608	-0.0015191	0.0008891	No mediators
p_cde	bst2	depICD_Day	PMcoarse	0.738787	0.43895	1.68	0.092	-0.121538	1.59911	No mediators
p_intmed	bst2	depICD_Day	PMcoarse	-0.0095688	0.0241367	-0.4	0.692	-0.0568759	0.0377382	No mediators
p_intref	bst2	depICD_Day	PMcoarse	0.251579	0.423567	0.59	0.553	-0.578597	1.08176	No mediators
p_pie	bst2	depICD_Day	PMcoarse	0.0192022	0.0481125	0.4	0.69	-0.0750966	0.113501	No mediators
tereri	bst2	depICD_Day	PMcoarse	-0.0164066	0.026336	-0.62	0.533	-0.0680242	0.035211	No mediators
ereri_cde	casp8	depICD_Day	NO2	-0.0043033	0.0038981	-1.1	0.27	-0.0119433	0.0033368	No mediators
ereri_intmed	casp8	depICD_Day	NO2	1.66e-06	6.56e-06	0.25	0.8	-1.12e-05	1.45e-05	No mediators
ereri_intref	casp8	depICD_Day	NO2	6.59e-05	0.0002137	0.31	0.758	-0.0003529	0.0004847	No mediators
ereri_pie	casp8	depICD_Day	NO2	0.0001543	7.93e-05	1.94	0.052	-1.2e-06	0.0003097	No mediators
p_cde	casp8	depICD_Day	NO2	1.05433	0.0789783	13.35	0	0.89954	1.20913	No mediators
p_intmed	casp8	depICD_Day	NO2	-0.0004075	0.0016885	-0.24	0.809	-0.0037169	0.0029019	No mediators
p_intref	casp8	depICD_Day	NO2	-0.016134	0.0553089	-0.29	0.771	-0.124537	0.0922696	No mediators
p_pie	casp8	depICD_Day	NO2	-0.0377929	0.0412665	-0.92	0.36	-0.118674	0.0430879	No mediators
tereri	casp8	depICD_Day	NO2	-0.0040815	0.0039035	-1.05	0.296	-0.0117322	0.0035692	No mediators
ereri_cde	casp8	depICD_Day	NOx	-0.0004982	0.0017305	-0.29	0.773	-0.00389	0.0028936	No mediators
ereri_intmed	casp8	depICD_Day	NOx	-2.33e-07	6.28e-07	-0.37	0.711	-1.46e-06	9.99e-07	No mediators
ereri_intref	casp8	depICD_Day	NOx	4.36e-05	0.0001061	0.41	0.681	-0.0001644	0.0002517	No mediators
ereri_pie	casp8	depICD_Day	NOx	-2.81e-05	2.89e-05	-0.97	0.33	-8.47e-05	2.85e-05	No mediators
p_cde	casp8	depICD_Day	NOx	1.03166	0.25977	3.97	0	0.522521	1.5408	No mediators
p_intmed	casp8	depICD_Day	NOx	0.0004823	0.0022556	0.21	0.831	-0.0039386	0.0049032	No mediators
p_intref	casp8	depICD_Day	NOx	-0.0903301	0.403055	-0.22	0.823	-0.880304	0.699643	No mediators
p_pie	casp8	depICD_Day	NOx	0.0581867	0.216436	0.27	0.788	-0.36602	0.482394	No mediators
tereri	casp8	depICD_Day	NOx	-0.0004829	0.0017341	-0.28	0.781	-0.0038818	0.0029159	No mediators
ereri_cde	casp8	depICD_Day	PM10	-0.0168677	0.012963	-1.3	0.193	-0.0422746	0.0085393	NA
ereri_intmed	casp8	depICD_Day	PM10	-0.0002148	0.0001232	-1.74	0.081	-0.0004562	2.67e-05	NA
ereri_intref	casp8	depICD_Day	PM10	-0.0022022	0.0011301	-1.95	0.051	-0.0044171	1.27e-05	NA
ereri_pie	casp8	depICD_Day	PM10	0.0005873	0.0002973	1.98	0.048	4.52e-06	0.0011701	NA
p_cde	casp8	depICD_Day	PM10	0.902145	0.0857523	10.52	0	0.734074	1.07022	NA
p_intmed	casp8	depICD_Day	PM10	0.0114864	0.0099541	1.15	0.249	-0.0080232	0.0309961	NA
p_intref	casp8	depICD_Day	PM10	0.11778	0.0980947	1.2	0.23	-0.0744823	0.310042	NA
p_pie	casp8	depICD_Day	PM10	-0.0314116	0.0270783	-1.16	0.246	-0.0844841	0.0216608	NA
tereri	casp8	depICD_Day	PM10	-0.0186973	0.0130134	-1.44	0.151	-0.0442031	0.0068085	NA
ereri_cde	casp8	depICD_Day	PM2_5	-0.0044279	0.0261357	-0.17	0.865	-0.055653	0.0467972	Consistent
ereri_intmed	casp8	depICD_Day	PM2_5	0.0001137	0.0003534	0.32	0.748	-0.000579	0.0008063	Consistent
ereri_intref	casp8	depICD_Day	PM2_5	-0.0005417	0.0017259	-0.31	0.754	-0.0039244	0.0028411	Consistent
ereri_pie	casp8	depICD_Day	PM2_5	-0.0012704	0.0006257	-2.03	0.042	-0.0024968	-4.39e-05	Consistent
p_cde	casp8	depICD_Day	PM2_5	0.722775	1.19762	0.6	0.546	-1.62451	3.07006	Consistent
p_intmed	casp8	depICD_Day	PM2_5	-0.0185548	0.0915188	-0.2	0.839	-0.197928	0.160819	Consistent
p_intref	casp8	depICD_Day	PM2_5	0.0884156	0.449595	0.2	0.844	-0.792775	0.969607	Consistent
p_pie	casp8	depICD_Day	PM2_5	0.207365	0.890389	0.23	0.816	-1.53777	1.9525	Consistent
tereri	casp8	depICD_Day	PM2_5	-0.0061262	0.0262126	-0.23	0.815	-0.0575019	0.0452494	Consistent
ereri_cde	casp8	depICD_Day	PMcoarse	-0.0160844	0.026288	-0.61	0.541	-0.067608	0.0354391	No mediators
ereri_intmed	casp8	depICD_Day	PMcoarse	-0.0001563	0.0003846	-0.41	0.685	-0.0009101	0.0005976	No mediators
ereri_intref	casp8	depICD_Day	PMcoarse	-0.0045518	0.00237	-1.92	0.055	-0.009197	9.33e-05	No mediators
ereri_pie	casp8	depICD_Day	PMcoarse	0.0002477	0.0006048	0.41	0.682	-0.0009376	0.001433	No mediators
p_cde	casp8	depICD_Day	PMcoarse	0.782895	0.290015	2.7	0.007	0.214476	1.35131	No mediators
p_intmed	casp8	depICD_Day	PMcoarse	0.0076053	0.0210108	0.36	0.717	-0.0335751	0.0487858	No mediators
p_intref	casp8	depICD_Day	PMcoarse	0.221557	0.295385	0.75	0.453	-0.357387	0.800502	No mediators
p_pie	casp8	depICD_Day	PMcoarse	-0.012058	0.0334011	-0.36	0.718	-0.077523	0.0534069	No mediators
tereri	casp8	depICD_Day	PMcoarse	-0.0205448	0.0264604	-0.78	0.437	-0.0724062	0.0313167	No mediators
ereri_cde	chgb	depICD_Day	NO2	-0.0045825	0.0039065	-1.17	0.241	-0.0122391	0.003074	No mediators
ereri_intmed	chgb	depICD_Day	NO2	-3.53e-06	4.32e-06	-0.82	0.414	-1.2e-05	4.94e-06	No mediators
ereri_intref	chgb	depICD_Day	NO2	-0.0001858	0.0002141	-0.87	0.386	-0.0006055	0.000234	No mediators
ereri_pie	chgb	depICD_Day	NO2	9.1e-05	6.92e-05	1.32	0.188	-4.46e-05	0.0002266	No mediators
p_cde	chgb	depICD_Day	NO2	0.979003	0.0487806	20.07	0	0.883395	1.07461	No mediators
p_intmed	chgb	depICD_Day	NO2	0.0007541	0.0010872	0.69	0.488	-0.0013768	0.0028851	No mediators
p_intref	chgb	depICD_Day	NO2	0.0396831	0.0557225	0.71	0.476	-0.0695309	0.148897	No mediators
p_pie	chgb	depICD_Day	NO2	-0.0194403	0.0221276	-0.88	0.38	-0.0628096	0.0239289	No mediators
tereri	chgb	depICD_Day	NO2	-0.0046808	0.0039079	-1.2	0.231	-0.0123402	0.0029785	No mediators
ereri_cde	chgb	depICD_Day	NOx	-0.0005855	0.0017363	-0.34	0.736	-0.0039885	0.0028176	No mediators
ereri_intmed	chgb	depICD_Day	NOx	7.21e-08	5.21e-07	0.14	0.89	-9.49e-07	1.09e-06	No mediators
ereri_intref	chgb	depICD_Day	NOx	-9.27e-05	0.0001044	-0.89	0.374	-0.0002973	0.0001119	No mediators
ereri_pie	chgb	depICD_Day	NOx	-3.89e-06	2.78e-05	-0.14	0.889	-5.83e-05	5.05e-05	No mediators
p_cde	chgb	depICD_Day	NOx	0.85846	0.387836	2.21	0.027	0.0983144	1.61861	No mediators
p_intmed	chgb	depICD_Day	NOx	-0.0001057	0.0008045	-0.13	0.895	-0.0016824	0.0014711	No mediators
p_intref	chgb	depICD_Day	NOx	0.13594	0.373008	0.36	0.716	-0.595142	0.867022	No mediators
p_pie	chgb	depICD_Day	NOx	0.0057064	0.0430259	0.13	0.894	-0.0786227	0.0900355	No mediators
tereri	chgb	depICD_Day	NOx	-0.000682	0.0017375	-0.39	0.695	-0.0040875	0.0027235	No mediators
ereri_cde	chgb	depICD_Day	PM10	-0.0195812	0.0130152	-1.5	0.132	-0.0450905	0.005928	No mediators
ereri_intmed	chgb	depICD_Day	PM10	1.11e-06	1.86e-05	0.06	0.952	-3.53e-05	3.75e-05	No mediators
ereri_intref	chgb	depICD_Day	PM10	2.57e-07	0.0007938	0	1	-0.0015555	0.001556	No mediators
ereri_pie	chgb	depICD_Day	PM10	-0.0001136	0.000203	-0.56	0.576	-0.0005115	0.0002844	No mediators
p_cde	chgb	depICD_Day	PM10	0.994303	0.0413446	24.05	0	0.913269	1.07534	No mediators
p_intmed	chgb	depICD_Day	PM10	-5.62e-05	0.0009428	-0.06	0.952	-0.001904	0.0017916	No mediators
p_intref	chgb	depICD_Day	PM10	-1.3e-05	0.0403292	0	1	-0.0790568	0.0790307	No mediators
p_pie	chgb	depICD_Day	PM10	0.005766	0.0109401	0.53	0.598	-0.0156762	0.0272083	No mediators
tereri	chgb	depICD_Day	PM10	-0.0196934	0.0130016	-1.51	0.13	-0.0451761	0.0057892	No mediators
ereri_cde	chgb	depICD_Day	PM2_5	-0.0070224	0.0260957	-0.27	0.788	-0.0581691	0.0441243	No mediators
ereri_intmed	chgb	depICD_Day	PM2_5	0.0001414	0.0002561	0.55	0.581	-0.0003606	0.0006434	No mediators
ereri_intref	chgb	depICD_Day	PM2_5	-0.0008561	0.0015729	-0.54	0.586	-0.003939	0.0022267	No mediators
ereri_pie	chgb	depICD_Day	PM2_5	-0.0009442	0.0005546	-1.7	0.089	-0.0020311	0.0001428	No mediators
p_cde	chgb	depICD_Day	PM2_5	0.808911	0.599094	1.35	0.177	-0.365291	1.98311	No mediators
p_intmed	chgb	depICD_Day	PM2_5	-0.0162838	0.055145	-0.3	0.768	-0.124366	0.0917984	No mediators
p_intref	chgb	depICD_Day	PM2_5	0.0986148	0.3422	0.29	0.773	-0.572085	0.769315	No mediators
p_pie	chgb	depICD_Day	PM2_5	0.108758	0.33227	0.33	0.743	-0.542479	0.759995	No mediators
tereri	chgb	depICD_Day	PM2_5	-0.0086813	0.0260841	-0.33	0.739	-0.0598052	0.0424425	No mediators
ereri_cde	chgb	depICD_Day	PMcoarse	-0.0168789	0.0263671	-0.64	0.522	-0.0685574	0.0347997	No mediators
ereri_intmed	chgb	depICD_Day	PMcoarse	1.16e-05	5.9e-05	0.2	0.844	-0.0001041	0.0001273	No mediators
ereri_intref	chgb	depICD_Day	PMcoarse	-0.0005529	0.0016809	-0.33	0.742	-0.0038474	0.0027415	No mediators
ereri_pie	chgb	depICD_Day	PMcoarse	-0.000101	0.0004313	-0.23	0.815	-0.0009463	0.0007444	No mediators
p_cde	chgb	depICD_Day	PMcoarse	0.96334	0.111471	8.64	0	0.744861	1.18182	No mediators
p_intmed	chgb	depICD_Day	PMcoarse	-0.0006615	0.0034701	-0.19	0.849	-0.0074627	0.0061397	No mediators
p_intref	chgb	depICD_Day	PMcoarse	0.0315584	0.106206	0.3	0.766	-0.176601	0.239718	No mediators
p_pie	chgb	depICD_Day	PMcoarse	0.0057629	0.025976	0.22	0.824	-0.045149	0.0566749	No mediators
tereri	chgb	depICD_Day	PMcoarse	-0.0175212	0.0263472	-0.67	0.506	-0.0691607	0.0341183	No mediators
ereri_cde	clec4d	depICD_Day	NO2	-0.00392	0.0039216	-1	0.318	-0.0116062	0.0037661	Consistent
ereri_intmed	clec4d	depICD_Day	NO2	-2.28e-06	6.2e-06	-0.37	0.713	-1.44e-05	9.88e-06	Consistent
ereri_intref	clec4d	depICD_Day	NO2	0.0001252	0.0002791	0.45	0.654	-0.0004219	0.0006723	Consistent
ereri_pie	clec4d	depICD_Day	NO2	-0.0002237	0.000102	-2.19	0.028	-0.0004236	-2.38e-05	Consistent
p_cde	clec4d	depICD_Day	NO2	0.974931	0.0768744	12.68	0	0.82426	1.1256	Consistent
p_intmed	clec4d	depICD_Day	NO2	0.0005673	0.001693	0.34	0.738	-0.0027509	0.0038856	Consistent
p_intref	clec4d	depICD_Day	NO2	-0.0311332	0.0767651	-0.41	0.685	-0.18159	0.119324	Consistent
p_pie	clec4d	depICD_Day	NO2	0.0556347	0.0595122	0.93	0.35	-0.061007	0.172276	Consistent
tereri	clec4d	depICD_Day	NO2	-0.0040208	0.0039214	-1.03	0.305	-0.0117067	0.003665	Consistent
ereri_cde	clec4d	depICD_Day	NOx	-0.0005527	0.0017486	-0.32	0.752	-0.0039799	0.0028745	Consistent
ereri_intmed	clec4d	depICD_Day	NOx	-5.79e-07	1.2e-06	-0.48	0.628	-2.92e-06	1.76e-06	Consistent
ereri_intref	clec4d	depICD_Day	NOx	6.93e-05	0.0001333	0.52	0.603	-0.0001921	0.0003306	Consistent
ereri_pie	clec4d	depICD_Day	NOx	-9e-05	4.46e-05	-2.02	0.043	-0.0001773	-2.64e-06	Consistent
p_cde	clec4d	depICD_Day	NOx	0.962909	0.267007	3.61	0	0.439584	1.48623	Consistent
p_intmed	clec4d	depICD_Day	NOx	0.0010083	0.0038382	0.26	0.793	-0.0065145	0.0085311	Consistent
p_intref	clec4d	depICD_Day	NOx	-0.120679	0.43747	-0.28	0.783	-0.978104	0.736745	Consistent
p_pie	clec4d	depICD_Day	NOx	0.156762	0.481744	0.33	0.745	-0.787438	1.10096	Consistent
tereri	clec4d	depICD_Day	NOx	-0.000574	0.0017458	-0.33	0.742	-0.0039956	0.0028476	Consistent
ereri_cde	clec4d	depICD_Day	PM10	-0.016078	0.0131433	-1.22	0.221	-0.0418385	0.0096824	No mediators
ereri_intmed	clec4d	depICD_Day	PM10	2.06e-05	3.98e-05	0.52	0.604	-5.74e-05	9.86e-05	No mediators
ereri_intref	clec4d	depICD_Day	PM10	-0.0006374	0.0012305	-0.52	0.604	-0.0030491	0.0017744	No mediators
ereri_pie	clec4d	depICD_Day	PM10	-0.0003183	0.0003163	-1.01	0.314	-0.0009382	0.0003017	No mediators
p_cde	clec4d	depICD_Day	PM10	0.945042	0.0848761	11.13	0	0.778688	1.1114	No mediators
p_intmed	clec4d	depICD_Day	PM10	-0.0012122	0.0024536	-0.49	0.621	-0.0060212	0.0035968	No mediators
p_intref	clec4d	depICD_Day	PM10	0.0374635	0.0774749	0.48	0.629	-0.114385	0.189312	No mediators
p_pie	clec4d	depICD_Day	PM10	0.0187064	0.0232958	0.8	0.422	-0.0269526	0.0643654	No mediators
tereri	clec4d	depICD_Day	PM10	-0.017013	0.0131038	-1.3	0.194	-0.042696	0.00867	No mediators
ereri_cde	clec4d	depICD_Day	PM2_5	-0.0049316	0.0262935	-0.19	0.851	-0.056466	0.0466028	Consistent
ereri_intmed	clec4d	depICD_Day	PM2_5	2.45e-06	0.0002877	0.01	0.993	-0.0005614	0.0005663	Consistent
ereri_intref	clec4d	depICD_Day	PM2_5	8.05e-06	0.0021459	0	0.997	-0.0041979	0.0042139	Consistent
ereri_pie	clec4d	depICD_Day	PM2_5	-0.0015207	0.0007263	-2.09	0.036	-0.0029442	-9.71e-05	Consistent
p_cde	clec4d	depICD_Day	PM2_5	0.765567	1.0053	0.76	0.446	-1.20478	2.73591	Consistent
p_intmed	clec4d	depICD_Day	PM2_5	-0.0003806	0.0445279	-0.01	0.993	-0.0876536	0.0868924	Consistent
p_intref	clec4d	depICD_Day	PM2_5	-0.0012492	0.333401	0	0.997	-0.654703	0.652205	Consistent
p_pie	clec4d	depICD_Day	PM2_5	0.236063	0.967634	0.24	0.807	-1.66047	2.13259	Consistent
tereri	clec4d	depICD_Day	PM2_5	-0.0064418	0.0262566	-0.25	0.806	-0.0579039	0.0450203	Consistent
ereri_cde	clec4d	depICD_Day	PMcoarse	-0.0113319	0.0266591	-0.43	0.671	-0.0635827	0.0409189	No mediators
ereri_intmed	clec4d	depICD_Day	PMcoarse	0.0001538	0.0002854	0.54	0.59	-0.0004056	0.0007131	No mediators
ereri_intref	clec4d	depICD_Day	PMcoarse	-0.0013943	0.002632	-0.53	0.596	-0.0065529	0.0037643	No mediators
ereri_pie	clec4d	depICD_Day	PMcoarse	-0.001261	0.0007118	-1.77	0.076	-0.002656	0.0001341	No mediators
p_cde	clec4d	depICD_Day	PMcoarse	0.819169	0.394298	2.08	0.038	0.0463602	1.59198	No mediators
p_intmed	clec4d	depICD_Day	PMcoarse	-0.0111149	0.0286304	-0.39	0.698	-0.0672294	0.0449996	No mediators
p_intref	clec4d	depICD_Day	PMcoarse	0.100792	0.269862	0.37	0.709	-0.428127	0.629712	No mediators
p_pie	clec4d	depICD_Day	PMcoarse	0.0911535	0.181772	0.5	0.616	-0.265112	0.44742	No mediators
tereri	clec4d	depICD_Day	PMcoarse	-0.0138334	0.0265465	-0.52	0.602	-0.0658636	0.0381968	No mediators
ereri_cde	comt	depICD_Day	NO2	-0.0051344	0.0039867	-1.29	0.198	-0.0129481	0.0026793	No mediators
ereri_intmed	comt	depICD_Day	NO2	-3.55e-06	5.79e-06	-0.61	0.54	-1.49e-05	7.79e-06	No mediators
ereri_intref	comt	depICD_Day	NO2	-0.0001155	0.0002032	-0.57	0.57	-0.0005137	0.0002827	No mediators
ereri_pie	comt	depICD_Day	NO2	0.0001133	7.07e-05	1.6	0.109	-2.52e-05	0.0002518	No mediators
p_cde	comt	depICD_Day	NO2	0.998886	0.0399891	24.98	0	0.920509	1.07726	No mediators
p_intmed	comt	depICD_Day	NO2	0.0006897	0.0012131	0.57	0.57	-0.0016879	0.0030674	No mediators
p_intref	comt	depICD_Day	NO2	0.0224663	0.0426887	0.53	0.599	-0.0612021	0.106135	No mediators
p_pie	comt	depICD_Day	NO2	-0.0220422	0.0220657	-1	0.318	-0.0652902	0.0212058	No mediators
tereri	comt	depICD_Day	NO2	-0.0051401	0.003989	-1.29	0.198	-0.0129584	0.0026781	No mediators
ereri_cde	comt	depICD_Day	NOx	-0.0008114	0.0017791	-0.46	0.648	-0.0042984	0.0026755	No mediators
ereri_intmed	comt	depICD_Day	NOx	6.48e-08	3.68e-07	0.18	0.86	-6.57e-07	7.86e-07	No mediators
ereri_intref	comt	depICD_Day	NOx	-1.6e-05	9.67e-05	-0.17	0.869	-0.0002056	0.0001736	No mediators
ereri_pie	comt	depICD_Day	NOx	-1.45e-05	2.52e-05	-0.57	0.566	-6.4e-05	3.5e-05	No mediators
p_cde	comt	depICD_Day	NOx	0.963864	0.138866	6.94	0	0.691692	1.23603	No mediators
p_intmed	comt	depICD_Day	NOx	-7.69e-05	0.0004574	-0.17	0.866	-0.0009733	0.0008195	No mediators
p_intref	comt	depICD_Day	NOx	0.0190137	0.120101	0.16	0.874	-0.21638	0.254408	No mediators
p_pie	comt	depICD_Day	NOx	0.0171996	0.0468266	0.37	0.713	-0.074579	0.108978	No mediators
tereri	comt	depICD_Day	NOx	-0.0008419	0.0017807	-0.47	0.636	-0.004332	0.0026482	No mediators
ereri_cde	comt	depICD_Day	PM10	-0.0159162	0.0132002	-1.21	0.228	-0.0417882	0.0099557	No mediators
ereri_intmed	comt	depICD_Day	PM10	-0.0001703	0.000114	-1.49	0.135	-0.0003937	5.31e-05	No mediators
ereri_intref	comt	depICD_Day	PM10	-0.0018433	0.0010851	-1.7	0.089	-0.00397	0.0002834	No mediators
ereri_pie	comt	depICD_Day	PM10	0.0004302	0.0002654	1.62	0.105	-8.99e-05	0.0009503	No mediators
p_cde	comt	depICD_Day	PM10	0.909517	0.087657	10.38	0	0.737713	1.08132	No mediators
p_intmed	comt	depICD_Day	PM10	0.0097311	0.0095524	1.02	0.308	-0.0089912	0.0284534	No mediators
p_intref	comt	depICD_Day	PM10	0.105335	0.0980552	1.07	0.283	-0.08685	0.297519	No mediators
p_pie	comt	depICD_Day	PM10	-0.0245831	0.0240168	-1.02	0.306	-0.0716551	0.0224889	No mediators
tereri	comt	depICD_Day	PM10	-0.0174996	0.0132288	-1.32	0.186	-0.0434277	0.0084284	No mediators
ereri_cde	comt	depICD_Day	PM2_5	-0.0109529	0.0264644	-0.41	0.679	-0.0628222	0.0409164	No mediators
ereri_intmed	comt	depICD_Day	PM2_5	0.0001423	0.0002236	0.64	0.524	-0.0002958	0.0005805	No mediators
ereri_intref	comt	depICD_Day	PM2_5	-0.0010212	0.0015671	-0.65	0.515	-0.0040928	0.0020503	No mediators
ereri_pie	comt	depICD_Day	PM2_5	-0.0006597	0.0004943	-1.33	0.182	-0.0016286	0.0003092	No mediators
p_cde	comt	depICD_Day	PM2_5	0.876829	0.284924	3.08	0.002	0.318387	1.43527	No mediators
p_intmed	comt	depICD_Day	PM2_5	-0.0113958	0.0286797	-0.4	0.691	-0.0676069	0.0448154	No mediators
p_intref	comt	depICD_Day	PM2_5	0.0817548	0.207784	0.39	0.694	-0.325494	0.489004	No mediators
p_pie	comt	depICD_Day	PM2_5	0.0528123	0.118103	0.45	0.655	-0.178666	0.284291	No mediators
tereri	comt	depICD_Day	PM2_5	-0.0124915	0.0264996	-0.47	0.637	-0.0644298	0.0394468	No mediators
ereri_cde	comt	depICD_Day	PMcoarse	-0.0111144	0.0267687	-0.42	0.678	-0.0635802	0.0413513	No mediators
ereri_intmed	comt	depICD_Day	PMcoarse	-5.76e-05	0.0003967	-0.15	0.884	-0.0008352	0.0007199	No mediators
ereri_intref	comt	depICD_Day	PMcoarse	-0.0041325	0.0023355	-1.77	0.077	-0.0087101	0.0004451	No mediators
ereri_pie	comt	depICD_Day	PMcoarse	8.23e-05	0.0005661	0.15	0.884	-0.0010271	0.0011918	No mediators
p_cde	comt	depICD_Day	PMcoarse	0.730145	0.487096	1.5	0.134	-0.224546	1.68484	No mediators
p_intmed	comt	depICD_Day	PMcoarse	0.0037872	0.0269386	0.14	0.888	-0.0490115	0.0565859	No mediators
p_intref	comt	depICD_Day	PMcoarse	0.271476	0.48979	0.55	0.579	-0.688495	1.23145	No mediators
p_pie	comt	depICD_Day	PMcoarse	-0.0054079	0.0384954	-0.14	0.888	-0.0808575	0.0700418	No mediators
tereri	comt	depICD_Day	PMcoarse	-0.0152222	0.0268857	-0.57	0.571	-0.0679173	0.0374728	No mediators
ereri_cde	cpped1	depICD_Day	NO2	-0.0050541	0.0039042	-1.29	0.195	-0.0127062	0.0025981	Inconsistent
ereri_intmed	cpped1	depICD_Day	NO2	2.04e-06	8.76e-06	0.23	0.815	-1.51e-05	1.92e-05	Inconsistent
ereri_intref	cpped1	depICD_Day	NO2	5.37e-05	0.0001848	0.29	0.771	-0.0003085	0.0004159	Inconsistent
ereri_pie	cpped1	depICD_Day	NO2	0.0001843	8.79e-05	2.1	0.036	1.2e-05	0.0003566	Inconsistent
p_cde	cpped1	depICD_Day	NO2	1.04985	0.0600152	17.49	0	0.932228	1.16748	Inconsistent
p_intmed	cpped1	depICD_Day	NO2	-0.0004248	0.0018712	-0.23	0.82	-0.0040923	0.0032427	Inconsistent
p_intref	cpped1	depICD_Day	NO2	-0.0111509	0.039555	-0.28	0.778	-0.0886772	0.0663754	Inconsistent
p_pie	cpped1	depICD_Day	NO2	-0.0382797	0.0362028	-1.06	0.29	-0.109236	0.0326765	Inconsistent
tereri	cpped1	depICD_Day	NO2	-0.0048141	0.0039027	-1.23	0.217	-0.0124632	0.0028351	Inconsistent
ereri_cde	cpped1	depICD_Day	NOx	-0.000823	0.0017391	-0.47	0.636	-0.0042316	0.0025856	No mediators
ereri_intmed	cpped1	depICD_Day	NOx	-1.05e-07	3.66e-07	-0.29	0.773	-8.22e-07	6.12e-07	No mediators
ereri_intref	cpped1	depICD_Day	NOx	5.28e-05	9.06e-05	0.58	0.56	-0.0001247	0.0002303	No mediators
ereri_pie	cpped1	depICD_Day	NOx	-8e-06	2.41e-05	-0.33	0.74	-5.53e-05	3.93e-05	No mediators
p_cde	cpped1	depICD_Day	NOx	1.05744	0.173457	6.1	0	0.717472	1.39741	No mediators
p_intmed	cpped1	depICD_Day	NOx	0.0001354	0.0005598	0.24	0.809	-0.0009618	0.0012327	No mediators
p_intref	cpped1	depICD_Day	NOx	-0.0678554	0.188429	-0.36	0.719	-0.43717	0.301459	No mediators
p_pie	cpped1	depICD_Day	NOx	0.0102786	0.0383277	0.27	0.789	-0.0648423	0.0853996	No mediators
tereri	cpped1	depICD_Day	NOx	-0.0007783	0.0017346	-0.45	0.654	-0.004178	0.0026214	No mediators
ereri_cde	cpped1	depICD_Day	PM10	-0.0191883	0.0129647	-1.48	0.139	-0.0445987	0.0062221	NA
ereri_intmed	cpped1	depICD_Day	PM10	-0.0003021	0.0001509	-2	0.045	-0.0005977	-6.4e-06	NA
ereri_intref	cpped1	depICD_Day	PM10	-0.0017543	0.0010291	-1.7	0.088	-0.0037713	0.0002628	NA
ereri_pie	cpped1	depICD_Day	PM10	0.0007903	0.0003317	2.38	0.017	0.0001403	0.0014403	NA
p_cde	cpped1	depICD_Day	PM10	0.938105	0.0593968	15.79	0	0.821689	1.05452	NA
p_intmed	cpped1	depICD_Day	PM10	0.014768	0.0115559	1.28	0.201	-0.0078812	0.0374173	NA
p_intref	cpped1	depICD_Day	PM10	0.0857643	0.0725894	1.18	0.237	-0.0565084	0.228037	NA
p_pie	cpped1	depICD_Day	PM10	-0.0386368	0.0294125	-1.31	0.189	-0.0962842	0.0190106	NA
tereri	cpped1	depICD_Day	PM10	-0.0204543	0.0129817	-1.58	0.115	-0.045898	0.0049893	NA
ereri_cde	cpped1	depICD_Day	PM2_5	-0.0089668	0.0260239	-0.34	0.73	-0.0599727	0.0420391	No mediators
ereri_intmed	cpped1	depICD_Day	PM2_5	-4.67e-05	0.0003376	-0.14	0.89	-0.0007083	0.000615	No mediators
ereri_intref	cpped1	depICD_Day	PM2_5	0.0002251	0.0014918	0.15	0.88	-0.0026987	0.0031489	No mediators
ereri_pie	cpped1	depICD_Day	PM2_5	-0.0009841	0.0005578	-1.76	0.078	-0.0020775	0.0001092	No mediators
p_cde	cpped1	depICD_Day	PM2_5	0.917556	0.260815	3.52	0	0.406367	1.42874	No mediators
p_intmed	cpped1	depICD_Day	PM2_5	0.0047742	0.0376691	0.13	0.899	-0.0690558	0.0786042	No mediators
p_intref	cpped1	depICD_Day	PM2_5	-0.0230323	0.166725	-0.14	0.89	-0.349807	0.303742	No mediators
p_pie	cpped1	depICD_Day	PM2_5	0.100702	0.273762	0.37	0.713	-0.435861	0.637265	No mediators
tereri	cpped1	depICD_Day	PM2_5	-0.0097725	0.0260222	-0.38	0.707	-0.060775	0.0412301	No mediators
ereri_cde	cpped1	depICD_Day	PMcoarse	-0.0180806	0.0262367	-0.69	0.491	-0.0695036	0.0333423	No mediators
ereri_intmed	cpped1	depICD_Day	PMcoarse	-0.0007884	0.0004924	-1.6	0.109	-0.0017535	0.0001766	No mediators
ereri_intref	cpped1	depICD_Day	PMcoarse	-0.0032675	0.0020335	-1.61	0.108	-0.0072531	0.0007181	No mediators
ereri_pie	cpped1	depICD_Day	PMcoarse	0.0012394	0.000646	1.92	0.055	-2.67e-05	0.0025056	No mediators
p_cde	cpped1	depICD_Day	PMcoarse	0.865221	0.188383	4.59	0	0.495997	1.23445	No mediators
p_intmed	cpped1	depICD_Day	PMcoarse	0.0377295	0.0514888	0.73	0.464	-0.0631866	0.138646	No mediators
p_intref	cpped1	depICD_Day	PMcoarse	0.156361	0.213946	0.73	0.465	-0.262966	0.575687	No mediators
p_pie	cpped1	depICD_Day	PMcoarse	-0.059311	0.0805613	-0.74	0.462	-0.217208	0.0985863	No mediators
tereri	cpped1	depICD_Day	PMcoarse	-0.0208971	0.0263207	-0.79	0.427	-0.0724848	0.0306906	No mediators
ereri_cde	cxadr	depICD_Day	NO2	-0.0045362	0.0039224	-1.16	0.247	-0.0122239	0.0031516	No mediators
ereri_intmed	cxadr	depICD_Day	NO2	1.63e-06	3.23e-06	0.5	0.615	-4.71e-06	7.96e-06	No mediators
ereri_intref	cxadr	depICD_Day	NO2	0.0003809	0.0002942	1.29	0.195	-0.0001958	0.0009576	No mediators
ereri_pie	cxadr	depICD_Day	NO2	5.03e-05	9.16e-05	0.55	0.583	-0.0001292	0.0002298	No mediators
p_cde	cxadr	depICD_Day	NO2	1.10548	0.127952	8.64	0	0.8547	1.35627	No mediators
p_intmed	cxadr	depICD_Day	NO2	-0.0003961	0.0008956	-0.44	0.658	-0.0021515	0.0013593	No mediators
p_intref	cxadr	depICD_Day	NO2	-0.0928273	0.115463	-0.8	0.421	-0.319131	0.133476	No mediators
p_pie	cxadr	depICD_Day	NO2	-0.0122592	0.0254508	-0.48	0.63	-0.0621419	0.0376235	No mediators
tereri	cxadr	depICD_Day	NO2	-0.0041033	0.00392	-1.05	0.295	-0.0117864	0.0035798	No mediators
ereri_cde	cxadr	depICD_Day	NOx	-0.0010147	0.0017602	-0.58	0.564	-0.0044648	0.0024353	No mediators
ereri_intmed	cxadr	depICD_Day	NOx	3.89e-07	9.53e-07	0.41	0.683	-1.48e-06	2.26e-06	No mediators
ereri_intref	cxadr	depICD_Day	NOx	0.0002538	0.0001416	1.79	0.073	-2.38e-05	0.0005314	No mediators
ereri_pie	cxadr	depICD_Day	NOx	1.69e-05	4.06e-05	0.42	0.677	-6.26e-05	9.64e-05	No mediators
p_cde	cxadr	depICD_Day	NOx	1.3645	0.874629	1.56	0.119	-0.349743	3.07874	No mediators
p_intmed	cxadr	depICD_Day	NOx	-0.0005227	0.0018045	-0.29	0.772	-0.0040594	0.003014	No mediators
p_intref	cxadr	depICD_Day	NOx	-0.341245	0.817937	-0.42	0.677	-1.94437	1.26188	No mediators
p_pie	cxadr	depICD_Day	NOx	-0.0227303	0.0773109	-0.29	0.769	-0.174257	0.128796	No mediators
tereri	cxadr	depICD_Day	NOx	-0.0007437	0.0017496	-0.43	0.671	-0.0041728	0.0026854	No mediators
ereri_cde	cxadr	depICD_Day	PM10	-0.0149059	0.0131013	-1.14	0.255	-0.0405841	0.0107723	No mediators
ereri_intmed	cxadr	depICD_Day	PM10	-3.51e-05	6.13e-05	-0.57	0.567	-0.0001552	8.51e-05	No mediators
ereri_intref	cxadr	depICD_Day	PM10	-0.0020888	0.0013559	-1.54	0.123	-0.0047462	0.0005687	No mediators
ereri_pie	cxadr	depICD_Day	PM10	0.0002107	0.0003494	0.6	0.546	-0.0004741	0.0008956	No mediators
p_cde	cxadr	depICD_Day	PM10	0.886252	0.118684	7.47	0	0.653636	1.11887	No mediators
p_intmed	cxadr	depICD_Day	PM10	0.0020863	0.0039759	0.52	0.6	-0.0057063	0.0098789	No mediators
p_intref	cxadr	depICD_Day	PM10	0.124192	0.123742	1	0.316	-0.118338	0.366722	No mediators
p_pie	cxadr	depICD_Day	PM10	-0.01253	0.0231597	-0.54	0.588	-0.0579222	0.0328622	No mediators
tereri	cxadr	depICD_Day	PM10	-0.016819	0.0130816	-1.29	0.199	-0.0424585	0.0088204	No mediators
ereri_cde	cxadr	depICD_Day	PM2_5	-0.0122316	0.0262327	-0.47	0.641	-0.0636468	0.0391835	No mediators
ereri_intmed	cxadr	depICD_Day	PM2_5	0.0002731	0.0002585	1.06	0.291	-0.0002336	0.0007797	No mediators
ereri_intref	cxadr	depICD_Day	PM2_5	0.0025963	0.001951	1.33	0.183	-0.0012276	0.0064201	No mediators
ereri_pie	cxadr	depICD_Day	PM2_5	0.0009975	0.0006174	1.62	0.106	-0.0002126	0.0022075	No mediators
p_cde	cxadr	depICD_Day	PM2_5	1.46227	1.47778	0.99	0.322	-1.43413	4.35867	No mediators
p_intmed	cxadr	depICD_Day	PM2_5	-0.0326438	0.109084	-0.3	0.765	-0.246444	0.181157	No mediators
p_intref	cxadr	depICD_Day	PM2_5	-0.31038	1.00109	-0.31	0.757	-2.27248	1.65172	No mediators
p_pie	cxadr	depICD_Day	PM2_5	-0.119245	0.383447	-0.31	0.756	-0.870788	0.632297	No mediators
tereri	cxadr	depICD_Day	PM2_5	-0.0083648	0.0261975	-0.32	0.75	-0.059711	0.0429814	No mediators
ereri_cde	cxadr	depICD_Day	PMcoarse	-0.0094929	0.0265426	-0.36	0.721	-0.0615154	0.0425297	No mediators
ereri_intmed	cxadr	depICD_Day	PMcoarse	-1.99e-05	0.0002335	-0.09	0.932	-0.0004777	0.0004378	No mediators
ereri_intref	cxadr	depICD_Day	PMcoarse	-0.0042675	0.0028303	-1.51	0.132	-0.0098147	0.0012798	No mediators
ereri_pie	cxadr	depICD_Day	PMcoarse	6.51e-05	0.000762	0.09	0.932	-0.0014283	0.0015585	No mediators
p_cde	cxadr	depICD_Day	PMcoarse	0.692144	0.623159	1.11	0.267	-0.529225	1.91351	No mediators
p_intmed	cxadr	depICD_Day	PMcoarse	0.001453	0.0173093	0.08	0.933	-0.0324726	0.0353787	No mediators
p_intref	cxadr	depICD_Day	PMcoarse	0.311149	0.628367	0.5	0.62	-0.920428	1.54273	No mediators
p_pie	cxadr	depICD_Day	PMcoarse	-0.0047465	0.0565252	-0.08	0.933	-0.115534	0.106041	No mediators
tereri	cxadr	depICD_Day	PMcoarse	-0.0137152	0.0265032	-0.52	0.605	-0.0656605	0.0382302	No mediators
ereri_cde	dbi	depICD_Day	NO2	-0.006277	0.0039357	-1.59	0.111	-0.0139909	0.0014368	No mediators
ereri_intmed	dbi	depICD_Day	NO2	-4.05e-06	4.73e-06	-0.86	0.391	-1.33e-05	5.21e-06	No mediators
ereri_intref	dbi	depICD_Day	NO2	-0.0002245	0.0002426	-0.93	0.355	-0.0007	0.000251	No mediators
ereri_pie	dbi	depICD_Day	NO2	9.61e-05	7.3e-05	1.32	0.188	-4.7e-05	0.0002391	No mediators
p_cde	dbi	depICD_Day	NO2	0.979331	0.0398135	24.6	0	0.901298	1.05736	No mediators
p_intmed	dbi	depICD_Day	NO2	0.0006323	0.0008151	0.78	0.438	-0.0009654	0.00223	No mediators
p_intref	dbi	depICD_Day	NO2	0.0350268	0.0430468	0.81	0.416	-0.0493433	0.119397	No mediators
p_pie	dbi	depICD_Day	NO2	-0.0149902	0.0147543	-1.02	0.31	-0.0439082	0.0139278	No mediators
tereri	dbi	depICD_Day	NO2	-0.0064095	0.0039358	-1.63	0.103	-0.0141236	0.0013046	No mediators
ereri_cde	dbi	depICD_Day	NOx	-0.0013637	0.0017634	-0.77	0.439	-0.0048199	0.0020925	No mediators
ereri_intmed	dbi	depICD_Day	NOx	2.92e-07	6.01e-07	0.49	0.627	-8.86e-07	1.47e-06	No mediators
ereri_intref	dbi	depICD_Day	NOx	-9.15e-05	0.0001181	-0.77	0.439	-0.000323	0.00014	No mediators
ereri_pie	dbi	depICD_Day	NOx	-1.75e-05	2.99e-05	-0.58	0.56	-7.61e-05	4.12e-05	No mediators
p_cde	dbi	depICD_Day	NOx	0.926187	0.119255	7.77	0	0.692452	1.15992	No mediators
p_intmed	dbi	depICD_Day	NOx	-0.0001981	0.0004599	-0.43	0.667	-0.0010995	0.0007033	No mediators
p_intref	dbi	depICD_Day	NOx	0.0621529	0.107312	0.58	0.562	-0.148175	0.272481	No mediators
p_pie	dbi	depICD_Day	NOx	0.0118578	0.0246121	0.48	0.63	-0.0363809	0.0600966	No mediators
tereri	dbi	depICD_Day	NOx	-0.0014724	0.0017642	-0.83	0.404	-0.0049301	0.0019853	No mediators
ereri_cde	dbi	depICD_Day	PM10	-0.0184408	0.0130523	-1.41	0.158	-0.0440228	0.0071412	No mediators
ereri_intmed	dbi	depICD_Day	PM10	-0.0001515	0.0001039	-1.46	0.145	-0.0003551	5.21e-05	No mediators
ereri_intref	dbi	depICD_Day	PM10	-0.0016906	0.0010598	-1.6	0.111	-0.0037679	0.0003866	No mediators
ereri_pie	dbi	depICD_Day	PM10	0.0005371	0.0002911	1.85	0.065	-3.33e-05	0.0011076	No mediators
p_cde	dbi	depICD_Day	PM10	0.93391	0.0672812	13.88	0	0.802041	1.06578	No mediators
p_intmed	dbi	depICD_Day	PM10	0.0076726	0.007143	1.07	0.283	-0.0063274	0.0216725	No mediators
p_intref	dbi	depICD_Day	PM10	0.0856195	0.0767701	1.12	0.265	-0.0648472	0.236086	No mediators
p_pie	dbi	depICD_Day	PM10	-0.0272021	0.0233883	-1.16	0.245	-0.0730423	0.0186381	No mediators
tereri	dbi	depICD_Day	PM10	-0.0197458	0.0130518	-1.51	0.13	-0.0453268	0.0058352	No mediators
ereri_cde	dbi	depICD_Day	PM2_5	-0.0179195	0.0259363	-0.69	0.49	-0.0687537	0.0329147	No mediators
ereri_intmed	dbi	depICD_Day	PM2_5	0.0003863	0.000327	1.18	0.237	-0.0002545	0.0010272	No mediators
ereri_intref	dbi	depICD_Day	PM2_5	-0.0023979	0.0019333	-1.24	0.215	-0.0061872	0.0013914	No mediators
ereri_pie	dbi	depICD_Day	PM2_5	-0.0011781	0.000638	-1.85	0.065	-0.0024286	7.24e-05	No mediators
p_cde	dbi	depICD_Day	PM2_5	0.848896	0.204986	4.14	0	0.447131	1.25066	No mediators
p_intmed	dbi	depICD_Day	PM2_5	-0.0183012	0.0261	-0.7	0.483	-0.0694562	0.0328539	No mediators
p_intref	dbi	depICD_Day	PM2_5	0.113595	0.162767	0.7	0.485	-0.205423	0.432613	No mediators
p_pie	dbi	depICD_Day	PM2_5	0.0558097	0.0743949	0.75	0.453	-0.0900017	0.201621	No mediators
tereri	dbi	depICD_Day	PM2_5	-0.0211092	0.0259462	-0.81	0.416	-0.0719627	0.0297444	No mediators
ereri_cde	dbi	depICD_Day	PMcoarse	-0.0159633	0.0264243	-0.6	0.546	-0.067754	0.0358273	No mediators
ereri_intmed	dbi	depICD_Day	PMcoarse	-7.06e-05	0.0001983	-0.36	0.722	-0.0004592	0.000318	No mediators
ereri_intref	dbi	depICD_Day	PMcoarse	-0.0023232	0.0020683	-1.12	0.261	-0.0063769	0.0017305	No mediators
ereri_pie	dbi	depICD_Day	PMcoarse	0.0001951	0.0005279	0.37	0.712	-0.0008396	0.0012299	No mediators
p_cde	dbi	depICD_Day	PMcoarse	0.878941	0.207122	4.24	0	0.47299	1.28489	No mediators
p_intmed	dbi	depICD_Day	PMcoarse	0.0038883	0.0122613	0.32	0.751	-0.0201434	0.0279201	No mediators
p_intref	dbi	depICD_Day	PMcoarse	0.127915	0.214401	0.6	0.551	-0.292304	0.548134	No mediators
p_pie	dbi	depICD_Day	PMcoarse	-0.0107442	0.0332152	-0.32	0.746	-0.0758448	0.0543563	No mediators
tereri	dbi	depICD_Day	PMcoarse	-0.018162	0.0264292	-0.69	0.492	-0.0699623	0.0336383	No mediators
ereri_cde	decr1	depICD_Day	NO2	-0.0035877	0.0039081	-0.92	0.359	-0.0112476	0.0040721	No mediators
ereri_intmed	decr1	depICD_Day	NO2	-3.34e-06	5.17e-06	-0.65	0.519	-1.35e-05	6.8e-06	No mediators
ereri_intref	decr1	depICD_Day	NO2	-0.0003633	0.0002498	-1.45	0.146	-0.000853	0.0001264	No mediators
ereri_pie	decr1	depICD_Day	NO2	4.13e-05	6.15e-05	0.67	0.502	-7.92e-05	0.0001618	No mediators
p_cde	decr1	depICD_Day	NO2	0.916857	0.102243	8.97	0	0.716465	1.11725	No mediators
p_intmed	decr1	depICD_Day	NO2	0.0008528	0.0015575	0.55	0.584	-0.0022	0.0039055	No mediators
p_intref	decr1	depICD_Day	NO2	0.0928392	0.110254	0.84	0.4	-0.123255	0.308934	No mediators
p_pie	decr1	depICD_Day	NO2	-0.010549	0.019041	-0.55	0.58	-0.0478686	0.0267707	No mediators
tereri	decr1	depICD_Day	NO2	-0.0039131	0.0039124	-1	0.317	-0.0115813	0.0037552	No mediators
ereri_cde	decr1	depICD_Day	NOx	-0.0004039	0.0017317	-0.23	0.816	-0.0037979	0.0029901	No mediators
ereri_intmed	decr1	depICD_Day	NOx	7.51e-07	1.04e-06	0.72	0.471	-1.29e-06	2.79e-06	No mediators
ereri_intref	decr1	depICD_Day	NOx	-0.0001607	0.0001192	-1.35	0.178	-0.0003944	7.3e-05	No mediators
ereri_pie	decr1	depICD_Day	NOx	-2.11e-05	2.72e-05	-0.77	0.439	-7.45e-05	3.23e-05	No mediators
p_cde	decr1	depICD_Day	NOx	0.690467	0.927617	0.74	0.457	-1.12763	2.50856	No mediators
p_intmed	decr1	depICD_Day	NOx	-0.0012846	0.0041022	-0.31	0.754	-0.0093248	0.0067555	No mediators
p_intref	decr1	depICD_Day	NOx	0.274781	0.825349	0.33	0.739	-1.34287	1.89244	No mediators
p_pie	decr1	depICD_Day	NOx	0.0360361	0.115987	0.31	0.756	-0.191294	0.263367	No mediators
tereri	decr1	depICD_Day	NOx	-0.0005849	0.0017369	-0.34	0.736	-0.0039891	0.0028193	No mediators
ereri_cde	decr1	depICD_Day	PM10	-0.0163101	0.0130586	-1.25	0.212	-0.0419046	0.0092844	No mediators
ereri_intmed	decr1	depICD_Day	PM10	-0.0001186	9.57e-05	-1.24	0.215	-0.0003062	6.9e-05	No mediators
ereri_intref	decr1	depICD_Day	PM10	-0.0017044	0.0010416	-1.64	0.102	-0.0037458	0.0003371	No mediators
ereri_pie	decr1	depICD_Day	PM10	0.0003376	0.0002489	1.36	0.175	-0.0001502	0.0008253	No mediators
p_cde	decr1	depICD_Day	PM10	0.916528	0.0814611	11.25	0	0.756868	1.07619	No mediators
p_intmed	decr1	depICD_Day	PM10	0.0066657	0.0071219	0.94	0.349	-0.0072928	0.0206243	No mediators
p_intref	decr1	depICD_Day	PM10	0.0957754	0.0892157	1.07	0.283	-0.0790841	0.270635	No mediators
p_pie	decr1	depICD_Day	PM10	-0.0189696	0.0198121	-0.96	0.338	-0.0578006	0.0198614	No mediators
tereri	decr1	depICD_Day	PM10	-0.0177955	0.0130778	-1.36	0.174	-0.0434275	0.0078364	No mediators
ereri_cde	decr1	depICD_Day	PM2_5	-0.0042118	0.0261157	-0.16	0.872	-0.0553976	0.0469741	No mediators
ereri_intmed	decr1	depICD_Day	PM2_5	0.0004156	0.0003276	1.27	0.204	-0.0002264	0.0010577	No mediators
ereri_intref	decr1	depICD_Day	PM2_5	-0.00268	0.001886	-1.42	0.155	-0.0063764	0.0010164	No mediators
ereri_pie	decr1	depICD_Day	PM2_5	-0.0009675	0.0005908	-1.64	0.101	-0.0021255	0.0001904	No mediators
p_cde	decr1	depICD_Day	PM2_5	0.565819	1.5341	0.37	0.712	-2.44096	3.5726	No mediators
p_intmed	decr1	depICD_Day	PM2_5	-0.055837	0.197167	-0.28	0.777	-0.442277	0.330603	No mediators
p_intref	decr1	depICD_Day	PM2_5	0.360038	1.27395	0.28	0.777	-2.13686	2.85694	No mediators
p_pie	decr1	depICD_Day	PM2_5	0.12998	0.461454	0.28	0.778	-0.774454	1.03441	No mediators
tereri	decr1	depICD_Day	PM2_5	-0.0074437	0.0261457	-0.28	0.776	-0.0586883	0.0438009	No mediators
ereri_cde	decr1	depICD_Day	PMcoarse	-0.0133935	0.0264534	-0.51	0.613	-0.0652413	0.0384543	No mediators
ereri_intmed	decr1	depICD_Day	PMcoarse	3.97e-05	0.0001898	0.21	0.834	-0.0003323	0.0004118	No mediators
ereri_intref	decr1	depICD_Day	PMcoarse	-0.0020531	0.0018888	-1.09	0.277	-0.005755	0.0016488	No mediators
ereri_pie	decr1	depICD_Day	PMcoarse	-9.91e-05	0.0004675	-0.21	0.832	-0.0010154	0.0008173	No mediators
p_cde	decr1	depICD_Day	PMcoarse	0.863769	0.256367	3.37	0.001	0.361298	1.36624	No mediators
p_intmed	decr1	depICD_Day	PMcoarse	-0.0025618	0.0128726	-0.2	0.842	-0.0277916	0.0226679	No mediators
p_intref	decr1	depICD_Day	PMcoarse	0.132405	0.249744	0.53	0.596	-0.357084	0.621894	No mediators
p_pie	decr1	depICD_Day	PMcoarse	0.0063883	0.031906	0.2	0.841	-0.0561463	0.0689228	No mediators
tereri	decr1	depICD_Day	PMcoarse	-0.0155059	0.0265128	-0.58	0.559	-0.0674701	0.0364582	No mediators
ereri_cde	defb4a_defb4b	depICD_Day	NO2	-0.0028251	0.0039252	-0.72	0.472	-0.0105182	0.0048681	No mediators
ereri_intmed	defb4a_defb4b	depICD_Day	NO2	5.38e-07	1.7e-06	0.32	0.751	-2.79e-06	3.86e-06	No mediators
ereri_intref	defb4a_defb4b	depICD_Day	NO2	-7.31e-05	0.0002162	-0.34	0.735	-0.0004969	0.0003507	No mediators
ereri_pie	defb4a_defb4b	depICD_Day	NO2	-3.83e-05	6.77e-05	-0.57	0.572	-0.000171	9.44e-05	No mediators
p_cde	defb4a_defb4b	depICD_Day	NO2	0.962233	0.0903664	10.65	0	0.785118	1.13935	No mediators
p_intmed	defb4a_defb4b	depICD_Day	NO2	-0.0001832	0.0006042	-0.3	0.762	-0.0013674	0.0010011	No mediators
p_intref	defb4a_defb4b	depICD_Day	NO2	0.0249065	0.0792604	0.31	0.753	-0.130441	0.180254	No mediators
p_pie	defb4a_defb4b	depICD_Day	NO2	0.0130435	0.0286993	0.45	0.649	-0.0432061	0.0692931	No mediators
tereri	defb4a_defb4b	depICD_Day	NO2	-0.0029359	0.0039306	-0.75	0.455	-0.0106398	0.004768	No mediators
ereri_cde	defb4a_defb4b	depICD_Day	NOx	-0.0001679	0.0017398	-0.1	0.923	-0.003578	0.0032421	No mediators
ereri_intmed	defb4a_defb4b	depICD_Day	NOx	-5.93e-08	4.51e-07	-0.13	0.895	-9.43e-07	8.24e-07	No mediators
ereri_intref	defb4a_defb4b	depICD_Day	NOx	-1.31e-05	0.000102	-0.13	0.898	-0.000213	0.0001868	No mediators
ereri_pie	defb4a_defb4b	depICD_Day	NOx	2.49e-05	3.05e-05	0.82	0.415	-3.5e-05	8.48e-05	No mediators
p_cde	defb4a_defb4b	depICD_Day	NOx	1.07534	1.09408	0.98	0.326	-1.06901	3.21969	No mediators
p_intmed	defb4a_defb4b	depICD_Day	NOx	0.0003799	0.004918	0.08	0.938	-0.0092591	0.0100189	No mediators
p_intref	defb4a_defb4b	depICD_Day	NOx	0.0837698	1.12549	0.07	0.941	-2.12216	2.2897	No mediators
p_pie	defb4a_defb4b	depICD_Day	NOx	-0.159488	1.79106	-0.09	0.929	-3.66989	3.35092	No mediators
tereri	defb4a_defb4b	depICD_Day	NOx	-0.0001562	0.0017398	-0.09	0.928	-0.0035661	0.0032537	No mediators
ereri_cde	defb4a_defb4b	depICD_Day	PM10	-0.0184728	0.0131487	-1.4	0.16	-0.0442438	0.0072982	No mediators
ereri_intmed	defb4a_defb4b	depICD_Day	PM10	9.84e-06	2.82e-05	0.35	0.727	-4.54e-05	6.51e-05	No mediators
ereri_intref	defb4a_defb4b	depICD_Day	PM10	0.0006917	0.0008666	0.8	0.425	-0.0010069	0.0023903	No mediators
ereri_pie	defb4a_defb4b	depICD_Day	PM10	7.98e-05	0.0002048	0.39	0.697	-0.0003216	0.0004812	No mediators
p_cde	defb4a_defb4b	depICD_Day	PM10	1.04417	0.0609202	17.14	0	0.924764	1.16357	No mediators
p_intmed	defb4a_defb4b	depICD_Day	PM10	-0.0005562	0.0016611	-0.33	0.738	-0.003812	0.0026996	No mediators
p_intref	defb4a_defb4b	depICD_Day	PM10	-0.0390995	0.0569719	-0.69	0.493	-0.150762	0.0725633	No mediators
p_pie	defb4a_defb4b	depICD_Day	PM10	-0.0045095	0.0121068	-0.37	0.71	-0.0282384	0.0192194	No mediators
tereri	defb4a_defb4b	depICD_Day	PM10	-0.0176914	0.0131237	-1.35	0.178	-0.0434134	0.0080305	No mediators
ereri_cde	defb4a_defb4b	depICD_Day	PM2_5	-0.001331	0.0264866	-0.05	0.96	-0.0532439	0.0505818	No mediators
ereri_intmed	defb4a_defb4b	depICD_Day	PM2_5	2.71e-05	0.0002365	0.11	0.909	-0.0004365	0.0004907	No mediators
ereri_intref	defb4a_defb4b	depICD_Day	PM2_5	0.0001618	0.001373	0.12	0.906	-0.0025293	0.0028529	No mediators
ereri_pie	defb4a_defb4b	depICD_Day	PM2_5	0.0008745	0.0005411	1.62	0.106	-0.0001859	0.001935	No mediators
p_cde	defb4a_defb4b	depICD_Day	PM2_5	4.974	393.836	0.01	0.99	-766.93	776.878	No mediators
p_intmed	defb4a_defb4b	depICD_Day	PM2_5	-0.101263	10.1353	-0.01	0.992	-19.9661	19.7636	No mediators
p_intref	defb4a_defb4b	depICD_Day	PM2_5	-0.60458	60.2091	-0.01	0.992	-118.612	117.403	No mediators
p_pie	defb4a_defb4b	depICD_Day	PM2_5	-3.26816	323.714	-0.01	0.992	-637.735	631.199	No mediators
tereri	defb4a_defb4b	depICD_Day	PM2_5	-0.0002676	0.0265015	-0.01	0.992	-0.0522096	0.0516744	No mediators
ereri_cde	defb4a_defb4b	depICD_Day	PMcoarse	-0.0217792	0.0268183	-0.81	0.417	-0.0743421	0.0307838	No mediators
ereri_intmed	defb4a_defb4b	depICD_Day	PMcoarse	-0.0002085	0.0002446	-0.85	0.394	-0.000688	0.0002709	No mediators
ereri_intref	defb4a_defb4b	depICD_Day	PMcoarse	0.0024847	0.0020137	1.23	0.217	-0.001462	0.0064315	No mediators
ereri_pie	defb4a_defb4b	depICD_Day	PMcoarse	-0.0003926	0.0003887	-1.01	0.312	-0.0011545	0.0003692	No mediators
p_cde	defb4a_defb4b	depICD_Day	PMcoarse	1.09467	0.157238	6.96	0	0.786493	1.40285	No mediators
p_intmed	defb4a_defb4b	depICD_Day	PMcoarse	0.0104818	0.0185687	0.56	0.572	-0.0259122	0.0468757	No mediators
p_intref	defb4a_defb4b	depICD_Day	PMcoarse	-0.124889	0.192661	-0.65	0.517	-0.502497	0.252718	No mediators
p_pie	defb4a_defb4b	depICD_Day	PMcoarse	0.0197344	0.0329931	0.6	0.55	-0.0449309	0.0843997	No mediators
tereri	defb4a_defb4b	depICD_Day	PMcoarse	-0.0198956	0.026679	-0.75	0.456	-0.0721854	0.0323942	No mediators
ereri_cde	dffa	depICD_Day	NO2	-0.0051609	0.0039022	-1.32	0.186	-0.012809	0.0024873	NA
ereri_intmed	dffa	depICD_Day	NO2	-1.15e-05	7.9e-06	-1.45	0.147	-2.69e-05	4.03e-06	NA
ereri_intref	dffa	depICD_Day	NO2	-0.000454	0.0002952	-1.54	0.124	-0.0010327	0.0001246	NA
ereri_pie	dffa	depICD_Day	NO2	0.0001925	9.24e-05	2.08	0.037	1.15e-05	0.0003735	NA
p_cde	dffa	depICD_Day	NO2	0.949765	0.0627991	15.12	0	0.826681	1.07285	NA
p_intmed	dffa	depICD_Day	NO2	0.0021084	0.0020186	1.04	0.296	-0.001848	0.0060648	NA
p_intref	dffa	depICD_Day	NO2	0.0835557	0.0790305	1.06	0.29	-0.0713413	0.238453	NA
p_pie	dffa	depICD_Day	NO2	-0.0354289	0.0308406	-1.15	0.251	-0.0958754	0.0250176	NA
tereri	dffa	depICD_Day	NO2	-0.0054338	0.0039077	-1.39	0.164	-0.0130929	0.0022252	NA
ereri_cde	dffa	depICD_Day	NOx	-0.0007889	0.001735	-0.45	0.649	-0.0041895	0.0026117	No mediators
ereri_intmed	dffa	depICD_Day	NOx	1.5e-07	8.34e-07	0.18	0.857	-1.48e-06	1.78e-06	No mediators
ereri_intref	dffa	depICD_Day	NOx	-0.000188	0.0001434	-1.31	0.19	-0.000469	9.31e-05	No mediators
ereri_pie	dffa	depICD_Day	NOx	-6.22e-06	3.44e-05	-0.18	0.857	-7.37e-05	6.13e-05	No mediators
p_cde	dffa	depICD_Day	NOx	0.802605	0.369072	2.17	0.03	0.0792363	1.52597	No mediators
p_intmed	dffa	depICD_Day	NOx	-0.0001526	0.0008895	-0.17	0.864	-0.001896	0.0015909	No mediators
p_intref	dffa	depICD_Day	NOx	0.19122	0.357829	0.53	0.593	-0.510111	0.892551	No mediators
p_pie	dffa	depICD_Day	NOx	0.0063275	0.0365607	0.17	0.863	-0.0653302	0.0779851	No mediators
tereri	dffa	depICD_Day	NOx	-0.0009829	0.0017409	-0.56	0.572	-0.0043951	0.0024292	No mediators
ereri_cde	dffa	depICD_Day	PM10	-0.0197908	0.0129474	-1.53	0.126	-0.0451672	0.0055855	No mediators
ereri_intmed	dffa	depICD_Day	PM10	-0.0002226	0.000129	-1.73	0.084	-0.0004755	3.02e-05	No mediators
ereri_intref	dffa	depICD_Day	PM10	-0.0029947	0.001319	-2.27	0.023	-0.0055799	-0.0004094	No mediators
ereri_pie	dffa	depICD_Day	PM10	0.0006234	0.000328	1.9	0.057	-1.94e-05	0.0012662	No mediators
p_cde	dffa	depICD_Day	PM10	0.884122	0.0852075	10.38	0	0.717119	1.05113	No mediators
p_intmed	dffa	depICD_Day	PM10	0.0099456	0.0079179	1.26	0.209	-0.0055732	0.0254643	No mediators
p_intref	dffa	depICD_Day	PM10	0.133781	0.0942685	1.42	0.156	-0.0509818	0.318544	No mediators
p_pie	dffa	depICD_Day	PM10	-0.027849	0.0219151	-1.27	0.204	-0.0708018	0.0151037	No mediators
tereri	dffa	depICD_Day	PM10	-0.0223847	0.0129809	-1.72	0.085	-0.0478269	0.0030574	No mediators
ereri_cde	dffa	depICD_Day	PM2_5	-0.0134176	0.0258102	-0.52	0.603	-0.0640047	0.0371696	No mediators
ereri_intmed	dffa	depICD_Day	PM2_5	0.0003827	0.0003106	1.23	0.218	-0.000226	0.0009914	No mediators
ereri_intref	dffa	depICD_Day	PM2_5	-0.0037185	0.0022522	-1.65	0.099	-0.0081328	0.0006957	No mediators
ereri_pie	dffa	depICD_Day	PM2_5	-0.0010396	0.0006852	-1.52	0.129	-0.0023827	0.0003034	No mediators
p_cde	dffa	depICD_Day	PM2_5	0.754089	0.372072	2.03	0.043	0.0248416	1.48334	No mediators
p_intmed	dffa	depICD_Day	PM2_5	-0.0215072	0.0342276	-0.63	0.53	-0.088592	0.0455777	No mediators
p_intref	dffa	depICD_Day	PM2_5	0.208988	0.31996	0.65	0.514	-0.418122	0.836098	No mediators
p_pie	dffa	depICD_Day	PM2_5	0.0584298	0.0923242	0.63	0.527	-0.122522	0.239382	No mediators
tereri	dffa	depICD_Day	PM2_5	-0.0177931	0.0258666	-0.69	0.492	-0.0684908	0.0329046	No mediators
ereri_cde	dffa	depICD_Day	PMcoarse	-0.0153148	0.0262283	-0.58	0.559	-0.0667213	0.0360916	No mediators
ereri_intmed	dffa	depICD_Day	PMcoarse	1.59e-05	0.0003471	0.05	0.964	-0.0006645	0.0006962	No mediators
ereri_intref	dffa	depICD_Day	PMcoarse	-0.0050842	0.0026464	-1.92	0.055	-0.010271	0.0001026	No mediators
ereri_pie	dffa	depICD_Day	PMcoarse	-3.05e-05	0.0006672	-0.05	0.964	-0.0013382	0.0012771	No mediators
p_cde	dffa	depICD_Day	PMcoarse	0.750224	0.335685	2.23	0.025	0.0922933	1.40815	No mediators
p_intmed	dffa	depICD_Day	PMcoarse	-0.0007778	0.0170129	-0.05	0.964	-0.0341225	0.0325669	No mediators
p_intref	dffa	depICD_Day	PMcoarse	0.249059	0.334313	0.74	0.456	-0.406182	0.9043	No mediators
p_pie	dffa	depICD_Day	PMcoarse	0.0014952	0.0327028	0.05	0.964	-0.062601	0.0655915	No mediators
tereri	dffa	depICD_Day	PMcoarse	-0.0204137	0.0263677	-0.77	0.439	-0.0720934	0.031266	No mediators
ereri_cde	dnajb1	depICD_Day	NO2	-0.003295	0.0038954	-0.85	0.398	-0.0109298	0.0043398	No mediators
ereri_intmed	dnajb1	depICD_Day	NO2	-6.78e-06	5.95e-06	-1.14	0.254	-1.84e-05	4.87e-06	No mediators
ereri_intref	dnajb1	depICD_Day	NO2	-0.0003498	0.000252	-1.39	0.165	-0.0008437	0.0001441	No mediators
ereri_pie	dnajb1	depICD_Day	NO2	0.0001011	7.21e-05	1.4	0.16	-4.01e-05	0.0002424	No mediators
p_cde	dnajb1	depICD_Day	NO2	0.928064	0.101844	9.11	0	0.728453	1.12767	No mediators
p_intmed	dnajb1	depICD_Day	NO2	0.0019106	0.0025989	0.74	0.462	-0.0031832	0.0070044	No mediators
p_intref	dnajb1	depICD_Day	NO2	0.0985133	0.125921	0.78	0.434	-0.148287	0.345314	No mediators
p_pie	dnajb1	depICD_Day	NO2	-0.028488	0.0375302	-0.76	0.448	-0.102046	0.0450698	No mediators
tereri	dnajb1	depICD_Day	NO2	-0.0035504	0.0039038	-0.91	0.363	-0.0112017	0.0041009	No mediators
ereri_cde	dnajb1	depICD_Day	NOx	-0.0002957	0.0017188	-0.17	0.863	-0.0036644	0.0030731	No mediators
ereri_intmed	dnajb1	depICD_Day	NOx	9.74e-07	1.07e-06	0.91	0.364	-1.13e-06	3.08e-06	No mediators
ereri_intref	dnajb1	depICD_Day	NOx	-0.0001611	0.0001221	-1.32	0.187	-0.0004005	7.83e-05	No mediators
ereri_pie	dnajb1	depICD_Day	NOx	-3.22e-05	3.02e-05	-1.07	0.287	-9.13e-05	2.7e-05	No mediators
p_cde	dnajb1	depICD_Day	NOx	0.605933	1.39243	0.44	0.663	-2.12318	3.33504	No mediators
p_intmed	dnajb1	depICD_Day	NOx	-0.0019964	0.0071704	-0.28	0.781	-0.01605	0.0120573	No mediators
p_intref	dnajb1	depICD_Day	NOx	0.330153	1.16833	0.28	0.777	-1.95973	2.62003	No mediators
p_pie	dnajb1	depICD_Day	NOx	0.0659112	0.24029	0.27	0.784	-0.405049	0.536872	No mediators
tereri	dnajb1	depICD_Day	NOx	-0.0004879	0.0017278	-0.28	0.778	-0.0038744	0.0028985	No mediators
ereri_cde	dnajb1	depICD_Day	PM10	-0.0171101	0.0130298	-1.31	0.189	-0.0426481	0.0084279	No mediators
ereri_intmed	dnajb1	depICD_Day	PM10	-0.0001362	9.85e-05	-1.38	0.167	-0.0003292	5.69e-05	No mediators
ereri_intref	dnajb1	depICD_Day	PM10	-0.0015044	0.0010041	-1.5	0.134	-0.0034723	0.0004635	No mediators
ereri_pie	dnajb1	depICD_Day	PM10	0.0004884	0.0002764	1.77	0.077	-5.33e-05	0.0010301	No mediators
p_cde	dnajb1	depICD_Day	PM10	0.936909	0.0678948	13.8	0	0.803837	1.06998	No mediators
p_intmed	dnajb1	depICD_Day	PM10	0.0074573	0.007304	1.02	0.307	-0.0068583	0.0217729	No mediators
p_intref	dnajb1	depICD_Day	PM10	0.0823787	0.0779499	1.06	0.291	-0.0704002	0.235158	No mediators
p_pie	dnajb1	depICD_Day	PM10	-0.0267445	0.0244497	-1.09	0.274	-0.0746651	0.021176	No mediators
tereri	dnajb1	depICD_Day	PM10	-0.0182623	0.013066	-1.4	0.162	-0.0438711	0.0073466	No mediators
ereri_cde	dnajb1	depICD_Day	PM2_5	-0.0038603	0.0260976	-0.15	0.882	-0.0550108	0.0472901	Consistent
ereri_intmed	dnajb1	depICD_Day	PM2_5	0.0005336	0.0004292	1.24	0.214	-0.0003076	0.0013747	Consistent
ereri_intref	dnajb1	depICD_Day	PM2_5	-0.0023547	0.0019261	-1.22	0.222	-0.0061298	0.0014204	Consistent
ereri_pie	dnajb1	depICD_Day	PM2_5	-0.0015994	0.0007113	-2.25	0.025	-0.0029935	-0.0002053	Consistent
p_cde	dnajb1	depICD_Day	PM2_5	0.530207	1.69208	0.31	0.754	-2.78621	3.84662	Consistent
p_intmed	dnajb1	depICD_Day	PM2_5	-0.0732856	0.262616	-0.28	0.78	-0.588003	0.441432	Consistent
p_intref	dnajb1	depICD_Day	PM2_5	0.323409	1.16931	0.28	0.782	-1.96839	2.61521	Consistent
p_pie	dnajb1	depICD_Day	PM2_5	0.219669	0.791988	0.28	0.782	-1.3326	1.77194	Consistent
tereri	dnajb1	depICD_Day	PM2_5	-0.0072808	0.026153	-0.28	0.781	-0.0585398	0.0439782	Consistent
ereri_cde	dnajb1	depICD_Day	PMcoarse	-0.0166665	0.0263938	-0.63	0.528	-0.0683974	0.0350645	No mediators
ereri_intmed	dnajb1	depICD_Day	PMcoarse	-2.89e-05	0.0002476	-0.12	0.907	-0.0005142	0.0004564	No mediators
ereri_intref	dnajb1	depICD_Day	PMcoarse	-0.0029272	0.0021069	-1.39	0.165	-0.0070567	0.0012023	No mediators
ereri_pie	dnajb1	depICD_Day	PMcoarse	6.21e-05	0.000531	0.12	0.907	-0.0009786	0.0011028	No mediators
p_cde	dnajb1	depICD_Day	PMcoarse	0.852048	0.219364	3.88	0	0.422102	1.28199	No mediators
p_intmed	dnajb1	depICD_Day	PMcoarse	0.001478	0.0128264	0.12	0.908	-0.0236612	0.0266172	No mediators
p_intref	dnajb1	depICD_Day	PMcoarse	0.149649	0.220749	0.68	0.498	-0.283011	0.58231	No mediators
p_pie	dnajb1	depICD_Day	PMcoarse	-0.0031757	0.0275415	-0.12	0.908	-0.0571561	0.0508047	No mediators
tereri	dnajb1	depICD_Day	PMcoarse	-0.0195605	0.0265061	-0.74	0.461	-0.0715115	0.0323905	No mediators
ereri_cde	egfr	depICD_Day	NO2	-0.0049895	0.0039033	-1.28	0.201	-0.0126398	0.0026607	No mediators
ereri_intmed	egfr	depICD_Day	NO2	-1.79e-07	3.69e-06	-0.05	0.961	-7.41e-06	7.05e-06	No mediators
ereri_intref	egfr	depICD_Day	NO2	8.75e-06	0.0002597	0.03	0.973	-0.0005003	0.0005178	No mediators
ereri_pie	egfr	depICD_Day	NO2	0.0001186	8.5e-05	1.4	0.163	-4.79e-05	0.0002852	No mediators
p_cde	egfr	depICD_Day	NO2	1.02616	0.0599499	17.12	0	0.908665	1.14366	No mediators
p_intmed	egfr	depICD_Day	NO2	3.67e-05	0.0007542	0.05	0.961	-0.0014415	0.0015149	No mediators
p_intref	egfr	depICD_Day	NO2	-0.0017992	0.0534218	-0.03	0.973	-0.106504	0.102906	No mediators
p_pie	egfr	depICD_Day	NO2	-0.0244018	0.0264828	-0.92	0.357	-0.0763072	0.0275036	No mediators
tereri	egfr	depICD_Day	NO2	-0.0048623	0.0038952	-1.25	0.212	-0.0124968	0.0027722	No mediators
ereri_cde	egfr	depICD_Day	NOx	-0.0009699	0.0017518	-0.55	0.58	-0.0044033	0.0024635	Inconsistent
ereri_intmed	egfr	depICD_Day	NOx	-1.58e-07	1.58e-06	-0.1	0.92	-3.25e-06	2.94e-06	Inconsistent
ereri_intref	egfr	depICD_Day	NOx	-8.55e-06	0.0001274	-0.07	0.947	-0.0002582	0.0002411	Inconsistent
ereri_pie	egfr	depICD_Day	NOx	0.000104	4.43e-05	2.35	0.019	1.73e-05	0.0001908	Inconsistent
p_cde	egfr	depICD_Day	NOx	1.10899	0.261054	4.25	0	0.597338	1.62065	Inconsistent
p_intmed	egfr	depICD_Day	NOx	0.0001806	0.001847	0.1	0.922	-0.0034395	0.0038006	Inconsistent
p_intref	egfr	depICD_Day	NOx	0.0097708	0.147671	0.07	0.947	-0.279658	0.2992	Inconsistent
p_pie	egfr	depICD_Day	NOx	-0.118946	0.243259	-0.49	0.625	-0.595725	0.357834	Inconsistent
tereri	egfr	depICD_Day	NOx	-0.0008746	0.0017425	-0.5	0.616	-0.0042898	0.0025406	Inconsistent
ereri_cde	egfr	depICD_Day	PM10	-0.0193363	0.0129574	-1.49	0.136	-0.0447324	0.0060598	No mediators
ereri_intmed	egfr	depICD_Day	PM10	6.99e-06	4.18e-05	0.17	0.867	-7.49e-05	8.89e-05	No mediators
ereri_intref	egfr	depICD_Day	PM10	-0.0012411	0.0011578	-1.07	0.284	-0.0035102	0.0010281	No mediators
ereri_pie	egfr	depICD_Day	PM10	-4.79e-05	0.0002836	-0.17	0.866	-0.0006038	0.0005081	No mediators
p_cde	egfr	depICD_Day	PM10	0.937825	0.0679623	13.8	0	0.804622	1.07103	No mediators
p_intmed	egfr	depICD_Day	PM10	-0.0003389	0.002031	-0.17	0.867	-0.0043195	0.0036417	No mediators
p_intref	egfr	depICD_Day	PM10	0.0601926	0.0661918	0.91	0.363	-0.069541	0.189926	No mediators
p_pie	egfr	depICD_Day	PM10	0.0023209	0.0138041	0.17	0.866	-0.0247346	0.0293764	No mediators
tereri	egfr	depICD_Day	PM10	-0.0206182	0.0129629	-1.59	0.112	-0.046025	0.0047886	No mediators
ereri_cde	egfr	depICD_Day	PM2_5	-0.0119607	0.0260243	-0.46	0.646	-0.0629674	0.039046	Inconsistent
ereri_intmed	egfr	depICD_Day	PM2_5	-0.0002977	0.0004031	-0.74	0.46	-0.0010878	0.0004924	Inconsistent
ereri_intref	egfr	depICD_Day	PM2_5	-0.0012512	0.0017926	-0.7	0.485	-0.0047646	0.0022623	Inconsistent
ereri_pie	egfr	depICD_Day	PM2_5	0.0019173	0.0007795	2.46	0.014	0.0003895	0.0034451	Inconsistent
p_cde	egfr	depICD_Day	PM2_5	1.03178	0.187352	5.51	0	0.664574	1.39898	Inconsistent
p_intmed	egfr	depICD_Day	PM2_5	0.0256839	0.0654455	0.39	0.695	-0.102587	0.153955	Inconsistent
p_intref	egfr	depICD_Day	PM2_5	0.107929	0.28697	0.38	0.707	-0.454521	0.670379	Inconsistent
p_pie	egfr	depICD_Day	PM2_5	-0.165391	0.378708	-0.44	0.662	-0.907645	0.576864	Inconsistent
tereri	egfr	depICD_Day	PM2_5	-0.0115923	0.0259971	-0.45	0.656	-0.0625456	0.039361	Inconsistent
ereri_cde	egfr	depICD_Day	PMcoarse	-0.0163074	0.0263388	-0.62	0.536	-0.0679304	0.0353156	No mediators
ereri_intmed	egfr	depICD_Day	PMcoarse	5.79e-05	0.0001905	0.3	0.761	-0.0003155	0.0004313	No mediators
ereri_intref	egfr	depICD_Day	PMcoarse	-0.0006602	0.0023447	-0.28	0.778	-0.0052557	0.0039354	No mediators
ereri_pie	egfr	depICD_Day	PMcoarse	-0.0007128	0.0005882	-1.21	0.226	-0.0018656	0.00044	No mediators
p_cde	egfr	depICD_Day	PMcoarse	0.925376	0.171132	5.41	0	0.589963	1.26079	No mediators
p_intmed	egfr	depICD_Day	PMcoarse	-0.0032861	0.011528	-0.29	0.776	-0.0258806	0.0193085	No mediators
p_intref	egfr	depICD_Day	PMcoarse	0.0374612	0.142999	0.26	0.793	-0.242812	0.317734	No mediators
p_pie	egfr	depICD_Day	PMcoarse	0.040449	0.0685105	0.59	0.555	-0.0938292	0.174727	No mediators
tereri	egfr	depICD_Day	PMcoarse	-0.0176225	0.026289	-0.67	0.503	-0.069148	0.0339031	No mediators
ereri_cde	egln1	depICD_Day	NO2	-0.0044133	0.0039241	-1.12	0.261	-0.0121045	0.0032779	Inconsistent
ereri_intmed	egln1	depICD_Day	NO2	7.26e-06	7.34e-06	0.99	0.323	-7.13e-06	2.16e-05	Inconsistent
ereri_intref	egln1	depICD_Day	NO2	0.0002412	0.0002166	1.11	0.265	-0.0001833	0.0006656	Inconsistent
ereri_pie	egln1	depICD_Day	NO2	0.0001997	8.64e-05	2.31	0.021	3.03e-05	0.0003691	Inconsistent
p_cde	egln1	depICD_Day	NO2	1.11302	0.129174	8.62	0	0.859841	1.36619	Inconsistent
p_intmed	egln1	depICD_Day	NO2	-0.00183	0.0026893	-0.68	0.496	-0.0071009	0.0034409	Inconsistent
p_intref	egln1	depICD_Day	NO2	-0.0608202	0.0821358	-0.74	0.459	-0.221803	0.100163	Inconsistent
p_pie	egln1	depICD_Day	NO2	-0.0503665	0.0548392	-0.92	0.358	-0.157849	0.0571163	Inconsistent
tereri	egln1	depICD_Day	NO2	-0.0039652	0.0039237	-1.01	0.312	-0.0116555	0.0037251	Inconsistent
ereri_cde	egln1	depICD_Day	NOx	-0.0007416	0.0017508	-0.42	0.672	-0.0041731	0.0026899	No mediators
ereri_intmed	egln1	depICD_Day	NOx	-2.83e-07	7.88e-07	-0.36	0.719	-1.83e-06	1.26e-06	No mediators
ereri_intref	egln1	depICD_Day	NOx	0.0001589	0.0001071	1.48	0.138	-5.1e-05	0.0003687	No mediators
ereri_pie	egln1	depICD_Day	NOx	-1.13e-05	3.07e-05	-0.37	0.712	-7.15e-05	4.89e-05	No mediators
p_cde	egln1	depICD_Day	NOx	1.24774	0.75101	1.66	0.097	-0.224216	2.71969	No mediators
p_intmed	egln1	depICD_Day	NOx	0.0004764	0.0019145	0.25	0.803	-0.0032759	0.0042288	No mediators
p_intref	egln1	depICD_Day	NOx	-0.267278	0.804583	-0.33	0.74	-1.84423	1.30968	No mediators
p_pie	egln1	depICD_Day	NOx	0.0190659	0.0756348	0.25	0.801	-0.129175	0.167307	No mediators
tereri	egln1	depICD_Day	NOx	-0.0005943	0.0017469	-0.34	0.734	-0.0040183	0.0028296	No mediators
ereri_cde	egln1	depICD_Day	PM10	-0.0155301	0.0131165	-1.18	0.236	-0.0412379	0.0101777	NA
ereri_intmed	egln1	depICD_Day	PM10	-0.0002275	0.0001345	-1.69	0.091	-0.0004911	3.6e-05	NA
ereri_intref	egln1	depICD_Day	PM10	-0.0015546	0.0009125	-1.7	0.088	-0.0033429	0.0002338	NA
ereri_pie	egln1	depICD_Day	PM10	0.0009598	0.0003409	2.82	0.005	0.0002915	0.001628	NA
p_cde	egln1	depICD_Day	PM10	0.949713	0.0694549	13.67	0	0.813584	1.08584	NA
p_intmed	egln1	depICD_Day	PM10	0.0139143	0.0135359	1.03	0.304	-0.0126156	0.0404443	NA
p_intref	egln1	depICD_Day	PM10	0.0950659	0.0939147	1.01	0.311	-0.0890035	0.279135	NA
p_pie	egln1	depICD_Day	PM10	-0.0586935	0.0518304	-1.13	0.257	-0.160279	0.0428922	NA
tereri	egln1	depICD_Day	PM10	-0.0163524	0.0131064	-1.25	0.212	-0.0420405	0.0093357	NA
ereri_cde	egln1	depICD_Day	PM2_5	-0.0063079	0.0262522	-0.24	0.81	-0.0577613	0.0451454	No mediators
ereri_intmed	egln1	depICD_Day	PM2_5	-7.48e-05	0.0001553	-0.48	0.63	-0.0003793	0.0002296	No mediators
ereri_intref	egln1	depICD_Day	PM2_5	0.0008418	0.0015721	0.54	0.592	-0.0022394	0.003923	No mediators
ereri_pie	egln1	depICD_Day	PM2_5	-0.0005882	0.0004876	-1.21	0.228	-0.0015438	0.0003675	No mediators
p_cde	egln1	depICD_Day	PM2_5	1.02917	0.289791	3.55	0	0.46119	1.59715	No mediators
p_intmed	egln1	depICD_Day	PM2_5	0.0122082	0.0597516	0.2	0.838	-0.104903	0.129319	No mediators
p_intref	egln1	depICD_Day	PM2_5	-0.137342	0.649307	-0.21	0.832	-1.40996	1.13528	No mediators
p_pie	egln1	depICD_Day	PM2_5	0.0959645	0.417864	0.23	0.818	-0.723033	0.914962	No mediators
tereri	egln1	depICD_Day	PM2_5	-0.0061292	0.0262491	-0.23	0.815	-0.0575765	0.0453182	No mediators
ereri_cde	egln1	depICD_Day	PMcoarse	-0.010984	0.026582	-0.41	0.679	-0.0630838	0.0411157	No mediators
ereri_intmed	egln1	depICD_Day	PMcoarse	-0.0002007	0.000243	-0.83	0.409	-0.000677	0.0002756	No mediators
ereri_intref	egln1	depICD_Day	PMcoarse	-0.0023807	0.0019555	-1.22	0.223	-0.0062134	0.0014521	No mediators
ereri_pie	egln1	depICD_Day	PMcoarse	0.0006114	0.0005803	1.05	0.292	-0.0005259	0.0017487	No mediators
p_cde	egln1	depICD_Day	PMcoarse	0.847922	0.346901	2.44	0.015	0.16801	1.52784	No mediators
p_intmed	egln1	depICD_Day	PMcoarse	0.0154946	0.0364869	0.42	0.671	-0.0560184	0.0870077	No mediators
p_intref	egln1	depICD_Day	PMcoarse	0.183779	0.403945	0.45	0.649	-0.607939	0.975497	No mediators
p_pie	egln1	depICD_Day	PMcoarse	-0.0471958	0.107403	-0.44	0.66	-0.257702	0.163311	No mediators
tereri	egln1	depICD_Day	PMcoarse	-0.0129541	0.0265444	-0.49	0.626	-0.0649802	0.0390721	No mediators
ereri_cde	eif4b	depICD_Day	NO2	-0.0043262	0.0039211	-1.1	0.27	-0.0120114	0.0033589	No mediators
ereri_intmed	eif4b	depICD_Day	NO2	-4.69e-06	4.99e-06	-0.94	0.347	-1.45e-05	5.08e-06	No mediators
ereri_intref	eif4b	depICD_Day	NO2	-0.0002809	0.0002391	-1.17	0.24	-0.0007495	0.0001877	No mediators
ereri_pie	eif4b	depICD_Day	NO2	7.97e-05	6.75e-05	1.18	0.238	-5.26e-05	0.000212	No mediators
p_cde	eif4b	depICD_Day	NO2	0.954574	0.0638908	14.94	0	0.82935	1.0798	No mediators
p_intmed	eif4b	depICD_Day	NO2	0.0010353	0.0013818	0.75	0.454	-0.001673	0.0037437	No mediators
p_intref	eif4b	depICD_Day	NO2	0.0619794	0.0735911	0.84	0.4	-0.0822565	0.206215	No mediators
p_pie	eif4b	depICD_Day	NO2	-0.0175884	0.021446	-0.82	0.412	-0.0596218	0.0244451	No mediators
tereri	eif4b	depICD_Day	NO2	-0.0045321	0.0039256	-1.15	0.248	-0.0122262	0.003162	No mediators
ereri_cde	eif4b	depICD_Day	NOx	-0.0005928	0.0017406	-0.34	0.733	-0.0040043	0.0028188	No mediators
ereri_intmed	eif4b	depICD_Day	NOx	9.36e-07	1.09e-06	0.86	0.392	-1.21e-06	3.08e-06	No mediators
ereri_intref	eif4b	depICD_Day	NOx	-0.0001688	0.0001234	-1.37	0.171	-0.0004107	7.3e-05	No mediators
ereri_pie	eif4b	depICD_Day	NOx	-2.8e-05	2.93e-05	-0.95	0.34	-8.55e-05	2.95e-05	No mediators
p_cde	eif4b	depICD_Day	NOx	0.751603	0.559826	1.34	0.179	-0.345636	1.84884	No mediators
p_intmed	eif4b	depICD_Day	NOx	-0.0011874	0.0028585	-0.42	0.678	-0.0067901	0.0044152	No mediators
p_intref	eif4b	depICD_Day	NOx	0.214075	0.484925	0.44	0.659	-0.73636	1.16451	No mediators
p_pie	eif4b	depICD_Day	NOx	0.0355087	0.086429	0.41	0.681	-0.133889	0.204906	No mediators
tereri	eif4b	depICD_Day	NOx	-0.0007887	0.0017482	-0.45	0.652	-0.0042151	0.0026377	No mediators
ereri_cde	eif4b	depICD_Day	PM10	-0.0225768	0.0130116	-1.74	0.083	-0.0480791	0.0029254	No mediators
ereri_intmed	eif4b	depICD_Day	PM10	-0.0001427	0.0001052	-1.36	0.175	-0.0003489	6.36e-05	No mediators
ereri_intref	eif4b	depICD_Day	PM10	-0.0012683	0.0009516	-1.33	0.183	-0.0031334	0.0005968	No mediators
ereri_pie	eif4b	depICD_Day	PM10	0.0005473	0.0002835	1.93	0.054	-8.34e-06	0.001103	No mediators
p_cde	eif4b	depICD_Day	PM10	0.963157	0.043722	22.03	0	0.877463	1.04885	No mediators
p_intmed	eif4b	depICD_Day	PM10	0.0060873	0.0054112	1.12	0.261	-0.0045184	0.0166931	No mediators
p_intref	eif4b	depICD_Day	PM10	0.0541062	0.0491155	1.1	0.271	-0.0421584	0.150371	No mediators
p_pie	eif4b	depICD_Day	PM10	-0.0233502	0.0177897	-1.31	0.189	-0.0582174	0.0115169	No mediators
tereri	eif4b	depICD_Day	PM10	-0.0234405	0.0130425	-1.8	0.072	-0.0490033	0.0021223	No mediators
ereri_cde	eif4b	depICD_Day	PM2_5	-0.0076442	0.0260971	-0.29	0.77	-0.0587936	0.0435052	Consistent
ereri_intmed	eif4b	depICD_Day	PM2_5	0.0006771	0.000476	1.42	0.155	-0.0002559	0.0016101	Consistent
ereri_intref	eif4b	depICD_Day	PM2_5	-0.0026707	0.0019722	-1.35	0.176	-0.0065362	0.0011948	Consistent
ereri_pie	eif4b	depICD_Day	PM2_5	-0.0017893	0.00076	-2.35	0.019	-0.0032789	-0.0002997	Consistent
p_cde	eif4b	depICD_Day	PM2_5	0.668954	0.767337	0.87	0.383	-0.834999	2.17291	Consistent
p_intmed	eif4b	depICD_Day	PM2_5	-0.0592573	0.136558	-0.43	0.664	-0.326906	0.208391	Consistent
p_intref	eif4b	depICD_Day	PM2_5	0.233718	0.546591	0.43	0.669	-0.837581	1.30502	Consistent
p_pie	eif4b	depICD_Day	PM2_5	0.156585	0.362214	0.43	0.666	-0.55334	0.866511	Consistent
tereri	eif4b	depICD_Day	PM2_5	-0.0114271	0.0261617	-0.44	0.662	-0.0627031	0.0398488	Consistent
ereri_cde	eif4b	depICD_Day	PMcoarse	-0.0267372	0.0263349	-1.02	0.31	-0.0783527	0.0248783	No mediators
ereri_intmed	eif4b	depICD_Day	PMcoarse	-0.0001882	0.0002414	-0.78	0.436	-0.0006612	0.0002849	No mediators
ereri_intref	eif4b	depICD_Day	PMcoarse	-0.0019593	0.0018745	-1.05	0.296	-0.0056333	0.0017148	No mediators
ereri_pie	eif4b	depICD_Day	PMcoarse	0.0005008	0.0005105	0.98	0.327	-0.0004998	0.0015015	No mediators
p_cde	eif4b	depICD_Day	PMcoarse	0.941988	0.0835016	11.28	0	0.778328	1.10565	No mediators
p_intmed	eif4b	depICD_Day	PMcoarse	0.0066299	0.0101841	0.65	0.515	-0.0133306	0.0265904	No mediators
p_intref	eif4b	depICD_Day	PMcoarse	0.0690271	0.0886916	0.78	0.436	-0.104805	0.24286	No mediators
p_pie	eif4b	depICD_Day	PMcoarse	-0.0176453	0.0244135	-0.72	0.47	-0.0654949	0.0302043	No mediators
tereri	eif4b	depICD_Day	PMcoarse	-0.0283838	0.0264196	-1.07	0.283	-0.0801653	0.0233977	No mediators
ereri_cde	eif4ebp1	depICD_Day	NO2	-0.0051456	0.0039293	-1.31	0.19	-0.0128469	0.0025558	Inconsistent
ereri_intmed	eif4ebp1	depICD_Day	NO2	-7.38e-06	9.42e-06	-0.78	0.434	-2.58e-05	1.11e-05	Inconsistent
ereri_intref	eif4ebp1	depICD_Day	NO2	-0.0001437	0.0002027	-0.71	0.478	-0.000541	0.0002536	Inconsistent
ereri_pie	eif4ebp1	depICD_Day	NO2	0.0001993	9.07e-05	2.2	0.028	2.15e-05	0.0003772	Inconsistent
p_cde	eif4ebp1	depICD_Day	NO2	1.00946	0.0411318	24.54	0	0.928839	1.09007	Inconsistent
p_intmed	eif4ebp1	depICD_Day	NO2	0.0014476	0.0020731	0.7	0.485	-0.0026156	0.0055107	Inconsistent
p_intref	eif4ebp1	depICD_Day	NO2	0.0281985	0.0443802	0.64	0.525	-0.0587852	0.115182	Inconsistent
p_pie	eif4ebp1	depICD_Day	NO2	-0.0391019	0.0351778	-1.11	0.266	-0.108049	0.0298454	Inconsistent
tereri	eif4ebp1	depICD_Day	NO2	-0.0050974	0.0039357	-1.3	0.195	-0.0128112	0.0026165	Inconsistent
ereri_cde	eif4ebp1	depICD_Day	NOx	-0.0008663	0.0017536	-0.49	0.621	-0.0043033	0.0025707	No mediators
ereri_intmed	eif4ebp1	depICD_Day	NOx	1.62e-07	6.72e-07	0.24	0.809	-1.15e-06	1.48e-06	No mediators
ereri_intref	eif4ebp1	depICD_Day	NOx	-2.21e-05	9.72e-05	-0.23	0.82	-0.0002126	0.0001683	No mediators
ereri_pie	eif4ebp1	depICD_Day	NOx	-2.77e-05	2.67e-05	-1.04	0.299	-8e-05	2.46e-05	No mediators
p_cde	eif4ebp1	depICD_Day	NOx	0.945766	0.148075	6.39	0	0.655543	1.23599	No mediators
p_intmed	eif4ebp1	depICD_Day	NOx	-0.000177	0.0007771	-0.23	0.82	-0.0017001	0.001346	No mediators
p_intref	eif4ebp1	depICD_Day	NOx	0.024145	0.113462	0.21	0.831	-0.198236	0.246526	No mediators
p_pie	eif4ebp1	depICD_Day	NOx	0.0302665	0.0645791	0.47	0.639	-0.0963062	0.156839	No mediators
tereri	eif4ebp1	depICD_Day	NOx	-0.000916	0.0017561	-0.52	0.602	-0.004358	0.002526	No mediators
ereri_cde	eif4ebp1	depICD_Day	PM10	-0.0186147	0.0130455	-1.43	0.154	-0.0441833	0.006954	NA
ereri_intmed	eif4ebp1	depICD_Day	PM10	-0.000204	0.0001672	-1.22	0.222	-0.0005317	0.0001236	NA
ereri_intref	eif4ebp1	depICD_Day	PM10	-0.0008647	0.0008048	-1.07	0.283	-0.0024422	0.0007127	NA
ereri_pie	eif4ebp1	depICD_Day	PM10	0.0009476	0.0003781	2.51	0.012	0.0002065	0.0016887	NA
p_cde	eif4ebp1	depICD_Day	PM10	0.993534	0.0438257	22.67	0	0.907637	1.07943	NA
p_intmed	eif4ebp1	depICD_Day	PM10	0.0108903	0.0113115	0.96	0.336	-0.0112799	0.0330604	NA
p_intref	eif4ebp1	depICD_Day	PM10	0.0461538	0.0527589	0.87	0.382	-0.0572518	0.14956	NA
p_pie	eif4ebp1	depICD_Day	PM10	-0.0505776	0.0406681	-1.24	0.214	-0.130286	0.0291303	NA
tereri	eif4ebp1	depICD_Day	PM10	-0.0187358	0.0130603	-1.43	0.151	-0.0443335	0.0068619	NA
ereri_cde	eif4ebp1	depICD_Day	PM2_5	-0.0124525	0.0260816	-0.48	0.633	-0.0635716	0.0386666	Consistent
ereri_intmed	eif4ebp1	depICD_Day	PM2_5	0.0004387	0.0005177	0.85	0.397	-0.000576	0.0014533	Consistent
ereri_intref	eif4ebp1	depICD_Day	PM2_5	-0.0013835	0.0017092	-0.81	0.418	-0.0047334	0.0019663	Consistent
ereri_pie	eif4ebp1	depICD_Day	PM2_5	-0.0017487	0.0007589	-2.3	0.021	-0.0032362	-0.0002613	Consistent
p_cde	eif4ebp1	depICD_Day	PM2_5	0.822158	0.322487	2.55	0.011	0.190096	1.45422	Consistent
p_intmed	eif4ebp1	depICD_Day	PM2_5	-0.028963	0.0572039	-0.51	0.613	-0.141081	0.0831547	Consistent
p_intref	eif4ebp1	depICD_Day	PM2_5	0.0913463	0.186438	0.49	0.624	-0.274066	0.456758	Consistent
p_pie	eif4ebp1	depICD_Day	PM2_5	0.115459	0.20406	0.57	0.572	-0.284492	0.515409	Consistent
tereri	eif4ebp1	depICD_Day	PM2_5	-0.0151461	0.0261148	-0.58	0.562	-0.0663302	0.036038	Consistent
ereri_cde	eif4ebp1	depICD_Day	PMcoarse	-0.0185514	0.026417	-0.7	0.483	-0.0703278	0.0332251	No mediators
ereri_intmed	eif4ebp1	depICD_Day	PMcoarse	-0.0005283	0.0004329	-1.22	0.222	-0.0013767	0.0003202	No mediators
ereri_intref	eif4ebp1	depICD_Day	PMcoarse	-0.0020261	0.0017034	-1.19	0.234	-0.0053647	0.0013126	No mediators
ereri_pie	eif4ebp1	depICD_Day	PMcoarse	0.0011796	0.0006118	1.93	0.054	-1.95e-05	0.0023787	No mediators
p_cde	eif4ebp1	depICD_Day	PMcoarse	0.931009	0.123584	7.53	0	0.68879	1.17323	No mediators
p_intmed	eif4ebp1	depICD_Day	PMcoarse	0.0265109	0.0399656	0.66	0.507	-0.0518202	0.104842	No mediators
p_intref	eif4ebp1	depICD_Day	PMcoarse	0.101679	0.155948	0.65	0.514	-0.203974	0.407332	No mediators
p_pie	eif4ebp1	depICD_Day	PMcoarse	-0.0591995	0.084349	-0.7	0.483	-0.224521	0.106121	No mediators
tereri	eif4ebp1	depICD_Day	PMcoarse	-0.0199261	0.0264797	-0.75	0.452	-0.0718253	0.0319731	No mediators
ereri_cde	eloa	depICD_Day	NO2	-0.0035031	0.0039064	-0.9	0.37	-0.0111596	0.0041533	No mediators
ereri_intmed	eloa	depICD_Day	NO2	4.86e-07	1.97e-06	0.25	0.805	-3.37e-06	4.34e-06	No mediators
ereri_intref	eloa	depICD_Day	NO2	6.28e-05	0.0002032	0.31	0.757	-0.0003356	0.0004611	No mediators
ereri_pie	eloa	depICD_Day	NO2	4.72e-05	6.42e-05	0.73	0.463	-7.87e-05	0.000173	No mediators
p_cde	eloa	depICD_Day	NO2	1.03255	0.0753886	13.7	0	0.884788	1.18031	No mediators
p_intmed	eloa	depICD_Day	NO2	-0.0001434	0.0006206	-0.23	0.817	-0.0013597	0.0010729	No mediators
p_intref	eloa	depICD_Day	NO2	-0.0185008	0.0647233	-0.29	0.775	-0.145356	0.108355	No mediators
p_pie	eloa	depICD_Day	NO2	-0.0139027	0.0250159	-0.56	0.578	-0.0629329	0.0351275	No mediators
tereri	eloa	depICD_Day	NO2	-0.0033927	0.0039134	-0.87	0.386	-0.0110628	0.0042774	No mediators
ereri_cde	eloa	depICD_Day	NOx	-0.0003499	0.0017349	-0.2	0.84	-0.0037503	0.0030505	No mediators
ereri_intmed	eloa	depICD_Day	NOx	-1.06e-06	1.18e-06	-0.9	0.369	-3.38e-06	1.26e-06	No mediators
ereri_intref	eloa	depICD_Day	NOx	9.73e-05	9.76e-05	1	0.319	-9.4e-05	0.0002885	No mediators
ereri_pie	eloa	depICD_Day	NOx	-5.59e-05	3.22e-05	-1.73	0.083	-0.0001191	7.27e-06	No mediators
p_cde	eloa	depICD_Day	NOx	1.13009	0.806758	1.4	0.161	-0.451124	2.71131	No mediators
p_intmed	eloa	depICD_Day	NOx	0.0034379	0.0198907	0.17	0.863	-0.0355472	0.042423	No mediators
p_intref	eloa	depICD_Day	NOx	-0.314132	1.79914	-0.17	0.861	-3.84038	3.21212	No mediators
p_pie	eloa	depICD_Day	NOx	0.180601	1.01675	0.18	0.859	-1.81218	2.17339	No mediators
tereri	eloa	depICD_Day	NOx	-0.0003096	0.0017355	-0.18	0.858	-0.0037112	0.003092	No mediators
ereri_cde	eloa	depICD_Day	PM10	-0.0159992	0.0130635	-1.22	0.221	-0.0416032	0.0096049	NA
ereri_intmed	eloa	depICD_Day	PM10	-0.0002003	0.0001174	-1.71	0.088	-0.0004303	2.97e-05	NA
ereri_intref	eloa	depICD_Day	PM10	-0.0015884	0.0008943	-1.78	0.076	-0.0033413	0.0001644	NA
ereri_pie	eloa	depICD_Day	PM10	0.0006993	0.0003007	2.33	0.02	0.0001099	0.0012887	NA
p_cde	eloa	depICD_Day	PM10	0.936245	0.070138	13.35	0	0.798778	1.07371	NA
p_intmed	eloa	depICD_Day	PM10	0.0117215	0.0110328	1.06	0.288	-0.0099024	0.0333453	NA
p_intref	eloa	depICD_Day	PM10	0.0929531	0.087293	1.06	0.287	-0.078138	0.264044	NA
p_pie	eloa	depICD_Day	PM10	-0.04092	0.0361134	-1.13	0.257	-0.111701	0.0298609	NA
tereri	eloa	depICD_Day	PM10	-0.0170887	0.0130632	-1.31	0.191	-0.0426921	0.0085148	NA
ereri_cde	eloa	depICD_Day	PM2_5	-0.0038337	0.0261966	-0.15	0.884	-0.0551781	0.0475107	Consistent
ereri_intmed	eloa	depICD_Day	PM2_5	3.72e-05	0.0003336	0.11	0.911	-0.0006167	0.0006911	Consistent
ereri_intref	eloa	depICD_Day	PM2_5	-0.0001664	0.0015855	-0.1	0.916	-0.0032739	0.0029411	Consistent
ereri_pie	eloa	depICD_Day	PM2_5	-0.0012695	0.0006014	-2.11	0.035	-0.0024481	-9.08e-05	Consistent
p_cde	eloa	depICD_Day	PM2_5	0.732688	1.35982	0.54	0.59	-1.93251	3.39789	Consistent
p_intmed	eloa	depICD_Day	PM2_5	-0.0071085	0.0697198	-0.1	0.919	-0.143757	0.12954	Consistent
p_intref	eloa	depICD_Day	PM2_5	0.0318043	0.333915	0.1	0.924	-0.622656	0.686265	Consistent
p_pie	eloa	depICD_Day	PM2_5	0.242616	1.21969	0.2	0.842	-2.14794	2.63317	Consistent
tereri	eloa	depICD_Day	PM2_5	-0.0052324	0.026216	-0.2	0.842	-0.0566148	0.04615	Consistent
ereri_cde	eloa	depICD_Day	PMcoarse	-0.0134595	0.0264675	-0.51	0.611	-0.0653348	0.0384158	No mediators
ereri_intmed	eloa	depICD_Day	PMcoarse	-0.0001182	0.0003106	-0.38	0.703	-0.0007269	0.0004905	No mediators
ereri_intref	eloa	depICD_Day	PMcoarse	-0.0035824	0.0020124	-1.78	0.075	-0.0075266	0.0003618	No mediators
ereri_pie	eloa	depICD_Day	PMcoarse	0.0002202	0.0005708	0.39	0.7	-0.0008985	0.0013389	No mediators
p_cde	eloa	depICD_Day	PMcoarse	0.794542	0.338261	2.35	0.019	0.131562	1.45752	No mediators
p_intmed	eloa	depICD_Day	PMcoarse	0.0069788	0.0213348	0.33	0.744	-0.0348366	0.0487942	No mediators
p_intref	eloa	depICD_Day	PMcoarse	0.211478	0.346709	0.61	0.542	-0.468059	0.891015	No mediators
p_pie	eloa	depICD_Day	PMcoarse	-0.0129984	0.0395966	-0.33	0.743	-0.0906064	0.0646096	No mediators
tereri	eloa	depICD_Day	PMcoarse	-0.0169399	0.0264772	-0.64	0.522	-0.0688342	0.0349544	No mediators
ereri_cde	fhit	depICD_Day	NO2	-0.0036231	0.0039625	-0.91	0.361	-0.0113894	0.0041432	No mediators
ereri_intmed	fhit	depICD_Day	NO2	2.75e-06	4.47e-06	0.62	0.538	-6e-06	1.15e-05	No mediators
ereri_intref	fhit	depICD_Day	NO2	0.0001505	0.0002137	0.7	0.481	-0.0002683	0.0005693	No mediators
ereri_pie	fhit	depICD_Day	NO2	8.91e-05	6.71e-05	1.33	0.184	-4.23e-05	0.0002206	No mediators
p_cde	fhit	depICD_Day	NO2	1.07169	0.110286	9.72	0	0.855533	1.28784	No mediators
p_intmed	fhit	depICD_Day	NO2	-0.0008147	0.0016881	-0.48	0.629	-0.0041232	0.0024939	No mediators
p_intref	fhit	depICD_Day	NO2	-0.0445076	0.0832501	-0.53	0.593	-0.207675	0.11866	No mediators
p_pie	fhit	depICD_Day	NO2	-0.026367	0.0369867	-0.71	0.476	-0.0988595	0.0461256	No mediators
tereri	fhit	depICD_Day	NO2	-0.0033808	0.003964	-0.85	0.394	-0.01115	0.0043884	No mediators
ereri_cde	fhit	depICD_Day	NOx	-0.0002253	0.0017569	-0.13	0.898	-0.0036689	0.0032182	No mediators
ereri_intmed	fhit	depICD_Day	NOx	-3.87e-07	7.72e-07	-0.5	0.616	-1.9e-06	1.13e-06	No mediators
ereri_intref	fhit	depICD_Day	NOx	5.85e-05	0.0001054	0.55	0.579	-0.0001481	0.0002652	No mediators
ereri_pie	fhit	depICD_Day	NOx	-3.13e-05	2.89e-05	-1.09	0.278	-8.79e-05	2.52e-05	No mediators
p_cde	fhit	depICD_Day	NOx	1.13503	1.33361	0.85	0.395	-1.47879	3.74886	No mediators
p_intmed	fhit	depICD_Day	NOx	0.0019517	0.0179518	0.11	0.913	-0.0332332	0.0371366	No mediators
p_intref	fhit	depICD_Day	NOx	-0.294716	2.68398	-0.11	0.913	-5.55522	4.96579	No mediators
p_pie	fhit	depICD_Day	NOx	0.157732	1.40248	0.11	0.91	-2.59108	2.90654	No mediators
tereri	fhit	depICD_Day	NOx	-0.0001985	0.0017581	-0.11	0.91	-0.0036444	0.0032473	No mediators
ereri_cde	fhit	depICD_Day	PM10	-0.0173932	0.0131871	-1.32	0.187	-0.0432394	0.0084531	No mediators
ereri_intmed	fhit	depICD_Day	PM10	-7.09e-05	8.18e-05	-0.87	0.386	-0.0002313	8.95e-05	No mediators
ereri_intref	fhit	depICD_Day	PM10	-0.000763	0.0008909	-0.86	0.392	-0.0025092	0.0009832	No mediators
ereri_pie	fhit	depICD_Day	PM10	0.0004456	0.0002634	1.69	0.091	-7.06e-05	0.0009618	No mediators
p_cde	fhit	depICD_Day	PM10	0.978162	0.0527453	18.54	0	0.874783	1.08154	No mediators
p_intmed	fhit	depICD_Day	PM10	0.0039897	0.0052459	0.76	0.447	-0.006292	0.0142714	No mediators
p_intref	fhit	depICD_Day	PM10	0.0429109	0.0575916	0.75	0.456	-0.0699666	0.155788	No mediators
p_pie	fhit	depICD_Day	PM10	-0.0250621	0.0238768	-1.05	0.294	-0.0718597	0.0217355	No mediators
tereri	fhit	depICD_Day	PM10	-0.0177815	0.0132236	-1.34	0.179	-0.0436993	0.0081364	No mediators
ereri_cde	fhit	depICD_Day	PM2_5	-0.0033519	0.0265288	-0.13	0.899	-0.0553473	0.0486435	No mediators
ereri_intmed	fhit	depICD_Day	PM2_5	-0.0001036	0.0003928	-0.26	0.792	-0.0008735	0.0006662	No mediators
ereri_intref	fhit	depICD_Day	PM2_5	0.0004588	0.0016941	0.27	0.787	-0.0028617	0.0037792	No mediators
ereri_pie	fhit	depICD_Day	PM2_5	-0.0011766	0.0006254	-1.88	0.06	-0.0024024	4.92e-05	No mediators
p_cde	fhit	depICD_Day	PM2_5	0.803158	1.28832	0.62	0.533	-1.72191	3.32822	No mediators
p_intmed	fhit	depICD_Day	PM2_5	0.0248299	0.192939	0.13	0.898	-0.353324	0.402983	No mediators
p_intref	fhit	depICD_Day	PM2_5	-0.109929	0.836262	-0.13	0.895	-1.74897	1.52912	No mediators
p_pie	fhit	depICD_Day	PM2_5	0.281941	1.7989	0.16	0.875	-3.24383	3.80771	No mediators
tereri	fhit	depICD_Day	PM2_5	-0.0041733	0.0265809	-0.16	0.875	-0.0562709	0.0479242	No mediators
ereri_cde	fhit	depICD_Day	PMcoarse	-0.01553	0.0266964	-0.58	0.561	-0.0678539	0.0367939	No mediators
ereri_intmed	fhit	depICD_Day	PMcoarse	-0.0001317	0.000238	-0.55	0.58	-0.0005983	0.0003348	No mediators
ereri_intref	fhit	depICD_Day	PMcoarse	-0.0024818	0.0020198	-1.23	0.219	-0.0064405	0.0014769	No mediators
ereri_pie	fhit	depICD_Day	PMcoarse	0.000312	0.0005271	0.59	0.554	-0.0007211	0.001345	No mediators
p_cde	fhit	depICD_Day	PMcoarse	0.870928	0.216618	4.02	0	0.446365	1.29549	No mediators
p_intmed	fhit	depICD_Day	PMcoarse	0.0073872	0.0170388	0.43	0.665	-0.0260083	0.0407828	No mediators
p_intref	fhit	depICD_Day	PMcoarse	0.139181	0.229053	0.61	0.543	-0.309756	0.588117	No mediators
p_pie	fhit	depICD_Day	PMcoarse	-0.0174961	0.0397251	-0.44	0.66	-0.0953559	0.0603637	No mediators
tereri	fhit	depICD_Day	PMcoarse	-0.0178315	0.0268069	-0.67	0.506	-0.0703722	0.0347091	No mediators
ereri_cde	fkbp4	depICD_Day	NO2	-0.0044472	0.0039296	-1.13	0.258	-0.012149	0.0032547	NA
ereri_intmed	fkbp4	depICD_Day	NO2	-5.86e-06	7.12e-06	-0.82	0.41	-1.98e-05	8.09e-06	NA
ereri_intref	fkbp4	depICD_Day	NO2	-0.0002361	0.0003044	-0.78	0.438	-0.0008328	0.0003606	NA
ereri_pie	fkbp4	depICD_Day	NO2	0.0002166	0.0001006	2.15	0.031	1.95e-05	0.0004138	NA
p_cde	fkbp4	depICD_Day	NO2	0.994335	0.069407	14.33	0	0.858299	1.13037	NA
p_intmed	fkbp4	depICD_Day	NO2	0.0013113	0.0018826	0.7	0.486	-0.0023785	0.005001	NA
p_intref	fkbp4	depICD_Day	NO2	0.0527934	0.0810104	0.65	0.515	-0.105984	0.211571	NA
p_pie	fkbp4	depICD_Day	NO2	-0.0484393	0.0485351	-1	0.318	-0.143566	0.0466879	NA
tereri	fkbp4	depICD_Day	NO2	-0.0044725	0.0039307	-1.14	0.255	-0.0121765	0.0032314	NA
ereri_cde	fkbp4	depICD_Day	NOx	-0.0006225	0.0017513	-0.36	0.722	-0.0040549	0.0028099	No mediators
ereri_intmed	fkbp4	depICD_Day	NOx	-1.24e-07	4.02e-07	-0.31	0.758	-9.13e-07	6.65e-07	No mediators
ereri_intref	fkbp4	depICD_Day	NOx	-8.1e-05	0.0001488	-0.54	0.586	-0.0003727	0.0002106	No mediators
ereri_pie	fkbp4	depICD_Day	NOx	1.4e-05	3.8e-05	0.37	0.714	-6.06e-05	8.85e-05	No mediators
p_cde	fkbp4	depICD_Day	NOx	0.902565	0.324799	2.78	0.005	0.26597	1.53916	No mediators
p_intmed	fkbp4	depICD_Day	NOx	0.0001798	0.0007249	0.25	0.804	-0.001241	0.0016005	No mediators
p_intref	fkbp4	depICD_Day	NOx	0.117507	0.361055	0.33	0.745	-0.590149	0.825163	No mediators
p_pie	fkbp4	depICD_Day	NOx	-0.0202515	0.076211	-0.27	0.79	-0.169622	0.129119	No mediators
tereri	fkbp4	depICD_Day	NOx	-0.0006897	0.0017515	-0.39	0.694	-0.0041225	0.0027431	No mediators
ereri_cde	fkbp4	depICD_Day	PM10	-0.0213089	0.0130268	-1.64	0.102	-0.046841	0.0042231	NA
ereri_intmed	fkbp4	depICD_Day	PM10	-0.000196	0.0001198	-1.64	0.102	-0.0004308	3.88e-05	NA
ereri_intref	fkbp4	depICD_Day	PM10	-0.0023839	0.0013269	-1.8	0.072	-0.0049845	0.0002167	NA
ereri_pie	fkbp4	depICD_Day	PM10	0.0007982	0.0003621	2.2	0.028	8.84e-05	0.0015079	NA
p_cde	fkbp4	depICD_Day	PM10	0.922836	0.0698434	13.21	0	0.785946	1.05973	NA
p_intmed	fkbp4	depICD_Day	PM10	0.0084881	0.0068133	1.25	0.213	-0.0048657	0.0218418	NA
p_intref	fkbp4	depICD_Day	PM10	0.103242	0.0796519	1.3	0.195	-0.0528727	0.259357	NA
p_pie	fkbp4	depICD_Day	PM10	-0.0345664	0.025219	-1.37	0.17	-0.0839948	0.014862	NA
tereri	fkbp4	depICD_Day	PM10	-0.0230907	0.0130441	-1.77	0.077	-0.0486566	0.0024752	NA
ereri_cde	fkbp4	depICD_Day	PM2_5	-0.0062881	0.0261691	-0.24	0.81	-0.0575786	0.0450025	No mediators
ereri_intmed	fkbp4	depICD_Day	PM2_5	0.0002429	0.0002529	0.96	0.337	-0.0002528	0.0007385	No mediators
ereri_intref	fkbp4	depICD_Day	PM2_5	-0.0026718	0.0023535	-1.14	0.256	-0.0072846	0.0019411	No mediators
ereri_pie	fkbp4	depICD_Day	PM2_5	-0.0010306	0.0007064	-1.46	0.145	-0.0024152	0.000354	No mediators
p_cde	fkbp4	depICD_Day	PM2_5	0.645089	0.97107	0.66	0.506	-1.25817	2.54835	No mediators
p_intmed	fkbp4	depICD_Day	PM2_5	-0.0249154	0.0690826	-0.36	0.718	-0.160315	0.110484	No mediators
p_intref	fkbp4	depICD_Day	PM2_5	0.274097	0.759941	0.36	0.718	-1.21536	1.76355	No mediators
p_pie	fkbp4	depICD_Day	PM2_5	0.105729	0.291567	0.36	0.717	-0.465731	0.677189	No mediators
tereri	fkbp4	depICD_Day	PM2_5	-0.0097476	0.0262044	-0.37	0.71	-0.0611074	0.0416121	No mediators
ereri_cde	fkbp4	depICD_Day	PMcoarse	-0.0242857	0.0263043	-0.92	0.356	-0.0758412	0.0272698	No mediators
ereri_intmed	fkbp4	depICD_Day	PMcoarse	-0.0003067	0.0003619	-0.85	0.397	-0.001016	0.0004026	No mediators
ereri_intref	fkbp4	depICD_Day	PMcoarse	-0.0051757	0.0028325	-1.83	0.068	-0.0107272	0.0003758	No mediators
ereri_pie	fkbp4	depICD_Day	PMcoarse	0.0006677	0.0007377	0.91	0.365	-0.0007783	0.0021136	No mediators
p_cde	fkbp4	depICD_Day	PMcoarse	0.834547	0.171919	4.85	0	0.497593	1.1715	No mediators
p_intmed	fkbp4	depICD_Day	PMcoarse	0.01054	0.0153968	0.68	0.494	-0.0196371	0.0407171	No mediators
p_intref	fkbp4	depICD_Day	PMcoarse	0.177857	0.180917	0.98	0.326	-0.176733	0.532446	No mediators
p_pie	fkbp4	depICD_Day	PMcoarse	-0.0229437	0.0330202	-0.69	0.487	-0.0876621	0.0417747	No mediators
tereri	fkbp4	depICD_Day	PMcoarse	-0.0291004	0.0264248	-1.1	0.271	-0.080892	0.0226912	No mediators
ereri_cde	fkbp5	depICD_Day	NO2	-0.0043546	0.0039223	-1.11	0.267	-0.0120422	0.0033329	No mediators
ereri_intmed	fkbp5	depICD_Day	NO2	-2.04e-06	3.6e-06	-0.57	0.571	-9.09e-06	5.01e-06	No mediators
ereri_intref	fkbp5	depICD_Day	NO2	-0.000242	0.000235	-1.03	0.303	-0.0007026	0.0002186	No mediators
ereri_pie	fkbp5	depICD_Day	NO2	3.97e-05	6.3e-05	0.63	0.528	-8.37e-05	0.0001631	No mediators
p_cde	fkbp5	depICD_Day	NO2	0.95518	0.0633411	15.08	0	0.831034	1.07933	No mediators
p_intmed	fkbp5	depICD_Day	NO2	0.0004475	0.0008676	0.52	0.606	-0.0012531	0.0021481	No mediators
p_intref	fkbp5	depICD_Day	NO2	0.0530841	0.0672676	0.79	0.43	-0.078758	0.184926	No mediators
p_pie	fkbp5	depICD_Day	NO2	-0.0087121	0.0158105	-0.55	0.582	-0.0397002	0.022276	No mediators
tereri	fkbp5	depICD_Day	NO2	-0.004559	0.0039272	-1.16	0.246	-0.0122562	0.0031383	No mediators
ereri_cde	fkbp5	depICD_Day	NOx	-0.0006003	0.0017443	-0.34	0.731	-0.0040192	0.0028185	No mediators
ereri_intmed	fkbp5	depICD_Day	NOx	7.86e-07	9.57e-07	0.82	0.412	-1.09e-06	2.66e-06	No mediators
ereri_intref	fkbp5	depICD_Day	NOx	-0.0001139	0.000115	-0.99	0.322	-0.0003393	0.0001115	No mediators
ereri_pie	fkbp5	depICD_Day	NOx	-3.36e-05	2.96e-05	-1.13	0.257	-9.16e-05	2.45e-05	No mediators
p_cde	fkbp5	depICD_Day	NOx	0.803599	0.47569	1.69	0.091	-0.128736	1.73593	No mediators
p_intmed	fkbp5	depICD_Day	NOx	-0.001052	0.002657	-0.4	0.692	-0.0062596	0.0041555	No mediators
p_intref	fkbp5	depICD_Day	NOx	0.152502	0.376882	0.4	0.686	-0.586173	0.891178	No mediators
p_pie	fkbp5	depICD_Day	NOx	0.0449506	0.111879	0.4	0.688	-0.174328	0.264229	No mediators
tereri	fkbp5	depICD_Day	NOx	-0.000747	0.0017502	-0.43	0.669	-0.0041773	0.0026832	No mediators
ereri_cde	fkbp5	depICD_Day	PM10	-0.0222797	0.0130031	-1.71	0.087	-0.0477653	0.003206	No mediators
ereri_intmed	fkbp5	depICD_Day	PM10	-6.49e-05	9.1e-05	-0.71	0.476	-0.0002433	0.0001135	No mediators
ereri_intref	fkbp5	depICD_Day	PM10	-0.0019954	0.0011253	-1.77	0.076	-0.0042008	0.0002101	No mediators
ereri_pie	fkbp5	depICD_Day	PM10	0.0001774	0.0002439	0.73	0.467	-0.0003006	0.0006555	No mediators
p_cde	fkbp5	depICD_Day	PM10	0.922077	0.060332	15.28	0	0.803828	1.04032	No mediators
p_intmed	fkbp5	depICD_Day	PM10	0.0026859	0.0040081	0.67	0.503	-0.0051698	0.0105415	No mediators
p_intref	fkbp5	depICD_Day	PM10	0.0825809	0.0622839	1.33	0.185	-0.0394934	0.204655	No mediators
p_pie	fkbp5	depICD_Day	PM10	-0.0073433	0.0108821	-0.67	0.5	-0.0286719	0.0139852	No mediators
tereri	fkbp5	depICD_Day	PM10	-0.0241625	0.0130338	-1.85	0.064	-0.0497083	0.0013833	No mediators
ereri_cde	fkbp5	depICD_Day	PM2_5	-0.0076266	0.0261224	-0.29	0.77	-0.0588256	0.0435724	Consistent
ereri_intmed	fkbp5	depICD_Day	PM2_5	0.0004563	0.0003781	1.21	0.227	-0.0002847	0.0011972	Consistent
ereri_intref	fkbp5	depICD_Day	PM2_5	-0.0022816	0.0018952	-1.2	0.229	-0.005996	0.0014328	Consistent
ereri_pie	fkbp5	depICD_Day	PM2_5	-0.0013174	0.000657	-2.01	0.045	-0.0026051	-2.97e-05	Consistent
p_cde	fkbp5	depICD_Day	PM2_5	0.708176	0.721311	0.98	0.326	-0.705568	2.12192	Consistent
p_intmed	fkbp5	depICD_Day	PM2_5	-0.042367	0.104881	-0.4	0.686	-0.24793	0.163196	Consistent
p_intref	fkbp5	depICD_Day	PM2_5	0.211861	0.53061	0.4	0.69	-0.828117	1.25184	Consistent
p_pie	fkbp5	depICD_Day	PM2_5	0.122329	0.301719	0.41	0.685	-0.46903	0.713689	Consistent
tereri	fkbp5	depICD_Day	PM2_5	-0.0107694	0.0261753	-0.41	0.681	-0.0620721	0.0405333	Consistent
ereri_cde	fkbp5	depICD_Day	PMcoarse	-0.0265248	0.0263178	-1.01	0.314	-0.0781068	0.0250571	No mediators
ereri_intmed	fkbp5	depICD_Day	PMcoarse	0.0001861	0.0002881	0.65	0.518	-0.0003786	0.0007509	No mediators
ereri_intref	fkbp5	depICD_Day	PMcoarse	-0.0031594	0.0021757	-1.45	0.146	-0.0074236	0.0011049	No mediators
ereri_pie	fkbp5	depICD_Day	PMcoarse	-0.0003665	0.0005386	-0.68	0.496	-0.0014222	0.0006892	No mediators
p_cde	fkbp5	depICD_Day	PMcoarse	0.888172	0.118117	7.52	0	0.656666	1.11968	No mediators
p_intmed	fkbp5	depICD_Day	PMcoarse	-0.006233	0.0107981	-0.58	0.564	-0.0273969	0.0149308	No mediators
p_intref	fkbp5	depICD_Day	PMcoarse	0.10579	0.113027	0.94	0.349	-0.115738	0.327318	No mediators
p_pie	fkbp5	depICD_Day	PMcoarse	0.0122717	0.0208314	0.59	0.556	-0.0285571	0.0531006	No mediators
tereri	fkbp5	depICD_Day	PMcoarse	-0.0298646	0.026426	-1.13	0.258	-0.0816586	0.0219295	No mediators
ereri_cde	fus	depICD_Day	NO2	-0.0048646	0.0039647	-1.23	0.22	-0.0126353	0.002906	No mediators
ereri_intmed	fus	depICD_Day	NO2	2.37e-06	5.86e-06	0.4	0.686	-9.11e-06	1.38e-05	No mediators
ereri_intref	fus	depICD_Day	NO2	0.0001024	0.0002169	0.47	0.637	-0.0003226	0.0005275	No mediators
ereri_pie	fus	depICD_Day	NO2	0.0001394	7.75e-05	1.8	0.072	-1.24e-05	0.0002912	No mediators
p_cde	fus	depICD_Day	NO2	1.05285	0.069506	15.15	0	0.916619	1.18908	No mediators
p_intmed	fus	depICD_Day	NO2	-0.0005129	0.0013751	-0.37	0.709	-0.0032081	0.0021823	No mediators
p_intref	fus	depICD_Day	NO2	-0.0221714	0.0511968	-0.43	0.665	-0.122515	0.0781725	No mediators
p_pie	fus	depICD_Day	NO2	-0.0301643	0.0310592	-0.97	0.331	-0.0910392	0.0307107	No mediators
tereri	fus	depICD_Day	NO2	-0.0046205	0.0039661	-1.16	0.244	-0.0123939	0.003153	No mediators
ereri_cde	fus	depICD_Day	NOx	-0.0010776	0.0017789	-0.61	0.545	-0.0045642	0.0024089	No mediators
ereri_intmed	fus	depICD_Day	NOx	-1.27e-07	5.23e-07	-0.24	0.809	-1.15e-06	8.98e-07	No mediators
ereri_intref	fus	depICD_Day	NOx	9.61e-05	0.0001093	0.88	0.379	-0.0001181	0.0003102	No mediators
ereri_pie	fus	depICD_Day	NOx	-7.06e-06	2.81e-05	-0.25	0.802	-6.22e-05	4.81e-05	No mediators
p_cde	fus	depICD_Day	NOx	1.0899	0.200011	5.45	0	0.69789	1.48192	No mediators
p_intmed	fus	depICD_Day	NOx	0.0001281	0.0005813	0.22	0.826	-0.0010112	0.0012675	No mediators
p_intref	fus	depICD_Day	NOx	-0.0971709	0.208837	-0.47	0.642	-0.506484	0.312143	No mediators
p_pie	fus	depICD_Day	NOx	0.0071379	0.0310451	0.23	0.818	-0.0537093	0.0679852	No mediators
tereri	fus	depICD_Day	NOx	-0.0009887	0.0017782	-0.56	0.578	-0.0044739	0.0024965	No mediators
ereri_cde	fus	depICD_Day	PM10	-0.015909	0.0132187	-1.2	0.229	-0.0418172	0.0099991	Inconsistent
ereri_intmed	fus	depICD_Day	PM10	-5.14e-05	0.0001044	-0.49	0.622	-0.0002561	0.0001532	Inconsistent
ereri_intref	fus	depICD_Day	PM10	-0.0003794	0.0008599	-0.44	0.659	-0.0020648	0.0013059	Inconsistent
ereri_pie	fus	depICD_Day	PM10	0.0006533	0.0003011	2.17	0.03	6.32e-05	0.0012434	Inconsistent
p_cde	fus	depICD_Day	PM10	1.01418	0.0606051	16.73	0	0.895393	1.13296	Inconsistent
p_intmed	fus	depICD_Day	PM10	0.0032787	0.0070294	0.47	0.641	-0.0104987	0.0170561	Inconsistent
p_intref	fus	depICD_Day	PM10	0.0241885	0.0579204	0.42	0.676	-0.0893333	0.13771	Inconsistent
p_pie	fus	depICD_Day	PM10	-0.0416442	0.0402287	-1.04	0.301	-0.120491	0.0372027	Inconsistent
tereri	fus	depICD_Day	PM10	-0.0156866	0.0132228	-1.19	0.235	-0.0416028	0.0102295	Inconsistent
ereri_cde	fus	depICD_Day	PM2_5	-0.0082007	0.0264487	-0.31	0.757	-0.0600392	0.0436377	No mediators
ereri_intmed	fus	depICD_Day	PM2_5	-1.56e-05	0.0001148	-0.14	0.892	-0.0002406	0.0002094	No mediators
ereri_intref	fus	depICD_Day	PM2_5	0.0002409	0.0015886	0.15	0.879	-0.0028727	0.0033546	No mediators
ereri_pie	fus	depICD_Day	PM2_5	-0.0003884	0.0004514	-0.86	0.39	-0.001273	0.0004963	No mediators
p_cde	fus	depICD_Day	PM2_5	0.980507	0.198227	4.95	0	0.591989	1.36903	No mediators
p_intmed	fus	depICD_Day	PM2_5	0.0018637	0.0154428	0.12	0.904	-0.0284037	0.032131	No mediators
p_intref	fus	depICD_Day	PM2_5	-0.028808	0.215043	-0.13	0.893	-0.450285	0.392669	No mediators
p_pie	fus	depICD_Day	PM2_5	0.046437	0.155813	0.3	0.766	-0.258951	0.351825	No mediators
tereri	fus	depICD_Day	PM2_5	-0.0083638	0.0264813	-0.32	0.752	-0.0602661	0.0435386	No mediators
ereri_cde	fus	depICD_Day	PMcoarse	-0.0163128	0.0267798	-0.61	0.542	-0.0688003	0.0361746	No mediators
ereri_intmed	fus	depICD_Day	PMcoarse	-9.41e-05	0.0001744	-0.54	0.59	-0.000436	0.0002478	No mediators
ereri_intref	fus	depICD_Day	PMcoarse	-0.0011744	0.0018849	-0.62	0.533	-0.0048688	0.00252	No mediators
ereri_pie	fus	depICD_Day	PMcoarse	0.00045	0.0005053	0.89	0.373	-0.0005404	0.0014403	No mediators
p_cde	fus	depICD_Day	PMcoarse	0.952219	0.135171	7.04	0	0.687288	1.21715	No mediators
p_intmed	fus	depICD_Day	PMcoarse	0.0054931	0.0129925	0.42	0.672	-0.0199718	0.030958	No mediators
p_intref	fus	depICD_Day	PMcoarse	0.0685531	0.151107	0.45	0.65	-0.227611	0.364717	No mediators
p_pie	fus	depICD_Day	PMcoarse	-0.0262648	0.0509282	-0.52	0.606	-0.126082	0.0735525	No mediators
tereri	fus	depICD_Day	PMcoarse	-0.0171314	0.0267838	-0.64	0.522	-0.0696267	0.0353638	No mediators
ereri_cde	fxn	depICD_Day	NO2	-0.0039892	0.0038926	-1.02	0.305	-0.0116185	0.0036402	No mediators
ereri_intmed	fxn	depICD_Day	NO2	-1.19e-06	3.1e-06	-0.39	0.7	-7.27e-06	4.88e-06	No mediators
ereri_intref	fxn	depICD_Day	NO2	-0.0002205	0.0002208	-1	0.318	-0.0006532	0.0002122	No mediators
ereri_pie	fxn	depICD_Day	NO2	2.44e-05	6.03e-05	0.41	0.685	-9.37e-05	0.0001425	No mediators
p_cde	fxn	depICD_Day	NO2	0.952874	0.0681868	13.97	0	0.81923	1.08652	No mediators
p_intmed	fxn	depICD_Day	NO2	0.000285	0.0007821	0.36	0.716	-0.0012479	0.0018179	No mediators
p_intref	fxn	depICD_Day	NO2	0.0526731	0.0707325	0.74	0.456	-0.08596	0.191306	No mediators
p_pie	fxn	depICD_Day	NO2	-0.0058318	0.0154576	-0.38	0.706	-0.0361282	0.0244646	No mediators
tereri	fxn	depICD_Day	NO2	-0.0041865	0.0038946	-1.07	0.282	-0.0118198	0.0034468	No mediators
ereri_cde	fxn	depICD_Day	NOx	-0.0004294	0.0017258	-0.25	0.804	-0.0038118	0.002953	No mediators
ereri_intmed	fxn	depICD_Day	NOx	3.34e-07	6.15e-07	0.54	0.587	-8.7e-07	1.54e-06	No mediators
ereri_intref	fxn	depICD_Day	NOx	-8.03e-05	0.000105	-0.77	0.444	-0.000286	0.0001254	No mediators
ereri_pie	fxn	depICD_Day	NOx	-1.91e-05	2.71e-05	-0.7	0.481	-7.22e-05	3.4e-05	No mediators
p_cde	fxn	depICD_Day	NOx	0.812508	0.637579	1.27	0.203	-0.437124	2.06214	No mediators
p_intmed	fxn	depICD_Day	NOx	-0.0006327	0.0023011	-0.27	0.783	-0.0051428	0.0038774	No mediators
p_intref	fxn	depICD_Day	NOx	0.151986	0.526058	0.29	0.773	-0.879068	1.18304	No mediators
p_pie	fxn	depICD_Day	NOx	0.0361383	0.12806	0.28	0.778	-0.214855	0.287132	No mediators
tereri	fxn	depICD_Day	NOx	-0.0005285	0.0017277	-0.31	0.76	-0.0039148	0.0028578	No mediators
ereri_cde	fxn	depICD_Day	PM10	-0.0161849	0.0129755	-1.25	0.212	-0.0416163	0.0092466	No mediators
ereri_intmed	fxn	depICD_Day	PM10	-9.54e-05	8.38e-05	-1.14	0.255	-0.0002597	6.89e-05	No mediators
ereri_intref	fxn	depICD_Day	PM10	-0.0015187	0.0009779	-1.55	0.12	-0.0034354	0.000398	No mediators
ereri_pie	fxn	depICD_Day	PM10	0.0003133	0.0002437	1.29	0.199	-0.0001645	0.000791	No mediators
p_cde	fxn	depICD_Day	PM10	0.925607	0.0762497	12.14	0	0.77616	1.07505	No mediators
p_intmed	fxn	depICD_Day	PM10	0.005455	0.006157	0.89	0.376	-0.0066125	0.0175226	No mediators
p_intref	fxn	depICD_Day	PM10	0.0868534	0.0835242	1.04	0.298	-0.0768511	0.250558	No mediators
p_pie	fxn	depICD_Day	PM10	-0.0179151	0.0193713	-0.92	0.355	-0.0558821	0.0200519	No mediators
tereri	fxn	depICD_Day	PM10	-0.0174857	0.0129876	-1.35	0.178	-0.042941	0.0079696	No mediators
ereri_cde	fxn	depICD_Day	PM2_5	-0.0048714	0.026029	-0.19	0.852	-0.0558873	0.0461445	No mediators
ereri_intmed	fxn	depICD_Day	PM2_5	0.0002691	0.000304	0.89	0.376	-0.0003267	0.0008649	No mediators
ereri_intref	fxn	depICD_Day	PM2_5	-0.0015117	0.0016921	-0.89	0.372	-0.0048281	0.0018047	No mediators
ereri_pie	fxn	depICD_Day	PM2_5	-0.0010372	0.0005785	-1.79	0.073	-0.002171	9.67e-05	No mediators
p_cde	fxn	depICD_Day	PM2_5	0.681202	1.17553	0.58	0.562	-1.62279	2.98519	No mediators
p_intmed	fxn	depICD_Day	PM2_5	-0.0376253	0.139538	-0.27	0.787	-0.311114	0.235864	No mediators
p_intref	fxn	depICD_Day	PM2_5	0.211388	0.792223	0.27	0.79	-1.34134	1.76412	No mediators
p_pie	fxn	depICD_Day	PM2_5	0.145035	0.532902	0.27	0.785	-0.899434	1.1895	No mediators
tereri	fxn	depICD_Day	PM2_5	-0.0071512	0.0260525	-0.27	0.784	-0.0582131	0.0439107	No mediators
ereri_cde	fxn	depICD_Day	PMcoarse	-0.0143466	0.0262868	-0.55	0.585	-0.0658679	0.0371746	No mediators
ereri_intmed	fxn	depICD_Day	PMcoarse	3.46e-05	0.0002296	0.15	0.88	-0.0004154	0.0004847	No mediators
ereri_intref	fxn	depICD_Day	PMcoarse	-0.0026069	0.001979	-1.32	0.188	-0.0064856	0.0012719	No mediators
ereri_pie	fxn	depICD_Day	PMcoarse	-7.56e-05	0.0004992	-0.15	0.88	-0.0010541	0.0009029	No mediators
p_cde	fxn	depICD_Day	PMcoarse	0.844193	0.26227	3.22	0.001	0.330154	1.35823	No mediators
p_intmed	fxn	depICD_Day	PMcoarse	-0.0020383	0.0138015	-0.15	0.883	-0.0290887	0.025012	No mediators
p_intref	fxn	depICD_Day	PMcoarse	0.153396	0.258175	0.59	0.552	-0.352617	0.65941	No mediators
p_pie	fxn	depICD_Day	PMcoarse	0.0044486	0.030069	0.15	0.882	-0.0544857	0.0633828	No mediators
tereri	fxn	depICD_Day	PMcoarse	-0.0169945	0.0263339	-0.65	0.519	-0.068608	0.0346191	No mediators
ereri_cde	gfer	depICD_Day	NO2	-0.0042359	0.0039569	-1.07	0.284	-0.0119913	0.0035194	No mediators
ereri_intmed	gfer	depICD_Day	NO2	-2.41e-06	3.76e-06	-0.64	0.522	-9.77e-06	4.96e-06	No mediators
ereri_intref	gfer	depICD_Day	NO2	-0.000149	0.000223	-0.67	0.504	-0.000586	0.000288	No mediators
ereri_pie	gfer	depICD_Day	NO2	7.91e-05	6.89e-05	1.15	0.251	-5.61e-05	0.0002142	No mediators
p_cde	gfer	depICD_Day	NO2	0.983216	0.0545305	18.03	0	0.876339	1.09009	No mediators
p_intmed	gfer	depICD_Day	NO2	0.0005584	0.0009867	0.57	0.571	-0.0013756	0.0024924	No mediators
p_intref	gfer	depICD_Day	NO2	0.0345803	0.0600595	0.58	0.565	-0.0831342	0.152295	No mediators
p_pie	gfer	depICD_Day	NO2	-0.018355	0.0234237	-0.78	0.433	-0.0642647	0.0275546	No mediators
tereri	gfer	depICD_Day	NO2	-0.0043082	0.0039571	-1.09	0.276	-0.012064	0.0034475	No mediators
ereri_cde	gfer	depICD_Day	NOx	-0.0008309	0.0017661	-0.47	0.638	-0.0042923	0.0026306	No mediators
ereri_intmed	gfer	depICD_Day	NOx	2.99e-07	8.61e-07	0.35	0.729	-1.39e-06	1.99e-06	No mediators
ereri_intref	gfer	depICD_Day	NOx	-3.54e-05	0.0001069	-0.33	0.74	-0.0002449	0.0001741	No mediators
ereri_pie	gfer	depICD_Day	NOx	-4.1e-05	3.11e-05	-1.32	0.188	-0.000102	2e-05	No mediators
p_cde	gfer	depICD_Day	NOx	0.916074	0.20121	4.55	0	0.52171	1.31044	No mediators
p_intmed	gfer	depICD_Day	NOx	-0.0003291	0.0010964	-0.3	0.764	-0.0024781	0.0018198	No mediators
p_intref	gfer	depICD_Day	NOx	0.0390672	0.137394	0.28	0.776	-0.230219	0.308354	No mediators
p_pie	gfer	depICD_Day	NOx	0.045188	0.0940588	0.48	0.631	-0.139164	0.22954	No mediators
tereri	gfer	depICD_Day	NOx	-0.000907	0.0017676	-0.51	0.608	-0.0043715	0.0025575	No mediators
ereri_cde	gfer	depICD_Day	PM10	-0.0153725	0.0132088	-1.16	0.245	-0.0412614	0.0105163	No mediators
ereri_intmed	gfer	depICD_Day	PM10	-1.64e-05	5.29e-05	-0.31	0.756	-0.00012	8.72e-05	No mediators
ereri_intref	gfer	depICD_Day	PM10	-0.0002292	0.0008499	-0.27	0.787	-0.001895	0.0014366	No mediators
ereri_pie	gfer	depICD_Day	PM10	0.0003089	0.0002351	1.31	0.189	-0.000152	0.0007697	No mediators
p_cde	gfer	depICD_Day	PM10	1.00413	0.0585247	17.16	0	0.889425	1.11884	No mediators
p_intmed	gfer	depICD_Day	PM10	0.0010732	0.0035169	0.31	0.76	-0.0058198	0.0079662	No mediators
p_intref	gfer	depICD_Day	PM10	0.0149702	0.0566272	0.26	0.791	-0.096017	0.125957	No mediators
p_pie	gfer	depICD_Day	PM10	-0.0201745	0.0233891	-0.86	0.388	-0.0660162	0.0256672	No mediators
tereri	gfer	depICD_Day	PM10	-0.0153093	0.0132107	-1.16	0.247	-0.0412018	0.0105832	No mediators
ereri_cde	gfer	depICD_Day	PM2_5	-0.0061189	0.0264624	-0.23	0.817	-0.0579842	0.0457464	No mediators
ereri_intmed	gfer	depICD_Day	PM2_5	6e-05	0.0002077	0.29	0.773	-0.0003472	0.0004671	No mediators
ereri_intref	gfer	depICD_Day	PM2_5	-0.0004585	0.0016359	-0.28	0.779	-0.0036648	0.0027477	No mediators
ereri_pie	gfer	depICD_Day	PM2_5	-0.0007208	0.0005149	-1.4	0.162	-0.00173	0.0002883	No mediators
p_cde	gfer	depICD_Day	PM2_5	0.84535	0.603227	1.4	0.161	-0.336952	2.02765	No mediators
p_intmed	gfer	depICD_Day	PM2_5	-0.0082863	0.0400356	-0.21	0.836	-0.0867547	0.0701822	No mediators
p_intref	gfer	depICD_Day	PM2_5	0.0633498	0.317702	0.2	0.842	-0.559335	0.686035	No mediators
p_pie	gfer	depICD_Day	PM2_5	0.0995862	0.370071	0.27	0.788	-0.62574	0.824913	No mediators
tereri	gfer	depICD_Day	PM2_5	-0.0072383	0.0264597	-0.27	0.784	-0.0590983	0.0446218	No mediators
ereri_cde	gfer	depICD_Day	PMcoarse	-0.0172414	0.0267808	-0.64	0.52	-0.0697307	0.035248	No mediators
ereri_intmed	gfer	depICD_Day	PMcoarse	-6.81e-06	5.72e-05	-0.12	0.905	-0.0001189	0.0001053	No mediators
ereri_intref	gfer	depICD_Day	PMcoarse	-0.0001823	0.0017918	-0.1	0.919	-0.0036941	0.0033295	No mediators
ereri_pie	gfer	depICD_Day	PMcoarse	0.0001524	0.0004294	0.35	0.723	-0.0006891	0.0009939	No mediators
p_cde	gfer	depICD_Day	PMcoarse	0.997873	0.107811	9.26	0	0.786566	1.20918	No mediators
p_intmed	gfer	depICD_Day	PMcoarse	0.0003943	0.0033349	0.12	0.906	-0.0061419	0.0069305	No mediators
p_intref	gfer	depICD_Day	PMcoarse	0.0105527	0.104599	0.1	0.92	-0.194457	0.215563	No mediators
p_pie	gfer	depICD_Day	PMcoarse	-0.0088197	0.028555	-0.31	0.757	-0.0647864	0.0471471	No mediators
tereri	gfer	depICD_Day	PMcoarse	-0.0172781	0.0267685	-0.65	0.519	-0.0697434	0.0351871	No mediators
ereri_cde	gp6	depICD_Day	NO2	-0.0052579	0.0039138	-1.34	0.179	-0.0129288	0.0024131	No mediators
ereri_intmed	gp6	depICD_Day	NO2	-5.09e-07	2.76e-06	-0.18	0.854	-5.92e-06	4.9e-06	No mediators
ereri_intref	gp6	depICD_Day	NO2	-0.000201	0.0002277	-0.88	0.377	-0.0006472	0.0002453	No mediators
ereri_pie	gp6	depICD_Day	NO2	1.12e-05	5.96e-05	0.19	0.851	-0.0001057	0.000128	No mediators
p_cde	gp6	depICD_Day	NO2	0.965072	0.0487334	19.8	0	0.869556	1.06059	No mediators
p_intmed	gp6	depICD_Day	NO2	9.35e-05	0.0005115	0.18	0.855	-0.0009091	0.0010961	No mediators
p_intref	gp6	depICD_Day	NO2	0.0368841	0.0485378	0.76	0.447	-0.0582482	0.132016	No mediators
p_pie	gp6	depICD_Day	NO2	-0.0020498	0.0110604	-0.19	0.853	-0.0237278	0.0196283	No mediators
tereri	gp6	depICD_Day	NO2	-0.0054482	0.0039174	-1.39	0.164	-0.0131261	0.0022297	No mediators
ereri_cde	gp6	depICD_Day	NOx	-0.0011238	0.0017522	-0.64	0.521	-0.0045582	0.0023105	No mediators
ereri_intmed	gp6	depICD_Day	NOx	4.99e-07	8.11e-07	0.62	0.538	-1.09e-06	2.09e-06	No mediators
ereri_intref	gp6	depICD_Day	NOx	-7.32e-05	0.0001092	-0.67	0.503	-0.0002872	0.0001408	No mediators
ereri_pie	gp6	depICD_Day	NOx	-3.03e-05	2.83e-05	-1.07	0.285	-8.58e-05	2.52e-05	No mediators
p_cde	gp6	depICD_Day	NOx	0.916057	0.148232	6.18	0	0.625528	1.20659	No mediators
p_intmed	gp6	depICD_Day	NOx	-0.0004071	0.0008396	-0.48	0.628	-0.0020526	0.0012385	No mediators
p_intref	gp6	depICD_Day	NOx	0.059675	0.119635	0.5	0.618	-0.174805	0.294155	No mediators
p_pie	gp6	depICD_Day	NOx	0.0246751	0.0418761	0.59	0.556	-0.0574005	0.106751	No mediators
tereri	gp6	depICD_Day	NOx	-0.0012268	0.0017553	-0.7	0.485	-0.0046671	0.0022134	No mediators
ereri_cde	gp6	depICD_Day	PM10	-0.0189564	0.0129819	-1.46	0.144	-0.0444003	0.0064876	No mediators
ereri_intmed	gp6	depICD_Day	PM10	-6.11e-05	7.12e-05	-0.86	0.391	-0.0002007	7.85e-05	No mediators
ereri_intref	gp6	depICD_Day	PM10	-0.0013822	0.0009856	-1.4	0.161	-0.003314	0.0005495	No mediators
ereri_pie	gp6	depICD_Day	PM10	0.000218	0.0002315	0.94	0.346	-0.0002357	0.0006717	No mediators
p_cde	gp6	depICD_Day	PM10	0.939286	0.0606315	15.49	0	0.82045	1.05812	No mediators
p_intmed	gp6	depICD_Day	PM10	0.0030265	0.0039691	0.76	0.446	-0.0047528	0.0108058	No mediators
p_intref	gp6	depICD_Day	PM10	0.0684899	0.063928	1.07	0.284	-0.0568067	0.193787	No mediators
p_pie	gp6	depICD_Day	PM10	-0.0108021	0.0134767	-0.8	0.423	-0.0372159	0.0156117	No mediators
tereri	gp6	depICD_Day	PM10	-0.0201817	0.0130058	-1.55	0.121	-0.0456726	0.0053093	No mediators
ereri_cde	gp6	depICD_Day	PM2_5	-0.0125406	0.0259379	-0.48	0.629	-0.063378	0.0382968	No mediators
ereri_intmed	gp6	depICD_Day	PM2_5	0.0004325	0.0003448	1.25	0.21	-0.0002433	0.0011082	No mediators
ereri_intref	gp6	depICD_Day	PM2_5	-0.0024863	0.001901	-1.31	0.191	-0.0062121	0.0012396	No mediators
ereri_pie	gp6	depICD_Day	PM2_5	-0.0011122	0.0006154	-1.81	0.071	-0.0023184	9.4e-05	No mediators
p_cde	gp6	depICD_Day	PM2_5	0.798427	0.349951	2.28	0.023	0.112536	1.48432	No mediators
p_intmed	gp6	depICD_Day	PM2_5	-0.0275337	0.0485596	-0.57	0.571	-0.122709	0.0676413	No mediators
p_intref	gp6	depICD_Day	PM2_5	0.158295	0.280826	0.56	0.573	-0.392114	0.708704	No mediators
p_pie	gp6	depICD_Day	PM2_5	0.070812	0.122504	0.58	0.563	-0.169291	0.310915	No mediators
tereri	gp6	depICD_Day	PM2_5	-0.0157066	0.0259728	-0.6	0.545	-0.0666124	0.0351991	No mediators
ereri_cde	gp6	depICD_Day	PMcoarse	-0.0188956	0.0263027	-0.72	0.473	-0.070448	0.0326567	No mediators
ereri_intmed	gp6	depICD_Day	PMcoarse	-7.97e-06	0.0001166	-0.07	0.945	-0.0002364	0.0002205	No mediators
ereri_intref	gp6	depICD_Day	PMcoarse	-0.0012829	0.0018392	-0.7	0.485	-0.0048877	0.0023218	No mediators
ereri_pie	gp6	depICD_Day	PMcoarse	3.02e-05	0.0004394	0.07	0.945	-0.000831	0.0008914	No mediators
p_cde	gp6	depICD_Day	PMcoarse	0.937452	0.120459	7.78	0	0.701356	1.17355	No mediators
p_intmed	gp6	depICD_Day	PMcoarse	0.0003955	0.0058076	0.07	0.946	-0.0109872	0.0117782	No mediators
p_intref	gp6	depICD_Day	PMcoarse	0.0636498	0.120016	0.53	0.596	-0.171578	0.298878	No mediators
p_pie	gp6	depICD_Day	PMcoarse	-0.001497	0.0219149	-0.07	0.946	-0.0444493	0.0414554	No mediators
tereri	gp6	depICD_Day	PMcoarse	-0.0201564	0.026343	-0.77	0.444	-0.0717878	0.0314751	No mediators
ereri_cde	hars1	depICD_Day	NO2	-0.0057296	0.0039134	-1.46	0.143	-0.0133998	0.0019405	No mediators
ereri_intmed	hars1	depICD_Day	NO2	-2.54e-06	3.83e-06	-0.66	0.507	-1e-05	4.96e-06	No mediators
ereri_intref	hars1	depICD_Day	NO2	-0.0001549	0.0002233	-0.69	0.488	-0.0005925	0.0002827	No mediators
ereri_pie	hars1	depICD_Day	NO2	7.49e-05	6.64e-05	1.13	0.259	-5.52e-05	0.000205	No mediators
p_cde	hars1	depICD_Day	NO2	0.9858	0.0398074	24.76	0	0.907779	1.06382	No mediators
p_intmed	hars1	depICD_Day	NO2	0.0004368	0.0007048	0.62	0.535	-0.0009446	0.0018183	No mediators
p_intref	hars1	depICD_Day	NO2	0.0266506	0.0418307	0.64	0.524	-0.0553361	0.108637	No mediators
p_pie	hars1	depICD_Day	NO2	-0.0128874	0.0144445	-0.89	0.372	-0.0411982	0.0154234	No mediators
tereri	hars1	depICD_Day	NO2	-0.0058122	0.0039158	-1.48	0.138	-0.013487	0.0018627	No mediators
ereri_cde	hars1	depICD_Day	NOx	-0.0012796	0.0017542	-0.73	0.466	-0.0047177	0.0021585	No mediators
ereri_intmed	hars1	depICD_Day	NOx	3.02e-07	6.13e-07	0.49	0.622	-8.99e-07	1.5e-06	No mediators
ereri_intref	hars1	depICD_Day	NOx	-6.02e-05	0.0001092	-0.55	0.581	-0.0002742	0.0001538	No mediators
ereri_pie	hars1	depICD_Day	NOx	-2.36e-05	2.83e-05	-0.83	0.405	-7.91e-05	3.19e-05	No mediators
p_cde	hars1	depICD_Day	NOx	0.938739	0.112165	8.37	0	0.7189	1.15858	No mediators
p_intmed	hars1	depICD_Day	NOx	-0.0002214	0.0005119	-0.43	0.665	-0.0012247	0.0007818	No mediators
p_intref	hars1	depICD_Day	NOx	0.0441681	0.0958069	0.46	0.645	-0.14361	0.231946	No mediators
p_pie	hars1	depICD_Day	NOx	0.017314	0.0302545	0.57	0.567	-0.0419837	0.0766117	No mediators
tereri	hars1	depICD_Day	NOx	-0.0013631	0.0017565	-0.78	0.438	-0.0048058	0.0020795	No mediators
ereri_cde	hars1	depICD_Day	PM10	-0.0199458	0.0129667	-1.54	0.124	-0.04536	0.0054685	No mediators
ereri_intmed	hars1	depICD_Day	PM10	-8.15e-05	7.65e-05	-1.06	0.287	-0.0002315	6.85e-05	No mediators
ereri_intref	hars1	depICD_Day	PM10	-0.0013582	0.0009784	-1.39	0.165	-0.0032759	0.0005595	No mediators
ereri_pie	hars1	depICD_Day	PM10	0.0003132	0.0002469	1.27	0.205	-0.0001706	0.0007971	No mediators
p_cde	hars1	depICD_Day	PM10	0.946542	0.0551288	17.17	0	0.838492	1.05459	No mediators
p_intmed	hars1	depICD_Day	PM10	0.0038669	0.0042366	0.91	0.361	-0.0044366	0.0121705	No mediators
p_intref	hars1	depICD_Day	PM10	0.0644555	0.0593375	1.09	0.277	-0.0518439	0.180755	No mediators
p_pie	hars1	depICD_Day	PM10	-0.0148645	0.0149453	-0.99	0.32	-0.0441566	0.0144277	No mediators
tereri	hars1	depICD_Day	PM10	-0.0210722	0.0129934	-1.62	0.105	-0.0465389	0.0043944	No mediators
ereri_cde	hars1	depICD_Day	PM2_5	-0.0152579	0.0258994	-0.59	0.556	-0.0660197	0.035504	No mediators
ereri_intmed	hars1	depICD_Day	PM2_5	0.0002707	0.000342	0.79	0.429	-0.0003995	0.000941	No mediators
ereri_intref	hars1	depICD_Day	PM2_5	-0.0013568	0.0017601	-0.77	0.441	-0.0048065	0.0020929	No mediators
ereri_pie	hars1	depICD_Day	PM2_5	-0.0011981	0.0006179	-1.94	0.053	-0.0024091	1.3e-05	No mediators
p_cde	hars1	depICD_Day	PM2_5	0.869792	0.213155	4.08	0	0.452015	1.28757	No mediators
p_intmed	hars1	depICD_Day	PM2_5	-0.015434	0.0283515	-0.54	0.586	-0.0710019	0.040134	No mediators
p_intref	hars1	depICD_Day	PM2_5	0.0773441	0.146767	0.53	0.598	-0.210314	0.365002	No mediators
p_pie	hars1	depICD_Day	PM2_5	0.0682982	0.106196	0.64	0.52	-0.139842	0.276438	No mediators
tereri	hars1	depICD_Day	PM2_5	-0.017542	0.0259364	-0.68	0.499	-0.0683764	0.0332924	No mediators
ereri_cde	hars1	depICD_Day	PMcoarse	-0.0201284	0.0262516	-0.77	0.443	-0.0715805	0.0313237	No mediators
ereri_intmed	hars1	depICD_Day	PMcoarse	2.59e-05	0.0001709	0.15	0.88	-0.0003091	0.0003609	No mediators
ereri_intref	hars1	depICD_Day	PMcoarse	-0.0019921	0.0019715	-1.01	0.312	-0.0058561	0.0018719	No mediators
ereri_pie	hars1	depICD_Day	PMcoarse	-7.4e-05	0.0004847	-0.15	0.879	-0.001024	0.0008759	No mediators
p_cde	hars1	depICD_Day	PMcoarse	0.907966	0.136463	6.65	0	0.640503	1.17543	No mediators
p_intmed	hars1	depICD_Day	PMcoarse	-0.0011684	0.0077928	-0.15	0.881	-0.016442	0.0141051	No mediators
p_intref	hars1	depICD_Day	PMcoarse	0.089862	0.133583	0.67	0.501	-0.171957	0.351681	No mediators
p_pie	hars1	depICD_Day	PMcoarse	0.0033401	0.022156	0.15	0.88	-0.0400848	0.046765	No mediators
tereri	hars1	depICD_Day	PMcoarse	-0.0221687	0.026329	-0.84	0.4	-0.0737725	0.0294352	No mediators
ereri_cde	hdgf	depICD_Day	NO2	-0.0037581	0.003887	-0.97	0.334	-0.0113765	0.0038603	No mediators
ereri_intmed	hdgf	depICD_Day	NO2	-5.38e-08	1.32e-06	-0.04	0.967	-2.64e-06	2.53e-06	No mediators
ereri_intref	hdgf	depICD_Day	NO2	3.42e-05	0.0003245	0.11	0.916	-0.0006018	0.0006701	No mediators
ereri_pie	hdgf	depICD_Day	NO2	-4.53e-05	9.16e-05	-0.49	0.621	-0.000225	0.0001343	No mediators
p_cde	hdgf	depICD_Day	NO2	0.997024	0.0891134	11.19	0	0.822365	1.17168	No mediators
p_intmed	hdgf	depICD_Day	NO2	1.43e-05	0.0003574	0.04	0.968	-0.0006862	0.0007147	No mediators
p_intref	hdgf	depICD_Day	NO2	-0.0090646	0.0874895	-0.1	0.917	-0.180541	0.162412	No mediators
p_pie	hdgf	depICD_Day	NO2	0.0120264	0.027067	0.44	0.657	-0.041024	0.0650768	No mediators
tereri	hdgf	depICD_Day	NO2	-0.0037693	0.0039059	-0.97	0.335	-0.0114248	0.0038862	No mediators
ereri_cde	hdgf	depICD_Day	NOx	-0.0002835	0.0017229	-0.16	0.869	-0.0036603	0.0030932	Consistent
ereri_intmed	hdgf	depICD_Day	NOx	-1.86e-07	1.3e-06	-0.14	0.887	-2.74e-06	2.37e-06	Consistent
ereri_intref	hdgf	depICD_Day	NOx	2.45e-05	0.0001604	0.15	0.878	-0.0002898	0.0003388	Consistent
ereri_pie	hdgf	depICD_Day	NOx	-9.12e-05	4.56e-05	-2	0.045	-0.0001805	-1.86e-06	Consistent
p_cde	hdgf	depICD_Day	NOx	0.8092	1.00314	0.81	0.42	-1.15693	2.77533	Consistent
p_intmed	hdgf	depICD_Day	NOx	0.0005299	0.0049328	0.11	0.914	-0.0091383	0.0101981	Consistent
p_intref	hdgf	depICD_Day	NOx	-0.0699838	0.607979	-0.12	0.908	-1.2616	1.12163	Consistent
p_pie	hdgf	depICD_Day	NOx	0.260254	1.29302	0.2	0.84	-2.27401	2.79452	Consistent
tereri	hdgf	depICD_Day	NOx	-0.0003504	0.0017358	-0.2	0.84	-0.0037526	0.0030518	Consistent
ereri_cde	hdgf	depICD_Day	PM10	-0.0156209	0.0129692	-1.2	0.228	-0.04104	0.0097983	No mediators
ereri_intmed	hdgf	depICD_Day	PM10	-4.7e-05	5.91e-05	-0.79	0.427	-0.0001628	6.88e-05	No mediators
ereri_intref	hdgf	depICD_Day	PM10	-0.0011766	0.0013225	-0.89	0.374	-0.0037687	0.0014155	No mediators
ereri_pie	hdgf	depICD_Day	PM10	0.0004347	0.0003334	1.3	0.192	-0.0002188	0.0010883	No mediators
p_cde	hdgf	depICD_Day	PM10	0.951929	0.0883342	10.78	0	0.778797	1.12506	No mediators
p_intmed	hdgf	depICD_Day	PM10	0.0028626	0.0040632	0.7	0.481	-0.0051011	0.0108264	No mediators
p_intref	hdgf	depICD_Day	PM10	0.071701	0.0948258	0.76	0.45	-0.114154	0.257556	No mediators
p_pie	hdgf	depICD_Day	PM10	-0.0264928	0.0295257	-0.9	0.37	-0.0843621	0.0313766	No mediators
tereri	hdgf	depICD_Day	PM10	-0.0164097	0.013017	-1.26	0.207	-0.0419225	0.0091031	No mediators
ereri_cde	hdgf	depICD_Day	PM2_5	-0.0020502	0.0260911	-0.08	0.937	-0.0531877	0.0490874	Consistent
ereri_intmed	hdgf	depICD_Day	PM2_5	-2.52e-05	0.0004118	-0.06	0.951	-0.0008323	0.0007818	Consistent
ereri_intref	hdgf	depICD_Day	PM2_5	0.0001645	0.002488	0.07	0.947	-0.0047118	0.0050408	Consistent
ereri_pie	hdgf	depICD_Day	PM2_5	-0.0020062	0.000799	-2.51	0.012	-0.0035721	-0.0004403	Consistent
p_cde	hdgf	depICD_Day	PM2_5	0.523392	3.19139	0.16	0.87	-5.73163	6.77841	Consistent
p_intmed	hdgf	depICD_Day	PM2_5	0.0064421	0.120032	0.05	0.957	-0.228816	0.241701	Consistent
p_intref	hdgf	depICD_Day	PM2_5	-0.041993	0.721765	-0.06	0.954	-1.45663	1.37264	Consistent
p_pie	hdgf	depICD_Day	PM2_5	0.512159	3.42633	0.15	0.881	-6.20332	7.22764	Consistent
tereri	hdgf	depICD_Day	PM2_5	-0.0039171	0.026202	-0.15	0.881	-0.0552721	0.0474379	Consistent
ereri_cde	hdgf	depICD_Day	PMcoarse	-0.013265	0.0262863	-0.5	0.614	-0.0647852	0.0382552	No mediators
ereri_intmed	hdgf	depICD_Day	PMcoarse	3.41e-07	0.0001087	0	0.997	-0.0002127	0.0002134	No mediators
ereri_intref	hdgf	depICD_Day	PMcoarse	-0.0019147	0.0027993	-0.68	0.494	-0.0074013	0.0035718	No mediators
ereri_pie	hdgf	depICD_Day	PMcoarse	-2.1e-06	0.0006698	0	0.997	-0.0013148	0.0013106	No mediators
p_cde	hdgf	depICD_Day	PMcoarse	0.873761	0.276303	3.16	0.002	0.332218	1.4153	No mediators
p_intmed	hdgf	depICD_Day	PMcoarse	-2.25e-05	0.0071498	0	0.997	-0.0140357	0.0139908	No mediators
p_intref	hdgf	depICD_Day	PMcoarse	0.126123	0.273881	0.46	0.645	-0.410673	0.662919	No mediators
p_pie	hdgf	depICD_Day	PMcoarse	0.0001385	0.0441454	0	0.997	-0.0863849	0.086662	No mediators
tereri	hdgf	depICD_Day	PMcoarse	-0.0151815	0.0263879	-0.58	0.565	-0.0669008	0.0365377	No mediators
ereri_cde	hspa1a	depICD_Day	NO2	-0.0049997	0.003903	-1.28	0.2	-0.0126494	0.0026501	No mediators
ereri_intmed	hspa1a	depICD_Day	NO2	-2.33e-06	3.49e-06	-0.67	0.503	-9.17e-06	4.5e-06	No mediators
ereri_intref	hspa1a	depICD_Day	NO2	-0.0001882	0.0002297	-0.82	0.413	-0.0006383	0.000262	No mediators
ereri_pie	hspa1a	depICD_Day	NO2	6.18e-05	6.65e-05	0.93	0.353	-6.85e-05	0.0001922	No mediators
p_cde	hspa1a	depICD_Day	NO2	0.974905	0.0486763	20.03	0	0.879501	1.07031	No mediators
p_intmed	hspa1a	depICD_Day	NO2	0.0004551	0.0007463	0.61	0.542	-0.0010077	0.0019178	No mediators
p_intref	hspa1a	depICD_Day	NO2	0.0366943	0.0518393	0.71	0.479	-0.0649088	0.138297	No mediators
p_pie	hspa1a	depICD_Day	NO2	-0.0120544	0.0160027	-0.75	0.451	-0.0434191	0.0193104	No mediators
tereri	hspa1a	depICD_Day	NO2	-0.0051284	0.0039063	-1.31	0.189	-0.0127847	0.002528	No mediators
ereri_cde	hspa1a	depICD_Day	NOx	-0.0009444	0.00174	-0.54	0.587	-0.0043547	0.0024659	No mediators
ereri_intmed	hspa1a	depICD_Day	NOx	6.94e-07	1.05e-06	0.66	0.51	-1.37e-06	2.76e-06	No mediators
ereri_intref	hspa1a	depICD_Day	NOx	-7.56e-05	0.0001128	-0.67	0.503	-0.0002966	0.0001454	No mediators
ereri_pie	hspa1a	depICD_Day	NOx	-4.7e-05	3.18e-05	-1.48	0.139	-0.0001094	1.53e-05	No mediators
p_cde	hspa1a	depICD_Day	NOx	0.885674	0.211934	4.18	0	0.470291	1.30106	No mediators
p_intmed	hspa1a	depICD_Day	NOx	-0.0006504	0.0013711	-0.47	0.635	-0.0033377	0.002037	No mediators
p_intref	hspa1a	depICD_Day	NOx	0.0708702	0.151524	0.47	0.64	-0.226111	0.367852	No mediators
p_pie	hspa1a	depICD_Day	NOx	0.0441063	0.0776312	0.57	0.57	-0.108048	0.196261	No mediators
tereri	hspa1a	depICD_Day	NOx	-0.0010663	0.0017438	-0.61	0.541	-0.0044842	0.0023515	No mediators
ereri_cde	hspa1a	depICD_Day	PM10	-0.0233698	0.0129828	-1.8	0.072	-0.0488157	0.0020761	No mediators
ereri_intmed	hspa1a	depICD_Day	PM10	-0.0001398	0.0001021	-1.37	0.171	-0.0003398	6.03e-05	No mediators
ereri_intref	hspa1a	depICD_Day	PM10	-0.001938	0.001079	-1.8	0.072	-0.0040528	0.0001769	No mediators
ereri_pie	hspa1a	depICD_Day	PM10	0.0004103	0.0002688	1.53	0.127	-0.0001165	0.0009371	No mediators
p_cde	hspa1a	depICD_Day	PM10	0.933404	0.0532201	17.54	0	0.829095	1.03771	No mediators
p_intmed	hspa1a	depICD_Day	PM10	0.0055823	0.0049017	1.14	0.255	-0.0040248	0.0151895	No mediators
p_intref	hspa1a	depICD_Day	PM10	0.0774029	0.0575241	1.35	0.178	-0.0353422	0.190148	No mediators
p_pie	hspa1a	depICD_Day	PM10	-0.0163893	0.0137625	-1.19	0.234	-0.0433634	0.0105848	No mediators
tereri	hspa1a	depICD_Day	PM10	-0.0250372	0.0129971	-1.93	0.054	-0.0505111	0.0004368	No mediators
ereri_cde	hspa1a	depICD_Day	PM2_5	-0.012755	0.0259383	-0.49	0.623	-0.0635932	0.0380832	Consistent
ereri_intmed	hspa1a	depICD_Day	PM2_5	0.0003569	0.0004304	0.83	0.407	-0.0004866	0.0012004	Consistent
ereri_intref	hspa1a	depICD_Day	PM2_5	-0.0014689	0.0018326	-0.8	0.423	-0.0050607	0.0021229	Consistent
ereri_pie	hspa1a	depICD_Day	PM2_5	-0.0015966	0.000702	-2.27	0.023	-0.0029725	-0.0002207	Consistent
p_cde	hspa1a	depICD_Day	PM2_5	0.824843	0.312855	2.64	0.008	0.211659	1.43803	Consistent
p_intmed	hspa1a	depICD_Day	PM2_5	-0.0230826	0.0452756	-0.51	0.61	-0.111821	0.0656559	Consistent
p_intref	hspa1a	depICD_Day	PM2_5	0.0949887	0.192487	0.49	0.622	-0.282278	0.472256	Consistent
p_pie	hspa1a	depICD_Day	PM2_5	0.103251	0.178294	0.58	0.563	-0.246199	0.452701	Consistent
tereri	hspa1a	depICD_Day	PM2_5	-0.0154636	0.0259565	-0.6	0.551	-0.0663374	0.0354103	Consistent
ereri_cde	hspa1a	depICD_Day	PMcoarse	-0.0271998	0.026251	-1.04	0.3	-0.0786507	0.0242512	No mediators
ereri_intmed	hspa1a	depICD_Day	PMcoarse	2.35e-05	0.0002953	0.08	0.936	-0.0005552	0.0006023	No mediators
ereri_intref	hspa1a	depICD_Day	PMcoarse	-0.0035126	0.0021808	-1.61	0.107	-0.0077869	0.0007617	No mediators
ereri_pie	hspa1a	depICD_Day	PMcoarse	-4.4e-05	0.0005513	-0.08	0.936	-0.0011245	0.0010365	No mediators
p_cde	hspa1a	depICD_Day	PMcoarse	0.885042	0.11757	7.53	0	0.654608	1.11547	No mediators
p_intmed	hspa1a	depICD_Day	PMcoarse	-0.000766	0.0096173	-0.08	0.937	-0.0196156	0.0180835	No mediators
p_intref	hspa1a	depICD_Day	PMcoarse	0.114294	0.116556	0.98	0.327	-0.114152	0.342739	No mediators
p_pie	hspa1a	depICD_Day	PMcoarse	0.001431	0.0179602	0.08	0.936	-0.0337703	0.0366323	No mediators
tereri	hspa1a	depICD_Day	PMcoarse	-0.0307328	0.0263231	-1.17	0.243	-0.082325	0.0208595	No mediators
ereri_cde	il18	depICD_Day	NO2	-0.0045533	0.0039062	-1.17	0.244	-0.0122093	0.0031026	No mediators
ereri_intmed	il18	depICD_Day	NO2	8.4e-08	2.99e-06	0.03	0.978	-5.77e-06	5.93e-06	No mediators
ereri_intref	il18	depICD_Day	NO2	-0.0002362	0.0002239	-1.05	0.291	-0.0006749	0.0002026	No mediators
ereri_pie	il18	depICD_Day	NO2	-1.79e-06	6.35e-05	-0.03	0.978	-0.0001263	0.0001228	No mediators
p_cde	il18	depICD_Day	NO2	0.950355	0.0611172	15.55	0	0.830568	1.07014	No mediators
p_intmed	il18	depICD_Day	NO2	-1.75e-05	0.0006187	-0.03	0.977	-0.0012302	0.0011952	No mediators
p_intref	il18	depICD_Day	NO2	0.0492895	0.0596521	0.83	0.409	-0.0676264	0.166205	No mediators
p_pie	il18	depICD_Day	NO2	0.0003729	0.013266	0.03	0.978	-0.025628	0.0263738	No mediators
tereri	il18	depICD_Day	NO2	-0.0047912	0.0039149	-1.22	0.221	-0.0124643	0.0028819	No mediators
ereri_cde	il18	depICD_Day	NOx	-0.0008243	0.0017344	-0.48	0.635	-0.0042236	0.002575	No mediators
ereri_intmed	il18	depICD_Day	NOx	8.73e-07	9.98e-07	0.87	0.382	-1.08e-06	2.83e-06	No mediators
ereri_intref	il18	depICD_Day	NOx	-0.0001036	0.0001067	-0.97	0.332	-0.0003126	0.0001055	No mediators
ereri_pie	il18	depICD_Day	NOx	-4.29e-05	3.11e-05	-1.38	0.168	-0.0001039	1.82e-05	No mediators
p_cde	il18	depICD_Day	NOx	0.849898	0.283367	3	0.003	0.294509	1.40529	No mediators
p_intmed	il18	depICD_Day	NOx	-0.0009	0.0017894	-0.5	0.615	-0.0044071	0.0026071	No mediators
p_intref	il18	depICD_Day	NOx	0.106772	0.210529	0.51	0.612	-0.305856	0.519401	No mediators
p_pie	il18	depICD_Day	NOx	0.0442296	0.0852607	0.52	0.604	-0.122878	0.211337	No mediators
tereri	il18	depICD_Day	NOx	-0.0009699	0.0017425	-0.56	0.578	-0.004385	0.0024453	No mediators
ereri_cde	il18	depICD_Day	PM10	-0.021778	0.0130452	-1.67	0.095	-0.0473461	0.0037901	No mediators
ereri_intmed	il18	depICD_Day	PM10	-3.5e-05	7.47e-05	-0.47	0.639	-0.0001815	0.0001114	No mediators
ereri_intref	il18	depICD_Day	PM10	-0.0017385	0.0010272	-1.69	0.091	-0.0037517	0.0002748	No mediators
ereri_pie	il18	depICD_Day	PM10	0.0001149	0.0002413	0.48	0.634	-0.0003581	0.0005879	No mediators
p_cde	il18	depICD_Day	PM10	0.929229	0.058321	15.93	0	0.814922	1.04354	No mediators
p_intmed	il18	depICD_Day	PM10	0.0014955	0.0032955	0.45	0.65	-0.0049635	0.0079545	No mediators
p_intref	il18	depICD_Day	PM10	0.0741765	0.0594138	1.25	0.212	-0.0422724	0.190626	No mediators
p_pie	il18	depICD_Day	PM10	-0.0049013	0.010691	-0.46	0.647	-0.0258554	0.0160527	No mediators
tereri	il18	depICD_Day	PM10	-0.0234367	0.0130339	-1.8	0.072	-0.0489827	0.0021094	No mediators
ereri_cde	il18	depICD_Day	PM2_5	-0.011572	0.026059	-0.44	0.657	-0.0626466	0.0395026	No mediators
ereri_intmed	il18	depICD_Day	PM2_5	0.0002761	0.0003173	0.87	0.384	-0.0003458	0.0008979	No mediators
ereri_intref	il18	depICD_Day	PM2_5	-0.0014792	0.0017073	-0.87	0.386	-0.0048255	0.0018671	No mediators
ereri_pie	il18	depICD_Day	PM2_5	-0.0011566	0.000604	-1.91	0.056	-0.0023404	2.73e-05	No mediators
p_cde	il18	depICD_Day	PM2_5	0.830625	0.335626	2.47	0.013	0.172809	1.48844	No mediators
p_intmed	il18	depICD_Day	PM2_5	-0.0198147	0.0414569	-0.48	0.633	-0.101069	0.0614393	No mediators
p_intref	il18	depICD_Day	PM2_5	0.106174	0.226955	0.47	0.64	-0.33865	0.550999	No mediators
p_pie	il18	depICD_Day	PM2_5	0.0830158	0.160623	0.52	0.605	-0.231799	0.39783	No mediators
tereri	il18	depICD_Day	PM2_5	-0.0139317	0.0260834	-0.53	0.593	-0.0650542	0.0371907	No mediators
ereri_cde	il18	depICD_Day	PMcoarse	-0.0250079	0.0263713	-0.95	0.343	-0.0766948	0.0266789	No mediators
ereri_intmed	il18	depICD_Day	PMcoarse	0.0002806	0.0003288	0.85	0.393	-0.0003639	0.0009251	No mediators
ereri_intref	il18	depICD_Day	PMcoarse	-0.0036648	0.0021971	-1.67	0.095	-0.0079711	0.0006414	No mediators
ereri_pie	il18	depICD_Day	PMcoarse	-0.0005227	0.0005738	-0.91	0.362	-0.0016473	0.0006019	No mediators
p_cde	il18	depICD_Day	PMcoarse	0.864882	0.142322	6.08	0	0.585936	1.14383	No mediators
p_intmed	il18	depICD_Day	PMcoarse	-0.0097048	0.0140434	-0.69	0.49	-0.0372293	0.0178197	No mediators
p_intref	il18	depICD_Day	PMcoarse	0.126746	0.134946	0.94	0.348	-0.137744	0.391236	No mediators
p_pie	il18	depICD_Day	PMcoarse	0.0180772	0.0255491	0.71	0.479	-0.0319981	0.0681524	No mediators
tereri	il18	depICD_Day	PMcoarse	-0.0289148	0.0263884	-1.1	0.273	-0.0806351	0.0228054	No mediators
ereri_cde	il1rn	depICD_Day	NO2	-0.0043537	0.0039306	-1.11	0.268	-0.0120576	0.0033502	Consistent
ereri_intmed	il1rn	depICD_Day	NO2	2.67e-06	5.42e-06	0.49	0.623	-7.96e-06	1.33e-05	Consistent
ereri_intref	il1rn	depICD_Day	NO2	-0.0001116	0.0002822	-0.4	0.693	-0.0006646	0.0004415	Consistent
ereri_pie	il1rn	depICD_Day	NO2	-0.0002561	0.0001112	-2.3	0.021	-0.000474	-3.82e-05	Consistent
p_cde	il1rn	depICD_Day	NO2	0.922649	0.0900473	10.25	0	0.746159	1.09914	Consistent
p_intmed	il1rn	depICD_Day	NO2	-0.0005649	0.0011867	-0.48	0.634	-0.0028908	0.001761	Consistent
p_intref	il1rn	depICD_Day	NO2	0.0236407	0.0624768	0.38	0.705	-0.0988115	0.146093	Consistent
p_pie	il1rn	depICD_Day	NO2	0.0542754	0.0505779	1.07	0.283	-0.0448555	0.153406	Consistent
tereri	il1rn	depICD_Day	NO2	-0.0047187	0.0039272	-1.2	0.23	-0.0124159	0.0029785	Consistent
ereri_cde	il1rn	depICD_Day	NOx	-0.0007071	0.0017518	-0.4	0.686	-0.0041405	0.0027263	Consistent
ereri_intmed	il1rn	depICD_Day	NOx	5.41e-07	1.6e-06	0.34	0.735	-2.59e-06	3.67e-06	Consistent
ereri_intref	il1rn	depICD_Day	NOx	-4.26e-05	0.0001398	-0.3	0.76	-0.0003166	0.0002313	Consistent
ereri_pie	il1rn	depICD_Day	NOx	-0.0001544	5.3e-05	-2.91	0.004	-0.0002583	-5.04e-05	Consistent
p_cde	il1rn	depICD_Day	NOx	0.78258	0.448565	1.74	0.081	-0.0965906	1.66175	Consistent
p_intmed	il1rn	depICD_Day	NOx	-0.0005991	0.002	-0.3	0.765	-0.0045191	0.0033209	Consistent
p_intref	il1rn	depICD_Day	NOx	0.0471829	0.177604	0.27	0.79	-0.300915	0.39528	Consistent
p_pie	il1rn	depICD_Day	NOx	0.170836	0.33504	0.51	0.61	-0.485829	0.827502	Consistent
tereri	il1rn	depICD_Day	NOx	-0.0009035	0.0017496	-0.52	0.606	-0.0043326	0.0025255	Consistent
ereri_cde	il1rn	depICD_Day	PM10	-0.0209664	0.0132938	-1.58	0.115	-0.0470219	0.005089	No mediators
ereri_intmed	il1rn	depICD_Day	PM10	-4.77e-06	3.79e-05	-0.13	0.9	-7.9e-05	6.94e-05	No mediators
ereri_intref	il1rn	depICD_Day	PM10	-0.0013615	0.0011334	-1.2	0.23	-0.0035829	0.0008598	No mediators
ereri_pie	il1rn	depICD_Day	PM10	4.44e-05	0.0003506	0.13	0.899	-0.0006428	0.0007315	No mediators
p_cde	il1rn	depICD_Day	PM10	0.940689	0.0650672	14.46	0	0.813159	1.06822	No mediators
p_intmed	il1rn	depICD_Day	PM10	0.000214	0.0017054	0.13	0.9	-0.0031286	0.0035566	No mediators
p_intref	il1rn	depICD_Day	PM10	0.0610878	0.0641875	0.95	0.341	-0.0647174	0.186893	No mediators
p_pie	il1rn	depICD_Day	PM10	-0.0019905	0.0158033	-0.13	0.9	-0.0329644	0.0289834	No mediators
tereri	il1rn	depICD_Day	PM10	-0.0222884	0.0131787	-1.69	0.091	-0.0481182	0.0035414	No mediators
ereri_cde	il1rn	depICD_Day	PM2_5	-0.0093664	0.0263659	-0.36	0.722	-0.0610426	0.0423099	No mediators
ereri_intmed	il1rn	depICD_Day	PM2_5	0.0001099	0.0001992	0.55	0.581	-0.0002806	0.0005004	No mediators
ereri_intref	il1rn	depICD_Day	PM2_5	-0.0011041	0.0020568	-0.54	0.591	-0.0051353	0.0029272	No mediators
ereri_pie	il1rn	depICD_Day	PM2_5	-0.0013867	0.0007658	-1.81	0.07	-0.0028877	0.0001144	No mediators
p_cde	il1rn	depICD_Day	PM2_5	0.797327	0.490211	1.63	0.104	-0.163468	1.75812	No mediators
p_intmed	il1rn	depICD_Day	PM2_5	-0.0093558	0.02581	-0.36	0.717	-0.0599425	0.0412308	No mediators
p_intref	il1rn	depICD_Day	PM2_5	0.0939868	0.274786	0.34	0.732	-0.444585	0.632559	No mediators
p_pie	il1rn	depICD_Day	PM2_5	0.118042	0.271137	0.44	0.663	-0.413377	0.649461	No mediators
tereri	il1rn	depICD_Day	PM2_5	-0.0117472	0.0262494	-0.45	0.654	-0.063195	0.0397006	No mediators
ereri_cde	il1rn	depICD_Day	PMcoarse	-0.0223373	0.0270475	-0.83	0.409	-0.0753495	0.0306749	No mediators
ereri_intmed	il1rn	depICD_Day	PMcoarse	-3.49e-05	0.0001549	-0.23	0.822	-0.0003385	0.0002686	No mediators
ereri_intref	il1rn	depICD_Day	PMcoarse	-0.0028131	0.0024039	-1.17	0.242	-0.0075245	0.0018984	No mediators
ereri_pie	il1rn	depICD_Day	PMcoarse	0.0001715	0.0007491	0.23	0.819	-0.0012966	0.0016397	No mediators
p_cde	il1rn	depICD_Day	PMcoarse	0.893001	0.157036	5.69	0	0.585215	1.20079	No mediators
p_intmed	il1rn	depICD_Day	PMcoarse	0.0013963	0.0064048	0.22	0.827	-0.0111569	0.0139494	No mediators
p_intref	il1rn	depICD_Day	PMcoarse	0.11246	0.159681	0.7	0.481	-0.200508	0.425428	No mediators
p_pie	il1rn	depICD_Day	PMcoarse	-0.0068573	0.0310278	-0.22	0.825	-0.0676707	0.0539562	No mediators
tereri	il1rn	depICD_Day	PMcoarse	-0.0250138	0.0267633	-0.93	0.35	-0.0774688	0.0274413	No mediators
ereri_cde	ilkap	depICD_Day	NO2	-0.0035057	0.0039639	-0.88	0.376	-0.0112748	0.0042634	No mediators
ereri_intmed	ilkap	depICD_Day	NO2	4.21e-08	1.17e-06	0.04	0.971	-2.25e-06	2.34e-06	No mediators
ereri_intref	ilkap	depICD_Day	NO2	0.000102	0.0002037	0.5	0.617	-0.0002973	0.0005012	No mediators
ereri_pie	ilkap	depICD_Day	NO2	2.19e-06	6.07e-05	0.04	0.971	-0.0001168	0.0001212	No mediators
p_cde	ilkap	depICD_Day	NO2	1.03064	0.0732563	14.07	0	0.887056	1.17422	No mediators
p_intmed	ilkap	depICD_Day	NO2	-1.24e-05	0.0003363	-0.04	0.971	-0.0006715	0.0006468	No mediators
p_intref	ilkap	depICD_Day	NO2	-0.0299787	0.0704208	-0.43	0.67	-0.168001	0.108044	No mediators
p_pie	ilkap	depICD_Day	NO2	-0.0006449	0.0178839	-0.04	0.971	-0.0356968	0.0344069	No mediators
tereri	ilkap	depICD_Day	NO2	-0.0034015	0.0039665	-0.86	0.391	-0.0111757	0.0043727	No mediators
ereri_cde	ilkap	depICD_Day	NOx	-0.0001755	0.0017572	-0.1	0.92	-0.0036196	0.0032686	No mediators
ereri_intmed	ilkap	depICD_Day	NOx	-3.65e-07	8.87e-07	-0.41	0.681	-2.1e-06	1.37e-06	No mediators
ereri_intref	ilkap	depICD_Day	NOx	4.13e-05	9.62e-05	0.43	0.668	-0.0001472	0.0002298	No mediators
ereri_pie	ilkap	depICD_Day	NOx	-4.39e-05	3.1e-05	-1.42	0.157	-0.0001046	1.69e-05	No mediators
p_cde	ilkap	depICD_Day	NOx	0.983548	0.573976	1.71	0.087	-0.141425	2.10852	No mediators
p_intmed	ilkap	depICD_Day	NOx	0.0020451	0.021184	0.1	0.923	-0.0394747	0.0435649	No mediators
p_intref	ilkap	depICD_Day	NOx	-0.231458	2.36874	-0.1	0.922	-4.87409	4.41118	No mediators
p_pie	ilkap	depICD_Day	NOx	0.245865	2.42782	0.1	0.919	-4.51258	5.00431	No mediators
tereri	ilkap	depICD_Day	NOx	-0.0001784	0.0017592	-0.1	0.919	-0.0036263	0.0032695	No mediators
ereri_cde	ilkap	depICD_Day	PM10	-0.0178778	0.0132093	-1.35	0.176	-0.0437675	0.0080119	No mediators
ereri_intmed	ilkap	depICD_Day	PM10	-2.66e-05	6.56e-05	-0.41	0.685	-0.0001552	0.000102	No mediators
ereri_intref	ilkap	depICD_Day	PM10	-0.0002846	0.0007999	-0.36	0.722	-0.0018524	0.0012831	No mediators
ereri_pie	ilkap	depICD_Day	PM10	0.000401	0.0002486	1.61	0.107	-8.63e-05	0.0008883	No mediators
p_cde	ilkap	depICD_Day	PM10	1.00505	0.0481141	20.89	0	0.910745	1.09935	No mediators
p_intmed	ilkap	depICD_Day	PM10	0.0014966	0.0037698	0.4	0.691	-0.0058921	0.0088853	No mediators
p_intref	ilkap	depICD_Day	PM10	0.0160016	0.0460441	0.35	0.728	-0.0742431	0.106246	No mediators
p_pie	ilkap	depICD_Day	PM10	-0.0225452	0.0219618	-1.03	0.305	-0.0655896	0.0204992	No mediators
tereri	ilkap	depICD_Day	PM10	-0.017788	0.0132227	-1.35	0.179	-0.0437041	0.0081281	No mediators
ereri_cde	ilkap	depICD_Day	PM2_5	-0.0034144	0.0265556	-0.13	0.898	-0.0554625	0.0486337	No mediators
ereri_intmed	ilkap	depICD_Day	PM2_5	-7.49e-05	0.0003274	-0.23	0.819	-0.0007166	0.0005667	No mediators
ereri_intref	ilkap	depICD_Day	PM2_5	0.0003883	0.0016488	0.24	0.814	-0.0028433	0.00362	No mediators
ereri_pie	ilkap	depICD_Day	PM2_5	-0.0010408	0.0005686	-1.83	0.067	-0.0021552	7.36e-05	No mediators
p_cde	ilkap	depICD_Day	PM2_5	0.824377	1.1681	0.71	0.48	-1.46505	3.11381	No mediators
p_intmed	ilkap	depICD_Day	PM2_5	0.0180878	0.147745	0.12	0.903	-0.271487	0.307663	No mediators
p_intref	ilkap	depICD_Day	PM2_5	-0.093755	0.746747	-0.13	0.9	-1.55735	1.36984	No mediators
p_pie	ilkap	depICD_Day	PM2_5	0.25129	1.61774	0.16	0.877	-2.91943	3.42201	No mediators
tereri	ilkap	depICD_Day	PM2_5	-0.0041418	0.0266069	-0.16	0.876	-0.0562904	0.0480067	No mediators
ereri_cde	ilkap	depICD_Day	PMcoarse	-0.0160081	0.026747	-0.6	0.55	-0.0684313	0.0364152	No mediators
ereri_intmed	ilkap	depICD_Day	PMcoarse	-6.54e-05	0.0001431	-0.46	0.648	-0.0003458	0.0002151	No mediators
ereri_intref	ilkap	depICD_Day	PMcoarse	-0.001298	0.0018403	-0.71	0.481	-0.0049048	0.0023088	No mediators
ereri_pie	ilkap	depICD_Day	PMcoarse	0.0002723	0.0004826	0.56	0.573	-0.0006735	0.0012181	No mediators
p_cde	ilkap	depICD_Day	PMcoarse	0.936193	0.145356	6.44	0	0.6513	1.22109	No mediators
p_intmed	ilkap	depICD_Day	PMcoarse	0.003823	0.0100706	0.38	0.704	-0.0159151	0.0235611	No mediators
p_intref	ilkap	depICD_Day	PMcoarse	0.0759096	0.155931	0.49	0.626	-0.229709	0.381528	No mediators
p_pie	ilkap	depICD_Day	PMcoarse	-0.0159259	0.0379118	-0.42	0.674	-0.0902317	0.0583799	No mediators
tereri	ilkap	depICD_Day	PMcoarse	-0.0170991	0.0267935	-0.64	0.523	-0.0696134	0.0354151	No mediators
ereri_cde	ipcef1	depICD_Day	NO2	-0.0041856	0.0039244	-1.07	0.286	-0.0118774	0.0035061	No mediators
ereri_intmed	ipcef1	depICD_Day	NO2	-1.26e-06	2.91e-06	-0.43	0.665	-6.96e-06	4.44e-06	No mediators
ereri_intref	ipcef1	depICD_Day	NO2	-0.0002177	0.0002453	-0.89	0.375	-0.0006984	0.000263	No mediators
ereri_pie	ipcef1	depICD_Day	NO2	3.25e-05	6.84e-05	0.48	0.635	-0.0001015	0.0001665	No mediators
p_cde	ipcef1	depICD_Day	NO2	0.957349	0.067506	14.18	0	0.82504	1.08966	No mediators
p_intmed	ipcef1	depICD_Day	NO2	0.0002876	0.0007056	0.41	0.684	-0.0010953	0.0016705	No mediators
p_intref	ipcef1	depICD_Day	NO2	0.0497968	0.0701267	0.71	0.478	-0.0876491	0.187243	No mediators
p_pie	ipcef1	depICD_Day	NO2	-0.0074332	0.0171075	-0.43	0.664	-0.0409632	0.0260969	No mediators
tereri	ipcef1	depICD_Day	NO2	-0.0043721	0.0039289	-1.11	0.266	-0.0120727	0.0033284	No mediators
ereri_cde	ipcef1	depICD_Day	NOx	-0.0005058	0.0017405	-0.29	0.771	-0.0039171	0.0029056	No mediators
ereri_intmed	ipcef1	depICD_Day	NOx	1.41e-06	1.32e-06	1.07	0.286	-1.18e-06	3.99e-06	No mediators
ereri_intref	ipcef1	depICD_Day	NOx	-0.0001411	0.0001235	-1.14	0.253	-0.0003831	0.000101	No mediators
ereri_pie	ipcef1	depICD_Day	NOx	-6.01e-05	3.56e-05	-1.69	0.091	-0.0001297	9.63e-06	No mediators
p_cde	ipcef1	depICD_Day	NOx	0.716904	0.709367	1.01	0.312	-0.67343	2.10724	No mediators
p_intmed	ipcef1	depICD_Day	NOx	-0.0019953	0.0050347	-0.4	0.692	-0.0118632	0.0078727	No mediators
p_intref	ipcef1	depICD_Day	NOx	0.199966	0.508659	0.39	0.694	-0.796987	1.19692	No mediators
p_pie	ipcef1	depICD_Day	NOx	0.0851254	0.215958	0.39	0.693	-0.338145	0.508396	No mediators
tereri	ipcef1	depICD_Day	NOx	-0.0007055	0.0017482	-0.4	0.687	-0.0041319	0.002721	No mediators
ereri_cde	ipcef1	depICD_Day	PM10	-0.0213449	0.0130392	-1.64	0.102	-0.0469013	0.0042114	No mediators
ereri_intmed	ipcef1	depICD_Day	PM10	-5.78e-05	6.55e-05	-0.88	0.377	-0.0001862	7.05e-05	No mediators
ereri_intref	ipcef1	depICD_Day	PM10	-0.0012825	0.0010206	-1.26	0.209	-0.0032828	0.0007178	No mediators
ereri_pie	ipcef1	depICD_Day	PM10	0.0002678	0.0002545	1.05	0.293	-0.000231	0.0007665	No mediators
p_cde	ipcef1	depICD_Day	PM10	0.952157	0.0522997	18.21	0	0.849651	1.05466	No mediators
p_intmed	ipcef1	depICD_Day	PM10	0.0025799	0.0032202	0.8	0.423	-0.0037317	0.0088914	No mediators
p_intref	ipcef1	depICD_Day	PM10	0.0572082	0.0548966	1.04	0.297	-0.0503871	0.164804	No mediators
p_pie	ipcef1	depICD_Day	PM10	-0.0119449	0.0133941	-0.89	0.373	-0.0381968	0.0143071	No mediators
tereri	ipcef1	depICD_Day	PM10	-0.0224175	0.0130622	-1.72	0.086	-0.048019	0.003184	No mediators
ereri_cde	ipcef1	depICD_Day	PM2_5	-0.0057858	0.0261914	-0.22	0.825	-0.0571199	0.0455484	Consistent
ereri_intmed	ipcef1	depICD_Day	PM2_5	0.0003978	0.0003738	1.06	0.287	-0.0003347	0.0011304	Consistent
ereri_intref	ipcef1	depICD_Day	PM2_5	-0.002094	0.0019693	-1.06	0.288	-0.0059538	0.0017659	Consistent
ereri_pie	ipcef1	depICD_Day	PM2_5	-0.0014437	0.000688	-2.1	0.036	-0.0027922	-9.53e-05	Consistent
p_cde	ipcef1	depICD_Day	PM2_5	0.648218	1.0453	0.62	0.535	-1.40052	2.69696	Consistent
p_intmed	ipcef1	depICD_Day	PM2_5	-0.0445711	0.132656	-0.34	0.737	-0.304573	0.21543	Consistent
p_intref	ipcef1	depICD_Day	PM2_5	0.234602	0.707544	0.33	0.74	-1.15216	1.62136	Consistent
p_pie	ipcef1	depICD_Day	PM2_5	0.161751	0.479705	0.34	0.736	-0.778454	1.10196	Consistent
tereri	ipcef1	depICD_Day	PM2_5	-0.0089256	0.0262377	-0.34	0.734	-0.0603506	0.0424993	Consistent
ereri_cde	ipcef1	depICD_Day	PMcoarse	-0.0247663	0.0263835	-0.94	0.348	-0.0764772	0.0269445	No mediators
ereri_intmed	ipcef1	depICD_Day	PMcoarse	0.0001028	0.0001967	0.52	0.601	-0.0002826	0.0004882	No mediators
ereri_intref	ipcef1	depICD_Day	PMcoarse	-0.0022202	0.0021552	-1.03	0.303	-0.0064443	0.0020039	No mediators
ereri_pie	ipcef1	depICD_Day	PMcoarse	-0.0003081	0.0005313	-0.58	0.562	-0.0013494	0.0007332	No mediators
p_cde	ipcef1	depICD_Day	PMcoarse	0.910799	0.11418	7.98	0	0.687011	1.13459	No mediators
p_intmed	ipcef1	depICD_Day	PMcoarse	-0.0037806	0.0078988	-0.48	0.632	-0.019262	0.0117007	No mediators
p_intref	ipcef1	depICD_Day	PMcoarse	0.0816497	0.108243	0.75	0.451	-0.130502	0.293801	No mediators
p_pie	ipcef1	depICD_Day	PMcoarse	0.0113322	0.022242	0.51	0.61	-0.0322613	0.0549256	No mediators
tereri	ipcef1	depICD_Day	PMcoarse	-0.0271919	0.0264399	-1.03	0.304	-0.0790132	0.0246294	No mediators
ereri_cde	irak4	depICD_Day	NO2	-0.0037605	0.003913	-0.96	0.337	-0.0114299	0.0039089	No mediators
ereri_intmed	irak4	depICD_Day	NO2	-3.71e-06	4.5e-06	-0.83	0.409	-1.25e-05	5.1e-06	No mediators
ereri_intref	irak4	depICD_Day	NO2	-0.000215	0.0002312	-0.93	0.353	-0.0006682	0.0002383	No mediators
ereri_pie	irak4	depICD_Day	NO2	8.13e-05	6.72e-05	1.21	0.227	-5.06e-05	0.0002131	No mediators
p_cde	irak4	depICD_Day	NO2	0.964745	0.0678432	14.22	0	0.831775	1.09771	No mediators
p_intmed	irak4	depICD_Day	NO2	0.0009523	0.0014581	0.65	0.514	-0.0019055	0.0038101	No mediators
p_intref	irak4	depICD_Day	NO2	0.0551471	0.0797127	0.69	0.489	-0.101087	0.211381	No mediators
p_pie	irak4	depICD_Day	NO2	-0.0208443	0.0273023	-0.76	0.445	-0.0743559	0.0326673	No mediators
tereri	irak4	depICD_Day	NO2	-0.003898	0.0039155	-1	0.319	-0.0115723	0.0037764	No mediators
ereri_cde	irak4	depICD_Day	NOx	-0.0004273	0.0017339	-0.25	0.805	-0.0038256	0.0029711	No mediators
ereri_intmed	irak4	depICD_Day	NOx	6.01e-07	8.54e-07	0.7	0.481	-1.07e-06	2.27e-06	No mediators
ereri_intref	irak4	depICD_Day	NOx	-0.0001261	0.0001166	-1.08	0.28	-0.0003545	0.0001024	No mediators
ereri_pie	irak4	depICD_Day	NOx	-2.37e-05	2.86e-05	-0.83	0.408	-7.96e-05	3.23e-05	No mediators
p_cde	irak4	depICD_Day	NOx	0.741308	0.793128	0.93	0.35	-0.813193	2.29581	No mediators
p_intmed	irak4	depICD_Day	NOx	-0.0010432	0.00336	-0.31	0.756	-0.0076287	0.0055423	No mediators
p_intref	irak4	depICD_Day	NOx	0.218695	0.674854	0.32	0.746	-1.104	1.54139	No mediators
p_pie	irak4	depICD_Day	NOx	0.0410401	0.132565	0.31	0.757	-0.218783	0.300863	No mediators
tereri	irak4	depICD_Day	NOx	-0.0005764	0.0017391	-0.33	0.74	-0.0039849	0.0028321	No mediators
ereri_cde	irak4	depICD_Day	PM10	-0.0165388	0.0130538	-1.27	0.205	-0.0421238	0.0090462	No mediators
ereri_intmed	irak4	depICD_Day	PM10	-6.57e-05	7.33e-05	-0.9	0.37	-0.0002093	7.8e-05	No mediators
ereri_intref	irak4	depICD_Day	PM10	-0.0014497	0.0010158	-1.43	0.154	-0.0034405	0.0005412	No mediators
ereri_pie	irak4	depICD_Day	PM10	0.0002367	0.0002394	0.99	0.323	-0.0002326	0.000706	No mediators
p_cde	irak4	depICD_Day	PM10	0.928238	0.0749081	12.39	0	0.78142	1.07506	No mediators
p_intmed	irak4	depICD_Day	PM10	0.0036859	0.0048304	0.76	0.445	-0.0057815	0.0131534	No mediators
p_intref	irak4	depICD_Day	PM10	0.0813632	0.079979	1.02	0.309	-0.0753929	0.238119	No mediators
p_pie	irak4	depICD_Day	PM10	-0.0132868	0.0166814	-0.8	0.426	-0.0459818	0.0194082	No mediators
tereri	irak4	depICD_Day	PM10	-0.0178174	0.0130829	-1.36	0.173	-0.0434594	0.0078246	No mediators
ereri_cde	irak4	depICD_Day	PM2_5	-0.0046441	0.026129	-0.18	0.859	-0.0558561	0.0465679	No mediators
ereri_intmed	irak4	depICD_Day	PM2_5	0.0002985	0.000295	1.01	0.312	-0.0002797	0.0008767	No mediators
ereri_intref	irak4	depICD_Day	PM2_5	-0.0019225	0.0018196	-1.06	0.291	-0.0054888	0.0016439	No mediators
ereri_pie	irak4	depICD_Day	PM2_5	-0.0009785	0.000587	-1.67	0.096	-0.0021289	0.000172	No mediators
p_cde	irak4	depICD_Day	PM2_5	0.640868	1.30746	0.49	0.624	-1.92171	3.20345	No mediators
p_intmed	irak4	depICD_Day	PM2_5	-0.0411866	0.15001	-0.27	0.784	-0.3352	0.252827	No mediators
p_intref	irak4	depICD_Day	PM2_5	0.265294	0.97286	0.27	0.785	-1.64148	2.17206	No mediators
p_pie	irak4	depICD_Day	PM2_5	0.135025	0.492344	0.27	0.784	-0.829952	1.1	No mediators
tereri	irak4	depICD_Day	PM2_5	-0.0072466	0.026177	-0.28	0.782	-0.0585526	0.0440595	No mediators
ereri_cde	irak4	depICD_Day	PMcoarse	-0.0135094	0.0264466	-0.51	0.609	-0.0653438	0.0383251	No mediators
ereri_intmed	irak4	depICD_Day	PMcoarse	5.66e-05	0.0001989	0.28	0.776	-0.0003332	0.0004464	No mediators
ereri_intref	irak4	depICD_Day	PMcoarse	-0.0022736	0.002018	-1.13	0.26	-0.0062289	0.0016817	No mediators
ereri_pie	irak4	depICD_Day	PMcoarse	-0.0001439	0.0004947	-0.29	0.771	-0.0011136	0.0008258	No mediators
p_cde	irak4	depICD_Day	PMcoarse	0.851239	0.270915	3.14	0.002	0.320256	1.38222	No mediators
p_intmed	irak4	depICD_Day	PMcoarse	-0.0035674	0.0136545	-0.26	0.794	-0.0303298	0.023195	No mediators
p_intref	irak4	depICD_Day	PMcoarse	0.143261	0.261883	0.55	0.584	-0.370021	0.656543	No mediators
p_pie	irak4	depICD_Day	PMcoarse	0.0090673	0.0344201	0.26	0.792	-0.0583948	0.0765294	No mediators
tereri	irak4	depICD_Day	PMcoarse	-0.0158702	0.0265321	-0.6	0.55	-0.0678722	0.0361318	No mediators
ereri_cde	lactb2	depICD_Day	NO2	-0.0047664	0.0039228	-1.22	0.224	-0.0124549	0.002922	No mediators
ereri_intmed	lactb2	depICD_Day	NO2	-3.65e-06	5.35e-06	-0.68	0.496	-1.41e-05	6.84e-06	No mediators
ereri_intref	lactb2	depICD_Day	NO2	-0.0003941	0.0002586	-1.52	0.128	-0.000901	0.0001128	No mediators
ereri_pie	lactb2	depICD_Day	NO2	4.61e-05	6.47e-05	0.71	0.477	-8.08e-05	0.000173	No mediators
p_cde	lactb2	depICD_Day	NO2	0.93129	0.0709864	13.12	0	0.79216	1.07042	No mediators
p_intmed	lactb2	depICD_Day	NO2	0.0007122	0.0011685	0.61	0.542	-0.001578	0.0030025	No mediators
p_intref	lactb2	depICD_Day	NO2	0.0770003	0.0757179	1.02	0.309	-0.0714041	0.225405	No mediators
p_pie	lactb2	depICD_Day	NO2	-0.009003	0.0145009	-0.62	0.535	-0.0374241	0.0194182	No mediators
tereri	lactb2	depICD_Day	NO2	-0.0051181	0.0039289	-1.3	0.193	-0.0128185	0.0025823	No mediators
ereri_cde	lactb2	depICD_Day	NOx	-0.0007962	0.0017433	-0.46	0.648	-0.0042129	0.0026206	No mediators
ereri_intmed	lactb2	depICD_Day	NOx	1.06e-06	1.19e-06	0.9	0.37	-1.26e-06	3.39e-06	No mediators
ereri_intref	lactb2	depICD_Day	NOx	-0.0001849	0.0001268	-1.46	0.145	-0.0004335	6.37e-05	No mediators
ereri_pie	lactb2	depICD_Day	NOx	-2.91e-05	2.94e-05	-0.99	0.321	-8.67e-05	2.84e-05	No mediators
p_cde	lactb2	depICD_Day	NOx	0.788954	0.377804	2.09	0.037	0.0484717	1.52944	No mediators
p_intmed	lactb2	depICD_Day	NOx	-0.0010551	0.002085	-0.51	0.613	-0.0051416	0.0030315	No mediators
p_intref	lactb2	depICD_Day	NOx	0.183231	0.330463	0.55	0.579	-0.464465	0.830926	No mediators
p_pie	lactb2	depICD_Day	NOx	0.0288705	0.0574767	0.5	0.615	-0.0837819	0.141523	No mediators
tereri	lactb2	depICD_Day	NOx	-0.0010091	0.0017506	-0.58	0.564	-0.0044403	0.002422	No mediators
ereri_cde	lactb2	depICD_Day	PM10	-0.0177533	0.0130264	-1.36	0.173	-0.0432846	0.0077781	No mediators
ereri_intmed	lactb2	depICD_Day	PM10	-0.0001561	0.0001078	-1.45	0.148	-0.0003674	5.52e-05	No mediators
ereri_intref	lactb2	depICD_Day	PM10	-0.0019746	0.0010872	-1.82	0.069	-0.0041054	0.0001562	No mediators
ereri_pie	lactb2	depICD_Day	PM10	0.000427	0.0002685	1.59	0.112	-9.92e-05	0.0009532	No mediators
p_cde	lactb2	depICD_Day	PM10	0.912435	0.0775632	11.76	0	0.760414	1.06446	No mediators
p_intmed	lactb2	depICD_Day	PM10	0.0080241	0.0075321	1.07	0.287	-0.0067385	0.0227867	No mediators
p_intref	lactb2	depICD_Day	PM10	0.101486	0.0857456	1.18	0.237	-0.066572	0.269545	No mediators
p_pie	lactb2	depICD_Day	PM10	-0.0219458	0.0202553	-1.08	0.279	-0.0616455	0.017754	No mediators
tereri	lactb2	depICD_Day	PM10	-0.019457	0.0130484	-1.49	0.136	-0.0450313	0.0061173	No mediators
ereri_cde	lactb2	depICD_Day	PM2_5	-0.0121379	0.0260159	-0.47	0.641	-0.063128	0.0388523	Consistent
ereri_intmed	lactb2	depICD_Day	PM2_5	0.0006599	0.0004201	1.57	0.116	-0.0001635	0.0014833	Consistent
ereri_intref	lactb2	depICD_Day	PM2_5	-0.0032748	0.0020278	-1.61	0.106	-0.0072492	0.0006996	Consistent
ereri_pie	lactb2	depICD_Day	PM2_5	-0.0014602	0.0006848	-2.13	0.033	-0.0028024	-0.0001181	Consistent
p_cde	lactb2	depICD_Day	PM2_5	0.748652	0.417763	1.79	0.073	-0.0701493	1.56745	Consistent
p_intmed	lactb2	depICD_Day	PM2_5	-0.0407036	0.0677783	-0.6	0.548	-0.173546	0.0921394	Consistent
p_intref	lactb2	depICD_Day	PM2_5	0.201986	0.339209	0.6	0.552	-0.462852	0.866823	Consistent
p_pie	lactb2	depICD_Day	PM2_5	0.0900664	0.149592	0.6	0.547	-0.203129	0.383261	Consistent
tereri	lactb2	depICD_Day	PM2_5	-0.016213	0.0260504	-0.62	0.534	-0.0672709	0.0348449	Consistent
ereri_cde	lactb2	depICD_Day	PMcoarse	-0.017968	0.0264047	-0.68	0.496	-0.0697203	0.0337842	No mediators
ereri_intmed	lactb2	depICD_Day	PMcoarse	-5.3e-05	0.000213	-0.25	0.804	-0.0004704	0.0003644	No mediators
ereri_intref	lactb2	depICD_Day	PMcoarse	-0.0024	0.0019814	-1.21	0.226	-0.0062835	0.0014834	No mediators
ereri_pie	lactb2	depICD_Day	PMcoarse	0.0001265	0.0005014	0.25	0.801	-0.0008562	0.0011092	No mediators
p_cde	lactb2	depICD_Day	PMcoarse	0.885363	0.173292	5.11	0	0.545716	1.22501	No mediators
p_intmed	lactb2	depICD_Day	PMcoarse	0.0026104	0.0110124	0.24	0.813	-0.0189735	0.0241943	No mediators
p_intref	lactb2	depICD_Day	PMcoarse	0.118259	0.176411	0.67	0.503	-0.2275	0.464018	No mediators
p_pie	lactb2	depICD_Day	PMcoarse	-0.0062317	0.0261059	-0.24	0.811	-0.0573982	0.0449349	No mediators
tereri	lactb2	depICD_Day	PMcoarse	-0.0202946	0.0264814	-0.77	0.443	-0.0721972	0.0316081	No mediators
ereri_cde	lgals3	depICD_Day	NO2	-0.0045027	0.0038971	-1.16	0.248	-0.0121409	0.0031356	No mediators
ereri_intmed	lgals3	depICD_Day	NO2	6.39e-06	5.59e-06	1.14	0.253	-4.56e-06	1.73e-05	No mediators
ereri_intref	lgals3	depICD_Day	NO2	-0.0003004	0.0002358	-1.27	0.203	-0.0007626	0.0001618	No mediators
ereri_pie	lgals3	depICD_Day	NO2	-0.0001156	7.5e-05	-1.54	0.123	-0.0002625	3.14e-05	No mediators
p_cde	lgals3	depICD_Day	NO2	0.916621	0.0827177	11.08	0	0.754497	1.07874	No mediators
p_intmed	lgals3	depICD_Day	NO2	-0.0013002	0.0014602	-0.89	0.373	-0.004162	0.0015617	No mediators
p_intref	lgals3	depICD_Day	NO2	0.0611541	0.066392	0.92	0.357	-0.0689718	0.19128	No mediators
p_pie	lgals3	depICD_Day	NO2	0.0235254	0.0239552	0.98	0.326	-0.023426	0.0704768	No mediators
tereri	lgals3	depICD_Day	NO2	-0.0049123	0.0039019	-1.26	0.208	-0.0125599	0.0027354	No mediators
ereri_cde	lgals3	depICD_Day	NOx	-0.0008128	0.0017171	-0.47	0.636	-0.0041782	0.0025525	Consistent
ereri_intmed	lgals3	depICD_Day	NOx	2.55e-06	1.65e-06	1.55	0.121	-6.76e-07	5.78e-06	Consistent
ereri_intref	lgals3	depICD_Day	NOx	-0.00018	0.0001158	-1.55	0.12	-0.000407	4.71e-05	Consistent
ereri_pie	lgals3	depICD_Day	NOx	-8.04e-05	3.85e-05	-2.08	0.037	-0.0001559	-4.82e-06	Consistent
p_cde	lgals3	depICD_Day	NOx	0.759197	0.393565	1.93	0.054	-0.0121768	1.53057	Consistent
p_intmed	lgals3	depICD_Day	NOx	-0.0023819	0.0038726	-0.62	0.539	-0.009972	0.0052083	Consistent
p_intref	lgals3	depICD_Day	NOx	0.168114	0.278043	0.6	0.545	-0.376839	0.713068	Consistent
p_pie	lgals3	depICD_Day	NOx	0.0750707	0.125781	0.6	0.551	-0.171456	0.321597	Consistent
tereri	lgals3	depICD_Day	NOx	-0.0010706	0.0017282	-0.62	0.536	-0.0044578	0.0023165	Consistent
ereri_cde	lgals3	depICD_Day	PM10	-0.0199616	0.0131045	-1.52	0.128	-0.0456459	0.0057227	No mediators
ereri_intmed	lgals3	depICD_Day	PM10	-5.08e-05	6.4e-05	-0.79	0.427	-0.0001763	7.47e-05	No mediators
ereri_intref	lgals3	depICD_Day	PM10	-0.000671	0.0008539	-0.79	0.432	-0.0023447	0.0010027	No mediators
ereri_pie	lgals3	depICD_Day	PM10	0.0003821	0.000253	1.51	0.131	-0.0001138	0.0008781	No mediators
p_cde	lgals3	depICD_Day	PM10	0.983269	0.0448776	21.91	0	0.895311	1.07123	No mediators
p_intmed	lgals3	depICD_Day	PM10	0.0025028	0.0035435	0.71	0.48	-0.0044424	0.009448	No mediators
p_intref	lgals3	depICD_Day	PM10	0.0330518	0.0477815	0.69	0.489	-0.0605982	0.126702	No mediators
p_pie	lgals3	depICD_Day	PM10	-0.018824	0.0175647	-1.07	0.284	-0.0532502	0.0156022	No mediators
tereri	lgals3	depICD_Day	PM10	-0.0203012	0.0130507	-1.56	0.12	-0.0458802	0.0052777	No mediators
ereri_cde	lgals3	depICD_Day	PM2_5	-0.0086996	0.0260736	-0.33	0.739	-0.059803	0.0424038	Consistent
ereri_intmed	lgals3	depICD_Day	PM2_5	0.0004032	0.0003513	1.15	0.251	-0.0002853	0.0010916	Consistent
ereri_intref	lgals3	depICD_Day	PM2_5	-0.0020704	0.0018082	-1.15	0.252	-0.0056144	0.0014736	Consistent
ereri_pie	lgals3	depICD_Day	PM2_5	-0.001376	0.000662	-2.08	0.038	-0.0026735	-7.84e-05	Consistent
p_cde	lgals3	depICD_Day	PM2_5	0.740845	0.593745	1.25	0.212	-0.422874	1.90456	Consistent
p_intmed	lgals3	depICD_Day	PM2_5	-0.0343329	0.0796044	-0.43	0.666	-0.190355	0.121689	Consistent
p_intref	lgals3	depICD_Day	PM2_5	0.176312	0.41541	0.42	0.671	-0.637877	0.990501	Consistent
p_pie	lgals3	depICD_Day	PM2_5	0.117176	0.265251	0.44	0.659	-0.402705	0.637057	Consistent
tereri	lgals3	depICD_Day	PM2_5	-0.0117428	0.0260464	-0.45	0.652	-0.0627927	0.0393072	Consistent
ereri_cde	lgals3	depICD_Day	PMcoarse	-0.0152582	0.026533	-0.58	0.565	-0.0672619	0.0367455	No mediators
ereri_intmed	lgals3	depICD_Day	PMcoarse	-0.0004939	0.0003779	-1.31	0.191	-0.0012346	0.0002468	No mediators
ereri_intref	lgals3	depICD_Day	PMcoarse	-0.0027655	0.0019342	-1.43	0.153	-0.0065564	0.0010254	No mediators
ereri_pie	lgals3	depICD_Day	PMcoarse	0.001098	0.0006302	1.74	0.081	-0.0001372	0.0023333	No mediators
p_cde	lgals3	depICD_Day	PMcoarse	0.875919	0.219651	3.99	0	0.445412	1.30643	No mediators
p_intmed	lgals3	depICD_Day	PMcoarse	0.0283549	0.0479486	0.59	0.554	-0.0656226	0.122332	No mediators
p_intref	lgals3	depICD_Day	PMcoarse	0.158759	0.265952	0.6	0.551	-0.362498	0.680017	No mediators
p_pie	lgals3	depICD_Day	PMcoarse	-0.0630335	0.103035	-0.61	0.541	-0.264978	0.138911	No mediators
tereri	lgals3	depICD_Day	PMcoarse	-0.0174197	0.0264693	-0.66	0.51	-0.0692985	0.0344592	No mediators
ereri_cde	lrrn1	depICD_Day	NO2	-0.002597	0.0039652	-0.65	0.513	-0.0103687	0.0051747	Inconsistent
ereri_intmed	lrrn1	depICD_Day	NO2	-1.02e-05	1e-05	-1.01	0.311	-2.98e-05	9.49e-06	Inconsistent
ereri_intref	lrrn1	depICD_Day	NO2	-0.0003848	0.0004011	-0.96	0.337	-0.001171	0.0004014	Inconsistent
ereri_pie	lrrn1	depICD_Day	NO2	0.0004678	0.0001464	3.2	0.001	0.000181	0.0007547	Inconsistent
p_cde	lrrn1	depICD_Day	NO2	1.02888	0.17132	6.01	0	0.693097	1.36466	Inconsistent
p_intmed	lrrn1	depICD_Day	NO2	0.0040315	0.0070746	0.57	0.569	-0.0098344	0.0178975	Inconsistent
p_intref	lrrn1	depICD_Day	NO2	0.15244	0.283259	0.54	0.59	-0.402738	0.707617	Inconsistent
p_pie	lrrn1	depICD_Day	NO2	-0.18535	0.29842	-0.62	0.535	-0.770242	0.399543	Inconsistent
tereri	lrrn1	depICD_Day	NO2	-0.0025241	0.0039615	-0.64	0.524	-0.0102885	0.0052403	Inconsistent
ereri_cde	lrrn1	depICD_Day	NOx	-0.0001352	0.0017536	-0.08	0.939	-0.0035722	0.0033019	NA
ereri_intmed	lrrn1	depICD_Day	NOx	-2.12e-06	2e-06	-1.06	0.289	-6.05e-06	1.8e-06	NA
ereri_intref	lrrn1	depICD_Day	NOx	-0.0002079	0.0001947	-1.07	0.286	-0.0005895	0.0001737	NA
ereri_pie	lrrn1	depICD_Day	NOx	0.0001924	6.38e-05	3.02	0.003	6.74e-05	0.0003174	NA
p_cde	lrrn1	depICD_Day	NOx	0.884651	1.79411	0.49	0.622	-2.63174	4.40104	NA
p_intmed	lrrn1	depICD_Day	NOx	0.0139011	0.158307	0.09	0.93	-0.296376	0.324178	NA
p_intref	lrrn1	depICD_Day	NOx	1.36045	15.6084	0.09	0.931	-29.2315	31.9524	NA
p_pie	lrrn1	depICD_Day	NOx	-1.25901	14.4731	-0.09	0.931	-29.6257	27.1077	NA
tereri	lrrn1	depICD_Day	NOx	-0.0001528	0.0017543	-0.09	0.931	-0.0035911	0.0032855	NA
ereri_cde	lrrn1	depICD_Day	PM10	-0.0166697	0.0133535	-1.25	0.212	-0.0428421	0.0095028	No mediators
ereri_intmed	lrrn1	depICD_Day	PM10	-5.21e-06	1.91e-05	-0.27	0.784	-4.26e-05	3.21e-05	No mediators
ereri_intref	lrrn1	depICD_Day	PM10	-0.0004509	0.0016079	-0.28	0.779	-0.0036024	0.0027006	No mediators
ereri_pie	lrrn1	depICD_Day	PM10	0.0001589	0.0004039	0.39	0.694	-0.0006327	0.0009504	No mediators
p_cde	lrrn1	depICD_Day	PM10	0.98248	0.0986854	9.96	0	0.78906	1.1759	No mediators
p_intmed	lrrn1	depICD_Day	PM10	0.0003073	0.0011398	0.27	0.787	-0.0019267	0.0025412	No mediators
p_intref	lrrn1	depICD_Day	PM10	0.0265751	0.0969691	0.27	0.784	-0.163481	0.216631	No mediators
p_pie	lrrn1	depICD_Day	PM10	-0.0093626	0.0251189	-0.37	0.709	-0.0585948	0.0398696	No mediators
tereri	lrrn1	depICD_Day	PM10	-0.0169669	0.0132672	-1.28	0.201	-0.0429701	0.0090362	No mediators
ereri_cde	lrrn1	depICD_Day	PM2_5	0.0045824	0.0268017	0.17	0.864	-0.047948	0.0571128	NA
ereri_intmed	lrrn1	depICD_Day	PM2_5	-0.00044	0.0004107	-1.07	0.284	-0.0012449	0.0003649	NA
ereri_intref	lrrn1	depICD_Day	PM2_5	-0.0030497	0.0027503	-1.11	0.267	-0.0084402	0.0023408	NA
ereri_pie	lrrn1	depICD_Day	PM2_5	0.002821	0.0010377	2.72	0.007	0.0007872	0.0048548	NA
p_cde	lrrn1	depICD_Day	PM2_5	1.17085	1.42324	0.82	0.411	-1.61864	3.96035	NA
p_intmed	lrrn1	depICD_Day	PM2_5	-0.11243	0.786784	-0.14	0.886	-1.6545	1.42964	NA
p_intref	lrrn1	depICD_Day	PM2_5	-0.779231	5.39177	-0.14	0.885	-11.3469	9.78844	NA
p_pie	lrrn1	depICD_Day	PM2_5	0.720806	4.928	0.15	0.884	-8.93791	10.3795	NA
tereri	lrrn1	depICD_Day	PM2_5	0.0039137	0.0267772	0.15	0.884	-0.0485685	0.056396	NA
ereri_cde	lrrn1	depICD_Day	PMcoarse	-0.0195375	0.0271533	-0.72	0.472	-0.0727569	0.0336819	No mediators
ereri_intmed	lrrn1	depICD_Day	PMcoarse	-4.84e-05	0.0001768	-0.27	0.784	-0.000395	0.0002981	No mediators
ereri_intref	lrrn1	depICD_Day	PMcoarse	0.0011452	0.003447	0.33	0.74	-0.0056107	0.0079012	No mediators
ereri_pie	lrrn1	depICD_Day	PMcoarse	-0.0009089	0.0008035	-1.13	0.258	-0.0024838	0.000666	No mediators
p_cde	lrrn1	depICD_Day	PMcoarse	1.00971	0.178911	5.64	0	0.659054	1.36037	No mediators
p_intmed	lrrn1	depICD_Day	PMcoarse	0.0025037	0.0099362	0.25	0.801	-0.0169709	0.0219784	No mediators
p_intref	lrrn1	depICD_Day	PMcoarse	-0.0591868	0.195081	-0.3	0.762	-0.441538	0.323164	No mediators
p_pie	lrrn1	depICD_Day	PMcoarse	0.0469711	0.0767032	0.61	0.54	-0.103364	0.197306	No mediators
tereri	lrrn1	depICD_Day	PMcoarse	-0.0193496	0.0268868	-0.72	0.472	-0.0720468	0.0333476	No mediators
ereri_cde	mesd	depICD_Day	NO2	-0.0055382	0.0039119	-1.42	0.157	-0.0132055	0.002129	No mediators
ereri_intmed	mesd	depICD_Day	NO2	-1.15e-06	3.61e-06	-0.32	0.751	-8.22e-06	5.93e-06	No mediators
ereri_intref	mesd	depICD_Day	NO2	-0.0002682	0.0002369	-1.13	0.257	-0.0007325	0.0001961	No mediators
ereri_pie	mesd	depICD_Day	NO2	2e-05	6.15e-05	0.32	0.745	-0.0001006	0.0001406	No mediators
p_cde	mesd	depICD_Day	NO2	0.956908	0.0499572	19.15	0	0.858993	1.05482	No mediators
p_intmed	mesd	depICD_Day	NO2	0.000198	0.0006368	0.31	0.756	-0.0010501	0.001446	No mediators
p_intref	mesd	depICD_Day	NO2	0.0463473	0.0506199	0.92	0.36	-0.0528658	0.14556	No mediators
p_pie	mesd	depICD_Day	NO2	-0.0034527	0.010919	-0.32	0.752	-0.0248536	0.0179483	No mediators
tereri	mesd	depICD_Day	NO2	-0.0057876	0.0039142	-1.48	0.139	-0.0134594	0.0018841	No mediators
ereri_cde	mesd	depICD_Day	NOx	-0.0012341	0.001752	-0.7	0.481	-0.0046679	0.0021997	No mediators
ereri_intmed	mesd	depICD_Day	NOx	5.65e-07	8.18e-07	0.69	0.489	-1.04e-06	2.17e-06	No mediators
ereri_intref	mesd	depICD_Day	NOx	-0.0001102	0.0001137	-0.97	0.333	-0.000333	0.0001127	No mediators
ereri_pie	mesd	depICD_Day	NOx	-2.42e-05	2.82e-05	-0.86	0.39	-7.94e-05	3.1e-05	No mediators
p_cde	mesd	depICD_Day	NOx	0.902197	0.148656	6.07	0	0.610836	1.19356	No mediators
p_intmed	mesd	depICD_Day	NOx	-0.0004133	0.0007668	-0.54	0.59	-0.0019161	0.0010895	No mediators
p_intref	mesd	depICD_Day	NOx	0.0805299	0.128598	0.63	0.531	-0.171517	0.332577	No mediators
p_pie	mesd	depICD_Day	NOx	0.017686	0.0303985	0.58	0.561	-0.0418939	0.0772659	No mediators
tereri	mesd	depICD_Day	NOx	-0.0013679	0.0017552	-0.78	0.436	-0.004808	0.0020722	No mediators
ereri_cde	mesd	depICD_Day	PM10	-0.0197913	0.0129717	-1.53	0.127	-0.0452153	0.0056327	No mediators
ereri_intmed	mesd	depICD_Day	PM10	-3.34e-05	5.89e-05	-0.57	0.57	-0.0001489	8.2e-05	No mediators
ereri_intref	mesd	depICD_Day	PM10	-0.0012475	0.0009547	-1.31	0.191	-0.0031187	0.0006237	No mediators
ereri_pie	mesd	depICD_Day	PM10	0.000134	0.0002239	0.6	0.55	-0.0003048	0.0005728	No mediators
p_cde	mesd	depICD_Day	PM10	0.945223	0.0556448	16.99	0	0.836161	1.05428	No mediators
p_intmed	mesd	depICD_Day	PM10	0.0015972	0.0029627	0.54	0.59	-0.0042097	0.007404	No mediators
p_intref	mesd	depICD_Day	PM10	0.0595795	0.0571341	1.04	0.297	-0.0524012	0.17156	No mediators
p_pie	mesd	depICD_Day	PM10	-0.0063998	0.0114535	-0.56	0.576	-0.0288482	0.0160487	No mediators
tereri	mesd	depICD_Day	PM10	-0.0209382	0.0129913	-1.61	0.107	-0.0464007	0.0045242	No mediators
ereri_cde	mesd	depICD_Day	PM2_5	-0.014839	0.0258605	-0.57	0.566	-0.0655247	0.0358467	No mediators
ereri_intmed	mesd	depICD_Day	PM2_5	0.0004477	0.0003501	1.28	0.201	-0.0002384	0.0011339	No mediators
ereri_intref	mesd	depICD_Day	PM2_5	-0.0024974	0.0018882	-1.32	0.186	-0.0061982	0.0012033	No mediators
ereri_pie	mesd	depICD_Day	PM2_5	-0.0011731	0.0006249	-1.88	0.06	-0.0023979	5.17e-05	No mediators
p_cde	mesd	depICD_Day	PM2_5	0.821569	0.272886	3.01	0.003	0.286722	1.35642	No mediators
p_intmed	mesd	depICD_Day	PM2_5	-0.024788	0.0387687	-0.64	0.523	-0.100773	0.0511972	No mediators
p_intref	mesd	depICD_Day	PM2_5	0.138271	0.217944	0.63	0.526	-0.288892	0.565433	No mediators
p_pie	mesd	depICD_Day	PM2_5	0.0649481	0.0985088	0.66	0.51	-0.128126	0.258022	No mediators
tereri	mesd	depICD_Day	PM2_5	-0.0180618	0.0258895	-0.7	0.485	-0.0688043	0.0326807	No mediators
ereri_cde	mesd	depICD_Day	PMcoarse	-0.02014	0.0262719	-0.77	0.443	-0.071632	0.031352	No mediators
ereri_intmed	mesd	depICD_Day	PMcoarse	5.83e-05	0.0001358	0.43	0.667	-0.0002078	0.0003245	No mediators
ereri_intref	mesd	depICD_Day	PMcoarse	-0.0012472	0.00187	-0.67	0.505	-0.0049123	0.002418	No mediators
ereri_pie	mesd	depICD_Day	PMcoarse	-0.0002379	0.0004503	-0.53	0.597	-0.0011205	0.0006447	No mediators
p_cde	mesd	depICD_Day	PMcoarse	0.933846	0.11558	8.08	0	0.707314	1.16038	No mediators
p_intmed	mesd	depICD_Day	PMcoarse	-0.0027051	0.0069063	-0.39	0.695	-0.0162413	0.010831	No mediators
p_intref	mesd	depICD_Day	PMcoarse	0.0578286	0.108439	0.53	0.594	-0.154708	0.270365	No mediators
p_pie	mesd	depICD_Day	PMcoarse	0.0110303	0.0246463	0.45	0.654	-0.0372756	0.0593363	No mediators
tereri	mesd	depICD_Day	PMcoarse	-0.0215667	0.0263154	-0.82	0.412	-0.0731441	0.0300106	No mediators
ereri_cde	metap2	depICD_Day	NO2	-0.0039846	0.0038928	-1.02	0.306	-0.0116143	0.0036452	No mediators
ereri_intmed	metap2	depICD_Day	NO2	-5.5e-06	5.41e-06	-1.02	0.309	-1.61e-05	5.1e-06	No mediators
ereri_intref	metap2	depICD_Day	NO2	-0.0003207	0.0002565	-1.25	0.211	-0.0008234	0.000182	No mediators
ereri_pie	metap2	depICD_Day	NO2	9.19e-05	7.14e-05	1.29	0.198	-4.81e-05	0.0002319	No mediators
p_cde	metap2	depICD_Day	NO2	0.944459	0.0771918	12.24	0	0.793166	1.09575	No mediators
p_intmed	metap2	depICD_Day	NO2	0.0013047	0.0017136	0.76	0.446	-0.002054	0.0046634	No mediators
p_intref	metap2	depICD_Day	NO2	0.0760239	0.0909327	0.84	0.403	-0.102201	0.254249	No mediators
p_pie	metap2	depICD_Day	NO2	-0.0217873	0.0264748	-0.82	0.411	-0.0736769	0.0301023	No mediators
tereri	metap2	depICD_Day	NO2	-0.0042189	0.0038965	-1.08	0.279	-0.0118559	0.0034182	No mediators
ereri_cde	metap2	depICD_Day	NOx	-0.0003969	0.0017223	-0.23	0.818	-0.0037725	0.0029788	No mediators
ereri_intmed	metap2	depICD_Day	NOx	8.62e-07	1.03e-06	0.84	0.4	-1.15e-06	2.87e-06	No mediators
ereri_intref	metap2	depICD_Day	NOx	-0.0001585	0.0001271	-1.25	0.212	-0.0004076	9.06e-05	No mediators
ereri_pie	metap2	depICD_Day	NOx	-3.01e-05	3.04e-05	-0.99	0.323	-8.97e-05	2.95e-05	No mediators
p_cde	metap2	depICD_Day	NOx	0.678898	0.958557	0.71	0.479	-1.19984	2.55764	No mediators
p_intmed	metap2	depICD_Day	NOx	-0.0014754	0.0045538	-0.32	0.746	-0.0104006	0.0074498	No mediators
p_intref	metap2	depICD_Day	NOx	0.271132	0.813175	0.33	0.739	-1.32266	1.86492	No mediators
p_pie	metap2	depICD_Day	NOx	0.0514456	0.159788	0.32	0.747	-0.261734	0.364625	No mediators
tereri	metap2	depICD_Day	NOx	-0.0005846	0.0017279	-0.34	0.735	-0.0039711	0.002802	No mediators
ereri_cde	metap2	depICD_Day	PM10	-0.0167841	0.0129738	-1.29	0.196	-0.0422124	0.0086441	No mediators
ereri_intmed	metap2	depICD_Day	PM10	-5.42e-05	6.47e-05	-0.84	0.402	-0.000181	7.25e-05	No mediators
ereri_intref	metap2	depICD_Day	PM10	-0.0008448	0.0009338	-0.9	0.366	-0.0026751	0.0009855	No mediators
ereri_pie	metap2	depICD_Day	PM10	0.0003329	0.0002463	1.35	0.177	-0.0001499	0.0008157	No mediators
p_cde	metap2	depICD_Day	PM10	0.967369	0.0586989	16.48	0	0.852321	1.08242	No mediators
p_intmed	metap2	depICD_Day	PM10	0.0031255	0.0042587	0.73	0.463	-0.0052213	0.0114724	No mediators
p_intref	metap2	depICD_Day	PM10	0.0486908	0.0633103	0.77	0.442	-0.0753952	0.172777	No mediators
p_pie	metap2	depICD_Day	PM10	-0.0191854	0.0203102	-0.94	0.345	-0.0589926	0.0206217	No mediators
tereri	metap2	depICD_Day	PM10	-0.0173503	0.0129983	-1.33	0.182	-0.0428264	0.0081259	No mediators
ereri_cde	metap2	depICD_Day	PM2_5	-0.0044017	0.0260013	-0.17	0.866	-0.0553634	0.0465599	Consistent
ereri_intmed	metap2	depICD_Day	PM2_5	0.0006901	0.0004886	1.41	0.158	-0.0002675	0.0016477	Consistent
ereri_intref	metap2	depICD_Day	PM2_5	-0.0028311	0.0020823	-1.36	0.174	-0.0069123	0.0012502	Consistent
ereri_pie	metap2	depICD_Day	PM2_5	-0.0018836	0.0007779	-2.42	0.015	-0.0034081	-0.000359	Consistent
p_cde	metap2	depICD_Day	PM2_5	0.522381	1.4836	0.35	0.725	-2.38542	3.43018	Consistent
p_intmed	metap2	depICD_Day	PM2_5	-0.0818952	0.252878	-0.32	0.746	-0.577527	0.413737	Consistent
p_intref	metap2	depICD_Day	PM2_5	0.335979	1.04802	0.32	0.749	-1.71811	2.39007	Consistent
p_pie	metap2	depICD_Day	PM2_5	0.223534	0.694001	0.32	0.747	-1.13668	1.58375	Consistent
tereri	metap2	depICD_Day	PM2_5	-0.0084263	0.0260398	-0.32	0.746	-0.0594634	0.0426107	Consistent
ereri_cde	metap2	depICD_Day	PMcoarse	-0.0149678	0.0263046	-0.57	0.569	-0.0665239	0.0365883	No mediators
ereri_intmed	metap2	depICD_Day	PMcoarse	2.26e-05	0.0001007	0.22	0.823	-0.0001748	0.0002199	No mediators
ereri_intref	metap2	depICD_Day	PMcoarse	-0.0011307	0.0019641	-0.58	0.565	-0.0049802	0.0027188	No mediators
ereri_pie	metap2	depICD_Day	PMcoarse	-0.000111	0.0004621	-0.24	0.81	-0.0010167	0.0007947	No mediators
p_cde	metap2	depICD_Day	PMcoarse	0.924684	0.167975	5.5	0	0.595459	1.25391	No mediators
p_intmed	metap2	depICD_Day	PMcoarse	-0.0013941	0.0065085	-0.21	0.83	-0.0141505	0.0113622	No mediators
p_intref	metap2	depICD_Day	PMcoarse	0.0698512	0.160667	0.43	0.664	-0.245051	0.384753	No mediators
p_pie	metap2	depICD_Day	PMcoarse	0.0068585	0.0304784	0.23	0.822	-0.0528781	0.0665951	No mediators
tereri	metap2	depICD_Day	PMcoarse	-0.0161869	0.0263634	-0.61	0.539	-0.0678582	0.0354844	No mediators
ereri_cde	mpo	depICD_Day	NO2	-0.0060267	0.0039208	-1.54	0.124	-0.0137114	0.0016579	No mediators
ereri_intmed	mpo	depICD_Day	NO2	2.02e-07	1.54e-06	0.13	0.896	-2.81e-06	3.22e-06	No mediators
ereri_intref	mpo	depICD_Day	NO2	0.0001356	0.0002039	0.66	0.506	-0.0002642	0.0005353	No mediators
ereri_pie	mpo	depICD_Day	NO2	8.06e-06	5.99e-05	0.13	0.893	-0.0001094	0.0001255	No mediators
p_cde	mpo	depICD_Day	NO2	1.02445	0.0400416	25.58	0	0.945967	1.10293	No mediators
p_intmed	mpo	depICD_Day	NO2	-3.43e-05	0.0002642	-0.13	0.897	-0.0005522	0.0004835	No mediators
p_intref	mpo	depICD_Day	NO2	-0.0230421	0.0381456	-0.6	0.546	-0.0978062	0.0517219	No mediators
p_pie	mpo	depICD_Day	NO2	-0.0013704	0.0102461	-0.13	0.894	-0.0214524	0.0187116	No mediators
tereri	mpo	depICD_Day	NO2	-0.0058829	0.0039194	-1.5	0.133	-0.0135648	0.0017989	No mediators
ereri_cde	mpo	depICD_Day	NOx	-0.0014939	0.0017651	-0.85	0.397	-0.0049534	0.0019657	No mediators
ereri_intmed	mpo	depICD_Day	NOx	-8.07e-07	9.74e-07	-0.83	0.407	-2.72e-06	1.1e-06	No mediators
ereri_intref	mpo	depICD_Day	NOx	0.0001031	0.0001011	1.02	0.308	-9.5e-05	0.0003011	No mediators
ereri_pie	mpo	depICD_Day	NOx	-3.84e-05	2.95e-05	-1.3	0.193	-9.62e-05	1.94e-05	No mediators
p_cde	mpo	depICD_Day	NOx	1.04464	0.0893961	11.69	0	0.869424	1.21985	No mediators
p_intmed	mpo	depICD_Day	NOx	0.0005642	0.0009772	0.58	0.564	-0.0013511	0.0024794	No mediators
p_intref	mpo	depICD_Day	NOx	-0.0720611	0.11237	-0.64	0.521	-0.292302	0.148179	No mediators
p_pie	mpo	depICD_Day	NOx	0.0268602	0.0388006	0.69	0.489	-0.0491876	0.102908	No mediators
tereri	mpo	depICD_Day	NOx	-0.00143	0.0017605	-0.81	0.417	-0.0048806	0.0020205	No mediators
[truncated: 928 more rows]
