# Supplementary material for: Proteomic Biomarkers as Mediators in the Association Between Air Pollution and Incident Depression and Anxiety: Evidence From the UK Biobank
Source: Depress Anxiety. 2025 Jun 26;2025:3984517. doi: 10.1155/da/3984517 (PMC12226169; doi:10.1155/da/3984517)
Supplement: Supporting Information 12 — TableS4a_Four-way decomposition of the association between individual air pollution and GAD2 through selected plasma proteomic biomarkers (k = 72). [file 3984517.f12.xlsx]

## Sheet: TableS4a
TableS4a. Four-way decomposition of the association between individual air pollution and GAD2 through selected plasma proteomic biomarkers (k = 72)
Fourway-Decomp	Mediator	Outcome	Exposure	Coefficient	Std_err	z	P_value	CI_low	CI_high	Category
te	adamts13	gad2	NO2	0.0008782	0.0009467	0.93	0.354	-0.0009773	0.0027337	Consistent
cde	adamts13	gad2	NO2	0.0008235	0.0009467	0.87	0.384	-0.0010321	0.002679	Consistent
intref	adamts13	gad2	NO2	-1.55e-06	4e-06	-0.39	0.699	-9.38e-06	6.28e-06	Consistent
intmed	adamts13	gad2	NO2	2.18e-06	2.32e-06	0.94	0.347	-2.36e-06	6.71e-06	Consistent
pie	adamts13	gad2	NO2	5.41e-05	2.31e-05	2.34	0.019	8.81e-06	9.94e-05	Consistent
p_cde	adamts13	gad2	NO2	0.937659	0.0720709	13.01	0	0.796403	1.07892	Consistent
p_intref	adamts13	gad2	NO2	-0.0017607	0.0049517	-0.36	0.722	-0.0114657	0.0079444	Consistent
p_intmed	adamts13	gad2	NO2	0.0024782	0.0037923	0.65	0.513	-0.0049546	0.0099109	Consistent
p_pie	adamts13	gad2	NO2	0.0616235	0.0711604	0.87	0.387	-0.0778482	0.201095	Consistent
te	akt1s1	gad2	NO2	0.0007158	0.0009671	0.74	0.459	-0.0011798	0.0026113	No mediators
cde	akt1s1	gad2	NO2	0.0006812	0.000967	0.7	0.481	-0.0012141	0.0025765	No mediators
intref	akt1s1	gad2	NO2	-2.2e-07	4.57e-06	-0.05	0.962	-9.17e-06	8.73e-06	No mediators
intmed	akt1s1	gad2	NO2	1.5e-06	1.5e-06	1	0.316	-1.44e-06	4.44e-06	No mediators
pie	akt1s1	gad2	NO2	3.33e-05	1.96e-05	1.7	0.089	-5.08e-06	7.17e-05	No mediators
p_cde	akt1s1	gad2	NO2	0.951684	0.070843	13.43	0	0.812834	1.09053	No mediators
p_intref	akt1s1	gad2	NO2	-0.0003078	0.0063963	-0.05	0.962	-0.0128442	0.0122287	No mediators
p_intmed	akt1s1	gad2	NO2	0.0021014	0.0035246	0.6	0.551	-0.0048068	0.0090095	No mediators
p_pie	akt1s1	gad2	NO2	0.0465225	0.0681673	0.68	0.495	-0.087083	0.180128	No mediators
te	aldh1a1	gad2	NO2	0.0010761	0.0009538	1.13	0.259	-0.0007934	0.0029456	No mediators
cde	aldh1a1	gad2	NO2	0.001039	0.0009538	1.09	0.276	-0.0008304	0.0029085	No mediators
intref	aldh1a1	gad2	NO2	4.56e-08	1.15e-06	0.04	0.968	-2.2e-06	2.29e-06	No mediators
intmed	aldh1a1	gad2	NO2	-6.68e-08	1.67e-06	-0.04	0.968	-3.33e-06	3.2e-06	No mediators
pie	aldh1a1	gad2	NO2	3.71e-05	1.92e-05	1.93	0.053	-5.52e-07	7.48e-05	No mediators
p_cde	aldh1a1	gad2	NO2	0.965544	0.0352015	27.43	0	0.896551	1.03454	No mediators
p_intref	aldh1a1	gad2	NO2	4.24e-05	0.001067	0.04	0.968	-0.0020489	0.0021337	No mediators
p_intmed	aldh1a1	gad2	NO2	-6.21e-05	0.0015492	-0.04	0.968	-0.0030985	0.0029743	No mediators
p_pie	aldh1a1	gad2	NO2	0.0344755	0.0352379	0.98	0.328	-0.0345895	0.10354	No mediators
te	aldh3a1	gad2	NO2	0.0009168	0.0009555	0.96	0.337	-0.000956	0.0027896	No mediators
cde	aldh3a1	gad2	NO2	0.0009021	0.0009551	0.94	0.345	-0.0009698	0.002774	No mediators
intref	aldh3a1	gad2	NO2	-7.83e-07	4.94e-06	-0.16	0.874	-1.05e-05	8.9e-06	No mediators
intmed	aldh3a1	gad2	NO2	4.25e-07	8.74e-07	0.49	0.626	-1.29e-06	2.14e-06	No mediators
pie	aldh3a1	gad2	NO2	1.51e-05	2.9e-05	0.52	0.603	-4.17e-05	7.18e-05	No mediators
p_cde	aldh3a1	gad2	NO2	0.983971	0.036081	27.27	0	0.913253	1.05469	No mediators
p_intref	aldh3a1	gad2	NO2	-0.0008542	0.0054667	-0.16	0.876	-0.0115687	0.0098604	No mediators
p_intmed	aldh3a1	gad2	NO2	0.000464	0.0010566	0.44	0.661	-0.0016069	0.0025349	No mediators
p_pie	aldh3a1	gad2	NO2	0.0164194	0.0354774	0.46	0.643	-0.053115	0.0859538	No mediators
te	anxa10	gad2	NO2	0.0007363	0.0009671	0.76	0.446	-0.0011592	0.0026318	No mediators
cde	anxa10	gad2	NO2	0.0007489	0.0009668	0.77	0.439	-0.0011461	0.0026439	No mediators
intref	anxa10	gad2	NO2	-1.38e-06	6.53e-06	-0.21	0.833	-1.42e-05	1.14e-05	No mediators
intmed	anxa10	gad2	NO2	-5.25e-07	1.12e-06	-0.47	0.639	-2.72e-06	1.67e-06	No mediators
pie	anxa10	gad2	NO2	-1.07e-05	2.21e-05	-0.48	0.628	-5.4e-05	3.26e-05	No mediators
p_cde	anxa10	gad2	NO2	1.01713	0.0395758	25.7	0	0.939566	1.0947	No mediators
p_intref	anxa10	gad2	NO2	-0.0018684	0.0092076	-0.2	0.839	-0.0199149	0.0161781	No mediators
p_intmed	anxa10	gad2	NO2	-0.0007136	0.0018035	-0.4	0.692	-0.0042484	0.0028212	No mediators
p_pie	anxa10	gad2	NO2	-0.0145508	0.0359516	-0.4	0.686	-0.0850146	0.0559129	No mediators
te	apex1	gad2	NO2	0.001063	0.0009502	1.12	0.263	-0.0007994	0.0029253	Consistent
cde	apex1	gad2	NO2	0.0010152	0.0009501	1.07	0.285	-0.0008469	0.0028773	Consistent
intref	apex1	gad2	NO2	-8.19e-07	3.31e-06	-0.25	0.805	-7.32e-06	5.68e-06	Consistent
intmed	apex1	gad2	NO2	1.28e-06	1.66e-06	0.77	0.441	-1.98e-06	4.54e-06	Consistent
pie	apex1	gad2	NO2	4.73e-05	2.28e-05	2.08	0.038	2.67e-06	9.19e-05	Consistent
p_cde	apex1	gad2	NO2	0.955069	0.0453701	21.05	0	0.866145	1.04399	Consistent
p_intref	apex1	gad2	NO2	-0.0007707	0.0031908	-0.24	0.809	-0.0070245	0.0054831	Consistent
p_intmed	apex1	gad2	NO2	0.0012056	0.0018786	0.64	0.521	-0.0024764	0.0048876	Consistent
p_pie	apex1	gad2	NO2	0.0444962	0.0448555	0.99	0.321	-0.0434189	0.132411	Consistent
te	brk1	gad2	NO2	0.000724	0.0009671	0.75	0.454	-0.0011715	0.0026195	No mediators
cde	brk1	gad2	NO2	0.0007425	0.0009669	0.77	0.443	-0.0011526	0.0026375	No mediators
intref	brk1	gad2	NO2	7.68e-12	8.88e-07	0	1	-1.74e-06	1.74e-06	No mediators
intmed	brk1	gad2	NO2	-1.31e-07	5.88e-07	-0.22	0.824	-1.28e-06	1.02e-06	No mediators
pie	brk1	gad2	NO2	-1.83e-05	2.12e-05	-0.87	0.386	-5.98e-05	2.31e-05	No mediators
p_cde	brk1	gad2	NO2	1.02551	0.0454339	22.57	0	0.936461	1.11456	No mediators
p_intref	brk1	gad2	NO2	1.06e-08	0.0012358	0	1	-0.002422	0.0024221	No mediators
p_intmed	brk1	gad2	NO2	-0.000181	0.0008493	-0.21	0.831	-0.0018455	0.0014835	No mediators
p_pie	brk1	gad2	NO2	-0.0253285	0.0451654	-0.56	0.575	-0.113851	0.0631941	No mediators
te	bst2	gad2	NO2	0.0010143	0.0009495	1.07	0.285	-0.0008466	0.0028752	No mediators
cde	bst2	gad2	NO2	0.001037	0.0009486	1.09	0.274	-0.0008223	0.0028963	No mediators
intref	bst2	gad2	NO2	-1.16e-06	7.61e-06	-0.15	0.879	-1.61e-05	1.38e-05	No mediators
intmed	bst2	gad2	NO2	-6.84e-07	1.3e-06	-0.53	0.599	-3.24e-06	1.87e-06	No mediators
pie	bst2	gad2	NO2	-2.09e-05	3.85e-05	-0.54	0.588	-9.63e-05	5.46e-05	No mediators
p_cde	bst2	gad2	NO2	1.02239	0.0453073	22.57	0	0.933589	1.11119	No mediators
p_intref	bst2	gad2	NO2	-0.0011416	0.0075792	-0.15	0.88	-0.0159965	0.0137133	No mediators
p_intmed	bst2	gad2	NO2	-0.0006746	0.0014508	-0.47	0.642	-0.0035181	0.0021688	No mediators
p_pie	bst2	gad2	NO2	-0.020573	0.04327	-0.48	0.634	-0.105381	0.0642346	No mediators
te	ca2	gad2	NO2	0.0010457	0.000956	1.09	0.274	-0.000828	0.0029194	No mediators
cde	ca2	gad2	NO2	0.0010001	0.000956	1.05	0.296	-0.0008737	0.0028739	No mediators
intref	ca2	gad2	NO2	-1.36e-06	4.43e-06	-0.31	0.759	-1e-05	7.32e-06	No mediators
intmed	ca2	gad2	NO2	2.41e-06	2.3e-06	1.05	0.294	-2.09e-06	6.92e-06	No mediators
pie	ca2	gad2	NO2	4.45e-05	2.14e-05	2.08	0.038	2.54e-06	8.66e-05	No mediators
p_cde	ca2	gad2	NO2	0.95639	0.0449235	21.29	0	0.868342	1.04444	No mediators
p_intref	ca2	gad2	NO2	-0.0013021	0.0044005	-0.3	0.767	-0.009927	0.0073228	No mediators
p_intmed	ca2	gad2	NO2	0.0023086	0.0030187	0.76	0.444	-0.003608	0.0082252	No mediators
p_pie	ca2	gad2	NO2	0.0426036	0.0438775	0.97	0.332	-0.0433947	0.128602	No mediators
te	ca3	gad2	NO2	0.000869	0.000948	0.92	0.359	-0.000989	0.0027271	No mediators
cde	ca3	gad2	NO2	0.0008341	0.0009481	0.88	0.379	-0.001024	0.0026923	No mediators
intref	ca3	gad2	NO2	1.92e-06	4.02e-06	0.48	0.634	-5.96e-06	9.79e-06	No mediators
intmed	ca3	gad2	NO2	-1.54e-06	1.77e-06	-0.87	0.384	-5.01e-06	1.93e-06	No mediators
pie	ca3	gad2	NO2	3.45e-05	1.84e-05	1.87	0.061	-1.59e-06	7.06e-05	No mediators
p_cde	ca3	gad2	NO2	0.959861	0.0485973	19.75	0	0.864612	1.05511	No mediators
p_intref	ca3	gad2	NO2	0.0022039	0.0052382	0.42	0.674	-0.0080629	0.0124707	No mediators
p_intmed	ca3	gad2	NO2	-0.0017723	0.0028433	-0.62	0.533	-0.0073451	0.0038005	No mediators
p_pie	ca3	gad2	NO2	0.0397074	0.0480918	0.83	0.409	-0.0545507	0.133966	No mediators
te	capg	gad2	NO2	0.0012893	0.000959	1.34	0.179	-0.0005902	0.0031688	No mediators
cde	capg	gad2	NO2	0.0012754	0.0009586	1.33	0.183	-0.0006035	0.0031542	No mediators
intref	capg	gad2	NO2	2.81e-08	1.64e-06	0.02	0.986	-3.19e-06	3.24e-06	No mediators
intmed	capg	gad2	NO2	-1.54e-07	4.52e-07	-0.34	0.734	-1.04e-06	7.33e-07	No mediators
pie	capg	gad2	NO2	1.41e-05	2.51e-05	0.56	0.576	-3.52e-05	6.33e-05	No mediators
p_cde	capg	gad2	NO2	0.98919	0.0208228	47.51	0	0.948379	1.03	No mediators
p_intref	capg	gad2	NO2	2.18e-05	0.0012727	0.02	0.986	-0.0024726	0.0025162	No mediators
p_intmed	capg	gad2	NO2	-0.0001191	0.0003628	-0.33	0.743	-0.0008302	0.0005921	No mediators
p_pie	capg	gad2	NO2	0.0109068	0.020911	0.52	0.602	-0.0300782	0.0518917	No mediators
te	ccl2	gad2	NO2	0.0011496	0.0009603	1.2	0.231	-0.0007325	0.0030317	No mediators
cde	ccl2	gad2	NO2	0.0011139	0.0009602	1.16	0.246	-0.0007682	0.0029959	No mediators
intref	ccl2	gad2	NO2	-2.47e-07	1.7e-06	-0.15	0.884	-3.57e-06	3.08e-06	No mediators
intmed	ccl2	gad2	NO2	6.17e-07	1.52e-06	0.41	0.684	-2.36e-06	3.59e-06	No mediators
pie	ccl2	gad2	NO2	3.54e-05	1.91e-05	1.85	0.064	-2.12e-06	7.29e-05	No mediators
p_cde	ccl2	gad2	NO2	0.968912	0.0307361	31.52	0	0.90867	1.02915	No mediators
p_intref	ccl2	gad2	NO2	-0.0002151	0.0014874	-0.14	0.885	-0.0031304	0.0027002	No mediators
p_intmed	ccl2	gad2	NO2	0.0005368	0.0014041	0.38	0.702	-0.0022152	0.0032888	No mediators
p_pie	ccl2	gad2	NO2	0.0307668	0.0304234	1.01	0.312	-0.0288619	0.0903955	No mediators
te	ccl20	gad2	NO2	0.001021	0.0009483	1.08	0.282	-0.0008376	0.0028795	No mediators
cde	ccl20	gad2	NO2	0.0010187	0.0009478	1.07	0.282	-0.0008388	0.0028763	No mediators
intref	ccl20	gad2	NO2	-1.66e-06	6.85e-06	-0.24	0.809	-1.51e-05	1.18e-05	No mediators
intmed	ccl20	gad2	NO2	1.47e-07	1.13e-06	0.13	0.897	-2.07e-06	2.36e-06	No mediators
pie	ccl20	gad2	NO2	3.76e-06	2.88e-05	0.13	0.896	-5.28e-05	6.03e-05	No mediators
p_cde	ccl20	gad2	NO2	0.997802	0.0295797	33.73	0	0.939827	1.05578	No mediators
p_intref	ccl20	gad2	NO2	-0.0016263	0.0068895	-0.24	0.813	-0.0151295	0.0118769	No mediators
p_intmed	ccl20	gad2	NO2	0.0001441	0.0011122	0.13	0.897	-0.0020357	0.0023238	No mediators
p_pie	ccl20	gad2	NO2	0.0036801	0.0283484	0.13	0.897	-0.0518817	0.0592419	No mediators
te	cd59	gad2	NO2	0.0011014	0.0009701	1.14	0.256	-0.0007999	0.0030028	No mediators
cde	cd59	gad2	NO2	0.0011276	0.0009696	1.16	0.245	-0.0007729	0.0030281	No mediators
intref	cd59	gad2	NO2	-3.9e-08	7.76e-07	-0.05	0.96	-1.56e-06	1.48e-06	No mediators
intmed	cd59	gad2	NO2	-1.09e-07	5.29e-07	-0.21	0.836	-1.15e-06	9.27e-07	No mediators
pie	cd59	gad2	NO2	-2.6e-05	3.01e-05	-0.86	0.389	-8.51e-05	3.31e-05	No mediators
p_cde	cd59	gad2	NO2	1.02374	0.0349925	29.26	0	0.955154	1.09232	No mediators
p_intref	cd59	gad2	NO2	-3.54e-05	0.0007053	-0.05	0.96	-0.0014177	0.001347	No mediators
p_intmed	cd59	gad2	NO2	-9.92e-05	0.000486	-0.2	0.838	-0.0010517	0.0008533	No mediators
p_pie	cd59	gad2	NO2	-0.0236032	0.0348782	-0.68	0.499	-0.0919632	0.0447569	No mediators
te	ceacam8	gad2	NO2	0.0005745	0.0009632	0.6	0.551	-0.0013134	0.0024624	No mediators
cde	ceacam8	gad2	NO2	0.0006192	0.0009628	0.64	0.52	-0.0012678	0.0025061	No mediators
intref	ceacam8	gad2	NO2	-3e-08	1.93e-06	-0.02	0.988	-3.81e-06	3.75e-06	No mediators
intmed	ceacam8	gad2	NO2	-4.53e-07	9.42e-07	-0.48	0.63	-2.3e-06	1.39e-06	No mediators
pie	ceacam8	gad2	NO2	-4.42e-05	3.2e-05	-1.38	0.167	-0.0001069	1.85e-05	No mediators
p_cde	ceacam8	gad2	NO2	1.07779	0.143594	7.51	0	0.796348	1.35923	No mediators
p_intref	ceacam8	gad2	NO2	-5.22e-05	0.0033556	-0.02	0.988	-0.006629	0.0065246	No mediators
p_intmed	ceacam8	gad2	NO2	-0.000789	0.0020691	-0.38	0.703	-0.0048443	0.0032663	No mediators
p_pie	ceacam8	gad2	NO2	-0.0769454	0.142218	-0.54	0.588	-0.355688	0.201797	No mediators
te	clec4d	gad2	NO2	0.0010063	0.0009554	1.05	0.292	-0.0008662	0.0028788	Inconsistent
cde	clec4d	gad2	NO2	0.0010962	0.0009548	1.15	0.251	-0.0007751	0.0029676	Inconsistent
intref	clec4d	gad2	NO2	6.12e-08	2.38e-06	0.03	0.979	-4.59e-06	4.72e-06	Inconsistent
intmed	clec4d	gad2	NO2	-1.01e-06	1.57e-06	-0.64	0.522	-4.08e-06	2.07e-06	Inconsistent
pie	clec4d	gad2	NO2	-8.9e-05	3.71e-05	-2.39	0.017	-0.0001618	-1.62e-05	Inconsistent
p_cde	clec4d	gad2	NO2	1.08934	0.093778	11.62	0	0.905542	1.27314	Inconsistent
p_intref	clec4d	gad2	NO2	6.08e-05	0.0023612	0.03	0.979	-0.0045671	0.0046888	Inconsistent
p_intmed	clec4d	gad2	NO2	-0.0009989	0.0018004	-0.55	0.579	-0.0045275	0.0025298	Inconsistent
p_pie	clec4d	gad2	NO2	-0.0884056	0.0929143	-0.95	0.341	-0.270514	0.093703	Inconsistent
te	cpped1	gad2	NO2	0.000964	0.0009494	1.02	0.31	-0.0008968	0.0028248	Consistent
cde	cpped1	gad2	NO2	0.0009001	0.0009494	0.95	0.343	-0.0009606	0.0027608	Consistent
intref	cpped1	gad2	NO2	-8.71e-07	2.92e-06	-0.3	0.766	-6.6e-06	4.85e-06	Consistent
intmed	cpped1	gad2	NO2	1.49e-06	2.17e-06	0.69	0.492	-2.76e-06	5.73e-06	Consistent
pie	cpped1	gad2	NO2	6.33e-05	2.5e-05	2.53	0.011	1.43e-05	0.0001123	Consistent
p_cde	cpped1	gad2	NO2	0.933719	0.0699753	13.34	0	0.796569	1.07087	Consistent
p_intref	cpped1	gad2	NO2	-0.000903	0.0031642	-0.29	0.775	-0.0071047	0.0052987	Consistent
p_intmed	cpped1	gad2	NO2	0.0015423	0.0027255	0.57	0.571	-0.0037995	0.006884	Consistent
p_pie	cpped1	gad2	NO2	0.0656422	0.0692817	0.95	0.343	-0.0701476	0.201432	Consistent
te	crtac1	gad2	NO2	0.0008566	0.0009468	0.9	0.366	-0.0009991	0.0027122	Consistent
cde	crtac1	gad2	NO2	0.0007878	0.0009465	0.83	0.405	-0.0010674	0.0026429	Consistent
intref	crtac1	gad2	NO2	-4.2e-06	6.5e-06	-0.65	0.518	-1.69e-05	8.53e-06	Consistent
intmed	crtac1	gad2	NO2	3.01e-06	2.05e-06	1.47	0.142	-1.01e-06	7.02e-06	Consistent
pie	crtac1	gad2	NO2	7e-05	2.75e-05	2.55	0.011	1.61e-05	0.0001238	Consistent
p_cde	crtac1	gad2	NO2	0.919705	0.0940631	9.78	0	0.735344	1.10407	Consistent
p_intref	crtac1	gad2	NO2	-0.0049039	0.009389	-0.52	0.601	-0.023306	0.0134983	Consistent
p_intmed	crtac1	gad2	NO2	0.0035103	0.0045844	0.77	0.444	-0.005475	0.0124956	Consistent
p_pie	crtac1	gad2	NO2	0.0816891	0.0951463	0.86	0.391	-0.104794	0.268172	Consistent
te	cstb	gad2	NO2	0.0010285	0.0009586	1.07	0.283	-0.0008503	0.0029074	No mediators
cde	cstb	gad2	NO2	0.0009878	0.0009582	1.03	0.303	-0.0008904	0.0028659	No mediators
intref	cstb	gad2	NO2	-1.06e-06	3.22e-06	-0.33	0.742	-7.37e-06	5.25e-06	No mediators
intmed	cstb	gad2	NO2	6.95e-07	1.02e-06	0.68	0.497	-1.31e-06	2.7e-06	No mediators
pie	cstb	gad2	NO2	4.11e-05	2.94e-05	1.4	0.162	-1.66e-05	9.88e-05	No mediators
p_cde	cstb	gad2	NO2	0.960376	0.0462983	20.74	0	0.869633	1.05112	No mediators
p_intref	cstb	gad2	NO2	-0.0010311	0.0032611	-0.32	0.752	-0.0074228	0.0053606	No mediators
p_intmed	cstb	gad2	NO2	0.0006756	0.0011533	0.59	0.558	-0.0015847	0.002936	No mediators
p_pie	cstb	gad2	NO2	0.0399791	0.0463279	0.86	0.388	-0.0508219	0.13078	No mediators
te	ctss	gad2	NO2	0.002072	0.0010825	1.91	0.056	-4.98e-05	0.0041938	Inconsistent
cde	ctss	gad2	NO2	0.0021406	0.0010821	1.98	0.048	1.96e-05	0.0042616	Inconsistent
intref	ctss	gad2	NO2	6.46e-07	4.06e-06	0.16	0.873	-7.31e-06	8.6e-06	Inconsistent
intmed	ctss	gad2	NO2	-1.4e-06	1.83e-06	-0.77	0.442	-4.98e-06	2.17e-06	Inconsistent
pie	ctss	gad2	NO2	-6.78e-05	3.48e-05	-1.95	0.051	-0.000136	3.42e-07	Inconsistent
p_cde	ctss	gad2	NO2	1.03311	0.0246233	41.96	0	0.98485	1.08137	Inconsistent
p_intref	ctss	gad2	NO2	0.000312	0.0019641	0.16	0.874	-0.0035376	0.0041615	Inconsistent
p_intmed	ctss	gad2	NO2	-0.0006772	0.0009391	-0.72	0.471	-0.0025179	0.0011635	Inconsistent
p_pie	ctss	gad2	NO2	-0.0327452	0.0243146	-1.35	0.178	-0.0804008	0.0149105	Inconsistent
te	cxadr	gad2	NO2	0.000979	0.0009545	1.03	0.305	-0.0008918	0.0028498	No mediators
cde	cxadr	gad2	NO2	0.0009563	0.0009536	1	0.316	-0.0009128	0.0028253	No mediators
intref	cxadr	gad2	NO2	-3.37e-07	1.6e-06	-0.21	0.834	-3.48e-06	2.81e-06	No mediators
intmed	cxadr	gad2	NO2	1.12e-07	4.01e-07	0.28	0.78	-6.75e-07	8.99e-07	No mediators
pie	cxadr	gad2	NO2	2.3e-05	4.16e-05	0.55	0.581	-5.86e-05	0.0001045	No mediators
p_cde	cxadr	gad2	NO2	0.976768	0.0473962	20.61	0	0.883873	1.06966	No mediators
p_intref	cxadr	gad2	NO2	-0.0003443	0.0016723	-0.21	0.837	-0.003622	0.0029334	No mediators
p_intmed	cxadr	gad2	NO2	0.0001146	0.0004227	0.27	0.786	-0.000714	0.0009431	No mediators
p_pie	cxadr	gad2	NO2	0.0234616	0.0473776	0.5	0.62	-0.0693967	0.11632	No mediators
te	defb4a_defb4b	gad2	NO2	0.0011743	0.0009601	1.22	0.221	-0.0007075	0.003056	No mediators
cde	defb4a_defb4b	gad2	NO2	0.0011846	0.0009599	1.23	0.217	-0.0006968	0.003066	No mediators
intref	defb4a_defb4b	gad2	NO2	-1.67e-07	3.07e-06	-0.05	0.957	-6.19e-06	5.86e-06	No mediators
intmed	defb4a_defb4b	gad2	NO2	-2.93e-07	6.15e-07	-0.48	0.634	-1.5e-06	9.13e-07	No mediators
pie	defb4a_defb4b	gad2	NO2	-9.88e-06	1.74e-05	-0.57	0.571	-4.41e-05	2.43e-05	No mediators
p_cde	defb4a_defb4b	gad2	NO2	1.00881	0.0170217	59.27	0	0.975444	1.04217	No mediators
p_intref	defb4a_defb4b	gad2	NO2	-0.0001423	0.0026209	-0.05	0.957	-0.0052791	0.0049945	No mediators
p_intmed	defb4a_defb4b	gad2	NO2	-0.0002492	0.000564	-0.44	0.659	-0.0013546	0.0008561	No mediators
p_pie	defb4a_defb4b	gad2	NO2	-0.0084146	0.0164814	-0.51	0.61	-0.0407176	0.0238883	No mediators
te	dffa	gad2	NO2	0.0010284	0.0009484	1.08	0.278	-0.0008303	0.0028872	Consistent
cde	dffa	gad2	NO2	0.0009891	0.0009483	1.04	0.297	-0.0008695	0.0028478	Consistent
intref	dffa	gad2	NO2	-1.3e-07	2.31e-06	-0.06	0.955	-4.65e-06	4.39e-06	Consistent
intmed	dffa	gad2	NO2	9.39e-07	1.6e-06	0.59	0.557	-2.19e-06	4.07e-06	Consistent
pie	dffa	gad2	NO2	3.85e-05	1.97e-05	1.95	0.051	-1.97e-07	7.71e-05	Consistent
p_cde	dffa	gad2	NO2	0.961804	0.0400232	24.03	0	0.88336	1.04025	Consistent
p_intref	dffa	gad2	NO2	-0.0001269	0.0022464	-0.06	0.955	-0.0045297	0.0042759	Consistent
p_intmed	dffa	gad2	NO2	0.0009134	0.0017756	0.51	0.607	-0.0025666	0.0043935	Consistent
p_pie	dffa	gad2	NO2	0.0374093	0.0392422	0.95	0.34	-0.0395041	0.114323	Consistent
te	edar	gad2	NO2	0.0009747	0.0009545	1.02	0.307	-0.0008961	0.0028455	No mediators
cde	edar	gad2	NO2	0.000972	0.0009544	1.02	0.308	-0.0008985	0.0028426	No mediators
intref	edar	gad2	NO2	1.68e-06	6.33e-06	0.27	0.79	-1.07e-05	1.41e-05	No mediators
intmed	edar	gad2	NO2	-7.06e-08	1.04e-06	-0.07	0.946	-2.11e-06	1.97e-06	No mediators
pie	edar	gad2	NO2	1.08e-06	1.59e-05	0.07	0.946	-3.01e-05	3.23e-05	No mediators
p_cde	edar	gad2	NO2	0.997236	0.0172289	57.88	0	0.963468	1.031	No mediators
p_intref	edar	gad2	NO2	0.0017267	0.0067033	0.26	0.797	-0.0114115	0.0148649	No mediators
p_intmed	edar	gad2	NO2	-7.24e-05	0.0010675	-0.07	0.946	-0.0021648	0.0020199	No mediators
p_pie	edar	gad2	NO2	0.0011099	0.016349	0.07	0.946	-0.0309335	0.0331533	No mediators
te	egfl7	gad2	NO2	0.0010894	0.0009641	1.13	0.259	-0.0008003	0.0029791	No mediators
cde	egfl7	gad2	NO2	0.0010537	0.000964	1.09	0.274	-0.0008356	0.0029431	No mediators
intref	egfl7	gad2	NO2	-1.64e-07	1.11e-06	-0.15	0.883	-2.34e-06	2.01e-06	No mediators
intmed	egfl7	gad2	NO2	2.32e-07	1.11e-06	0.21	0.834	-1.93e-06	2.4e-06	No mediators
pie	egfl7	gad2	NO2	3.56e-05	2.21e-05	1.61	0.107	-7.69e-06	7.89e-05	No mediators
p_cde	egfl7	gad2	NO2	0.967251	0.0350848	27.57	0	0.898486	1.03602	No mediators
p_intref	egfl7	gad2	NO2	-0.0001505	0.0010278	-0.15	0.884	-0.002165	0.001864	No mediators
p_intmed	egfl7	gad2	NO2	0.0002133	0.0010329	0.21	0.836	-0.001811	0.0022377	No mediators
p_pie	egfl7	gad2	NO2	0.0326859	0.0350037	0.93	0.35	-0.03592	0.101292	No mediators
te	egln1	gad2	NO2	0.0009816	0.0009546	1.03	0.304	-0.0008894	0.0028527	Consistent
cde	egln1	gad2	NO2	0.0009163	0.0009545	0.96	0.337	-0.0009544	0.0027871	Consistent
intref	egln1	gad2	NO2	-2.05e-07	1.46e-06	-0.14	0.888	-3.06e-06	2.65e-06	Consistent
intmed	egln1	gad2	NO2	2.94e-07	1.9e-06	0.15	0.877	-3.43e-06	4.01e-06	Consistent
pie	egln1	gad2	NO2	6.52e-05	2.66e-05	2.45	0.014	1.3e-05	0.0001175	Consistent
p_cde	egln1	gad2	NO2	0.933452	0.0697006	13.39	0	0.796841	1.07006	Consistent
p_intref	egln1	gad2	NO2	-0.0002093	0.0014955	-0.14	0.889	-0.0031403	0.0027218	Consistent
p_intmed	egln1	gad2	NO2	0.0002994	0.0019504	0.15	0.878	-0.0035232	0.004122	Consistent
p_pie	egln1	gad2	NO2	0.0664579	0.0696139	0.95	0.34	-0.0699829	0.202899	Consistent
te	eloa	gad2	NO2	0.0010524	0.0009565	1.1	0.271	-0.0008223	0.0029272	No mediators
cde	eloa	gad2	NO2	0.0010369	0.0009563	1.08	0.278	-0.0008375	0.0029113	No mediators
intref	eloa	gad2	NO2	2.54e-07	1.62e-06	0.16	0.875	-2.91e-06	3.42e-06	No mediators
intmed	eloa	gad2	NO2	-1.82e-07	5.54e-07	-0.33	0.743	-1.27e-06	9.04e-07	No mediators
pie	eloa	gad2	NO2	1.55e-05	2.09e-05	0.74	0.459	-2.55e-05	5.64e-05	No mediators
p_cde	eloa	gad2	NO2	0.985235	0.0236832	41.6	0	0.938817	1.03165	No mediators
p_intref	eloa	gad2	NO2	0.0002417	0.0015544	0.16	0.876	-0.0028049	0.0032883	No mediators
p_intmed	eloa	gad2	NO2	-0.0001731	0.0005543	-0.31	0.755	-0.0012594	0.0009133	No mediators
p_pie	eloa	gad2	NO2	0.0146963	0.0236971	0.62	0.535	-0.0317491	0.0611418	No mediators
te	f9	gad2	NO2	0.0012288	0.0009524	1.29	0.197	-0.0006379	0.0030955	No mediators
cde	f9	gad2	NO2	0.0012776	0.0009525	1.34	0.18	-0.0005892	0.0031445	No mediators
intref	f9	gad2	NO2	1.53e-07	1.32e-06	0.12	0.907	-2.43e-06	2.74e-06	No mediators
intmed	f9	gad2	NO2	-7.6e-07	2.16e-06	-0.35	0.724	-4.98e-06	3.46e-06	No mediators
pie	f9	gad2	NO2	-4.82e-05	2.24e-05	-2.15	0.031	-9.21e-05	-4.31e-06	No mediators
p_cde	f9	gad2	NO2	1.03973	0.0359256	28.94	0	0.969315	1.11014	No mediators
p_intref	f9	gad2	NO2	0.0001249	0.0010752	0.12	0.908	-0.0019825	0.0022323	No mediators
p_intmed	f9	gad2	NO2	-0.0006185	0.001797	-0.34	0.731	-0.0041406	0.0029035	No mediators
p_pie	f9	gad2	NO2	-0.0392347	0.0356308	-1.1	0.271	-0.10907	0.0306003	No mediators
te	fabp5	gad2	NO2	0.0010246	0.0009501	1.08	0.281	-0.0008376	0.0028868	No mediators
cde	fabp5	gad2	NO2	0.0009811	0.0009499	1.03	0.302	-0.0008807	0.0028429	No mediators
intref	fabp5	gad2	NO2	-3.6e-07	3.59e-06	-0.1	0.92	-7.39e-06	6.67e-06	No mediators
intmed	fabp5	gad2	NO2	1.19e-06	1.38e-06	0.86	0.388	-1.51e-06	3.89e-06	No mediators
pie	fabp5	gad2	NO2	4.27e-05	2.34e-05	1.82	0.069	-3.25e-06	8.87e-05	No mediators
p_cde	fabp5	gad2	NO2	0.957514	0.0453978	21.09	0	0.868536	1.04649	No mediators
p_intref	fabp5	gad2	NO2	-0.0003515	0.0035161	-0.1	0.92	-0.007243	0.00654	No mediators
p_intmed	fabp5	gad2	NO2	0.0011601	0.0017112	0.68	0.498	-0.0021938	0.0045139	No mediators
p_pie	fabp5	gad2	NO2	0.0416773	0.044507	0.94	0.349	-0.0455548	0.128909	No mediators
te	fkbp4	gad2	NO2	0.0011844	0.0009595	1.23	0.217	-0.0006961	0.0030649	Consistent
cde	fkbp4	gad2	NO2	0.0011376	0.0009594	1.19	0.236	-0.0007428	0.0030179	Consistent
intref	fkbp4	gad2	NO2	-5.51e-07	6.55e-06	-0.08	0.933	-1.34e-05	1.23e-05	Consistent
intmed	fkbp4	gad2	NO2	2.75e-06	1.95e-06	1.41	0.157	-1.06e-06	6.57e-06	Consistent
pie	fkbp4	gad2	NO2	4.46e-05	2.17e-05	2.06	0.04	2.1e-06	8.72e-05	Consistent
p_cde	fkbp4	gad2	NO2	0.960444	0.0372395	25.79	0	0.887455	1.03343	Consistent
p_intref	fkbp4	gad2	NO2	-0.0004653	0.005549	-0.08	0.933	-0.0113412	0.0104105	Consistent
p_intmed	fkbp4	gad2	NO2	0.0023249	0.0025031	0.93	0.353	-0.0025811	0.0072309	Consistent
p_pie	fkbp4	gad2	NO2	0.0376969	0.0353634	1.07	0.286	-0.0316141	0.107008	Consistent
te	fus	gad2	NO2	0.0011097	0.0009647	1.15	0.25	-0.000781	0.0030004	No mediators
cde	fus	gad2	NO2	0.0010765	0.0009646	1.12	0.264	-0.0008141	0.002967	No mediators
intref	fus	gad2	NO2	-4.45e-07	3.18e-06	-0.14	0.889	-6.67e-06	5.78e-06	No mediators
intmed	fus	gad2	NO2	1.14e-06	1.55e-06	0.74	0.462	-1.89e-06	4.17e-06	No mediators
pie	fus	gad2	NO2	3.25e-05	1.85e-05	1.75	0.079	-3.8e-06	6.88e-05	No mediators
p_cde	fus	gad2	NO2	0.970074	0.0309483	31.35	0	0.909417	1.03073	No mediators
p_intref	fus	gad2	NO2	-0.0004011	0.0028822	-0.14	0.889	-0.0060502	0.005248	No mediators
p_intmed	fus	gad2	NO2	0.0010249	0.0016383	0.63	0.532	-0.002186	0.0042358	No mediators
p_pie	fus	gad2	NO2	0.0293021	0.0302914	0.97	0.333	-0.030068	0.0886721	No mediators
te	glo1	gad2	NO2	0.0005612	0.000962	0.58	0.56	-0.0013243	0.0024468	No mediators
cde	glo1	gad2	NO2	0.0005187	0.0009617	0.54	0.59	-0.0013661	0.0024036	No mediators
intref	glo1	gad2	NO2	-1.96e-06	6.81e-06	-0.29	0.773	-1.53e-05	1.14e-05	No mediators
intmed	glo1	gad2	NO2	1.9e-06	1.57e-06	1.21	0.226	-1.18e-06	4.99e-06	No mediators
pie	glo1	gad2	NO2	4.26e-05	2.64e-05	1.62	0.106	-9.08e-06	9.42e-05	No mediators
p_cde	glo1	gad2	NO2	0.924257	0.137698	6.71	0	0.654373	1.19414	No mediators
p_intref	glo1	gad2	NO2	-0.0034986	0.0135476	-0.26	0.796	-0.0300514	0.0230542	No mediators
p_intmed	glo1	gad2	NO2	0.0033934	0.0063953	0.53	0.596	-0.0091411	0.0159279	No mediators
p_pie	glo1	gad2	NO2	0.0758483	0.137125	0.55	0.58	-0.192912	0.344609	No mediators
te	gzmb	gad2	NO2	0.0009592	0.0009545	1	0.315	-0.0009117	0.00283	No mediators
cde	gzmb	gad2	NO2	0.0009711	0.0009543	1.02	0.309	-0.0008993	0.0028416	No mediators
intref	gzmb	gad2	NO2	-1.92e-06	9.11e-06	-0.21	0.833	-1.98e-05	1.59e-05	No mediators
intmed	gzmb	gad2	NO2	-8.9e-07	1.55e-06	-0.57	0.566	-3.93e-06	2.15e-06	No mediators
pie	gzmb	gad2	NO2	-9.17e-06	1.58e-05	-0.58	0.562	-4.01e-05	2.18e-05	No mediators
p_cde	gzmb	gad2	NO2	1.01249	0.0234906	43.1	0	0.966446	1.05853	No mediators
p_intref	gzmb	gad2	NO2	-0.0020034	0.0097195	-0.21	0.837	-0.0210532	0.0170465	No mediators
p_intmed	gzmb	gad2	NO2	-0.0009281	0.0018772	-0.49	0.621	-0.0046073	0.0027511	No mediators
p_pie	gzmb	gad2	NO2	-0.0095555	0.0191491	-0.5	0.618	-0.0470871	0.027976	No mediators
te	hgf	gad2	NO2	0.0010455	0.0009492	1.1	0.271	-0.0008149	0.002906	No mediators
cde	hgf	gad2	NO2	0.0010897	0.0009479	1.15	0.25	-0.000768	0.0029475	No mediators
intref	hgf	gad2	NO2	-1.58e-07	1.05e-06	-0.15	0.881	-2.22e-06	1.9e-06	No mediators
intmed	hgf	gad2	NO2	-8.99e-08	4.9e-07	-0.18	0.854	-1.05e-06	8.7e-07	No mediators
pie	hgf	gad2	NO2	-4.4e-05	5.15e-05	-0.85	0.393	-0.0001449	5.7e-05	No mediators
p_cde	hgf	gad2	NO2	1.04228	0.0640723	16.27	0	0.916695	1.16785	No mediators
p_intref	hgf	gad2	NO2	-0.0001512	0.0010101	-0.15	0.881	-0.0021308	0.0018285	No mediators
p_intmed	hgf	gad2	NO2	-8.6e-05	0.0004721	-0.18	0.856	-0.0010113	0.0008394	No mediators
p_pie	hgf	gad2	NO2	-0.0420376	0.0639197	-0.66	0.511	-0.167318	0.0832426	No mediators
te	hpcal1	gad2	NO2	0.0010142	0.0009483	1.07	0.285	-0.0008444	0.0028728	No mediators
cde	hpcal1	gad2	NO2	0.001012	0.0009481	1.07	0.286	-0.0008462	0.0028703	No mediators
intref	hpcal1	gad2	NO2	8.46e-07	7.2e-06	0.12	0.907	-1.33e-05	1.5e-05	No mediators
intmed	hpcal1	gad2	NO2	8.65e-08	1.19e-06	0.07	0.942	-2.25e-06	2.43e-06	No mediators
pie	hpcal1	gad2	NO2	1.24e-06	1.71e-05	0.07	0.942	-3.22e-05	3.47e-05	No mediators
p_cde	hpcal1	gad2	NO2	0.997863	0.0188613	52.91	0	0.960896	1.03483	No mediators
p_intref	hpcal1	gad2	NO2	0.0008339	0.0071398	0.12	0.907	-0.0131598	0.0148276	No mediators
p_intmed	hpcal1	gad2	NO2	8.53e-05	0.0011792	0.07	0.942	-0.0022258	0.0023964	No mediators
p_pie	hpcal1	gad2	NO2	0.0012178	0.0168306	0.07	0.942	-0.0317696	0.0342053	No mediators
te	il15	gad2	NO2	0.0009678	0.0009552	1.01	0.311	-0.0009043	0.0028399	Consistent
cde	il15	gad2	NO2	0.0008599	0.0009543	0.9	0.368	-0.0010104	0.0027303	Consistent
intref	il15	gad2	NO2	-4.94e-07	1.94e-06	-0.25	0.799	-4.31e-06	3.32e-06	Consistent
intmed	il15	gad2	NO2	5.33e-07	1.62e-06	0.33	0.743	-2.65e-06	3.71e-06	Consistent
pie	il15	gad2	NO2	0.0001078	4.38e-05	2.46	0.014	2.19e-05	0.0001937	Consistent
p_cde	il15	gad2	NO2	0.888539	0.117194	7.58	0	0.658843	1.11823	Consistent
p_intref	il15	gad2	NO2	-0.0005107	0.0020847	-0.24	0.806	-0.0045966	0.0035752	Consistent
p_intmed	il15	gad2	NO2	0.0005506	0.0017775	0.31	0.757	-0.0029333	0.0040345	Consistent
p_pie	il15	gad2	NO2	0.111422	0.117113	0.95	0.341	-0.118116	0.340959	Consistent
te	il18	gad2	NO2	0.0013044	0.0009541	1.37	0.172	-0.0005656	0.0031743	No mediators
cde	il18	gad2	NO2	0.0013048	0.0009539	1.37	0.171	-0.0005647	0.0031744	No mediators
intref	il18	gad2	NO2	7.93e-08	3.04e-06	0.03	0.979	-5.89e-06	6.05e-06	No mediators
intmed	il18	gad2	NO2	-1.42e-08	5.05e-07	-0.03	0.978	-1e-06	9.76e-07	No mediators
pie	il18	gad2	NO2	-5.48e-07	1.95e-05	-0.03	0.978	-3.87e-05	3.76e-05	No mediators
p_cde	il18	gad2	NO2	1.00037	0.0153232	65.28	0	0.970337	1.0304	No mediators
p_intref	il18	gad2	NO2	6.08e-05	0.0023345	0.03	0.979	-0.0045147	0.0046364	No mediators
p_intmed	il18	gad2	NO2	-1.09e-05	0.0003876	-0.03	0.978	-0.0007706	0.0007488	No mediators
p_pie	il18	gad2	NO2	-0.00042	0.0149491	-0.03	0.978	-0.0297197	0.0288797	No mediators
te	il1rn	gad2	NO2	0.0011548	0.0009555	1.21	0.227	-0.000718	0.0030276	Inconsistent
cde	il1rn	gad2	NO2	0.0012694	0.0009546	1.33	0.184	-0.0006015	0.0031403	Inconsistent
intref	il1rn	gad2	NO2	3.37e-08	1.92e-06	0.02	0.986	-3.73e-06	3.8e-06	Inconsistent
intmed	il1rn	gad2	NO2	-8.07e-07	1.48e-06	-0.55	0.585	-3.7e-06	2.09e-06	Inconsistent
pie	il1rn	gad2	NO2	-0.0001138	4.67e-05	-2.44	0.015	-0.0002054	-2.23e-05	Inconsistent
p_cde	il1rn	gad2	NO2	1.09925	0.0932369	11.79	0	0.916513	1.28199	Inconsistent
p_intref	il1rn	gad2	NO2	2.92e-05	0.0016652	0.02	0.986	-0.0032346	0.003293	Inconsistent
p_intmed	il1rn	gad2	NO2	-0.0006987	0.0013744	-0.51	0.611	-0.0033924	0.001995	Inconsistent
p_pie	il1rn	gad2	NO2	-0.0985844	0.0927288	-1.06	0.288	-0.28033	0.0831607	Inconsistent
te	klk6	gad2	NO2	0.001066	0.0009532	1.12	0.263	-0.0008022	0.0029341	No mediators
cde	klk6	gad2	NO2	0.001037	0.0009529	1.09	0.276	-0.0008306	0.0029046	No mediators
intref	klk6	gad2	NO2	5.62e-07	4.79e-06	0.12	0.907	-8.82e-06	9.95e-06	No mediators
intmed	klk6	gad2	NO2	-9.93e-07	1.12e-06	-0.89	0.374	-3.18e-06	1.2e-06	No mediators
pie	klk6	gad2	NO2	2.94e-05	2.43e-05	1.21	0.226	-1.82e-05	7.7e-05	No mediators
p_cde	klk6	gad2	NO2	0.972822	0.0329468	29.53	0	0.908248	1.0374	No mediators
p_intref	klk6	gad2	NO2	0.0005275	0.0045116	0.12	0.907	-0.0083152	0.0093702	No mediators
p_intmed	klk6	gad2	NO2	-0.0009313	0.0013171	-0.71	0.48	-0.0035128	0.0016502	No mediators
p_pie	klk6	gad2	NO2	0.0275817	0.0331648	0.83	0.406	-0.0374202	0.0925836	No mediators
te	lgals3	gad2	NO2	0.0008964	0.0009517	0.94	0.346	-0.0009689	0.0027617	No mediators
cde	lgals3	gad2	NO2	0.0009313	0.0009515	0.98	0.328	-0.0009337	0.0027963	No mediators
intref	lgals3	gad2	NO2	1.82e-09	2.39e-06	0	0.999	-4.68e-06	4.69e-06	No mediators
intmed	lgals3	gad2	NO2	-6.96e-07	1.11e-06	-0.63	0.531	-2.87e-06	1.48e-06	No mediators
pie	lgals3	gad2	NO2	-3.42e-05	2.13e-05	-1.6	0.109	-7.6e-05	7.58e-06	No mediators
p_cde	lgals3	gad2	NO2	1.03895	0.0482588	21.53	0	0.944362	1.13353	No mediators
p_intref	lgals3	gad2	NO2	2.03e-06	0.0026677	0	0.999	-0.0052267	0.0052307	No mediators
p_intmed	lgals3	gad2	NO2	-0.0007766	0.0014671	-0.53	0.597	-0.0036522	0.0020989	No mediators
p_pie	lgals3	gad2	NO2	-0.0381726	0.0474074	-0.81	0.421	-0.131089	0.0547442	No mediators
te	lrrn1	gad2	NO2	0.0013366	0.0009636	1.39	0.165	-0.000552	0.0032253	Consistent
cde	lrrn1	gad2	NO2	0.001238	0.0009634	1.29	0.199	-0.0006502	0.0031262	Consistent
intref	lrrn1	gad2	NO2	-5.56e-06	8.27e-06	-0.67	0.501	-2.18e-05	1.06e-05	Consistent
intmed	lrrn1	gad2	NO2	4.94e-06	2.71e-06	1.82	0.069	-3.83e-07	1.03e-05	Consistent
pie	lrrn1	gad2	NO2	9.93e-05	3.24e-05	3.06	0.002	3.57e-05	0.0001628	Consistent
p_cde	lrrn1	gad2	NO2	0.926205	0.0583632	15.87	0	0.811815	1.04059	Consistent
p_intref	lrrn1	gad2	NO2	-0.0041619	0.006901	-0.6	0.546	-0.0176877	0.0093639	Consistent
p_intmed	lrrn1	gad2	NO2	0.0036928	0.0033468	1.1	0.27	-0.0028669	0.0102525	Consistent
p_pie	lrrn1	gad2	NO2	0.0742642	0.0582645	1.27	0.202	-0.0399321	0.188461	Consistent
te	mmp7	gad2	NO2	0.0005569	0.0009626	0.58	0.563	-0.0013298	0.0024436	No mediators
cde	mmp7	gad2	NO2	0.0005168	0.0009619	0.54	0.591	-0.0013685	0.0024021	No mediators
intref	mmp7	gad2	NO2	-3.14e-06	7.73e-06	-0.41	0.685	-1.83e-05	1.2e-05	No mediators
intmed	mmp7	gad2	NO2	1.47e-06	1.45e-06	1.01	0.311	-1.37e-06	4.31e-06	No mediators
pie	mmp7	gad2	NO2	4.18e-05	3.63e-05	1.15	0.249	-2.93e-05	0.0001129	No mediators
p_cde	mmp7	gad2	NO2	0.927916	0.139468	6.65	0	0.654563	1.20127	No mediators
p_intref	mmp7	gad2	NO2	-0.0056324	0.017003	-0.33	0.74	-0.0389577	0.0276928	No mediators
p_intmed	mmp7	gad2	NO2	0.0026374	0.0051863	0.51	0.611	-0.0075274	0.0128023	No mediators
p_pie	mmp7	gad2	NO2	0.0750791	0.143001	0.53	0.6	-0.205198	0.355357	No mediators
te	mmp8	gad2	NO2	0.0009789	0.0009505	1.03	0.303	-0.0008841	0.0028419	No mediators
cde	mmp8	gad2	NO2	0.0009819	0.0009502	1.03	0.301	-0.0008805	0.0028443	No mediators
intref	mmp8	gad2	NO2	-2.94e-07	3.29e-06	-0.09	0.929	-6.74e-06	6.15e-06	No mediators
intmed	mmp8	gad2	NO2	-6.04e-08	5.48e-07	-0.11	0.912	-1.13e-06	1.01e-06	No mediators
pie	mmp8	gad2	NO2	-2.65e-06	2.39e-05	-0.11	0.912	-4.95e-05	4.42e-05	No mediators
p_cde	mmp8	gad2	NO2	1.00307	0.025155	39.88	0	0.95377	1.05238	No mediators
p_intref	mmp8	gad2	NO2	-0.0002999	0.0033715	-0.09	0.929	-0.006908	0.0063081	No mediators
p_intmed	mmp8	gad2	NO2	-6.17e-05	0.000564	-0.11	0.913	-0.0011671	0.0010437	No mediators
p_pie	mmp8	gad2	NO2	-0.0027113	0.0246031	-0.11	0.912	-0.0509324	0.0455099	No mediators
te	mmp9	gad2	NO2	0.0010711	0.0009549	1.12	0.262	-0.0008004	0.0029426	No mediators
cde	mmp9	gad2	NO2	0.0010574	0.0009547	1.11	0.268	-0.0008137	0.0029285	No mediators
intref	mmp9	gad2	NO2	-5.87e-07	2.18e-06	-0.27	0.787	-4.86e-06	3.68e-06	No mediators
intmed	mmp9	gad2	NO2	2.03e-07	5.14e-07	0.39	0.694	-8.06e-07	1.21e-06	No mediators
pie	mmp9	gad2	NO2	1.41e-05	2.12e-05	0.67	0.506	-2.74e-05	5.56e-05	No mediators
p_cde	mmp9	gad2	NO2	0.987199	0.0228456	43.21	0	0.942422	1.03198	No mediators
p_intref	mmp9	gad2	NO2	-0.0005484	0.0020841	-0.26	0.792	-0.0046331	0.0035363	No mediators
p_intmed	mmp9	gad2	NO2	0.0001892	0.0005032	0.38	0.707	-0.0007971	0.0011754	No mediators
p_pie	mmp9	gad2	NO2	0.0131604	0.0227872	0.58	0.564	-0.0315017	0.0578225	No mediators
te	mog	gad2	NO2	0.0009665	0.0009491	1.02	0.308	-0.0008936	0.0028267	No mediators
cde	mog	gad2	NO2	0.0009615	0.0009487	1.01	0.311	-0.0008978	0.0028209	No mediators
intref	mog	gad2	NO2	-2.53e-08	7.36e-07	-0.03	0.973	-1.47e-06	1.42e-06	No mediators
intmed	mog	gad2	NO2	-2.2e-08	1.62e-07	-0.14	0.892	-3.4e-07	2.96e-07	No mediators
pie	mog	gad2	NO2	5.04e-06	2.76e-05	0.18	0.855	-4.9e-05	5.9e-05	No mediators
p_cde	mog	gad2	NO2	0.994833	0.0287581	34.59	0	0.938468	1.0512	No mediators
p_intref	mog	gad2	NO2	-2.62e-05	0.0007621	-0.03	0.973	-0.0015199	0.0014675	No mediators
p_intmed	mog	gad2	NO2	-2.28e-05	0.0001689	-0.14	0.893	-0.0003539	0.0003083	No mediators
p_pie	mog	gad2	NO2	0.0052164	0.0288177	0.18	0.856	-0.0512654	0.0616981	No mediators
te	mpo	gad2	NO2	0.0010686	0.0009546	1.12	0.263	-0.0008024	0.0029396	No mediators
cde	mpo	gad2	NO2	0.0010652	0.0009543	1.12	0.264	-0.0008052	0.0029356	No mediators
intref	mpo	gad2	NO2	8.24e-08	8.74e-07	0.09	0.925	-1.63e-06	1.79e-06	No mediators
intmed	mpo	gad2	NO2	-1.72e-08	1.54e-07	-0.11	0.911	-3.2e-07	2.85e-07	No mediators
pie	mpo	gad2	NO2	3.3e-06	2.45e-05	0.13	0.893	-4.48e-05	5.14e-05	No mediators
p_cde	mpo	gad2	NO2	0.996849	0.0230121	43.32	0	0.951747	1.04195	No mediators
p_intref	mpo	gad2	NO2	7.71e-05	0.0008217	0.09	0.925	-0.0015334	0.0016875	No mediators
p_intmed	mpo	gad2	NO2	-1.61e-05	0.0001452	-0.11	0.912	-0.0003006	0.0002684	No mediators
p_pie	mpo	gad2	NO2	0.0030896	0.0230531	0.13	0.893	-0.0420936	0.0482728	No mediators
te	nucb2	gad2	NO2	0.0009738	0.0009503	1.02	0.305	-0.0008886	0.0028363	No mediators
cde	nucb2	gad2	NO2	0.0009976	0.0009498	1.05	0.294	-0.0008639	0.0028591	No mediators
intref	nucb2	gad2	NO2	-5.91e-08	6.78e-07	-0.09	0.931	-1.39e-06	1.27e-06	No mediators
intmed	nucb2	gad2	NO2	7.06e-08	4.87e-07	0.14	0.885	-8.83e-07	1.02e-06	No mediators
pie	nucb2	gad2	NO2	-2.37e-05	3.08e-05	-0.77	0.441	-8.42e-05	3.67e-05	No mediators
p_cde	nucb2	gad2	NO2	1.02437	0.0401714	25.5	0	0.945637	1.10311	No mediators
p_intref	nucb2	gad2	NO2	-6.07e-05	0.0006994	-0.09	0.931	-0.0014315	0.0013101	No mediators
p_intmed	nucb2	gad2	NO2	7.25e-05	0.0005052	0.14	0.886	-0.0009178	0.0010627	No mediators
p_pie	nucb2	gad2	NO2	-0.024383	0.0402131	-0.61	0.544	-0.103199	0.0544332	No mediators
te	ogfr	gad2	NO2	0.0010679	0.0009556	1.12	0.264	-0.000805	0.0029409	No mediators
cde	ogfr	gad2	NO2	0.0010575	0.0009555	1.11	0.268	-0.0008152	0.0029303	No mediators
intref	ogfr	gad2	NO2	1.45e-07	1.05e-06	0.14	0.891	-1.92e-06	2.21e-06	No mediators
intmed	ogfr	gad2	NO2	9.78e-08	4.63e-07	0.21	0.833	-8.1e-07	1.01e-06	No mediators
pie	ogfr	gad2	NO2	1.02e-05	1.47e-05	0.69	0.488	-1.86e-05	3.89e-05	No mediators
p_cde	ogfr	gad2	NO2	0.990267	0.0162316	61.01	0	0.958454	1.02208	No mediators
p_intref	ogfr	gad2	NO2	0.0001359	0.0009945	0.14	0.891	-0.0018133	0.002085	No mediators
p_intmed	ogfr	gad2	NO2	9.16e-05	0.0004409	0.21	0.835	-0.0007725	0.0009557	No mediators
p_pie	ogfr	gad2	NO2	0.0095055	0.0160365	0.59	0.553	-0.0219256	0.0409365	No mediators
te	olr1	gad2	NO2	0.0008548	0.0009585	0.89	0.372	-0.0010238	0.0027333	No mediators
cde	olr1	gad2	NO2	0.0008862	0.0009583	0.92	0.355	-0.000992	0.0027643	No mediators
intref	olr1	gad2	NO2	9.08e-09	1.74e-06	0.01	0.996	-3.4e-06	3.41e-06	No mediators
intmed	olr1	gad2	NO2	4.24e-07	1e-06	0.42	0.672	-1.54e-06	2.39e-06	No mediators
pie	olr1	gad2	NO2	-3.18e-05	2.29e-05	-1.39	0.164	-7.67e-05	1.3e-05	No mediators
p_cde	olr1	gad2	NO2	1.03675	0.0495394	20.93	0	0.939657	1.13385	No mediators
p_intref	olr1	gad2	NO2	1.06e-05	0.0020327	0.01	0.996	-0.0039734	0.0039947	No mediators
p_intmed	olr1	gad2	NO2	0.0004963	0.0013302	0.37	0.709	-0.0021108	0.0031034	No mediators
p_pie	olr1	gad2	NO2	-0.0372587	0.0501254	-0.74	0.457	-0.135503	0.0609852	No mediators
te	osm	gad2	NO2	0.0009992	0.0009579	1.04	0.297	-0.0008783	0.0028767	No mediators
cde	osm	gad2	NO2	0.0009784	0.0009574	1.02	0.307	-0.0008981	0.0028549	No mediators
intref	osm	gad2	NO2	-1.2e-06	5.09e-06	-0.24	0.814	-1.12e-05	8.78e-06	No mediators
intmed	osm	gad2	NO2	5.7e-07	9.36e-07	0.61	0.542	-1.26e-06	2.41e-06	No mediators
pie	osm	gad2	NO2	2.14e-05	3.15e-05	0.68	0.496	-4.03e-05	8.31e-05	No mediators
p_cde	osm	gad2	NO2	0.979175	0.0374288	26.16	0	0.905816	1.05253	No mediators
p_intref	osm	gad2	NO2	-0.0011989	0.0052197	-0.23	0.818	-0.0114293	0.0090316	No mediators
p_intmed	osm	gad2	NO2	0.0005708	0.0010652	0.54	0.592	-0.0015171	0.0026586	No mediators
p_pie	osm	gad2	NO2	0.0214532	0.0370524	0.58	0.563	-0.0511681	0.0940746	No mediators
te	parp1	gad2	NO2	0.0009634	0.000956	1.01	0.314	-0.0009103	0.0028372	No mediators
cde	parp1	gad2	NO2	0.0009684	0.0009558	1.01	0.311	-0.000905	0.0028418	No mediators
intref	parp1	gad2	NO2	-2.35e-08	1.18e-06	-0.02	0.984	-2.34e-06	2.3e-06	No mediators
intmed	parp1	gad2	NO2	5.14e-08	2.62e-07	0.2	0.844	-4.62e-07	5.64e-07	No mediators
pie	parp1	gad2	NO2	-4.98e-06	1.9e-05	-0.26	0.794	-4.23e-05	3.23e-05	No mediators
p_cde	parp1	gad2	NO2	1.00514	0.0204418	49.17	0	0.965073	1.0452	No mediators
p_intref	parp1	gad2	NO2	-2.44e-05	0.0012295	-0.02	0.984	-0.0024342	0.0023853	No mediators
p_intmed	parp1	gad2	NO2	5.34e-05	0.0002795	0.19	0.849	-0.0004944	0.0006012	No mediators
p_pie	parp1	gad2	NO2	-0.0051676	0.0205146	-0.25	0.801	-0.0453755	0.0350403	No mediators
te	pdcd5	gad2	NO2	0.0009708	0.0009493	1.02	0.306	-0.0008898	0.0028314	Consistent
cde	pdcd5	gad2	NO2	0.000895	0.0009493	0.94	0.346	-0.0009656	0.0027557	Consistent
intref	pdcd5	gad2	NO2	-9.18e-07	2.9e-06	-0.32	0.752	-6.61e-06	4.77e-06	Consistent
intmed	pdcd5	gad2	NO2	1.7e-06	2.52e-06	0.67	0.5	-3.24e-06	6.65e-06	Consistent
pie	pdcd5	gad2	NO2	7.5e-05	2.71e-05	2.76	0.006	2.18e-05	0.0001282	Consistent
p_cde	pdcd5	gad2	NO2	0.921959	0.0809792	11.39	0	0.763243	1.08068	Consistent
p_intref	pdcd5	gad2	NO2	-0.0009451	0.0031335	-0.3	0.763	-0.0070868	0.0051965	Consistent
p_intmed	pdcd5	gad2	NO2	0.001752	0.0031146	0.56	0.574	-0.0043524	0.0078565	Consistent
p_pie	pdcd5	gad2	NO2	0.0772338	0.0801558	0.96	0.335	-0.0798687	0.234336	Consistent
te	pglyrp1	gad2	NO2	0.0008478	0.0009499	0.89	0.372	-0.001014	0.0027096	Inconsistent
cde	pglyrp1	gad2	NO2	0.0009098	0.0009497	0.96	0.338	-0.0009517	0.0027713	Inconsistent
intref	pglyrp1	gad2	NO2	-1.1e-07	1.04e-06	-0.11	0.916	-2.14e-06	1.92e-06	Inconsistent
intmed	pglyrp1	gad2	NO2	4.21e-07	1.7e-06	0.25	0.804	-2.9e-06	3.75e-06	Inconsistent
pie	pglyrp1	gad2	NO2	-6.23e-05	2.66e-05	-2.34	0.019	-0.0001144	-1.02e-05	Inconsistent
p_cde	pglyrp1	gad2	NO2	1.07312	0.0883068	12.15	0	0.900046	1.2462	Inconsistent
p_intref	pglyrp1	gad2	NO2	-0.0001296	0.0012358	-0.1	0.916	-0.0025517	0.0022924	Inconsistent
p_intmed	pglyrp1	gad2	NO2	0.0004971	0.0021036	0.24	0.813	-0.0036259	0.0046202	Inconsistent
p_pie	pglyrp1	gad2	NO2	-0.0734919	0.0887858	-0.83	0.408	-0.247509	0.100525	Inconsistent
te	polr2f	gad2	NO2	0.001087	0.0009561	1.14	0.256	-0.0007869	0.0029609	No mediators
cde	polr2f	gad2	NO2	0.0010496	0.0009557	1.1	0.272	-0.0008235	0.0029227	No mediators
intref	polr2f	gad2	NO2	-6.23e-07	2.72e-06	-0.23	0.819	-5.95e-06	4.71e-06	No mediators
intmed	polr2f	gad2	NO2	5.63e-07	9.69e-07	0.58	0.561	-1.34e-06	2.46e-06	No mediators
pie	polr2f	gad2	NO2	3.75e-05	2.88e-05	1.3	0.194	-1.91e-05	9.4e-05	No mediators
p_cde	polr2f	gad2	NO2	0.965596	0.0398627	24.22	0	0.887466	1.04373	No mediators
p_intref	polr2f	gad2	NO2	-0.0005727	0.0025468	-0.22	0.822	-0.0055643	0.0044189	No mediators
p_intmed	polr2f	gad2	NO2	0.0005183	0.0009847	0.53	0.599	-0.0014116	0.0024482	No mediators
p_pie	polr2f	gad2	NO2	0.0344588	0.0397086	0.87	0.386	-0.0433687	0.112286	No mediators
te	psip1	gad2	NO2	0.0009925	0.0009548	1.04	0.299	-0.0008789	0.0028639	No mediators
cde	psip1	gad2	NO2	0.0009747	0.0009545	1.02	0.307	-0.000896	0.0028455	No mediators
intref	psip1	gad2	NO2	-2.37e-07	2.26e-06	-0.11	0.916	-4.66e-06	4.19e-06	No mediators
intmed	psip1	gad2	NO2	2.59e-07	5.84e-07	0.44	0.658	-8.86e-07	1.4e-06	No mediators
pie	psip1	gad2	NO2	1.77e-05	2.55e-05	0.69	0.487	-3.23e-05	6.78e-05	No mediators
p_cde	psip1	gad2	NO2	0.982112	0.0307941	31.89	0	0.921756	1.04247	No mediators
p_intref	psip1	gad2	NO2	-0.0002389	0.0022854	-0.1	0.917	-0.0047182	0.0042405	No mediators
p_intmed	psip1	gad2	NO2	0.0002605	0.0006312	0.41	0.68	-0.0009767	0.0014977	No mediators
p_pie	psip1	gad2	NO2	0.0178668	0.0305499	0.58	0.559	-0.0420099	0.0777434	No mediators
te	psmg3	gad2	NO2	0.0009807	0.0009546	1.03	0.304	-0.0008903	0.0028516	Consistent
cde	psmg3	gad2	NO2	0.0009096	0.0009545	0.95	0.341	-0.0009612	0.0027803	Consistent
intref	psmg3	gad2	NO2	-1.42e-07	1.31e-06	-0.11	0.914	-2.71e-06	2.43e-06	Consistent
intmed	psmg3	gad2	NO2	2.41e-07	2.09e-06	0.12	0.908	-3.86e-06	4.34e-06	Consistent
pie	psmg3	gad2	NO2	7.1e-05	2.71e-05	2.62	0.009	1.79e-05	0.0001241	Consistent
p_cde	psmg3	gad2	NO2	0.927507	0.0753209	12.31	0	0.779881	1.07513	Consistent
p_intref	psmg3	gad2	NO2	-0.0001449	0.0013416	-0.11	0.914	-0.0027743	0.0024845	Consistent
p_intmed	psmg3	gad2	NO2	0.0002459	0.0021444	0.11	0.909	-0.0039572	0.0044489	Consistent
p_pie	psmg3	gad2	NO2	0.0723922	0.0752384	0.96	0.336	-0.0750724	0.219857	Consistent
te	ptprn2	gad2	NO2	0.001196	0.0009612	1.24	0.213	-0.000688	0.00308	No mediators
cde	ptprn2	gad2	NO2	0.0011958	0.0009608	1.24	0.213	-0.0006873	0.0030788	No mediators
intref	ptprn2	gad2	NO2	1.02e-08	3.22e-07	0.03	0.975	-6.21e-07	6.41e-07	No mediators
intmed	ptprn2	gad2	NO2	-2.61e-10	4.88e-08	-0.01	0.996	-9.58e-08	9.53e-08	No mediators
pie	ptprn2	gad2	NO2	1.65e-07	3.07e-05	0.01	0.996	-6e-05	6.04e-05	No mediators
p_cde	ptprn2	gad2	NO2	0.999854	0.0256536	38.98	0	0.949574	1.05013	No mediators
p_intref	ptprn2	gad2	NO2	8.54e-06	0.0002693	0.03	0.975	-0.0005192	0.0005363	No mediators
p_intmed	ptprn2	gad2	NO2	-2.18e-07	4.08e-05	-0.01	0.996	-8.01e-05	7.97e-05	No mediators
p_pie	ptprn2	gad2	NO2	0.0001376	0.0256733	0.01	0.996	-0.0501811	0.0504563	No mediators
te	pts	gad2	NO2	0.0008273	0.0009694	0.85	0.393	-0.0010728	0.0027273	NA
cde	pts	gad2	NO2	0.0007718	0.0009692	0.8	0.426	-0.0011278	0.0026713	NA
intref	pts	gad2	NO2	1.36e-07	1.26e-06	0.11	0.914	-2.33e-06	2.6e-06	NA
intmed	pts	gad2	NO2	-1.59e-07	1.37e-06	-0.12	0.908	-2.85e-06	2.53e-06	NA
pie	pts	gad2	NO2	5.55e-05	2.78e-05	2	0.046	9.98e-07	0.0001101	NA
p_cde	pts	gad2	NO2	0.932894	0.0847779	11	0	0.766732	1.09906	NA
p_intref	pts	gad2	NO2	0.0001649	0.0015339	0.11	0.914	-0.0028415	0.0031712	NA
p_intmed	pts	gad2	NO2	-0.0001922	0.00168	-0.11	0.909	-0.0034849	0.0031004	NA
p_pie	pts	gad2	NO2	0.0671333	0.0848285	0.79	0.429	-0.0991276	0.233394	NA
te	qdpr	gad2	NO2	0.0009472	0.0009541	0.99	0.321	-0.0009228	0.0028173	No mediators
cde	qdpr	gad2	NO2	0.0009194	0.0009541	0.96	0.335	-0.0009505	0.0027893	No mediators
intref	qdpr	gad2	NO2	2.05e-08	4.88e-07	0.04	0.966	-9.35e-07	9.76e-07	No mediators
intmed	qdpr	gad2	NO2	-5.35e-08	1.19e-06	-0.04	0.964	-2.38e-06	2.28e-06	No mediators
pie	qdpr	gad2	NO2	2.78e-05	1.76e-05	1.58	0.113	-6.62e-06	6.23e-05	No mediators
p_cde	qdpr	gad2	NO2	0.970642	0.0346936	27.98	0	0.902644	1.03864	No mediators
p_intref	qdpr	gad2	NO2	2.17e-05	0.0005153	0.04	0.966	-0.0009882	0.0010316	No mediators
p_intmed	qdpr	gad2	NO2	-5.65e-05	0.0012564	-0.04	0.964	-0.0025191	0.0024061	No mediators
p_pie	qdpr	gad2	NO2	0.0293927	0.0347378	0.85	0.397	-0.0386921	0.0974775	No mediators
te	rbks	gad2	NO2	0.0013431	0.0009682	1.39	0.165	-0.0005546	0.0032408	No mediators
cde	rbks	gad2	NO2	0.0013024	0.0009682	1.35	0.179	-0.0005952	0.0032001	No mediators
intref	rbks	gad2	NO2	1.52e-06	4.77e-06	0.32	0.751	-7.84e-06	1.09e-05	No mediators
intmed	rbks	gad2	NO2	-1.96e-06	1.83e-06	-1.07	0.282	-5.54e-06	1.62e-06	No mediators
pie	rbks	gad2	NO2	4.11e-05	2.07e-05	1.99	0.047	5.78e-07	8.17e-05	No mediators
p_cde	rbks	gad2	NO2	0.969715	0.026635	36.41	0	0.917511	1.02192	No mediators
p_intref	rbks	gad2	NO2	0.0011283	0.0036438	0.31	0.757	-0.0060134	0.0082701	No mediators
p_intmed	rbks	gad2	NO2	-0.0014619	0.0017239	-0.85	0.396	-0.0048406	0.0019169	No mediators
p_pie	rbks	gad2	NO2	0.0306191	0.0267658	1.14	0.253	-0.021841	0.0830791	No mediators
te	rilp	gad2	NO2	0.0010204	0.0009503	1.07	0.283	-0.0008421	0.0028829	Consistent
cde	rilp	gad2	NO2	0.0009665	0.0009503	1.02	0.309	-0.0008961	0.002829	Consistent
intref	rilp	gad2	NO2	-2.68e-07	1.42e-06	-0.19	0.851	-3.06e-06	2.52e-06	Consistent
intmed	rilp	gad2	NO2	6.09e-07	2.25e-06	0.27	0.786	-3.79e-06	5.01e-06	Consistent
pie	rilp	gad2	NO2	5.36e-05	2.31e-05	2.32	0.02	8.28e-06	9.89e-05	Consistent
p_cde	rilp	gad2	NO2	0.947158	0.0539746	17.55	0	0.84137	1.05295	Consistent
p_intref	rilp	gad2	NO2	-0.0002627	0.0014187	-0.19	0.853	-0.0030433	0.0025179	Consistent
p_intmed	rilp	gad2	NO2	0.0005968	0.0022749	0.26	0.793	-0.0038618	0.0050554	Consistent
p_pie	rilp	gad2	NO2	0.0525075	0.0536641	0.98	0.328	-0.0526723	0.157687	Consistent
te	scg2	gad2	NO2	0.0010316	0.0009514	1.08	0.278	-0.0008332	0.0028963	Inconsistent
cde	scg2	gad2	NO2	0.0010884	0.0009512	1.14	0.253	-0.0007759	0.0029527	Inconsistent
intref	scg2	gad2	NO2	2.86e-07	1.48e-06	0.19	0.847	-2.62e-06	3.19e-06	Inconsistent
intmed	scg2	gad2	NO2	-3.66e-07	1.49e-06	-0.25	0.806	-3.29e-06	2.55e-06	Inconsistent
pie	scg2	gad2	NO2	-5.67e-05	2.66e-05	-2.13	0.033	-0.0001088	-4.59e-06	Inconsistent
p_cde	scg2	gad2	NO2	1.05505	0.0574952	18.35	0	0.942362	1.16774	Inconsistent
p_intref	scg2	gad2	NO2	0.0002774	0.0014598	0.19	0.849	-0.0025837	0.0031385	Inconsistent
p_intmed	scg2	gad2	NO2	-0.0003551	0.0014802	-0.24	0.81	-0.0032564	0.0025461	Inconsistent
p_pie	scg2	gad2	NO2	-0.0549732	0.0573976	-0.96	0.338	-0.16747	0.057524	Inconsistent
te	sit1	gad2	NO2	0.0014172	0.0009639	1.47	0.141	-0.0004721	0.0033065	Inconsistent
cde	sit1	gad2	NO2	0.0014876	0.0009634	1.54	0.123	-0.0004007	0.0033758	Inconsistent
intref	sit1	gad2	NO2	9.66e-07	7.04e-06	0.14	0.891	-1.28e-05	1.48e-05	Inconsistent
intmed	sit1	gad2	NO2	-2.49e-06	1.79e-06	-1.39	0.164	-6e-06	1.02e-06	Inconsistent
pie	sit1	gad2	NO2	-6.88e-05	3.4e-05	-2.03	0.043	-0.0001354	-2.24e-06	Inconsistent
p_cde	sit1	gad2	NO2	1.04962	0.0425689	24.66	0	0.966187	1.13305	Inconsistent
p_intref	sit1	gad2	NO2	0.0006819	0.0049876	0.14	0.891	-0.0090937	0.0104574	Inconsistent
p_intmed	sit1	gad2	NO2	-0.0017574	0.0017385	-1.01	0.312	-0.0051648	0.0016501	Inconsistent
p_pie	sit1	gad2	NO2	-0.0485446	0.0414331	-1.17	0.241	-0.129752	0.0326627	Inconsistent
te	slc16a1	gad2	NO2	0.0007054	0.0009672	0.73	0.466	-0.0011903	0.002601	No mediators
cde	slc16a1	gad2	NO2	0.0007208	0.0009671	0.75	0.456	-0.0011747	0.0026162	No mediators
intref	slc16a1	gad2	NO2	-9.92e-07	5.54e-06	-0.18	0.858	-1.18e-05	9.86e-06	No mediators
intmed	slc16a1	gad2	NO2	9.69e-07	1.15e-06	0.84	0.398	-1.28e-06	3.22e-06	No mediators
pie	slc16a1	gad2	NO2	-1.53e-05	1.54e-05	-0.99	0.32	-4.56e-05	1.49e-05	No mediators
p_cde	slc16a1	gad2	NO2	1.02178	0.0377277	27.08	0	0.947838	1.09573	No mediators
p_intref	slc16a1	gad2	NO2	-0.0014063	0.0081009	-0.17	0.862	-0.0172838	0.0144712	No mediators
p_intmed	slc16a1	gad2	NO2	0.0013743	0.0025138	0.55	0.585	-0.0035527	0.0063012	No mediators
p_pie	slc16a1	gad2	NO2	-0.0217505	0.0372272	-0.58	0.559	-0.0947145	0.0512135	No mediators
te	srp14	gad2	NO2	0.0010777	0.0009557	1.13	0.259	-0.0007954	0.0029508	No mediators
cde	srp14	gad2	NO2	0.0010334	0.0009556	1.08	0.279	-0.0008395	0.0029063	No mediators
intref	srp14	gad2	NO2	-7.36e-07	3.05e-06	-0.24	0.809	-6.71e-06	5.24e-06	No mediators
intmed	srp14	gad2	NO2	1.13e-06	1.6e-06	0.7	0.482	-2.02e-06	4.27e-06	No mediators
pie	srp14	gad2	NO2	4.39e-05	2.2e-05	2	0.046	7.73e-07	8.7e-05	No mediators
p_cde	srp14	gad2	NO2	0.958918	0.0416254	23.04	0	0.877334	1.0405	No mediators
p_intref	srp14	gad2	NO2	-0.0006832	0.0028903	-0.24	0.813	-0.0063481	0.0049816	No mediators
p_intmed	srp14	gad2	NO2	0.0010451	0.0017372	0.6	0.547	-0.0023598	0.00445	No mediators
p_pie	srp14	gad2	NO2	0.0407203	0.0411863	0.99	0.323	-0.0400034	0.121444	No mediators
te	tff1	gad2	NO2	0.0010512	0.0009556	1.1	0.271	-0.0008218	0.0029242	No mediators
cde	tff1	gad2	NO2	0.0010519	0.0009553	1.1	0.271	-0.0008204	0.0029242	No mediators
intref	tff1	gad2	NO2	-1.75e-06	7e-06	-0.25	0.803	-1.55e-05	1.2e-05	No mediators
intmed	tff1	gad2	NO2	4.65e-08	1.15e-06	0.04	0.968	-2.21e-06	2.31e-06	No mediators
pie	tff1	gad2	NO2	9.75e-07	2.42e-05	0.04	0.968	-4.64e-05	4.84e-05	No mediators
p_cde	tff1	gad2	NO2	1.00069	0.024523	40.81	0	0.952628	1.04876	No mediators
p_intref	tff1	gad2	NO2	-0.0016648	0.0068345	-0.24	0.808	-0.0150602	0.0117305	No mediators
p_intmed	tff1	gad2	NO2	4.42e-05	0.0010968	0.04	0.968	-0.0021054	0.0021938	No mediators
p_pie	tff1	gad2	NO2	0.0009279	0.0230065	0.04	0.968	-0.0441639	0.0460197	No mediators
te	thop1	gad2	NO2	0.0009827	0.0009546	1.03	0.303	-0.0008882	0.0028536	No mediators
cde	thop1	gad2	NO2	0.0009518	0.0009545	1	0.319	-0.000919	0.0028226	No mediators
intref	thop1	gad2	NO2	-3.35e-07	1.58e-06	-0.21	0.833	-3.44e-06	2.77e-06	No mediators
intmed	thop1	gad2	NO2	4.2e-07	1.31e-06	0.32	0.749	-2.15e-06	2.99e-06	No mediators
pie	thop1	gad2	NO2	3.08e-05	1.8e-05	1.71	0.087	-4.48e-06	6.62e-05	No mediators
p_cde	thop1	gad2	NO2	0.968529	0.0355148	27.27	0	0.898922	1.03814	No mediators
p_intref	thop1	gad2	NO2	-0.0003409	0.0016438	-0.21	0.836	-0.0035627	0.0028809	No mediators
p_intmed	thop1	gad2	NO2	0.0004269	0.0013913	0.31	0.759	-0.0022999	0.0031537	No mediators
p_pie	thop1	gad2	NO2	0.0313847	0.0353902	0.89	0.375	-0.0379789	0.100748	No mediators
te	tmsb10	gad2	NO2	0.0010825	0.0009538	1.13	0.256	-0.000787	0.0029519	No mediators
cde	tmsb10	gad2	NO2	0.0010682	0.0009536	1.12	0.263	-0.0008008	0.0029371	No mediators
intref	tmsb10	gad2	NO2	-2.05e-07	3.91e-06	-0.05	0.958	-7.87e-06	7.46e-06	No mediators
intmed	tmsb10	gad2	NO2	4.12e-07	7.62e-07	0.54	0.588	-1.08e-06	1.9e-06	No mediators
pie	tmsb10	gad2	NO2	1.41e-05	2.24e-05	0.63	0.529	-2.98e-05	5.8e-05	No mediators
p_cde	tmsb10	gad2	NO2	0.986797	0.0240291	41.07	0	0.939701	1.03389	No mediators
p_intref	tmsb10	gad2	NO2	-0.0001892	0.003617	-0.05	0.958	-0.0072784	0.0068999	No mediators
p_intmed	tmsb10	gad2	NO2	0.0003807	0.0007724	0.49	0.622	-0.0011331	0.0018945	No mediators
p_pie	tmsb10	gad2	NO2	0.0130111	0.0234194	0.56	0.579	-0.0328901	0.0589123	No mediators
te	tnfsf14	gad2	NO2	0.0012178	0.0009595	1.27	0.204	-0.0006628	0.0030984	No mediators
cde	tnfsf14	gad2	NO2	0.0012343	0.0009592	1.29	0.198	-0.0006456	0.0031143	No mediators
intref	tnfsf14	gad2	NO2	2.72e-07	1.6e-06	0.17	0.865	-2.86e-06	3.4e-06	No mediators
intmed	tnfsf14	gad2	NO2	-1.58e-07	4.89e-07	-0.32	0.747	-1.12e-06	8.02e-07	No mediators
pie	tnfsf14	gad2	NO2	-1.67e-05	2.51e-05	-0.66	0.507	-6.58e-05	3.25e-05	No mediators
p_cde	tnfsf14	gad2	NO2	1.01358	0.0235694	43	0	0.967384	1.05977	No mediators
p_intref	tnfsf14	gad2	NO2	0.0002237	0.001322	0.17	0.866	-0.0023673	0.0028147	No mediators
p_intmed	tnfsf14	gad2	NO2	-0.0001294	0.0004142	-0.31	0.755	-0.0009413	0.0006825	No mediators
p_pie	tnfsf14	gad2	NO2	-0.0136736	0.0234821	-0.58	0.56	-0.0596977	0.0323506	No mediators
te	triap1	gad2	NO2	0.0009646	0.0009491	1.02	0.309	-0.0008955	0.0028247	No mediators
cde	triap1	gad2	NO2	0.0009654	0.0009488	1.02	0.309	-0.0008942	0.0028251	No mediators
intref	triap1	gad2	NO2	3.12e-07	4.12e-06	0.08	0.94	-7.76e-06	8.39e-06	No mediators
intmed	triap1	gad2	NO2	-4.05e-08	6.83e-07	-0.06	0.953	-1.38e-06	1.3e-06	No mediators
pie	triap1	gad2	NO2	-1.15e-06	1.94e-05	-0.06	0.953	-3.92e-05	3.69e-05	No mediators
p_cde	triap1	gad2	NO2	1.00091	0.0209529	47.77	0	0.959846	1.04198	No mediators
p_intref	triap1	gad2	NO2	0.0003235	0.0042815	0.08	0.94	-0.0080681	0.008715	No mediators
p_intmed	triap1	gad2	NO2	-4.2e-05	0.0007104	-0.06	0.953	-0.0014343	0.0013503	No mediators
p_pie	triap1	gad2	NO2	-0.0011946	0.0201759	-0.06	0.953	-0.0407387	0.0383495	No mediators
te	zbtb17	gad2	NO2	0.000598	0.0009625	0.62	0.534	-0.0012884	0.0024843	No mediators
cde	zbtb17	gad2	NO2	0.0005702	0.0009618	0.59	0.553	-0.0013149	0.0024554	No mediators
intref	zbtb17	gad2	NO2	-1.75e-06	6.47e-06	-0.27	0.786	-1.44e-05	1.09e-05	No mediators
intmed	zbtb17	gad2	NO2	8.85e-07	1.19e-06	0.74	0.458	-1.45e-06	3.22e-06	No mediators
pie	zbtb17	gad2	NO2	2.86e-05	3.45e-05	0.83	0.407	-3.9e-05	9.63e-05	No mediators
p_cde	zbtb17	gad2	NO2	0.953616	0.09384	10.16	0	0.769693	1.13754	No mediators
p_intref	zbtb17	gad2	NO2	-0.0029342	0.0118024	-0.25	0.804	-0.0260665	0.020198	No mediators
p_intmed	zbtb17	gad2	NO2	0.0014796	0.0030346	0.49	0.626	-0.0044682	0.0074274	No mediators
p_pie	zbtb17	gad2	NO2	0.0478386	0.0945741	0.51	0.613	-0.137523	0.2332	No mediators
te	adamts13	gad2	NOx	0.0002163	0.0004239	0.51	0.61	-0.0006145	0.001047	Inconsistent
cde	adamts13	gad2	NOx	0.000192	0.0004239	0.45	0.651	-0.0006388	0.0010227	Inconsistent
intref	adamts13	gad2	NOx	-4.83e-07	1.93e-06	-0.25	0.802	-4.27e-06	3.3e-06	Inconsistent
intmed	adamts13	gad2	NOx	4.93e-07	5.06e-07	0.97	0.33	-4.99e-07	1.48e-06	Inconsistent
pie	adamts13	gad2	NOx	2.43e-05	1.03e-05	2.35	0.019	4.04e-06	4.45e-05	Inconsistent
p_cde	adamts13	gad2	NOx	0.887698	0.224804	3.95	0	0.447091	1.32831	Inconsistent
p_intref	adamts13	gad2	NOx	-0.0022352	0.0100102	-0.22	0.823	-0.0218548	0.0173843	Inconsistent
p_intmed	adamts13	gad2	NOx	0.0022781	0.0051467	0.44	0.658	-0.0078092	0.0123655	Inconsistent
p_pie	adamts13	gad2	NOx	0.112259	0.22455	0.5	0.617	-0.327851	0.552369	Inconsistent
te	akt1s1	gad2	NOx	0.0001906	0.0004327	0.44	0.66	-0.0006574	0.0010387	No mediators
cde	akt1s1	gad2	NOx	0.0001985	0.0004326	0.46	0.646	-0.0006495	0.0010465	No mediators
intref	akt1s1	gad2	NOx	2.41e-07	1.7e-06	0.14	0.887	-3.09e-06	3.58e-06	No mediators
intmed	akt1s1	gad2	NOx	-1.31e-07	1.95e-07	-0.67	0.503	-5.14e-07	2.52e-07	No mediators
pie	akt1s1	gad2	NOx	-7.96e-06	7.97e-06	-1	0.318	-2.36e-05	7.66e-06	No mediators
p_cde	akt1s1	gad2	NOx	1.04119	0.103609	10.05	0	0.838119	1.24426	No mediators
p_intref	akt1s1	gad2	NOx	0.0012645	0.0093644	0.14	0.893	-0.0170894	0.0196185	No mediators
p_intmed	akt1s1	gad2	NOx	-0.000687	0.0018761	-0.37	0.714	-0.0043641	0.0029901	No mediators
p_pie	akt1s1	gad2	NOx	-0.041767	0.104255	-0.4	0.689	-0.246103	0.162569	No mediators
te	aldh1a1	gad2	NOx	0.0003031	0.0004271	0.71	0.478	-0.000534	0.0011402	No mediators
cde	aldh1a1	gad2	NOx	0.0003132	0.0004271	0.73	0.463	-0.0005239	0.0011502	No mediators
intref	aldh1a1	gad2	NOx	5.08e-09	1.64e-07	0.03	0.975	-3.17e-07	3.27e-07	No mediators
intmed	aldh1a1	gad2	NOx	1.87e-08	2.24e-07	0.08	0.933	-4.2e-07	4.57e-07	No mediators
pie	aldh1a1	gad2	NOx	-1.01e-05	7.17e-06	-1.41	0.157	-2.42e-05	3.91e-06	No mediators
p_cde	aldh1a1	gad2	NOx	1.03337	0.0528915	19.54	0	0.929706	1.13704	No mediators
p_intref	aldh1a1	gad2	NOx	1.68e-05	0.000543	0.03	0.975	-0.0010475	0.001081	No mediators
p_intmed	aldh1a1	gad2	NOx	6.17e-05	0.0007443	0.08	0.934	-0.0013971	0.0015206	No mediators
p_pie	aldh1a1	gad2	NOx	-0.0334501	0.053011	-0.63	0.528	-0.13735	0.0704495	No mediators
te	aldh3a1	gad2	NOx	0.0002798	0.0004274	0.65	0.513	-0.0005578	0.0011174	No mediators
cde	aldh3a1	gad2	NOx	0.0002689	0.0004272	0.63	0.529	-0.0005684	0.0011061	No mediators
intref	aldh3a1	gad2	NOx	-2.58e-07	1.76e-06	-0.15	0.884	-3.71e-06	3.2e-06	No mediators
intmed	aldh3a1	gad2	NOx	1.11e-07	1.73e-07	0.64	0.521	-2.28e-07	4.5e-07	No mediators
pie	aldh3a1	gad2	NOx	1.11e-05	1.32e-05	0.84	0.398	-1.47e-05	3.7e-05	No mediators
p_cde	aldh3a1	gad2	NOx	0.960736	0.0755075	12.72	0	0.812744	1.10873	No mediators
p_intref	aldh3a1	gad2	NOx	-0.0009212	0.0064621	-0.14	0.887	-0.0135867	0.0117443	No mediators
p_intmed	aldh3a1	gad2	NOx	0.000396	0.000857	0.46	0.644	-0.0012837	0.0020757	No mediators
p_pie	aldh3a1	gad2	NOx	0.0397891	0.0757521	0.53	0.599	-0.108682	0.188261	No mediators
te	anxa10	gad2	NOx	0.0001859	0.0004327	0.43	0.667	-0.0006622	0.001034	No mediators
cde	anxa10	gad2	NOx	0.0001773	0.0004326	0.41	0.682	-0.0006706	0.0010251	No mediators
intref	anxa10	gad2	NOx	-6.4e-07	2.33e-06	-0.28	0.783	-5.2e-06	3.92e-06	No mediators
intmed	anxa10	gad2	NOx	1.55e-07	2.11e-07	0.73	0.463	-2.59e-07	5.7e-07	No mediators
pie	anxa10	gad2	NOx	9.15e-06	1.02e-05	0.9	0.369	-1.08e-05	2.91e-05	No mediators
p_cde	anxa10	gad2	NOx	0.953416	0.121104	7.87	0	0.716056	1.19077	No mediators
p_intref	anxa10	gad2	NOx	-0.0034446	0.0148988	-0.23	0.817	-0.0326458	0.0257565	No mediators
p_intmed	anxa10	gad2	NOx	0.0008346	0.0022381	0.37	0.709	-0.003552	0.0052212	No mediators
p_pie	anxa10	gad2	NOx	0.0491944	0.125765	0.39	0.696	-0.197301	0.29569	No mediators
te	apex1	gad2	NOx	0.0003517	0.000425	0.83	0.408	-0.0004812	0.0011846	No mediators
cde	apex1	gad2	NOx	0.0003641	0.0004249	0.86	0.392	-0.0004687	0.0011968	No mediators
intref	apex1	gad2	NOx	-1.87e-08	1.97e-06	-0.01	0.992	-3.89e-06	3.85e-06	No mediators
intmed	apex1	gad2	NOx	-2.05e-07	2.46e-07	-0.83	0.406	-6.88e-07	2.78e-07	No mediators
pie	apex1	gad2	NOx	-1.22e-05	9.25e-06	-1.32	0.188	-3.03e-05	5.96e-06	No mediators
p_cde	apex1	gad2	NOx	1.03525	0.0509308	20.33	0	0.935424	1.13507	No mediators
p_intref	apex1	gad2	NOx	-5.32e-05	0.0056136	-0.01	0.992	-0.0110556	0.0109493	No mediators
p_intmed	apex1	gad2	NOx	-0.0005823	0.0009895	-0.59	0.556	-0.0025217	0.0013572	No mediators
p_pie	apex1	gad2	NOx	-0.0346114	0.0498467	-0.69	0.487	-0.132309	0.0630862	No mediators
te	brk1	gad2	NOx	0.0001923	0.0004327	0.44	0.657	-0.0006559	0.0010404	No mediators
cde	brk1	gad2	NOx	0.0002057	0.0004326	0.48	0.635	-0.0006423	0.0010536	No mediators
intref	brk1	gad2	NOx	-1.37e-08	6.56e-07	-0.02	0.983	-1.3e-06	1.27e-06	No mediators
intmed	brk1	gad2	NOx	-7.03e-08	2.1e-07	-0.34	0.737	-4.81e-07	3.4e-07	No mediators
pie	brk1	gad2	NOx	-1.33e-05	9.81e-06	-1.36	0.175	-3.25e-05	5.91e-06	No mediators
p_cde	brk1	gad2	NOx	1.06971	0.166022	6.44	0	0.744308	1.3951	No mediators
p_intref	brk1	gad2	NOx	-7.12e-05	0.0034135	-0.02	0.983	-0.0067616	0.0066192	No mediators
p_intmed	brk1	gad2	NOx	-0.0003655	0.0013623	-0.27	0.788	-0.0030357	0.0023046	No mediators
p_pie	brk1	gad2	NOx	-0.0692689	0.165019	-0.42	0.675	-0.3927	0.254162	No mediators
te	bst2	gad2	NOx	0.0002939	0.0004243	0.69	0.488	-0.0005377	0.0011256	No mediators
cde	bst2	gad2	NOx	0.0003006	0.000424	0.71	0.478	-0.0005303	0.0011316	No mediators
intref	bst2	gad2	NOx	-5.96e-07	3.24e-06	-0.18	0.854	-6.95e-06	5.75e-06	No mediators
intmed	bst2	gad2	NOx	-8.28e-08	2.44e-07	-0.34	0.735	-5.62e-07	3.96e-07	No mediators
pie	bst2	gad2	NOx	-6.01e-06	1.74e-05	-0.34	0.73	-4.02e-05	2.82e-05	No mediators
p_cde	bst2	gad2	NOx	1.02277	0.0702557	14.56	0	0.88507	1.16047	No mediators
p_intref	bst2	gad2	NOx	-0.002027	0.0114191	-0.18	0.859	-0.0244079	0.020354	No mediators
p_intmed	bst2	gad2	NOx	-0.0002817	0.0009395	-0.3	0.764	-0.002123	0.0015597	No mediators
p_pie	bst2	gad2	NOx	-0.0204606	0.0673439	-0.3	0.761	-0.152452	0.111531	No mediators
te	ca2	gad2	NOx	0.0002908	0.0004281	0.68	0.497	-0.0005483	0.0011299	No mediators
cde	ca2	gad2	NOx	0.0002999	0.0004281	0.7	0.484	-0.0005392	0.0011389	No mediators
intref	ca2	gad2	NOx	7.52e-09	1.43e-06	0.01	0.996	-2.79e-06	2.81e-06	No mediators
intmed	ca2	gad2	NOx	-1.57e-07	2.35e-07	-0.67	0.503	-6.18e-07	3.03e-07	No mediators
pie	ca2	gad2	NOx	-8.91e-06	6.87e-06	-1.3	0.195	-2.24e-05	4.56e-06	No mediators
p_cde	ca2	gad2	NOx	1.03115	0.0521684	19.77	0	0.928898	1.13339	No mediators
p_intref	ca2	gad2	NOx	2.59e-05	0.0049168	0.01	0.996	-0.0096109	0.0096627	No mediators
p_intmed	ca2	gad2	NOx	-0.0005411	0.0011278	-0.48	0.631	-0.0027515	0.0016694	No mediators
p_pie	ca2	gad2	NOx	-0.0306311	0.0511824	-0.6	0.55	-0.130947	0.0696846	No mediators
te	ca3	gad2	NOx	0.0002263	0.000424	0.53	0.594	-0.0006047	0.0010572	No mediators
cde	ca3	gad2	NOx	0.0002318	0.000424	0.55	0.584	-0.0005991	0.0010628	No mediators
intref	ca3	gad2	NOx	6.52e-07	2.27e-06	0.29	0.774	-3.8e-06	5.11e-06	No mediators
intmed	ca3	gad2	NOx	1.85e-07	2.25e-07	0.82	0.411	-2.56e-07	6.26e-07	No mediators
pie	ca3	gad2	NOx	-6.41e-06	6.2e-06	-1.03	0.301	-1.86e-05	5.75e-06	No mediators
p_cde	ca3	gad2	NOx	1.02462	0.0546443	18.75	0	0.917514	1.13172	No mediators
p_intref	ca3	gad2	NOx	0.0028829	0.0114303	0.25	0.801	-0.0195201	0.0252859	No mediators
p_intmed	ca3	gad2	NOx	0.0008175	0.0018583	0.44	0.66	-0.0028247	0.0044598	No mediators
p_pie	ca3	gad2	NOx	-0.028315	0.0600331	-0.47	0.637	-0.145978	0.0893476	No mediators
te	capg	gad2	NOx	0.0004368	0.000429	1.02	0.309	-0.0004041	0.0012777	No mediators
cde	capg	gad2	NOx	0.0004523	0.0004289	1.05	0.292	-0.0003883	0.001293	No mediators
intref	capg	gad2	NOx	-3.32e-08	4.32e-07	-0.08	0.939	-8.8e-07	8.14e-07	No mediators
intmed	capg	gad2	NOx	4.19e-08	1.98e-07	0.21	0.833	-3.47e-07	4.31e-07	No mediators
pie	capg	gad2	NOx	-1.55e-05	1.16e-05	-1.34	0.179	-3.82e-05	7.14e-06	No mediators
p_cde	capg	gad2	NOx	1.03557	0.0443656	23.34	0	0.948613	1.12252	No mediators
p_intref	capg	gad2	NOx	-7.59e-05	0.0009927	-0.08	0.939	-0.0020216	0.0018697	No mediators
p_intmed	capg	gad2	NOx	9.6e-05	0.0004664	0.21	0.837	-0.0008182	0.0010102	No mediators
p_pie	capg	gad2	NOx	-0.0355883	0.0443936	-0.8	0.423	-0.122598	0.0514216	No mediators
te	ccl2	gad2	NOx	0.0004083	0.0004294	0.95	0.342	-0.0004333	0.0012499	No mediators
cde	ccl2	gad2	NOx	0.0004178	0.0004293	0.97	0.331	-0.0004237	0.0012593	No mediators
intref	ccl2	gad2	NOx	4.58e-08	5.96e-07	0.08	0.939	-1.12e-06	1.21e-06	No mediators
intmed	ccl2	gad2	NOx	-5.93e-08	1.97e-07	-0.3	0.763	-4.45e-07	3.27e-07	No mediators
pie	ccl2	gad2	NOx	-9.44e-06	7.51e-06	-1.26	0.209	-2.42e-05	5.29e-06	No mediators
p_cde	ccl2	gad2	NOx	1.02314	0.0307792	33.24	0	0.962814	1.08347	No mediators
p_intref	ccl2	gad2	NOx	0.0001121	0.0014651	0.08	0.939	-0.0027593	0.0029836	No mediators
p_intmed	ccl2	gad2	NOx	-0.0001452	0.0005084	-0.29	0.775	-0.0011416	0.0008512	No mediators
p_pie	ccl2	gad2	NOx	-0.0231066	0.0306857	-0.75	0.451	-0.0832494	0.0370363	No mediators
te	ccl20	gad2	NOx	0.0003148	0.0004244	0.74	0.458	-0.0005171	0.0011466	No mediators
cde	ccl20	gad2	NOx	0.0003074	0.0004242	0.72	0.469	-0.000524	0.0011388	No mediators
intref	ccl20	gad2	NOx	-1.18e-06	4.6e-06	-0.26	0.798	-1.02e-05	7.84e-06	No mediators
intmed	ccl20	gad2	NOx	2.19e-07	3.52e-07	0.62	0.534	-4.71e-07	9.08e-07	No mediators
pie	ccl20	gad2	NOx	8.3e-06	1.3e-05	0.64	0.524	-1.72e-05	3.38e-05	No mediators
p_cde	ccl20	gad2	NOx	0.976699	0.053536	18.24	0	0.87177	1.08163	No mediators
p_intref	ccl20	gad2	NOx	-0.0037486	0.0155375	-0.24	0.809	-0.0342016	0.0267044	No mediators
p_intmed	ccl20	gad2	NOx	0.0006944	0.001442	0.48	0.63	-0.0021319	0.0035207	No mediators
p_pie	ccl20	gad2	NOx	0.0263552	0.0537132	0.49	0.624	-0.0789208	0.131631	No mediators
te	cd59	gad2	NOx	0.000365	0.0004333	0.84	0.4	-0.0004843	0.0012143	No mediators
cde	cd59	gad2	NOx	0.0003827	0.0004331	0.88	0.377	-0.0004662	0.0012317	No mediators
intref	cd59	gad2	NOx	1.47e-08	2.37e-07	0.06	0.95	-4.5e-07	4.8e-07	No mediators
intmed	cd59	gad2	NOx	1.97e-08	1.73e-07	0.11	0.909	-3.19e-07	3.59e-07	No mediators
pie	cd59	gad2	NOx	-1.78e-05	1.37e-05	-1.3	0.195	-4.46e-05	9.11e-06	No mediators
p_cde	cd59	gad2	NOx	1.04857	0.0697362	15.04	0	0.911889	1.18525	No mediators
p_intref	cd59	gad2	NOx	4.03e-05	0.0006522	0.06	0.951	-0.001238	0.0013187	No mediators
p_intmed	cd59	gad2	NOx	5.39e-05	0.0004801	0.11	0.911	-0.0008871	0.0009949	No mediators
p_pie	cd59	gad2	NOx	-0.0486639	0.0698598	-0.7	0.486	-0.185587	0.0882588	No mediators
te	ceacam8	gad2	NOx	0.000126	0.0004314	0.29	0.77	-0.0007196	0.0009717	Consistent
cde	ceacam8	gad2	NOx	0.0001649	0.0004313	0.38	0.702	-0.0006803	0.0010102	Consistent
intref	ceacam8	gad2	NOx	-2.17e-08	6.96e-07	-0.03	0.975	-1.39e-06	1.34e-06	Consistent
intmed	ceacam8	gad2	NOx	-1.43e-07	3.8e-07	-0.37	0.708	-8.88e-07	6.03e-07	Consistent
pie	ceacam8	gad2	NOx	-3.87e-05	1.54e-05	-2.52	0.012	-6.88e-05	-8.63e-06	Consistent
p_cde	ceacam8	gad2	NOx	1.30846	1.06649	1.23	0.22	-0.781819	3.39874	Consistent
p_intref	ceacam8	gad2	NOx	-0.0001723	0.0055485	-0.03	0.975	-0.0110472	0.0107026	Consistent
p_intmed	ceacam8	gad2	NOx	-0.0011309	0.0047559	-0.24	0.812	-0.0104523	0.0081906	Consistent
p_pie	ceacam8	gad2	NOx	-0.307158	1.06224	-0.29	0.772	-2.38912	1.7748	Consistent
te	clec4d	gad2	NOx	0.0003332	0.0004275	0.78	0.436	-0.0005046	0.001171	Consistent
cde	clec4d	gad2	NOx	0.0003692	0.0004272	0.86	0.387	-0.0004681	0.0012065	Consistent
intref	clec4d	gad2	NOx	-1.62e-07	1.62e-06	-0.1	0.92	-3.34e-06	3.01e-06	Consistent
intmed	clec4d	gad2	NOx	-2.73e-07	3.15e-07	-0.87	0.386	-8.91e-07	3.45e-07	Consistent
pie	clec4d	gad2	NOx	-3.56e-05	1.64e-05	-2.17	0.03	-6.77e-05	-3.39e-06	Consistent
p_cde	clec4d	gad2	NOx	1.10802	0.148831	7.44	0	0.816321	1.39973	Consistent
p_intref	clec4d	gad2	NOx	-0.0004856	0.004898	-0.1	0.921	-0.0100855	0.0091144	Consistent
p_intmed	clec4d	gad2	NOx	-0.0008199	0.0013916	-0.59	0.556	-0.0035475	0.0019076	Consistent
p_pie	clec4d	gad2	NOx	-0.106718	0.147162	-0.73	0.468	-0.39515	0.181714	Consistent
te	cpped1	gad2	NOx	0.000282	0.0004245	0.66	0.506	-0.00055	0.0011141	No mediators
cde	cpped1	gad2	NOx	0.0002849	0.0004244	0.67	0.502	-0.0005469	0.0011168	No mediators
intref	cpped1	gad2	NOx	-3.75e-08	9.36e-07	-0.04	0.968	-1.87e-06	1.8e-06	No mediators
intmed	cpped1	gad2	NOx	-2.32e-08	8.31e-08	-0.28	0.78	-1.86e-07	1.4e-07	No mediators
pie	cpped1	gad2	NOx	-2.82e-06	8.49e-06	-0.33	0.739	-1.95e-05	1.38e-05	No mediators
p_cde	cpped1	gad2	NOx	1.01023	0.0343605	29.4	0	0.942885	1.07758	No mediators
p_intref	cpped1	gad2	NOx	-0.0001331	0.0033244	-0.04	0.968	-0.0066488	0.0063826	No mediators
p_intmed	cpped1	gad2	NOx	-8.22e-05	0.0003233	-0.25	0.799	-0.0007158	0.0005514	No mediators
p_pie	cpped1	gad2	NOx	-0.0100153	0.0339292	-0.3	0.768	-0.0765153	0.0564847	No mediators
te	crtac1	gad2	NOx	0.0002037	0.0004236	0.48	0.631	-0.0006265	0.001034	Inconsistent
cde	crtac1	gad2	NOx	0.0001709	0.0004235	0.4	0.686	-0.0006591	0.001001	Inconsistent
intref	crtac1	gad2	NOx	-1.88e-06	3.43e-06	-0.55	0.584	-8.59e-06	4.84e-06	Inconsistent
intmed	crtac1	gad2	NOx	7.9e-07	4.88e-07	1.62	0.106	-1.67e-07	1.75e-06	Inconsistent
pie	crtac1	gad2	NOx	3.39e-05	1.26e-05	2.68	0.007	9.13e-06	5.86e-05	Inconsistent
p_cde	crtac1	gad2	NOx	0.83913	0.339092	2.47	0.013	0.174522	1.50374	Inconsistent
p_intref	crtac1	gad2	NOx	-0.0092108	0.025747	-0.36	0.721	-0.0596739	0.0412524	Inconsistent
p_intmed	crtac1	gad2	NOx	0.0038763	0.0084742	0.46	0.647	-0.0127329	0.0204854	Inconsistent
p_pie	crtac1	gad2	NOx	0.166205	0.349779	0.48	0.635	-0.519349	0.851758	Inconsistent
te	cstb	gad2	NOx	0.0003334	0.0004287	0.78	0.437	-0.0005067	0.0011736	No mediators
cde	cstb	gad2	NOx	0.0003504	0.0004285	0.82	0.414	-0.0004894	0.0011902	No mediators
intref	cstb	gad2	NOx	-2.99e-07	1.61e-06	-0.19	0.853	-3.46e-06	2.86e-06	No mediators
intmed	cstb	gad2	NOx	-1.5e-07	2.13e-07	-0.7	0.481	-5.68e-07	2.68e-07	No mediators
pie	cstb	gad2	NOx	-1.65e-05	1.32e-05	-1.25	0.21	-4.23e-05	9.3e-06	No mediators
p_cde	cstb	gad2	NOx	1.05085	0.0775619	13.55	0	0.898836	1.20287	No mediators
p_intref	cstb	gad2	NOx	-0.0008972	0.0049619	-0.18	0.857	-0.0106223	0.0088279	No mediators
p_intmed	cstb	gad2	NOx	-0.0004499	0.0008519	-0.53	0.597	-0.0021196	0.0012198	No mediators
p_pie	cstb	gad2	NOx	-0.0495069	0.0758883	-0.65	0.514	-0.198245	0.0992314	No mediators
te	ctss	gad2	NOx	0.0006586	0.0004855	1.36	0.175	-0.0002929	0.0016101	Inconsistent
cde	ctss	gad2	NOx	0.0007052	0.0004853	1.45	0.146	-0.0002461	0.0016564	Inconsistent
intref	ctss	gad2	NOx	1.11e-07	1.16e-06	0.1	0.923	-2.15e-06	2.38e-06	Inconsistent
intmed	ctss	gad2	NOx	-2.71e-07	5.77e-07	-0.47	0.638	-1.4e-06	8.59e-07	Inconsistent
pie	ctss	gad2	NOx	-4.64e-05	1.71e-05	-2.71	0.007	-7.99e-05	-1.28e-05	Inconsistent
p_cde	ctss	gad2	NOx	1.07068	0.058859	18.19	0	0.95532	1.18604	Inconsistent
p_intref	ctss	gad2	NOx	0.0001687	0.0017579	0.1	0.924	-0.0032767	0.0036142	Inconsistent
p_intmed	ctss	gad2	NOx	-0.0004116	0.0009132	-0.45	0.652	-0.0022014	0.0013782	Inconsistent
p_pie	ctss	gad2	NOx	-0.0704391	0.0586655	-1.2	0.23	-0.185421	0.0445431	Inconsistent
te	cxadr	gad2	NOx	0.0003111	0.0004269	0.73	0.466	-0.0005257	0.0011479	No mediators
cde	cxadr	gad2	NOx	0.0003035	0.0004265	0.71	0.477	-0.0005325	0.0011395	No mediators
intref	cxadr	gad2	NOx	-2.11e-07	9.66e-07	-0.22	0.828	-2.1e-06	1.68e-06	No mediators
intmed	cxadr	gad2	NOx	2.66e-08	8.56e-08	0.31	0.756	-1.41e-07	1.94e-07	No mediators
pie	cxadr	gad2	NOx	7.78e-06	1.86e-05	0.42	0.676	-2.87e-05	4.42e-05	No mediators
p_cde	cxadr	gad2	NOx	0.975589	0.0674195	14.47	0	0.843449	1.10773	No mediators
p_intref	cxadr	gad2	NOx	-0.0006768	0.0032471	-0.21	0.835	-0.007041	0.0056874	No mediators
p_intmed	cxadr	gad2	NOx	8.55e-05	0.0002964	0.29	0.773	-0.0004954	0.0006665	No mediators
p_pie	cxadr	gad2	NOx	0.0250021	0.0676414	0.37	0.712	-0.107573	0.157577	No mediators
te	defb4a_defb4b	gad2	NOx	0.0003801	0.000429	0.89	0.376	-0.0004608	0.0012209	No mediators
cde	defb4a_defb4b	gad2	NOx	0.0003738	0.0004289	0.87	0.384	-0.0004669	0.0012145	No mediators
intref	defb4a_defb4b	gad2	NOx	-3.25e-07	2.46e-06	-0.13	0.895	-5.15e-06	4.5e-06	No mediators
intmed	defb4a_defb4b	gad2	NOx	1.54e-07	2.13e-07	0.72	0.47	-2.63e-07	5.71e-07	No mediators
pie	defb4a_defb4b	gad2	NOx	6.47e-06	7.91e-06	0.82	0.413	-9.03e-06	2.2e-05	No mediators
p_cde	defb4a_defb4b	gad2	NOx	0.98343	0.0286122	34.37	0	0.927352	1.03951	No mediators
p_intref	defb4a_defb4b	gad2	NOx	-0.0008551	0.0065565	-0.13	0.896	-0.0137057	0.0119955	No mediators
p_intmed	defb4a_defb4b	gad2	NOx	0.0004043	0.0007196	0.56	0.574	-0.001006	0.0018147	No mediators
p_pie	defb4a_defb4b	gad2	NOx	0.0170203	0.0280638	0.61	0.544	-0.0379837	0.0720243	No mediators
te	dffa	gad2	NOx	0.0003474	0.0004242	0.82	0.413	-0.0004841	0.0011789	No mediators
cde	dffa	gad2	NOx	0.0003486	0.0004242	0.82	0.411	-0.0004828	0.00118	No mediators
intref	dffa	gad2	NOx	1.12e-07	7.93e-07	0.14	0.887	-1.44e-06	1.67e-06	No mediators
intmed	dffa	gad2	NOx	-9.97e-09	6.07e-08	-0.16	0.869	-1.29e-07	1.09e-07	No mediators
pie	dffa	gad2	NOx	-1.28e-06	7.07e-06	-0.18	0.857	-1.51e-05	1.26e-05	No mediators
p_cde	dffa	gad2	NOx	1.00338	0.0210469	47.67	0	0.962132	1.04463	No mediators
p_intref	dffa	gad2	NOx	0.0003228	0.002317	0.14	0.889	-0.0042185	0.0048641	No mediators
p_intmed	dffa	gad2	NOx	-2.87e-05	0.0001787	-0.16	0.872	-0.0003791	0.0003216	No mediators
p_pie	dffa	gad2	NOx	-0.0036773	0.0209259	-0.18	0.861	-0.0446914	0.0373367	No mediators
te	edar	gad2	NOx	0.0003187	0.0004269	0.75	0.455	-0.0005181	0.0011555	No mediators
cde	edar	gad2	NOx	0.0003073	0.0004269	0.72	0.472	-0.0005294	0.0011439	No mediators
intref	edar	gad2	NOx	7.57e-07	2.43e-06	0.31	0.756	-4.02e-06	5.53e-06	No mediators
intmed	edar	gad2	NOx	-2.76e-07	2.79e-07	-0.99	0.322	-8.23e-07	2.7e-07	No mediators
pie	edar	gad2	NOx	1.1e-05	7.8e-06	1.41	0.16	-4.32e-06	2.63e-05	No mediators
p_cde	edar	gad2	NOx	0.964075	0.0540412	17.84	0	0.858156	1.06999	No mediators
p_intref	edar	gad2	NOx	0.0023738	0.0082503	0.29	0.774	-0.0137965	0.0185441	No mediators
p_intmed	edar	gad2	NOx	-0.0008672	0.0014415	-0.6	0.547	-0.0036926	0.0019582	No mediators
p_pie	edar	gad2	NOx	0.034418	0.0518829	0.66	0.507	-0.0672707	0.136107	No mediators
te	egfl7	gad2	NOx	0.0003598	0.0004313	0.83	0.404	-0.0004854	0.0012051	Inconsistent
cde	egfl7	gad2	NOx	0.0003397	0.0004312	0.79	0.431	-0.0005054	0.0011848	Inconsistent
intref	egfl7	gad2	NOx	1.25e-07	9.15e-07	0.14	0.891	-1.67e-06	1.92e-06	Inconsistent
intmed	egfl7	gad2	NOx	-1.44e-07	3.07e-07	-0.47	0.639	-7.45e-07	4.57e-07	Inconsistent
pie	egfl7	gad2	NOx	2.01e-05	1.04e-05	1.94	0.053	-2.46e-07	4.05e-05	Inconsistent
p_cde	egfl7	gad2	NOx	0.944091	0.0724846	13.02	0	0.802024	1.08616	Inconsistent
p_intref	egfl7	gad2	NOx	0.0003485	0.0025734	0.14	0.892	-0.0046953	0.0053924	Inconsistent
p_intmed	egfl7	gad2	NOx	-0.0004002	0.000971	-0.41	0.68	-0.0023034	0.001503	Inconsistent
p_pie	egfl7	gad2	NOx	0.0559606	0.0725349	0.77	0.44	-0.0862051	0.198126	Inconsistent
te	egln1	gad2	NOx	0.000313	0.000427	0.73	0.464	-0.0005238	0.0011498	No mediators
cde	egln1	gad2	NOx	0.0003167	0.0004268	0.74	0.458	-0.0005199	0.0011533	No mediators
intref	egln1	gad2	NOx	1.22e-09	1.73e-07	0.01	0.994	-3.38e-07	3.41e-07	No mediators
intmed	egln1	gad2	NOx	3.79e-10	5.37e-08	0.01	0.994	-1.05e-07	1.06e-07	No mediators
pie	egln1	gad2	NOx	-3.73e-06	1.01e-05	-0.37	0.712	-2.35e-05	1.61e-05	No mediators
p_cde	egln1	gad2	NOx	1.01192	0.0364972	27.73	0	0.940389	1.08346	No mediators
p_intref	egln1	gad2	NOx	3.9e-06	0.0005539	0.01	0.994	-0.0010817	0.0010895	No mediators
p_intmed	egln1	gad2	NOx	1.21e-06	0.0001715	0.01	0.994	-0.0003349	0.0003373	No mediators
p_pie	egln1	gad2	NOx	-0.0119273	0.0365	-0.33	0.744	-0.0834659	0.0596114	No mediators
te	eloa	gad2	NOx	0.000376	0.0004275	0.88	0.379	-0.0004619	0.0012139	No mediators
cde	eloa	gad2	NOx	0.0003947	0.0004274	0.92	0.356	-0.0004431	0.0012324	No mediators
intref	eloa	gad2	NOx	-3.21e-09	1.13e-07	-0.03	0.977	-2.25e-07	2.18e-07	No mediators
intmed	eloa	gad2	NOx	-1.3e-08	2.96e-07	-0.04	0.965	-5.94e-07	5.68e-07	No mediators
pie	eloa	gad2	NOx	-1.87e-05	1.02e-05	-1.83	0.068	-3.87e-05	1.37e-06	No mediators
p_cde	eloa	gad2	NOx	1.04966	0.0631075	16.63	0	0.925971	1.17335	No mediators
p_intref	eloa	gad2	NOx	-8.55e-06	0.0003002	-0.03	0.977	-0.0005968	0.0005798	No mediators
p_intmed	eloa	gad2	NOx	-3.47e-05	0.0007869	-0.04	0.965	-0.001577	0.0015077	No mediators
p_pie	eloa	gad2	NOx	-0.0496163	0.0630999	-0.79	0.432	-0.17329	0.0740573	No mediators
te	f9	gad2	NOx	0.0003521	0.0004267	0.83	0.409	-0.0004842	0.0011884	No mediators
cde	f9	gad2	NOx	0.0003744	0.0004267	0.88	0.38	-0.000462	0.0012108	No mediators
intref	f9	gad2	NOx	-4.66e-08	1.14e-06	-0.04	0.967	-2.27e-06	2.18e-06	No mediators
intmed	f9	gad2	NOx	-3.16e-07	4.94e-07	-0.64	0.523	-1.29e-06	6.53e-07	No mediators
pie	f9	gad2	NOx	-2.2e-05	1.01e-05	-2.17	0.03	-4.18e-05	-2.11e-06	No mediators
p_cde	f9	gad2	NOx	1.06338	0.0822858	12.92	0	0.902103	1.22466	No mediators
p_intref	f9	gad2	NOx	-0.0001325	0.0032305	-0.04	0.967	-0.0064641	0.0061991	No mediators
p_intmed	f9	gad2	NOx	-0.0008975	0.0017307	-0.52	0.604	-0.0042897	0.0024947	No mediators
p_pie	f9	gad2	NOx	-0.0623499	0.0810994	-0.77	0.442	-0.221302	0.096602	No mediators
te	fabp5	gad2	NOx	0.0002949	0.0004246	0.69	0.487	-0.0005373	0.001127	No mediators
cde	fabp5	gad2	NOx	0.0003017	0.0004245	0.71	0.477	-0.0005302	0.0011337	No mediators
intref	fabp5	gad2	NOx	1.2e-07	1.34e-06	0.09	0.928	-2.5e-06	2.74e-06	No mediators
intmed	fabp5	gad2	NOx	-7.12e-08	1.39e-07	-0.51	0.609	-3.44e-07	2.02e-07	No mediators
pie	fabp5	gad2	NOx	-6.93e-06	9.73e-06	-0.71	0.476	-2.6e-05	1.21e-05	No mediators
p_cde	fabp5	gad2	NOx	1.02334	0.0479696	21.33	0	0.929317	1.11736	No mediators
p_intref	fabp5	gad2	NOx	0.0004082	0.0045713	0.09	0.929	-0.0085513	0.0093678	No mediators
p_intmed	fabp5	gad2	NOx	-0.0002415	0.0005897	-0.41	0.682	-0.0013973	0.0009143	No mediators
p_pie	fabp5	gad2	NOx	-0.0235027	0.0478023	-0.49	0.623	-0.117194	0.0701881	No mediators
te	fkbp4	gad2	NOx	0.0004235	0.0004292	0.99	0.324	-0.0004177	0.0012647	No mediators
cde	fkbp4	gad2	NOx	0.0004202	0.0004291	0.98	0.327	-0.0004208	0.0012613	No mediators
intref	fkbp4	gad2	NOx	2.18e-07	2.07e-06	0.11	0.916	-3.83e-06	4.27e-06	No mediators
intmed	fkbp4	gad2	NOx	5.65e-08	1.62e-07	0.35	0.727	-2.61e-07	3.74e-07	No mediators
pie	fkbp4	gad2	NOx	2.97e-06	8.1e-06	0.37	0.714	-1.29e-05	1.89e-05	No mediators
p_cde	fkbp4	gad2	NOx	0.992334	0.0212543	46.69	0	0.950676	1.03399	No mediators
p_intref	fkbp4	gad2	NOx	0.000515	0.004903	0.11	0.916	-0.0090947	0.0101247	No mediators
p_intmed	fkbp4	gad2	NOx	0.0001334	0.0004038	0.33	0.741	-0.0006581	0.0009249	No mediators
p_pie	fkbp4	gad2	NOx	0.007018	0.0202876	0.35	0.729	-0.0327448	0.0467809	No mediators
te	fus	gad2	NOx	0.0003837	0.0004316	0.89	0.374	-0.0004622	0.0012297	No mediators
cde	fus	gad2	NOx	0.0003854	0.0004316	0.89	0.372	-0.0004605	0.0012312	No mediators
intref	fus	gad2	NOx	1.02e-07	2.17e-06	0.05	0.963	-4.15e-06	4.35e-06	No mediators
intmed	fus	gad2	NOx	-4.05e-08	1.65e-07	-0.25	0.806	-3.64e-07	2.83e-07	No mediators
pie	fus	gad2	NOx	-1.68e-06	6.71e-06	-0.25	0.802	-1.48e-05	1.15e-05	No mediators
p_cde	fus	gad2	NOx	1.00423	0.0192608	52.14	0	0.966476	1.04198	No mediators
p_intref	fus	gad2	NOx	0.0002651	0.005654	0.05	0.963	-0.0108165	0.0113467	No mediators
p_intmed	fus	gad2	NOx	-0.0001056	0.0004477	-0.24	0.814	-0.000983	0.0007718	No mediators
p_pie	fus	gad2	NOx	-0.0043859	0.0182538	-0.24	0.81	-0.0401628	0.031391	No mediators
te	glo1	gad2	NOx	0.0001227	0.0004305	0.29	0.776	-0.000721	0.0009665	No mediators
cde	glo1	gad2	NOx	0.0001428	0.0004304	0.33	0.74	-0.0007007	0.0009863	No mediators
intref	glo1	gad2	NOx	-2.21e-07	2.47e-06	-0.09	0.929	-5.06e-06	4.62e-06	No mediators
intmed	glo1	gad2	NOx	-3.17e-07	3.07e-07	-1.03	0.303	-9.19e-07	2.86e-07	No mediators
pie	glo1	gad2	NOx	-1.96e-05	1.2e-05	-1.63	0.102	-4.3e-05	3.91e-06	No mediators
p_cde	glo1	gad2	NOx	1.1637	0.585394	1.99	0.047	0.016348	2.31105	No mediators
p_intref	glo1	gad2	NOx	-0.0017997	0.0211015	-0.09	0.932	-0.043158	0.0395585	No mediators
p_intmed	glo1	gad2	NOx	-0.0025812	0.009405	-0.27	0.784	-0.0210147	0.0158523	No mediators
p_pie	glo1	gad2	NOx	-0.159318	0.569695	-0.28	0.78	-1.2759	0.957264	No mediators
te	gzmb	gad2	NOx	0.0003178	0.0004269	0.74	0.457	-0.0005189	0.0011545	No mediators
cde	gzmb	gad2	NOx	0.0003099	0.0004268	0.73	0.468	-0.0005267	0.0011465	No mediators
intref	gzmb	gad2	NOx	-1.2e-06	3.98e-06	-0.3	0.763	-9e-06	6.6e-06	No mediators
intmed	gzmb	gad2	NOx	3.63e-07	3.38e-07	1.08	0.282	-2.99e-07	1.03e-06	No mediators
pie	gzmb	gad2	NOx	8.75e-06	7.58e-06	1.15	0.248	-6.11e-06	2.36e-05	No mediators
p_cde	gzmb	gad2	NOx	0.975112	0.0427837	22.79	0	0.891257	1.05897	No mediators
p_intref	gzmb	gad2	NOx	-0.0037748	0.0135438	-0.28	0.78	-0.03032	0.0227705	No mediators
p_intmed	gzmb	gad2	NOx	0.0011434	0.0018527	0.62	0.537	-0.0024879	0.0047747	No mediators
p_pie	gzmb	gad2	NOx	0.0275198	0.0436739	0.63	0.529	-0.0580795	0.113119	No mediators
te	hgf	gad2	NOx	0.0003573	0.0004246	0.84	0.4	-0.0004748	0.0011894	Consistent
cde	hgf	gad2	NOx	0.0004049	0.000424	0.95	0.34	-0.0004261	0.0012358	Consistent
intref	hgf	gad2	NOx	-1.86e-07	8.55e-07	-0.22	0.828	-1.86e-06	1.49e-06	Consistent
intmed	hgf	gad2	NOx	-1.16e-07	2.57e-07	-0.45	0.653	-6.2e-07	3.89e-07	Consistent
pie	hgf	gad2	NOx	-4.73e-05	2.34e-05	-2.02	0.043	-9.31e-05	-1.42e-06	Consistent
p_cde	hgf	gad2	NOx	1.13311	0.174378	6.5	0	0.791339	1.47489	Consistent
p_intref	hgf	gad2	NOx	-0.0005195	0.0024591	-0.21	0.833	-0.0053392	0.0043003	Consistent
p_intmed	hgf	gad2	NOx	-0.0003236	0.0008072	-0.4	0.689	-0.0019057	0.0012586	Consistent
p_pie	hgf	gad2	NOx	-0.13227	0.173465	-0.76	0.446	-0.472254	0.207715	Consistent
te	hpcal1	gad2	NOx	0.0003406	0.0004242	0.8	0.422	-0.0004909	0.0011721	No mediators
cde	hpcal1	gad2	NOx	0.0003507	0.0004242	0.83	0.408	-0.0004807	0.001182	No mediators
intref	hpcal1	gad2	NOx	5.47e-07	3.2e-06	0.17	0.864	-5.72e-06	6.82e-06	No mediators
intmed	hpcal1	gad2	NOx	-3.14e-07	3.01e-07	-1.04	0.297	-9.03e-07	2.76e-07	No mediators
pie	hpcal1	gad2	NOx	-1.03e-05	8.29e-06	-1.24	0.215	-2.65e-05	5.96e-06	No mediators
p_cde	hpcal1	gad2	NOx	1.0295	0.0456313	22.56	0	0.940063	1.11894	No mediators
p_intref	hpcal1	gad2	NOx	0.0016068	0.0095905	0.17	0.867	-0.0171902	0.0204037	No mediators
p_intmed	hpcal1	gad2	NOx	-0.0009214	0.0014634	-0.63	0.529	-0.0037896	0.0019469	No mediators
p_pie	hpcal1	gad2	NOx	-0.0301845	0.0451345	-0.67	0.504	-0.118646	0.0582774	No mediators
te	il15	gad2	NOx	0.0003098	0.0004273	0.73	0.468	-0.0005276	0.0011473	Inconsistent
cde	il15	gad2	NOx	0.0002706	0.0004269	0.63	0.526	-0.0005661	0.0011072	Inconsistent
intref	il15	gad2	NOx	-8.63e-08	5.79e-07	-0.15	0.882	-1.22e-06	1.05e-06	Inconsistent
intmed	il15	gad2	NOx	5.12e-08	2.84e-07	0.18	0.857	-5.05e-07	6.08e-07	Inconsistent
pie	il15	gad2	NOx	3.93e-05	1.94e-05	2.03	0.042	1.33e-06	7.73e-05	Inconsistent
p_cde	il15	gad2	NOx	0.87328	0.183042	4.77	0	0.514525	1.23203	Inconsistent
p_intref	il15	gad2	NOx	-0.0002786	0.0019217	-0.14	0.885	-0.0040451	0.0034878	Inconsistent
p_intmed	il15	gad2	NOx	0.0001652	0.0009525	0.17	0.862	-0.0017017	0.0020322	Inconsistent
p_pie	il15	gad2	NOx	0.126833	0.183196	0.69	0.489	-0.232224	0.48589	Inconsistent
te	il18	gad2	NOx	0.0004548	0.0004267	1.07	0.286	-0.0003815	0.0012911	No mediators
cde	il18	gad2	NOx	0.0004683	0.0004266	1.1	0.272	-0.0003678	0.0013045	No mediators
intref	il18	gad2	NOx	1.66e-07	2.11e-06	0.08	0.937	-3.96e-06	4.29e-06	No mediators
intmed	il18	gad2	NOx	-2.4e-07	2.56e-07	-0.94	0.349	-7.42e-07	2.62e-07	No mediators
pie	il18	gad2	NOx	-1.34e-05	9.4e-06	-1.43	0.153	-3.19e-05	4.98e-06	No mediators
p_cde	il18	gad2	NOx	1.02973	0.0354622	29.04	0	0.960223	1.09923	No mediators
p_intref	il18	gad2	NOx	0.0003648	0.0046418	0.08	0.937	-0.0087329	0.0094626	No mediators
p_intmed	il18	gad2	NOx	-0.0005271	0.0007404	-0.71	0.477	-0.0019782	0.000924	No mediators
p_pie	il18	gad2	NOx	-0.0295651	0.0349244	-0.85	0.397	-0.0980157	0.0388855	No mediators
te	il1rn	gad2	NOx	0.0003662	0.0004276	0.86	0.392	-0.0004719	0.0012043	Consistent
cde	il1rn	gad2	NOx	0.0004353	0.0004272	1.02	0.308	-0.000402	0.0012726	Consistent
intref	il1rn	gad2	NOx	-8.72e-08	1.39e-06	-0.06	0.95	-2.8e-06	2.63e-06	Consistent
intmed	il1rn	gad2	NOx	-3.5e-07	4.44e-07	-0.79	0.43	-1.22e-06	5.2e-07	Consistent
pie	il1rn	gad2	NOx	-6.86e-05	2.15e-05	-3.19	0.001	-0.0001108	-2.65e-05	Consistent
p_cde	il1rn	gad2	NOx	1.18866	0.230495	5.16	0	0.736897	1.64042	Consistent
p_intref	il1rn	gad2	NOx	-0.0002381	0.0037913	-0.06	0.95	-0.0076688	0.0071927	Consistent
p_intmed	il1rn	gad2	NOx	-0.000956	0.0015899	-0.6	0.548	-0.0040721	0.0021601	Consistent
p_pie	il1rn	gad2	NOx	-0.187465	0.22918	-0.82	0.413	-0.636649	0.26172	Consistent
te	klk6	gad2	NOx	0.0003323	0.0004264	0.78	0.436	-0.0005034	0.001168	Inconsistent
cde	klk6	gad2	NOx	0.0003058	0.0004263	0.72	0.473	-0.0005296	0.0011413	Inconsistent
intref	klk6	gad2	NOx	3.35e-07	3.11e-06	0.11	0.914	-5.76e-06	6.43e-06	Inconsistent
intmed	klk6	gad2	NOx	-5.95e-07	4.28e-07	-1.39	0.165	-1.43e-06	2.44e-07	Inconsistent
pie	klk6	gad2	NOx	2.67e-05	1.18e-05	2.26	0.024	3.51e-06	5e-05	Inconsistent
p_cde	klk6	gad2	NOx	0.920329	0.10779	8.54	0	0.709065	1.13159	Inconsistent
p_intref	klk6	gad2	NOx	0.0010075	0.0094388	0.11	0.915	-0.0174922	0.0195071	Inconsistent
p_intmed	klk6	gad2	NOx	-0.0017896	0.0025833	-0.69	0.488	-0.0068527	0.0032735	Inconsistent
p_pie	klk6	gad2	NOx	0.0804528	0.108478	0.74	0.458	-0.13216	0.293066	Inconsistent
te	lgals3	gad2	NOx	0.0002219	0.0004255	0.52	0.602	-0.000612	0.0010559	No mediators
cde	lgals3	gad2	NOx	0.000246	0.0004254	0.58	0.563	-0.0005879	0.0010798	No mediators
intref	lgals3	gad2	NOx	-5.64e-09	1.52e-07	-0.04	0.97	-3.04e-07	2.93e-07	No mediators
intmed	lgals3	gad2	NOx	-2.72e-08	3.45e-07	-0.08	0.937	-7.04e-07	6.49e-07	No mediators
pie	lgals3	gad2	NOx	-2.4e-05	1.07e-05	-2.25	0.024	-4.49e-05	-3.11e-06	No mediators
p_cde	lgals3	gad2	NOx	1.10827	0.213818	5.18	0	0.689194	1.52734	No mediators
p_intref	lgals3	gad2	NOx	-2.54e-05	0.0006868	-0.04	0.97	-0.0013715	0.0013207	No mediators
p_intmed	lgals3	gad2	NOx	-0.0001227	0.0015602	-0.08	0.937	-0.0031806	0.0029352	No mediators
p_pie	lgals3	gad2	NOx	-0.108121	0.213641	-0.51	0.613	-0.52685	0.310607	No mediators
te	lrrn1	gad2	NOx	0.0004095	0.0004309	0.95	0.342	-0.0004351	0.0012541	Consistent
cde	lrrn1	gad2	NOx	0.0003684	0.0004308	0.86	0.392	-0.0004759	0.0012127	Consistent
intref	lrrn1	gad2	NOx	-1.3e-06	2.64e-06	-0.49	0.623	-6.46e-06	3.87e-06	Consistent
intmed	lrrn1	gad2	NOx	6.39e-07	5.12e-07	1.25	0.212	-3.65e-07	1.64e-06	Consistent
pie	lrrn1	gad2	NOx	4.18e-05	1.43e-05	2.92	0.003	1.37e-05	6.98e-05	Consistent
p_cde	lrrn1	gad2	NOx	0.899633	0.110605	8.13	0	0.682852	1.11641	Consistent
p_intref	lrrn1	gad2	NOx	-0.0031636	0.0072903	-0.43	0.664	-0.0174524	0.0111251	Consistent
p_intmed	lrrn1	gad2	NOx	0.0015616	0.0020833	0.75	0.454	-0.0025217	0.0056448	Consistent
p_pie	lrrn1	gad2	NOx	0.101969	0.112041	0.91	0.363	-0.117626	0.321564	Consistent
te	mmp7	gad2	NOx	0.0001177	0.0004308	0.27	0.785	-0.0007267	0.0009621	No mediators
cde	mmp7	gad2	NOx	9.28e-05	0.0004305	0.22	0.829	-0.000751	0.0009365	No mediators
intref	mmp7	gad2	NOx	-1.33e-06	3.6e-06	-0.37	0.711	-8.39e-06	5.72e-06	No mediators
intmed	mmp7	gad2	NOx	4.22e-07	3.41e-07	1.24	0.216	-2.47e-07	1.09e-06	No mediators
pie	mmp7	gad2	NOx	2.58e-05	1.65e-05	1.56	0.118	-6.55e-06	5.82e-05	No mediators
p_cde	mmp7	gad2	NOx	0.788209	0.783204	1.01	0.314	-0.746843	2.32326	No mediators
p_intref	mmp7	gad2	NOx	-0.0113428	0.0518456	-0.22	0.827	-0.112958	0.0902726	No mediators
p_intmed	mmp7	gad2	NOx	0.0035834	0.0133943	0.27	0.789	-0.0226689	0.0298358	No mediators
p_pie	mmp7	gad2	NOx	0.219551	0.810756	0.27	0.787	-1.3695	1.8086	No mediators
te	mmp8	gad2	NOx	0.0003029	0.0004248	0.71	0.476	-0.0005297	0.0011355	No mediators
cde	mmp8	gad2	NOx	0.0003247	0.0004247	0.76	0.445	-0.0005077	0.0011571	No mediators
intref	mmp8	gad2	NOx	-6.04e-08	2.33e-06	-0.03	0.979	-4.62e-06	4.5e-06	No mediators
intmed	mmp8	gad2	NOx	-3.44e-07	3.24e-07	-1.06	0.288	-9.78e-07	2.9e-07	No mediators
pie	mmp8	gad2	NOx	-2.14e-05	1.16e-05	-1.84	0.065	-4.41e-05	1.36e-06	No mediators
p_cde	mmp8	gad2	NOx	1.07184	0.109	9.83	0	0.858205	1.28547	No mediators
p_intref	mmp8	gad2	NOx	-0.0001995	0.007681	-0.03	0.979	-0.015254	0.014855	No mediators
p_intmed	mmp8	gad2	NOx	-0.0011357	0.001909	-0.59	0.552	-0.0048772	0.0026059	No mediators
p_pie	mmp8	gad2	NOx	-0.0705049	0.106867	-0.66	0.509	-0.279961	0.138951	No mediators
te	mmp9	gad2	NOx	0.0003048	0.0004274	0.71	0.476	-0.000533	0.0011426	No mediators
cde	mmp9	gad2	NOx	0.0003129	0.0004274	0.73	0.464	-0.0005247	0.0011505	No mediators
intref	mmp9	gad2	NOx	-1.75e-07	8.49e-07	-0.21	0.837	-1.84e-06	1.49e-06	No mediators
intmed	mmp9	gad2	NOx	-4.52e-08	1.27e-07	-0.36	0.722	-2.94e-07	2.04e-07	No mediators
pie	mmp9	gad2	NOx	-7.91e-06	9.62e-06	-0.82	0.411	-2.68e-05	1.09e-05	No mediators
p_cde	mmp9	gad2	NOx	1.02668	0.0495856	20.71	0	0.92949	1.12386	No mediators
p_intref	mmp9	gad2	NOx	-0.000573	0.0028895	-0.2	0.843	-0.0062363	0.0050904	No mediators
p_intmed	mmp9	gad2	NOx	-0.0001483	0.0004631	-0.32	0.749	-0.001056	0.0007593	No mediators
p_pie	mmp9	gad2	NOx	-0.025955	0.0487002	-0.53	0.594	-0.121405	0.0694956	No mediators
te	mog	gad2	NOx	0.0003024	0.0004245	0.71	0.476	-0.0005296	0.0011343	Inconsistent
cde	mog	gad2	NOx	0.0002758	0.0004243	0.65	0.516	-0.0005558	0.0011075	Inconsistent
intref	mog	gad2	NOx	4.39e-08	1.55e-06	0.03	0.977	-2.99e-06	3.07e-06	Inconsistent
intmed	mog	gad2	NOx	-2.49e-07	3.05e-07	-0.82	0.414	-8.47e-07	3.49e-07	Inconsistent
pie	mog	gad2	NOx	2.67e-05	1.32e-05	2.02	0.043	8.01e-07	5.27e-05	Inconsistent
p_cde	mog	gad2	NOx	0.912221	0.129668	7.04	0	0.658076	1.16637	Inconsistent
p_intref	mog	gad2	NOx	0.000145	0.0051142	0.03	0.977	-0.0098785	0.0101686	Inconsistent
p_intmed	mog	gad2	NOx	-0.000823	0.0015332	-0.54	0.591	-0.0038281	0.002182	Inconsistent
p_pie	mog	gad2	NOx	0.0884567	0.130549	0.68	0.498	-0.167414	0.344327	Inconsistent
te	mpo	gad2	NOx	0.0003078	0.0004274	0.72	0.471	-0.0005299	0.0011454	No mediators
cde	mpo	gad2	NOx	0.0003236	0.0004273	0.76	0.449	-0.0005138	0.001161	No mediators
intref	mpo	gad2	NOx	-2.33e-08	5.16e-07	-0.05	0.964	-1.03e-06	9.87e-07	No mediators
intmed	mpo	gad2	NOx	-5.48e-08	2.1e-07	-0.26	0.794	-4.66e-07	3.57e-07	No mediators
pie	mpo	gad2	NOx	-1.58e-05	1.14e-05	-1.39	0.165	-3.82e-05	6.53e-06	No mediators
p_cde	mpo	gad2	NOx	1.05164	0.0815502	12.9	0	0.891804	1.21148	No mediators
p_intref	mpo	gad2	NOx	-7.56e-05	0.0016777	-0.05	0.964	-0.0033638	0.0032126	No mediators
p_intmed	mpo	gad2	NOx	-0.0001779	0.0007179	-0.25	0.804	-0.001585	0.0012292	No mediators
p_pie	mpo	gad2	NOx	-0.0513861	0.0812188	-0.63	0.527	-0.210572	0.1078	No mediators
te	nucb2	gad2	NOx	0.000311	0.0004249	0.73	0.464	-0.0005219	0.0011438	No mediators
cde	nucb2	gad2	NOx	0.0003324	0.0004247	0.78	0.434	-0.0005	0.0011649	No mediators
intref	nucb2	gad2	NOx	9.57e-09	2.07e-07	0.05	0.963	-3.96e-07	4.15e-07	No mediators
intmed	nucb2	gad2	NOx	-1.1e-08	2.12e-07	-0.05	0.959	-4.27e-07	4.05e-07	No mediators
pie	nucb2	gad2	NOx	-2.15e-05	1.41e-05	-1.52	0.128	-4.91e-05	6.15e-06	No mediators
p_cde	nucb2	gad2	NOx	1.06905	0.105944	10.09	0	0.861403	1.27669	No mediators
p_intref	nucb2	gad2	NOx	3.08e-05	0.0006671	0.05	0.963	-0.0012767	0.0013382	No mediators
p_intmed	nucb2	gad2	NOx	-3.54e-05	0.0006848	-0.05	0.959	-0.0013777	0.0013068	No mediators
p_pie	nucb2	gad2	NOx	-0.0690442	0.105933	-0.65	0.515	-0.276668	0.13858	No mediators
te	ogfr	gad2	NOx	0.0003754	0.000427	0.88	0.379	-0.0004615	0.0012123	No mediators
cde	ogfr	gad2	NOx	0.000385	0.000427	0.9	0.367	-0.0004518	0.0012219	No mediators
intref	ogfr	gad2	NOx	2.75e-08	5.42e-07	0.05	0.959	-1.03e-06	1.09e-06	No mediators
intmed	ogfr	gad2	NOx	-1.06e-08	2.05e-07	-0.05	0.959	-4.13e-07	3.92e-07	No mediators
pie	ogfr	gad2	NOx	-9.66e-06	7.23e-06	-1.34	0.181	-2.38e-05	4.5e-06	No mediators
p_cde	ogfr	gad2	NOx	1.02569	0.0352466	29.1	0	0.956608	1.09477	No mediators
p_intref	ogfr	gad2	NOx	7.33e-05	0.0014436	0.05	0.959	-0.0027561	0.0029027	No mediators
p_intmed	ogfr	gad2	NOx	-2.82e-05	0.0005478	-0.05	0.959	-0.0011019	0.0010455	No mediators
p_pie	ogfr	gad2	NOx	-0.0257349	0.035253	-0.73	0.465	-0.0948295	0.0433597	No mediators
te	olr1	gad2	NOx	0.0002018	0.0004289	0.47	0.638	-0.0006387	0.0010424	Consistent
cde	olr1	gad2	NOx	0.0002343	0.0004288	0.55	0.585	-0.0006062	0.0010749	Consistent
intref	olr1	gad2	NOx	3.03e-09	9.24e-07	0	0.997	-1.81e-06	1.81e-06	Consistent
intmed	olr1	gad2	NOx	2.34e-07	4.98e-07	0.47	0.639	-7.42e-07	1.21e-06	Consistent
pie	olr1	gad2	NOx	-3.27e-05	1.23e-05	-2.67	0.008	-5.68e-05	-8.72e-06	Consistent
p_cde	olr1	gad2	NOx	1.16109	0.348617	3.33	0.001	0.477809	1.84436	Consistent
p_intref	olr1	gad2	NOx	1.5e-05	0.004577	0	0.997	-0.0089557	0.0089857	Consistent
p_intmed	olr1	gad2	NOx	0.001157	0.0035985	0.32	0.748	-0.0058959	0.00821	Consistent
p_pie	olr1	gad2	NOx	-0.162258	0.351218	-0.46	0.644	-0.850632	0.526116	Consistent
te	osm	gad2	NOx	0.0002981	0.0004282	0.7	0.486	-0.0005412	0.0011374	No mediators
cde	osm	gad2	NOx	0.0003081	0.000428	0.72	0.472	-0.0005307	0.0011469	No mediators
intref	osm	gad2	NOx	-3.24e-07	2.05e-06	-0.16	0.875	-4.35e-06	3.7e-06	No mediators
intmed	osm	gad2	NOx	-1.03e-07	1.78e-07	-0.58	0.565	-4.51e-07	2.46e-07	No mediators
pie	osm	gad2	NOx	-9.59e-06	1.42e-05	-0.67	0.501	-3.75e-05	1.83e-05	No mediators
p_cde	osm	gad2	NOx	1.0336	0.0695628	14.86	0	0.897262	1.16994	No mediators
p_intref	osm	gad2	NOx	-0.0010878	0.0070668	-0.15	0.878	-0.0149386	0.0127629	No mediators
p_intmed	osm	gad2	NOx	-0.000344	0.0007832	-0.44	0.66	-0.001879	0.001191	No mediators
p_pie	osm	gad2	NOx	-0.032171	0.0675522	-0.48	0.634	-0.164571	0.100229	No mediators
te	parp1	gad2	NOx	0.0003039	0.0004279	0.71	0.478	-0.0005347	0.0011425	Consistent
cde	parp1	gad2	NOx	0.0003268	0.0004278	0.76	0.445	-0.0005118	0.0011654	Consistent
intref	parp1	gad2	NOx	-6.01e-08	6.61e-07	-0.09	0.928	-1.35e-06	1.23e-06	Consistent
intmed	parp1	gad2	NOx	1.28e-07	4.02e-07	0.32	0.751	-6.61e-07	9.16e-07	Consistent
pie	parp1	gad2	NOx	-2.3e-05	1.04e-05	-2.21	0.027	-4.33e-05	-2.6e-06	Consistent
p_cde	parp1	gad2	NOx	1.07533	0.111888	9.61	0	0.856028	1.29462	Consistent
p_intref	parp1	gad2	NOx	-0.0001978	0.0021972	-0.09	0.928	-0.0045043	0.0041087	Consistent
p_intmed	parp1	gad2	NOx	0.0004198	0.0014863	0.28	0.778	-0.0024933	0.0033329	Consistent
p_pie	parp1	gad2	NOx	-0.0755471	0.112226	-0.67	0.501	-0.295505	0.144411	Consistent
te	pdcd5	gad2	NOx	0.0002874	0.0004243	0.68	0.498	-0.0005443	0.0011191	No mediators
cde	pdcd5	gad2	NOx	0.0002863	0.0004243	0.67	0.5	-0.0005453	0.0011178	No mediators
intref	pdcd5	gad2	NOx	-2.08e-08	5.83e-07	-0.04	0.972	-1.16e-06	1.12e-06	No mediators
intmed	pdcd5	gad2	NOx	5.54e-09	4.66e-08	0.12	0.905	-8.58e-08	9.69e-08	No mediators
pie	pdcd5	gad2	NOx	1.1e-06	8.54e-06	0.13	0.898	-1.56e-05	1.78e-05	No mediators
p_cde	pdcd5	gad2	NOx	0.996239	0.0302692	32.91	0	0.936912	1.05557	No mediators
p_intref	pdcd5	gad2	NOx	-7.24e-05	0.0020334	-0.04	0.972	-0.0040579	0.003913	No mediators
p_intmed	pdcd5	gad2	NOx	1.93e-05	0.0001642	0.12	0.907	-0.0003026	0.0003411	No mediators
p_pie	pdcd5	gad2	NOx	0.0038146	0.0301403	0.13	0.899	-0.0552594	0.0628885	No mediators
te	pglyrp1	gad2	NOx	0.0002072	0.0004247	0.49	0.626	-0.0006252	0.0010397	Consistent
cde	pglyrp1	gad2	NOx	0.0002363	0.0004247	0.56	0.578	-0.000596	0.0010687	Consistent
intref	pglyrp1	gad2	NOx	-1.06e-11	5.99e-07	0	1	-1.17e-06	1.17e-06	Consistent
intmed	pglyrp1	gad2	NOx	1.27e-07	3.96e-07	0.32	0.749	-6.5e-07	9.04e-07	Consistent
pie	pglyrp1	gad2	NOx	-2.92e-05	1.2e-05	-2.43	0.015	-5.28e-05	-5.69e-06	Consistent
p_cde	pglyrp1	gad2	NOx	1.14046	0.294786	3.87	0	0.562686	1.71823	Consistent
p_intref	pglyrp1	gad2	NOx	-5.1e-08	0.0028859	0	1	-0.0056562	0.0056561	Consistent
p_intmed	pglyrp1	gad2	NOx	0.0006117	0.0023476	0.26	0.794	-0.0039896	0.005213	Consistent
p_pie	pglyrp1	gad2	NOx	-0.141067	0.296121	-0.48	0.634	-0.721454	0.439319	Consistent
te	polr2f	gad2	NOx	0.0003844	0.0004273	0.9	0.368	-0.0004531	0.0012218	No mediators
cde	polr2f	gad2	NOx	0.0003941	0.0004271	0.92	0.356	-0.000443	0.0012312	No mediators
intref	polr2f	gad2	NOx	-1.12e-07	1.07e-06	-0.11	0.916	-2.2e-06	1.98e-06	No mediators
intmed	polr2f	gad2	NOx	-5.9e-08	1.34e-07	-0.44	0.659	-3.21e-07	2.03e-07	No mediators
pie	polr2f	gad2	NOx	-9.56e-06	1.27e-05	-0.75	0.453	-3.45e-05	1.54e-05	No mediators
p_cde	polr2f	gad2	NOx	1.02531	0.0442194	23.19	0	0.938642	1.11198	No mediators
p_intref	polr2f	gad2	NOx	-0.0002919	0.0027914	-0.1	0.917	-0.0057628	0.0051791	No mediators
p_intmed	polr2f	gad2	NOx	-0.0001534	0.0003852	-0.4	0.69	-0.0009084	0.0006016	No mediators
p_pie	polr2f	gad2	NOx	-0.0248649	0.0437437	-0.57	0.57	-0.110601	0.0608712	No mediators
te	psip1	gad2	NOx	0.0003212	0.0004273	0.75	0.452	-0.0005162	0.0011587	No mediators
cde	psip1	gad2	NOx	0.0003388	0.0004271	0.79	0.428	-0.0004984	0.0011759	No mediators
intref	psip1	gad2	NOx	4.07e-09	8.95e-07	0	0.996	-1.75e-06	1.76e-06	No mediators
intmed	psip1	gad2	NOx	-1.02e-07	2.25e-07	-0.45	0.65	-5.43e-07	3.39e-07	No mediators
pie	psip1	gad2	NOx	-1.74e-05	1.19e-05	-1.47	0.142	-4.07e-05	5.81e-06	No mediators
p_cde	psip1	gad2	NOx	1.05457	0.0823509	12.81	0	0.893164	1.21597	No mediators
p_intref	psip1	gad2	NOx	1.27e-05	0.0027868	0	0.996	-0.0054493	0.0054746	No mediators
p_intmed	psip1	gad2	NOx	-0.0003184	0.0008076	-0.39	0.693	-0.0019014	0.0012645	No mediators
p_pie	psip1	gad2	NOx	-0.0542629	0.0819071	-0.66	0.508	-0.214798	0.106272	No mediators
te	psmg3	gad2	NOx	0.0003101	0.000427	0.73	0.468	-0.0005267	0.001147	No mediators
cde	psmg3	gad2	NOx	0.0003219	0.0004269	0.75	0.451	-0.0005148	0.0011586	No mediators
intref	psmg3	gad2	NOx	8.65e-09	7.22e-07	0.01	0.99	-1.41e-06	1.42e-06	No mediators
intmed	psmg3	gad2	NOx	6.49e-08	1.78e-07	0.36	0.716	-2.85e-07	4.15e-07	No mediators
pie	psmg3	gad2	NOx	-1.18e-05	1.02e-05	-1.16	0.244	-3.18e-05	8.09e-06	No mediators
p_cde	psmg3	gad2	NOx	1.03794	0.062272	16.67	0	0.915886	1.15999	No mediators
p_intref	psmg3	gad2	NOx	2.79e-05	0.0023294	0.01	0.99	-0.0045377	0.0045935	No mediators
p_intmed	psmg3	gad2	NOx	0.0002093	0.0006494	0.32	0.747	-0.0010635	0.0014821	No mediators
p_pie	psmg3	gad2	NOx	-0.0381743	0.0625605	-0.61	0.542	-0.160791	0.0844421	No mediators
te	ptprn2	gad2	NOx	0.0004319	0.0004302	1	0.315	-0.0004112	0.001275	Inconsistent
cde	ptprn2	gad2	NOx	0.0003967	0.00043	0.92	0.356	-0.0004461	0.0012394	Inconsistent
intref	ptprn2	gad2	NOx	1.04e-07	8.56e-07	0.12	0.903	-1.57e-06	1.78e-06	Inconsistent
intmed	ptprn2	gad2	NOx	-1.57e-07	3.67e-07	-0.43	0.669	-8.77e-07	5.62e-07	Inconsistent
pie	ptprn2	gad2	NOx	3.53e-05	1.49e-05	2.37	0.018	6.07e-06	6.44e-05	Inconsistent
p_cde	ptprn2	gad2	NOx	0.918488	0.0872447	10.53	0	0.747491	1.08948	Inconsistent
p_intref	ptprn2	gad2	NOx	0.0002406	0.0019921	0.12	0.904	-0.0036638	0.004145	Inconsistent
p_intmed	ptprn2	gad2	NOx	-0.0003638	0.0009077	-0.4	0.689	-0.0021429	0.0014153	Inconsistent
p_pie	ptprn2	gad2	NOx	0.0816354	0.0873549	0.93	0.35	-0.0895771	0.252848	Inconsistent
te	pts	gad2	NOx	0.0002304	0.0004339	0.53	0.595	-0.00062	0.0010807	No mediators
cde	pts	gad2	NOx	0.0002423	0.0004337	0.56	0.576	-0.0006077	0.0010924	No mediators
intref	pts	gad2	NOx	2.05e-08	2.78e-07	0.07	0.941	-5.24e-07	5.65e-07	No mediators
intmed	pts	gad2	NOx	1.53e-08	1.49e-07	0.1	0.918	-2.76e-07	3.06e-07	No mediators
pie	pts	gad2	NOx	-1.2e-05	1.17e-05	-1.03	0.304	-3.49e-05	1.09e-05	No mediators
p_cde	pts	gad2	NOx	1.05193	0.111278	9.45	0	0.833828	1.27003	No mediators
p_intref	pts	gad2	NOx	8.88e-05	0.0012211	0.07	0.942	-0.0023045	0.002482	No mediators
p_intmed	pts	gad2	NOx	6.63e-05	0.0006602	0.1	0.92	-0.0012278	0.0013603	No mediators
p_pie	pts	gad2	NOx	-0.0520843	0.111581	-0.47	0.641	-0.270779	0.16661	No mediators
te	qdpr	gad2	NOx	0.0002726	0.000427	0.64	0.523	-0.0005643	0.0011096	No mediators
cde	qdpr	gad2	NOx	0.0002802	0.000427	0.66	0.512	-0.0005567	0.0011171	No mediators
intref	qdpr	gad2	NOx	-7.1e-08	1.05e-06	-0.07	0.946	-2.13e-06	1.99e-06	No mediators
intmed	qdpr	gad2	NOx	8.76e-08	1.77e-07	0.49	0.621	-2.59e-07	4.35e-07	No mediators
pie	qdpr	gad2	NOx	-7.61e-06	7.21e-06	-1.06	0.291	-2.17e-05	6.52e-06	No mediators
p_cde	qdpr	gad2	NOx	1.02786	0.0514339	19.98	0	0.927049	1.12867	No mediators
p_intref	qdpr	gad2	NOx	-0.0002606	0.0038818	-0.07	0.946	-0.0078687	0.0073476	No mediators
p_intmed	qdpr	gad2	NOx	0.0003212	0.0008283	0.39	0.698	-0.0013022	0.0019447	No mediators
p_pie	qdpr	gad2	NOx	-0.0279182	0.0514423	-0.54	0.587	-0.128743	0.0729068	No mediators
te	rbks	gad2	NOx	0.0004508	0.0004338	1.04	0.299	-0.0003993	0.001301	No mediators
cde	rbks	gad2	NOx	0.0004611	0.0004337	1.06	0.288	-0.0003889	0.0013112	No mediators
intref	rbks	gad2	NOx	1.87e-07	2.42e-06	0.08	0.938	-4.56e-06	4.93e-06	No mediators
intmed	rbks	gad2	NOx	2.73e-07	2.83e-07	0.96	0.335	-2.81e-07	8.26e-07	No mediators
pie	rbks	gad2	NOx	-1.08e-05	7.92e-06	-1.36	0.174	-2.63e-05	4.76e-06	No mediators
p_cde	rbks	gad2	NOx	1.02287	0.028756	35.57	0	0.966511	1.07923	No mediators
p_intref	rbks	gad2	NOx	0.0004143	0.0053819	0.08	0.939	-0.010134	0.0109626	No mediators
p_intmed	rbks	gad2	NOx	0.0006045	0.0008659	0.7	0.485	-0.0010926	0.0023016	No mediators
p_pie	rbks	gad2	NOx	-0.0238903	0.0291409	-0.82	0.412	-0.0810055	0.0332249	No mediators
te	rilp	gad2	NOx	0.0003402	0.000425	0.8	0.423	-0.0004927	0.0011731	No mediators
cde	rilp	gad2	NOx	0.0003471	0.0004249	0.82	0.414	-0.0004857	0.00118	No mediators
intref	rilp	gad2	NOx	3.09e-08	4.66e-07	0.07	0.947	-8.83e-07	9.44e-07	No mediators
intmed	rilp	gad2	NOx	-3.4e-08	1.44e-07	-0.24	0.813	-3.16e-07	2.48e-07	No mediators
pie	rilp	gad2	NOx	-6.92e-06	7.15e-06	-0.97	0.333	-2.09e-05	7.09e-06	No mediators
p_cde	rilp	gad2	NOx	1.02036	0.0332982	30.64	0	0.955099	1.08563	No mediators
p_intref	rilp	gad2	NOx	9.08e-05	0.0013746	0.07	0.947	-0.0026034	0.0027851	No mediators
p_intmed	rilp	gad2	NOx	-0.0001001	0.0004423	-0.23	0.821	-0.0009669	0.0007667	No mediators
p_pie	rilp	gad2	NOx	-0.0203532	0.0332316	-0.61	0.54	-0.085486	0.0447796	No mediators
te	scg2	gad2	NOx	0.0003442	0.0004256	0.81	0.419	-0.0004899	0.0011784	No mediators
cde	scg2	gad2	NOx	0.0003438	0.0004255	0.81	0.419	-0.0004901	0.0011777	No mediators
intref	scg2	gad2	NOx	-1.03e-08	2.28e-07	-0.05	0.964	-4.57e-07	4.36e-07	No mediators
intmed	scg2	gad2	NOx	-2.88e-10	8.95e-09	-0.03	0.974	-1.78e-08	1.73e-08	No mediators
pie	scg2	gad2	NOx	4.53e-07	1.07e-05	0.04	0.966	-2.05e-05	2.14e-05	No mediators
p_cde	scg2	gad2	NOx	0.998714	0.0310705	32.14	0	0.937817	1.05961	No mediators
p_intref	scg2	gad2	NOx	-3e-05	0.0006634	-0.05	0.964	-0.0013302	0.0012703	No mediators
p_intmed	scg2	gad2	NOx	-8.37e-07	2.6e-05	-0.03	0.974	-5.18e-05	5.02e-05	No mediators
p_pie	scg2	gad2	NOx	0.0013169	0.0310753	0.04	0.966	-0.0595896	0.0622235	No mediators
te	sit1	gad2	NOx	0.0004405	0.0004308	1.02	0.306	-0.0004038	0.0012849	No mediators
cde	sit1	gad2	NOx	0.0004456	0.0004305	1.03	0.301	-0.0003982	0.0012894	No mediators
intref	sit1	gad2	NOx	-8.72e-08	3.56e-06	-0.02	0.98	-7.07e-06	6.9e-06	No mediators
intmed	sit1	gad2	NOx	-8.87e-08	2.69e-07	-0.33	0.742	-6.16e-07	4.39e-07	No mediators
pie	sit1	gad2	NOx	-4.85e-06	1.45e-05	-0.33	0.738	-3.33e-05	2.36e-05	No mediators
p_cde	sit1	gad2	NOx	1.01141	0.0363639	27.81	0	0.940139	1.08268	No mediators
p_intref	sit1	gad2	NOx	-0.000198	0.0080941	-0.02	0.98	-0.0160622	0.0156662	No mediators
p_intmed	sit1	gad2	NOx	-0.0002014	0.0006478	-0.31	0.756	-0.0014711	0.0010682	No mediators
p_pie	sit1	gad2	NOx	-0.0110116	0.035004	-0.31	0.753	-0.0796182	0.057595	No mediators
te	slc16a1	gad2	NOx	0.0001833	0.0004328	0.42	0.672	-0.0006649	0.0010316	No mediators
cde	slc16a1	gad2	NOx	0.0001938	0.0004328	0.45	0.654	-0.0006544	0.001042	No mediators
intref	slc16a1	gad2	NOx	-2.66e-07	1.76e-06	-0.15	0.88	-3.71e-06	3.18e-06	No mediators
intmed	slc16a1	gad2	NOx	2.12e-07	2.75e-07	0.77	0.439	-3.26e-07	7.5e-07	No mediators
pie	slc16a1	gad2	NOx	-1.04e-05	7.34e-06	-1.42	0.157	-2.48e-05	3.99e-06	No mediators
p_cde	slc16a1	gad2	NOx	1.05702	0.141188	7.49	0	0.780297	1.33374	No mediators
p_intref	slc16a1	gad2	NOx	-0.0014484	0.0102043	-0.14	0.887	-0.0214485	0.0185516	No mediators
p_intmed	slc16a1	gad2	NOx	0.0011587	0.0031497	0.37	0.713	-0.0050146	0.007332	No mediators
p_pie	slc16a1	gad2	NOx	-0.0567306	0.14027	-0.4	0.686	-0.331655	0.218194	No mediators
te	srp14	gad2	NOx	0.0003851	0.0004271	0.9	0.367	-0.000452	0.0012223	No mediators
cde	srp14	gad2	NOx	0.0003899	0.000427	0.91	0.361	-0.0004471	0.0012269	No mediators
intref	srp14	gad2	NOx	-6.31e-08	1.53e-06	-0.04	0.967	-3.05e-06	2.93e-06	No mediators
intmed	srp14	gad2	NOx	-6.31e-08	1.38e-07	-0.46	0.648	-3.34e-07	2.08e-07	No mediators
pie	srp14	gad2	NOx	-4.69e-06	8.5e-06	-0.55	0.581	-2.13e-05	1.2e-05	No mediators
p_cde	srp14	gad2	NOx	1.01249	0.0267097	37.91	0	0.960145	1.06485	No mediators
p_intref	srp14	gad2	NOx	-0.0001638	0.0039648	-0.04	0.967	-0.0079347	0.0076071	No mediators
p_intmed	srp14	gad2	NOx	-0.0001639	0.0004023	-0.41	0.684	-0.0009524	0.0006246	No mediators
p_pie	srp14	gad2	NOx	-0.0121675	0.026092	-0.47	0.641	-0.0633069	0.0389719	No mediators
te	tff1	gad2	NOx	0.0002809	0.000428	0.66	0.512	-0.0005579	0.0011197	No mediators
cde	tff1	gad2	NOx	0.0002639	0.0004278	0.62	0.537	-0.0005746	0.0011024	No mediators
intref	tff1	gad2	NOx	-6.66e-07	2.25e-06	-0.3	0.767	-5.08e-06	3.75e-06	No mediators
intmed	tff1	gad2	NOx	2.56e-07	2.6e-07	0.99	0.324	-2.53e-07	7.65e-07	No mediators
pie	tff1	gad2	NOx	1.74e-05	1.16e-05	1.5	0.135	-5.41e-06	4.02e-05	No mediators
p_cde	tff1	gad2	NOx	0.93953	0.100416	9.36	0	0.742718	1.13634	No mediators
p_intref	tff1	gad2	NOx	-0.0023729	0.0088389	-0.27	0.788	-0.0196969	0.0149511	No mediators
p_intmed	tff1	gad2	NOx	0.0009122	0.0016755	0.54	0.586	-0.0023718	0.0041962	No mediators
p_pie	tff1	gad2	NOx	0.0619308	0.102078	0.61	0.544	-0.138139	0.262001	No mediators
te	thop1	gad2	NOx	0.0002846	0.0004275	0.67	0.506	-0.0005532	0.0011224	No mediators
cde	thop1	gad2	NOx	0.0002917	0.0004274	0.68	0.495	-0.000546	0.0011294	No mediators
intref	thop1	gad2	NOx	-3.2e-08	4.43e-07	-0.07	0.943	-9.01e-07	8.37e-07	No mediators
intmed	thop1	gad2	NOx	-3.32e-08	1.49e-07	-0.22	0.823	-3.25e-07	2.58e-07	No mediators
pie	thop1	gad2	NOx	-7.03e-06	7.05e-06	-1	0.318	-2.08e-05	6.78e-06	No mediators
p_cde	thop1	gad2	NOx	1.02493	0.0452498	22.65	0	0.936246	1.11362	No mediators
p_intref	thop1	gad2	NOx	-0.0001123	0.0015663	-0.07	0.943	-0.0031822	0.0029577	No mediators
p_intmed	thop1	gad2	NOx	-0.0001167	0.0005499	-0.21	0.832	-0.0011945	0.0009612	No mediators
p_pie	thop1	gad2	NOx	-0.024705	0.0449149	-0.55	0.582	-0.112737	0.0633266	No mediators
te	tmsb10	gad2	NOx	0.0003036	0.0004271	0.71	0.477	-0.0005335	0.0011406	No mediators
cde	tmsb10	gad2	NOx	0.0003155	0.000427	0.74	0.46	-0.0005213	0.0011524	No mediators
intref	tmsb10	gad2	NOx	7.22e-08	1.8e-06	0.04	0.968	-3.46e-06	3.61e-06	No mediators
intmed	tmsb10	gad2	NOx	-1.59e-07	2.13e-07	-0.75	0.454	-5.76e-07	2.58e-07	No mediators
pie	tmsb10	gad2	NOx	-1.19e-05	1.03e-05	-1.15	0.251	-3.22e-05	8.41e-06	No mediators
p_cde	tmsb10	gad2	NOx	1.03941	0.0661496	15.71	0	0.909755	1.16906	No mediators
p_intref	tmsb10	gad2	NOx	0.0002378	0.0059499	0.04	0.968	-0.0114238	0.0118993	No mediators
p_intmed	tmsb10	gad2	NOx	-0.0005252	0.0010258	-0.51	0.609	-0.0025357	0.0014854	No mediators
p_pie	tmsb10	gad2	NOx	-0.0391186	0.0653945	-0.6	0.55	-0.16729	0.0890522	No mediators
te	tnfsf14	gad2	NOx	0.0004373	0.0004292	1.02	0.308	-0.0004039	0.0012786	No mediators
cde	tnfsf14	gad2	NOx	0.0004587	0.0004291	1.07	0.285	-0.0003823	0.0012996	No mediators
intref	tnfsf14	gad2	NOx	1.68e-07	9e-07	0.19	0.852	-1.6e-06	1.93e-06	No mediators
intmed	tnfsf14	gad2	NOx	-1.16e-07	2.77e-07	-0.42	0.676	-6.59e-07	4.27e-07	No mediators
pie	tnfsf14	gad2	NOx	-2.14e-05	1.19e-05	-1.79	0.073	-4.48e-05	2.03e-06	No mediators
p_cde	tnfsf14	gad2	NOx	1.04878	0.055777	18.8	0	0.939461	1.1581	No mediators
p_intref	tnfsf14	gad2	NOx	0.0003838	0.0020888	0.18	0.854	-0.0037101	0.0044777	No mediators
p_intmed	tnfsf14	gad2	NOx	-0.0002649	0.0006811	-0.39	0.697	-0.0015999	0.00107	No mediators
p_pie	tnfsf14	gad2	NOx	-0.0489007	0.0558028	-0.88	0.381	-0.158272	0.0604708	No mediators
te	triap1	gad2	NOx	0.0003068	0.0004244	0.72	0.47	-0.000525	0.0011387	No mediators
cde	triap1	gad2	NOx	0.0003197	0.0004243	0.75	0.451	-0.000512	0.0011514	No mediators
intref	triap1	gad2	NOx	2.87e-07	2.32e-06	0.12	0.901	-4.25e-06	4.83e-06	No mediators
intmed	triap1	gad2	NOx	-2.53e-07	2.64e-07	-0.96	0.338	-7.72e-07	2.65e-07	No mediators
pie	triap1	gad2	NOx	-1.29e-05	9.32e-06	-1.39	0.166	-3.12e-05	5.36e-06	No mediators
p_cde	triap1	gad2	NOx	1.042	0.0666713	15.63	0	0.911322	1.17267	No mediators
p_intref	triap1	gad2	NOx	0.0009366	0.0076498	0.12	0.903	-0.0140566	0.0159299	No mediators
p_intmed	triap1	gad2	NOx	-0.0008259	0.0014401	-0.57	0.566	-0.0036484	0.0019965	No mediators
p_pie	triap1	gad2	NOx	-0.0421059	0.0662178	-0.64	0.525	-0.17189	0.0876785	No mediators
te	zbtb17	gad2	NOx	0.0001313	0.0004308	0.3	0.761	-0.000713	0.0009756	No mediators
cde	zbtb17	gad2	NOx	0.0001492	0.0004305	0.35	0.729	-0.0006946	0.000993	No mediators
intref	zbtb17	gad2	NOx	-3.18e-07	1.94e-06	-0.16	0.87	-4.12e-06	3.49e-06	No mediators
intmed	zbtb17	gad2	NOx	-1.6e-07	2.17e-07	-0.74	0.461	-5.85e-07	2.66e-07	No mediators
pie	zbtb17	gad2	NOx	-1.74e-05	1.57e-05	-1.11	0.268	-4.81e-05	1.34e-05	No mediators
p_cde	zbtb17	gad2	NOx	1.13596	0.46625	2.44	0.015	0.222132	2.0498	No mediators
p_intref	zbtb17	gad2	NOx	-0.0024194	0.0167526	-0.14	0.885	-0.0352539	0.0304152	No mediators
p_intmed	zbtb17	gad2	NOx	-0.0012177	0.0043149	-0.28	0.778	-0.0096746	0.0072393	No mediators
p_pie	zbtb17	gad2	NOx	-0.132328	0.454407	-0.29	0.771	-1.02295	0.758294	No mediators
te	adamts13	gad2	PM10	0.0023363	0.0031394	0.74	0.457	-0.0038169	0.0084895	No mediators
cde	adamts13	gad2	PM10	0.0023204	0.003139	0.74	0.46	-0.0038319	0.0084727	No mediators
intref	adamts13	gad2	PM10	-2.21e-06	1.1e-05	-0.2	0.84	-2.37e-05	1.93e-05	No mediators
intmed	adamts13	gad2	PM10	1.85e-06	6.24e-06	0.3	0.766	-1.04e-05	1.41e-05	No mediators
pie	adamts13	gad2	PM10	1.63e-05	4.91e-05	0.33	0.741	-8e-05	0.0001126	No mediators
p_cde	adamts13	gad2	PM10	0.993193	0.0242717	40.92	0	0.945621	1.04076	No mediators
p_intref	adamts13	gad2	PM10	-0.0009469	0.0048647	-0.19	0.846	-0.0104815	0.0085877	No mediators
p_intmed	adamts13	gad2	PM10	0.0007926	0.0028605	0.28	0.782	-0.0048139	0.0063991	No mediators
p_pie	adamts13	gad2	PM10	0.0069614	0.0228778	0.3	0.761	-0.0378783	0.051801	No mediators
te	akt1s1	gad2	PM10	0.0016461	0.0032083	0.51	0.608	-0.004642	0.0079342	No mediators
cde	akt1s1	gad2	PM10	0.0015116	0.003208	0.47	0.637	-0.0047759	0.0077991	No mediators
intref	akt1s1	gad2	PM10	-4.24e-06	1.18e-05	-0.36	0.719	-2.73e-05	1.88e-05	No mediators
intmed	akt1s1	gad2	PM10	1.03e-05	2.1e-05	0.49	0.624	-3.08e-05	5.14e-05	No mediators
pie	akt1s1	gad2	PM10	0.0001285	6.82e-05	1.88	0.059	-5.12e-06	0.0002621	No mediators
p_cde	akt1s1	gad2	PM10	0.918276	0.164185	5.59	0	0.59648	1.24007	No mediators
p_intref	akt1s1	gad2	PM10	-0.0025734	0.0086619	-0.3	0.766	-0.0195504	0.0144035	No mediators
p_intmed	akt1s1	gad2	PM10	0.0062465	0.0174042	0.36	0.72	-0.0278651	0.0403581	No mediators
p_pie	akt1s1	gad2	PM10	0.0780509	0.157214	0.5	0.62	-0.230083	0.386185	No mediators
te	aldh1a1	gad2	PM10	0.0022062	0.0031603	0.7	0.485	-0.0039879	0.0084004	No mediators
cde	aldh1a1	gad2	PM10	0.0020615	0.0031604	0.65	0.514	-0.0041328	0.0082557	No mediators
intref	aldh1a1	gad2	PM10	-2.46e-05	2.95e-05	-0.84	0.403	-8.25e-05	3.32e-05	No mediators
intmed	aldh1a1	gad2	PM10	4.49e-05	3.02e-05	1.49	0.137	-1.43e-05	0.0001042	No mediators
pie	aldh1a1	gad2	PM10	0.0001245	6.77e-05	1.84	0.066	-8.24e-06	0.0002572	No mediators
p_cde	aldh1a1	gad2	PM10	0.934377	0.099495	9.39	0	0.73937	1.12938	No mediators
p_intref	aldh1a1	gad2	PM10	-0.0111701	0.0209406	-0.53	0.594	-0.0522129	0.0298727	No mediators
p_intmed	aldh1a1	gad2	PM10	0.0203658	0.0322753	0.63	0.528	-0.0428926	0.0836241	No mediators
p_pie	aldh1a1	gad2	PM10	0.0564273	0.0861666	0.65	0.513	-0.112456	0.225311	No mediators
te	aldh3a1	gad2	PM10	0.0020689	0.0031737	0.65	0.514	-0.0041514	0.0082892	No mediators
cde	aldh3a1	gad2	PM10	0.0019885	0.0031721	0.63	0.531	-0.0042287	0.0082058	No mediators
intref	aldh3a1	gad2	PM10	-8.52e-06	2.55e-05	-0.33	0.738	-5.85e-05	4.15e-05	No mediators
intmed	aldh3a1	gad2	PM10	1.14e-05	1.51e-05	0.76	0.448	-1.81e-05	4.1e-05	No mediators
pie	aldh3a1	gad2	PM10	7.75e-05	9.15e-05	0.85	0.397	-0.0001019	0.0002569	No mediators
p_cde	aldh3a1	gad2	PM10	0.961141	0.0758513	12.67	0	0.812475	1.10981	No mediators
p_intref	aldh3a1	gad2	PM10	-0.004119	0.0138695	-0.3	0.766	-0.0313028	0.0230648	No mediators
p_intmed	aldh3a1	gad2	PM10	0.0055271	0.0110573	0.5	0.617	-0.0161448	0.027199	No mediators
p_pie	aldh3a1	gad2	PM10	0.0374507	0.0714244	0.52	0.6	-0.102539	0.17744	No mediators
te	anxa10	gad2	PM10	0.0016029	0.0032075	0.5	0.617	-0.0046837	0.0078896	No mediators
cde	anxa10	gad2	PM10	0.001516	0.0032067	0.47	0.636	-0.0047689	0.0078009	No mediators
intref	anxa10	gad2	PM10	-1.34e-05	2.53e-05	-0.53	0.595	-6.3e-05	3.61e-05	No mediators
intmed	anxa10	gad2	PM10	1.56e-05	1.65e-05	0.95	0.343	-1.67e-05	4.79e-05	No mediators
pie	anxa10	gad2	PM10	8.48e-05	7.16e-05	1.18	0.237	-5.56e-05	0.0002251	No mediators
p_cde	anxa10	gad2	PM10	0.945772	0.118581	7.98	0	0.713358	1.17819	No mediators
p_intref	anxa10	gad2	PM10	-0.0083804	0.0230296	-0.36	0.716	-0.0535175	0.0367568	No mediators
p_intmed	anxa10	gad2	PM10	0.0097295	0.0218598	0.45	0.656	-0.033115	0.052574	No mediators
p_pie	anxa10	gad2	PM10	0.0528786	0.113937	0.46	0.643	-0.170434	0.276191	No mediators
te	apex1	gad2	PM10	0.0024694	0.0031527	0.78	0.433	-0.0037098	0.0086486	Consistent
cde	apex1	gad2	PM10	0.0022289	0.0031526	0.71	0.48	-0.00395	0.0084079	Consistent
intref	apex1	gad2	PM10	-1.63e-05	2.28e-05	-0.71	0.475	-6.09e-05	2.84e-05	Consistent
intmed	apex1	gad2	PM10	3.08e-05	3.26e-05	0.94	0.345	-3.31e-05	9.47e-05	Consistent
pie	apex1	gad2	PM10	0.0002259	8.72e-05	2.59	0.01	5.49e-05	0.0003969	Consistent
p_cde	apex1	gad2	PM10	0.902629	0.12901	7	0	0.649774	1.15548	Consistent
p_intref	apex1	gad2	PM10	-0.006589	0.0124191	-0.53	0.596	-0.0309299	0.017752	Consistent
p_intmed	apex1	gad2	PM10	0.0124776	0.0205041	0.61	0.543	-0.0277096	0.0526648	Consistent
p_pie	apex1	gad2	PM10	0.0914827	0.121622	0.75	0.452	-0.146893	0.329858	Consistent
te	brk1	gad2	PM10	0.0016163	0.0032076	0.5	0.614	-0.0046704	0.007903	No mediators
cde	brk1	gad2	PM10	0.0015555	0.0032069	0.49	0.628	-0.0047298	0.0078408	No mediators
intref	brk1	gad2	PM10	2.07e-06	8.5e-06	0.24	0.807	-1.46e-05	1.87e-05	No mediators
intmed	brk1	gad2	PM10	-3.24e-06	8.53e-06	-0.38	0.704	-2e-05	1.35e-05	No mediators
pie	brk1	gad2	PM10	6.2e-05	7.24e-05	0.86	0.392	-7.98e-05	0.0002038	No mediators
p_cde	brk1	gad2	PM10	0.962378	0.0857451	11.22	0	0.794321	1.13044	No mediators
p_intref	brk1	gad2	PM10	0.0012835	0.0058273	0.22	0.826	-0.0101378	0.0127048	No mediators
p_intmed	brk1	gad2	PM10	-0.0020073	0.0065745	-0.31	0.76	-0.0148931	0.0108786	No mediators
p_pie	brk1	gad2	PM10	0.0383459	0.0874709	0.44	0.661	-0.133094	0.209786	No mediators
te	bst2	gad2	PM10	0.0019177	0.0031517	0.61	0.543	-0.0042595	0.0080949	No mediators
cde	bst2	gad2	PM10	0.0018885	0.0031489	0.6	0.549	-0.0042833	0.0080603	No mediators
intref	bst2	gad2	PM10	-4.76e-06	1.9e-05	-0.25	0.802	-4.19e-05	3.24e-05	No mediators
intmed	bst2	gad2	PM10	2.47e-06	1.01e-05	0.24	0.807	-1.73e-05	2.22e-05	No mediators
pie	bst2	gad2	PM10	3.15e-05	0.0001261	0.25	0.803	-0.0002156	0.0002786	No mediators
p_cde	bst2	gad2	PM10	0.984779	0.0723747	13.61	0	0.842927	1.12663	No mediators
p_intref	bst2	gad2	PM10	-0.0024827	0.0106718	-0.23	0.816	-0.023399	0.0184336	No mediators
p_intmed	bst2	gad2	PM10	0.0012867	0.0055915	0.23	0.818	-0.0096724	0.0122458	No mediators
p_pie	bst2	gad2	PM10	0.0164172	0.0700206	0.23	0.815	-0.120821	0.153655	No mediators
te	ca2	gad2	PM10	0.002204	0.0031669	0.7	0.486	-0.0040031	0.0084111	No mediators
cde	ca2	gad2	PM10	0.0020151	0.0031674	0.64	0.525	-0.0041928	0.008223	No mediators
intref	ca2	gad2	PM10	-2.08e-05	2.58e-05	-0.81	0.421	-7.13e-05	2.98e-05	No mediators
intmed	ca2	gad2	PM10	4.01e-05	3.74e-05	1.07	0.284	-3.32e-05	0.0001134	No mediators
pie	ca2	gad2	PM10	0.0001697	8.27e-05	2.05	0.04	7.57e-06	0.0003317	No mediators
p_cde	ca2	gad2	PM10	0.914261	0.128736	7.1	0	0.661943	1.16658	No mediators
p_intref	ca2	gad2	PM10	-0.0094201	0.0178976	-0.53	0.599	-0.0444987	0.0256584	No mediators
p_intmed	ca2	gad2	PM10	0.0181835	0.0310955	0.58	0.559	-0.0427626	0.0791296	No mediators
p_pie	ca2	gad2	PM10	0.0769757	0.116559	0.66	0.509	-0.151475	0.305427	No mediators
te	ca3	gad2	PM10	0.0022981	0.0031433	0.73	0.465	-0.0038626	0.0084589	No mediators
cde	ca3	gad2	PM10	0.0021439	0.0031436	0.68	0.495	-0.0040175	0.0083053	No mediators
intref	ca3	gad2	PM10	-6.46e-06	2.17e-05	-0.3	0.766	-4.9e-05	3.61e-05	No mediators
intmed	ca3	gad2	PM10	9.79e-06	3.22e-05	0.3	0.761	-5.33e-05	7.29e-05	No mediators
pie	ca3	gad2	PM10	0.0001509	7.56e-05	2	0.046	2.7e-06	0.0002991	No mediators
p_cde	ca3	gad2	PM10	0.932882	0.0971516	9.6	0	0.742468	1.1233	No mediators
p_intref	ca3	gad2	PM10	-0.00281	0.0102008	-0.28	0.783	-0.0228033	0.0171833	No mediators
p_intmed	ca3	gad2	PM10	0.0042608	0.0151776	0.28	0.779	-0.0254866	0.0340083	No mediators
p_pie	ca3	gad2	PM10	0.0656672	0.0954237	0.69	0.491	-0.12136	0.252694	No mediators
te	capg	gad2	PM10	0.0024738	0.0031758	0.78	0.436	-0.0037506	0.0086983	Consistent
cde	capg	gad2	PM10	0.0021814	0.0031753	0.69	0.492	-0.004042	0.0084048	Consistent
intref	capg	gad2	PM10	-1.39e-06	1.46e-05	-0.1	0.924	-3e-05	2.72e-05	Consistent
intmed	capg	gad2	PM10	2.86e-06	2.99e-05	0.1	0.924	-5.58e-05	6.15e-05	Consistent
pie	capg	gad2	PM10	0.000291	0.0001019	2.86	0.004	9.13e-05	0.0004907	Consistent
p_cde	capg	gad2	PM10	0.88179	0.156318	5.64	0	0.575412	1.18817	Consistent
p_intref	capg	gad2	PM10	-0.0005619	0.0059485	-0.09	0.925	-0.0122207	0.0110969	Consistent
p_intmed	capg	gad2	PM10	0.0011574	0.0121928	0.09	0.924	-0.02274	0.0250548	Consistent
p_pie	capg	gad2	PM10	0.117615	0.155675	0.76	0.45	-0.187503	0.422732	Consistent
te	ccl2	gad2	PM10	0.0019872	0.0031846	0.62	0.533	-0.0042546	0.008229	Consistent
cde	ccl2	gad2	PM10	0.0017817	0.0031849	0.56	0.576	-0.0044607	0.008024	Consistent
intref	ccl2	gad2	PM10	7.79e-06	1.83e-05	0.43	0.671	-2.81e-05	4.37e-05	Consistent
intmed	ccl2	gad2	PM10	-1.6e-05	3.47e-05	-0.46	0.644	-8.41e-05	5.21e-05	Consistent
pie	ccl2	gad2	PM10	0.0002138	8.73e-05	2.45	0.014	4.27e-05	0.0003849	Consistent
p_cde	ccl2	gad2	PM10	0.89655	0.170751	5.25	0	0.561885	1.23121	Consistent
p_intref	ccl2	gad2	PM10	0.0039196	0.0111373	0.35	0.725	-0.017909	0.0257483	Consistent
p_intmed	ccl2	gad2	PM10	-0.0080723	0.0217123	-0.37	0.71	-0.0506276	0.034483	Consistent
p_pie	ccl2	gad2	PM10	0.107603	0.177521	0.61	0.544	-0.240332	0.455537	Consistent
te	ccl20	gad2	PM10	0.0021278	0.003147	0.68	0.499	-0.0040402	0.0082959	No mediators
cde	ccl20	gad2	PM10	0.0021074	0.0031454	0.67	0.503	-0.0040574	0.0082723	No mediators
intref	ccl20	gad2	PM10	-6.36e-06	2.21e-05	-0.29	0.773	-4.96e-05	3.69e-05	No mediators
intmed	ccl20	gad2	PM10	2.97e-06	1.17e-05	0.25	0.8	-2e-05	2.59e-05	No mediators
pie	ccl20	gad2	PM10	2.38e-05	9.24e-05	0.26	0.797	-0.0001573	0.0002049	No mediators
p_cde	ccl20	gad2	PM10	0.990412	0.0488273	20.28	0	0.894713	1.08611	No mediators
p_intref	ccl20	gad2	PM10	-0.0029895	0.0112783	-0.27	0.791	-0.0250947	0.0191156	No mediators
p_intmed	ccl20	gad2	PM10	0.0013952	0.0058214	0.24	0.811	-0.0100145	0.012805	No mediators
p_pie	ccl20	gad2	PM10	0.0111821	0.0459747	0.24	0.808	-0.0789266	0.101291	No mediators
te	cd59	gad2	PM10	0.0034099	0.0032178	1.06	0.289	-0.0028968	0.0097167	No mediators
cde	cd59	gad2	PM10	0.003296	0.0032163	1.02	0.305	-0.0030078	0.0095999	No mediators
intref	cd59	gad2	PM10	1.45e-06	7.15e-06	0.2	0.839	-1.26e-05	1.55e-05	No mediators
intmed	cd59	gad2	PM10	-2.1e-06	9.23e-06	-0.23	0.82	-2.02e-05	1.6e-05	No mediators
pie	cd59	gad2	PM10	0.0001146	0.000102	1.12	0.261	-8.54e-05	0.0003145	No mediators
p_cde	cd59	gad2	PM10	0.966595	0.0426091	22.69	0	0.883083	1.05011	No mediators
p_intref	cd59	gad2	PM10	0.0004264	0.0021313	0.2	0.841	-0.0037508	0.0046037	No mediators
p_intmed	cd59	gad2	PM10	-0.0006152	0.0027617	-0.22	0.824	-0.0060281	0.0047977	No mediators
p_pie	cd59	gad2	PM10	0.0335934	0.0429223	0.78	0.434	-0.0505327	0.11772	No mediators
te	ceacam8	gad2	PM10	0.0023133	0.0031899	0.73	0.468	-0.0039388	0.0085655	No mediators
cde	ceacam8	gad2	PM10	0.0022778	0.0031882	0.71	0.475	-0.003971	0.0085267	No mediators
intref	ceacam8	gad2	PM10	-6.21e-07	4.51e-06	-0.14	0.89	-9.46e-06	8.22e-06	No mediators
intmed	ceacam8	gad2	PM10	5.2e-07	3.3e-06	0.16	0.875	-5.94e-06	6.98e-06	No mediators
pie	ceacam8	gad2	PM10	3.56e-05	0.0001037	0.34	0.732	-0.0001677	0.0002388	No mediators
p_cde	ceacam8	gad2	PM10	0.984669	0.0492467	19.99	0	0.888147	1.08119	No mediators
p_intref	ceacam8	gad2	PM10	-0.0002685	0.0019821	-0.14	0.892	-0.0041534	0.0036163	No mediators
p_intmed	ceacam8	gad2	PM10	0.0002246	0.001454	0.15	0.877	-0.0026251	0.0030744	No mediators
p_pie	ceacam8	gad2	PM10	0.0153751	0.0489577	0.31	0.753	-0.0805802	0.11133	No mediators
te	clec4d	gad2	PM10	0.00206	0.0031709	0.65	0.516	-0.0041548	0.0082749	No mediators
cde	clec4d	gad2	PM10	0.0021804	0.0031688	0.69	0.491	-0.0040303	0.0083911	No mediators
intref	clec4d	gad2	PM10	-5.81e-07	6.06e-06	-0.1	0.924	-1.25e-05	1.13e-05	No mediators
intmed	clec4d	gad2	PM10	3.23e-06	9.1e-06	0.35	0.723	-1.46e-05	2.11e-05	No mediators
pie	clec4d	gad2	PM10	-0.000123	0.0001204	-1.02	0.307	-0.0003589	0.0001129	No mediators
p_cde	clec4d	gad2	PM10	1.05842	0.10859	9.75	0	0.845582	1.27125	No mediators
p_intref	clec4d	gad2	PM10	-0.0002821	0.0029784	-0.09	0.925	-0.0061197	0.0055555	No mediators
p_intmed	clec4d	gad2	PM10	0.0015678	0.0050896	0.31	0.758	-0.0084077	0.0115433	No mediators
p_pie	clec4d	gad2	PM10	-0.0597007	0.110718	-0.54	0.59	-0.276703	0.157302	No mediators
te	cpped1	gad2	PM10	0.0019185	0.0031517	0.61	0.543	-0.0042588	0.0080958	Consistent
cde	cpped1	gad2	PM10	0.0016987	0.0031516	0.54	0.59	-0.0044784	0.0078758	Consistent
intref	cpped1	gad2	PM10	-1.44e-06	1.55e-05	-0.09	0.926	-3.19e-05	2.9e-05	Consistent
intmed	cpped1	gad2	PM10	2.74e-06	2.94e-05	0.09	0.926	-5.49e-05	6.04e-05	Consistent
pie	cpped1	gad2	PM10	0.0002185	8.57e-05	2.55	0.011	5.05e-05	0.0003866	Consistent
p_cde	cpped1	gad2	PM10	0.885426	0.192702	4.59	0	0.507737	1.26312	Consistent
p_intref	cpped1	gad2	PM10	-0.0007504	0.0081996	-0.09	0.927	-0.0168214	0.0153206	Consistent
p_intmed	cpped1	gad2	PM10	0.0014265	0.0155239	0.09	0.927	-0.0289997	0.0318527	Consistent
p_pie	cpped1	gad2	PM10	0.113898	0.191721	0.59	0.552	-0.261869	0.489665	Consistent
te	crtac1	gad2	PM10	0.0023421	0.0031394	0.75	0.456	-0.0038111	0.0084953	No mediators
cde	crtac1	gad2	PM10	0.0022753	0.0031385	0.72	0.468	-0.0038761	0.0084266	No mediators
intref	crtac1	gad2	PM10	1.08e-06	1.01e-05	0.11	0.915	-1.87e-05	2.08e-05	No mediators
intmed	crtac1	gad2	PM10	-7.3e-07	6.78e-06	-0.11	0.914	-1.4e-05	1.26e-05	No mediators
pie	crtac1	gad2	PM10	6.65e-05	8.05e-05	0.83	0.409	-9.13e-05	0.0002243	No mediators
p_cde	crtac1	gad2	PM10	0.971458	0.050739	19.15	0	0.872012	1.0709	No mediators
p_intref	crtac1	gad2	PM10	0.0004608	0.0043436	0.11	0.916	-0.0080525	0.008974	No mediators
p_intmed	crtac1	gad2	PM10	-0.0003117	0.0029231	-0.11	0.915	-0.0060409	0.0054174	No mediators
p_pie	crtac1	gad2	PM10	0.0283927	0.0506482	0.56	0.575	-0.0708761	0.127661	No mediators
te	cstb	gad2	PM10	0.0028996	0.0031838	0.91	0.362	-0.0033405	0.0091397	Consistent
cde	cstb	gad2	PM10	0.0026238	0.0031827	0.82	0.41	-0.0036142	0.0088617	Consistent
intref	cstb	gad2	PM10	-8.5e-06	1.79e-05	-0.47	0.635	-4.36e-05	2.66e-05	Consistent
intmed	cstb	gad2	PM10	1.3e-05	2.46e-05	0.53	0.597	-3.53e-05	6.12e-05	Consistent
pie	cstb	gad2	PM10	0.0002714	0.0001058	2.57	0.01	6.4e-05	0.0004787	Consistent
p_cde	cstb	gad2	PM10	0.904858	0.109899	8.23	0	0.689459	1.12026	Consistent
p_intref	cstb	gad2	PM10	-0.0029305	0.0069569	-0.42	0.674	-0.0165658	0.0107048	Consistent
p_intmed	cstb	gad2	PM10	0.0044828	0.0097877	0.46	0.647	-0.0147007	0.0236664	Consistent
p_pie	cstb	gad2	PM10	0.0935898	0.108135	0.87	0.387	-0.11835	0.30553	Consistent
te	ctss	gad2	PM10	0.003016	0.0035708	0.84	0.398	-0.0039826	0.0100145	No mediators
cde	ctss	gad2	PM10	0.0028705	0.0035693	0.8	0.421	-0.0041251	0.0098661	No mediators
intref	ctss	gad2	PM10	4.24e-06	1.36e-05	0.31	0.756	-2.25e-05	3.1e-05	No mediators
intmed	ctss	gad2	PM10	-8.34e-06	1.57e-05	-0.53	0.596	-3.92e-05	2.25e-05	No mediators
pie	ctss	gad2	PM10	0.0001496	0.0001135	1.32	0.188	-7.29e-05	0.0003721	No mediators
p_cde	ctss	gad2	PM10	0.951759	0.067021	14.2	0	0.820401	1.08312	No mediators
p_intref	ctss	gad2	PM10	0.0014044	0.0048056	0.29	0.77	-0.0080145	0.0108233	No mediators
p_intmed	ctss	gad2	PM10	-0.0027651	0.0061351	-0.45	0.652	-0.0147896	0.0092595	No mediators
p_pie	ctss	gad2	PM10	0.0496014	0.0688425	0.72	0.471	-0.0853274	0.18453	No mediators
te	cxadr	gad2	PM10	0.0020767	0.0031706	0.65	0.512	-0.0041375	0.0082909	No mediators
cde	cxadr	gad2	PM10	0.0019928	0.0031675	0.63	0.529	-0.0042154	0.0082011	No mediators
intref	cxadr	gad2	PM10	-3.74e-07	6.25e-06	-0.06	0.952	-1.26e-05	1.19e-05	No mediators
intmed	cxadr	gad2	PM10	3.15e-07	5.22e-06	0.06	0.952	-9.92e-06	1.06e-05	No mediators
pie	cxadr	gad2	PM10	8.39e-05	0.0001386	0.61	0.545	-0.0001877	0.0003555	No mediators
p_cde	cxadr	gad2	PM10	0.959626	0.0889373	10.79	0	0.785312	1.13394	No mediators
p_intref	cxadr	gad2	PM10	-0.0001802	0.0030236	-0.06	0.952	-0.0061063	0.0057459	No mediators
p_intmed	cxadr	gad2	PM10	0.0001517	0.0025265	0.06	0.952	-0.0048001	0.0051035	No mediators
p_pie	cxadr	gad2	PM10	0.0404024	0.0888681	0.45	0.649	-0.133776	0.214581	No mediators
te	defb4a_defb4b	gad2	PM10	0.0021443	0.003187	0.67	0.501	-0.004102	0.0083906	No mediators
cde	defb4a_defb4b	gad2	PM10	0.0021231	0.0031864	0.67	0.505	-0.0041221	0.0083683	No mediators
intref	defb4a_defb4b	gad2	PM10	-3.57e-06	1.79e-05	-0.2	0.842	-3.86e-05	3.15e-05	No mediators
intmed	defb4a_defb4b	gad2	PM10	3.69e-06	9.93e-06	0.37	0.71	-1.58e-05	2.32e-05	No mediators
pie	defb4a_defb4b	gad2	PM10	2.1e-05	5.39e-05	0.39	0.696	-8.46e-05	0.0001266	No mediators
p_cde	defb4a_defb4b	gad2	PM10	0.990143	0.031734	31.2	0	0.927945	1.05234	No mediators
p_intref	defb4a_defb4b	gad2	PM10	-0.0016641	0.0087036	-0.19	0.848	-0.0187228	0.0153946	No mediators
p_intmed	defb4a_defb4b	gad2	PM10	0.0017222	0.005255	0.33	0.743	-0.0085774	0.0120218	No mediators
p_pie	defb4a_defb4b	gad2	PM10	0.0097991	0.0288076	0.34	0.734	-0.0466628	0.0662609	No mediators
te	dffa	gad2	PM10	0.0021544	0.0031477	0.68	0.494	-0.0040149	0.0083237	No mediators
cde	dffa	gad2	PM10	0.0020444	0.0031474	0.65	0.516	-0.0041243	0.0082131	No mediators
intref	dffa	gad2	PM10	1.9e-06	8.1e-06	0.23	0.814	-1.4e-05	1.78e-05	No mediators
intmed	dffa	gad2	PM10	-5.08e-06	1.81e-05	-0.28	0.779	-4.06e-05	3.05e-05	No mediators
pie	dffa	gad2	PM10	0.0001132	6.42e-05	1.76	0.078	-1.26e-05	0.000239	No mediators
p_cde	dffa	gad2	PM10	0.948928	0.0797029	11.91	0	0.792713	1.10514	No mediators
p_intref	dffa	gad2	PM10	0.0008831	0.0039948	0.22	0.825	-0.0069465	0.0087127	No mediators
p_intmed	dffa	gad2	PM10	-0.0023602	0.0091635	-0.26	0.797	-0.0203203	0.0155998	No mediators
p_pie	dffa	gad2	PM10	0.0525491	0.0820513	0.64	0.522	-0.108269	0.213367	No mediators
te	edar	gad2	PM10	0.0020897	0.0031705	0.66	0.51	-0.0041244	0.0083039	No mediators
cde	edar	gad2	PM10	0.0021191	0.0031701	0.67	0.504	-0.0040942	0.0083323	No mediators
intref	edar	gad2	PM10	1.48e-06	1.94e-05	0.08	0.939	-3.65e-05	3.95e-05	No mediators
intmed	edar	gad2	PM10	6.93e-06	1.18e-05	0.59	0.558	-1.62e-05	3.01e-05	No mediators
pie	edar	gad2	PM10	-3.78e-05	5.74e-05	-0.66	0.51	-0.0001502	7.47e-05	No mediators
p_cde	edar	gad2	PM10	1.01404	0.034367	29.51	0	0.946683	1.0814	No mediators
p_intref	edar	gad2	PM10	0.00071	0.009322	0.08	0.939	-0.0175609	0.0189808	No mediators
p_intmed	edar	gad2	PM10	0.0033159	0.0076167	0.44	0.663	-0.0116126	0.0182445	No mediators
p_pie	edar	gad2	PM10	-0.0180669	0.0390936	-0.46	0.644	-0.0946889	0.0585552	No mediators
te	egfl7	gad2	PM10	0.0021391	0.0031989	0.67	0.504	-0.0041307	0.0084088	No mediators
cde	egfl7	gad2	PM10	0.002085	0.0031982	0.65	0.514	-0.0041834	0.0083534	No mediators
intref	egfl7	gad2	PM10	-1.44e-06	6.82e-06	-0.21	0.833	-1.48e-05	1.19e-05	No mediators
intmed	egfl7	gad2	PM10	2.26e-06	7.37e-06	0.31	0.759	-1.22e-05	1.67e-05	No mediators
pie	egfl7	gad2	PM10	5.33e-05	6.75e-05	0.79	0.43	-7.9e-05	0.0001855	No mediators
p_cde	egfl7	gad2	PM10	0.974723	0.0491743	19.82	0	0.878343	1.0711	No mediators
p_intref	egfl7	gad2	PM10	-0.0006732	0.003342	-0.2	0.84	-0.0072234	0.005877	No mediators
p_intmed	egfl7	gad2	PM10	0.0010552	0.0037789	0.28	0.78	-0.0063513	0.0084617	No mediators
p_pie	egfl7	gad2	PM10	0.0248952	0.0483001	0.52	0.606	-0.0697713	0.119562	No mediators
te	egln1	gad2	PM10	0.0020715	0.0031706	0.65	0.514	-0.0041428	0.0082857	Consistent
cde	egln1	gad2	PM10	0.0017969	0.0031703	0.57	0.571	-0.0044168	0.0080106	Consistent
intref	egln1	gad2	PM10	4.58e-06	1.78e-05	0.26	0.797	-3.02e-05	3.94e-05	Consistent
intmed	egln1	gad2	PM10	-8.35e-06	3.15e-05	-0.26	0.791	-7.02e-05	5.35e-05	Consistent
pie	egln1	gad2	PM10	0.0002784	9.8e-05	2.84	0.005	8.62e-05	0.0004705	Consistent
p_cde	egln1	gad2	PM10	0.867445	0.2073	4.18	0	0.461145	1.27374	Consistent
p_intref	egln1	gad2	PM10	0.0022089	0.0092295	0.24	0.811	-0.0158806	0.0202985	Consistent
p_intmed	egln1	gad2	PM10	-0.0040325	0.0164636	-0.24	0.807	-0.0363006	0.0282355	Consistent
p_pie	egln1	gad2	PM10	0.134379	0.210274	0.64	0.523	-0.277749	0.546507	Consistent
te	eloa	gad2	PM10	0.0021084	0.0031728	0.66	0.506	-0.0041101	0.0083269	Consistent
cde	eloa	gad2	PM10	0.0019135	0.0031724	0.6	0.546	-0.0043043	0.0081314	Consistent
intref	eloa	gad2	PM10	-6.17e-06	1.57e-05	-0.39	0.694	-3.69e-05	2.46e-05	Consistent
intmed	eloa	gad2	PM10	1.09e-05	2.5e-05	0.43	0.664	-3.81e-05	5.98e-05	Consistent
pie	eloa	gad2	PM10	0.0001902	8.23e-05	2.31	0.021	2.88e-05	0.0003515	Consistent
p_cde	eloa	gad2	PM10	0.907577	0.143902	6.31	0	0.625534	1.18962	Consistent
p_intref	eloa	gad2	PM10	-0.0029247	0.0085981	-0.34	0.734	-0.0197767	0.0139273	Consistent
p_intmed	eloa	gad2	PM10	0.0051462	0.0140459	0.37	0.714	-0.0223832	0.0326757	Consistent
p_pie	eloa	gad2	PM10	0.0902013	0.140673	0.64	0.521	-0.185512	0.365915	Consistent
te	f9	gad2	PM10	0.0023638	0.0031508	0.75	0.453	-0.0038117	0.0085393	No mediators
cde	f9	gad2	PM10	0.0023986	0.0031505	0.76	0.446	-0.0037762	0.0085735	No mediators
intref	f9	gad2	PM10	-2.36e-07	4.85e-06	-0.05	0.961	-9.74e-06	9.26e-06	No mediators
intmed	f9	gad2	PM10	2.08e-06	6.8e-06	0.31	0.76	-1.13e-05	1.54e-05	No mediators
pie	f9	gad2	PM10	-3.67e-05	4.71e-05	-0.78	0.436	-0.000129	5.56e-05	No mediators
p_cde	f9	gad2	PM10	1.01474	0.0278371	36.45	0	0.96018	1.0693	No mediators
p_intref	f9	gad2	PM10	-0.0001	0.0020556	-0.05	0.961	-0.0041289	0.0039289	No mediators
p_intmed	f9	gad2	PM10	0.0008796	0.0031056	0.28	0.777	-0.0052073	0.0069665	No mediators
p_pie	f9	gad2	PM10	-0.0155191	0.028898	-0.54	0.591	-0.0721581	0.04112	No mediators
te	fabp5	gad2	PM10	0.0022388	0.0031538	0.71	0.478	-0.0039425	0.0084201	Consistent
cde	fabp5	gad2	PM10	0.0020389	0.0031533	0.65	0.518	-0.0041414	0.0082191	Consistent
intref	fabp5	gad2	PM10	1.08e-05	1.9e-05	0.57	0.571	-2.65e-05	4.8e-05	Consistent
intmed	fabp5	gad2	PM10	-2.35e-05	2.49e-05	-0.94	0.345	-7.23e-05	2.53e-05	Consistent
pie	fabp5	gad2	PM10	0.0002127	8.92e-05	2.38	0.017	3.79e-05	0.0003875	Consistent
p_cde	fabp5	gad2	PM10	0.910694	0.130839	6.96	0	0.654254	1.16713	Consistent
p_intref	fabp5	gad2	PM10	0.0048071	0.0108352	0.44	0.657	-0.0164295	0.0260437	Consistent
p_intmed	fabp5	gad2	PM10	-0.0104963	0.018492	-0.57	0.57	-0.04674	0.0257474	Consistent
p_pie	fabp5	gad2	PM10	0.0949955	0.138925	0.68	0.494	-0.177292	0.367283	Consistent
te	fkbp4	gad2	PM10	0.0021421	0.0031815	0.67	0.501	-0.0040936	0.0083778	Consistent
cde	fkbp4	gad2	PM10	0.0019886	0.0031812	0.63	0.532	-0.0042465	0.0082237	Consistent
intref	fkbp4	gad2	PM10	-1.33e-06	9.39e-06	-0.14	0.887	-1.97e-05	1.71e-05	Consistent
intmed	fkbp4	gad2	PM10	3.2e-06	2.19e-05	0.15	0.884	-3.98e-05	4.62e-05	Consistent
pie	fkbp4	gad2	PM10	0.0001516	7.37e-05	2.06	0.04	7.17e-06	0.0002961	Consistent
p_cde	fkbp4	gad2	PM10	0.928337	0.111322	8.34	0	0.710149	1.14652	Consistent
p_intref	fkbp4	gad2	PM10	-0.0006203	0.0044716	-0.14	0.89	-0.0093846	0.0081439	Consistent
p_intmed	fkbp4	gad2	PM10	0.0014952	0.0104621	0.14	0.886	-0.0190101	0.0220005	Consistent
p_pie	fkbp4	gad2	PM10	0.0707885	0.110158	0.64	0.52	-0.145117	0.286694	Consistent
te	fus	gad2	PM10	0.0022418	0.0032008	0.7	0.484	-0.0040317	0.0085152	Consistent
cde	fus	gad2	PM10	0.0020952	0.0032008	0.65	0.513	-0.0041782	0.0083686	Consistent
intref	fus	gad2	PM10	5.54e-06	1.42e-05	0.39	0.697	-2.24e-05	3.34e-05	Consistent
intmed	fus	gad2	PM10	-1.17e-05	2.58e-05	-0.45	0.652	-6.22e-05	3.89e-05	Consistent
pie	fus	gad2	PM10	0.0001527	7.29e-05	2.09	0.036	9.81e-06	0.0002955	Consistent
p_cde	fus	gad2	PM10	0.934626	0.0981721	9.52	0	0.742212	1.12704	Consistent
p_intref	fus	gad2	PM10	0.002471	0.0072831	0.34	0.734	-0.0118037	0.0167457	Consistent
p_intmed	fus	gad2	PM10	-0.0051969	0.0137485	-0.38	0.705	-0.0321434	0.0217496	Consistent
p_pie	fus	gad2	PM10	0.0681001	0.102243	0.67	0.505	-0.132293	0.268493	Consistent
te	glo1	gad2	PM10	0.0023234	0.0031899	0.73	0.466	-0.0039288	0.0085756	Consistent
cde	glo1	gad2	PM10	0.0020651	0.0031892	0.65	0.517	-0.0041857	0.0083158	Consistent
intref	glo1	gad2	PM10	-1.55e-05	2.25e-05	-0.69	0.491	-5.95e-05	2.86e-05	Consistent
intmed	glo1	gad2	PM10	2.63e-05	2.81e-05	0.93	0.351	-2.89e-05	8.14e-05	Consistent
pie	glo1	gad2	PM10	0.0002475	9.62e-05	2.57	0.01	5.89e-05	0.0004361	Consistent
p_cde	glo1	gad2	PM10	0.888818	0.157659	5.64	0	0.579811	1.19782	Consistent
p_intref	glo1	gad2	PM10	-0.0066521	0.013273	-0.5	0.616	-0.0326667	0.0193626	Consistent
p_intmed	glo1	gad2	PM10	0.0113044	0.0195815	0.58	0.564	-0.0270746	0.0496833	Consistent
p_pie	glo1	gad2	PM10	0.10653	0.151148	0.7	0.481	-0.189714	0.402774	Consistent
te	gzmb	gad2	PM10	0.0020462	0.0031706	0.65	0.519	-0.0041681	0.0082605	No mediators
cde	gzmb	gad2	PM10	0.0021343	0.0031702	0.67	0.501	-0.0040791	0.0083478	No mediators
intref	gzmb	gad2	PM10	3.41e-06	2.13e-05	0.16	0.873	-3.83e-05	4.52e-05	No mediators
intmed	gzmb	gad2	PM10	-1.75e-05	1.73e-05	-1.01	0.312	-5.15e-05	1.64e-05	No mediators
pie	gzmb	gad2	PM10	-7.4e-05	5.45e-05	-1.36	0.174	-0.0001808	3.27e-05	No mediators
p_cde	gzmb	gad2	PM10	1.04308	0.0739123	14.11	0	0.898213	1.18794	No mediators
p_intref	gzmb	gad2	PM10	0.0016663	0.0107225	0.16	0.877	-0.0193493	0.022682	No mediators
p_intmed	gzmb	gad2	PM10	-0.008566	0.0158611	-0.54	0.589	-0.0396532	0.0225213	No mediators
p_pie	gzmb	gad2	PM10	-0.0361787	0.0623879	-0.58	0.562	-0.158457	0.0860993	No mediators
te	hgf	gad2	PM10	0.0021716	0.0031469	0.69	0.49	-0.0039961	0.0083394	No mediators
cde	hgf	gad2	PM10	0.0019097	0.0031423	0.61	0.543	-0.0042492	0.0080685	No mediators
intref	hgf	gad2	PM10	5.02e-06	1.23e-05	0.41	0.683	-1.91e-05	2.91e-05	No mediators
intmed	hgf	gad2	PM10	-5.71e-06	1.21e-05	-0.47	0.636	-2.94e-05	1.8e-05	No mediators
pie	hgf	gad2	PM10	0.0002626	0.0001744	1.51	0.132	-7.91e-05	0.0006044	No mediators
p_cde	hgf	gad2	PM10	0.879373	0.1881	4.68	0	0.510704	1.24804	No mediators
p_intref	hgf	gad2	PM10	0.002313	0.0065621	0.35	0.724	-0.0105484	0.0151744	No mediators
p_intmed	hgf	gad2	PM10	-0.0026288	0.0066936	-0.39	0.695	-0.015748	0.0104905	No mediators
p_pie	hgf	gad2	PM10	0.120942	0.188824	0.64	0.522	-0.249147	0.491032	No mediators
te	hpcal1	gad2	PM10	0.002172	0.0031472	0.69	0.49	-0.0039965	0.0083405	No mediators
cde	hpcal1	gad2	PM10	0.0021135	0.0031467	0.67	0.502	-0.004054	0.0082809	No mediators
intref	hpcal1	gad2	PM10	1.22e-07	2.47e-06	0.05	0.961	-4.73e-06	4.97e-06	No mediators
intmed	hpcal1	gad2	PM10	-4.43e-07	8.5e-06	-0.05	0.958	-1.71e-05	1.62e-05	No mediators
pie	hpcal1	gad2	PM10	5.89e-05	6.11e-05	0.96	0.335	-6.09e-05	0.0001787	No mediators
p_cde	hpcal1	gad2	PM10	0.973035	0.0476439	20.42	0	0.879654	1.06641	No mediators
p_intref	hpcal1	gad2	PM10	5.6e-05	0.0011434	0.05	0.961	-0.0021849	0.002297	No mediators
p_intmed	hpcal1	gad2	PM10	-0.0002041	0.0039311	-0.05	0.959	-0.0079089	0.0075007	No mediators
p_pie	hpcal1	gad2	PM10	0.0271134	0.0479416	0.57	0.572	-0.0668504	0.121077	No mediators
te	il15	gad2	PM10	0.0021017	0.0031713	0.66	0.508	-0.004114	0.0083173	No mediators
cde	il15	gad2	PM10	0.0018526	0.0031683	0.58	0.559	-0.0043571	0.0080623	No mediators
intref	il15	gad2	PM10	3.57e-06	1.18e-05	0.3	0.761	-1.95e-05	2.66e-05	No mediators
intmed	il15	gad2	PM10	-5.18e-06	1.54e-05	-0.34	0.736	-3.53e-05	2.49e-05	No mediators
pie	il15	gad2	PM10	0.0002507	0.0001446	1.73	0.083	-3.27e-05	0.000534	No mediators
p_cde	il15	gad2	PM10	0.88149	0.188537	4.68	0	0.511964	1.25102	No mediators
p_intref	il15	gad2	PM10	0.0016996	0.0060907	0.28	0.78	-0.0102379	0.0136371	No mediators
p_intmed	il15	gad2	PM10	-0.0024656	0.0081015	-0.3	0.761	-0.0183442	0.013413	No mediators
p_pie	il15	gad2	PM10	0.119276	0.189805	0.63	0.53	-0.252735	0.491287	No mediators
te	il18	gad2	PM10	0.0020244	0.0031629	0.64	0.522	-0.0041747	0.0082235	No mediators
cde	il18	gad2	PM10	0.0019929	0.0031622	0.63	0.529	-0.0042048	0.0081907	No mediators
intref	il18	gad2	PM10	1.07e-06	1.04e-05	0.1	0.918	-1.93e-05	2.15e-05	No mediators
intmed	il18	gad2	PM10	-2.63e-06	6.75e-06	-0.39	0.697	-1.58e-05	1.06e-05	No mediators
pie	il18	gad2	PM10	3.3e-05	6.92e-05	0.48	0.633	-0.0001027	0.0001687	No mediators
p_cde	il18	gad2	PM10	0.984453	0.0407185	24.18	0	0.904646	1.06426	No mediators
p_intref	il18	gad2	PM10	0.0005288	0.0051964	0.1	0.919	-0.0096559	0.0107134	No mediators
p_intmed	il18	gad2	PM10	-0.0012984	0.0038784	-0.33	0.738	-0.0088998	0.0063031	No mediators
p_pie	il18	gad2	PM10	0.0163164	0.0422318	0.39	0.699	-0.0664564	0.0990893	No mediators
te	il1rn	gad2	PM10	0.0020858	0.0031637	0.66	0.51	-0.0041149	0.0082864	No mediators
cde	il1rn	gad2	PM10	0.002065	0.0031601	0.65	0.513	-0.0041287	0.0082587	No mediators
intref	il1rn	gad2	PM10	2.16e-06	1.05e-05	0.21	0.837	-1.84e-05	2.27e-05	No mediators
intmed	il1rn	gad2	PM10	-6.78e-07	5.44e-06	-0.12	0.901	-1.13e-05	9.98e-06	No mediators
pie	il1rn	gad2	PM10	1.93e-05	0.0001525	0.13	0.899	-0.0002796	0.0003182	No mediators
p_cde	il1rn	gad2	PM10	0.990036	0.0728485	13.59	0	0.847255	1.13282	No mediators
p_intref	il1rn	gad2	PM10	0.0010359	0.0052516	0.2	0.844	-0.0092571	0.0113289	No mediators
p_intmed	il1rn	gad2	PM10	-0.000325	0.0026311	-0.12	0.902	-0.0054818	0.0048318	No mediators
p_pie	il1rn	gad2	PM10	0.0092536	0.0737899	0.13	0.9	-0.135372	0.153879	No mediators
te	klk6	gad2	PM10	0.0018446	0.0031584	0.58	0.559	-0.0043458	0.0080349	No mediators
cde	klk6	gad2	PM10	0.0017276	0.0031575	0.55	0.584	-0.0044609	0.0079161	No mediators
intref	klk6	gad2	PM10	1.16e-05	2.83e-05	0.41	0.682	-4.4e-05	6.72e-05	No mediators
intmed	klk6	gad2	PM10	-2.24e-05	1.94e-05	-1.15	0.249	-6.05e-05	1.57e-05	No mediators
pie	klk6	gad2	PM10	0.0001278	8.75e-05	1.46	0.144	-4.38e-05	0.0002994	No mediators
p_cde	klk6	gad2	PM10	0.936588	0.116823	8.02	0	0.70762	1.16556	No mediators
p_intref	klk6	gad2	PM10	0.0062892	0.0185865	0.34	0.735	-0.0301397	0.0427181	No mediators
p_intmed	klk6	gad2	PM10	-0.0121637	0.023009	-0.53	0.597	-0.0572604	0.032933	No mediators
p_pie	klk6	gad2	PM10	0.0692862	0.126673	0.55	0.584	-0.178989	0.317562	No mediators
te	lgals3	gad2	PM10	0.0025706	0.003155	0.81	0.415	-0.003613	0.0087542	No mediators
cde	lgals3	gad2	PM10	0.0024602	0.0031544	0.78	0.435	-0.0037223	0.0086427	No mediators
intref	lgals3	gad2	PM10	-5.37e-06	1.28e-05	-0.42	0.674	-3.04e-05	1.97e-05	No mediators
intmed	lgals3	gad2	PM10	8.22e-06	1.47e-05	0.56	0.575	-2.06e-05	3.7e-05	No mediators
pie	lgals3	gad2	PM10	0.0001076	6.91e-05	1.56	0.119	-2.78e-05	0.000243	No mediators
p_cde	lgals3	gad2	PM10	0.957033	0.0591299	16.19	0	0.841141	1.07293	No mediators
p_intref	lgals3	gad2	PM10	-0.0020889	0.0056028	-0.37	0.709	-0.0130701	0.0088923	No mediators
p_intmed	lgals3	gad2	PM10	0.003199	0.0069386	0.46	0.645	-0.0104005	0.0167985	No mediators
p_pie	lgals3	gad2	PM10	0.0418568	0.0575029	0.73	0.467	-0.0708468	0.15456	No mediators
te	lrrn1	gad2	PM10	0.0027032	0.0032035	0.84	0.399	-0.0035755	0.0089819	No mediators
cde	lrrn1	gad2	PM10	0.0026713	0.0032023	0.83	0.404	-0.0036051	0.0089476	No mediators
intref	lrrn1	gad2	PM10	-4.36e-06	1.19e-05	-0.37	0.713	-2.76e-05	1.89e-05	No mediators
intmed	lrrn1	gad2	PM10	1.86e-06	5.8e-06	0.32	0.748	-9.5e-06	1.32e-05	No mediators
pie	lrrn1	gad2	PM10	3.44e-05	8.76e-05	0.39	0.694	-0.0001372	0.0002061	No mediators
p_cde	lrrn1	gad2	PM10	0.988188	0.0359509	27.49	0	0.917726	1.05865	No mediators
p_intref	lrrn1	gad2	PM10	-0.0016133	0.0047659	-0.34	0.735	-0.0109543	0.0077277	No mediators
p_intmed	lrrn1	gad2	PM10	0.0006885	0.0022733	0.3	0.762	-0.0037672	0.0051442	No mediators
p_pie	lrrn1	gad2	PM10	0.0127367	0.0353614	0.36	0.719	-0.0565705	0.0820439	No mediators
te	mmp7	gad2	PM10	0.0023726	0.0031914	0.74	0.457	-0.0038825	0.0086277	No mediators
cde	mmp7	gad2	PM10	0.002284	0.0031891	0.72	0.474	-0.0039665	0.0085345	No mediators
intref	mmp7	gad2	PM10	-1.08e-05	2.23e-05	-0.48	0.628	-5.44e-05	3.29e-05	No mediators
intmed	mmp7	gad2	PM10	8.75e-06	1.28e-05	0.68	0.495	-1.64e-05	3.39e-05	No mediators
pie	mmp7	gad2	PM10	9.06e-05	0.0001157	0.78	0.433	-0.0001361	0.0003173	No mediators
p_cde	mmp7	gad2	PM10	0.96266	0.0707554	13.61	0	0.823982	1.10134	No mediators
p_intref	mmp7	gad2	PM10	-0.0045433	0.0111928	-0.41	0.685	-0.0264807	0.0173942	No mediators
p_intmed	mmp7	gad2	PM10	0.0036882	0.0072206	0.51	0.61	-0.0104639	0.0178403	No mediators
p_pie	mmp7	gad2	PM10	0.0381954	0.0694828	0.55	0.583	-0.0979883	0.174379	No mediators
te	mmp8	gad2	PM10	0.0018822	0.0031542	0.6	0.551	-0.0043	0.0080644	No mediators
cde	mmp8	gad2	PM10	0.0017912	0.0031533	0.57	0.57	-0.0043891	0.0079716	No mediators
intref	mmp8	gad2	PM10	-1.08e-06	6.81e-06	-0.16	0.875	-1.44e-05	1.23e-05	No mediators
intmed	mmp8	gad2	PM10	1.64e-06	9.63e-06	0.17	0.865	-1.72e-05	2.05e-05	No mediators
pie	mmp8	gad2	PM10	9.04e-05	8.2e-05	1.1	0.27	-7.02e-05	0.000251	No mediators
p_cde	mmp8	gad2	PM10	0.951681	0.091135	10.44	0	0.77306	1.1303	No mediators
p_intref	mmp8	gad2	PM10	-0.0005715	0.0037344	-0.15	0.878	-0.0078907	0.0067478	No mediators
p_intmed	mmp8	gad2	PM10	0.0008695	0.0052987	0.16	0.87	-0.0095156	0.0112547	No mediators
p_pie	mmp8	gad2	PM10	0.0480209	0.0905715	0.53	0.596	-0.129496	0.225538	No mediators
te	mmp9	gad2	PM10	0.0023169	0.0031643	0.73	0.464	-0.003885	0.0085187	No mediators
cde	mmp9	gad2	PM10	0.002272	0.0031635	0.72	0.473	-0.0039284	0.0084724	No mediators
intref	mmp9	gad2	PM10	-5.08e-06	1.34e-05	-0.38	0.705	-3.14e-05	2.12e-05	No mediators
intmed	mmp9	gad2	PM10	4.19e-06	8.38e-06	0.5	0.617	-1.22e-05	2.06e-05	No mediators
pie	mmp9	gad2	PM10	4.57e-05	6.78e-05	0.67	0.5	-8.72e-05	0.0001787	No mediators
p_cde	mmp9	gad2	PM10	0.980643	0.040289	24.34	0	0.901678	1.05961	No mediators
p_intref	mmp9	gad2	PM10	-0.0021946	0.006506	-0.34	0.736	-0.014946	0.0105569	No mediators
p_intmed	mmp9	gad2	PM10	0.0018075	0.0043335	0.42	0.677	-0.006686	0.010301	No mediators
p_pie	mmp9	gad2	PM10	0.0197444	0.0393725	0.5	0.616	-0.0574243	0.096913	No mediators
te	mog	gad2	PM10	0.0022172	0.0031503	0.7	0.482	-0.0039572	0.0083916	No mediators
cde	mog	gad2	PM10	0.0021229	0.003149	0.67	0.5	-0.004049	0.0082948	No mediators
intref	mog	gad2	PM10	3.74e-06	1.67e-05	0.22	0.823	-2.89e-05	3.64e-05	No mediators
intmed	mog	gad2	PM10	-9.07e-06	1.21e-05	-0.75	0.452	-3.27e-05	1.46e-05	No mediators
pie	mog	gad2	PM10	9.97e-05	9.71e-05	1.03	0.305	-9.07e-05	0.00029	No mediators
p_cde	mog	gad2	PM10	0.957458	0.0728462	13.14	0	0.814682	1.10023	No mediators
p_intref	mog	gad2	PM10	0.0016846	0.0078514	0.21	0.83	-0.0137038	0.017073	No mediators
p_intmed	mog	gad2	PM10	-0.0040887	0.0078062	-0.52	0.6	-0.0193885	0.0112111	No mediators
p_pie	mog	gad2	PM10	0.0449464	0.0763672	0.59	0.556	-0.104731	0.194623	No mediators
te	mpo	gad2	PM10	0.0022587	0.0031604	0.71	0.475	-0.0039355	0.0084529	No mediators
cde	mpo	gad2	PM10	0.0020938	0.0031595	0.66	0.508	-0.0040988	0.0082863	No mediators
intref	mpo	gad2	PM10	1.64e-06	1.05e-05	0.16	0.875	-1.89e-05	2.21e-05	No mediators
intmed	mpo	gad2	PM10	-2.81e-06	1.74e-05	-0.16	0.872	-3.69e-05	3.13e-05	No mediators
pie	mpo	gad2	PM10	0.0001661	8.86e-05	1.87	0.061	-7.53e-06	0.0003397	No mediators
p_cde	mpo	gad2	PM10	0.926982	0.108418	8.55	0	0.714487	1.13948	No mediators
p_intref	mpo	gad2	PM10	0.0007264	0.0047479	0.15	0.878	-0.0085793	0.010032	No mediators
p_intmed	mpo	gad2	PM10	-0.0012424	0.0079039	-0.16	0.875	-0.0167337	0.0142489	No mediators
p_pie	mpo	gad2	PM10	0.0735338	0.109279	0.67	0.501	-0.14065	0.287717	No mediators
te	nucb2	gad2	PM10	0.0020436	0.0031531	0.65	0.517	-0.0041363	0.0082235	No mediators
cde	nucb2	gad2	PM10	0.0020367	0.0031514	0.65	0.518	-0.0041399	0.0082133	No mediators
intref	nucb2	gad2	PM10	-3.91e-07	1.66e-05	-0.02	0.981	-3.3e-05	3.22e-05	No mediators
intmed	nucb2	gad2	PM10	-6.66e-07	8.88e-06	-0.07	0.94	-1.81e-05	1.67e-05	No mediators
pie	nucb2	gad2	PM10	7.96e-06	0.0001058	0.08	0.94	-0.0001995	0.0002154	No mediators
p_cde	nucb2	gad2	PM10	0.996623	0.0503381	19.8	0	0.897962	1.09528	No mediators
p_intref	nucb2	gad2	PM10	-0.0001912	0.00815	-0.02	0.981	-0.016165	0.0157826	No mediators
p_intmed	nucb2	gad2	PM10	-0.000326	0.0043608	-0.07	0.94	-0.0088731	0.008221	No mediators
p_pie	nucb2	gad2	PM10	0.0038938	0.0519501	0.07	0.94	-0.0979265	0.105714	No mediators
te	ogfr	gad2	PM10	0.0020961	0.0031726	0.66	0.509	-0.004122	0.0083142	No mediators
cde	ogfr	gad2	PM10	0.0019976	0.0031723	0.63	0.529	-0.0042201	0.0082153	No mediators
intref	ogfr	gad2	PM10	-3.83e-06	1.34e-05	-0.29	0.774	-3e-05	2.23e-05	No mediators
intmed	ogfr	gad2	PM10	1.34e-05	1.83e-05	0.73	0.465	-2.25e-05	4.92e-05	No mediators
pie	ogfr	gad2	PM10	8.9e-05	5.59e-05	1.59	0.111	-2.05e-05	0.0001985	No mediators
p_cde	ogfr	gad2	PM10	0.953012	0.0761966	12.51	0	0.803669	1.10235	No mediators
p_intref	ogfr	gad2	PM10	-0.0018274	0.006944	-0.26	0.792	-0.0154374	0.0117826	No mediators
p_intmed	ogfr	gad2	PM10	0.0063772	0.0129653	0.49	0.623	-0.0190344	0.0317887	No mediators
p_pie	ogfr	gad2	PM10	0.0424385	0.0692592	0.61	0.54	-0.0933071	0.178184	No mediators
te	olr1	gad2	PM10	0.0017984	0.0031718	0.57	0.571	-0.0044182	0.0080151	No mediators
cde	olr1	gad2	PM10	0.0017056	0.0031711	0.54	0.591	-0.0045096	0.0079209	No mediators
intref	olr1	gad2	PM10	7.4e-06	1.78e-05	0.42	0.677	-2.75e-05	4.23e-05	No mediators
intmed	olr1	gad2	PM10	-1.09e-05	1.39e-05	-0.78	0.435	-3.82e-05	1.64e-05	No mediators
pie	olr1	gad2	PM10	9.63e-05	7.91e-05	1.22	0.223	-5.86e-05	0.0002513	No mediators
p_cde	olr1	gad2	PM10	0.948382	0.0996237	9.52	0	0.753123	1.14364	No mediators
p_intref	olr1	gad2	PM10	0.0041135	0.0122672	0.34	0.737	-0.0199298	0.0281569	No mediators
p_intmed	olr1	gad2	PM10	-0.0060549	0.0132312	-0.46	0.647	-0.0319876	0.0198778	No mediators
p_pie	olr1	gad2	PM10	0.0535597	0.103399	0.52	0.604	-0.149098	0.256218	No mediators
te	osm	gad2	PM10	0.0019913	0.0031792	0.63	0.531	-0.0042397	0.0082224	No mediators
cde	osm	gad2	PM10	0.0019499	0.0031774	0.61	0.539	-0.0042777	0.0081775	No mediators
intref	osm	gad2	PM10	-3.69e-06	1.36e-05	-0.27	0.787	-3.04e-05	2.3e-05	No mediators
intmed	osm	gad2	PM10	2.84e-06	7.7e-06	0.37	0.713	-1.23e-05	1.79e-05	No mediators
pie	osm	gad2	PM10	4.23e-05	0.0001025	0.41	0.68	-0.0001585	0.0002431	No mediators
p_cde	osm	gad2	PM10	0.979199	0.0620672	15.78	0	0.857549	1.10085	No mediators
p_intref	osm	gad2	PM10	-0.0018547	0.0074408	-0.25	0.803	-0.0164384	0.0127289	No mediators
p_intmed	osm	gad2	PM10	0.001424	0.0044198	0.32	0.747	-0.0072387	0.0100868	No mediators
p_pie	osm	gad2	PM10	0.0212317	0.060672	0.35	0.726	-0.0976832	0.140147	No mediators
te	parp1	gad2	PM10	0.00212	0.0031712	0.67	0.504	-0.0040954	0.0083353	Consistent
cde	parp1	gad2	PM10	0.0019547	0.0031708	0.62	0.538	-0.00426	0.0081694	Consistent
intref	parp1	gad2	PM10	-7.64e-06	1.58e-05	-0.48	0.628	-3.85e-05	2.32e-05	Consistent
intmed	parp1	gad2	PM10	1.53e-05	2.35e-05	0.65	0.515	-3.08e-05	6.15e-05	Consistent
pie	parp1	gad2	PM10	0.0001576	7.48e-05	2.11	0.035	1.1e-05	0.0003041	Consistent
p_cde	parp1	gad2	PM10	0.922051	0.121544	7.59	0	0.68383	1.16027	Consistent
p_intref	parp1	gad2	PM10	-0.0036037	0.0091107	-0.4	0.692	-0.0214603	0.0142529	Consistent
p_intmed	parp1	gad2	PM10	0.0072288	0.015313	0.47	0.637	-0.0227842	0.0372418	Consistent
p_pie	parp1	gad2	PM10	0.0743236	0.116208	0.64	0.522	-0.15344	0.302087	Consistent
te	pdcd5	gad2	PM10	0.001907	0.0031521	0.6	0.545	-0.0042711	0.0080851	Consistent
cde	pdcd5	gad2	PM10	0.00169	0.003152	0.54	0.592	-0.0044878	0.0078679	Consistent
intref	pdcd5	gad2	PM10	3.56e-06	1.53e-05	0.23	0.816	-2.64e-05	3.35e-05	Consistent
intmed	pdcd5	gad2	PM10	-6.91e-06	2.88e-05	-0.24	0.81	-6.34e-05	4.95e-05	Consistent
pie	pdcd5	gad2	PM10	0.0002203	8.63e-05	2.55	0.011	5.13e-05	0.0003894	Consistent
p_cde	pdcd5	gad2	PM10	0.886213	0.192566	4.6	0	0.508791	1.26364	Consistent
p_intref	pdcd5	gad2	PM10	0.0018667	0.0086275	0.22	0.829	-0.015043	0.0187763	Consistent
p_intmed	pdcd5	gad2	PM10	-0.0036222	0.0163278	-0.22	0.824	-0.035624	0.0283796	Consistent
p_pie	pdcd5	gad2	PM10	0.115543	0.195721	0.59	0.555	-0.268063	0.499148	Consistent
te	pglyrp1	gad2	PM10	0.0022423	0.0031495	0.71	0.476	-0.0039307	0.0084152	No mediators
cde	pglyrp1	gad2	PM10	0.0022884	0.0031486	0.73	0.467	-0.0038827	0.0084596	No mediators
intref	pglyrp1	gad2	PM10	-9.8e-07	1.55e-05	-0.06	0.95	-3.14e-05	2.94e-05	No mediators
intmed	pglyrp1	gad2	PM10	5.17e-06	9.81e-06	0.53	0.598	-1.41e-05	2.44e-05	No mediators
pie	pglyrp1	gad2	PM10	-5.03e-05	8.1e-05	-0.62	0.534	-0.000209	0.0001084	No mediators
p_cde	pglyrp1	gad2	PM10	1.02057	0.0458627	22.25	0	0.930684	1.11046	No mediators
p_intref	pglyrp1	gad2	PM10	-0.0004368	0.0069527	-0.06	0.95	-0.0140638	0.0131902	No mediators
p_intmed	pglyrp1	gad2	PM10	0.0023043	0.0055091	0.42	0.676	-0.0084933	0.013102	No mediators
p_pie	pglyrp1	gad2	PM10	-0.0224411	0.0485118	-0.46	0.644	-0.117522	0.0726403	No mediators
te	polr2f	gad2	PM10	0.0021254	0.0031729	0.67	0.503	-0.0040933	0.0083441	No mediators
cde	polr2f	gad2	PM10	0.0019506	0.0031717	0.62	0.539	-0.0042658	0.0081669	No mediators
intref	polr2f	gad2	PM10	-7.36e-06	1.53e-05	-0.48	0.631	-3.74e-05	2.27e-05	No mediators
intmed	polr2f	gad2	PM10	1.17e-05	1.7e-05	0.69	0.491	-2.16e-05	4.51e-05	No mediators
pie	polr2f	gad2	PM10	0.0001704	9.59e-05	1.78	0.076	-1.76e-05	0.0003584	No mediators
p_cde	polr2f	gad2	PM10	0.917769	0.13011	7.05	0	0.662757	1.17278	No mediators
p_intref	polr2f	gad2	PM10	-0.0034643	0.0088205	-0.39	0.694	-0.0207522	0.0138235	No mediators
p_intmed	polr2f	gad2	PM10	0.0055208	0.011352	0.49	0.627	-0.0167287	0.0277704	No mediators
p_pie	polr2f	gad2	PM10	0.0801749	0.126793	0.63	0.527	-0.168334	0.328684	No mediators
te	psip1	gad2	PM10	0.0020863	0.0031708	0.66	0.511	-0.0041283	0.008301	Consistent
cde	psip1	gad2	PM10	0.0018309	0.0031701	0.58	0.564	-0.0043823	0.0080442	Consistent
intref	psip1	gad2	PM10	-2.91e-06	1.43e-05	-0.2	0.838	-3.09e-05	2.51e-05	Consistent
intmed	psip1	gad2	PM10	5.52e-06	2.64e-05	0.21	0.834	-4.61e-05	5.72e-05	Consistent
pie	psip1	gad2	PM10	0.0002528	9.79e-05	2.58	0.01	6.08e-05	0.0004447	Consistent
p_cde	psip1	gad2	PM10	0.877594	0.190824	4.6	0	0.503586	1.2516	Consistent
p_intref	psip1	gad2	PM10	-0.0013955	0.0071358	-0.2	0.845	-0.0153815	0.0125904	Consistent
p_intmed	psip1	gad2	PM10	0.0026461	0.0131982	0.2	0.841	-0.0232219	0.028514	Consistent
p_pie	psip1	gad2	PM10	0.121156	0.189073	0.64	0.522	-0.24942	0.491731	Consistent
te	psmg3	gad2	PM10	0.0020996	0.0031708	0.66	0.508	-0.0041151	0.0083143	Consistent
cde	psmg3	gad2	PM10	0.0018113	0.0031707	0.57	0.568	-0.0044032	0.0080257	Consistent
intref	psmg3	gad2	PM10	-9.07e-06	1.96e-05	-0.46	0.644	-4.75e-05	2.94e-05	Consistent
intmed	psmg3	gad2	PM10	1.74e-05	3.44e-05	0.5	0.614	-5.01e-05	8.48e-05	Consistent
pie	psmg3	gad2	PM10	0.0002801	9.77e-05	2.87	0.004	8.86e-05	0.0004715	Consistent
p_cde	psmg3	gad2	PM10	0.862667	0.21182	4.07	0	0.447507	1.27783	Consistent
p_intref	psmg3	gad2	PM10	-0.0043193	0.0113177	-0.38	0.703	-0.0265015	0.017863	Consistent
p_intmed	psmg3	gad2	PM10	0.0082677	0.0204472	0.4	0.686	-0.0318082	0.0483435	Consistent
p_pie	psmg3	gad2	PM10	0.133385	0.206113	0.65	0.518	-0.270589	0.537359	Consistent
te	ptprn2	gad2	PM10	0.002031	0.0031875	0.64	0.524	-0.0042164	0.0082783	No mediators
cde	ptprn2	gad2	PM10	0.0019648	0.0031858	0.62	0.537	-0.0042793	0.008209	No mediators
intref	ptprn2	gad2	PM10	2.64e-06	1.33e-05	0.2	0.842	-2.33e-05	2.86e-05	No mediators
intmed	ptprn2	gad2	PM10	-4.41e-06	8.82e-06	-0.5	0.617	-2.17e-05	1.29e-05	No mediators
pie	ptprn2	gad2	PM10	6.79e-05	0.0001059	0.64	0.521	-0.0001396	0.0002754	No mediators
p_cde	ptprn2	gad2	PM10	0.967436	0.0708942	13.65	0	0.828486	1.10639	No mediators
p_intref	ptprn2	gad2	PM10	0.0012977	0.0068017	0.19	0.849	-0.0120334	0.0146289	No mediators
p_intmed	ptprn2	gad2	PM10	-0.0021703	0.005418	-0.4	0.689	-0.0127894	0.0084488	No mediators
p_pie	ptprn2	gad2	PM10	0.0334361	0.0727604	0.46	0.646	-0.109172	0.176044	No mediators
te	pts	gad2	PM10	0.0018331	0.0032137	0.57	0.568	-0.0044656	0.0081318	Consistent
cde	pts	gad2	PM10	0.0015951	0.0032129	0.5	0.62	-0.004702	0.0078922	Consistent
intref	pts	gad2	PM10	-1.75e-05	2.4e-05	-0.73	0.466	-6.46e-05	2.96e-05	Consistent
intmed	pts	gad2	PM10	3e-05	2.58e-05	1.16	0.245	-2.06e-05	8.07e-05	Consistent
pie	pts	gad2	PM10	0.0002255	9.33e-05	2.42	0.016	4.26e-05	0.0004084	Consistent
p_cde	pts	gad2	PM10	0.870147	0.232708	3.74	0	0.414048	1.32624	Consistent
p_intref	pts	gad2	PM10	-0.0095613	0.0213151	-0.45	0.654	-0.0513382	0.0322156	Consistent
p_intmed	pts	gad2	PM10	0.0163758	0.0319421	0.51	0.608	-0.0462295	0.0789811	Consistent
p_pie	pts	gad2	PM10	0.123039	0.220473	0.56	0.577	-0.309081	0.555158	Consistent
te	qdpr	gad2	PM10	0.0019024	0.0031617	0.6	0.547	-0.0042944	0.0080992	Consistent
cde	qdpr	gad2	PM10	0.0017505	0.0031617	0.55	0.58	-0.0044463	0.0079474	Consistent
intref	qdpr	gad2	PM10	5.55e-06	1.45e-05	0.38	0.702	-2.29e-05	3.4e-05	Consistent
intmed	qdpr	gad2	PM10	-1.15e-05	2.66e-05	-0.43	0.665	-6.37e-05	4.07e-05	Consistent
pie	qdpr	gad2	PM10	0.0001578	7.32e-05	2.16	0.031	1.43e-05	0.0003013	Consistent
p_cde	qdpr	gad2	PM10	0.920176	0.137411	6.7	0	0.650855	1.1895	Consistent
p_intref	qdpr	gad2	PM10	0.0029199	0.0090673	0.32	0.747	-0.0148517	0.0206916	Consistent
p_intmed	qdpr	gad2	PM10	-0.0060539	0.0172811	-0.35	0.726	-0.0399243	0.0278164	Consistent
p_pie	qdpr	gad2	PM10	0.0829585	0.142791	0.58	0.561	-0.196906	0.362823	Consistent
te	rbks	gad2	PM10	0.0020344	0.0032082	0.63	0.526	-0.0042535	0.0083223	No mediators
cde	rbks	gad2	PM10	0.0018776	0.0032082	0.59	0.558	-0.0044102	0.0081655	No mediators
intref	rbks	gad2	PM10	-7.05e-07	1.51e-05	-0.05	0.963	-3.04e-05	2.9e-05	No mediators
intmed	rbks	gad2	PM10	1.22e-06	2.62e-05	0.05	0.963	-5.02e-05	5.27e-05	No mediators
pie	rbks	gad2	PM10	0.0001562	7.4e-05	2.11	0.035	1.12e-05	0.0003012	No mediators
p_cde	rbks	gad2	PM10	0.922952	0.126251	7.31	0	0.675504	1.1704	No mediators
p_intref	rbks	gad2	PM10	-0.0003466	0.0074696	-0.05	0.963	-0.0149867	0.0142935	No mediators
p_intmed	rbks	gad2	PM10	0.0006011	0.0129401	0.05	0.963	-0.0247609	0.0259631	No mediators
p_pie	rbks	gad2	PM10	0.0767936	0.126006	0.61	0.542	-0.170174	0.323761	No mediators
te	rilp	gad2	PM10	0.0023048	0.0031529	0.73	0.465	-0.0038747	0.0084844	Consistent
cde	rilp	gad2	PM10	0.0021105	0.0031531	0.67	0.503	-0.0040695	0.0082905	Consistent
intref	rilp	gad2	PM10	-7.04e-06	1.74e-05	-0.4	0.686	-4.11e-05	2.71e-05	Consistent
intmed	rilp	gad2	PM10	1.45e-05	3.3e-05	0.44	0.66	-5.02e-05	7.93e-05	Consistent
pie	rilp	gad2	PM10	0.0001869	8.11e-05	2.3	0.021	2.79e-05	0.0003459	Consistent
p_cde	rilp	gad2	PM10	0.915675	0.120224	7.62	0	0.680041	1.15131	Consistent
p_intref	rilp	gad2	PM10	-0.0030546	0.0085478	-0.36	0.721	-0.0198081	0.0136988	Consistent
p_intmed	rilp	gad2	PM10	0.0063041	0.0165457	0.38	0.703	-0.0261248	0.038733	Consistent
p_pie	rilp	gad2	PM10	0.0810751	0.116194	0.7	0.485	-0.146661	0.308812	Consistent
te	scg2	gad2	PM10	0.0022523	0.0031556	0.71	0.475	-0.0039326	0.0084372	No mediators
cde	scg2	gad2	PM10	0.002299	0.0031546	0.73	0.466	-0.003884	0.0084819	No mediators
intref	scg2	gad2	PM10	-2.89e-06	1.17e-05	-0.25	0.806	-2.59e-05	2.01e-05	No mediators
intmed	scg2	gad2	PM10	3.35e-06	7.56e-06	0.44	0.658	-1.15e-05	1.82e-05	No mediators
pie	scg2	gad2	PM10	-4.71e-05	8.29e-05	-0.57	0.57	-0.0002096	0.0001154	No mediators
p_cde	scg2	gad2	PM10	1.02071	0.0466615	21.87	0	0.929256	1.11217	No mediators
p_intref	scg2	gad2	PM10	-0.0012821	0.0055236	-0.23	0.816	-0.0121082	0.0095439	No mediators
p_intmed	scg2	gad2	PM10	0.001487	0.0039768	0.37	0.708	-0.0063073	0.0092813	No mediators
p_pie	scg2	gad2	PM10	-0.0209161	0.0476162	-0.44	0.66	-0.114242	0.07241	No mediators
te	sit1	gad2	PM10	0.0026935	0.0032035	0.84	0.4	-0.0035851	0.0089722	No mediators
cde	sit1	gad2	PM10	0.0028936	0.0032017	0.9	0.366	-0.0033817	0.0091689	No mediators
intref	sit1	gad2	PM10	1.83e-06	8.21e-06	0.22	0.824	-1.43e-05	1.79e-05	No mediators
intmed	sit1	gad2	PM10	-3.97e-06	1.56e-05	-0.25	0.799	-3.46e-05	2.66e-05	No mediators
pie	sit1	gad2	PM10	-0.0001979	0.0001129	-1.75	0.08	-0.0004191	2.33e-05	No mediators
p_cde	sit1	gad2	PM10	1.07426	0.0991342	10.84	0	0.879964	1.26856	No mediators
p_intref	sit1	gad2	PM10	0.0006795	0.0031486	0.22	0.829	-0.0054916	0.0068506	No mediators
p_intmed	sit1	gad2	PM10	-0.0014754	0.0060501	-0.24	0.807	-0.0133333	0.0103825	No mediators
p_pie	sit1	gad2	PM10	-0.0734679	0.0981609	-0.75	0.454	-0.26586	0.118924	No mediators
te	slc16a1	gad2	PM10	0.0016111	0.0032076	0.5	0.615	-0.0046756	0.0078978	No mediators
cde	slc16a1	gad2	PM10	0.0016909	0.0032073	0.53	0.598	-0.0045954	0.0079772	No mediators
intref	slc16a1	gad2	PM10	3.15e-06	1.08e-05	0.29	0.771	-1.81e-05	2.44e-05	No mediators
intmed	slc16a1	gad2	PM10	-5.28e-06	1.57e-05	-0.34	0.737	-3.6e-05	2.55e-05	No mediators
pie	slc16a1	gad2	PM10	-7.77e-05	5.4e-05	-1.44	0.15	-0.0001834	2.81e-05	No mediators
p_cde	slc16a1	gad2	PM10	1.04954	0.104803	10.01	0	0.844133	1.25495	No mediators
p_intref	slc16a1	gad2	PM10	0.0019547	0.0077731	0.25	0.801	-0.0132804	0.0171897	No mediators
p_intmed	slc16a1	gad2	PM10	-0.0032748	0.0117443	-0.28	0.78	-0.0262933	0.0197437	No mediators
p_pie	slc16a1	gad2	PM10	-0.048222	0.102058	-0.47	0.637	-0.248253	0.151809	No mediators
te	srp14	gad2	PM10	0.0021475	0.0031731	0.68	0.499	-0.0040717	0.0083667	No mediators
cde	srp14	gad2	PM10	0.0019966	0.0031727	0.63	0.529	-0.0042218	0.0082151	No mediators
intref	srp14	gad2	PM10	-1.04e-05	1.86e-05	-0.56	0.574	-4.68e-05	2.59e-05	No mediators
intmed	srp14	gad2	PM10	1.92e-05	2.21e-05	0.87	0.384	-2.4e-05	6.24e-05	No mediators
pie	srp14	gad2	PM10	0.0001421	7.16e-05	1.99	0.047	1.79e-06	0.0002825	No mediators
p_cde	srp14	gad2	PM10	0.929739	0.109046	8.53	0	0.716014	1.14346	No mediators
p_intref	srp14	gad2	PM10	-0.0048641	0.0111732	-0.44	0.663	-0.0267633	0.017035	No mediators
p_intmed	srp14	gad2	PM10	0.0089443	0.0165357	0.54	0.589	-0.0234651	0.0413536	No mediators
p_pie	srp14	gad2	PM10	0.0661807	0.102893	0.64	0.52	-0.135487	0.267848	No mediators
te	tff1	gad2	PM10	0.0022869	0.0031684	0.72	0.47	-0.003923	0.0084969	No mediators
cde	tff1	gad2	PM10	0.0021713	0.0031674	0.69	0.493	-0.0040366	0.0083792	No mediators
intref	tff1	gad2	PM10	-2.19e-06	9.91e-06	-0.22	0.825	-2.16e-05	1.72e-05	No mediators
intmed	tff1	gad2	PM10	2.66e-06	1.14e-05	0.23	0.815	-1.97e-05	2.5e-05	No mediators
pie	tff1	gad2	PM10	0.0001151	8.62e-05	1.34	0.182	-5.39e-05	0.0002841	No mediators
p_cde	tff1	gad2	PM10	0.949455	0.0788482	12.04	0	0.794915	1.104	No mediators
p_intref	tff1	gad2	PM10	-0.0009571	0.0045336	-0.21	0.833	-0.0098428	0.0079287	No mediators
p_intmed	tff1	gad2	PM10	0.0011645	0.0052376	0.22	0.824	-0.009101	0.01143	No mediators
p_pie	tff1	gad2	PM10	0.0503377	0.0784205	0.64	0.521	-0.103364	0.204039	No mediators
te	thop1	gad2	PM10	0.0019732	0.0031624	0.62	0.533	-0.0042249	0.0081713	No mediators
cde	thop1	gad2	PM10	0.0017912	0.0031625	0.57	0.571	-0.0044072	0.0079896	No mediators
intref	thop1	gad2	PM10	-2.18e-05	2.62e-05	-0.83	0.404	-7.31e-05	2.94e-05	No mediators
intmed	thop1	gad2	PM10	3.95e-05	3.3e-05	1.2	0.232	-2.52e-05	0.0001041	No mediators
pie	thop1	gad2	PM10	0.0001644	7.76e-05	2.12	0.034	1.22e-05	0.0003166	No mediators
p_cde	thop1	gad2	PM10	0.907741	0.153036	5.93	0	0.607797	1.20769	No mediators
p_intref	thop1	gad2	PM10	-0.0110643	0.0222572	-0.5	0.619	-0.0546876	0.0325589	No mediators
p_intmed	thop1	gad2	PM10	0.0199976	0.0362826	0.55	0.582	-0.0511151	0.0911102	No mediators
p_pie	thop1	gad2	PM10	0.0833254	0.138773	0.6	0.548	-0.188664	0.355315	No mediators
te	tmsb10	gad2	PM10	0.0022181	0.0031604	0.7	0.483	-0.0039761	0.0084124	No mediators
cde	tmsb10	gad2	PM10	0.002086	0.0031596	0.66	0.509	-0.0041067	0.0082787	No mediators
intref	tmsb10	gad2	PM10	9.17e-06	2.07e-05	0.44	0.658	-3.15e-05	4.98e-05	No mediators
intmed	tmsb10	gad2	PM10	-1.83e-05	1.8e-05	-1.02	0.309	-5.37e-05	1.7e-05	No mediators
pie	tmsb10	gad2	PM10	0.0001413	8.5e-05	1.66	0.096	-2.52e-05	0.0003078	No mediators
p_cde	tmsb10	gad2	PM10	0.940432	0.0917954	10.24	0	0.760517	1.12035	No mediators
p_intref	tmsb10	gad2	PM10	0.0041357	0.0110163	0.38	0.707	-0.0174558	0.0257272	No mediators
p_intmed	tmsb10	gad2	PM10	-0.0082659	0.0142836	-0.58	0.563	-0.0362613	0.0197296	No mediators
p_pie	tmsb10	gad2	PM10	0.063698	0.097765	0.65	0.515	-0.127918	0.255314	No mediators
te	tnfsf14	gad2	PM10	0.0020953	0.0031816	0.66	0.51	-0.0041406	0.0083312	No mediators
cde	tnfsf14	gad2	PM10	0.0020238	0.0031805	0.64	0.525	-0.0042099	0.0082574	No mediators
intref	tnfsf14	gad2	PM10	2.17e-06	2.09e-05	0.1	0.917	-3.87e-05	4.31e-05	No mediators
intmed	tnfsf14	gad2	PM10	-9.94e-06	1.35e-05	-0.74	0.461	-3.64e-05	1.65e-05	No mediators
pie	tnfsf14	gad2	PM10	7.93e-05	8.97e-05	0.88	0.377	-9.66e-05	0.0002552	No mediators
p_cde	tnfsf14	gad2	PM10	0.965868	0.0654113	14.77	0	0.837664	1.09407	No mediators
p_intref	tnfsf14	gad2	PM10	0.0010379	0.0100595	0.1	0.918	-0.0186783	0.0207541	No mediators
p_intmed	tnfsf14	gad2	PM10	-0.004743	0.0095868	-0.49	0.621	-0.0235328	0.0140469	No mediators
p_pie	tnfsf14	gad2	PM10	0.0378368	0.0707891	0.53	0.593	-0.100907	0.176581	No mediators
te	triap1	gad2	PM10	0.0021024	0.0031497	0.67	0.504	-0.0040708	0.0082756	No mediators
cde	triap1	gad2	PM10	0.0020098	0.003149	0.64	0.523	-0.0041622	0.0081818	No mediators
intref	triap1	gad2	PM10	2.86e-06	1.04e-05	0.27	0.784	-1.76e-05	2.33e-05	No mediators
intmed	triap1	gad2	PM10	-7.02e-06	1.29e-05	-0.54	0.586	-3.23e-05	1.82e-05	No mediators
pie	triap1	gad2	PM10	9.68e-05	7.21e-05	1.34	0.18	-4.45e-05	0.000238	No mediators
p_cde	triap1	gad2	PM10	0.955956	0.0733246	13.04	0	0.812243	1.09967	No mediators
p_intref	triap1	gad2	PM10	0.0013612	0.0053722	0.25	0.8	-0.0091682	0.0118905	No mediators
p_intmed	triap1	gad2	PM10	-0.0033367	0.0079317	-0.42	0.674	-0.0188825	0.0122092	No mediators
p_pie	triap1	gad2	PM10	0.0460191	0.0764357	0.6	0.547	-0.103792	0.19583	No mediators
te	zbtb17	gad2	PM10	0.0023059	0.0031899	0.72	0.47	-0.0039462	0.008558	Consistent
cde	zbtb17	gad2	PM10	0.0020481	0.0031879	0.64	0.521	-0.0042001	0.0082963	Consistent
intref	zbtb17	gad2	PM10	-2.62e-05	3.51e-05	-0.75	0.455	-9.51e-05	4.26e-05	Consistent
intmed	zbtb17	gad2	PM10	3.96e-05	2.66e-05	1.49	0.137	-1.26e-05	9.18e-05	Consistent
pie	zbtb17	gad2	PM10	0.0002444	0.0001137	2.15	0.032	2.15e-05	0.0004673	Consistent
p_cde	zbtb17	gad2	PM10	0.888219	0.162087	5.48	0	0.570534	1.20591	Consistent
p_intref	zbtb17	gad2	PM10	-0.0113782	0.0219044	-0.52	0.603	-0.0543101	0.0315537	Consistent
p_intmed	zbtb17	gad2	PM10	0.0171782	0.0261868	0.66	0.512	-0.034147	0.0685034	Consistent
p_pie	zbtb17	gad2	PM10	0.105981	0.153087	0.69	0.489	-0.194065	0.406027	Consistent
te	adamts13	gad2	PM2_5	0.0044373	0.0064771	0.69	0.493	-0.0082576	0.0171323	No mediators
cde	adamts13	gad2	PM2_5	0.0041031	0.006477	0.63	0.526	-0.0085915	0.0167977	No mediators
intref	adamts13	gad2	PM2_5	-4.91e-05	6.03e-05	-0.81	0.416	-0.0001674	6.91e-05	No mediators
intmed	adamts13	gad2	PM2_5	9.18e-05	0.000103	0.89	0.373	-0.00011	0.0002937	No mediators
pie	adamts13	gad2	PM2_5	0.0002915	0.0001494	1.95	0.051	-1.22e-06	0.0005842	No mediators
p_cde	adamts13	gad2	PM2_5	0.924683	0.114743	8.06	0	0.699791	1.14958	No mediators
p_intref	adamts13	gad2	PM2_5	-0.0110677	0.0213359	-0.52	0.604	-0.0528853	0.03075	No mediators
p_intmed	adamts13	gad2	PM2_5	0.02069	0.0384768	0.54	0.591	-0.0547232	0.0961031	No mediators
p_pie	adamts13	gad2	PM2_5	0.0656943	0.101018	0.65	0.515	-0.132298	0.263686	No mediators
te	akt1s1	gad2	PM2_5	0.004085	0.0066119	0.62	0.537	-0.0088741	0.017044	Inconsistent
cde	akt1s1	gad2	PM2_5	0.0044873	0.0066118	0.68	0.497	-0.0084716	0.0174461	Inconsistent
intref	akt1s1	gad2	PM2_5	6.64e-05	6.9e-05	0.96	0.335	-6.88e-05	0.0002016	Inconsistent
intmed	akt1s1	gad2	PM2_5	-0.0001267	0.0001169	-1.08	0.279	-0.0003557	0.0001024	Inconsistent
pie	akt1s1	gad2	PM2_5	-0.0003421	0.0001649	-2.07	0.038	-0.0006653	-1.9e-05	Inconsistent
p_cde	akt1s1	gad2	PM2_5	1.09849	0.165359	6.64	0	0.774395	1.42259	Inconsistent
p_intref	akt1s1	gad2	PM2_5	0.0162622	0.0310109	0.52	0.6	-0.0445181	0.0770425	Inconsistent
p_intmed	akt1s1	gad2	PM2_5	-0.0310068	0.057328	-0.54	0.589	-0.143368	0.081354	Inconsistent
p_pie	akt1s1	gad2	PM2_5	-0.0837478	0.142165	-0.59	0.556	-0.362387	0.194891	Inconsistent
te	aldh1a1	gad2	PM2_5	0.0056626	0.0065197	0.87	0.385	-0.0071158	0.0184409	No mediators
cde	aldh1a1	gad2	PM2_5	0.0059621	0.0065199	0.91	0.36	-0.0068166	0.0187408	No mediators
intref	aldh1a1	gad2	PM2_5	1.73e-06	4.47e-05	0.04	0.969	-8.59e-05	8.93e-05	No mediators
intmed	aldh1a1	gad2	PM2_5	-3.66e-06	9.44e-05	-0.04	0.969	-0.0001887	0.0001814	No mediators
pie	aldh1a1	gad2	PM2_5	-0.0002977	0.0001518	-1.96	0.05	-0.0005951	-1.89e-07	No mediators
p_cde	aldh1a1	gad2	PM2_5	1.05291	0.0661625	15.91	0	0.923232	1.18258	No mediators
p_intref	aldh1a1	gad2	PM2_5	0.0003057	0.0078981	0.04	0.969	-0.0151743	0.0157857	No mediators
p_intmed	aldh1a1	gad2	PM2_5	-0.000646	0.016684	-0.04	0.969	-0.0333461	0.0320541	No mediators
p_pie	aldh1a1	gad2	PM2_5	-0.0525676	0.0664923	-0.79	0.429	-0.18289	0.0777548	No mediators
te	aldh3a1	gad2	PM2_5	0.0060681	0.0065391	0.93	0.353	-0.0067483	0.0188846	No mediators
cde	aldh3a1	gad2	PM2_5	0.0056657	0.0065363	0.87	0.386	-0.0071452	0.0184766	No mediators
intref	aldh3a1	gad2	PM2_5	-3.11e-05	4.33e-05	-0.72	0.473	-0.000116	5.38e-05	No mediators
intmed	aldh3a1	gad2	PM2_5	5.66e-05	6.61e-05	0.86	0.392	-7.29e-05	0.0001861	No mediators
pie	aldh3a1	gad2	PM2_5	0.0003769	0.0002011	1.87	0.061	-1.71e-05	0.000771	No mediators
p_cde	aldh3a1	gad2	PM2_5	0.93368	0.0786967	11.86	0	0.779438	1.08792	No mediators
p_intref	aldh3a1	gad2	PM2_5	-0.0051246	0.0090514	-0.57	0.571	-0.0228651	0.0126159	No mediators
p_intmed	aldh3a1	gad2	PM2_5	0.0093256	0.0148387	0.63	0.53	-0.0197578	0.038409	No mediators
p_pie	aldh3a1	gad2	PM2_5	0.0621189	0.0737601	0.84	0.4	-0.0824483	0.206686	No mediators
te	anxa10	gad2	PM2_5	0.0038218	0.0066098	0.58	0.563	-0.0091331	0.0167766	No mediators
cde	anxa10	gad2	PM2_5	0.0034138	0.0066084	0.52	0.605	-0.0095384	0.016366	No mediators
intref	anxa10	gad2	PM2_5	-0.0001163	8.85e-05	-1.31	0.189	-0.0002898	5.71e-05	No mediators
intmed	anxa10	gad2	PM2_5	0.000202	0.0001133	1.78	0.075	-2.01e-05	0.0004241	No mediators
pie	anxa10	gad2	PM2_5	0.0003223	0.0001578	2.04	0.041	1.29e-05	0.0006316	No mediators
p_cde	anxa10	gad2	PM2_5	0.89326	0.190209	4.7	0	0.520457	1.26606	No mediators
p_intref	anxa10	gad2	PM2_5	-0.0304422	0.0575285	-0.53	0.597	-0.143196	0.0823116	No mediators
p_intmed	anxa10	gad2	PM2_5	0.052857	0.0958028	0.55	0.581	-0.134913	0.240627	No mediators
p_pie	anxa10	gad2	PM2_5	0.0843256	0.150849	0.56	0.576	-0.211334	0.379985	No mediators
te	apex1	gad2	PM2_5	0.0065726	0.006505	1.01	0.312	-0.0061769	0.0193222	Inconsistent
cde	apex1	gad2	PM2_5	0.0069718	0.0065043	1.07	0.284	-0.0057765	0.0197201	Inconsistent
intref	apex1	gad2	PM2_5	4.08e-05	5.31e-05	0.77	0.442	-6.33e-05	0.0001449	Inconsistent
intmed	apex1	gad2	PM2_5	-8.48e-05	9.68e-05	-0.88	0.381	-0.0002745	0.0001049	Inconsistent
pie	apex1	gad2	PM2_5	-0.0003551	0.0001626	-2.18	0.029	-0.0006737	-3.65e-05	Inconsistent
p_cde	apex1	gad2	PM2_5	1.06073	0.0657787	16.13	0	0.931803	1.18965	Inconsistent
p_intref	apex1	gad2	PM2_5	0.0062089	0.0100403	0.62	0.536	-0.0134697	0.0258876	Inconsistent
p_intmed	apex1	gad2	PM2_5	-0.0129037	0.0192607	-0.67	0.503	-0.0506539	0.0248465	Inconsistent
p_pie	apex1	gad2	PM2_5	-0.0540319	0.0594581	-0.91	0.363	-0.170568	0.0625038	Inconsistent
te	brk1	gad2	PM2_5	0.0040035	0.0066117	0.61	0.545	-0.0089551	0.0169621	Inconsistent
cde	brk1	gad2	PM2_5	0.0044196	0.0066109	0.67	0.504	-0.0085375	0.0173767	Inconsistent
intref	brk1	gad2	PM2_5	3.02e-05	4.94e-05	0.61	0.541	-6.66e-05	0.0001269	Inconsistent
intmed	brk1	gad2	PM2_5	-6.34e-05	9.55e-05	-0.66	0.507	-0.0002505	0.0001238	Inconsistent
pie	brk1	gad2	PM2_5	-0.0003828	0.0001727	-2.22	0.027	-0.0007214	-4.43e-05	Inconsistent
p_cde	brk1	gad2	PM2_5	1.10392	0.177863	6.21	0	0.755315	1.45253	Inconsistent
p_intref	brk1	gad2	PM2_5	0.0075369	0.0173678	0.43	0.664	-0.0265034	0.0415773	Inconsistent
p_intmed	brk1	gad2	PM2_5	-0.0158332	0.0350799	-0.45	0.652	-0.0845886	0.0529222	Inconsistent
p_pie	brk1	gad2	PM2_5	-0.0956237	0.164654	-0.58	0.561	-0.41834	0.227092	Inconsistent
te	bst2	gad2	PM2_5	0.0055346	0.0064956	0.85	0.394	-0.0071965	0.0182658	No mediators
cde	bst2	gad2	PM2_5	0.005139	0.0064901	0.79	0.428	-0.0075813	0.0178594	No mediators
intref	bst2	gad2	PM2_5	-4.96e-05	6.06e-05	-0.82	0.413	-0.0001684	6.92e-05	No mediators
intmed	bst2	gad2	PM2_5	8.08e-05	7.01e-05	1.15	0.249	-5.65e-05	0.0002181	No mediators
pie	bst2	gad2	PM2_5	0.0003644	0.0002469	1.48	0.14	-0.0001194	0.0008482	No mediators
p_cde	bst2	gad2	PM2_5	0.928523	0.095785	9.69	0	0.740788	1.11626	No mediators
p_intref	bst2	gad2	PM2_5	-0.008966	0.0151217	-0.59	0.553	-0.0386039	0.0206719	No mediators
p_intmed	bst2	gad2	PM2_5	0.0146057	0.0210455	0.69	0.488	-0.0266426	0.0558541	No mediators
p_pie	bst2	gad2	PM2_5	0.0658374	0.0876248	0.75	0.452	-0.105904	0.237579	No mediators
te	ca2	gad2	PM2_5	0.0058335	0.006538	0.89	0.372	-0.0069808	0.0186479	Inconsistent
cde	ca2	gad2	PM2_5	0.0062883	0.0065394	0.96	0.336	-0.0065286	0.0191053	Inconsistent
intref	ca2	gad2	PM2_5	5.61e-05	7.86e-05	0.71	0.475	-9.79e-05	0.0002101	Inconsistent
intmed	ca2	gad2	PM2_5	-0.0001144	0.0001546	-0.74	0.459	-0.0004173	0.0001885	Inconsistent
pie	ca2	gad2	PM2_5	-0.0003965	0.0002	-1.98	0.047	-0.0007885	-4.46e-06	Inconsistent
p_cde	ca2	gad2	PM2_5	1.07796	0.0935109	11.53	0	0.894686	1.26124	Inconsistent
p_intref	ca2	gad2	PM2_5	0.0096136	0.0169406	0.57	0.57	-0.0235893	0.0428166	Inconsistent
p_intmed	ca2	gad2	PM2_5	-0.0196145	0.0338031	-0.58	0.562	-0.0858673	0.0466384	Inconsistent
p_pie	ca2	gad2	PM2_5	-0.0679633	0.0841958	-0.81	0.42	-0.232984	0.0970573	Inconsistent
[truncated: 1,198 more rows]
